# Supplementary material for: Hairpin protein partitioning from the ER to lipid droplets involves major structural rearrangements
Source: Nat Commun. 2024 May 27;15:4504. doi: 10.1038/s41467-024-48843-8 (PMC11130287; doi:10.1038/s41467-024-48843-8)
Supplement: Supplementary file 4 — Source Data [file 41467_2024_48843_MOESM4_ESM.zip]

Archive with 70 entries (55 files):
- Source_data_MD_Simulations/
- Source_data_MD_Simulations/.DS_Store
- __MACOSX/
- __MACOSX/Source_data_MD_Simulations/
- __MACOSX/Source_data_MD_Simulations/._.DS_Store
- Source_data_MD_Simulations/Fig6E/
- Source_data_MD_Simulations/Fig6E/Deep-to-shallow_LD_Rim.xvg
- __MACOSX/Source_data_MD_Simulations/Fig6E/
- __MACOSX/Source_data_MD_Simulations/Fig6E/._Deep-to-shallow_LD_Rim.xvg
- Source_data_MD_Simulations/Fig6E/Deep-to-shallow_Bilayer.xvg
- __MACOSX/Source_data_MD_Simulations/Fig6E/._Deep-to-shallow_Bilayer.xvg
- Source_data_MD_Simulations/Fig6E/Shallow-to-Deep_Bilayer.xvg
- __MACOSX/Source_data_MD_Simulations/Fig6E/._Shallow-to-Deep_Bilayer.xvg
- __MACOSX/Source_data_MD_Simulations/._Fig6E
- Source_data_MD_Simulations/Fig3D/
- Source_data_MD_Simulations/Fig3D/P102_Bilayer_PI_AVG_ERROR.txt
- __MACOSX/Source_data_MD_Simulations/Fig3D/
- __MACOSX/Source_data_MD_Simulations/Fig3D/._P102_Bilayer_PI_AVG_ERROR.txt
- Source_data_MD_Simulations/Fig3D/P102_Monolayer_TRIO_AVG_ERROR.txt
- __MACOSX/Source_data_MD_Simulations/Fig3D/._P102_Monolayer_TRIO_AVG_ERROR.txt
- Source_data_MD_Simulations/Fig3D/P102_Bilayer_DI_AVG_ERROR.txt
- __MACOSX/Source_data_MD_Simulations/Fig3D/._P102_Bilayer_DI_AVG_ERROR.txt
- Source_data_MD_Simulations/Fig3D/P102_Monolayer_TRIO-CLOL_AVG_ERROR.txt
- __MACOSX/Source_data_MD_Simulations/Fig3D/._P102_Monolayer_TRIO-CLOL_AVG_ERROR.txt
- __MACOSX/Source_data_MD_Simulations/._Fig3D
- Source_data_MD_Simulations/Fig3E/
- Source_data_MD_Simulations/Fig3E/Calpha_Monolayer_TRIO_AVG_ERROR.txt
- __MACOSX/Source_data_MD_Simulations/Fig3E/
- __MACOSX/Source_data_MD_Simulations/Fig3E/._Calpha_Monolayer_TRIO_AVG_ERROR.txt
- Source_data_MD_Simulations/Fig3E/Calpha_Bilayer_PI_AVG_ERROR.txt
- __MACOSX/Source_data_MD_Simulations/Fig3E/._Calpha_Bilayer_PI_AVG_ERROR.txt
- Source_data_MD_Simulations/Fig3E/Calpha_Bilayer_DI_AVG_ERROR.txt
- __MACOSX/Source_data_MD_Simulations/Fig3E/._Calpha_Bilayer_DI_AVG_ERROR.txt
- Source_data_MD_Simulations/Fig3E/Calpha_Monolayer_TRIO_CLOL_AVG_ERROR.txt
- __MACOSX/Source_data_MD_Simulations/Fig3E/._Calpha_Monolayer_TRIO_CLOL_AVG_ERROR.txt
- __MACOSX/Source_data_MD_Simulations/._Fig3E
- Source_data_MD_Simulations/FigS2C/
- Source_data_MD_Simulations/FigS2C/TRIO_AVG_ERROR_Helix2.txt
- __MACOSX/Source_data_MD_Simulations/FigS2C/
- __MACOSX/Source_data_MD_Simulations/FigS2C/._TRIO_AVG_ERROR_Helix2.txt
- Source_data_MD_Simulations/FigS2C/TRIO_CLOL_AVG_ERROR_Helix2.txt
- __MACOSX/Source_data_MD_Simulations/FigS2C/._TRIO_CLOL_AVG_ERROR_Helix2.txt
- Source_data_MD_Simulations/FigS2C/TRIO_AVG_ERROR_Helix1.txt
- __MACOSX/Source_data_MD_Simulations/FigS2C/._TRIO_AVG_ERROR_Helix1.txt
- Source_data_MD_Simulations/FigS2C/TRIO_CLOL_AVG_ERROR_Helix1.txt
- __MACOSX/Source_data_MD_Simulations/FigS2C/._TRIO_CLOL_AVG_ERROR_Helix1.txt
- __MACOSX/Source_data_MD_Simulations/._FigS2C
- Source_data_MD_Simulations/Fig4B/
- Source_data_MD_Simulations/Fig4B/Calpha_91-118_DI_AVG_ERROR.txt
- __MACOSX/Source_data_MD_Simulations/Fig4B/
- __MACOSX/Source_data_MD_Simulations/Fig4B/._Calpha_91-118_DI_AVG_ERROR.txt
- Source_data_MD_Simulations/Fig4B/Calpha_91-118_TRIO_CLOL_AVG_ERROR.txt
- __MACOSX/Source_data_MD_Simulations/Fig4B/._Calpha_91-118_TRIO_CLOL_AVG_ERROR.txt
- __MACOSX/Source_data_MD_Simulations/._Fig4B
- Source_data_MD_Simulations/FigS2B/
- Source_data_MD_Simulations/FigS2B/UBXD8_Deep_Insertion_AVG_ERROR_helix2.txt
- __MACOSX/Source_data_MD_Simulations/FigS2B/
- __MACOSX/Source_data_MD_Simulations/FigS2B/._UBXD8_Deep_Insertion_AVG_ERROR_helix2.txt
- Source_data_MD_Simulations/FigS2B/UBXD8_Partial_Insertion_AVG_ERROR_helix2.txt
- __MACOSX/Source_data_MD_Simulations/FigS2B/._UBXD8_Partial_Insertion_AVG_ERROR_helix2.txt
- Source_data_MD_Simulations/FigS2B/UBXD8_Deep_Insertion_AVG_ERROR_helix1.txt
- __MACOSX/Source_data_MD_Simulations/FigS2B/._UBXD8_Deep_Insertion_AVG_ERROR_helix1.txt
- Source_data_MD_Simulations/FigS2B/UBXD8_Partial_Insertion_AVG_ERROR_helix1.txt
- __MACOSX/Source_data_MD_Simulations/FigS2B/._UBXD8_Partial_Insertion_AVG_ERROR_helix1.txt
- __MACOSX/Source_data_MD_Simulations/._FigS2B
- __MACOSX/._Source_data_MD_Simulations
- Source_data_main_figures_Fig2_Fig4_Fig5_final.xlsx
- __MACOSX/._Source_data_main_figures_Fig2_Fig4_Fig5_final.xlsx
- Source_data_supplementary_figures_FigS4_FigS5_final.xlsx
- __MACOSX/._Source_data_supplementary_figures_FigS4_FigS5_final.xlsx
