# Supplementary material for: Hairpin protein partitioning from the ER to lipid droplets involves major structural rearrangements
Source: Nat Commun. 2024 May 27;15:4504. doi: 10.1038/s41467-024-48843-8 (PMC11130287; doi:10.1038/s41467-024-48843-8)
Supplement: Supplementary file 4 — Source Data [file 41467_2024_48843_MOESM4_ESM.zip › Source_data_MD_Simulations/Fig6E/Deep-to-shallow_LD_Rim.xvg]

# This file was created Tue Aug 15 14:29:16 2023
# Created by:
#                       :-) GROMACS - gmx wham, 2021.5 (-:
# 
# Executable:   /data/shared/opt/gromacs/2021.5/bin/gmx
# Data prefix:  /data/shared/opt/gromacs/2021.5
# Working dir:  /data/users/jhub/projects/membranes/lipid-droplets/ubxd8-permeation/at-droplet/umbrella_29x50ns_dist0.1_fc1000
# Command line:
#   gmx wham -bins 300 -min -1.40778 -max 1.40211 -ac -ac-trestart 100 -acsig 0.3 -zprof0 -0.8 -it -if -o prof.20-50ns.xvg -hist hist.20-50ns.xvg -b 20000 -nBootstrap 50
# gmx wham is part of G R O M A C S:
#
# GROwing Monsters And Cloning Shrimps
#
@    title "Average and stddev from bootstrapping"
@    xaxis  label "\xx\f{} (nm)"
@    yaxis  label "E (kJ mol\S-1\N)"
@TYPE xy
@TYPE xydy
-1.403097e+00	1.312435e+01	1.008868e+00
-1.393731e+00	1.256795e+01	1.015931e+00
-1.384364e+00	1.199913e+01	1.014024e+00
-1.374998e+00	1.148910e+01	9.989466e-01
-1.365632e+00	1.098671e+01	9.790907e-01
-1.356265e+00	1.044575e+01	9.652235e-01
-1.346899e+00	9.982862e+00	9.513181e-01
-1.337533e+00	9.470488e+00	9.424882e-01
-1.328167e+00	8.997874e+00	9.133575e-01
-1.318800e+00	8.572801e+00	9.035190e-01
-1.309434e+00	8.078649e+00	8.909935e-01
-1.300068e+00	7.626513e+00	8.745181e-01
-1.290701e+00	7.215545e+00	8.612374e-01
-1.281335e+00	6.807909e+00	8.470152e-01
-1.271969e+00	6.430935e+00	8.449399e-01
-1.262602e+00	6.087596e+00	8.379602e-01
-1.253236e+00	5.820052e+00	8.365637e-01
-1.243870e+00	5.487083e+00	8.381445e-01
-1.234504e+00	5.257002e+00	8.401215e-01
-1.225137e+00	5.032751e+00	8.448261e-01
-1.215771e+00	4.834327e+00	8.480445e-01
-1.206405e+00	4.665029e+00	8.545320e-01
-1.197038e+00	4.481040e+00	8.559800e-01
-1.187672e+00	4.340467e+00	8.526107e-01
-1.178306e+00	4.206518e+00	8.480070e-01
-1.168939e+00	4.054111e+00	8.565440e-01
-1.159573e+00	3.932507e+00	8.430983e-01
-1.150207e+00	3.789182e+00	8.374845e-01
-1.140841e+00	3.638651e+00	8.211959e-01
-1.131474e+00	3.437920e+00	8.152775e-01
-1.122108e+00	3.252058e+00	7.767914e-01
-1.112742e+00	3.069774e+00	7.458414e-01
-1.103375e+00	2.882556e+00	6.960815e-01
-1.094009e+00	2.695461e+00	6.511812e-01
-1.084643e+00	2.444451e+00	6.146955e-01
-1.075276e+00	2.231241e+00	5.855582e-01
-1.065910e+00	2.038394e+00	5.711196e-01
-1.056544e+00	1.855676e+00	5.643151e-01
-1.047178e+00	1.681675e+00	5.572168e-01
-1.037811e+00	1.483016e+00	5.577716e-01
-1.028445e+00	1.354057e+00	5.609454e-01
-1.019079e+00	1.184248e+00	5.719318e-01
-1.009712e+00	1.121553e+00	5.676178e-01
-1.000346e+00	1.074635e+00	5.618533e-01
-9.909797e-01	1.027408e+00	5.659565e-01
-9.816134e-01	9.629168e-01	5.651343e-01
-9.722471e-01	9.480307e-01	5.617883e-01
-9.628808e-01	8.731604e-01	5.634048e-01
-9.535145e-01	8.059391e-01	5.506612e-01
-9.441482e-01	6.738915e-01	5.325140e-01
-9.347819e-01	5.749472e-01	5.365203e-01
-9.254156e-01	5.818366e-01	4.921452e-01
-9.160493e-01	4.946525e-01	4.811582e-01
-9.066830e-01	4.463512e-01	4.289056e-01
-8.973167e-01	3.965693e-01	3.791506e-01
-8.879504e-01	3.141531e-01	3.444000e-01
-8.785841e-01	2.789177e-01	3.017083e-01
-8.692178e-01	1.985856e-01	2.586698e-01
-8.598515e-01	1.710978e-01	2.261917e-01
-8.504852e-01	1.493825e-01	1.850690e-01
-8.411189e-01	1.076542e-01	1.529854e-01
-8.317526e-01	5.954729e-02	1.127955e-01
-8.223863e-01	8.996964e-03	6.561862e-02
-8.130200e-01	-2.078890e-02	2.721517e-02
-8.036537e-01	0.000000e+00	0.000000e+00
-7.942874e-01	-1.809833e-02	4.419716e-02
-7.849211e-01	5.436075e-02	9.334195e-02
-7.755548e-01	8.752738e-02	1.760250e-01
-7.661885e-01	1.598196e-01	2.428764e-01
-7.568222e-01	2.280966e-01	3.329110e-01
-7.474559e-01	3.814955e-01	4.056710e-01
-7.380896e-01	5.146651e-01	4.801626e-01
-7.287233e-01	6.926807e-01	5.354112e-01
-7.193570e-01	8.911754e-01	5.687929e-01
-7.099907e-01	1.102219e+00	5.891240e-01
-7.006244e-01	1.365458e+00	6.023643e-01
-6.912581e-01	1.532489e+00	6.020929e-01
-6.818918e-01	1.821444e+00	6.081815e-01
-6.725255e-01	2.060616e+00	6.070672e-01
-6.631592e-01	2.298355e+00	6.138013e-01
-6.537929e-01	2.584042e+00	6.196376e-01
-6.444266e-01	2.846600e+00	6.335004e-01
-6.350603e-01	3.145425e+00	6.342495e-01
-6.256940e-01	3.431195e+00	6.506700e-01
-6.163277e-01	3.716571e+00	6.578922e-01
-6.069614e-01	3.971647e+00	6.646136e-01
-5.975951e-01	4.299876e+00	6.716299e-01
-5.882288e-01	4.560316e+00	6.758183e-01
-5.788625e-01	4.823535e+00	6.781395e-01
-5.694962e-01	5.112963e+00	6.729502e-01
-5.601299e-01	5.324253e+00	6.813942e-01
-5.507636e-01	5.497750e+00	6.660209e-01
-5.413973e-01	5.700964e+00	6.766150e-01
-5.320310e-01	5.967755e+00	6.718648e-01
-5.226647e-01	6.265728e+00	6.736956e-01
-5.132984e-01	6.522975e+00	6.747455e-01
-5.039321e-01	6.815206e+00	6.900455e-01
-4.945658e-01	7.100165e+00	6.940204e-01
-4.851995e-01	7.392227e+00	7.019288e-01
-4.758332e-01	7.673167e+00	7.081383e-01
-4.664669e-01	7.948483e+00	7.139311e-01
-4.571006e-01	8.185963e+00	7.192910e-01
-4.477343e-01	8.421809e+00	7.227222e-01
-4.383680e-01	8.681994e+00	7.299101e-01
-4.290017e-01	8.941444e+00	7.443068e-01
-4.196354e-01	9.252928e+00	7.708562e-01
-4.102691e-01	9.559933e+00	8.009902e-01
-4.009028e-01	9.890063e+00	8.477924e-01
-3.915365e-01	1.030303e+01	8.891686e-01
-3.821702e-01	1.069153e+01	9.402552e-01
-3.728039e-01	1.111797e+01	9.885869e-01
-3.634376e-01	1.158104e+01	1.026190e+00
-3.540713e-01	1.207763e+01	1.051812e+00
-3.447050e-01	1.257974e+01	1.067232e+00
-3.353387e-01	1.309072e+01	1.081596e+00
-3.259724e-01	1.360899e+01	1.080421e+00
-3.166061e-01	1.406493e+01	1.073017e+00
-3.072398e-01	1.459132e+01	1.070918e+00
-2.978735e-01	1.506051e+01	1.078280e+00
-2.885072e-01	1.554706e+01	1.075325e+00
-2.791409e-01	1.600060e+01	1.074891e+00
-2.697746e-01	1.654489e+01	1.074243e+00
-2.604083e-01	1.706748e+01	1.078055e+00
-2.510420e-01	1.757266e+01	1.077837e+00
-2.416757e-01	1.814950e+01	1.078652e+00
-2.323094e-01	1.868617e+01	1.080888e+00
-2.229431e-01	1.919484e+01	1.084118e+00
-2.135768e-01	1.977538e+01	1.079504e+00
-2.042105e-01	2.028114e+01	1.076721e+00
-1.948442e-01	2.085263e+01	1.072992e+00
-1.854779e-01	2.133851e+01	1.068625e+00
-1.761116e-01	2.188949e+01	1.062534e+00
-1.667453e-01	2.249643e+01	1.058328e+00
-1.573790e-01	2.303107e+01	1.052217e+00
-1.480127e-01	2.362570e+01	1.054929e+00
-1.386464e-01	2.418154e+01	1.054410e+00
-1.292801e-01	2.479964e+01	1.057454e+00
-1.199138e-01	2.544077e+01	1.063656e+00
-1.105475e-01	2.607633e+01	1.073267e+00
-1.011812e-01	2.676042e+01	1.072627e+00
-9.181491e-02	2.740458e+01	1.079528e+00
-8.244861e-02	2.806366e+01	1.084909e+00
-7.308231e-02	2.868401e+01	1.092280e+00
-6.371601e-02	2.930236e+01	1.098847e+00
-5.434971e-02	2.984189e+01	1.120326e+00
-4.498341e-02	3.046233e+01	1.136410e+00
-3.561711e-02	3.103632e+01	1.142590e+00
-2.625081e-02	3.163888e+01	1.159955e+00
-1.688451e-02	3.228236e+01	1.178802e+00
-7.518208e-03	3.287860e+01	1.189495e+00
1.848092e-03	3.349278e+01	1.194968e+00
1.121439e-02	3.421782e+01	1.196959e+00
2.058069e-02	3.495162e+01	1.199962e+00
2.994699e-02	3.568726e+01	1.198136e+00
3.931329e-02	3.644447e+01	1.200716e+00
4.867959e-02	3.723278e+01	1.199213e+00
5.804589e-02	3.802403e+01	1.202447e+00
6.741219e-02	3.883153e+01	1.212737e+00
7.677849e-02	3.958290e+01	1.231497e+00
8.614479e-02	4.033503e+01	1.244724e+00
9.551109e-02	4.101903e+01	1.262324e+00
1.048774e-01	4.164807e+01	1.273443e+00
1.142437e-01	4.230238e+01	1.279872e+00
1.236100e-01	4.290396e+01	1.278789e+00
1.329763e-01	4.349991e+01	1.278587e+00
1.423426e-01	4.413250e+01	1.273957e+00
1.517089e-01	4.476709e+01	1.278897e+00
1.610752e-01	4.535668e+01	1.276474e+00
1.704415e-01	4.596229e+01	1.288107e+00
1.798078e-01	4.665669e+01	1.288542e+00
1.891741e-01	4.735347e+01	1.292054e+00
1.985404e-01	4.812738e+01	1.290675e+00
2.079067e-01	4.880912e+01	1.291543e+00
2.172730e-01	4.947824e+01	1.290117e+00
2.266393e-01	5.017300e+01	1.289509e+00
2.360056e-01	5.092025e+01	1.286887e+00
2.453719e-01	5.159477e+01	1.286451e+00
2.547382e-01	5.234215e+01	1.281646e+00
2.641045e-01	5.304733e+01	1.287071e+00
2.734708e-01	5.379163e+01	1.287904e+00
2.828371e-01	5.450100e+01	1.292847e+00
2.922034e-01	5.527200e+01	1.296176e+00
3.015697e-01	5.605404e+01	1.302217e+00
3.109360e-01	5.689806e+01	1.305157e+00
3.203023e-01	5.769724e+01	1.302669e+00
3.296686e-01	5.855240e+01	1.310581e+00
3.390349e-01	5.938771e+01	1.309793e+00
3.484012e-01	6.019731e+01	1.323219e+00
3.577675e-01	6.101425e+01	1.345464e+00
3.671338e-01	6.177852e+01	1.361325e+00
3.765001e-01	6.250156e+01	1.391556e+00
3.858664e-01	6.321108e+01	1.412827e+00
3.952327e-01	6.390293e+01	1.418894e+00
4.045990e-01	6.454402e+01	1.423548e+00
4.139653e-01	6.519142e+01	1.418241e+00
4.233316e-01	6.592148e+01	1.420232e+00
4.326979e-01	6.661462e+01	1.417405e+00
4.420642e-01	6.732435e+01	1.419974e+00
4.514305e-01	6.809617e+01	1.429542e+00
4.607968e-01	6.883817e+01	1.438624e+00
4.701631e-01	6.961695e+01	1.450829e+00
4.795294e-01	7.041778e+01	1.458908e+00
4.888957e-01	7.121026e+01	1.471116e+00
4.982620e-01	7.210231e+01	1.478630e+00
5.076283e-01	7.292418e+01	1.479873e+00
5.169946e-01	7.383614e+01	1.475833e+00
5.263609e-01	7.472618e+01	1.475076e+00
5.357272e-01	7.561757e+01	1.475335e+00
5.450935e-01	7.651327e+01	1.477680e+00
5.544598e-01	7.736514e+01	1.489540e+00
5.638261e-01	7.823387e+01	1.501186e+00
5.731924e-01	7.906862e+01	1.516089e+00
5.825587e-01	7.987949e+01	1.545291e+00
5.919250e-01	8.064929e+01	1.567053e+00
6.012913e-01	8.137070e+01	1.590032e+00
6.106576e-01	8.216986e+01	1.599554e+00
6.200239e-01	8.296013e+01	1.610217e+00
6.293902e-01	8.370644e+01	1.617218e+00
6.387565e-01	8.446164e+01	1.614984e+00
6.481228e-01	8.518019e+01	1.611189e+00
6.574891e-01	8.594893e+01	1.612095e+00
6.668554e-01	8.673731e+01	1.615884e+00
6.762217e-01	8.755605e+01	1.613817e+00
6.855880e-01	8.841227e+01	1.604654e+00
6.949543e-01	8.932187e+01	1.614570e+00
7.043206e-01	9.022891e+01	1.611496e+00
7.136869e-01	9.123309e+01	1.607812e+00
7.230532e-01	9.219765e+01	1.601691e+00
7.324195e-01	9.313461e+01	1.592278e+00
7.417858e-01	9.413464e+01	1.576058e+00
7.511521e-01	9.506705e+01	1.578219e+00
7.605184e-01	9.602531e+01	1.574935e+00
7.698847e-01	9.693165e+01	1.569639e+00
7.792510e-01	9.780842e+01	1.569160e+00
7.886173e-01	9.874093e+01	1.571894e+00
7.979836e-01	9.967917e+01	1.571544e+00
8.073499e-01	1.006377e+02	1.573312e+00
8.167162e-01	1.015659e+02	1.575334e+00
8.260825e-01	1.025682e+02	1.576147e+00
8.354488e-01	1.034889e+02	1.580422e+00
8.448151e-01	1.044194e+02	1.595231e+00
8.541814e-01	1.053840e+02	1.617925e+00
8.635477e-01	1.062795e+02	1.657748e+00
8.729140e-01	1.071607e+02	1.705578e+00
8.822803e-01	1.080756e+02	1.761121e+00
8.916466e-01	1.089937e+02	1.830358e+00
9.010129e-01	1.098734e+02	1.884347e+00
9.103792e-01	1.107515e+02	1.920968e+00
9.197455e-01	1.116141e+02	1.977539e+00
9.291118e-01	1.124759e+02	2.022505e+00
9.384781e-01	1.132991e+02	2.043299e+00
9.478444e-01	1.141726e+02	2.069049e+00
9.572107e-01	1.149503e+02	2.097423e+00
9.665770e-01	1.157669e+02	2.110177e+00
9.759433e-01	1.164654e+02	2.137124e+00
9.853096e-01	1.172338e+02	2.126058e+00
9.946759e-01	1.180464e+02	2.141158e+00
1.004042e+00	1.187438e+02	2.133140e+00
1.013408e+00	1.194714e+02	2.155715e+00
1.022775e+00	1.202096e+02	2.151942e+00
1.032141e+00	1.209393e+02	2.171232e+00
1.041507e+00	1.216737e+02	2.172887e+00
1.050874e+00	1.224095e+02	2.192403e+00
1.060240e+00	1.231659e+02	2.198135e+00
1.069606e+00	1.238696e+02	2.216416e+00
1.078973e+00	1.246001e+02	2.206396e+00
1.088339e+00	1.253063e+02	2.208933e+00
1.097705e+00	1.259052e+02	2.205591e+00
1.107071e+00	1.264990e+02	2.210603e+00
1.116438e+00	1.270332e+02	2.215562e+00
1.125804e+00	1.275249e+02	2.215224e+00
1.135170e+00	1.280015e+02	2.218447e+00
1.144537e+00	1.284713e+02	2.226045e+00
1.153903e+00	1.289403e+02	2.230279e+00
1.163269e+00	1.293950e+02	2.257348e+00
1.172636e+00	1.299635e+02	2.281405e+00
1.182002e+00	1.304685e+02	2.330316e+00
1.191368e+00	1.310227e+02	2.394497e+00
1.200734e+00	1.316243e+02	2.437477e+00
1.210101e+00	1.322808e+02	2.515043e+00
1.219467e+00	1.329196e+02	2.573600e+00
1.228833e+00	1.336407e+02	2.623353e+00
1.238200e+00	1.343482e+02	2.662173e+00
1.247566e+00	1.350814e+02	2.682501e+00
1.256932e+00	1.358259e+02	2.732678e+00
1.266299e+00	1.365494e+02	2.731363e+00
1.275665e+00	1.372321e+02	2.716081e+00
1.285031e+00	1.379558e+02	2.715476e+00
1.294397e+00	1.386741e+02	2.705715e+00
1.303764e+00	1.393740e+02	2.705326e+00
1.313130e+00	1.401602e+02	2.694703e+00
1.322496e+00	1.408110e+02	2.696108e+00
1.331863e+00	1.415884e+02	2.686135e+00
1.341229e+00	1.422806e+02	2.685150e+00
1.350595e+00	1.430218e+02	2.687909e+00
1.359962e+00	1.437130e+02	2.688383e+00
1.369328e+00	1.444970e+02	2.684393e+00
1.378694e+00	1.452012e+02	2.688459e+00
1.388060e+00	1.458910e+02	2.689195e+00
1.397427e+00	1.465972e+02	2.689991e+00
