# Supplementary material for: Hairpin protein partitioning from the ER to lipid droplets involves major structural rearrangements
Source: Nat Commun. 2024 May 27;15:4504. doi: 10.1038/s41467-024-48843-8 (PMC11130287; doi:10.1038/s41467-024-48843-8)
Supplement: Supplementary file 4 — Source Data [file 41467_2024_48843_MOESM4_ESM.zip › Source_data_MD_Simulations/Fig6E/Deep-to-shallow_Bilayer.xvg]

# This file was created Tue Aug 15 14:29:57 2023
# Created by:
#                       :-) GROMACS - gmx wham, 2021.5 (-:
# 
# Executable:   /data/shared/opt/gromacs/2021.5/bin/gmx
# Data prefix:  /data/shared/opt/gromacs/2021.5
# Working dir:  /data/users/jhub/projects/membranes/lipid-droplets/ubxd8-permeation/bilayer/umbrella_33x100ns_dist0.1_fc1000
# Command line:
#   gmx wham -bins 300 -min -1.58698 -max 1.65472 -ac -ac-trestart 100 -acsig 0.3 -zprof0 -0.8 -it -if -o prof.40-100ns.xvg -hist hist.40-100ns.xvg -b 40000 -nBootstrap 50
# gmx wham is part of G R O M A C S:
#
# GROup of MAchos and Cynical Suckers
#
@    title "Average and stddev from bootstrapping"
@    xaxis  label "\xx\f{} (nm)"
@    yaxis  label "E (kJ mol\S-1\N)"
@TYPE xy
@TYPE xydy
-1.581577e+00	2.069795e+01	1.233233e+00
-1.570771e+00	2.014039e+01	1.235983e+00
-1.559966e+00	1.967357e+01	1.236992e+00
-1.549160e+00	1.922572e+01	1.232646e+00
-1.538354e+00	1.877770e+01	1.223284e+00
-1.527549e+00	1.835012e+01	1.203522e+00
-1.516743e+00	1.790018e+01	1.166546e+00
-1.505937e+00	1.751441e+01	1.110141e+00
-1.495132e+00	1.703495e+01	1.058630e+00
-1.484326e+00	1.653344e+01	1.019554e+00
-1.473520e+00	1.596484e+01	9.678212e-01
-1.462715e+00	1.534948e+01	9.490864e-01
-1.451909e+00	1.473794e+01	9.442567e-01
-1.441103e+00	1.422140e+01	9.496351e-01
-1.430298e+00	1.367081e+01	9.578319e-01
-1.419492e+00	1.308836e+01	9.645219e-01
-1.408686e+00	1.256351e+01	9.843756e-01
-1.397881e+00	1.206439e+01	9.885652e-01
-1.387075e+00	1.158200e+01	9.897494e-01
-1.376269e+00	1.117424e+01	9.933042e-01
-1.365464e+00	1.077795e+01	9.860345e-01
-1.354658e+00	1.042522e+01	9.727317e-01
-1.343852e+00	1.012254e+01	9.566536e-01
-1.333047e+00	9.867439e+00	9.437070e-01
-1.322241e+00	9.631398e+00	9.258247e-01
-1.311435e+00	9.354839e+00	9.176683e-01
-1.300630e+00	9.153647e+00	9.147486e-01
-1.289824e+00	8.907100e+00	9.166603e-01
-1.279018e+00	8.634129e+00	9.216962e-01
-1.268213e+00	8.427566e+00	9.233689e-01
-1.257407e+00	8.216245e+00	9.244952e-01
-1.246601e+00	7.990552e+00	9.154089e-01
-1.235796e+00	7.844966e+00	9.151122e-01
-1.224990e+00	7.696729e+00	9.081514e-01
-1.214184e+00	7.587889e+00	9.086380e-01
-1.203379e+00	7.515938e+00	9.112798e-01
-1.192573e+00	7.486122e+00	9.172265e-01
-1.181767e+00	7.426824e+00	9.258125e-01
-1.170962e+00	7.433187e+00	9.320934e-01
-1.160156e+00	7.392435e+00	9.185470e-01
-1.149350e+00	7.258366e+00	8.988007e-01
-1.138545e+00	7.020984e+00	8.847949e-01
-1.127739e+00	6.800633e+00	8.757768e-01
-1.116933e+00	6.513727e+00	8.835733e-01
-1.106128e+00	6.222670e+00	8.868925e-01
-1.095322e+00	5.975106e+00	9.003425e-01
-1.084516e+00	5.738213e+00	9.128398e-01
-1.073711e+00	5.433296e+00	9.038397e-01
-1.062905e+00	5.163749e+00	8.921995e-01
-1.052099e+00	4.930741e+00	8.839531e-01
-1.041294e+00	4.645789e+00	8.806509e-01
-1.030488e+00	4.364604e+00	8.725214e-01
-1.019682e+00	4.064061e+00	8.732160e-01
-1.008877e+00	3.779968e+00	8.721396e-01
-9.980712e-01	3.514427e+00	8.734379e-01
-9.872655e-01	3.234632e+00	8.711551e-01
-9.764598e-01	2.953960e+00	8.746629e-01
-9.656542e-01	2.696571e+00	8.649876e-01
-9.548485e-01	2.388396e+00	8.556266e-01
-9.440428e-01	2.051418e+00	8.522470e-01
-9.332372e-01	1.665723e+00	8.393576e-01
-9.224315e-01	1.327564e+00	8.087700e-01
-9.116258e-01	9.776383e-01	8.045131e-01
-9.008202e-01	6.436357e-01	7.862145e-01
-8.900145e-01	4.308733e-01	7.215829e-01
-8.792088e-01	2.398905e-01	6.702911e-01
-8.684032e-01	6.828755e-02	5.715094e-01
-8.575975e-01	-2.735373e-02	4.635613e-01
-8.467918e-01	-6.900327e-02	3.699056e-01
-8.359862e-01	-1.075093e-01	2.789507e-01
-8.251805e-01	-1.065163e-01	1.844802e-01
-8.143748e-01	-3.888697e-02	9.494512e-02
-8.035692e-01	0.000000e+00	0.000000e+00
-7.927635e-01	1.043340e-01	5.710357e-02
-7.819578e-01	1.973261e-01	9.980532e-02
-7.711522e-01	3.398564e-01	1.140330e-01
-7.603465e-01	4.919059e-01	1.220602e-01
-7.495408e-01	6.937732e-01	1.336773e-01
-7.387352e-01	9.153562e-01	1.593940e-01
-7.279295e-01	1.136107e+00	1.831919e-01
-7.171238e-01	1.398835e+00	1.839767e-01
-7.063182e-01	1.641740e+00	1.747072e-01
-6.955125e-01	1.848898e+00	1.567323e-01
-6.847068e-01	2.125519e+00	1.564330e-01
-6.739012e-01	2.305124e+00	1.654128e-01
-6.630955e-01	2.589309e+00	2.051981e-01
-6.522898e-01	2.812228e+00	2.395134e-01
-6.414842e-01	3.004259e+00	2.872061e-01
-6.306785e-01	3.234907e+00	3.392970e-01
-6.198728e-01	3.477406e+00	3.600494e-01
-6.090672e-01	3.715646e+00	3.719921e-01
-5.982615e-01	4.018090e+00	3.697294e-01
-5.874558e-01	4.275869e+00	4.014871e-01
-5.766502e-01	4.555793e+00	4.333550e-01
-5.658445e-01	4.899480e+00	4.858911e-01
-5.550388e-01	5.331456e+00	5.276154e-01
-5.442332e-01	5.818706e+00	5.792659e-01
-5.334275e-01	6.311311e+00	6.263590e-01
-5.226218e-01	6.866156e+00	6.273994e-01
-5.118162e-01	7.415049e+00	6.501986e-01
-5.010105e-01	7.920406e+00	7.057780e-01
-4.902048e-01	8.423337e+00	7.479867e-01
-4.793992e-01	8.908368e+00	7.975375e-01
-4.685935e-01	9.310327e+00	8.393136e-01
-4.577878e-01	9.754251e+00	8.510163e-01
-4.469822e-01	1.021971e+01	8.529004e-01
-4.361765e-01	1.067480e+01	8.400883e-01
-4.253708e-01	1.116240e+01	8.306609e-01
-4.145652e-01	1.161317e+01	8.117274e-01
-4.037595e-01	1.214364e+01	8.000235e-01
-3.929538e-01	1.267686e+01	7.922391e-01
-3.821482e-01	1.320055e+01	7.922839e-01
-3.713425e-01	1.379173e+01	7.887523e-01
-3.605368e-01	1.446178e+01	7.906918e-01
-3.497312e-01	1.503120e+01	7.917557e-01
-3.389255e-01	1.557630e+01	7.966881e-01
-3.281198e-01	1.611777e+01	8.003239e-01
-3.173142e-01	1.657728e+01	7.975479e-01
-3.065085e-01	1.709333e+01	7.959270e-01
-2.957028e-01	1.763817e+01	7.982323e-01
-2.848972e-01	1.819921e+01	8.048160e-01
-2.740915e-01	1.878980e+01	8.135570e-01
-2.632858e-01	1.946298e+01	8.229030e-01
-2.524802e-01	2.015113e+01	8.374403e-01
-2.416745e-01	2.085999e+01	8.478596e-01
-2.308688e-01	2.162355e+01	8.580245e-01
-2.200632e-01	2.246671e+01	8.731581e-01
-2.092575e-01	2.331805e+01	8.937030e-01
-1.984518e-01	2.418914e+01	9.193480e-01
-1.876462e-01	2.505728e+01	9.443628e-01
-1.768405e-01	2.605279e+01	9.824501e-01
-1.660348e-01	2.708210e+01	1.016059e+00
-1.552292e-01	2.805826e+01	1.050845e+00
-1.444235e-01	2.905907e+01	1.100094e+00
-1.336178e-01	3.003303e+01	1.161609e+00
-1.228122e-01	3.089583e+01	1.237522e+00
-1.120065e-01	3.171459e+01	1.299599e+00
-1.012008e-01	3.252327e+01	1.350361e+00
-9.039518e-02	3.330517e+01	1.370217e+00
-7.958952e-02	3.408645e+01	1.371845e+00
-6.878385e-02	3.482467e+01	1.355601e+00
-5.797818e-02	3.560273e+01	1.333557e+00
-4.717252e-02	3.642346e+01	1.330637e+00
-3.636685e-02	3.730826e+01	1.323763e+00
-2.556118e-02	3.824755e+01	1.300828e+00
-1.475552e-02	3.917876e+01	1.287742e+00
-3.949851e-03	4.016649e+01	1.272491e+00
6.855816e-03	4.112633e+01	1.258910e+00
1.766148e-02	4.208963e+01	1.263346e+00
2.846715e-02	4.306831e+01	1.266050e+00
3.927281e-02	4.406068e+01	1.267234e+00
5.007848e-02	4.504091e+01	1.282136e+00
6.088415e-02	4.606653e+01	1.278905e+00
7.168981e-02	4.710325e+01	1.273333e+00
8.249548e-02	4.816697e+01	1.274042e+00
9.330115e-02	4.923877e+01	1.268561e+00
1.041068e-01	5.032843e+01	1.259970e+00
1.149125e-01	5.145407e+01	1.267649e+00
1.257181e-01	5.250785e+01	1.269255e+00
1.365238e-01	5.358686e+01	1.270849e+00
1.473295e-01	5.459819e+01	1.273076e+00
1.581351e-01	5.566890e+01	1.270377e+00
1.689408e-01	5.668731e+01	1.268964e+00
1.797465e-01	5.783416e+01	1.265281e+00
1.905521e-01	5.899227e+01	1.263622e+00
2.013578e-01	6.017004e+01	1.261296e+00
2.121635e-01	6.128752e+01	1.259809e+00
2.229691e-01	6.245627e+01	1.257021e+00
2.337748e-01	6.358213e+01	1.255113e+00
2.445805e-01	6.464705e+01	1.253264e+00
2.553861e-01	6.570645e+01	1.252060e+00
2.661918e-01	6.678159e+01	1.251987e+00
2.769975e-01	6.787950e+01	1.254616e+00
2.878031e-01	6.900027e+01	1.256534e+00
2.986088e-01	7.007427e+01	1.259610e+00
3.094145e-01	7.119713e+01	1.257164e+00
3.202201e-01	7.227029e+01	1.261312e+00
3.310258e-01	7.338570e+01	1.267589e+00
3.418315e-01	7.435611e+01	1.274187e+00
3.526371e-01	7.537751e+01	1.268756e+00
3.634428e-01	7.621101e+01	1.259202e+00
3.742485e-01	7.709500e+01	1.261065e+00
3.850541e-01	7.784469e+01	1.266972e+00
3.958598e-01	7.856287e+01	1.271532e+00
4.066655e-01	7.923034e+01	1.270124e+00
4.174711e-01	7.992877e+01	1.267717e+00
4.282768e-01	8.063026e+01	1.265694e+00
4.390825e-01	8.133130e+01	1.265218e+00
4.498881e-01	8.202337e+01	1.268600e+00
4.606938e-01	8.279285e+01	1.292333e+00
4.714995e-01	8.359734e+01	1.329652e+00
4.823051e-01	8.447224e+01	1.398836e+00
4.931108e-01	8.542273e+01	1.473253e+00
5.039165e-01	8.642080e+01	1.562401e+00
5.147221e-01	8.745061e+01	1.656080e+00
5.255278e-01	8.846847e+01	1.748163e+00
5.363335e-01	8.961402e+01	1.824517e+00
5.471391e-01	9.070872e+01	1.846299e+00
5.579448e-01	9.176535e+01	1.865996e+00
5.687505e-01	9.283714e+01	1.843326e+00
5.795561e-01	9.392832e+01	1.831052e+00
5.903618e-01	9.500703e+01	1.830500e+00
6.011675e-01	9.613921e+01	1.823063e+00
6.119731e-01	9.719914e+01	1.834449e+00
6.227788e-01	9.836658e+01	1.847692e+00
6.335845e-01	9.947524e+01	1.871041e+00
6.443901e-01	1.005465e+02	1.903331e+00
6.551958e-01	1.015831e+02	1.949254e+00
6.660015e-01	1.025696e+02	1.999468e+00
6.768071e-01	1.033304e+02	2.061498e+00
6.876128e-01	1.040572e+02	2.128572e+00
6.984185e-01	1.047340e+02	2.203939e+00
7.092241e-01	1.053482e+02	2.246692e+00
7.200298e-01	1.059979e+02	2.289940e+00
7.308355e-01	1.066146e+02	2.288398e+00
7.416411e-01	1.072461e+02	2.299140e+00
7.524468e-01	1.077560e+02	2.244150e+00
7.632525e-01	1.083188e+02	2.209764e+00
7.740581e-01	1.088054e+02	2.183075e+00
7.848638e-01	1.093372e+02	2.163940e+00
7.956695e-01	1.097745e+02	2.152274e+00
8.064751e-01	1.101588e+02	2.144588e+00
8.172808e-01	1.105109e+02	2.134684e+00
8.280865e-01	1.108741e+02	2.129708e+00
8.388921e-01	1.112387e+02	2.128158e+00
8.496978e-01	1.115651e+02	2.129149e+00
8.605035e-01	1.119436e+02	2.130391e+00
8.713091e-01	1.123583e+02	2.129279e+00
8.821148e-01	1.127220e+02	2.132732e+00
8.929205e-01	1.131583e+02	2.130660e+00
9.037261e-01	1.136104e+02	2.129073e+00
9.145318e-01	1.140275e+02	2.131884e+00
9.253375e-01	1.144165e+02	2.135154e+00
9.361431e-01	1.149390e+02	2.137144e+00
9.469488e-01	1.153975e+02	2.142834e+00
9.577545e-01	1.158916e+02	2.156870e+00
9.685601e-01	1.163402e+02	2.177052e+00
9.793658e-01	1.168055e+02	2.190814e+00
9.901715e-01	1.172885e+02	2.224117e+00
1.000977e+00	1.177254e+02	2.249737e+00
1.011783e+00	1.181696e+02	2.270053e+00
1.022588e+00	1.185795e+02	2.276033e+00
1.033394e+00	1.190135e+02	2.289279e+00
1.044200e+00	1.194260e+02	2.292451e+00
1.055005e+00	1.198906e+02	2.294585e+00
1.065811e+00	1.203248e+02	2.278866e+00
1.076617e+00	1.207920e+02	2.258767e+00
1.087422e+00	1.213011e+02	2.248970e+00
1.098228e+00	1.218029e+02	2.238484e+00
1.109034e+00	1.221453e+02	2.247680e+00
1.119839e+00	1.224279e+02	2.277257e+00
1.130645e+00	1.225042e+02	2.315217e+00
1.141451e+00	1.225773e+02	2.362614e+00
1.152256e+00	1.225604e+02	2.405218e+00
1.163062e+00	1.225212e+02	2.431170e+00
1.173868e+00	1.224722e+02	2.462089e+00
1.184673e+00	1.224860e+02	2.507715e+00
1.195479e+00	1.225638e+02	2.577202e+00
1.206285e+00	1.227211e+02	2.666920e+00
1.217090e+00	1.229564e+02	2.771109e+00
1.227896e+00	1.232923e+02	2.888509e+00
1.238702e+00	1.237154e+02	3.010514e+00
1.249507e+00	1.241604e+02	3.104357e+00
1.260313e+00	1.247500e+02	3.204521e+00
1.271119e+00	1.253379e+02	3.286358e+00
1.281924e+00	1.259309e+02	3.318855e+00
1.292730e+00	1.265549e+02	3.357535e+00
1.303536e+00	1.271891e+02	3.394189e+00
1.314341e+00	1.278013e+02	3.433710e+00
1.325147e+00	1.282702e+02	3.513575e+00
1.335953e+00	1.285554e+02	3.633499e+00
1.346758e+00	1.287104e+02	3.763781e+00
1.357564e+00	1.287129e+02	3.857307e+00
1.368370e+00	1.286455e+02	3.891294e+00
1.379175e+00	1.285206e+02	3.932427e+00
1.389981e+00	1.283946e+02	3.926058e+00
1.400787e+00	1.282414e+02	3.896381e+00
1.411592e+00	1.281231e+02	3.846475e+00
1.422398e+00	1.280223e+02	3.806817e+00
1.433204e+00	1.279539e+02	3.770927e+00
1.444009e+00	1.278420e+02	3.746780e+00
1.454815e+00	1.277214e+02	3.737506e+00
1.465621e+00	1.276388e+02	3.727531e+00
1.476426e+00	1.274904e+02	3.738694e+00
1.487232e+00	1.273843e+02	3.738802e+00
1.498038e+00	1.272797e+02	3.735700e+00
1.508843e+00	1.271987e+02	3.736048e+00
1.519649e+00	1.271510e+02	3.738111e+00
1.530455e+00	1.271945e+02	3.733042e+00
1.541260e+00	1.273082e+02	3.721696e+00
1.552066e+00	1.274448e+02	3.709596e+00
1.562872e+00	1.276086e+02	3.699870e+00
1.573677e+00	1.278241e+02	3.690000e+00
1.584483e+00	1.280660e+02	3.684428e+00
1.595289e+00	1.283118e+02	3.680952e+00
1.606094e+00	1.285061e+02	3.679558e+00
1.616900e+00	1.288003e+02	3.680379e+00
1.627706e+00	1.290654e+02	3.682491e+00
1.638511e+00	1.292506e+02	3.682598e+00
1.649317e+00	1.294716e+02	3.682345e+00
