# Supplementary material for: Hairpin protein partitioning from the ER to lipid droplets involves major structural rearrangements
Source: Nat Commun. 2024 May 27;15:4504. doi: 10.1038/s41467-024-48843-8 (PMC11130287; doi:10.1038/s41467-024-48843-8)
Supplement: Supplementary file 4 — Source Data [file 41467_2024_48843_MOESM4_ESM.zip › Source_data_MD_Simulations/Fig6E/Shallow-to-Deep_Bilayer.xvg]

# This file was created Tue Aug 15 14:32:44 2023
# Created by:
#                       :-) GROMACS - gmx wham, 2021.5 (-:
# 
# Executable:   /data/shared/opt/gromacs/2021.5/bin/gmx
# Data prefix:  /data/shared/opt/gromacs/2021.5
# Working dir:  /data/users/jhub/projects/membranes/lipid-droplets/ubxd8-permeation/bilayer/umbrella_pulldown_41x100ns_dist-0.1_fc1000
# Command line:
#   gmx wham -bins 300 -min -1.79319 -max 2.23261 -ac -ac-trestart 100 -acsig 0.3 -zprof0 1.4 -it -if -o prof.40-100ns.xvg -hist hist.40-100ns.xvg -b 40000 -nBootstrap 50
# gmx wham is part of G R O M A C S:
#
# Great Red Owns Many ACres of Sand 
#
@    title "Average and stddev from bootstrapping"
@    xaxis  label "\xx\f{} (nm)"
@    yaxis  label "E (kJ mol\S-1\N)"
@TYPE xy
@TYPE xydy
-1.786480e+00	2.154559e+02	3.180491e+00
-1.773061e+00	2.143021e+02	3.183312e+00
-1.759642e+00	2.131184e+02	3.186328e+00
-1.746222e+00	2.119296e+02	3.189179e+00
-1.732803e+00	2.107955e+02	3.185815e+00
-1.719384e+00	2.097341e+02	3.191053e+00
-1.705964e+00	2.087001e+02	3.185769e+00
-1.692545e+00	2.076583e+02	3.181124e+00
-1.679126e+00	2.066220e+02	3.175033e+00
-1.665706e+00	2.056026e+02	3.162239e+00
-1.652287e+00	2.045646e+02	3.142802e+00
-1.638868e+00	2.035389e+02	3.137152e+00
-1.625448e+00	2.024800e+02	3.139618e+00
-1.612029e+00	2.014115e+02	3.155824e+00
-1.598610e+00	2.003323e+02	3.161929e+00
-1.585190e+00	1.992586e+02	3.179873e+00
-1.571771e+00	1.981754e+02	3.197740e+00
-1.558352e+00	1.970586e+02	3.221207e+00
-1.544932e+00	1.959851e+02	3.237169e+00
-1.531513e+00	1.948306e+02	3.245959e+00
-1.518094e+00	1.937269e+02	3.244337e+00
-1.504674e+00	1.926192e+02	3.241565e+00
-1.491255e+00	1.915905e+02	3.229105e+00
-1.477836e+00	1.905647e+02	3.210333e+00
-1.464416e+00	1.895105e+02	3.183113e+00
-1.450997e+00	1.884428e+02	3.153528e+00
-1.437578e+00	1.872783e+02	3.136310e+00
-1.424158e+00	1.861278e+02	3.127753e+00
-1.410739e+00	1.848462e+02	3.135491e+00
-1.397320e+00	1.835809e+02	3.142401e+00
-1.383900e+00	1.823170e+02	3.156472e+00
-1.370481e+00	1.810990e+02	3.164497e+00
-1.357062e+00	1.799223e+02	3.168616e+00
-1.343642e+00	1.787967e+02	3.171159e+00
-1.330223e+00	1.776118e+02	3.174159e+00
-1.316804e+00	1.764527e+02	3.181071e+00
-1.303384e+00	1.753393e+02	3.190706e+00
-1.289965e+00	1.742257e+02	3.196846e+00
-1.276546e+00	1.731631e+02	3.192307e+00
-1.263126e+00	1.721062e+02	3.187661e+00
-1.249707e+00	1.711207e+02	3.173511e+00
-1.236288e+00	1.701413e+02	3.169528e+00
-1.222868e+00	1.692340e+02	3.162928e+00
-1.209449e+00	1.683082e+02	3.164868e+00
-1.196030e+00	1.674853e+02	3.160577e+00
-1.182610e+00	1.665716e+02	3.163889e+00
-1.169191e+00	1.656695e+02	3.170732e+00
-1.155772e+00	1.646584e+02	3.185030e+00
-1.142352e+00	1.637095e+02	3.207602e+00
-1.128933e+00	1.626197e+02	3.218667e+00
-1.115514e+00	1.615282e+02	3.196674e+00
-1.102094e+00	1.604112e+02	3.164127e+00
-1.088675e+00	1.592547e+02	3.130205e+00
-1.075256e+00	1.580652e+02	3.126260e+00
-1.061836e+00	1.568940e+02	3.125503e+00
-1.048417e+00	1.556442e+02	3.127300e+00
-1.034998e+00	1.544156e+02	3.122158e+00
-1.021578e+00	1.532653e+02	3.113396e+00
-1.008159e+00	1.521485e+02	3.097278e+00
-9.947397e-01	1.510995e+02	3.074360e+00
-9.813204e-01	1.501166e+02	3.049478e+00
-9.679010e-01	1.492194e+02	3.025008e+00
-9.544817e-01	1.483914e+02	3.010278e+00
-9.410624e-01	1.476657e+02	2.997343e+00
-9.276430e-01	1.469833e+02	2.991468e+00
-9.142237e-01	1.462718e+02	2.989208e+00
-9.008044e-01	1.454864e+02	2.984826e+00
-8.873850e-01	1.446314e+02	2.976898e+00
-8.739657e-01	1.437740e+02	2.968510e+00
-8.605464e-01	1.429111e+02	2.955552e+00
-8.471270e-01	1.420009e+02	2.943831e+00
-8.337077e-01	1.410772e+02	2.939679e+00
-8.202884e-01	1.401181e+02	2.935434e+00
-8.068690e-01	1.392278e+02	2.935254e+00
-7.934497e-01	1.382939e+02	2.938802e+00
-7.800304e-01	1.373777e+02	2.942666e+00
-7.666110e-01	1.365170e+02	2.946779e+00
-7.531917e-01	1.355722e+02	2.952370e+00
-7.397724e-01	1.345716e+02	2.956650e+00
-7.263530e-01	1.335251e+02	2.960023e+00
-7.129337e-01	1.325237e+02	2.956514e+00
-6.995144e-01	1.314913e+02	2.958700e+00
-6.860950e-01	1.304669e+02	2.964201e+00
-6.726757e-01	1.295154e+02	2.973620e+00
-6.592564e-01	1.285961e+02	2.979838e+00
-6.458370e-01	1.277412e+02	2.987421e+00
-6.324177e-01	1.269504e+02	2.987155e+00
-6.189984e-01	1.262018e+02	2.982684e+00
-6.055790e-01	1.255336e+02	2.974896e+00
-5.921597e-01	1.247935e+02	2.972110e+00
-5.787404e-01	1.240800e+02	2.974155e+00
-5.653210e-01	1.233547e+02	2.981145e+00
-5.519017e-01	1.225710e+02	2.988427e+00
-5.384824e-01	1.217609e+02	3.004776e+00
-5.250630e-01	1.208307e+02	3.033409e+00
-5.116437e-01	1.198525e+02	3.050824e+00
-4.982244e-01	1.188226e+02	3.055488e+00
-4.848050e-01	1.178190e+02	3.051206e+00
-4.713857e-01	1.168841e+02	3.015615e+00
-4.579664e-01	1.160889e+02	2.942223e+00
-4.445470e-01	1.154407e+02	2.846265e+00
-4.311277e-01	1.149754e+02	2.707921e+00
-4.177084e-01	1.145611e+02	2.576967e+00
-4.042890e-01	1.142984e+02	2.452633e+00
-3.908697e-01	1.140594e+02	2.343401e+00
-3.774504e-01	1.139343e+02	2.229098e+00
-3.640310e-01	1.139275e+02	2.169768e+00
-3.506117e-01	1.139977e+02	2.129618e+00
-3.371924e-01	1.141123e+02	2.092713e+00
-3.237730e-01	1.141908e+02	1.981480e+00
-3.103537e-01	1.140943e+02	1.704648e+00
-2.969344e-01	1.136095e+02	1.446054e+00
-2.835150e-01	1.126433e+02	1.416323e+00
-2.700957e-01	1.112823e+02	1.559861e+00
-2.566764e-01	1.098146e+02	1.668295e+00
-2.432571e-01	1.081811e+02	1.739571e+00
-2.298377e-01	1.065210e+02	1.718420e+00
-2.164184e-01	1.049638e+02	1.703066e+00
-2.029991e-01	1.033997e+02	1.680594e+00
-1.895797e-01	1.019021e+02	1.638566e+00
-1.761604e-01	1.004376e+02	1.589485e+00
-1.627411e-01	9.896540e+01	1.513242e+00
-1.493217e-01	9.749530e+01	1.431159e+00
-1.359024e-01	9.592367e+01	1.377978e+00
-1.224831e-01	9.429081e+01	1.301645e+00
-1.090637e-01	9.249844e+01	1.254053e+00
-9.564439e-02	9.067514e+01	1.245882e+00
-8.222506e-02	8.874279e+01	1.247724e+00
-6.880572e-02	8.684337e+01	1.260517e+00
-5.538639e-02	8.496528e+01	1.272081e+00
-4.196706e-02	8.322705e+01	1.268600e+00
-2.854772e-02	8.156500e+01	1.254014e+00
-1.512839e-02	8.002436e+01	1.234771e+00
-1.709058e-03	7.849544e+01	1.214724e+00
1.171027e-02	7.709790e+01	1.208691e+00
2.512961e-02	7.573758e+01	1.198630e+00
3.854894e-02	7.435781e+01	1.190379e+00
5.196827e-02	7.292096e+01	1.176956e+00
6.538761e-02	7.143456e+01	1.177691e+00
7.880694e-02	6.994815e+01	1.173253e+00
9.222627e-02	6.841722e+01	1.177235e+00
1.056456e-01	6.690296e+01	1.170436e+00
1.190649e-01	6.547327e+01	1.163410e+00
1.324843e-01	6.409025e+01	1.149127e+00
1.459036e-01	6.277218e+01	1.131253e+00
1.593229e-01	6.153832e+01	1.121842e+00
1.727423e-01	6.035904e+01	1.121877e+00
1.861616e-01	5.926243e+01	1.126283e+00
1.995809e-01	5.828301e+01	1.131603e+00
2.130003e-01	5.732107e+01	1.130639e+00
2.264196e-01	5.635952e+01	1.113229e+00
2.398389e-01	5.532578e+01	1.079035e+00
2.532583e-01	5.426098e+01	1.044884e+00
2.666776e-01	5.311977e+01	1.012086e+00
2.800969e-01	5.196769e+01	1.000590e+00
2.935163e-01	5.076860e+01	9.900561e-01
3.069356e-01	4.959737e+01	9.822828e-01
3.203549e-01	4.850315e+01	9.868482e-01
3.337743e-01	4.733750e+01	9.786941e-01
3.471936e-01	4.624889e+01	9.757320e-01
3.606129e-01	4.516897e+01	9.700870e-01
3.740323e-01	4.410804e+01	9.568686e-01
3.874516e-01	4.303797e+01	9.563217e-01
4.008709e-01	4.201446e+01	9.444531e-01
4.142903e-01	4.090136e+01	9.354197e-01
4.277096e-01	3.980251e+01	9.225438e-01
4.411289e-01	3.865455e+01	9.263825e-01
4.545483e-01	3.752827e+01	9.099625e-01
4.679676e-01	3.640569e+01	8.981624e-01
4.813869e-01	3.528404e+01	8.936134e-01
4.948063e-01	3.416017e+01	9.044476e-01
5.082256e-01	3.308229e+01	9.309579e-01
5.216449e-01	3.199299e+01	9.654284e-01
5.350643e-01	3.097583e+01	9.954275e-01
5.484836e-01	2.995977e+01	9.980746e-01
5.619029e-01	2.899824e+01	9.865065e-01
5.753223e-01	2.809230e+01	9.607159e-01
5.887416e-01	2.720423e+01	9.399098e-01
6.021609e-01	2.628418e+01	9.205685e-01
6.155803e-01	2.539136e+01	8.956065e-01
6.289996e-01	2.454582e+01	8.784207e-01
6.424189e-01	2.371763e+01	8.667697e-01
6.558383e-01	2.300443e+01	8.679148e-01
6.692576e-01	2.232048e+01	8.847638e-01
6.826769e-01	2.170443e+01	8.934303e-01
6.960963e-01	2.108257e+01	9.058548e-01
7.095156e-01	2.046928e+01	8.988218e-01
7.229349e-01	1.990477e+01	8.856008e-01
7.363543e-01	1.926528e+01	8.779833e-01
7.497736e-01	1.859956e+01	8.594067e-01
7.631929e-01	1.802925e+01	8.105793e-01
7.766123e-01	1.747209e+01	7.458131e-01
7.900316e-01	1.688260e+01	6.914801e-01
8.034509e-01	1.641328e+01	6.259306e-01
8.168702e-01	1.599604e+01	5.952301e-01
8.302896e-01	1.561359e+01	5.645179e-01
8.437089e-01	1.522557e+01	5.321148e-01
8.571282e-01	1.494126e+01	5.206249e-01
8.705476e-01	1.454876e+01	4.859791e-01
8.839669e-01	1.412693e+01	4.570686e-01
8.973862e-01	1.362862e+01	4.389063e-01
9.108056e-01	1.307227e+01	4.281154e-01
9.242249e-01	1.246953e+01	4.238648e-01
9.376442e-01	1.185714e+01	4.154058e-01
9.510636e-01	1.120077e+01	4.073566e-01
9.644829e-01	1.058999e+01	4.076909e-01
9.779022e-01	9.928492e+00	4.085028e-01
9.913216e-01	9.355880e+00	4.039481e-01
1.004741e+00	8.768397e+00	4.056949e-01
1.018160e+00	8.178416e+00	4.093413e-01
1.031580e+00	7.633541e+00	4.098189e-01
1.044999e+00	7.070987e+00	4.091724e-01
1.058418e+00	6.576894e+00	4.059592e-01
1.071838e+00	6.144034e+00	4.024977e-01
1.085257e+00	5.741350e+00	3.997594e-01
1.098676e+00	5.404335e+00	3.978372e-01
1.112096e+00	5.103690e+00	3.967904e-01
1.125515e+00	4.842572e+00	3.980026e-01
1.138934e+00	4.529034e+00	3.985448e-01
1.152354e+00	4.272331e+00	4.040184e-01
1.165773e+00	4.020536e+00	4.040930e-01
1.179192e+00	3.740914e+00	4.019656e-01
1.192612e+00	3.426009e+00	3.958332e-01
1.206031e+00	3.112204e+00	3.985333e-01
1.219450e+00	2.790500e+00	3.844424e-01
1.232870e+00	2.491101e+00	3.896501e-01
1.246289e+00	2.220691e+00	3.820450e-01
1.259708e+00	1.935325e+00	3.886495e-01
1.273128e+00	1.584664e+00	4.002203e-01
1.286547e+00	1.336880e+00	3.955985e-01
1.299966e+00	9.950758e-01	3.859135e-01
1.313386e+00	7.128501e-01	3.537059e-01
1.326805e+00	5.078760e-01	2.981442e-01
1.340224e+00	2.973468e-01	2.433028e-01
1.353644e+00	1.548967e-01	1.901851e-01
1.367063e+00	6.683943e-02	1.069632e-01
1.380482e+00	-3.134778e-02	4.900709e-02
1.393902e+00	0.000000e+00	0.000000e+00
1.407321e+00	1.998842e-02	2.323681e-02
1.420740e+00	9.915306e-02	4.550355e-02
1.434160e+00	2.150203e-01	5.720381e-02
1.447579e+00	3.410993e-01	1.163598e-01
1.460998e+00	5.371338e-01	1.623432e-01
1.474418e+00	7.133518e-01	1.824225e-01
1.487837e+00	9.387319e-01	2.025691e-01
1.501256e+00	1.169334e+00	1.963320e-01
1.514676e+00	1.386355e+00	2.274190e-01
1.528095e+00	1.549095e+00	3.034673e-01
1.541514e+00	1.726429e+00	3.685578e-01
1.554934e+00	1.892032e+00	4.305671e-01
1.568353e+00	1.983985e+00	5.019001e-01
1.581772e+00	2.090147e+00	5.312672e-01
1.595192e+00	2.154686e+00	5.444368e-01
1.608611e+00	2.201212e+00	5.228430e-01
1.622030e+00	2.253781e+00	4.955883e-01
1.635450e+00	2.322879e+00	4.799897e-01
1.648869e+00	2.318867e+00	4.578295e-01
1.662288e+00	2.338020e+00	4.470624e-01
1.675708e+00	2.265794e+00	4.420359e-01
1.689127e+00	2.272817e+00	4.424081e-01
1.702546e+00	2.253470e+00	4.533215e-01
1.715966e+00	2.314637e+00	4.699503e-01
1.729385e+00	2.466159e+00	4.921835e-01
1.742804e+00	2.649985e+00	5.242881e-01
1.756224e+00	2.877944e+00	5.570731e-01
1.769643e+00	3.156580e+00	5.960902e-01
1.783062e+00	3.512167e+00	6.342092e-01
1.796482e+00	3.821477e+00	6.853364e-01
1.809901e+00	4.139576e+00	7.198617e-01
1.823320e+00	4.468221e+00	7.612131e-01
1.836740e+00	4.758953e+00	7.862822e-01
1.850159e+00	5.177837e+00	8.156480e-01
1.863578e+00	5.500404e+00	8.305676e-01
1.876998e+00	5.854177e+00	8.509874e-01
1.890417e+00	6.205264e+00	8.425989e-01
1.903836e+00	6.581643e+00	8.401476e-01
1.917256e+00	6.951337e+00	8.221488e-01
1.930675e+00	7.251133e+00	8.160093e-01
1.944094e+00	7.541276e+00	8.098570e-01
1.957514e+00	7.803164e+00	8.107367e-01
1.970933e+00	8.106338e+00	8.124310e-01
1.984352e+00	8.405770e+00	8.166220e-01
1.997772e+00	8.745819e+00	8.269896e-01
2.011191e+00	9.085798e+00	8.391054e-01
2.024610e+00	9.536543e+00	8.791685e-01
2.038030e+00	1.000082e+01	9.122326e-01
2.051449e+00	1.047085e+01	9.415198e-01
2.064868e+00	1.101378e+01	9.684225e-01
2.078288e+00	1.155368e+01	9.704920e-01
2.091707e+00	1.204391e+01	9.768722e-01
2.105126e+00	1.256094e+01	9.915105e-01
2.118546e+00	1.303724e+01	9.995977e-01
2.131965e+00	1.351178e+01	9.966828e-01
2.145384e+00	1.400278e+01	1.001493e+00
2.158804e+00	1.441620e+01	9.917695e-01
2.172223e+00	1.482900e+01	9.920559e-01
2.185642e+00	1.523134e+01	9.902219e-01
2.199062e+00	1.566175e+01	9.925273e-01
2.212481e+00	1.600835e+01	9.928201e-01
2.225900e+00	1.640491e+01	9.894580e-01
