# Supplementary material for: Hairpin protein partitioning from the ER to lipid droplets involves major structural rearrangements
Source: Nat Commun. 2024 May 27;15:4504. doi: 10.1038/s41467-024-48843-8 (PMC11130287; doi:10.1038/s41467-024-48843-8)
Supplement: Supplementary file 4 — Source Data [file 41467_2024_48843_MOESM4_ESM.zip › Source_data_MD_Simulations/Fig3D/P102_Bilayer_PI_AVG_ERROR.txt]

0 7.557399999999999451e+00 1.455912085257889295e-02
1 7.671800000000000175e+00 4.731883345983912970e-02
2 7.670600000000000307e+00 1.767846147151951389e-02
3 7.618800000000000239e+00 3.917080545508352246e-02
4 7.623800000000000132e+00 2.360067795636385662e-02
5 7.605199999999999072e+00 3.483722147359048782e-02
6 7.566599999999999326e+00 5.966211528264814268e-02
7 7.638199999999999434e+00 5.730926626645990729e-02
8 7.676999999999999602e+00 8.618259685110450652e-02
9 7.673600000000000421e+00 8.354285128004670935e-02
10 7.659200000000000230e+00 8.572626202045670329e-02
11 7.706400000000000361e+00 5.538129648175459108e-02
12 7.730400000000000382e+00 8.517492588784557339e-02
13 7.751999999999999780e+00 4.391901638242822620e-02
14 7.724599999999999689e+00 5.637134023597454441e-02
15 7.791999999999999815e+00 6.525825618264718964e-02
16 7.787799999999999834e+00 7.626448714834450915e-02
17 7.786400000000000432e+00 7.091380683618664360e-02
18 7.831200000000000827e+00 5.857125574887398628e-02
19 7.825799999999999201e+00 8.143777993044749863e-02
20 7.861400000000000610e+00 5.157177522637745870e-02
21 7.836000000000000298e+00 5.823538443249095392e-02
22 7.866400000000001391e+00 4.076135424639378696e-02
23 7.813599999999999213e+00 6.074510679881960085e-02
24 7.861799999999999677e+00 7.336669544146029454e-02
25 7.943800000000000416e+00 7.810065300623293683e-02
26 7.836400000000000254e+00 8.217960817623796987e-02
27 7.930799999999999628e+00 1.176327845458059740e-01
28 7.955000000000000071e+00 1.227188657053184112e-01
29 7.894400000000000084e+00 1.223848356619397365e-01
30 7.991400000000000503e+00 1.021839909183429040e-01
31 7.935999999999999943e+00 7.657832591536592459e-02
32 7.964599999999999902e+00 8.850473433664443612e-02
33 8.003000000000000114e+00 9.650036269361900176e-02
34 7.940000000000000391e+00 9.687848058263512363e-02
35 7.898400000000000531e+00 9.871518626837523513e-02
36 7.992799999999999905e+00 1.322656115549313560e-01
37 7.972600000000001685e+00 1.058110013183883452e-01
38 7.931399999999999118e+00 1.246886041304495762e-01
39 7.891200000000000436e+00 1.434253534072690572e-01
40 7.978399999999998826e+00 1.335154223301563969e-01
41 7.989200000000001189e+00 1.404283162328738288e-01
42 7.919399999999998663e+00 1.748786093265840280e-01
43 7.945600000000000662e+00 1.352717561059957052e-01
44 8.013799999999999812e+00 1.462421006413680280e-01
45 8.045199999999999463e+00 1.217306534936865164e-01
46 8.061199999999999477e+00 1.333834772376248368e-01
47 8.115800000000000125e+00 1.305763837759338908e-01
48 8.125399999999999068e+00 9.212843209346384399e-02
49 8.156600000000000961e+00 1.236467872611336088e-01
50 8.211800000000000210e+00 1.079857027573557782e-01
51 8.180199999999999250e+00 1.508441314735180783e-01
52 8.173799999999998178e+00 1.465320169792254101e-01
53 8.130399999999999849e+00 1.661034858153193350e-01
54 8.172200000000000131e+00 1.607550683493368104e-01
55 8.196400000000000574e+00 1.901697347108629033e-01
56 8.169799999999998619e+00 1.527558574981660588e-01
57 8.249200000000000088e+00 1.627929728213106941e-01
58 8.261400000000000077e+00 1.936247091669862364e-01
59 8.215600000000000236e+00 1.622759624836655201e-01
60 8.169799999999998619e+00 1.685537065744922292e-01
61 8.178799999999998960e+00 1.810894585557094316e-01
62 8.175000000000000711e+00 1.453668462889665114e-01
63 8.227800000000000225e+00 1.698082212379601885e-01
64 8.189400000000000901e+00 1.607162966223401046e-01
65 8.128800000000000026e+00 1.832695064652054839e-01
66 8.238200000000000855e+00 1.958639119388765060e-01
67 8.210600000000001231e+00 1.726009501711970318e-01
68 8.245999999999998664e+00 2.161203368496356914e-01
69 8.162399999999999878e+00 1.557558602428814054e-01
70 8.090999999999999304e+00 1.271455858455179111e-01
71 8.135000000000001563e+00 1.280734164454122026e-01
72 8.115199999999999747e+00 1.256367462170204230e-01
73 8.234399999999999054e+00 1.601550748493471565e-01
74 8.229400000000000048e+00 1.416464895435109728e-01
75 8.293800000000000949e+00 1.450071446515653062e-01
76 8.279599999999998516e+00 1.814095036099266922e-01
77 8.238200000000000855e+00 2.010071441516446122e-01
78 8.202400000000000801e+00 1.437084827002219622e-01
79 8.267399999999998528e+00 1.448672771884666477e-01
80 8.194199999999998596e+00 1.361914534763470908e-01
81 8.213200000000000500e+00 1.203399850423791106e-01
82 8.238400000000000389e+00 1.658417559000145980e-01
83 8.224600000000000577e+00 1.376635318448570788e-01
84 8.246600000000000819e+00 1.333280465618542909e-01
85 8.282000000000000028e+00 1.116612735016040692e-01
86 8.340999999999999304e+00 1.191976509835659670e-01
87 8.265200000000000102e+00 1.277689790207309495e-01
88 8.358000000000000540e+00 1.418452678096805974e-01
89 8.376799999999999358e+00 1.110680512118584068e-01
90 8.381999999999999673e+00 1.380718653455510203e-01
91 8.317600000000000549e+00 1.709157921316809270e-01
92 8.313599999999999213e+00 1.478752447166192530e-01
93 8.325399999999998357e+00 1.403198061572206168e-01
94 8.328799999999999315e+00 1.581966877023660012e-01
95 8.344799999999999329e+00 1.315165084694692177e-01
96 8.309400000000000119e+00 1.431711144051061313e-01
97 8.311000000000001720e+00 1.542976344601562910e-01
98 8.262199999999999989e+00 1.453950205474725255e-01
99 8.393600000000001060e+00 1.099987636294153526e-01
100 8.367399999999999949e+00 1.208607794116850764e-01
101 8.340600000000000236e+00 9.830588995579050970e-02
102 8.334199999999999164e+00 8.818045134835736376e-02
103 8.369999999999999218e+00 8.971733388816215127e-02
104 8.307199999999998141e+00 8.506628004091862372e-02
105 8.305199999999999250e+00 1.168299276726643271e-01
106 8.265399999999999636e+00 1.218860451405328060e-01
107 8.333999999999999631e+00 1.360755672411472772e-01
108 8.337799999999997880e+00 1.253530693680852126e-01
109 8.245599999999999596e+00 1.381786090536448464e-01
110 8.255800000000000693e+00 1.581018405964965678e-01
111 8.274599999999999511e+00 1.621519287581866253e-01
112 8.281600000000000961e+00 1.392375236780659664e-01
113 8.250399999999999068e+00 1.185494327274490972e-01
114 8.172599999999999199e+00 1.392682591260477054e-01
115 8.160800000000000054e+00 1.455558724339212906e-01
116 8.211400000000001143e+00 1.365194784636976910e-01
117 8.251200000000000756e+00 1.619588589735060091e-01
118 8.159800000000000608e+00 1.832142789195210231e-01
119 8.266000000000000014e+00 1.813685750068074476e-01
120 8.288000000000000256e+00 1.576758700626065546e-01
121 8.227000000000000313e+00 1.737421077344234455e-01
122 8.223399999999998045e+00 1.337521887671376530e-01
123 8.243000000000000327e+00 1.615135907594157649e-01
124 8.264199999999998880e+00 1.741747168793450484e-01
125 8.219200000000000728e+00 1.815802632446600617e-01
126 8.213200000000000500e+00 1.827046578497658336e-01
127 8.267599999999998062e+00 1.810119554062659120e-01
128 8.288000000000000256e+00 1.588916612034752818e-01
129 8.181200000000000472e+00 1.748328115657927506e-01
130 8.163400000000001100e+00 1.622061897709210776e-01
131 8.210599999999999454e+00 1.672424826412235721e-01
132 8.183199999999999363e+00 1.821690204178526007e-01
133 8.266999999999999460e+00 1.854881128266716028e-01
134 8.202600000000000335e+00 1.509104635205922862e-01
135 8.297200000000000131e+00 1.843310934161678516e-01
136 8.212199999999999278e+00 1.561787181404688252e-01
137 8.240200000000001523e+00 1.520229982601316310e-01
138 8.181000000000000938e+00 1.555262035799756248e-01
139 8.303799999999998960e+00 1.866233425914345934e-01
140 8.310000000000002274e+00 1.485282464718411244e-01
141 8.302600000000001756e+00 1.463493354955872905e-01
142 8.303399999999999892e+00 1.531484508573300041e-01
143 8.337799999999999656e+00 1.751503125889302681e-01
144 8.303000000000000824e+00 1.608691393648887247e-01
145 8.309599999999999653e+00 1.429334390546871947e-01
146 8.240600000000000591e+00 1.475849856862141152e-01
147 8.173400000000000887e+00 1.376091857399063256e-01
148 8.200999999999998735e+00 1.260250768696452861e-01
149 8.278999999999999915e+00 1.427910361332251354e-01
150 8.219800000000001106e+00 1.493359702148146506e-01
151 8.270199999999999108e+00 1.515201372755450859e-01
152 8.318799999999999528e+00 1.279266664929558928e-01
153 8.245999999999998664e+00 1.130139814359267664e-01
154 8.295600000000000307e+00 1.019461034076339229e-01
155 8.275000000000000355e+00 9.879757082033956139e-02
156 8.276199999999999335e+00 9.692983028975124538e-02
157 8.309599999999999653e+00 8.401980718854330787e-02
158 8.321199999999999264e+00 5.805748875037552992e-02
159 8.278200000000001779e+00 8.543694751101538198e-02
160 8.334600000000000009e+00 9.244353952548553521e-02
161 8.345000000000000639e+00 8.305997832891594268e-02
162 8.351800000000000779e+00 1.025570670407457696e-01
163 8.425200000000000244e+00 8.580787842616795225e-02
164 8.405400000000000205e+00 7.939853902938009966e-02
165 8.369200000000001083e+00 8.788146562273524420e-02
166 8.338799999999999102e+00 1.023532705877051585e-01
167 8.366400000000000503e+00 7.936175401287456910e-02
168 8.351600000000001245e+00 6.260261975348958841e-02
169 8.404600000000000293e+00 4.670383281915957419e-02
170 8.360800000000001120e+00 4.297199087777984344e-02
171 8.472599999999999909e+00 9.417073855503098334e-02
172 8.470600000000001017e+00 8.130662949600118983e-02
173 8.460200000000000387e+00 7.612799747793197458e-02
174 8.507999999999999119e+00 7.570204752845199891e-02
175 8.394000000000000128e+00 7.801384492511556634e-02
176 8.360600000000001586e+00 6.896526662023418075e-02
177 8.378600000000000492e+00 3.209311452632780670e-02
178 8.417799999999999727e+00 5.042967380421936596e-02
179 8.383599999999999497e+00 3.378117819141323447e-02
180 8.378199999999999648e+00 4.414104665727796445e-02
181 8.345600000000001017e+00 8.908494822359150356e-02
182 8.276600000000000179e+00 7.641392543247597924e-02
183 8.303000000000000824e+00 7.197332839323200560e-02
184 8.268599999999999284e+00 5.566154866692074599e-02
185 8.237600000000000477e+00 6.695467123360401840e-02
186 8.183199999999999363e+00 5.158945628711357478e-02
187 8.317199999999999704e+00 9.935447649703554873e-02
188 8.362399999999999167e+00 9.593939753823772787e-02
189 8.331200000000000827e+00 5.945445315533559594e-02
190 8.324200000000001154e+00 8.597646189510245451e-02
191 8.336999999999999744e+00 1.025370177058022303e-01
192 8.310999999999998167e+00 8.394426722534419072e-02
193 8.309400000000000119e+00 7.298251845476420863e-02
194 8.369399999999998840e+00 8.194466425582551394e-02
195 8.377199999999998425e+00 1.009821370342299518e-01
196 8.281399999999999650e+00 1.030054755826114860e-01
197 8.265199999999998326e+00 1.306909025142913294e-01
198 8.257000000000001450e+00 1.041541165773106209e-01
199 8.236800000000000566e+00 7.525710597677821856e-02
200 8.245000000000000995e+00 8.756940104853985773e-02
201 8.245400000000000063e+00 1.033299956450208640e-01
202 8.278999999999999915e+00 8.537306366764634002e-02
203 8.269600000000000506e+00 1.026230383490958770e-01
204 8.347799999999999443e+00 1.113324391181653439e-01
205 8.280799999999999272e+00 1.102979238245216098e-01
206 8.199799999999999756e+00 1.135948590386026552e-01
207 8.182999999999999829e+00 1.149055264119179937e-01
208 8.237999999999999545e+00 1.140284175107241366e-01
209 8.197799999999997311e+00 1.066281013616953988e-01
210 8.142400000000000304e+00 1.199138357321624382e-01
211 8.244800000000001461e+00 1.064997276991824365e-01
212 8.249800000000000466e+00 1.247100316734785774e-01
213 8.279599999999998516e+00 1.165368954451765082e-01
214 8.169399999999999551e+00 1.211529941850385678e-01
215 8.275800000000000267e+00 1.124805405392415997e-01
216 8.252599999999999270e+00 1.135980985756362832e-01
217 8.199400000000000688e+00 1.412494530962864481e-01
218 8.249199999999998312e+00 1.518355426110764850e-01
219 8.273799999999999599e+00 1.757200956066210240e-01
220 8.287000000000000810e+00 1.282606720705923020e-01
221 8.270399999999998641e+00 1.255950954456422075e-01
222 8.222599999999999909e+00 1.343522534236027133e-01
223 8.303599999999999426e+00 1.392645252747445883e-01
224 8.313800000000000523e+00 1.342446721475382132e-01
225 8.368399999999999395e+00 1.403434644007337528e-01
226 8.369600000000001927e+00 1.347411147348870075e-01
227 8.313000000000000611e+00 9.871129621274350729e-02
228 8.282199999999999562e+00 1.055217134053462180e-01
229 8.337600000000000122e+00 1.262209491328598887e-01
230 8.348399999999999821e+00 1.122399572344892765e-01
231 8.373000000000001108e+00 1.021688798020218836e-01
232 8.307600000000000762e+00 1.202339719047823829e-01
233 8.296599999999999753e+00 1.430576387334838717e-01
234 8.331999999999998963e+00 1.561786156936985914e-01
235 8.237599999999998701e+00 1.547569966108154615e-01
236 8.308600000000000207e+00 1.415300957393868242e-01
237 8.315000000000001279e+00 1.540999675535333624e-01
238 8.268399999999999750e+00 1.176134686164812676e-01
239 8.352399999999999380e+00 1.575402424779143440e-01
240 8.281200000000001893e+00 1.437290228172445894e-01
241 8.306400000000000006e+00 1.413253268172411647e-01
242 8.329800000000000537e+00 1.096720201327577582e-01
243 8.346199999999999619e+00 1.327763231905448316e-01
244 8.302600000000001756e+00 1.253627057780742071e-01
245 8.340399999999998926e+00 1.069663872438440383e-01
246 8.312599999999999767e+00 1.181424902395409593e-01
247 8.311600000000000321e+00 1.240495384916848326e-01
248 8.302000000000001378e+00 1.202733553202870731e-01
249 8.336399999999999366e+00 1.218118549238948745e-01
250 8.372399999999998954e+00 1.079468758232493691e-01
251 8.328800000000001091e+00 9.366638671369807712e-02
252 8.289600000000000080e+00 8.789338996761932032e-02
253 8.340599999999998460e+00 6.653576481862977232e-02
254 8.297399999999999665e+00 8.617591310801400728e-02
255 8.301999999999999602e+00 6.577111828150696005e-02
256 8.255799999999998917e+00 8.297054899179592824e-02
257 8.361599999999999255e+00 7.148907608858856566e-02
258 8.239200000000000301e+00 6.753156299094509318e-02
259 8.285000000000000142e+00 8.958973155445888736e-02
260 8.337799999999999656e+00 6.256606108746187722e-02
261 8.401599999999998403e+00 5.909964466898249419e-02
262 8.383199999999998653e+00 6.720619019108295400e-02
263 8.292799999999999727e+00 6.844524819152883466e-02
264 8.405799999999999272e+00 6.532956451714659607e-02
265 8.318799999999999528e+00 9.097665634655958955e-02
266 8.322199999999998710e+00 6.907120963179960715e-02
267 8.281800000000000495e+00 5.022620829805870407e-02
268 8.271399999999999864e+00 8.448128786897132758e-02
269 8.375400000000000844e+00 7.242463669221957390e-02
270 8.287600000000001188e+00 8.001729812984187395e-02
271 8.346999999999999531e+00 7.368473383272823585e-02
272 8.392400000000000304e+00 5.593038530173007755e-02
273 8.415399999999999991e+00 8.014217366655337904e-02
274 8.400000000000000355e+00 7.637067500029050271e-02
275 8.421800000000001063e+00 7.267263584045920155e-02
276 8.367200000000000415e+00 8.744296426814444911e-02
277 8.396000000000000796e+00 7.774676842158782797e-02
278 8.469400000000000261e+00 8.725346984504379899e-02
279 8.383000000000000895e+00 1.054339603733066150e-01
280 8.451800000000000423e+00 8.911628358498822899e-02
281 8.431400000000000006e+00 1.056873123889523897e-01
282 8.342800000000000438e+00 1.112152507527632145e-01
283 8.473200000000000287e+00 9.733011866837504300e-02
284 8.447800000000000864e+00 1.119579921220455465e-01
285 8.498400000000000176e+00 1.392179873435902548e-01
286 8.430600000000000094e+00 8.425561108911393260e-02
287 8.400600000000000733e+00 8.135925270059954362e-02
288 8.331400000000000361e+00 6.861288508727771129e-02
289 8.327799999999999869e+00 6.556547872165668922e-02
290 8.423599999999998644e+00 7.950174840844703716e-02
291 8.420600000000000307e+00 4.207098762805566716e-02
292 8.308000000000001606e+00 4.394633090486623622e-02
293 8.365199999999999747e+00 8.075810795208110404e-02
294 8.332200000000000273e+00 9.689227007352028964e-02
295 8.389799999999999258e+00 8.264933151574796466e-02
296 8.363000000000001322e+00 6.681436971191158369e-02
297 8.361000000000000654e+00 1.038795456285788177e-01
298 8.371799999999998576e+00 1.128480039699416709e-01
299 8.377000000000000668e+00 1.161519694193774571e-01
300 8.348800000000000665e+00 1.242955831878188727e-01
301 8.287600000000001188e+00 9.581214954273803430e-02
302 8.301999999999999602e+00 7.473419565366291872e-02
303 8.351800000000000779e+00 8.187766484212870288e-02
304 8.370999999999998664e+00 1.159023727108292462e-01
305 8.321799999999999642e+00 9.229058456852456960e-02
306 8.255200000000000315e+00 6.980051575740663095e-02
307 8.262199999999999989e+00 6.406584113238508738e-02
308 8.271599999999999397e+00 8.495956685388640628e-02
309 8.301600000000000534e+00 9.630725829344329025e-02
310 8.326800000000000423e+00 9.769069556513554353e-02
311 8.330199999999999605e+00 1.127089703617239619e-01
312 8.309599999999999653e+00 1.111797103791874325e-01
313 8.287000000000000810e+00 8.055656397836252758e-02
314 8.209600000000000009e+00 1.153057153830633896e-01
315 8.296000000000001151e+00 9.336251924621584430e-02
316 8.324000000000001620e+00 9.597207927308838704e-02
317 8.343600000000000350e+00 9.431207769951845121e-02
318 8.318999999999999062e+00 8.227125865088001644e-02
319 8.358800000000000452e+00 9.445015616715515816e-02
320 8.308400000000000674e+00 9.082757290602910816e-02
321 8.373400000000000176e+00 7.803209596057260333e-02
322 8.376599999999999824e+00 5.972912187534639566e-02
323 8.339199999999999946e+00 7.711207428152876131e-02
324 8.336199999999999832e+00 5.943830414808286972e-02
325 8.315599999999999881e+00 7.467668980344523144e-02
326 8.364799999999998903e+00 8.454650791132650722e-02
327 8.288399999999999324e+00 7.289093222068165900e-02
328 8.304399999999999338e+00 5.004845651965705161e-02
329 8.262800000000002143e+00 6.023248293072443194e-02
330 8.351599999999999469e+00 7.267824984133833266e-02
331 8.375000000000000000e+00 9.450333327454653320e-02
332 8.353199999999999292e+00 1.010185725498038284e-01
333 8.404399999999998983e+00 1.090807407382257538e-01
334 8.407399999999999096e+00 6.807090421024232507e-02
335 8.376400000000000290e+00 7.813352673468675069e-02
336 8.345000000000002416e+00 5.721887800367966154e-02
337 8.347999999999998977e+00 9.221149602950820534e-02
338 8.426999999999999602e+00 7.486734935871568186e-02
339 8.481600000000000250e+00 8.842832125512725683e-02
340 8.465399999999998926e+00 7.198199774943733753e-02
341 8.428399999999999892e+00 7.986568725053341811e-02
342 8.458599999999998786e+00 5.539429573521079814e-02
343 8.395199999999999108e+00 5.344859212364703321e-02
344 8.450599999999999667e+00 6.000373321719242731e-02
345 8.437999999999998835e+00 6.421027955086332228e-02
346 8.429999999999999716e+00 8.213014063058700354e-02
347 8.412600000000001188e+00 7.240696099133003827e-02
348 8.501799999999999358e+00 8.650660090420844717e-02
349 8.493999999999999773e+00 8.611527158408101290e-02
350 8.460399999999999920e+00 1.054243235690890679e-01
351 8.400400000000001199e+00 1.169620793248820761e-01
352 8.390000000000000568e+00 8.690362478055768669e-02
353 8.441200000000000259e+00 1.190184523508853592e-01
354 8.425399999999999778e+00 1.281291848097068087e-01
355 8.435800000000000409e+00 9.308636849721882434e-02
356 8.502399999999999736e+00 8.274519925651262209e-02
357 8.329399999999997917e+00 9.324273698256621556e-02
358 8.375400000000000844e+00 1.293830282533223741e-01
359 8.371199999999998198e+00 1.323877335707503988e-01
360 8.382600000000000051e+00 9.932999546964646487e-02
361 8.388200000000001211e+00 1.040881933746571342e-01
362 8.326200000000000045e+00 7.947195731828950171e-02
363 8.378399999999999181e+00 6.873520204378540110e-02
364 8.291600000000000747e+00 9.384395558585532926e-02
365 8.278000000000000469e+00 1.408854854127991052e-01
366 8.321799999999999642e+00 1.051974904643643294e-01
367 8.327999999999999403e+00 1.168013698549809076e-01
368 8.328599999999999781e+00 1.102874788903979303e-01
369 8.386199999999998766e+00 1.051465263334930844e-01
370 8.352799999999998448e+00 1.066427306477099046e-01
371 8.349800000000000111e+00 8.777443819244856726e-02
372 8.345400000000001484e+00 5.404338997509300357e-02
373 8.320199999999999818e+00 5.443190241025937237e-02
374 8.318400000000000460e+00 5.398414582078725488e-02
375 8.340600000000000236e+00 5.959637572873035388e-02
376 8.427600000000001756e+00 8.861268532213661953e-02
377 8.397000000000000242e+00 8.843890546586390122e-02
378 8.377599999999999270e+00 1.003548105473771879e-01
379 8.344599999999999795e+00 1.126994587387179503e-01
380 8.415200000000002234e+00 1.101687432986326876e-01
381 8.361399999999999721e+00 1.099092716744134307e-01
382 8.337599999999998346e+00 1.238639899244328574e-01
383 8.326800000000000423e+00 9.009879022495248524e-02
384 8.417600000000000193e+00 1.124713652446701490e-01
385 8.382000000000001450e+00 1.346574914366072684e-01
386 8.314999999999999503e+00 1.348474693867112162e-01
387 8.346799999999999997e+00 1.513923115617172022e-01
388 8.324600000000000222e+00 1.025579250960157729e-01
389 8.312200000000000699e+00 1.095428318056457656e-01
390 8.307399999999997675e+00 1.267850464368728003e-01
391 8.344799999999999329e+00 1.221462729681098147e-01
392 8.304599999999998872e+00 1.472974134192449602e-01
393 8.246399999999999508e+00 1.169241121411662698e-01
394 8.225600000000000023e+00 1.218052872415642668e-01
395 8.303399999999999892e+00 1.315001444866128466e-01
396 8.342200000000000060e+00 1.237359769832524353e-01
397 8.346999999999999531e+00 1.204943152186027377e-01
398 8.292399999999998883e+00 9.570688585467621023e-02
399 8.250999999999999446e+00 8.175915850838962051e-02
400 8.279999999999999361e+00 1.151065593265647724e-01
401 8.309200000000000585e+00 8.710931063898964821e-02
402 8.319599999999999440e+00 8.428314184936387676e-02
403 8.257400000000000517e+00 9.421575239841789573e-02
404 8.275999999999999801e+00 1.042500839328197870e-01
405 8.239000000000000767e+00 1.378117556669241905e-01
406 8.336200000000001609e+00 8.852633506477045056e-02
407 8.223600000000001131e+00 1.270296343378189974e-01
408 8.228799999999999670e+00 1.087861755923058421e-01
409 8.288399999999999324e+00 1.300995311290550349e-01
410 8.235999999999998877e+00 1.297122970269203313e-01
411 8.242800000000000793e+00 1.306964115804255255e-01
412 8.294599999999999085e+00 1.508569123374861598e-01
413 8.254400000000000404e+00 1.646865143234259310e-01
414 8.283599999999999852e+00 1.481003983789375422e-01
415 8.290399999999999991e+00 1.279148466754347624e-01
416 8.291199999999999903e+00 1.241075017877645292e-01
417 8.265600000000000946e+00 1.534907423918458746e-01
418 8.276799999999999713e+00 1.756055579986010029e-01
419 8.285800000000000054e+00 1.447713783867515813e-01
420 8.328400000000000247e+00 1.242843835725147977e-01
421 8.294799999999998619e+00 1.255482058812470159e-01
422 8.321799999999999642e+00 1.239862573029769932e-01
423 8.306999999999998607e+00 1.293865526242970465e-01
424 8.266600000000000392e+00 1.357464106339464072e-01
425 8.315400000000000347e+00 1.309801817070048169e-01
426 8.407599999999998630e+00 1.465219710487134508e-01
427 8.355399999999999494e+00 1.445455222412648233e-01
428 8.366200000000000969e+00 1.380647384381689102e-01
429 8.366200000000000969e+00 1.343605299185739732e-01
430 8.353199999999999292e+00 1.198570481865794263e-01
431 8.428800000000000736e+00 1.416591401922234483e-01
432 8.402400000000000091e+00 1.270428589098969441e-01
433 8.355399999999999494e+00 1.483705091990992486e-01
434 8.358599999999999142e+00 1.589268007606018940e-01
435 8.361599999999999255e+00 1.496220839314840179e-01
436 8.316200000000000259e+00 1.541358880987810931e-01
437 8.335600000000001231e+00 1.459439892561526508e-01
438 8.378200000000001424e+00 1.515990501289505021e-01
439 8.312000000000001165e+00 1.347168883251095017e-01
440 8.324199999999999378e+00 1.424391519210922719e-01
441 8.347199999999999065e+00 1.317006909625002831e-01
442 8.327600000000000335e+00 1.476362015225263224e-01
443 8.426000000000000156e+00 1.393375756929909892e-01
444 8.331199999999999051e+00 1.449398219951991418e-01
445 8.322599999999999554e+00 1.149367130206880999e-01
446 8.222799999999999443e+00 1.377372571238442422e-01
447 8.331399999999998585e+00 1.552630284388397675e-01
448 8.366999999999999105e+00 1.203936875421629804e-01
449 8.385400000000000631e+00 1.421144890572385577e-01
450 8.388200000000001211e+00 1.452863104356360846e-01
451 8.385799999999999699e+00 1.188913453536464548e-01
452 8.320600000000000662e+00 1.565499536889103926e-01
453 8.369999999999999218e+00 1.501092935164241859e-01
454 8.387199999999999989e+00 1.452975980530992473e-01
455 8.416800000000000281e+00 1.529309386618678546e-01
456 8.386199999999998766e+00 1.468126425073809360e-01
457 8.391000000000000014e+00 1.389946761570383660e-01
458 8.376199999999998980e+00 1.480609063865272190e-01
459 8.463800000000000878e+00 1.618526243222518646e-01
460 8.410199999999999676e+00 1.518439725507733096e-01
461 8.387200000000001765e+00 1.379270531839204561e-01
462 8.340599999999998460e+00 1.244243063070877703e-01
463 8.295199999999999463e+00 1.069195585475360144e-01
464 8.315799999999999415e+00 9.551309857815308557e-02
465 8.312800000000001077e+00 7.994067800563126047e-02
466 8.294999999999999929e+00 6.831632308606797044e-02
467 8.280799999999999272e+00 9.889485325334178289e-02
468 8.245200000000000529e+00 1.045356972521827438e-01
469 8.319599999999999440e+00 1.001880631612370731e-01
470 8.263199999999999434e+00 8.932162112277186594e-02
471 8.265199999999998326e+00 1.003455629313026037e-01
472 8.273400000000000531e+00 9.066889212955019095e-02
473 8.275200000000001666e+00 9.140520772910049052e-02
474 8.263800000000001589e+00 1.297164291830452953e-01
475 8.350399999999998712e+00 1.018864465961983740e-01
476 8.313200000000000145e+00 1.112048200394209208e-01
477 8.337199999999999278e+00 1.095216508275875661e-01
478 8.355399999999999494e+00 1.178248191171960835e-01
479 8.417399999999998883e+00 1.175117355841535927e-01
480 8.409000000000000696e+00 9.781656301465506409e-02
481 8.378800000000001802e+00 9.839650400293693810e-02
482 8.350799999999999557e+00 9.993173670060984115e-02
483 8.370599999999999596e+00 8.446945009883750910e-02
484 8.416000000000000369e+00 1.202341049785791843e-01
485 8.315799999999999415e+00 1.012661443918942972e-01
486 8.335800000000000765e+00 9.826470373435215733e-02
487 8.300600000000001089e+00 1.040456053853309332e-01
488 8.337600000000000122e+00 1.076738036850189567e-01
489 8.336199999999999832e+00 1.112598400142657679e-01
490 8.307800000000000296e+00 1.353719025499751649e-01
491 8.342800000000000438e+00 1.338773767296028705e-01
492 8.300000000000000711e+00 1.360711578549987089e-01
493 8.390600000000000946e+00 1.168443751320533963e-01
494 8.414600000000000080e+00 1.285997200619036496e-01
495 8.423400000000000887e+00 1.149189627520193352e-01
496 8.476800000000000779e+00 1.484335272099939762e-01
497 8.358799999999998676e+00 1.605628599645633758e-01
498 8.403400000000001313e+00 1.299333983239104040e-01
499 8.325599999999999667e+00 1.509422671089845347e-01
500 8.284600000000001074e+00 1.032475084445141356e-01
501 8.334199999999999164e+00 1.365419788929398415e-01
502 8.342999999999999972e+00 1.424965964505819915e-01
503 8.321000000000001506e+00 1.319227046417711380e-01
504 8.326399999999999579e+00 1.446130284587111847e-01
505 8.367599999999999483e+00 1.707036262063580390e-01
506 8.360400000000000276e+00 1.387001369862336797e-01
507 8.376799999999999358e+00 1.447937567714851215e-01
508 8.365000000000000213e+00 1.135651354950100167e-01
509 8.402400000000000091e+00 9.413207742316109794e-02
510 8.442599999999998772e+00 9.389125624891789257e-02
511 8.365199999999997971e+00 1.242904340647340011e-01
512 8.382199999999999207e+00 1.082631608627791786e-01
513 8.371599999999999042e+00 1.013526911334869801e-01
514 8.377200000000000202e+00 1.194867021889884501e-01
515 8.379799999999999471e+00 1.231458972113969458e-01
516 8.315400000000000347e+00 1.389341138813647847e-01
517 8.418000000000001037e+00 1.295138602621357105e-01
518 8.403200000000001779e+00 1.284991517481731127e-01
519 8.370200000000000529e+00 1.533094648089282086e-01
520 8.363600000000001700e+00 1.103085128174610408e-01
521 8.384199999999999875e+00 1.112537280274237261e-01
522 8.369200000000001083e+00 1.229238463439863843e-01
523 8.323799999999998533e+00 1.180526662130084309e-01
524 8.317600000000000549e+00 1.224616184769741906e-01
525 8.347800000000001219e+00 1.273223939454486697e-01
526 8.342200000000000060e+00 8.691945697023202577e-02
527 8.301800000000000068e+00 1.076362020883307180e-01
528 8.387000000000000455e+00 9.648751214535496168e-02
529 8.350799999999999557e+00 9.264961953510666981e-02
530 8.303200000000000358e+00 9.727133185065364729e-02
531 8.365199999999999747e+00 1.069030963068889339e-01
532 8.312799999999999301e+00 1.060043017995023762e-01
533 8.279600000000000293e+00 8.763953445791458630e-02
534 8.360400000000002052e+00 7.749663218488914151e-02
535 8.422399999999999665e+00 6.184535552488973353e-02
536 8.428799999999998960e+00 6.793432122278091068e-02
537 8.379200000000000870e+00 5.903449838865394705e-02
538 8.430199999999999250e+00 5.582931129791948027e-02
539 8.327799999999999869e+00 5.968745261778209132e-02
540 8.337600000000000122e+00 6.726699041877808039e-02
541 8.340199999999999392e+00 6.395273254521653683e-02
542 8.406400000000001427e+00 7.972181633655880950e-02
543 8.453599999999999781e+00 1.733574342218994688e-02
544 8.393399999999999750e+00 4.242791533884270744e-02
545 8.373400000000000176e+00 6.181106697024415370e-02
546 8.378400000000000958e+00 5.234699609337685466e-02
547 8.378600000000002268e+00 3.035338531366813322e-02
548 8.411799999999999500e+00 2.133429164514265633e-02
549 8.354800000000000892e+00 2.577192270669773425e-02
550 8.431400000000000006e+00 4.363906506789540923e-02
551 8.395199999999999108e+00 4.172807208582724608e-02
552 8.427400000000000446e+00 4.112964867343259223e-02
553 8.397599999999998843e+00 4.440684631900793794e-02
554 8.440200000000000813e+00 6.619993957701175713e-02
555 8.409799999999998832e+00 6.504115620128526898e-02
556 8.375199999999999534e+00 4.674133074699517165e-02
557 8.413600000000000634e+00 4.963595471027019979e-02
558 8.457800000000000651e+00 5.679746473215158825e-02
559 8.469599999999999795e+00 7.047416547927329300e-02
560 8.493600000000000705e+00 5.684195633508777601e-02
561 8.483399999999999608e+00 7.280857092403361652e-02
562 8.462600000000000122e+00 9.286058367251426304e-02
563 8.416000000000000369e+00 5.939831647445901336e-02
564 8.497400000000000730e+00 4.505516618546657331e-02
565 8.440799999999999415e+00 8.759789951819610399e-02
566 8.485599999999999810e+00 5.878407947735502653e-02
567 8.506600000000000605e+00 3.461167433106926428e-02
568 8.541399999999999437e+00 6.883638572731698435e-02
569 8.534399999999999764e+00 3.493376590062966663e-02
570 8.464199999999999946e+00 3.824175728179880079e-02
571 8.590199999999999392e+00 5.780477488927712043e-02
572 8.636799999999999145e+00 3.532636409255830723e-02
573 8.661400000000000432e+00 4.057151710251920979e-02
574 8.640599999999999170e+00 5.213490193718590959e-02
575 8.636400000000000077e+00 6.078657746575307635e-02
576 8.605000000000000426e+00 2.054653255418043695e-02
577 8.615800000000000125e+00 2.009855716214478671e-02
578 8.596199999999999619e+00 8.301325195413159636e-03
579 8.547399999999999665e+00 3.734445072564313711e-02
580 8.557400000000001228e+00 3.695142757729394378e-02
581 8.572400000000000020e+00 3.658699222401306378e-02
582 8.537800000000000722e+00 1.007203653686782330e-01
583 8.595599999999999241e+00 5.841136875643301168e-02
584 8.559599999999999653e+00 7.589708821819177165e-02
585 8.565999999999998948e+00 5.118046502328782443e-02
586 8.543599999999999639e+00 9.340860774040037062e-02
587 8.497199999999999420e+00 8.022288950168765531e-02
588 8.512199999999999989e+00 6.627120038146268322e-02
589 8.518199999999998440e+00 5.801061971742752649e-02
590 8.498200000000000642e+00 4.887486061361186185e-02
591 8.506000000000002004e+00 5.035235843533057698e-02
592 8.471799999999999997e+00 3.624516519482278570e-02
593 8.521399999999999864e+00 9.277654876098802295e-02
594 8.571799999999999642e+00 1.018961824603847460e-01
595 8.543800000000000949e+00 7.523796913792918373e-02
596 8.396799999999998931e+00 7.157060849259301583e-02
597 8.390399999999999636e+00 1.043691908563058046e-01
598 8.409599999999999298e+00 8.794480086963628318e-02
599 8.408799999999999386e+00 9.082880600338200106e-02
600 8.362399999999999167e+00 3.620894917006003966e-02
601 8.428000000000000824e+00 3.754996671103728173e-02
602 8.448000000000000398e+00 8.401856937606103082e-02
603 8.444599999999999440e+00 7.516414038622412641e-02
604 8.395599999999999952e+00 7.161485879340959149e-02
605 8.496999999999999886e+00 9.882024084164114930e-02
606 8.373999999999998778e+00 7.778380294122949623e-02
607 8.464600000000000790e+00 1.058461525044721019e-01
608 8.453599999999999781e+00 9.171023934108997466e-02
609 8.403200000000000003e+00 9.315853154703537808e-02
610 8.455200000000001381e+00 5.803612667985361823e-02
611 8.533399999999998542e+00 6.878057865415213024e-02
612 8.444200000000000372e+00 4.434086151621314392e-02
613 8.384600000000000719e+00 6.526597888640001122e-02
614 8.378800000000001802e+00 7.922999432033304978e-02
615 8.378000000000000114e+00 5.099882351584201362e-02
616 8.415799999999999059e+00 4.775135600168867872e-02
617 8.485200000000000742e+00 8.209623621092508594e-02
618 8.387600000000000833e+00 8.724292521459842131e-02
619 8.422800000000000509e+00 7.599073627752274407e-02
620 8.400000000000000355e+00 8.216130476081796863e-02
621 8.436400000000000787e+00 1.010277585616942142e-01
622 8.437200000000000699e+00 7.883978690991018390e-02
623 8.425200000000000244e+00 3.904397520745022526e-02
624 8.399199999999998667e+00 7.095880495047816872e-02
625 8.445600000000000662e+00 9.909010041371427158e-02
626 8.430800000000001404e+00 7.382866651917806278e-02
627 8.392800000000001148e+00 5.148234648886926973e-02
628 8.343799999999999883e+00 5.043681195317566840e-02
629 8.313000000000000611e+00 3.785974115072630181e-02
630 8.311400000000000787e+00 5.269428811550649905e-02
631 8.367200000000000415e+00 4.654924274357206959e-02
632 8.329600000000002780e+00 7.630916065584786301e-02
633 8.363200000000000855e+00 5.356819952173110660e-02
634 8.348400000000001597e+00 8.795207786061678967e-02
635 8.380600000000001160e+00 5.456929539585434613e-02
636 8.409400000000001540e+00 8.403123228895321983e-02
637 8.378000000000000114e+00 7.792971192042236206e-02
638 8.408600000000001629e+00 4.230517698816526478e-02
639 8.415399999999999991e+00 1.054288764997523137e-01
640 8.447200000000000486e+00 9.232395138857528438e-02
641 8.432199999999998141e+00 1.070399551569413688e-01
642 8.449999999999999289e+00 7.710719810756978820e-02
643 8.438599999999999213e+00 8.033061682820562266e-02
644 8.475400000000000489e+00 8.191878905355004514e-02
645 8.477800000000002001e+00 5.493079282151305115e-02
646 8.370000000000000995e+00 4.631889463275214169e-02
647 8.377399999999999736e+00 5.435262643147996398e-02
648 8.428599999999999426e+00 1.071867902308861614e-01
649 8.409200000000000230e+00 1.086371575474984474e-01
650 8.453400000000000247e+00 1.056119690186675814e-01
651 8.466800000000000992e+00 1.363062434373423226e-01
652 8.574200000000001154e+00 1.491826799598399145e-01
653 8.522000000000000242e+00 1.865081231474919332e-01
654 8.464400000000001256e+00 1.389142469295356619e-01
655 8.426600000000000534e+00 1.284363188510165843e-01
656 8.513399999999998968e+00 1.432953872251302441e-01
657 8.529399999999998983e+00 1.338669787512962450e-01
658 8.487399999999999167e+00 1.354404961597527324e-01
659 8.547200000000000131e+00 8.012260604848046863e-02
660 8.512600000000000833e+00 8.725759565791368910e-02
661 8.512999999999999901e+00 8.078960329151270436e-02
662 8.503800000000001802e+00 7.497274171323878300e-02
663 8.503399999999999181e+00 7.794798265510161084e-02
664 8.466599999999999682e+00 9.294066924656824158e-02
665 8.467800000000000438e+00 9.404994417861173295e-02
666 8.491400000000000503e+00 1.142578137371793451e-01
667 8.434200000000000585e+00 9.618540429815725101e-02
668 8.416000000000000369e+00 1.015673175780479887e-01
669 8.451599999999999113e+00 9.610394372761203730e-02
670 8.407599999999998630e+00 1.168296537699227006e-01
671 8.484399999999999054e+00 1.324850482129965590e-01
672 8.562400000000000233e+00 1.307858096278033677e-01
673 8.512199999999998212e+00 1.305304255719714757e-01
674 8.571199999999999264e+00 8.486337254670009433e-02
675 8.522600000000000620e+00 1.176614125361411800e-01
676 8.515399999999999636e+00 9.363529249166663293e-02
677 8.460399999999999920e+00 1.130658569153394494e-01
678 8.513999999999999346e+00 9.422611103086037110e-02
679 8.527599999999999625e+00 1.196042139725854297e-01
680 8.491400000000000503e+00 1.370616211782131055e-01
681 8.506000000000000227e+00 1.308678722987426934e-01
682 8.506000000000000227e+00 1.431815630589358679e-01
683 8.467999999999999972e+00 1.107916964397602233e-01
684 8.435800000000000409e+00 1.279391730471944599e-01
685 8.393600000000001060e+00 1.209712693163131625e-01
686 8.407999999999999474e+00 1.285068091581142158e-01
687 8.464600000000000790e+00 1.267272977696596303e-01
688 8.522600000000000620e+00 1.363661541585740045e-01
689 8.477199999999999847e+00 1.299447267110136472e-01
690 8.468999999999999417e+00 1.427165021992901350e-01
691 8.448600000000000776e+00 1.164644495114282308e-01
692 8.455799999999999983e+00 1.049489018522824779e-01
693 8.380600000000001160e+00 1.225791499399469381e-01
694 8.360599999999999810e+00 1.239304966503401023e-01
695 8.435399999999997789e+00 1.454126817028006946e-01
696 8.374200000000000088e+00 1.224151624595579135e-01
697 8.370400000000000063e+00 1.292976720594766205e-01
698 8.408200000000000784e+00 1.415345611502716039e-01
699 8.441800000000000637e+00 1.338797669552797553e-01
700 8.391600000000000392e+00 1.242129139824035833e-01
701 8.394999999999999574e+00 1.039007218454231912e-01
702 8.418799999999999173e+00 1.214358760828115058e-01
703 8.442600000000000549e+00 8.725117764248220553e-02
704 8.387800000000002143e+00 7.982400641411087350e-02
705 8.409400000000001540e+00 8.666191781861268262e-02
706 8.421400000000000219e+00 7.723657164841021827e-02
707 8.462199999999999278e+00 1.057337788977582155e-01
708 8.392399999999998528e+00 9.029135063781032478e-02
709 8.352199999999999847e+00 8.509495872259412175e-02
710 8.414600000000000080e+00 9.220741835665932640e-02
711 8.418400000000000105e+00 9.549349716080136885e-02
712 8.451800000000002200e+00 8.152123649700104835e-02
713 8.467200000000000060e+00 7.735238845698302890e-02
714 8.467999999999999972e+00 8.730727346561684143e-02
715 8.477599999999998914e+00 8.126972375983582131e-02
716 8.438599999999999213e+00 9.804227659535472150e-02
717 8.458199999999999719e+00 9.857358672585678216e-02
718 8.482800000000001006e+00 1.092056408799471495e-01
719 8.447399999999998244e+00 1.263286507487513532e-01
720 8.412800000000000722e+00 1.183034741670759005e-01
721 8.447599999999999554e+00 8.444671692848713940e-02
722 8.514199999999998880e+00 6.281936007314950499e-02
723 8.483399999999999608e+00 6.464277221778177984e-02
724 8.468599999999998573e+00 9.128487278843078201e-02
725 8.408399999999998542e+00 8.365433640881989041e-02
726 8.438599999999999213e+00 9.348480090367652928e-02
727 8.454000000000000625e+00 4.426375492431727093e-02
728 8.482000000000001094e+00 6.525764323050607663e-02
729 8.467599999999999127e+00 7.477518304892340206e-02
730 8.459199999999999164e+00 1.292679078503246315e-01
731 8.471600000000000463e+00 1.023994531235396521e-01
732 8.450400000000000134e+00 8.365911785334582962e-02
733 8.506400000000001071e+00 7.520457432895934213e-02
734 8.455999999999999517e+00 9.376865147798590927e-02
735 8.417799999999999727e+00 1.197201403273484288e-01
736 8.432999999999999829e+00 1.172951831918088439e-01
737 8.371600000000000819e+00 1.032506077463954258e-01
738 8.378800000000001802e+00 1.161062961255760750e-01
739 8.455399999999999139e+00 1.026206996662952786e-01
740 8.393799999999998818e+00 1.031796103888747429e-01
741 8.408199999999999008e+00 9.639228184870418659e-02
742 8.382400000000000517e+00 9.682131996621413939e-02
743 8.397000000000002018e+00 1.129417549004796684e-01
744 8.400399999999999423e+00 1.567118629842680633e-01
745 8.334799999999999542e+00 1.845052627975689030e-01
746 8.367199999999998639e+00 1.722828836536003660e-01
747 8.370800000000000907e+00 1.528213074149019635e-01
748 8.373399999999998400e+00 1.716157568523355992e-01
749 8.382400000000000517e+00 1.499564203360428671e-01
750 8.391000000000001791e+00 1.507145646578327280e-01
751 8.381800000000000139e+00 1.703338838869118965e-01
752 8.424600000000001643e+00 1.224188220822271800e-01
753 8.379200000000000870e+00 1.361867541282924532e-01
754 8.393200000000001992e+00 1.069801476910551691e-01
755 8.410599999999998744e+00 9.993461862637990911e-02
756 8.409799999999998832e+00 1.053992030330401231e-01
757 8.399200000000000443e+00 1.068282359678376509e-01
758 8.347400000000000375e+00 1.230839063403500189e-01
759 8.361600000000001032e+00 1.048364821996619067e-01
760 8.379799999999999471e+00 6.873101192329403308e-02
761 8.342999999999999972e+00 6.713627931305098107e-02
762 8.347400000000000375e+00 1.106904151225388405e-01
763 8.316399999999998016e+00 1.180378244462341047e-01
764 8.303599999999999426e+00 9.831321376091831099e-02
765 8.345600000000001017e+00 7.470614432561725748e-02
766 8.277800000000000935e+00 7.707212206758026762e-02
767 8.316599999999999326e+00 6.961873311113901674e-02
768 8.299000000000001265e+00 1.158056993416127917e-01
769 8.320800000000000196e+00 8.945810192486755574e-02
770 8.295199999999999463e+00 5.506679580291566622e-02
771 8.270599999999999952e+00 9.086103675393537860e-02
772 8.195000000000000284e+00 6.239358941429802574e-02
773 8.177400000000000446e+00 6.746056625911166227e-02
774 8.270199999999999108e+00 9.165212490717278282e-02
775 8.172399999999999665e+00 1.354679593114178904e-01
776 8.241600000000000037e+00 1.124518030091113813e-01
777 8.250400000000000844e+00 1.059590864437779251e-01
778 8.293400000000000105e+00 4.046193272694712656e-02
779 8.273799999999999599e+00 8.865185841255657229e-02
780 8.264799999999999258e+00 9.093311827931573055e-02
781 8.294000000000000483e+00 9.077092045363435724e-02
782 8.337399999999998812e+00 9.475467270799892150e-02
783 8.329400000000001469e+00 6.093380014409086748e-02
784 8.298199999999999577e+00 5.686081251617854104e-02
785 8.365999999999999659e+00 9.917338352602468599e-02
786 8.306000000000000938e+00 1.054806143326821044e-01
787 8.292400000000000659e+00 7.717958279234217456e-02
788 8.336200000000001609e+00 8.887807378650824930e-02
789 8.385799999999999699e+00 8.468170994966973952e-02
790 8.326800000000000423e+00 5.107594345677800990e-02
791 8.320199999999999818e+00 8.306017096057528859e-02
792 8.371800000000002129e+00 8.314777206876924898e-02
793 8.370599999999999596e+00 5.499207215590248138e-02
794 8.326800000000000423e+00 8.007366608317632861e-02
795 8.328599999999999781e+00 6.737512894236272198e-02
796 8.372400000000000730e+00 5.849553829139451933e-02
797 8.266400000000000858e+00 8.312333005841389399e-02
798 8.309599999999999653e+00 8.471486292263015472e-02
799 8.342800000000000438e+00 8.939950782862281231e-02
800 8.324999999999999289e+00 9.228087559185799149e-02
801 8.374200000000000088e+00 1.078433678999316525e-01
802 8.310999999999999943e+00 1.098580902801427062e-01
803 8.345800000000000551e+00 9.686584537389837657e-02
804 8.375999999999999446e+00 7.249993103444993259e-02
805 8.336199999999999832e+00 1.178457975491701976e-01
806 8.294599999999999085e+00 1.114233727725022771e-01
807 8.278199999999998226e+00 1.136392185823187351e-01
808 8.239399999999999835e+00 1.247841656621543477e-01
809 8.272399999999999309e+00 1.048792067094330427e-01
810 8.314400000000000901e+00 1.048216008273103877e-01
811 8.348400000000001597e+00 6.978286322586652046e-02
812 8.325599999999999667e+00 6.164647597389474876e-02
813 8.296200000000000685e+00 4.914094016194631154e-02
814 8.247600000000000264e+00 1.022196067298244693e-01
815 8.277400000000000091e+00 8.541643869888285168e-02
816 8.250199999999999534e+00 9.616668861929264511e-02
817 8.325999999999998735e+00 7.377370805375038643e-02
818 8.237999999999999545e+00 8.783803276485646627e-02
819 8.254199999999999093e+00 1.008203947621709035e-01
820 8.190200000000000813e+00 8.114599189115873079e-02
821 8.303000000000000824e+00 6.383416013389711652e-02
822 8.305799999999999628e+00 6.596993254506183790e-02
823 8.259199999999999875e+00 9.726886449424600178e-02
824 8.336000000000002075e+00 1.094206561852012899e-01
825 8.368199999999999861e+00 1.092682570557431676e-01
826 8.374199999999998312e+00 1.116521025328228583e-01
827 8.357400000000000162e+00 7.875612992015307290e-02
828 8.426199999999999690e+00 4.950264639390495464e-02
829 8.485800000000001120e+00 5.693322404361094574e-02
830 8.465999999999999304e+00 4.784892893263113095e-02
831 8.421200000000000685e+00 4.109832113359376815e-02
832 8.429399999999999338e+00 2.934839007509600431e-02
833 8.399000000000000909e+00 3.879278283392421228e-02
834 8.397800000000000153e+00 6.490201845859625007e-02
835 8.477399999999999380e+00 5.778345784045804678e-02
836 8.358399999999999608e+00 2.346333309655717139e-02
837 8.350799999999999557e+00 4.552045693971022017e-02
838 8.374199999999998312e+00 4.133318279542482626e-02
839 8.375200000000001310e+00 4.737121488836849165e-02
840 8.409800000000000608e+00 7.870318926193511921e-02
841 8.367799999999999017e+00 8.706935166865541198e-02
842 8.384600000000000719e+00 7.189303165119688421e-02
843 8.335600000000001231e+00 5.660643073008582438e-02
844 8.352399999999999380e+00 4.378364991637856418e-02
845 8.355799999999998562e+00 3.322095724087420487e-02
846 8.385999999999999233e+00 5.083069938531220577e-02
847 8.323000000000000398e+00 3.559101010086677258e-02
848 8.392799999999999372e+00 3.642899943726164713e-02
849 8.371400000000001285e+00 4.080941067940109523e-02
850 8.394800000000000040e+00 5.210251433472282839e-02
851 8.354999999999998650e+00 3.301635958127421833e-02
852 8.357800000000001006e+00 4.672421213889006719e-02
853 8.449799999999999756e+00 8.591130309802080811e-02
854 8.483599999999999142e+00 8.498498690945355261e-02
855 8.392199999999998994e+00 7.940750594244870564e-02
856 8.380000000000000782e+00 8.082326397764448556e-02
857 8.362399999999999167e+00 8.250798749212109873e-02
858 8.392999999999998906e+00 7.663002022706248695e-02
859 8.408800000000001162e+00 9.566207189895069296e-02
860 8.403799999999998604e+00 1.112303555689723444e-01
861 8.450399999999998357e+00 1.105888240284703394e-01
862 8.438800000000000523e+00 9.839609748358915664e-02
863 8.350799999999999557e+00 8.916654080987998499e-02
864 8.438399999999999679e+00 9.369422607610339293e-02
865 8.402799999999999159e+00 8.350013173642306663e-02
866 8.460800000000000765e+00 5.021187110634294654e-02
867 8.404199999999999449e+00 4.010725620134106967e-02
868 8.402799999999999159e+00 4.463128947274530578e-02
869 8.426199999999999690e+00 4.965915826914486797e-02
870 8.402199999999998781e+00 4.218284011301286218e-02
871 8.306400000000000006e+00 6.674524702179185365e-02
872 8.406800000000000495e+00 8.396303948762220970e-02
873 8.419800000000000395e+00 1.132736156393005511e-01
874 8.412000000000000810e+00 7.057194910160835555e-02
875 8.394600000000000506e+00 7.471685218208784507e-02
876 8.388799999999999812e+00 5.462190036972359303e-02
877 8.362600000000000477e+00 4.966495746499748065e-02
878 8.403000000000000469e+00 5.643048821337614401e-02
879 8.397400000000001086e+00 6.480901171905049940e-02
880 8.376999999999998892e+00 6.693399734066397821e-02
881 8.390200000000000102e+00 1.127352296312026381e-01
882 8.411599999999999966e+00 1.145399842849647992e-01
883 8.407000000000000028e+00 7.391183937638137746e-02
884 8.381000000000000227e+00 5.867196945731408680e-02
885 8.421599999999999753e+00 5.452969833035940100e-02
886 8.333600000000000563e+00 8.268571823477130489e-02
887 8.343199999999999505e+00 5.554558488304888603e-02
888 8.294999999999998153e+00 9.182461543616717015e-02
889 8.331799999999999429e+00 8.386341276146574986e-02
890 8.301600000000002311e+00 6.803034616992635619e-02
891 8.277199999999998781e+00 7.338741036444879073e-02
892 8.357800000000001006e+00 9.171058826547777432e-02
893 8.336800000000000210e+00 7.324446736784982759e-02
894 8.335599999999999454e+00 7.396572179056982999e-02
895 8.325199999999998823e+00 6.835050841069149896e-02
896 8.330799999999999983e+00 7.396993984045151238e-02
897 8.282000000000000028e+00 9.039690260180373305e-02
898 8.322800000000000864e+00 9.114533449387295094e-02
899 8.309800000000000963e+00 9.149880873541456350e-02
900 8.355399999999999494e+00 1.142213990458881834e-01
901 8.311799999999999855e+00 9.873698395231643443e-02
902 8.367399999999999949e+00 8.747552800640864823e-02
903 8.377399999999997959e+00 1.119205432438568626e-01
904 8.400000000000000355e+00 1.074966045975406098e-01
905 8.479000000000000981e+00 9.112760284348543627e-02
906 8.356199999999999406e+00 1.085358558265422241e-01
907 8.365999999999999659e+00 1.026313792170796130e-01
908 8.333800000000000097e+00 1.192065098893511504e-01
909 8.263999999999999346e+00 9.771059307976799613e-02
910 8.341999999999998749e+00 7.524892025803439632e-02
911 8.327000000000001734e+00 9.051497113737587419e-02
912 8.328999999999998849e+00 7.027659638884048432e-02
913 8.214000000000002188e+00 9.697834809894424757e-02
914 8.335800000000000765e+00 1.267190277740482263e-01
915 8.317000000000000171e+00 1.294879144939789506e-01
916 8.373200000000000642e+00 1.068798952095293270e-01
917 8.305599999999998317e+00 1.096677163070336886e-01
918 8.278600000000000847e+00 1.177137545064296659e-01
919 8.235400000000002052e+00 1.062339305495190456e-01
920 8.284800000000000608e+00 9.563907151368637727e-02
921 8.380799999999998917e+00 9.204755292782097753e-02
922 8.293000000000001037e+00 9.995959183590134856e-02
923 8.307800000000000296e+00 1.234719077361323969e-01
924 8.319199999999998596e+00 1.352181644602529209e-01
925 8.340400000000000702e+00 1.402727628586534214e-01
926 8.293599999999999639e+00 7.957115055093778866e-02
927 8.288000000000000256e+00 8.878333176897561241e-02
928 8.315200000000000813e+00 7.839255066650138715e-02
929 8.315999999999998948e+00 1.098537209201400078e-01
930 8.312999999999998835e+00 8.600325575232610487e-02
931 8.276600000000000179e+00 8.401647457493087445e-02
932 8.316599999999999326e+00 6.123175646672249228e-02
933 8.215199999999999392e+00 5.863473373351323070e-02
934 8.169000000000000483e+00 6.728744310790836514e-02
935 8.239800000000000679e+00 8.669320619287318452e-02
936 8.233999999999999986e+00 5.669638436443706631e-02
937 8.236399999999999721e+00 6.107804842985736088e-02
938 8.224800000000000111e+00 5.384005943533135691e-02
939 8.246599999999999042e+00 6.787965821952852974e-02
940 8.305600000000000094e+00 1.041693236994461202e-01
941 8.367200000000000415e+00 7.558486621010847284e-02
942 8.314199999999999591e+00 6.966858689538629745e-02
943 8.322799999999997311e+00 9.136887872793460208e-02
944 8.271000000000000796e+00 1.038383358880525242e-01
945 8.338599999999999568e+00 9.680768564530402298e-02
946 8.289799999999999613e+00 8.874746193553943729e-02
947 8.309200000000000585e+00 9.727544397225841577e-02
948 8.323200000000001708e+00 1.026743979772951620e-01
949 8.329800000000000537e+00 1.128331157063386797e-01
950 8.397200000000001552e+00 9.050763503705097635e-02
951 8.345200000000000173e+00 7.813188849631126642e-02
952 8.339599999999999014e+00 1.059152869042047362e-01
953 8.354000000000000981e+00 4.599130352577545516e-02
954 8.428000000000000824e+00 5.912630548241631923e-02
955 8.417800000000001504e+00 1.018577046668538016e-01
956 8.366200000000000969e+00 5.349198070739191041e-02
957 8.376200000000000756e+00 5.565781167095967125e-02
958 8.403600000000000847e+00 4.965126383084318001e-02
959 8.450999999999998735e+00 7.509087827426166872e-02
960 8.466200000000000614e+00 6.819348942531111568e-02
961 8.447799999999999088e+00 5.935614542741139699e-02
962 8.435399999999997789e+00 6.791677259705451719e-02
963 8.433200000000001140e+00 2.958161591258995360e-02
964 8.399599999999999511e+00 5.059691690211974568e-02
965 8.438400000000001455e+00 7.328552380927617904e-02
966 8.423999999999999488e+00 8.435780935989273255e-02
967 8.475400000000000489e+00 8.869976324658349065e-02
968 8.477199999999999847e+00 3.588581892614390451e-02
969 8.401199999999999335e+00 7.041158995506366369e-02
970 8.377399999999999736e+00 6.089965517143752088e-02
971 8.446000000000001506e+00 4.573313896946056001e-02
972 8.377000000000000668e+00 6.774953874381728358e-02
973 8.417199999999999349e+00 6.417189415935910246e-02
974 8.416999999999998039e+00 7.501093253653091930e-02
975 8.440599999999999881e+00 7.543293710309857680e-02
976 8.455400000000000915e+00 5.877046877471709535e-02
977 8.439000000000000057e+00 6.443539400050275756e-02
978 8.481599999999998474e+00 7.053146815429256478e-02
979 8.421200000000000685e+00 8.655236565224554146e-02
980 8.451399999999999579e+00 8.762721038581575139e-02
981 8.449999999999999289e+00 9.536372475947016425e-02
982 8.414199999999999235e+00 8.369439646714697811e-02
983 8.369799999999999685e+00 7.305252904588592500e-02
984 8.374199999999998312e+00 7.228355276271365704e-02
985 8.400000000000000355e+00 7.409993252358597349e-02
986 8.430799999999999628e+00 8.972910341689591118e-02
987 8.423200000000001353e+00 8.796062755574218794e-02
988 8.358999999999999986e+00 8.621044020302884303e-02
989 8.357000000000001094e+00 1.002037923434037636e-01
990 8.359199999999997743e+00 9.968125199855781826e-02
991 8.386399999999998300e+00 1.057709222801805626e-01
992 8.380399999999999849e+00 7.706755478150323357e-02
993 8.325200000000000600e+00 6.532956451714645729e-02
994 8.365799999999998349e+00 7.405479052701455234e-02
995 8.376400000000000290e+00 6.560280481808701547e-02
996 8.379200000000000870e+00 8.248801125012041047e-02
997 8.363200000000000855e+00 8.509166821728184060e-02
998 8.313800000000000523e+00 7.605545345338488028e-02
999 8.323800000000000310e+00 1.124734279730106451e-01
1000 8.394199999999999662e+00 8.280067632574025782e-02
1001 8.338599999999999568e+00 9.652879363174490801e-02
1002 8.356199999999999406e+00 1.138157809796162545e-01
1003 8.330199999999999605e+00 7.495833509357054114e-02
1004 8.290399999999999991e+00 9.323115359149007630e-02
1005 8.342000000000000526e+00 4.761428357121427063e-02
1006 8.326800000000000423e+00 7.535961783342579046e-02
1007 8.311799999999999855e+00 4.834409995025241991e-02
1008 8.375000000000000000e+00 7.638429157883168397e-02
1009 8.257999999999999119e+00 3.817957569172294313e-02
1010 8.277599999999999625e+00 8.182987229612415092e-02
1011 8.255599999999997607e+00 7.736748671115044329e-02
1012 8.247199999999999420e+00 9.647026484881245090e-02
1013 8.274800000000000821e+00 4.315034182946896751e-02
1014 8.202400000000000801e+00 6.652313883153736229e-02
1015 8.196799999999999642e+00 7.563882600886925878e-02
1016 8.135400000000000631e+00 6.119450955763928307e-02
1017 8.188399999999999679e+00 5.146696027550109326e-02
1018 8.141000000000000014e+00 6.849583928969694979e-02
1019 8.260600000000000165e+00 5.007242754251114286e-02
1020 8.214400000000001256e+00 5.192733384259210633e-02
1021 8.184800000000000963e+00 5.683196283782569747e-02
1022 8.245600000000001373e+00 7.994728263049331873e-02
1023 8.291000000000000369e+00 7.682083050839799698e-02
1024 8.274599999999999511e+00 1.064073681659310350e-01
1025 8.280400000000000205e+00 7.520776555649025252e-02
1026 8.264799999999999258e+00 7.775829216231540386e-02
1027 8.229000000000000981e+00 9.565563234854483621e-02
1028 8.260999999999999233e+00 1.046999522444971298e-01
1029 8.232599999999999696e+00 6.526659176025674525e-02
1030 8.254599999999999937e+00 7.531193796470776747e-02
1031 8.232800000000001006e+00 9.391928449471904916e-02
1032 8.291000000000000369e+00 4.929259579287746662e-02
1033 8.245400000000000063e+00 6.328513253521703130e-02
1034 8.314599999999998658e+00 6.077209886123721705e-02
1035 8.334600000000000009e+00 7.392136362378616543e-02
1036 8.247199999999999420e+00 7.331270012760435217e-02
1037 8.300399999999999778e+00 6.554607539738756261e-02
1038 8.389400000000000190e+00 8.246725410731228778e-02
1039 8.350799999999999557e+00 8.855524829167368828e-02
1040 8.367399999999999949e+00 5.937716732886483273e-02
1041 8.387600000000000833e+00 5.948956210966741681e-02
1042 8.393599999999999284e+00 4.788285705761518435e-02
1043 8.427599999999999980e+00 2.865323716441122923e-02
1044 8.252800000000000580e+00 5.651152094927193448e-02
1045 8.291199999999999903e+00 2.297372412126523489e-02
1046 8.264599999999999724e+00 2.470724590074742030e-02
1047 8.259600000000000719e+00 2.771079212148216606e-02
1048 8.235200000000000742e+00 3.747575216056370229e-02
1049 8.173600000000000421e+00 4.191477066619837821e-02
1050 8.219400000000000261e+00 4.242037246418280810e-02
1051 8.195199999999999818e+00 2.965319544332453358e-02
1052 8.160199999999999676e+00 3.437254718521747660e-02
1053 8.226600000000001245e+00 3.841416405442157206e-02
1054 8.209600000000000009e+00 3.930658977830559647e-02
1055 8.227600000000000691e+00 4.785528184014802011e-02
1056 8.226000000000000867e+00 7.842601609160045062e-02
1057 8.270999999999999019e+00 9.089246393403581370e-02
1058 8.245799999999999130e+00 9.574691639943302968e-02
1059 8.226399999999999935e+00 8.756876155342151191e-02
1060 8.290600000000001302e+00 9.348950743265262153e-02
1061 8.336199999999999832e+00 1.277373555386206450e-01
1062 8.393200000000000216e+00 8.705740634776584774e-02
1063 8.391200000000001324e+00 1.066337282476797627e-01
1064 8.296799999999999287e+00 6.845459809245826865e-02
1065 8.301800000000000068e+00 6.365620158319229560e-02
1066 8.287199999999998568e+00 6.230402876219167524e-02
1067 8.263399999999998968e+00 5.855704910597878815e-02
1068 8.295999999999999375e+00 5.573365231168685152e-02
1069 8.285800000000000054e+00 5.756901944622645761e-02
1070 8.356200000000001182e+00 6.624403369360905292e-02
1071 8.422000000000000597e+00 7.194609092925081939e-02
1072 8.385200000000001097e+00 7.200688855935942490e-02
1073 8.367000000000000881e+00 6.452906321960669156e-02
1074 8.400600000000000733e+00 5.020247005875317498e-02
1075 8.387199999999999989e+00 3.684714371562607116e-02
1076 8.354400000000000048e+00 3.836936277813320778e-02
1077 8.302800000000001290e+00 2.375609395502563045e-02
1078 8.330600000000000449e+00 2.942325610805183664e-02
1079 8.248400000000000176e+00 2.601015186422413888e-02
1080 8.265800000000000480e+00 5.107124435531214257e-02
1081 8.306599999999999540e+00 5.345921810127786389e-02
1082 8.335999999999998522e+00 3.984068272507391983e-02
1083 8.292600000000000193e+00 6.045600052931048018e-02
1084 8.283600000000001629e+00 9.117394364619736680e-02
1085 8.328199999999998937e+00 1.098826282903717227e-01
1086 8.359999999999999432e+00 1.236465931596985590e-01
1087 8.336800000000000210e+00 9.109221701111445968e-02
1088 8.334999999999999076e+00 1.045672989036248446e-01
1089 8.304399999999999338e+00 7.331608281952881057e-02
1090 8.295600000000000307e+00 8.706576824447143093e-02
1091 8.291399999999999437e+00 9.869411329962904378e-02
1092 8.320199999999999818e+00 5.574829145363995042e-02
1093 8.312799999999999301e+00 6.857778065816935720e-02
1094 8.272999999999999687e+00 8.987368914203969217e-02
1095 8.315400000000000347e+00 9.716155618350290346e-02
1096 8.254000000000001336e+00 6.307011970814704882e-02
1097 8.280799999999999272e+00 1.098250973138653330e-01
1098 8.327999999999999403e+00 7.019971509913686125e-02
1099 8.323999999999998067e+00 8.012240635427780866e-02
1100 8.343199999999999505e+00 5.280257569475182988e-02
1101 8.368199999999999861e+00 8.707027047161403077e-02
1102 8.328199999999998937e+00 8.407872501411978172e-02
1103 8.356200000000001182e+00 7.096726005701491091e-02
1104 8.352000000000000313e+00 9.428976614670343814e-02
1105 8.325199999999998823e+00 1.126599840227221483e-01
1106 8.351200000000000401e+00 1.111864739975146760e-01
1107 8.365599999999998815e+00 1.088755619962533810e-01
1108 8.350800000000001333e+00 8.905432050159051149e-02
1109 8.365999999999999659e+00 1.002740245527225377e-01
1110 8.353399999999998826e+00 8.100054320805512298e-02
1111 8.361000000000000654e+00 1.091523705651874093e-01
1112 8.356199999999999406e+00 1.241680796340188103e-01
1113 8.351200000000000401e+00 1.073645751633191814e-01
1114 8.415200000000000458e+00 8.893656166054558776e-02
1115 8.342800000000000438e+00 8.871861135071938687e-02
1116 8.358399999999999608e+00 9.146216704189777391e-02
1117 8.330000000000001847e+00 9.728802598470177865e-02
1118 8.325199999999998823e+00 1.171277593058110966e-01
1119 8.294399999999999551e+00 1.004552039468339097e-01
1120 8.254200000000000870e+00 8.261350979107476289e-02
1121 8.241600000000000037e+00 1.146227202608626899e-01
1122 8.212999999999999190e+00 9.061611335739351569e-02
1123 8.227399999999999380e+00 9.053291114285459684e-02
1124 8.356199999999999406e+00 6.979822347309412589e-02
1125 8.327799999999999869e+00 5.992221624739874075e-02
1126 8.318999999999999062e+00 6.533360544161009864e-02
1127 8.317000000000000171e+00 7.526699143715004370e-02
1128 8.282199999999999562e+00 5.823085092972635907e-02
1129 8.309400000000000119e+00 1.042084833398895100e-01
1130 8.331199999999999051e+00 9.625275061004752442e-02
1131 8.375199999999999534e+00 7.815748204746628125e-02
1132 8.417200000000001125e+00 9.419528650627889688e-02
1133 8.509000000000000341e+00 8.596138668029956742e-02
1134 8.484399999999999054e+00 4.762234769517363631e-02
1135 8.482800000000001006e+00 9.500922060516019119e-02
1136 8.425799999999998846e+00 6.911231438752427070e-02
1137 8.450599999999999667e+00 4.590651369903811507e-02
1138 8.476599999999999469e+00 5.803143975467116994e-02
1139 8.466599999999999682e+00 6.444756007794241737e-02
1140 8.510799999999999699e+00 1.170942867948731592e-01
1141 8.454000000000002402e+00 1.126385369223160682e-01
1142 8.432399999999997675e+00 8.945371987793478141e-02
1143 8.427400000000000446e+00 1.199738638204171232e-01
1144 8.439799999999999969e+00 9.461644677327504804e-02
1145 8.460200000000000387e+00 1.027624055771368811e-01
1146 8.419999999999998153e+00 1.074121036010372982e-01
1147 8.419200000000000017e+00 9.808094616183109238e-02
1148 8.351400000000001711e+00 8.664899306974105375e-02
1149 8.382200000000000983e+00 1.233912152464672340e-01
1150 8.399599999999999511e+00 1.105269559881208175e-01
1151 8.395999999999999019e+00 1.434469936945350077e-01
1152 8.365999999999999659e+00 1.346937266542136413e-01
1153 8.339400000000001256e+00 1.169159013992537854e-01
1154 8.432600000000000762e+00 1.061495548742434347e-01
1155 8.409200000000000230e+00 8.424981899090351611e-02
1156 8.394000000000000128e+00 6.952697318307481111e-02
1157 8.405599999999999739e+00 1.087513126357562698e-01
1158 8.335600000000003007e+00 1.077903891819674692e-01
1159 8.343199999999999505e+00 9.021857901784983980e-02
1160 8.285600000000000520e+00 4.698391214022080986e-02
1161 8.326999999999999957e+00 5.556977595779929308e-02
1162 8.310800000000000409e+00 5.404102145592739465e-02
1163 8.261400000000000077e+00 7.257911545341397264e-02
1164 8.361600000000001032e+00 3.937674440580379159e-02
1165 8.355000000000000426e+00 4.434501099334633989e-02
1166 8.315799999999999415e+00 3.573614416805507427e-02
1167 8.412599999999999412e+00 5.005564903185261844e-02
1168 8.314199999999999591e+00 3.484525792701223534e-02
1169 8.356999999999999318e+00 2.634084281111731887e-02
1170 8.432600000000000762e+00 4.968991849460003413e-02
1171 8.436000000000001720e+00 4.450887551938383091e-02
1172 8.424800000000001177e+00 4.091004766557961719e-02
1173 8.437599999999999767e+00 6.992487397199929899e-02
1174 8.474199999999999733e+00 7.590804963902063329e-02
1175 8.383399999999999963e+00 5.605825541345372393e-02
1176 8.374399999999999622e+00 6.701677401964382941e-02
1177 8.451399999999999579e+00 1.047089680972932285e-01
1178 8.425000000000000711e+00 9.044556373863771315e-02
1179 8.389799999999999258e+00 8.219946471845157587e-02
1180 8.349199999999999733e+00 7.004193029892893940e-02
1181 8.265200000000000102e+00 6.371963590605338179e-02
1182 8.229599999999999582e+00 5.150580549802112607e-02
1183 8.282999999999997698e+00 7.862925664153262717e-02
1184 8.245400000000000063e+00 7.468204603517498985e-02
1185 8.258799999999999031e+00 8.775073788863547997e-02
1186 8.260799999999999699e+00 8.731707736748869908e-02
1187 8.362800000000001788e+00 9.858900547221273458e-02
1188 8.281200000000000117e+00 9.202364913433945526e-02
1189 8.339599999999999014e+00 7.735714575913456292e-02
1190 8.306200000000000472e+00 5.336020989463963193e-02
1191 8.346999999999999531e+00 1.008384847168976861e-01
1192 8.359399999999999054e+00 9.881360230251721999e-02
1193 8.305999999999999162e+00 7.166589146867569093e-02
1194 8.281800000000000495e+00 6.947828437720661443e-02
1195 8.291800000000000281e+00 6.548673148050698778e-02
1196 8.347399999999998599e+00 8.428978585807424262e-02
1197 8.296599999999999753e+00 8.178048667010978656e-02
1198 8.345200000000000173e+00 4.040534618092020414e-02
1199 8.265800000000000480e+00 4.396489508687585063e-02
1200 8.381999999999999673e+00 4.750663111608736250e-02
1201 8.322599999999999554e+00 2.877165271582425576e-02
1202 8.313800000000000523e+00 5.435763055910357994e-02
1203 8.300000000000000711e+00 7.787785307775244026e-02
1204 8.236200000000000188e+00 5.810776195999958066e-02
1205 8.250600000000000378e+00 3.205320576791047954e-02
1206 8.241399999999998727e+00 3.679304282062009074e-02
1207 8.234199999999999520e+00 3.015347409503573578e-02
1208 8.219600000000001572e+00 2.423815174471861608e-02
1209 8.195600000000000662e+00 4.040851395436370619e-02
1210 8.219599999999999795e+00 6.802211405124088117e-02
1211 8.259000000000000341e+00 1.605988791990772824e-02
1212 8.255199999999998539e+00 3.897322157584626884e-02
1213 8.225200000000000955e+00 1.549554774765950389e-02
1214 8.246999999999999886e+00 4.292225529955294439e-02
1215 8.230599999999999028e+00 5.486390434520685422e-02
1216 8.235800000000001120e+00 6.484097469964490712e-02
1217 8.226200000000000401e+00 3.993033934240982491e-02
1218 8.198399999999999466e+00 5.159581378367825849e-02
1219 8.272200000000001552e+00 6.555510658979982197e-02
1220 8.345000000000000639e+00 9.947260929522243333e-02
1221 8.329000000000000625e+00 7.934380883219578628e-02
1222 8.429600000000000648e+00 7.134625428149672655e-02
1223 8.376599999999999824e+00 9.592063385945692744e-02
1224 8.370599999999999596e+00 7.776971132773986828e-02
1225 8.398600000000000065e+00 8.561569949489404585e-02
1226 8.330999999999999517e+00 7.415119688851973256e-02
1227 8.316200000000000259e+00 5.212323857935146493e-02
1228 8.381800000000001916e+00 1.077654490084833661e-01
1229 8.343600000000000350e+00 9.016722242589043923e-02
1230 8.388600000000000279e+00 1.160581233692841580e-01
1231 8.346199999999999619e+00 1.153385971823829848e-01
1232 8.315999999999998948e+00 1.055541567158774369e-01
1233 8.312200000000000699e+00 1.098644255434853279e-01
1234 8.367399999999999949e+00 7.553468077644880097e-02
1235 8.352199999999999847e+00 8.430107947114322264e-02
1236 8.431000000000000938e+00 9.806038955663989864e-02
1237 8.396399999999999864e+00 1.086044566304715936e-01
1238 8.495800000000000907e+00 1.337288001890394040e-01
1239 8.383799999999999031e+00 8.501689243909101024e-02
1240 8.411799999999999500e+00 1.121767890430102332e-01
1241 8.391000000000000014e+00 9.201173838157830631e-02
1242 8.412000000000000810e+00 8.822471309106094672e-02
1243 8.330000000000001847e+00 1.139266430647370293e-01
1244 8.400000000000000355e+00 9.803468773857544616e-02
1245 8.409800000000000608e+00 1.061871555321076410e-01
1246 8.312200000000000699e+00 8.047926441015725019e-02
1247 8.361200000000000188e+00 8.917326953745721707e-02
1248 8.371999999999999886e+00 6.601939109079997536e-02
1249 8.383599999999997721e+00 9.530565565589479982e-02
1250 8.312400000000000233e+00 9.142236050332525066e-02
1251 8.314399999999999125e+00 1.068429127270498075e-01
1252 8.298000000000000043e+00 1.168667617417374766e-01
1253 8.330400000000000915e+00 9.966367442553966671e-02
1254 8.289999999999999147e+00 1.061255859818922703e-01
1255 8.307399999999999451e+00 5.948216539434304090e-02
1256 8.324600000000000222e+00 5.823098831378373252e-02
1257 8.391199999999999548e+00 6.905325481105147045e-02
1258 8.401799999999999713e+00 8.470154662106225973e-02
1259 8.413399999999999324e+00 8.521765075381992904e-02
1260 8.394200000000001438e+00 3.713693579174257714e-02
1261 8.379200000000000870e+00 6.889899854134308443e-02
1262 8.463799999999999102e+00 2.590042470694237792e-02
1263 8.380399999999999849e+00 5.220007662829616313e-02
1264 8.372799999999999798e+00 9.777991613823371064e-02
1265 8.387199999999999989e+00 6.785183858967995529e-02
1266 8.354800000000000892e+00 9.240147184974910333e-02
1267 8.375000000000000000e+00 5.944072677886776818e-02
1268 8.436599999999998545e+00 8.790431161211600952e-02
1269 8.425599999999999312e+00 1.011096830179978728e-01
1270 8.423400000000000887e+00 7.659012991241123669e-02
1271 8.338200000000000500e+00 1.028534491400262540e-01
1272 8.363600000000001700e+00 8.144622765972656109e-02
1273 8.440599999999999881e+00 9.034715269448166663e-02
1274 8.430000000000001492e+00 9.118289313242908256e-02
1275 8.446799999999999642e+00 7.306621654362564777e-02
1276 8.440200000000000813e+00 9.256452884339685938e-02
1277 8.392999999999998906e+00 1.093797056130615258e-01
1278 8.408000000000001251e+00 1.241147855817348045e-01
1279 8.439199999999999591e+00 1.119887137170526986e-01
1280 8.410399999999999210e+00 1.069417037455453745e-01
1281 8.411400000000000432e+00 9.867222506865849785e-02
1282 8.416199999999999903e+00 9.108650833136594516e-02
1283 8.454200000000000159e+00 6.732987449862057328e-02
1284 8.442999999999999616e+00 6.751651649781723052e-02
1285 8.558199999999999363e+00 5.623337087530870526e-02
1286 8.490000000000000213e+00 7.114211129844252857e-02
1287 8.486000000000000654e+00 7.286645318663445559e-02
1288 8.562999999999998835e+00 5.509482734340866161e-02
1289 8.510000000000001563e+00 6.906692406644454607e-02
1290 8.515400000000001413e+00 7.969020015033224935e-02
1291 8.500399999999999068e+00 7.292055951513262690e-02
1292 8.484200000000001296e+00 9.487018498980590020e-02
1293 8.479599999999999582e+00 1.179591793799872890e-01
1294 8.491400000000000503e+00 9.240718586776693055e-02
1295 8.491799999999999571e+00 9.101314190818814154e-02
1296 8.492200000000000415e+00 8.181999755560966092e-02
1297 8.383999999999998565e+00 1.018606891788976093e-01
1298 8.443599999999999994e+00 6.779415904043660512e-02
1299 8.555400000000000560e+00 6.661447290191521708e-02
1300 8.429400000000001114e+00 8.077356003049497579e-02
1301 8.444399999999999906e+00 9.020935649920122645e-02
1302 8.413999999999999702e+00 8.837465700074872976e-02
1303 8.464200000000001722e+00 6.970302719394609603e-02
1304 8.391000000000000014e+00 1.100349035533725317e-01
1305 8.523199999999999221e+00 1.249426748553111033e-01
1306 8.410199999999999676e+00 8.834903508245006698e-02
1307 8.411400000000000432e+00 7.994578162730037185e-02
1308 8.343999999999999417e+00 6.532074708697097054e-02
1309 8.430400000000000560e+00 8.315267885041351115e-02
1310 8.492599999999999483e+00 7.464561608024961048e-02
1311 8.440599999999999881e+00 7.790897252563409869e-02
1312 8.436400000000000787e+00 7.519659566762319780e-02
1313 8.407400000000000873e+00 8.540332546218568077e-02
1314 8.395199999999999108e+00 6.345165088474837012e-02
1315 8.384800000000000253e+00 6.762626708609600912e-02
1316 8.402800000000002711e+00 6.442198382539926493e-02
1317 8.410800000000000054e+00 8.225151670334118759e-02
1318 8.429800000000000182e+00 7.154936757232729927e-02
1319 8.447599999999999554e+00 8.183720425332238757e-02
1320 8.471199999999999619e+00 7.736169594831819596e-02
1321 8.452999999999999403e+00 5.066675438588907204e-02
1322 8.389999999999998792e+00 5.882856449039010338e-02
1323 8.373000000000001108e+00 9.151437045622949629e-02
1324 8.362400000000000944e+00 9.058812284179422469e-02
1325 8.321000000000001506e+00 8.519624404866697753e-02
1326 8.382399999999998741e+00 5.133154975256434133e-02
1327 8.366200000000000969e+00 7.709858623865936678e-02
1328 8.385400000000000631e+00 5.686236013392347716e-02
1329 8.411199999999999122e+00 6.392896057343651350e-02
1330 8.349600000000000577e+00 7.734008016546148334e-02
1331 8.413800000000000168e+00 5.210404974663688377e-02
1332 8.364999999999998437e+00 4.767557026402507309e-02
1333 8.357999999999998764e+00 5.632335217296643992e-02
1334 8.313600000000000989e+00 5.755943015701262683e-02
1335 8.397000000000000242e+00 8.954060531401386580e-02
1336 8.342000000000000526e+00 6.737655378542287132e-02
1337 8.422000000000000597e+00 1.076542614112417084e-01
1338 8.402199999999998781e+00 9.394866683460723067e-02
1339 8.394200000000001438e+00 1.100306866287763807e-01
1340 8.381999999999999673e+00 1.175224233923041761e-01
1341 8.365999999999999659e+00 1.045064591305247120e-01
1342 8.288000000000000256e+00 1.053944970100431228e-01
1343 8.325399999999998357e+00 9.333192379888016754e-02
1344 8.308599999999998431e+00 9.775013043469560348e-02
1345 8.363399999999998613e+00 9.067550937270756062e-02
1346 8.387999999999999901e+00 6.678682504805862064e-02
1347 8.422599999999999199e+00 6.404410979941853321e-02
1348 8.389199999999998880e+00 9.398229620518951111e-02
1349 8.377399999999999736e+00 9.864303320559450472e-02
1350 8.349199999999999733e+00 3.493697182069434304e-02
1351 8.368599999999998929e+00 5.500807213491493847e-02
1352 8.328399999999998471e+00 4.490576800367626631e-02
1353 8.403200000000000003e+00 6.973859763430867442e-02
1354 8.345800000000000551e+00 6.008087882180154771e-02
1355 8.327199999999999491e+00 7.086178095419262690e-02
1356 8.384399999999999409e+00 5.044727941128247795e-02
1357 8.351600000000001245e+00 2.736801052323689296e-02
1358 8.394000000000000128e+00 4.672301360143630428e-02
1359 8.364599999999999369e+00 4.139236644600070153e-02
1360 8.411599999999999966e+00 1.011587267614612040e-01
1361 8.365599999999998815e+00 3.994556295760517267e-02
1362 8.393000000000000682e+00 3.486660293174557307e-02
1363 8.348000000000002530e+00 4.987825177369388518e-02
1364 8.391400000000000858e+00 6.135966101601283279e-02
1365 8.370000000000000995e+00 5.709500853840022289e-02
1366 8.375600000000000378e+00 6.675962851903846640e-02
1367 8.409800000000000608e+00 6.600084847939445554e-02
1368 8.397999999999999687e+00 7.269828058489403999e-02
1369 8.447799999999999088e+00 5.700764860963854902e-02
1370 8.373200000000000642e+00 4.581301125226326654e-02
1371 8.420999999999999375e+00 7.747360840957377703e-02
1372 8.326000000000000512e+00 6.755323826434969647e-02
1373 8.296800000000001063e+00 6.872286373544096716e-02
1374 8.238800000000001234e+00 4.139700472256406527e-02
1375 8.189000000000000057e+00 5.986117272489748647e-02
1376 8.250999999999999446e+00 3.920510170883374085e-02
1377 8.247200000000001197e+00 5.769533776658231083e-02
1378 8.242200000000000415e+00 6.514070923777226518e-02
1379 8.205799999999999983e+00 2.543131927368293826e-02
1380 8.230400000000001270e+00 6.024523217649675744e-02
1381 8.285599999999998744e+00 3.786143156300346424e-02
1382 8.257799999999999585e+00 3.816008385735033398e-02
1383 8.276799999999999713e+00 7.134446019138401818e-02
1384 8.278999999999999915e+00 7.514253123231873221e-02
1385 8.269600000000000506e+00 4.095910155264639169e-02
1386 8.266799999999999926e+00 3.819465931252686436e-02
1387 8.255399999999999849e+00 3.875110321010228481e-02
1388 8.300799999999998846e+00 4.462053338990915052e-02
1389 8.211600000000000676e+00 1.281748805343715762e-02
1390 8.257400000000000517e+00 2.985913595534878465e-02
1391 8.249800000000000466e+00 2.136239686926536333e-02
1392 8.240999999999999659e+00 4.341428336388849368e-02
1393 8.274399999999999977e+00 5.097340483036239683e-02
1394 8.266799999999999926e+00 3.509005557134391162e-02
1395 8.314199999999999591e+00 2.092539127471688271e-02
1396 8.267800000000001148e+00 3.211155555247986737e-02
1397 8.294200000000000017e+00 3.717569098214591750e-02
1398 8.322400000000000020e+00 4.435727674237897877e-02
1399 8.368600000000000705e+00 6.647441613132064331e-02
1400 8.380399999999999849e+00 6.099678680061764585e-02
1401 8.349399999999999267e+00 4.923299706497675371e-02
1402 8.405600000000001515e+00 6.529600294045552478e-02
1403 8.397199999999999775e+00 3.187400194515917218e-02
1404 8.336400000000001143e+00 3.384505872354205691e-02
1405 8.380599999999999383e+00 4.365189572057563000e-02
1406 8.359199999999999520e+00 3.577753485079712692e-02
1407 8.345600000000001017e+00 3.909025453997441724e-02
1408 8.339600000000000790e+00 3.816448610947094366e-02
1409 8.341599999999999682e+00 5.785955409437581326e-02
1410 8.343599999999998573e+00 2.350251050419942950e-02
1411 8.336199999999999832e+00 5.043839807131081376e-02
1412 8.281800000000000495e+00 4.819908712828495367e-02
1413 8.300200000000000244e+00 6.547023751293414018e-02
1414 8.251599999999999824e+00 6.237922731166202495e-02
1415 8.277199999999998781e+00 1.947182580037108354e-02
1416 8.305800000000001404e+00 3.140751502427403807e-02
1417 8.322200000000000486e+00 3.494384065897754299e-02
1418 8.273399999999998755e+00 5.621715040803813151e-02
1419 8.263999999999999346e+00 5.355296443708805476e-02
1420 8.351599999999999469e+00 4.455342859982836662e-02
1421 8.367999999999998550e+00 4.132795663954361848e-02
1422 8.304399999999999338e+00 2.786625199053499938e-02
1423 8.317800000000000082e+00 5.489291393249229323e-02
1424 8.256600000000000605e+00 6.231250275827470569e-02
1425 8.208800000000000097e+00 4.645548406808410608e-02
1426 8.250000000000000000e+00 4.621688003316528487e-02
1427 8.205400000000000915e+00 6.532172686021081587e-02
1428 8.243399999999999395e+00 8.259714280772681438e-02
1429 8.171199999999998909e+00 9.486217370480180822e-02
1430 8.192600000000000549e+00 8.795025866931824310e-02
1431 8.212999999999999190e+00 1.095956203504502013e-01
1432 8.178399999999999892e+00 6.372227240141375981e-02
1433 8.274800000000000821e+00 3.544279898653592692e-02
1434 8.288800000000001944e+00 5.867019686348418778e-02
1435 8.329599999999999227e+00 5.159813950134250343e-02
1436 8.336000000000000298e+00 7.181754660248414190e-02
1437 8.290000000000000924e+00 9.373835927729920470e-02
1438 8.291800000000000281e+00 5.801820403976680474e-02
1439 8.316399999999998016e+00 6.069174573201849970e-02
1440 8.352599999999998914e+00 9.330191852261147945e-02
1441 8.351800000000000779e+00 4.830354024292629611e-02
1442 8.369200000000001083e+00 2.214389306332543994e-02
1443 8.363200000000000855e+00 5.657589592750592727e-02
1444 8.324600000000000222e+00 3.460242766049800855e-02
1445 8.372999999999999332e+00 3.395290856465755375e-02
1446 8.364800000000000679e+00 3.512082003598442081e-02
1447 8.302599999999999980e+00 3.922509400881015601e-02
1448 8.352799999999998448e+00 2.579054090165623300e-02
1449 8.416599999999998971e+00 4.002159417114699996e-02
1450 8.371800000000000352e+00 5.750088694968091829e-02
1451 8.344199999999998951e+00 4.133221503863533652e-02
1452 8.324799999999999756e+00 3.464725097320123931e-02
1453 8.241600000000000037e+00 4.637896074730427087e-02
1454 8.255399999999999849e+00 3.508230323111649618e-02
1455 8.309599999999999653e+00 3.382141333534130490e-02
1456 8.308200000000001140e+00 5.604740850387295026e-02
1457 8.379799999999999471e+00 8.562074514975920314e-02
1458 8.332799999999998875e+00 6.236306599262096684e-02
1459 8.300999999999998380e+00 7.482459488697565386e-02
1460 8.302799999999999514e+00 6.680562850538877828e-02
1461 8.365400000000001057e+00 6.729314972565932085e-02
1462 8.316800000000000637e+00 4.375879340201232343e-02
1463 8.337999999999999190e+00 7.785165380388520129e-02
1464 8.312599999999999767e+00 1.080620562454739503e-01
1465 8.318599999999999994e+00 9.991100039535182054e-02
1466 8.345599999999999241e+00 1.052838449145928751e-01
1467 8.362000000000000099e+00 9.709047327106816450e-02
1468 8.317600000000000549e+00 1.132263573555203767e-01
1469 8.354199999999998738e+00 1.223779065027672530e-01
1470 8.381600000000000605e+00 1.266401516107746039e-01
1471 8.390399999999999636e+00 1.088296283187625280e-01
1472 8.380599999999999383e+00 8.089924597918088378e-02
1473 8.345000000000000639e+00 1.009336415671207021e-01
1474 8.336400000000001143e+00 8.189827837018312517e-02
1475 8.399000000000000909e+00 1.070782891159547806e-01
1476 8.355800000000002115e+00 7.981648952440840994e-02
1477 8.426199999999999690e+00 6.095795272152753491e-02
1478 8.379999999999999005e+00 7.959095425989064221e-02
1479 8.419200000000000017e+00 6.008221034549253436e-02
1480 8.354400000000000048e+00 1.012938695084751872e-01
1481 8.285000000000000142e+00 9.145971790903374699e-02
1482 8.320399999999997576e+00 8.116186296531155420e-02
1483 8.337600000000000122e+00 8.727318030185465814e-02
1484 8.298400000000000887e+00 9.448750181902368372e-02
1485 8.293800000000000949e+00 1.149529990909329003e-01
1486 8.260999999999999233e+00 1.048782150877865110e-01
1487 8.312999999999998835e+00 9.424139217986958472e-02
1488 8.318799999999999528e+00 1.253817849609742130e-01
1489 8.297599999999999199e+00 1.197699795441245496e-01
1490 8.262000000000000455e+00 1.058194689081360940e-01
1491 8.311399999999999011e+00 1.084238350179516364e-01
1492 8.339800000000000324e+00 9.831109805103387111e-02
1493 8.297399999999999665e+00 1.198684612398107363e-01
1494 8.302799999999999514e+00 7.698384246060982483e-02
1495 8.298599999999998644e+00 8.166889248667441592e-02
1496 8.346799999999999997e+00 8.630568926785754658e-02
1497 8.403600000000000847e+00 7.524764448140545958e-02
1498 8.399399999999999977e+00 7.261107353565306177e-02
1499 8.292199999999999349e+00 5.153980985607152510e-02
1500 8.300599999999999312e+00 4.122387657656640531e-02
1501 8.331599999999999895e+00 5.962187518017187521e-02
1502 8.350800000000001333e+00 7.308811120832162112e-02
1503 8.410400000000000986e+00 6.647742473953106856e-02
1504 8.338000000000000966e+00 8.941990829787281603e-02
1505 8.370799999999999130e+00 7.676790996243164356e-02
1506 8.266999999999999460e+00 7.976314938616706207e-02
1507 8.205400000000000915e+00 9.327704969605332685e-02
1508 8.207000000000000739e+00 9.608746016000213608e-02
1509 8.232800000000001006e+00 1.408452768111163877e-01
1510 8.238200000000000855e+00 1.269593320713369167e-01
1511 8.279600000000002069e+00 1.181990186084469346e-01
1512 8.291999999999998039e+00 1.338945854020991144e-01
1513 8.179400000000001114e+00 1.106195642732334394e-01
1514 8.173399999999999110e+00 1.110940502457264112e-01
1515 8.044800000000000395e+00 1.109549097606770673e-01
1516 8.190200000000000813e+00 7.038317980881517166e-02
1517 8.205600000000000449e+00 1.005658391303926730e-01
1518 8.224399999999999267e+00 9.079057219777825205e-02
1519 8.212600000000000122e+00 8.225404549321570224e-02
1520 8.185400000000001342e+00 1.142056390901953489e-01
1521 8.217800000000000438e+00 1.100717584124102505e-01
1522 8.260999999999999233e+00 8.652167358529307128e-02
1523 8.225199999999999179e+00 8.415623565725818822e-02
1524 8.244200000000001083e+00 9.256625735115366072e-02
1525 8.231399999999998940e+00 1.088145578495818416e-01
1526 8.191199999999998482e+00 1.200737773204458847e-01
1527 8.273400000000000531e+00 9.985693766584265163e-02
1528 8.250000000000000000e+00 8.551023330572775361e-02
1529 8.224200000000001509e+00 5.222903407109871776e-02
1530 8.221599999999998687e+00 7.127838382006140838e-02
1531 8.193200000000000927e+00 9.893488767871523593e-02
1532 8.208600000000000563e+00 9.621791932898997313e-02
1533 8.227999999999999758e+00 8.313699537510366167e-02
1534 8.175399999999999778e+00 7.191250239005714251e-02
1535 8.179999999999999716e+00 9.320472091047758700e-02
1536 8.218400000000000816e+00 8.570628915079686605e-02
1537 8.217800000000000438e+00 8.003119391837168473e-02
1538 8.231199999999999406e+00 1.078415133424971278e-01
1539 8.278000000000002245e+00 9.344645525647299333e-02
1540 8.288199999999999790e+00 1.088108082866771076e-01
1541 8.305800000000001404e+00 7.638764297973837936e-02
1542 8.299800000000001177e+00 1.029381950492624098e-01
1543 8.249599999999999156e+00 1.213034541964902180e-01
1544 8.273999999999999133e+00 9.071582000952208014e-02
1545 8.328800000000001091e+00 1.352291092923413873e-01
1546 8.225200000000000955e+00 1.188031649410065532e-01
1547 8.236599999999999255e+00 1.133135825927324841e-01
1548 8.263600000000000279e+00 1.169672090801520126e-01
1549 8.274399999999999977e+00 1.179693519521066436e-01
1550 8.310399999999999565e+00 1.120091424839956273e-01
1551 8.302199999999999136e+00 1.254417474368082486e-01
1552 8.226800000000000779e+00 9.772180923417249365e-02
1553 8.292999999999999261e+00 1.314680189247561526e-01
1554 8.243000000000000327e+00 1.131855114402899459e-01
1555 8.203400000000000247e+00 8.851919565834293069e-02
1556 8.245999999999998664e+00 1.007063056615622176e-01
1557 8.208600000000000563e+00 7.036055713252990784e-02
1558 8.227000000000000313e+00 8.400952326968653960e-02
1559 8.198800000000000310e+00 9.272212249511990745e-02
1560 8.260600000000000165e+00 1.009746898980136282e-01
1561 8.252799999999998803e+00 7.797917670763157560e-02
1562 8.300399999999999778e+00 9.022886456118121845e-02
1563 8.289599999999998303e+00 9.847379346811013789e-02
1564 8.271799999999998931e+00 9.453820391778131049e-02
1565 8.272000000000000242e+00 1.009225445576952401e-01
1566 8.251799999999999358e+00 7.803763194766992484e-02
1567 8.251200000000000756e+00 8.910910166756264017e-02
1568 8.177199999999999136e+00 7.931577396709929562e-02
1569 8.203399999999998471e+00 8.208951211939316539e-02
1570 8.169999999999999929e+00 4.382419423104103040e-02
1571 8.183799999999999741e+00 8.740270018712237299e-02
1572 8.192800000000000082e+00 7.345932207691530103e-02
1573 8.124000000000000554e+00 1.017711157450875425e-01
1574 8.167799999999999727e+00 7.195020500318248524e-02
1575 8.176000000000000156e+00 7.150272722071507325e-02
1576 8.266400000000000858e+00 8.151299282936441681e-02
1577 8.196199999999999264e+00 6.934747291718715290e-02
1578 8.227600000000000691e+00 2.932384695090318322e-02
1579 8.195199999999999818e+00 3.155363687437631737e-02
1580 8.219999999999998863e+00 7.055040751122576559e-02
1581 8.223000000000000753e+00 3.226391172812104191e-02
1582 8.195000000000000284e+00 5.836642870692035356e-02
1583 8.239800000000000679e+00 7.175870678879302245e-02
1584 8.187599999999999767e+00 8.362038029093134262e-02
1585 8.171600000000001529e+00 1.074536551262915002e-01
1586 8.109400000000000830e+00 9.245305835936416805e-02
1587 8.119600000000000151e+00 7.145773576037793562e-02
1588 8.184799999999999187e+00 7.106132562793912588e-02
1589 8.197400000000000020e+00 7.387643738026361540e-02
1590 8.230000000000000426e+00 8.291200154380547194e-02
1591 8.234799999999999898e+00 8.925621546984829902e-02
1592 8.309200000000000585e+00 7.831086770046685741e-02
1593 8.349000000000000199e+00 7.522605931457523876e-02
1594 8.327600000000000335e+00 5.273829728006035333e-02
1595 8.273199999999999221e+00 6.360779826404919235e-02
1596 8.274999999999998579e+00 7.595946287329853608e-02
1597 8.368599999999998929e+00 7.087318251637915456e-02
1598 8.371600000000000819e+00 6.677640301783255294e-02
1599 8.315000000000001279e+00 4.968138484382270126e-02
1600 8.344800000000001106e+00 7.109734172245815720e-02
1601 8.349800000000000111e+00 7.354041065971826663e-02
1602 8.274000000000000909e+00 9.947180505047654997e-02
1603 8.243399999999999395e+00 8.656539724393343127e-02
1604 8.279799999999999827e+00 8.264642762999491188e-02
1605 8.230799999999998562e+00 9.968646848996109977e-02
1606 8.297200000000000131e+00 8.644739440839160904e-02
1607 8.320000000000000284e+00 9.701587498961174172e-02
1608 8.323200000000001708e+00 1.100074179317014345e-01
1609 8.273600000000000065e+00 5.527574513292413116e-02
1610 8.339399999999999480e+00 9.337091624269309997e-02
1611 8.329399999999999693e+00 8.371312919727681712e-02
1612 8.336800000000000210e+00 8.452663485552937284e-02
1613 8.228800000000001447e+00 7.175591961643303096e-02
1614 8.283400000000000318e+00 4.168894337831068747e-02
1615 8.306599999999999540e+00 8.015365244329178407e-02
1616 8.273399999999998755e+00 8.985659686411470726e-02
1617 8.272600000000000620e+00 1.012638533732544421e-01
1618 8.206399999999998585e+00 6.466071450270254040e-02
1619 8.267799999999999372e+00 6.596690079123014583e-02
1620 8.244000000000001549e+00 6.653540410939139116e-02
1621 8.207599999999999341e+00 7.779490985919318424e-02
1622 8.143799999999998818e+00 5.941003282274798236e-02
1623 8.208999999999999631e+00 3.414791355266089817e-02
1624 8.199600000000000222e+00 4.255875938041427803e-02
1625 8.166599999999998971e+00 4.196436583578990603e-02
1626 8.182800000000000296e+00 5.410907502443566136e-02
1627 8.279599999999998516e+00 4.399145371546597100e-02
1628 8.227399999999999380e+00 5.815881704436573485e-02
1629 8.259800000000000253e+00 8.070806651134691811e-02
1630 8.242799999999999017e+00 7.477186636696987743e-02
1631 8.340399999999998926e+00 8.130564556044053703e-02
1632 8.308399999999998897e+00 6.089505727068490054e-02
1633 8.210200000000000387e+00 5.634493766080497096e-02
1634 8.174599999999999866e+00 7.825118529453721494e-02
1635 8.185000000000000497e+00 8.147539505887635425e-02
1636 8.259999999999999787e+00 1.153873476599579229e-01
1637 8.218999999999999417e+00 1.091512711790385698e-01
1638 8.260400000000000631e+00 6.605064723377070124e-02
1639 8.273600000000000065e+00 9.413547684056196296e-02
1640 8.246999999999999886e+00 8.791404893417203992e-02
1641 8.257799999999999585e+00 1.290241527776875008e-01
1642 8.260999999999999233e+00 9.858356861059539011e-02
1643 8.291599999999998971e+00 1.010649692029833568e-01
1644 8.296200000000000685e+00 8.271464199281790275e-02
1645 8.334999999999999076e+00 9.341348938991624051e-02
1646 8.338999999999998636e+00 1.031174088115095894e-01
1647 8.313399999999999679e+00 8.348393857503361160e-02
1648 8.304199999999999804e+00 1.044736904679833406e-01
1649 8.370799999999999130e+00 8.993126263986281343e-02
1650 8.321400000000000574e+00 1.259582788069128767e-01
1651 8.302600000000001756e+00 8.875431257127740226e-02
1652 8.286599999999999966e+00 1.229837712871091893e-01
1653 8.305400000000000560e+00 8.004028985454765543e-02
1654 8.197200000000000486e+00 6.529342999107959344e-02
1655 8.251799999999999358e+00 7.929156323342358148e-02
1656 8.314000000000000057e+00 8.370280759926743142e-02
1657 8.295799999999999841e+00 5.164912390350872434e-02
1658 8.310600000000000875e+00 1.010051879855684842e-01
1659 8.327999999999999403e+00 8.360143539437606131e-02
1660 8.309599999999999653e+00 5.902108097959594957e-02
1661 8.375600000000000378e+00 4.877589568629148165e-02
1662 8.281200000000000117e+00 5.445835105840043933e-02
1663 8.349600000000000577e+00 6.551738700528274284e-02
1664 8.323000000000000398e+00 9.826047018002724565e-02
1665 8.358799999999998676e+00 9.717588178143796163e-02
1666 8.353799999999999670e+00 1.042452492922339297e-01
1667 8.388199999999999434e+00 8.554082066475615642e-02
1668 8.327999999999999403e+00 9.440211862029369849e-02
1669 8.287800000000000722e+00 7.944980805514885447e-02
1670 8.271399999999999864e+00 8.455653729901679849e-02
1671 8.223800000000000665e+00 6.700889493194177315e-02
1672 8.225399999999998712e+00 7.013164763500145948e-02
1673 8.225199999999999179e+00 8.998639897228913331e-02
1674 8.173199999999999577e+00 9.538276573889016563e-02
1675 8.166000000000000369e+00 8.975433137180617582e-02
1676 8.154400000000000759e+00 8.023694909454126556e-02
1677 8.178399999999999892e+00 7.844417123024498284e-02
1678 8.150000000000002132e+00 6.970624075360823402e-02
1679 8.075199999999998823e+00 7.029048299734469429e-02
1680 8.103800000000001447e+00 7.279692301189656656e-02
1681 8.178000000000000824e+00 5.270673581241782507e-02
1682 8.186400000000000787e+00 5.756637907667984388e-02
1683 8.166999999999999815e+00 2.859930069075112755e-02
1684 8.140800000000000480e+00 7.562243053486178423e-02
1685 8.147000000000000242e+00 6.228322406555406726e-02
1686 8.151199999999999335e+00 7.497114111443158035e-02
1687 8.201000000000000512e+00 7.220692487566553186e-02
1688 8.285399999999999210e+00 5.959906039527813892e-02
1689 8.296000000000001151e+00 5.605925436535887790e-02
1690 8.236399999999999721e+00 4.447435215941878545e-02
1691 8.218999999999999417e+00 4.348057037344395942e-02
1692 8.205200000000001381e+00 4.958499773116852721e-02
1693 8.214999999999999858e+00 5.690061511091069890e-02
1694 8.176800000000000068e+00 4.242206972791408293e-02
1695 8.171400000000001995e+00 8.968950886251979282e-02
1696 8.119799999999999685e+00 7.628126899835890873e-02
1697 8.093799999999999883e+00 5.726108626283635261e-02
1698 8.060200000000000031e+00 5.977919370483358169e-02
1699 8.044000000000000483e+00 5.859351499952883402e-02
1700 8.124599999999999156e+00 5.161751640673924862e-02
1701 8.155400000000000205e+00 6.977942390131916528e-02
1702 8.199199999999999378e+00 5.017282132788618981e-02
1703 8.188399999999997902e+00 5.169804638475229697e-02
1704 8.249599999999999156e+00 3.798694512592449418e-02
1705 8.153000000000000469e+00 3.590208907570672375e-02
1706 8.095800000000000551e+00 7.299884930599942479e-02
1707 8.064999999999999503e+00 5.814533515252957863e-02
1708 8.162600000000001188e+00 5.886160038599023980e-02
1709 8.096399999999999153e+00 1.033830160132697129e-01
1710 8.115999999999999659e+00 7.666081137060840045e-02
1711 8.067400000000001015e+00 7.692625039607761672e-02
1712 8.108000000000000540e+00 7.755772044097218598e-02
1713 8.129400000000000404e+00 5.295401778902159018e-02
1714 8.094599999999999795e+00 8.932260632113243892e-02
1715 8.096399999999999153e+00 7.803312117299936179e-02
1716 8.135199999999999321e+00 6.348505335903868729e-02
1717 8.090600000000000236e+00 5.425244694942346624e-02
1718 8.131199999999999761e+00 5.565709298912412811e-02
1719 8.109999999999999432e+00 5.287570330501525223e-02
1720 8.065400000000000347e+00 4.210805148662193770e-02
1721 8.077600000000000335e+00 5.626622432685535191e-02
1722 8.061600000000002098e+00 5.320796932791183736e-02
1723 8.123799999999999244e+00 3.828461832120036434e-02
1724 8.096199999999999619e+00 6.375289797334716957e-02
1725 8.117000000000000881e+00 6.414545969903097389e-02
1726 8.152199999999998781e+00 6.281872332354421218e-02
1727 8.096199999999999619e+00 5.842424154407130366e-02
1728 8.181200000000000472e+00 6.001093233736665838e-02
1729 8.167600000000000193e+00 5.076817901008466583e-02
1730 8.147000000000000242e+00 6.685865688151380881e-02
1731 8.044599999999999085e+00 4.431306804995553683e-02
1732 8.121600000000000819e+00 5.560330925403628860e-02
1733 8.172399999999999665e+00 6.996890738035009549e-02
1734 8.130200000000002092e+00 5.112447554743235201e-02
1735 8.172200000000000131e+00 7.423767237730448387e-02
1736 8.151600000000000179e+00 9.381539319322816650e-02
1737 8.103800000000001447e+00 7.988061091403850233e-02
1738 8.093600000000000350e+00 6.681772220002712981e-02
1739 8.084199999999999164e+00 8.537231401338495063e-02
1740 8.076800000000000423e+00 6.884382325234406075e-02
1741 8.112000000000000099e+00 8.265155775906464497e-02
1742 8.135799999999999699e+00 8.699167776287569653e-02
1743 8.118800000000000239e+00 6.759668630931546518e-02
1744 8.187599999999999767e+00 6.324593267554830256e-02
1745 8.179399999999999338e+00 6.893858136051239649e-02
1746 8.139199999999998880e+00 5.399066585994272138e-02
1747 8.110200000000000742e+00 8.634739139082307779e-02
1748 8.206199999999999051e+00 7.540366038860446540e-02
1749 8.146399999999999864e+00 8.223994163422042314e-02
1750 8.191599999999999326e+00 8.336262951706849278e-02
1751 8.197600000000001330e+00 7.083422901394494098e-02
1752 8.194599999999999440e+00 9.153036654575361086e-02
1753 8.175999999999998380e+00 1.062555410319856730e-01
1754 8.186000000000001720e+00 1.106518865632213772e-01
1755 8.217600000000000904e+00 8.512607121205573169e-02
1756 8.181000000000000938e+00 6.987588997644335331e-02
1757 8.214800000000000324e+00 1.044442052006715471e-01
1758 8.237399999999999167e+00 1.172186333310536038e-01
1759 8.299200000000000799e+00 1.228711194707689663e-01
1760 8.309200000000000585e+00 7.844967813828192249e-02
1761 8.310999999999999943e+00 9.215291639443642935e-02
1762 8.263799999999999812e+00 6.439962732811428670e-02
1763 8.279399999999998983e+00 7.405381826752731322e-02
1764 8.242399999999999949e+00 8.035351890241018702e-02
1765 8.201599999999999113e+00 7.851654602693626528e-02
1766 8.180199999999999250e+00 7.926633585577158581e-02
1767 8.171599999999999753e+00 6.361609859147285273e-02
1768 8.168600000000001415e+00 6.841379977753020425e-02
1769 8.167200000000001125e+00 6.595901757909983232e-02
1770 8.268800000000002370e+00 8.570339549866164142e-02
1771 8.256000000000000227e+00 9.191169675291602226e-02
1772 8.216200000000000614e+00 7.333233938720344625e-02
1773 8.185999999999999943e+00 7.580976190438806772e-02
1774 8.223600000000001131e+00 8.610393719220973963e-02
1775 8.237399999999999167e+00 6.189513712724126204e-02
1776 8.281399999999999650e+00 8.212166583795033059e-02
1777 8.255799999999998917e+00 4.170218219709864033e-02
1778 8.233999999999999986e+00 6.065311203887217145e-02
1779 8.252199999999998425e+00 8.261931977449345210e-02
1780 8.215199999999999392e+00 1.008152369436286222e-01
1781 8.269400000000000972e+00 1.078356527313671931e-01
1782 8.253800000000000026e+00 8.856518503339798343e-02
1783 8.269999999999999574e+00 8.770313563379582289e-02
1784 8.309799999999999187e+00 1.140555654056390755e-01
1785 8.250599999999998602e+00 1.052694067618887563e-01
1786 8.179000000000000270e+00 1.187319670518431902e-01
1787 8.170599999999998531e+00 7.860005089056867900e-02
1788 8.181400000000000006e+00 8.802481468313359814e-02
1789 8.203599999999998005e+00 8.175945205295831464e-02
1790 8.210599999999999454e+00 8.894924395406632323e-02
1791 8.243599999999998929e+00 9.798065115113292756e-02
1792 8.335200000000000387e+00 9.440652519820859345e-02
1793 8.199799999999999756e+00 8.902646797441755855e-02
1794 8.146599999999999397e+00 8.267072033071938553e-02
1795 8.265399999999999636e+00 8.223605048882152990e-02
1796 8.264400000000000190e+00 9.467612159356754431e-02
1797 8.181400000000000006e+00 6.427478510271347756e-02
1798 8.180600000000000094e+00 7.375071525076903889e-02
1799 8.168800000000000949e+00 5.969616403086550754e-02
1800 8.195800000000000196e+00 7.530386444266984336e-02
1801 8.179400000000001114e+00 9.360196579132296080e-02
1802 8.176399999999999224e+00 1.031366472210534652e-01
1803 8.170399999999998997e+00 8.657648641519258281e-02
1804 8.171000000000001151e+00 8.968032114126255061e-02
1805 8.234199999999999520e+00 1.107802870550531615e-01
1806 8.199199999999999378e+00 7.997919729529677502e-02
1807 8.280199999999998894e+00 8.375602664883288750e-02
1808 8.307600000000000762e+00 1.026733071445543738e-01
1809 8.251200000000000756e+00 6.069820425679806064e-02
1810 8.248400000000000176e+00 8.493837766286786717e-02
1811 8.338200000000000500e+00 1.018522066525805875e-01
1812 8.254999999999999005e+00 9.124165715285961764e-02
1813 8.285199999999999676e+00 9.922959236034362140e-02
1814 8.272000000000000242e+00 8.711831036010737883e-02
1815 8.306400000000000006e+00 7.900815147818615602e-02
1816 8.252799999999998803e+00 8.617767692389960432e-02
1817 8.285399999999999210e+00 7.061818462690772069e-02
1818 8.306799999999999073e+00 9.858048488417989197e-02
1819 8.350999999999999091e+00 7.218476293512360309e-02
1820 8.336199999999999832e+00 5.882611664898518278e-02
1821 8.338999999999998636e+00 7.944054380478536570e-02
1822 8.324400000000000688e+00 8.695037665243321445e-02
1823 8.334999999999999076e+00 9.159082923524608510e-02
1824 8.384599999999998943e+00 7.972332155649328178e-02
1825 8.274600000000001288e+00 8.938706841596276431e-02
1826 8.337999999999999190e+00 6.893359123098115326e-02
1827 8.353199999999999292e+00 6.002826001143110601e-02
1828 8.387599999999999056e+00 7.060572214771267119e-02
1829 8.324799999999999756e+00 6.628327089092693469e-02
1830 8.311000000000001720e+00 7.625745865159684611e-02
1831 8.399800000000000821e+00 5.867224215930385428e-02
1832 8.470800000000000551e+00 7.926633585577173846e-02
1833 8.473200000000000287e+00 7.759762882975224096e-02
1834 8.384000000000000341e+00 6.162012658214862521e-02
1835 8.449799999999999756e+00 5.320405999545526482e-02
1836 8.377799999999998803e+00 5.563696612864495183e-02
1837 8.452600000000000335e+00 8.729242807941582638e-02
1838 8.424599999999999866e+00 6.109769226411092269e-02
1839 8.363400000000000389e+00 5.573192980688916609e-02
1840 8.355800000000000338e+00 3.942527108340524583e-02
1841 8.340199999999999392e+00 4.764821087931856575e-02
1842 8.346799999999999997e+00 2.155810752362085150e-02
1843 8.345599999999999241e+00 3.045600105069614164e-02
1844 8.355000000000000426e+00 4.131343607108937249e-02
1845 8.381600000000000605e+00 6.689849026697104739e-02
1846 8.462999999999999190e+00 6.717439988567061593e-02
1847 8.392999999999998906e+00 6.293552256079212870e-02
1848 8.417999999999999261e+00 8.370424123065690891e-02
1849 8.419599999999999085e+00 1.167279229661865453e-01
1850 8.470599999999999241e+00 1.140679095977480961e-01
1851 8.447199999999998710e+00 9.829563571186680782e-02
1852 8.404599999999998516e+00 9.750922007687266857e-02
1853 8.444599999999999440e+00 1.412822989620426128e-01
1854 8.426999999999999602e+00 1.364126093878421375e-01
1855 8.466999999999998749e+00 1.446250324114052854e-01
1856 8.521599999999999397e+00 1.232586224164458621e-01
1857 8.480399999999999494e+00 1.289162829125941878e-01
1858 8.483799999999998676e+00 1.269750841700844901e-01
1859 8.479200000000000514e+00 1.241184595457100331e-01
1860 8.490800000000000125e+00 1.551299842067933588e-01
1861 8.460399999999999920e+00 1.444367266314214304e-01
1862 8.492399999999999949e+00 1.558862662327891724e-01
1863 8.485599999999999810e+00 1.736932007880562512e-01
1864 8.520400000000000418e+00 1.424754294606619121e-01
1865 8.506799999999998363e+00 1.618059084211699306e-01
1866 8.418199999999998795e+00 1.133131589887071689e-01
1867 8.351800000000000779e+00 1.301093078914803414e-01
1868 8.435999999999999943e+00 1.140750630067763616e-01
1869 8.456799999999999429e+00 1.570771530172355157e-01
1870 8.458400000000001029e+00 1.451042659607222063e-01
1871 8.414799999999999613e+00 1.132895052509279160e-01
1872 8.476800000000000779e+00 1.057424796380339455e-01
1873 8.448000000000000398e+00 9.739445569435663252e-02
1874 8.380399999999999849e+00 1.087777918510943187e-01
1875 8.431200000000000472e+00 1.000861229142182285e-01
1876 8.403000000000000469e+00 1.124309565911452979e-01
1877 8.450200000000000600e+00 1.530890982402079159e-01
1878 8.408200000000000784e+00 1.368734890327559517e-01
1879 8.493999999999999773e+00 1.471934781163894146e-01
1880 8.517999999999998906e+00 1.668501123763482252e-01
1881 8.572200000000000486e+00 1.517079826508811458e-01
1882 8.622799999999999798e+00 1.242424726090073789e-01
1883 8.526599999999998403e+00 1.380103184548170381e-01
1884 8.550999999999998380e+00 1.561017616812829245e-01
1885 8.542599999999998417e+00 1.430554018553651385e-01
1886 8.521600000000001174e+00 1.230247454782980032e-01
1887 8.520599999999999952e+00 1.138667993754105962e-01
1888 8.500200000000001310e+00 1.081411669994364610e-01
1889 8.520599999999999952e+00 1.334551909818423865e-01
1890 8.449200000000001154e+00 1.200514556346568285e-01
1891 8.396600000000001174e+00 1.214866577036342321e-01
1892 8.410999999999999588e+00 1.071287076371221086e-01
1893 8.446600000000000108e+00 1.220356013628810382e-01
1894 8.350399999999998712e+00 1.217872242889211365e-01
1895 8.392799999999999372e+00 1.051986311698018678e-01
1896 8.351999999999998536e+00 1.335835319191702453e-01
1897 8.363800000000001234e+00 1.420691099430134163e-01
1898 8.358000000000000540e+00 1.073975791161048410e-01
1899 8.308799999999999741e+00 9.607263918514992451e-02
1900 8.395599999999998175e+00 1.052697867386458708e-01
1901 8.360200000000002518e+00 6.080815734751383178e-02
1902 8.352199999999999847e+00 9.328468255828498146e-02
1903 8.392599999999999838e+00 8.995358803294056793e-02
1904 8.413599999999998857e+00 9.240632013017295587e-02
1905 8.449799999999999756e+00 1.423169420694526677e-01
1906 8.428000000000000824e+00 1.275426203274811765e-01
1907 8.479599999999999582e+00 1.570267747869768249e-01
1908 8.464400000000001256e+00 1.939019546059297106e-01
1909 8.478399999999998826e+00 1.652930972545435806e-01
1910 8.529400000000000759e+00 1.726016454151003965e-01
1911 8.484600000000000364e+00 1.448642398937709797e-01
1912 8.425799999999998846e+00 1.399849706218492251e-01
1913 8.379400000000000404e+00 1.457994787370654466e-01
1914 8.425599999999999312e+00 1.681260479521242968e-01
1915 8.370200000000000529e+00 1.692114416935213694e-01
1916 8.410999999999997812e+00 1.944598673248544018e-01
1917 8.507200000000000983e+00 1.901734786977406499e-01
1918 8.509600000000000719e+00 1.509268962113778645e-01
1919 8.434200000000000585e+00 1.557950962001050932e-01
1920 8.521200000000002106e+00 1.503884038082722863e-01
1921 8.500599999999998602e+00 1.676710112094514094e-01
1922 8.545799999999999841e+00 1.682658372932546720e-01
1923 8.497399999999998954e+00 1.979205092960300560e-01
1924 8.466400000000000148e+00 1.663905285765991116e-01
1925 8.464399999999999480e+00 2.114461822781391331e-01
1926 8.456799999999999429e+00 2.221528122711931286e-01
1927 8.499800000000000466e+00 2.087529448894075434e-01
1928 8.515200000000001879e+00 2.171313703728689481e-01
1929 8.447599999999999554e+00 1.709777997285028828e-01
1930 8.369400000000000617e+00 1.975889875473831880e-01
1931 8.384000000000000341e+00 1.747132507853941252e-01
1932 8.365999999999999659e+00 1.324990566004149439e-01
1933 8.378400000000000958e+00 1.573303785033265123e-01
1934 8.336000000000000298e+00 1.632686130277339609e-01
1935 8.438400000000001455e+00 1.932775413750911220e-01
1936 8.437999999999998835e+00 1.740002298849056550e-01
1937 8.429799999999998406e+00 1.932458330727988283e-01
1938 8.413599999999998857e+00 1.472971418595757365e-01
1939 8.425200000000000244e+00 1.611536906186139539e-01
1940 8.474999999999997868e+00 1.667230038117116786e-01
1941 8.483200000000000074e+00 1.851324714900118018e-01
1942 8.400600000000000733e+00 1.640128287665326146e-01
1943 8.455999999999999517e+00 8.695194074889868452e-02
1944 8.381000000000000227e+00 9.847476834194643369e-02
1945 8.388799999999999812e+00 7.975181502636802255e-02
1946 8.434599999999999653e+00 1.060964089872978439e-01
1947 8.366800000000001347e+00 1.235162823274729843e-01
1948 8.394199999999999662e+00 9.977470621354890545e-02
1949 8.463599999999999568e+00 1.340741884182038157e-01
1950 8.415199999999998681e+00 1.219939014869184657e-01
1951 8.426800000000001845e+00 1.223442356631485595e-01
1952 8.468600000000000350e+00 1.393770712850575244e-01
1953 8.413800000000000168e+00 1.350787622093125306e-01
1954 8.419399999999999551e+00 1.542926051371224239e-01
1955 8.490399999999999281e+00 1.419843935085824960e-01
1956 8.473000000000000753e+00 1.652815779208318958e-01
1957 8.513600000000000279e+00 1.686645428061276653e-01
1958 8.441599999999999326e+00 1.940063091757583680e-01
1959 8.541199999999999903e+00 1.715704869725557802e-01
1960 8.434400000000000119e+00 1.779205665458604424e-01
1961 8.421599999999999753e+00 2.000994952517371195e-01
1962 8.449200000000001154e+00 1.602229446739761032e-01
1963 8.417799999999999727e+00 1.485194667375289990e-01
1964 8.540800000000000836e+00 1.396926340219840912e-01
1965 8.476200000000000401e+00 1.194813458243587784e-01
1966 8.479200000000000514e+00 1.511461279689294834e-01
1967 8.499599999999999156e+00 1.279801859664223551e-01
1968 8.555199999999999250e+00 1.417003599148569382e-01
1969 8.508399999999999963e+00 1.188917490829368151e-01
1970 8.538600000000000634e+00 1.111797103791875019e-01
1971 8.549199999999999022e+00 1.126237630342727253e-01
1972 8.520200000000000884e+00 8.579948717795463087e-02
1973 8.472999999999998977e+00 1.488408546065226046e-01
1974 8.454399999999999693e+00 1.056100752769354584e-01
1975 8.484799999999999898e+00 1.055933331228823407e-01
1976 8.492200000000000415e+00 1.421954710952497147e-01
1977 8.440799999999999415e+00 1.456212621837897070e-01
1978 8.493399999999999395e+00 1.730758446462129507e-01
1979 8.480799999999998562e+00 1.293353470633606950e-01
1980 8.403600000000000847e+00 1.400115995194683993e-01
1981 8.364800000000000679e+00 1.101981488047779206e-01
1982 8.393000000000000682e+00 1.288015527856711528e-01
1983 8.379799999999999471e+00 1.259940950997308906e-01
1984 8.354800000000000892e+00 1.036526507138142011e-01
1985 8.453799999999999315e+00 1.180719780472910124e-01
1986 8.529799999999999827e+00 1.195492869071163450e-01
1987 8.516000000000000014e+00 8.641296199066429706e-02
1988 8.541399999999999437e+00 1.094110049309484495e-01
1989 8.547400000000001441e+00 1.485911437468599161e-01
1990 8.511799999999999145e+00 1.790109270407813924e-01
1991 8.427800000000001290e+00 1.736348812882941850e-01
1992 8.443599999999999994e+00 1.206391644533400115e-01
1993 8.429799999999998406e+00 1.430645728333886924e-01
1994 8.428800000000000736e+00 1.415913556683456864e-01
1995 8.460200000000000387e+00 1.499670363779987414e-01
1996 8.464800000000000324e+00 1.192061743367346799e-01
1997 8.483599999999999142e+00 6.714914742571183315e-02
1998 8.409400000000001540e+00 8.580144520927364404e-02
1999 8.492999999999998550e+00 1.186790630229275084e-01
2000 8.523400000000000531e+00 1.252177623182910426e-01
2001 8.550599999999999312e+00 1.189294244499651543e-01
2002 8.584600000000001785e+00 1.065553752750182243e-01
2003 8.457199999999998496e+00 9.505299574447922950e-02
2004 8.465600000000000236e+00 8.435999051683192029e-02
2005 8.486999999999998323e+00 9.570872478515217441e-02
2006 8.520799999999999486e+00 1.100314136962711603e-01
2007 8.507200000000000983e+00 9.025980279171891274e-02
2008 8.410999999999999588e+00 6.583190715754766442e-02
2009 8.426800000000000068e+00 1.196205333544372307e-01
2010 8.431999999999998607e+00 1.222348559127060252e-01
2011 8.464800000000000324e+00 1.457159977490460889e-01
2012 8.435400000000001342e+00 1.043849031230091734e-01
2013 8.405599999999999739e+00 1.024224975286190387e-01
2014 8.414400000000000546e+00 1.081919035787798633e-01
2015 8.470400000000001484e+00 1.473861865983377151e-01
2016 8.385400000000000631e+00 1.155108999185790464e-01
2017 8.503600000000000492e+00 1.670862292350869249e-01
2018 8.431599999999999540e+00 1.134254292475899289e-01
2019 8.409800000000000608e+00 1.292183887842594248e-01
2020 8.383399999999998187e+00 1.428687789546757292e-01
2021 8.345800000000000551e+00 1.230555646852266455e-01
2022 8.366199999999999193e+00 8.890372320662379146e-02
2023 8.382799999999999585e+00 1.199397848922531817e-01
2024 8.353399999999998826e+00 1.188732434149922385e-01
2025 8.403799999999998604e+00 9.878923018224204655e-02
2026 8.413800000000000168e+00 1.190056805366869891e-01
2027 8.392199999999998994e+00 1.287333367857758648e-01
2028 8.413799999999998391e+00 1.666429476455573988e-01
2029 8.394800000000000040e+00 1.284857657485838356e-01
2030 8.459199999999999164e+00 1.446807243553889510e-01
2031 8.455999999999999517e+00 1.119996428565732394e-01
2032 8.474000000000000199e+00 1.422001406469064477e-01
2033 8.355199999999999960e+00 1.274310480220577912e-01
2034 8.412200000000000344e+00 1.257042242726949810e-01
2035 8.310999999999999943e+00 1.367868414724166259e-01
2036 8.403600000000000847e+00 1.213206000644574262e-01
2037 8.444400000000001683e+00 1.516088651761499095e-01
2038 8.372400000000000730e+00 1.320468401742353193e-01
2039 8.352599999999998914e+00 1.192210048607207362e-01
2040 8.406800000000000495e+00 1.218521727340140665e-01
2041 8.348599999999999355e+00 1.330929299399482846e-01
2042 8.391600000000000392e+00 9.720477354533584025e-02
2043 8.383800000000000807e+00 1.236337817912240983e-01
2044 8.349999999999999645e+00 1.154660123153129214e-01
2045 8.372800000000001575e+00 8.710793304860359187e-02
2046 8.449400000000000688e+00 1.112376195358387859e-01
2047 8.413399999999999324e+00 7.123852890115023317e-02
2048 8.476000000000000867e+00 9.269519944419993274e-02
2049 8.491999999999999105e+00 1.216634702776473037e-01
2050 8.473800000000000665e+00 1.126450709085844298e-01
2051 8.453399999999998471e+00 1.401532304301259801e-01
2052 8.470800000000000551e+00 1.254092181619836655e-01
2053 8.367399999999999949e+00 1.137290112504279749e-01
2054 8.430800000000001404e+00 1.095862765130743571e-01
2055 8.425599999999999312e+00 9.136327489752092690e-02
2056 8.423799999999998178e+00 1.148920885004706544e-01
2057 8.365999999999999659e+00 8.395808478044282375e-02
2058 8.379599999999999937e+00 1.259474811181231502e-01
2059 8.328999999999998849e+00 1.064935678808819342e-01
2060 8.371199999999999974e+00 1.224618797830573647e-01
2061 8.315200000000000813e+00 1.560154864108048711e-01
2062 8.208199999999999719e+00 9.453481898221414992e-02
2063 8.266799999999999926e+00 1.179000932993693601e-01
2064 8.272200000000001552e+00 1.169223331960152906e-01
2065 8.282799999999999940e+00 7.864980610274882600e-02
2066 8.258199999999998653e+00 4.171081394554658484e-02
2067 8.370599999999999596e+00 6.890027576142206123e-02
2068 8.368800000000000239e+00 5.509511775103134029e-02
2069 8.329800000000000537e+00 3.665012960413648740e-02
2070 8.369999999999999218e+00 5.137781622451442765e-02
2071 8.454600000000001003e+00 6.900295645840097414e-02
2072 8.320399999999999352e+00 6.628580541865640441e-02
2073 8.314000000000000057e+00 6.322973983814908494e-02
2074 8.267799999999999372e+00 6.965710301182519160e-02
2075 8.333000000000001961e+00 8.496257999849102238e-02
2076 8.373400000000000176e+00 6.189901453173553281e-02
2077 8.379799999999999471e+00 9.959815259330873083e-02
2078 8.421799999999999287e+00 1.319601151863699640e-01
2079 8.414600000000001856e+00 1.068174517576599980e-01
2080 8.458800000000000097e+00 9.548922452297951835e-02
2081 8.437000000000001165e+00 1.071055554114723890e-01
2082 8.422999999999998266e+00 1.106894755611389641e-01
2083 8.381000000000000227e+00 1.126534509014258806e-01
2084 8.359999999999999432e+00 9.403573788725215488e-02
2085 8.440599999999999881e+00 1.068402920250594301e-01
2086 8.406800000000000495e+00 1.343027624436668732e-01
2087 8.397199999999999775e+00 1.037510096336416859e-01
2088 8.364599999999999369e+00 1.051701858893479280e-01
2089 8.334400000000000475e+00 8.276163362331608042e-02
2090 8.260200000000001097e+00 8.479783016091847758e-02
2091 8.334799999999997766e+00 1.359733503301290003e-01
2092 8.290400000000001768e+00 1.125079908273185353e-01
2093 8.327200000000001268e+00 1.328636594407967275e-01
2094 8.301999999999999602e+00 1.192701136077266161e-01
2095 8.275999999999999801e+00 1.257069608255644844e-01
2096 8.223400000000001597e+00 1.009069274133348043e-01
2097 8.218200000000001282e+00 9.718987601597206538e-02
2098 8.187200000000000699e+00 9.309882920853512767e-02
2099 8.267799999999999372e+00 1.297975038280783089e-01
2100 8.278200000000000003e+00 1.344709336622602058e-01
2101 8.294399999999999551e+00 1.327366113775698964e-01
2102 8.264799999999999258e+00 1.036036292800595199e-01
2103 8.312400000000000233e+00 1.161542422815456527e-01
2104 8.371599999999999042e+00 9.384438182437974951e-02
2105 8.360199999999998965e+00 9.929608250077140430e-02
2106 8.331199999999999051e+00 8.818770889415362968e-02
2107 8.329200000000000159e+00 9.329926044722972045e-02
2108 8.371800000000000352e+00 6.782412550118137318e-02
2109 8.356999999999999318e+00 1.246909780216678282e-01
2110 8.292199999999999349e+00 9.689970072193211659e-02
2111 8.324999999999999289e+00 7.689005137207281793e-02
2112 8.267199999999998994e+00 9.076184220254683577e-02
2113 8.251800000000001134e+00 7.233333947772645212e-02
2114 8.280799999999999272e+00 8.285959208202753334e-02
2115 8.277400000000000091e+00 6.803563772024202871e-02
2116 8.283800000000001162e+00 8.924725205853679955e-02
2117 8.239200000000000301e+00 6.822926058517710113e-02
2118 8.279600000000000293e+00 6.760035502865349710e-02
2119 8.242000000000000881e+00 5.560215823149314979e-02
2120 8.277799999999999159e+00 5.441867326570914987e-02
2121 8.288599999999998857e+00 6.492617345878325119e-02
2122 8.326600000000000890e+00 5.205735298687402812e-02
2123 8.313000000000000611e+00 8.214182856498868091e-02
2124 8.320000000000000284e+00 8.407615595399216268e-02
2125 8.326200000000000045e+00 7.886160028809949263e-02
2126 8.320400000000001128e+00 8.226328464144855301e-02
2127 8.309400000000000119e+00 7.718683825627280226e-02
2128 8.286199999999999122e+00 6.252385144886705992e-02
2129 8.291999999999998039e+00 5.953687932701873242e-02
2130 8.297599999999999199e+00 8.883449780349969571e-02
2131 8.310800000000000409e+00 8.765313457030494970e-02
2132 8.290800000000000836e+00 8.575751862081817944e-02
2133 8.353800000000001447e+00 7.875805990500295284e-02
2134 8.324200000000001154e+00 5.749253864633227518e-02
2135 8.300000000000000711e+00 5.688585061331159765e-02
2136 8.303000000000000824e+00 4.767305318521153357e-02
2137 8.292399999999998883e+00 5.889624775824001818e-02
2138 8.253000000000000114e+00 6.482962285869006691e-02
2139 8.329600000000002780e+00 7.306413620922388996e-02
2140 8.272600000000000620e+00 7.428894938010628668e-02
2141 8.285400000000000986e+00 5.640822635041806837e-02
2142 8.239000000000000767e+00 7.810300890490709524e-02
2143 8.261199999999998766e+00 8.286586752095222164e-02
2144 8.204200000000000159e+00 7.147329571245457369e-02
2145 8.249000000000000554e+00 7.675206837603790189e-02
2146 8.256000000000000227e+00 7.889790871753189772e-02
2147 8.287000000000000810e+00 6.692383730779342954e-02
2148 8.299599999999999866e+00 6.442707505389329292e-02
2149 8.246599999999999042e+00 7.813455061622855136e-02
2150 8.330200000000001381e+00 6.045652983756175103e-02
2151 8.293599999999999639e+00 3.266386382533455202e-02
2152 8.262400000000001299e+00 3.848802411140369445e-02
2153 8.240399999999999281e+00 4.451211071158062832e-02
2154 8.279599999999998516e+00 4.537276716269353360e-02
2155 8.223000000000000753e+00 6.025678385045112745e-02
2156 8.201800000000000423e+00 9.433362072983304814e-02
2157 8.177000000000001378e+00 4.465243554387613584e-02
2158 8.240599999999998815e+00 6.376807978918594411e-02
2159 8.273199999999999221e+00 6.453736901981665941e-02
2160 8.283599999999999852e+00 7.290684467181399175e-02
2161 8.299599999999999866e+00 9.561363919441610848e-02
2162 8.306799999999999073e+00 7.517414449130767340e-02
2163 8.329200000000000159e+00 7.562348841464540394e-02
2164 8.353600000000000136e+00 6.505050345692946212e-02
2165 8.225400000000000489e+00 5.382534718884764147e-02
2166 8.266400000000000858e+00 4.438702513122498583e-02
2167 8.224000000000000199e+00 4.952413553006248387e-02
2168 8.210599999999999454e+00 4.527392185353506376e-02
2169 8.176000000000000156e+00 3.044864529006167594e-02
2170 8.217400000000001370e+00 7.677322449917027558e-02
2171 8.255000000000000782e+00 3.644502709561351500e-02
2172 8.198400000000001242e+00 4.825399465329267834e-02
2173 8.169600000000000861e+00 2.053212117634220166e-02
2174 8.141200000000001324e+00 4.859497916451862437e-02
2175 8.166800000000000281e+00 5.064732964332880477e-02
2176 8.216800000000000992e+00 2.888238217322114734e-02
2177 8.169799999999998619e+00 6.688581314449275339e-02
2178 8.155200000000000671e+00 7.084371531759199592e-02
2179 8.156599999999999184e+00 7.071101752909524085e-02
2180 8.216400000000000148e+00 5.539212940481699765e-02
2181 8.235200000000000742e+00 2.757738203673451918e-02
2182 8.177400000000000446e+00 3.872012396674368723e-02
2183 8.182599999999998985e+00 4.497697188562150422e-02
2184 8.235999999999998877e+00 3.355115497266818181e-02
2185 8.211400000000001143e+00 4.554962129370559998e-02
2186 8.224199999999999733e+00 3.722837627401974492e-02
2187 8.325799999999999201e+00 4.447866904483526590e-02
2188 8.208599999999998786e+00 4.750629431980560313e-02
2189 8.272400000000001086e+00 4.829293944253122695e-02
2190 8.268000000000000682e+00 4.282055581143243833e-02
2191 8.140799999999998704e+00 6.820580620445750031e-02
2192 8.266999999999999460e+00 6.957240832399019803e-02
2193 8.239399999999999835e+00 5.725913027631480273e-02
2194 8.272600000000000620e+00 6.590271618074626525e-02
2195 8.207800000000000651e+00 5.341265767587310281e-02
2196 8.228199999999999292e+00 5.261969213136859919e-02
2197 8.245000000000000995e+00 6.930454530548491032e-02
2198 8.293200000000000571e+00 6.413323631316283913e-02
2199 8.271999999999998465e+00 6.552861970162329741e-02
2200 8.216599999999999682e+00 6.644673054409819257e-02
2201 8.221000000000000085e+00 6.427503403344107802e-02
2202 8.173600000000000421e+00 8.334967306474592996e-02
2203 8.232400000000000162e+00 9.143854767000630934e-02
2204 8.183800000000001518e+00 7.443085381748611173e-02
2205 8.246199999999999974e+00 8.549217508053001680e-02
2206 8.254999999999999005e+00 6.714640720098122295e-02
2207 8.220399999999999707e+00 9.440279656874576986e-02
2208 8.196799999999999642e+00 7.274800340902828899e-02
2209 8.317600000000000549e+00 7.350080271670499099e-02
2210 8.250800000000001688e+00 6.417937363359024761e-02
2211 8.212999999999999190e+00 8.468766143896044873e-02
2212 8.257999999999999119e+00 1.364234583933424116e-01
2213 8.357399999999998386e+00 9.362760276755983935e-02
2214 8.310200000000000031e+00 5.802992331547589255e-02
2215 8.300399999999999778e+00 9.665095964345099544e-02
2216 8.291000000000000369e+00 1.323709938015121546e-01
2217 8.366600000000001813e+00 1.100402108322223460e-01
2218 8.416199999999999903e+00 9.695995049503677854e-02
2219 8.337799999999997880e+00 1.020374049062399563e-01
2220 8.285000000000000142e+00 6.600303023346720810e-02
2221 8.347599999999999909e+00 3.272748080741927357e-02
2222 8.322400000000001796e+00 3.832242163538207569e-02
2223 8.306999999999998607e+00 2.829558269412381713e-02
2224 8.374799999999998690e+00 5.817587128698654270e-02
2225 8.279599999999998516e+00 4.925736493155109114e-02
2226 8.289399999999998769e+00 6.061590550342372402e-02
2227 8.294399999999999551e+00 3.625642012113149126e-02
2228 8.339800000000000324e+00 3.996738670466219029e-02
2229 8.326999999999999957e+00 5.682323468441383835e-02
2230 8.423600000000000421e+00 8.530631864053196678e-02
2231 8.374199999999998312e+00 8.306546815614787582e-02
2232 8.384200000000001651e+00 4.331410855598916143e-02
2233 8.309599999999999653e+00 6.088454647938174730e-02
2234 8.377200000000000202e+00 7.934501874724074477e-02
2235 8.312400000000000233e+00 7.646154589072880203e-02
2236 8.225600000000000023e+00 7.767604521343739188e-02
2237 8.257400000000000517e+00 8.696233667513768306e-02
2238 8.217600000000000904e+00 4.358586926975292763e-02
2239 8.286799999999999500e+00 6.867744899164490713e-02
2240 8.324199999999999378e+00 8.501689243909117677e-02
2241 8.277400000000000091e+00 7.951985915480477840e-02
2242 8.335399999999999920e+00 8.263490787796665127e-02
2243 8.321200000000001040e+00 6.298914192144537683e-02
2244 8.314199999999999591e+00 4.314570662302354143e-02
2245 8.216000000000001080e+00 6.192834569080626905e-02
2246 8.290199999999998681e+00 7.751820431356748475e-02
2247 8.297399999999999665e+00 8.794298152780569144e-02
2248 8.254400000000000404e+00 7.630391864118123146e-02
2249 8.323400000000001242e+00 7.015559849363406375e-02
2250 8.296800000000001063e+00 6.692527175888063340e-02
2251 8.256399999999999295e+00 5.680323934424871130e-02
2252 8.305400000000000560e+00 2.773964671728891204e-02
2253 8.311200000000001253e+00 6.428586158713260612e-02
2254 8.271399999999999864e+00 4.898701868862821718e-02
2255 8.280400000000000205e+00 5.907391979545627975e-02
2256 8.320800000000000196e+00 7.761360705443361152e-02
2257 8.314000000000000057e+00 6.977048086404452620e-02
2258 8.335200000000000387e+00 5.059913042731070676e-02
2259 8.282000000000000028e+00 4.046133957248571056e-02
2260 8.309400000000000119e+00 5.981478078201073190e-02
2261 8.299000000000001265e+00 7.779357299931681513e-02
2262 8.325199999999998823e+00 8.639694439041242791e-02
2263 8.352000000000000313e+00 7.332448431458607474e-02
2264 8.379999999999999005e+00 6.546021692600770270e-02
2265 8.343799999999999883e+00 3.975464752705032412e-02
2266 8.350400000000000489e+00 5.442690511135091919e-02
2267 8.299799999999999400e+00 7.600073683853320050e-02
2268 8.325199999999998823e+00 6.107791744976254211e-02
2269 8.251800000000001134e+00 8.051255802668300099e-02
2270 8.241200000000000969e+00 9.813761766010020704e-02
2271 8.321400000000000574e+00 7.879979695405320284e-02
2272 8.298600000000000421e+00 8.086067029155755148e-02
2273 8.294999999999999929e+00 9.957509728842850460e-02
2274 8.257799999999999585e+00 1.155665695605782584e-01
2275 8.275600000000000733e+00 9.493686323025425644e-02
2276 8.323199999999999932e+00 9.831028430433906562e-02
2277 8.335600000000001231e+00 1.170325083043167874e-01
2278 8.320400000000001128e+00 1.037402911119878063e-01
2279 8.306999999999998607e+00 9.407869046707653671e-02
2280 8.312000000000001165e+00 1.080684967971702187e-01
2281 8.299200000000000799e+00 1.258657697708157885e-01
2282 8.291399999999999437e+00 1.360269385085174643e-01
2283 8.293799999999999173e+00 1.271683608449836744e-01
2284 8.288400000000001100e+00 1.085882498247394690e-01
2285 8.325599999999999667e+00 1.232303858632277649e-01
2286 8.311199999999999477e+00 1.198650574604626373e-01
2287 8.367000000000000881e+00 1.465903134589731927e-01
2288 8.272000000000000242e+00 8.806270493233767094e-02
2289 8.341800000000000992e+00 8.071649149956909575e-02
2290 8.288000000000000256e+00 8.440947814078689215e-02
2291 8.283600000000001629e+00 8.112390523144216714e-02
2292 8.290400000000001768e+00 1.011476544463588284e-01
2293 8.281199999999998340e+00 1.014149495883125002e-01
2294 8.342600000000000904e+00 9.241584279765023557e-02
2295 8.314599999999998658e+00 1.008625202937147997e-01
2296 8.302400000000000446e+00 7.314949077061308480e-02
2297 8.292399999999998883e+00 1.103835494990080546e-01
2298 8.333800000000000097e+00 8.949073695081534441e-02
2299 8.434599999999999653e+00 1.322078968897091589e-01
2300 8.421000000000001151e+00 1.109663011909471919e-01
2301 8.396800000000000708e+00 8.617071428275396849e-02
2302 8.491800000000001347e+00 1.349152029980312806e-01
2303 8.456400000000000361e+00 1.456869520581716981e-01
2304 8.426400000000001000e+00 1.629560922457333749e-01
2305 8.387999999999999901e+00 1.387945243876716750e-01
2306 8.375400000000000844e+00 1.197766588280037431e-01
2307 8.489599999999999369e+00 1.120019999821430384e-01
2308 8.533000000000001251e+00 1.491369840113442591e-01
2309 8.487800000000000011e+00 1.456731684285064998e-01
2310 8.544399999999999551e+00 1.397742751725079835e-01
2311 8.489000000000000767e+00 1.485371334044116864e-01
2312 8.517199999999998994e+00 1.506934371497311853e-01
2313 8.493199999999999861e+00 1.021036336277998946e-01
2314 8.437400000000000233e+00 1.334887560808026008e-01
2315 8.472999999999998977e+00 1.146427494436522976e-01
2316 8.474800000000000111e+00 1.348348322949229627e-01
2317 8.468799999999999883e+00 1.177897788434973531e-01
2318 8.457800000000000651e+00 1.317923821774231730e-01
2319 8.458000000000000185e+00 1.743717867087448414e-01
2320 8.436400000000000787e+00 1.451205292162345561e-01
2321 8.410999999999999588e+00 1.457954731807539484e-01
2322 8.408800000000001162e+00 1.046443118377677478e-01
2323 8.389800000000001035e+00 1.261410004716942701e-01
2324 8.379000000000001336e+00 1.413874110378997018e-01
2325 8.398400000000000531e+00 1.326072697856344185e-01
2326 8.429999999999999716e+00 1.255423434543103400e-01
2327 8.416199999999999903e+00 1.027300929620916375e-01
2328 8.389599999999997948e+00 1.186485903835355071e-01
2329 8.304000000000000270e+00 1.125461683043895988e-01
2330 8.379400000000000404e+00 1.221253781979812769e-01
2331 8.339399999999999480e+00 9.669275050385112147e-02
2332 8.384800000000000253e+00 9.054342604518555992e-02
2333 8.393399999999999750e+00 1.422770817805876775e-01
2334 8.371399999999999508e+00 1.628804715120876212e-01
2335 8.403400000000001313e+00 1.198901497204835631e-01
2336 8.406000000000000583e+00 1.004286811623055220e-01
2337 8.406599999999999184e+00 1.175865978757782981e-01
2338 8.447200000000000486e+00 9.815473498512439221e-02
2339 8.388799999999999812e+00 6.955941345353616745e-02
2340 8.431200000000000472e+00 5.788913542280640229e-02
2341 8.465800000000001546e+00 1.084820353791353664e-01
2342 8.422400000000001441e+00 6.109376400255587397e-02
2343 8.426199999999999690e+00 1.089338882074812054e-01
2344 8.379799999999999471e+00 6.775744977491399146e-02
2345 8.360799999999999343e+00 7.605334969611782236e-02
2346 8.334600000000000009e+00 6.365130006527738860e-02
2347 8.257400000000000517e+00 8.977777007700742107e-02
2348 8.317000000000000171e+00 9.906805741509237817e-02
2349 8.278999999999999915e+00 1.259936506336728768e-01
2350 8.307800000000000296e+00 1.179601288571694440e-01
2351 8.295600000000000307e+00 9.942096358414570512e-02
2352 8.341400000000000148e+00 8.358449617004332088e-02
2353 8.253800000000000026e+00 6.707691107974469991e-02
2354 8.303799999999998960e+00 1.043691142053051329e-01
2355 8.326800000000000423e+00 6.978848042478069669e-02
2356 8.308000000000001606e+00 9.846014422089763296e-02
2357 8.401199999999999335e+00 1.240465718994282762e-01
2358 8.365200000000001523e+00 1.215642710667900750e-01
2359 8.418599999999999639e+00 9.560610859144928753e-02
2360 8.401599999999998403e+00 1.164063915770953000e-01
2361 8.367000000000000881e+00 8.944137744914271160e-02
2362 8.411999999999999034e+00 1.116071682285687122e-01
2363 8.359199999999999520e+00 9.593889722109583129e-02
2364 8.346799999999998221e+00 1.327133452219481924e-01
2365 8.340199999999999392e+00 1.106820310619569259e-01
2366 8.429000000000000270e+00 1.390617129191209778e-01
2367 8.421200000000000685e+00 1.433536605741198289e-01
2368 8.461400000000001143e+00 1.260620799447638996e-01
2369 8.540000000000000924e+00 1.525327505816375662e-01
2370 8.397400000000001086e+00 1.308325953270053077e-01
2371 8.480000000000000426e+00 1.342102827655168584e-01
2372 8.436600000000002098e+00 1.683129466202764879e-01
2373 8.404199999999999449e+00 1.483275834091555834e-01
2374 8.389400000000000190e+00 1.084160873671430048e-01
2375 8.498999999999998778e+00 1.279099683371081042e-01
2376 8.527400000000000091e+00 1.414780831083034818e-01
2377 8.490800000000000125e+00 1.049580487623507918e-01
2378 8.494200000000001083e+00 1.112961454858165111e-01
2379 8.516000000000000014e+00 1.467615753526788080e-01
2380 8.578599999999999781e+00 1.188533886769747167e-01
2381 8.576399999999999579e+00 1.446395796454067739e-01
2382 8.532599999999998630e+00 1.416015819120675645e-01
2383 8.583199999999999719e+00 1.571855973045876154e-01
2384 8.635799999999999699e+00 1.984135882443539001e-01
2385 8.560800000000000409e+00 1.901608582227164168e-01
2386 8.552800000000001290e+00 1.577168095036161899e-01
2387 8.581399999999998585e+00 1.499078650371619692e-01
2388 8.519000000000000128e+00 1.552461271658653053e-01
2389 8.467800000000000438e+00 1.594228089076340227e-01
2390 8.573199999999999932e+00 1.612901484902286853e-01
2391 8.458400000000001029e+00 1.493526297056733398e-01
2392 8.503600000000002268e+00 1.436564234554097985e-01
2393 8.447600000000001330e+00 1.481611555030536154e-01
2394 8.513000000000001677e+00 1.897547891358739303e-01
2395 8.541199999999999903e+00 1.981523454314886579e-01
2396 8.548000000000000043e+00 1.461749636565715937e-01
2397 8.514199999999998880e+00 1.469599673380475591e-01
2398 8.494199999999999307e+00 1.554707432284285207e-01
2399 8.437000000000001165e+00 1.766589935440592007e-01
2400 8.458800000000000097e+00 1.494205876042521697e-01
2401 8.452600000000000335e+00 1.249529831576661615e-01
2402 8.399599999999999511e+00 7.935520146783063555e-02
2403 8.403800000000000381e+00 1.202595193737275858e-01
2404 8.468999999999999417e+00 1.086705111794362688e-01
2405 8.434000000000001052e+00 9.565897762363975709e-02
2406 8.406600000000000961e+00 7.501871766432682831e-02
2407 8.367799999999999017e+00 6.758011541866432159e-02
2408 8.390000000000000568e+00 7.622860355535858445e-02
2409 8.313799999999998747e+00 9.664301319805783386e-02
2410 8.429600000000000648e+00 7.580058047271137633e-02
2411 8.411400000000000432e+00 7.874393944933157086e-02
2412 8.418799999999999173e+00 9.196581973755256489e-02
2413 8.409200000000002007e+00 9.269709812070701938e-02
2414 8.403800000000000381e+00 6.598751397044751166e-02
2415 8.461800000000000210e+00 1.133329254894621801e-01
2416 8.506999999999999673e+00 1.114626394806799148e-01
2417 8.520799999999999486e+00 1.167730790893175136e-01
2418 8.477399999999999380e+00 1.243413366503674372e-01
2419 8.495000000000000995e+00 1.313218945949227445e-01
2420 8.488800000000001234e+00 1.156309301181998178e-01
2421 8.538399999999999324e+00 1.179167842166669311e-01
2422 8.475600000000000023e+00 1.332266039498118393e-01
2423 8.484999999999999432e+00 1.221815043286010732e-01
2424 8.487600000000000477e+00 1.443073386907261224e-01
2425 8.471999999999997755e+00 1.173991482081536836e-01
2426 8.454200000000000159e+00 9.301199922590623614e-02
2427 8.585800000000000765e+00 1.367811098068734965e-01
2428 8.611200000000000188e+00 1.581658370192502439e-01
2429 8.558600000000000207e+00 1.253343049607729687e-01
2430 8.568200000000000927e+00 1.561028891468702051e-01
2431 8.469800000000001106e+00 1.178912719415649152e-01
2432 8.536199999999999122e+00 1.550185537282554316e-01
2433 8.473800000000000665e+00 1.440875844755541979e-01
2434 8.520800000000001262e+00 1.257210881276487613e-01
2435 8.500600000000000378e+00 1.543382259843621429e-01
2436 8.557999999999999829e+00 1.751223572248843674e-01
2437 8.535800000000000054e+00 1.364177114600594598e-01
2438 8.465199999999999392e+00 1.479008857309517533e-01
2439 8.516799999999999926e+00 1.457782974245481478e-01
2440 8.544000000000000483e+00 1.273316928341093057e-01
2441 8.531000000000000583e+00 1.249066851693697161e-01
2442 8.424400000000000333e+00 1.240872596199947830e-01
2443 8.418200000000000571e+00 9.049128134798414824e-02
2444 8.443599999999999994e+00 1.328631175307881385e-01
2445 8.506400000000001071e+00 1.569633332979394613e-01
2446 8.451999999999999957e+00 1.392293072596427761e-01
2447 8.419799999999998619e+00 1.514572943109707692e-01
2448 8.483599999999999142e+00 1.440496025680043646e-01
2449 8.435600000000000875e+00 1.566669333331064118e-01
2450 8.453799999999997539e+00 1.703799049183911118e-01
2451 8.453599999999999781e+00 1.809949391557674481e-01
2452 8.448000000000000398e+00 1.381074943658018028e-01
2453 8.428200000000000358e+00 1.516436348812571500e-01
2454 8.490200000000001523e+00 1.706220149922042517e-01
2455 8.435799999999998633e+00 1.514269196675412654e-01
2456 8.424400000000002109e+00 1.354018020559547564e-01
2457 8.411400000000000432e+00 1.147078375700632397e-01
2458 8.412600000000001188e+00 1.322931895450403239e-01
2459 8.456599999999999895e+00 1.137198663382962410e-01
2460 8.465799999999997993e+00 1.017150529666086822e-01
2461 8.402600000000001401e+00 1.383038972697442914e-01
2462 8.432600000000000762e+00 1.422919815028238777e-01
2463 8.370599999999999596e+00 1.457467941328385030e-01
2464 8.457400000000001583e+00 1.138583681597449132e-01
2465 8.403600000000000847e+00 1.269137029638644498e-01
2466 8.424000000000001265e+00 1.314098930826747280e-01
2467 8.454200000000000159e+00 1.161321316432277068e-01
2468 8.465800000000001546e+00 1.203333370267774122e-01
2469 8.436799999999999855e+00 1.236573976759983151e-01
2470 8.526599999999998403e+00 1.349858066612929508e-01
2471 8.457800000000000651e+00 1.779531174214151468e-01
2472 8.447399999999998244e+00 1.055555209356667523e-01
2473 8.500199999999997758e+00 1.447722072775020352e-01
2474 8.474999999999999645e+00 1.268384799656633311e-01
2475 8.473200000000000287e+00 1.375236416039077036e-01
2476 8.452200000000001268e+00 1.275694007197651081e-01
2477 8.492799999999999017e+00 1.434855811571323358e-01
2478 8.530400000000000205e+00 1.363092366642847941e-01
2479 8.500399999999999068e+00 1.416781140473008516e-01
2480 8.499399999999999622e+00 1.670321166722136264e-01
2481 8.460800000000000765e+00 1.505558766704241380e-01
2482 8.424600000000001643e+00 1.538795892898079387e-01
2483 8.418000000000001037e+00 1.213573236356174784e-01
2484 8.488799999999999457e+00 1.508568593070928054e-01
2485 8.454200000000000159e+00 1.225516707352454771e-01
2486 8.390600000000000946e+00 1.348859073439475087e-01
2487 8.409600000000001074e+00 1.323693620140248828e-01
2488 8.448400000000001242e+00 1.366342855947950408e-01
2489 8.444399999999998130e+00 1.504336664447158689e-01
2490 8.440999999999998948e+00 1.022205458799748667e-01
2491 8.404199999999999449e+00 8.594481950647162027e-02
2492 8.433600000000001984e+00 9.183053958242855253e-02
2493 8.428599999999999426e+00 8.038039561982752990e-02
2494 8.499600000000000932e+00 7.593607838175474301e-02
2495 8.446999999999999176e+00 8.993909050018243645e-02
2496 8.472399999999998599e+00 9.055897525921995095e-02
2497 8.470400000000001484e+00 1.041332223644308996e-01
2498 8.529400000000000759e+00 1.202625793836137186e-01
2499 8.483599999999999142e+00 9.307442183543229719e-02
2500 8.467599999999999127e+00 1.193078706540351003e-01
2501 8.413199999999999790e+00 9.034485043432204099e-02
2502 8.457600000000001117e+00 8.829251383894312633e-02
2503 8.406000000000000583e+00 9.865211604420859315e-02
2504 8.484399999999999054e+00 1.191642899529887778e-01
2505 8.462600000000000122e+00 9.602691289425058230e-02
2506 8.498400000000000176e+00 1.617594757657182525e-01
2507 8.513200000000001211e+00 1.437142720817943253e-01
2508 8.486200000000000188e+00 1.742702269465440934e-01
2509 8.447800000000000864e+00 1.329695905085068186e-01
2510 8.422999999999998266e+00 1.508156490553949347e-01
2511 8.460800000000000765e+00 1.323387773859196481e-01
2512 8.453599999999999781e+00 1.264027214896893403e-01
2513 8.488599999999999923e+00 1.285866556062486565e-01
2514 8.464999999999999858e+00 1.403877487532299018e-01
2515 8.457399999999999807e+00 1.477117733967066304e-01
2516 8.444600000000001216e+00 1.694675426150976105e-01
2517 8.505200000000000315e+00 1.433059384673225356e-01
2518 8.433799999999999741e+00 1.190984130876646258e-01
2519 8.401600000000000179e+00 1.485604523417993206e-01
2520 8.426800000000001845e+00 1.598217507099707613e-01
2521 8.456199999999999051e+00 1.616179197985171678e-01
2522 8.344800000000001106e+00 1.610811969163377655e-01
2523 8.349000000000000199e+00 1.169649520155504885e-01
2524 8.422599999999999199e+00 1.491014688056425397e-01
2525 8.410400000000000986e+00 1.235755962963562132e-01
2526 8.456800000000001205e+00 1.197127896258374929e-01
2527 8.458999999999999631e+00 1.673260290570477982e-01
2528 8.498200000000000642e+00 1.334440407062075507e-01
2529 8.509000000000000341e+00 1.052045626386993310e-01
2530 8.517599999999999838e+00 1.142931668998632272e-01
2531 8.415800000000000836e+00 1.624281748958597005e-01
2532 8.410800000000000054e+00 1.351782230982492006e-01
2533 8.388399999999998968e+00 1.394582661587328298e-01
2534 8.390399999999999636e+00 1.559060229753807536e-01
2535 8.450599999999997891e+00 1.362255776276982133e-01
2536 8.377599999999999270e+00 1.649520172656278871e-01
2537 8.430200000000001026e+00 1.595682675220860269e-01
2538 8.407999999999999474e+00 1.688942864634563057e-01
2539 8.450799999999999201e+00 1.816346662947356805e-01
2540 8.463999999999998636e+00 1.197667733555513314e-01
2541 8.516200000000001324e+00 1.403562324943212203e-01
2542 8.581799999999999429e+00 1.073049486277309339e-01
2543 8.499399999999997846e+00 1.346514314814364344e-01
2544 8.471799999999999997e+00 1.217004190625487203e-01
2545 8.408400000000000318e+00 1.425672052051241701e-01
2546 8.435800000000000409e+00 1.332823769295852778e-01
2547 8.442599999999998772e+00 1.123564328376441546e-01
2548 8.410799999999998278e+00 1.180736719171552873e-01
2549 8.398600000000001842e+00 7.369537298908257483e-02
2550 8.419999999999998153e+00 5.868901089641889723e-02
2551 8.437000000000001165e+00 7.830606617625476829e-02
2552 8.432999999999999829e+00 9.778384324621329504e-02
2553 8.419999999999998153e+00 9.343789381187903031e-02
2554 8.405400000000000205e+00 1.017678141653834412e-01
2555 8.445800000000000196e+00 9.617084797380116845e-02
2556 8.512000000000000455e+00 1.032298406469756430e-01
2557 8.483599999999999142e+00 9.376848084511142656e-02
2558 8.461600000000000676e+00 7.957517200735407525e-02
2559 8.460800000000000765e+00 6.317429857149169103e-02
2560 8.413599999999998857e+00 8.880117116344811434e-02
2561 8.414199999999999235e+00 9.330783461210545582e-02
2562 8.427000000000001378e+00 1.435462294872281996e-01
2563 8.379400000000000404e+00 1.160164126320064187e-01
2564 8.467400000000001370e+00 1.389470690586886992e-01
2565 8.367000000000000881e+00 1.076431140389388363e-01
2566 8.382600000000000051e+00 1.256345812266670414e-01
2567 8.403399999999999537e+00 1.361462742788063784e-01
2568 8.454600000000001003e+00 1.353323612444563562e-01
2569 8.464999999999999858e+00 1.319930301190179733e-01
2570 8.496800000000000352e+00 1.439514918297132851e-01
2571 8.440599999999999881e+00 1.234593374354486933e-01
2572 8.478199999999997516e+00 1.362657403751947882e-01
2573 8.438999999999998280e+00 1.491337654590667861e-01
2574 8.438800000000000523e+00 1.535800507878545551e-01
2575 8.327199999999999491e+00 1.455624676899921477e-01
2576 8.316200000000000259e+00 1.225562401512056560e-01
2577 8.364200000000000301e+00 1.076573824686444802e-01
2578 8.416999999999999815e+00 1.112715597086693931e-01
2579 8.380599999999999383e+00 1.042015738844667555e-01
2580 8.365200000000001523e+00 7.307825942097967431e-02
2581 8.368400000000001171e+00 1.161773127594195876e-01
2582 8.315000000000001279e+00 9.426897686938162657e-02
2583 8.358399999999999608e+00 1.161177333571406650e-01
2584 8.391400000000000858e+00 1.195998662206609192e-01
2585 8.391600000000000392e+00 1.072397687427570911e-01
2586 8.413599999999998857e+00 9.332635211985944312e-02
2587 8.344399999999998485e+00 1.118308007661575204e-01
2588 8.344799999999999329e+00 1.328094574945625772e-01
2589 8.363399999999998613e+00 1.030497355649202251e-01
2590 8.383799999999999031e+00 1.100172350134286936e-01
2591 8.282000000000000028e+00 1.103550633183632834e-01
2592 8.385799999999997922e+00 1.263482172410833604e-01
2593 8.377799999999998803e+00 9.177685982860801783e-02
2594 8.395400000000000418e+00 1.055335396923651192e-01
2595 8.382799999999999585e+00 9.793442704177106328e-02
2596 8.334999999999999076e+00 9.095361455159454989e-02
2597 8.390600000000000946e+00 1.133174655558444321e-01
2598 8.449600000000000222e+00 1.100329405223725437e-01
2599 8.385999999999999233e+00 1.221418847079083492e-01
2600 8.416399999999999437e+00 1.324587784935374601e-01
2601 8.448800000000000310e+00 1.264425244923556013e-01
2602 8.397199999999999775e+00 1.330604073344132110e-01
2603 8.374799999999998690e+00 1.436313057797636294e-01
2604 8.454599999999999227e+00 1.527388883028811539e-01
2605 8.433600000000000207e+00 1.375449308407981353e-01
2606 8.580999999999999517e+00 1.592901754660344393e-01
2607 8.461600000000000676e+00 1.705700090871780372e-01
2608 8.501599999999999824e+00 1.835772534929096533e-01
2609 8.538399999999999324e+00 1.456040109337650157e-01
2610 8.583800000000000097e+00 1.499689034433471513e-01
2611 8.575200000000000600e+00 1.369558761061388241e-01
2612 8.569000000000000838e+00 1.251961660754834227e-01
2613 8.565200000000000813e+00 1.186461630226615799e-01
2614 8.611399999999999721e+00 1.215370231657826039e-01
2615 8.575599999999999667e+00 1.554056884415755124e-01
2616 8.529199999999999449e+00 1.636340795800188541e-01
2617 8.545399999999998997e+00 1.344629614429192765e-01
2618 8.544200000000000017e+00 1.197886138161719377e-01
2619 8.607800000000001006e+00 1.137978558673229529e-01
2620 8.466400000000000148e+00 1.331325955579624742e-01
2621 8.510799999999999699e+00 1.388430480794773658e-01
2622 8.552800000000001290e+00 1.187954207871666917e-01
2623 8.565400000000000347e+00 1.323950452245097886e-01
2624 8.551400000000001000e+00 1.297855461906293473e-01
2625 8.497399999999998954e+00 1.074454652370216007e-01
2626 8.477199999999999847e+00 1.165663416257026880e-01
2627 8.483600000000000918e+00 1.343174151031801822e-01
2628 8.497400000000000730e+00 1.052344430307872031e-01
2629 8.530199999999998894e+00 1.476269352117018374e-01
2630 8.543400000000000105e+00 1.440529347149860084e-01
2631 8.530799999999999272e+00 1.216024341861627195e-01
2632 8.551799999999998292e+00 1.075752387866278081e-01
2633 8.532399999999999096e+00 1.340703099123739250e-01
2634 8.495799999999999130e+00 1.227323592211931602e-01
2635 8.470200000000000173e+00 1.166352948296525971e-01
2636 8.428399999999999892e+00 1.450948930872482112e-01
2637 8.425999999999998380e+00 1.377595005798149530e-01
2638 8.379599999999999937e+00 1.327034588848384766e-01
2639 8.441399999999999793e+00 1.168909235141891018e-01
2640 8.449400000000000688e+00 1.305847157978299033e-01
2641 8.434599999999999653e+00 1.639240311851804799e-01
2642 8.493800000000000239e+00 1.414718063785146973e-01
2643 8.486800000000000566e+00 1.533287709466165105e-01
2644 8.456999999999998963e+00 1.198705968951520456e-01
2645 8.479800000000000892e+00 1.267313378766280474e-01
2646 8.495200000000000529e+00 1.266944039806019995e-01
2647 8.496399999999999508e+00 1.620203937780674563e-01
2648 8.485800000000001120e+00 1.169408055385288969e-01
2649 8.482800000000001006e+00 1.239936772581568952e-01
2650 8.458199999999999719e+00 1.040036153217762244e-01
2651 8.545999999999999375e+00 1.097057883614169227e-01
2652 8.470400000000001484e+00 1.695003480822384889e-01
2653 8.490199999999999747e+00 1.620156535647095941e-01
2654 8.464800000000000324e+00 1.556574187117338304e-01
2655 8.483599999999999142e+00 1.500870680638408949e-01
2656 8.502799999999998803e+00 1.223180771595107214e-01
2657 8.538400000000001100e+00 1.182186448915737292e-01
2658 8.533599999999998076e+00 1.045560519530074339e-01
2659 8.556199999999998695e+00 1.182006429762545024e-01
2660 8.556400000000000006e+00 1.312035365377014762e-01
2661 8.581199999999999051e+00 1.291570826551916018e-01
2662 8.509600000000000719e+00 1.591056504339176114e-01
2663 8.525600000000000733e+00 1.072248478665277366e-01
2664 8.488599999999999923e+00 1.315427230978588324e-01
2665 8.477199999999999847e+00 1.335297420052928286e-01
2666 8.562599999999999767e+00 1.343239665882451084e-01
2667 8.559400000000000119e+00 1.240837136775007205e-01
2668 8.593399999999999039e+00 1.191038538419307014e-01
2669 8.658799999999999386e+00 1.391868959349263080e-01
2670 8.624199999999998312e+00 1.391271073515151779e-01
2671 8.611000000000000654e+00 1.317430833099028642e-01
2672 8.632400000000000517e+00 1.353610283648879198e-01
2673 8.638999999999999346e+00 1.196016722291123185e-01
2674 8.591199999999998838e+00 9.996695453998778735e-02
2675 8.571999999999999176e+00 1.198148571755606878e-01
2676 8.612000000000000099e+00 1.180250820800391731e-01
2677 8.586400000000001143e+00 1.206815976029484150e-01
2678 8.544000000000000483e+00 1.212165005269496693e-01
2679 8.576800000000000423e+00 1.321660773421076684e-01
2680 8.643000000000000682e+00 1.663560037990813312e-01
2681 8.645199999999999108e+00 1.773598376183289083e-01
2682 8.699600000000000222e+00 1.432616068596188341e-01
2683 8.684400000000000119e+00 1.506279124199760566e-01
2684 8.686799999999999855e+00 1.627276006091161742e-01
2685 8.695800000000000196e+00 1.972232035030360986e-01
2686 8.708199999999999719e+00 2.003571610898895183e-01
2687 8.633200000000000429e+00 1.633989963249469490e-01
2688 8.626799999999999358e+00 2.056356778382583961e-01
2689 8.629999999999999005e+00 1.782705808595461128e-01
2690 8.636999999999998678e+00 2.059881549992619576e-01
2691 8.642799999999999372e+00 2.061646720464007099e-01
2692 8.677400000000000446e+00 2.225669517246437190e-01
2693 8.711999999999999744e+00 2.465861309968586379e-01
2694 8.629000000000001336e+00 2.091294336051240377e-01
2695 8.662800000000000722e+00 1.975547316568246892e-01
2696 8.568999999999999062e+00 1.737920596575114884e-01
2697 8.564000000000000057e+00 1.743382918351558952e-01
2698 8.557399999999997675e+00 1.617226267409728191e-01
2699 8.647399999999999309e+00 1.876947735020875752e-01
2700 8.514399999999998414e+00 1.708223872915960173e-01
2701 8.534399999999999764e+00 1.469559389749187095e-01
2702 8.497800000000001575e+00 1.774594939697505536e-01
2703 8.481400000000000716e+00 1.863189952742337618e-01
2704 8.621799999999998576e+00 1.758425204550934928e-01
2705 8.612800000000001788e+00 1.740738693773422330e-01
2706 8.608200000000000074e+00 1.638011965768261247e-01
2707 8.611599999999999255e+00 1.960464434770496089e-01
2708 8.626200000000000756e+00 1.676948180475471561e-01
2709 8.678999999999998494e+00 1.580075947541761394e-01
2710 8.676600000000000534e+00 2.062793445791410163e-01
2711 8.660800000000000054e+00 2.077959383626157008e-01
2712 8.606799999999999784e+00 1.986793195075923779e-01
2713 8.648799999999999599e+00 2.163667996712990149e-01
2714 8.574600000000000222e+00 1.817278404648004497e-01
2715 8.470800000000000551e+00 1.914630826034095790e-01
2716 8.540600000000001302e+00 1.989984120539659562e-01
2717 8.538199999999999790e+00 2.019256100646968921e-01
2718 8.515199999999998326e+00 2.164374089661950940e-01
2719 8.495000000000000995e+00 2.272644274848133195e-01
2720 8.455399999999999139e+00 1.711907941450122594e-01
2721 8.485599999999999810e+00 2.040134505369681217e-01
2722 8.513600000000000279e+00 1.669751119179144205e-01
2723 8.489200000000000301e+00 1.732802123729076382e-01
2724 8.585799999999998988e+00 2.083234792336187691e-01
2725 8.479800000000000892e+00 1.771501961613363707e-01
2726 8.495200000000000529e+00 1.771361961881308678e-01
2727 8.509399999999999409e+00 1.732290044998238132e-01
2728 8.480000000000000426e+00 1.602308334871913598e-01
2729 8.507200000000000983e+00 1.524347466951022634e-01
2730 8.541199999999999903e+00 1.358591623704490936e-01
2731 8.574200000000001154e+00 1.557023827691791928e-01
2732 8.552799999999999514e+00 9.752349460514612989e-02
2733 8.520399999999998641e+00 1.195650785137533506e-01
2734 8.467600000000000904e+00 1.419872106916675591e-01
2735 8.491800000000001347e+00 1.296430175520456030e-01
2736 8.554000000000000270e+00 1.707086406717596982e-01
2737 8.597199999999999065e+00 1.486820500262221456e-01
2738 8.582800000000000651e+00 1.389625561077515448e-01
2739 8.638200000000001211e+00 1.821900985234927162e-01
2740 8.583000000000001961e+00 1.563199283520817495e-01
2741 8.617000000000000881e+00 1.461142019106972667e-01
2742 8.654400000000000759e+00 1.518290090858792907e-01
2743 8.489399999999999835e+00 1.288840098693393998e-01
2744 8.552599999999999980e+00 1.196433366301691420e-01
2745 8.489599999999999369e+00 1.335307005897894694e-01
2746 8.508599999999999497e+00 1.359292757282257458e-01
2747 8.508200000000000429e+00 1.449685207208792626e-01
2748 8.532000000000000028e+00 1.115544709995971856e-01
2749 8.527199999999998781e+00 1.361597297294614151e-01
2750 8.540600000000001302e+00 1.057811325331696473e-01
2751 8.519600000000000506e+00 1.073512366020996089e-01
2752 8.548399999999999110e+00 1.033288343106607832e-01
2753 8.538600000000000634e+00 1.019045043165413278e-01
2754 8.477600000000000691e+00 9.126076922752722476e-02
2755 8.534200000000002007e+00 9.140258202042217395e-02
2756 8.493399999999999395e+00 1.016092909137742695e-01
2757 8.468199999999999505e+00 8.464958357842060355e-02
2758 8.480199999999999960e+00 8.974960724148060842e-02
2759 8.525999999999999801e+00 1.006530675141100312e-01
2760 8.533600000000001629e+00 1.128959166666357455e-01
2761 8.551399999999999224e+00 1.119537761757054273e-01
2762 8.454599999999999227e+00 1.273299964658759498e-01
2763 8.517199999999998994e+00 1.484434976683047525e-01
2764 8.508399999999999963e+00 1.038131398234346525e-01
2765 8.560200000000000031e+00 1.267404907675521997e-01
2766 8.519000000000000128e+00 1.401847352602987595e-01
2767 8.636399999999998300e+00 1.780565303492123719e-01
2768 8.586000000000000298e+00 1.606364840252673676e-01
2769 8.539399999999998769e+00 1.683775757041299226e-01
2770 8.502800000000000580e+00 1.453116375243222735e-01
2771 8.518400000000001526e+00 1.216432817709223319e-01
2772 8.528800000000000381e+00 1.447832587007211735e-01
2773 8.511800000000000921e+00 1.313256715193188706e-01
2774 8.498799999999999244e+00 1.233912152464671647e-01
2775 8.573999999999999844e+00 1.463928960025042414e-01
2776 8.480399999999999494e+00 1.105493916763001377e-01
2777 8.440400000000000347e+00 1.448421485618050231e-01
2778 8.527200000000000557e+00 1.182862291224131279e-01
2779 8.518000000000000682e+00 1.053595747903340457e-01
2780 8.536999999999999034e+00 1.206459282363064461e-01
2781 8.511800000000000921e+00 1.015422670615542255e-01
2782 8.471000000000000085e+00 1.014711781739032898e-01
2783 8.525000000000000355e+00 1.145031003947054593e-01
2784 8.479800000000000892e+00 1.212007920766197538e-01
2785 8.513400000000000745e+00 1.173802709146644641e-01
2786 8.511799999999999145e+00 1.128976173353536949e-01
2787 8.530799999999999272e+00 8.202848285809019591e-02
2788 8.504799999999999471e+00 1.000093595619930831e-01
2789 8.499800000000000466e+00 1.082136405449886096e-01
2790 8.514600000000001501e+00 7.441913732367513856e-02
2791 8.512000000000000455e+00 5.558704885132854934e-02
2792 8.464000000000002188e+00 7.450637556612177415e-02
2793 8.517599999999998062e+00 6.594336964396038669e-02
2794 8.433600000000001984e+00 5.951577942025115114e-02
2795 8.539199999999999235e+00 9.092124064265735828e-02
2796 8.492200000000000415e+00 7.950315717001422977e-02
2797 8.406400000000001427e+00 8.332183387324107460e-02
2798 8.399000000000000909e+00 1.021626154716099300e-01
2799 8.421000000000001151e+00 1.240964141303042140e-01
2800 8.429000000000000270e+00 1.295126248672306968e-01
2801 8.367399999999999949e+00 1.130835443378037097e-01
2802 8.353200000000001069e+00 1.114559643985011395e-01
2803 8.389200000000000657e+00 1.062131441959986988e-01
2804 8.466599999999999682e+00 9.461230363964295842e-02
2805 8.436200000000001253e+00 8.169279037956778122e-02
2806 8.397600000000000620e+00 1.122078785112703009e-01
2807 8.371999999999999886e+00 1.223035567757537051e-01
2808 8.391000000000001791e+00 1.225877644791683457e-01
2809 8.348399999999998045e+00 1.205847751583921379e-01
2810 8.366600000000000037e+00 1.211113867479024636e-01
2811 8.375200000000001310e+00 9.190490737713627456e-02
2812 8.307000000000000384e+00 1.112916888181683384e-01
2813 8.424400000000000333e+00 1.185831691261453325e-01
2814 8.416999999999999815e+00 9.039557511294454839e-02
2815 8.394800000000000040e+00 1.030601377837229576e-01
2816 8.296800000000001063e+00 1.111393359706634443e-01
2817 8.275399999999999423e+00 1.165513105889420531e-01
2818 8.303000000000000824e+00 1.180494811509139041e-01
2819 8.344399999999998485e+00 1.069985420461419534e-01
2820 8.394999999999999574e+00 1.147836225251671338e-01
2821 8.395799999999997709e+00 1.312757098628683783e-01
2822 8.404199999999999449e+00 9.695912540859664974e-02
2823 8.351200000000000401e+00 8.618556723721212953e-02
2824 8.437200000000000699e+00 9.407886053731723264e-02
2825 8.396399999999999864e+00 9.788017163859095982e-02
2826 8.408200000000000784e+00 1.533412925470500621e-01
2827 8.385799999999999699e+00 1.460795399773699432e-01
2828 8.440999999999998948e+00 1.624115759421107252e-01
2829 8.488400000000000389e+00 1.429409948195408953e-01
2830 8.446400000000000574e+00 1.565864872841843114e-01
2831 8.393399999999999750e+00 1.487251424608495576e-01
2832 8.338599999999999568e+00 1.302596176871403666e-01
2833 8.360200000000000742e+00 1.614646462851852537e-01
2834 8.387800000000000367e+00 1.335950298476706877e-01
2835 8.396800000000000708e+00 1.166791840903937394e-01
2836 8.437799999999999301e+00 1.123841269930945796e-01
2837 8.405199999999998894e+00 9.294746903493382451e-02
2838 8.389799999999999258e+00 8.503853244265202616e-02
2839 8.369199999999999307e+00 1.189169121698002846e-01
2840 8.456799999999997652e+00 9.287471130506944061e-02
2841 8.440000000000001279e+00 1.008075394005826103e-01
2842 8.471400000000000929e+00 1.097264234357429868e-01
2843 8.429000000000000270e+00 1.149556436196154247e-01
2844 8.417199999999999349e+00 1.393896409350421917e-01
2845 8.410800000000000054e+00 1.262370468602621032e-01
2846 8.367999999999998550e+00 9.272540105062906934e-02
2847 8.313399999999997902e+00 7.265072608033606993e-02
2848 8.376400000000000290e+00 5.365116960514456496e-02
2849 8.412600000000001188e+00 8.926705999415475434e-02
2850 8.389599999999999724e+00 7.827265167349310715e-02
2851 8.445000000000000284e+00 1.140003508766530282e-01
2852 8.434200000000000585e+00 1.079379080768198829e-01
2853 8.445399999999999352e+00 9.301466551033754637e-02
2854 8.435599999999999099e+00 1.135917602645543090e-01
2855 8.431000000000000938e+00 1.019144739475211642e-01
2856 8.366600000000001813e+00 1.346309325526640344e-01
2857 8.349600000000000577e+00 1.380734876795685628e-01
2858 8.407199999999999562e+00 1.165206934411222722e-01
2859 8.459199999999999164e+00 1.187910434334170096e-01
2860 8.400999999999999801e+00 1.245616313316424140e-01
2861 8.451600000000000890e+00 1.487071215510541722e-01
2862 8.460200000000000387e+00 1.645771308535908251e-01
2863 8.447400000000000020e+00 1.610221351243361354e-01
2864 8.432199999999999918e+00 1.134073718944232367e-01
2865 8.495999999999998664e+00 1.063890971857549134e-01
2866 8.406800000000000495e+00 1.147238074681973113e-01
2867 8.414199999999999235e+00 1.133678614070143392e-01
2868 8.401199999999999335e+00 1.164691890587377515e-01
2869 8.408199999999999008e+00 1.171021434475049555e-01
2870 8.394999999999999574e+00 9.161004311755335805e-02
2871 8.328599999999999781e+00 9.438372741103209784e-02
2872 8.334199999999999164e+00 8.997306263543555782e-02
2873 8.327400000000000801e+00 1.126565044726667297e-01
2874 8.384399999999999409e+00 1.031188052684861994e-01
2875 8.390399999999999636e+00 1.511641756501850287e-01
2876 8.396399999999999864e+00 1.406216484045041681e-01
2877 8.467200000000001836e+00 1.431014744857648513e-01
2878 8.368599999999998929e+00 1.324726688792824403e-01
2879 8.378400000000000958e+00 1.640708627392444552e-01
2880 8.421400000000001995e+00 1.773531166909675938e-01
2881 8.364200000000000301e+00 1.164125079190376638e-01
2882 8.358399999999999608e+00 1.102562832676668853e-01
2883 8.376599999999999824e+00 1.273639195376775335e-01
2884 8.354200000000000514e+00 9.282172159575581560e-02
2885 8.437800000000001077e+00 1.163588930851440911e-01
2886 8.526399999999998869e+00 1.421834308208940467e-01
2887 8.562599999999999767e+00 1.170547222456231884e-01
2888 8.571600000000000108e+00 1.276453211050057879e-01
2889 8.541999999999999815e+00 1.726668468467529027e-01
2890 8.492999999999998550e+00 1.272342721125089282e-01
2891 8.444799999999998974e+00 1.298708281331877878e-01
2892 8.497600000000002041e+00 1.297115569253564915e-01
2893 8.531799999999998718e+00 1.087773505836577698e-01
2894 8.524399999999999977e+00 1.131475496862394264e-01
2895 8.570000000000000284e+00 1.373576353902468683e-01
2896 8.548000000000000043e+00 1.217676475916324719e-01
2897 8.582200000000000273e+00 1.327826494689725301e-01
2898 8.522999999999999687e+00 1.076587200369761854e-01
2899 8.532599999999998630e+00 1.158621940065004546e-01
2900 8.565599999999999881e+00 1.105208034715637611e-01
2901 8.545800000000001617e+00 1.377718113403462730e-01
2902 8.513400000000000745e+00 9.055102429017554411e-02
2903 8.530000000000001137e+00 1.265091301053012096e-01
2904 8.523400000000000531e+00 1.285082409808801229e-01
2905 8.490199999999999747e+00 1.113906279720157655e-01
2906 8.546400000000000219e+00 1.134282504493479143e-01
2907 8.513600000000000279e+00 1.486831799498518902e-01
2908 8.478600000000000136e+00 1.333115448864050367e-01
2909 8.522200000000001552e+00 1.540478886580402829e-01
2910 8.489200000000000301e+00 1.439161978374915163e-01
2911 8.412600000000001188e+00 1.627529661788072457e-01
2912 8.362000000000000099e+00 1.361698938826053362e-01
2913 8.396800000000000708e+00 1.371315864416364216e-01
2914 8.335799999999998988e+00 1.231696066405993800e-01
2915 8.357200000000000628e+00 1.338394261792839601e-01
2916 8.448399999999999466e+00 1.536636847143788565e-01
2917 8.369600000000001927e+00 1.411588041887575917e-01
2918 8.379400000000000404e+00 1.700740074202993224e-01
2919 8.353400000000000603e+00 1.645698878896137696e-01
2920 8.427199999999999136e+00 1.448534155620777863e-01
2921 8.391000000000000014e+00 1.729654300720234739e-01
2922 8.318799999999999528e+00 1.399938284353991758e-01
2923 8.322199999999998710e+00 1.334503353311634888e-01
2924 8.316200000000000259e+00 1.090942344947706533e-01
2925 8.341400000000000148e+00 1.316059573119696957e-01
2926 8.353999999999999204e+00 1.376124994322825978e-01
2927 8.323999999999999844e+00 1.625737986269619184e-01
2928 8.354599999999999582e+00 1.643076626332441448e-01
2929 8.362800000000001788e+00 1.380635795566665658e-01
2930 8.373000000000001108e+00 1.401901565731346888e-01
2931 8.356199999999999406e+00 1.318272809398720880e-01
2932 8.358200000000000074e+00 1.509011331965403602e-01
2933 8.382799999999999585e+00 1.516642080386799984e-01
2934 8.327999999999999403e+00 1.283305107914716192e-01
2935 8.368600000000000705e+00 1.335858076294035302e-01
2936 8.334399999999998698e+00 1.506863232015435428e-01
2937 8.352599999999998914e+00 1.581109989848903663e-01
2938 8.399399999999999977e+00 1.346523226684188668e-01
2939 8.357200000000000628e+00 1.565010926479430131e-01
2940 8.353399999999998826e+00 1.498448797924040177e-01
2941 8.371199999999998198e+00 1.305613725418050819e-01
2942 8.389799999999999258e+00 1.263425185754979696e-01
2943 8.380799999999998917e+00 9.710588035747365343e-02
2944 8.404599999999998516e+00 1.359283929133275060e-01
2945 8.342800000000000438e+00 1.365692205440157403e-01
2946 8.440400000000000347e+00 1.419249379073317940e-01
2947 8.308000000000001606e+00 1.277838800475240288e-01
2948 8.406600000000000961e+00 1.685098454096971843e-01
2949 8.328800000000001091e+00 1.184835516010553924e-01
2950 8.407000000000000028e+00 1.401299396988382184e-01
2951 8.353999999999999204e+00 1.430303464303991912e-01
2952 8.361399999999999721e+00 1.025360814542861654e-01
2953 8.321799999999999642e+00 1.142892470882539702e-01
2954 8.394399999999999196e+00 9.553663171789132658e-02
2955 8.369199999999999307e+00 1.166081986825969197e-01
2956 8.397400000000001086e+00 1.113080769755727117e-01
2957 8.355800000000000338e+00 1.256953141529149609e-01
2958 8.379400000000000404e+00 9.387847463609542975e-02
2959 8.383799999999999031e+00 9.745784729820383685e-02
2960 8.374200000000001864e+00 9.869808508780711365e-02
2961 8.426199999999999690e+00 1.094463887024144239e-01
2962 8.344799999999999329e+00 1.166980376870151020e-01
2963 8.319599999999999440e+00 1.248482598997678605e-01
2964 8.269399999999999196e+00 8.948590950535192934e-02
2965 8.282799999999999940e+00 1.302383660831170908e-01
2966 8.342999999999999972e+00 1.049693288537180830e-01
2967 8.327199999999999491e+00 8.651538591487649421e-02
2968 8.339199999999999946e+00 9.542385445998291527e-02
2969 8.321799999999999642e+00 9.853787089236304420e-02
2970 8.288199999999999790e+00 1.056985903406474775e-01
2971 8.288000000000000256e+00 1.012877090273050645e-01
2972 8.265000000000000568e+00 1.026391738080544708e-01
2973 8.317600000000000549e+00 9.289632931391868242e-02
2974 8.337799999999999656e+00 1.238661858620019041e-01
2975 8.302000000000001378e+00 1.182340052607541020e-01
2976 8.321999999999999176e+00 1.109785564872782099e-01
2977 8.306000000000000938e+00 1.100716130525939696e-01
2978 8.234399999999999054e+00 1.049276322042959481e-01
2979 8.280400000000000205e+00 1.327537871399530889e-01
2980 8.257799999999999585e+00 1.236489870561018056e-01
2981 8.313399999999999679e+00 1.113339481020949179e-01
2982 8.307199999999998141e+00 1.013968046833823855e-01
2983 8.263400000000000745e+00 9.268164866897864174e-02
2984 8.300200000000000244e+00 1.319376822594666987e-01
2985 8.277800000000000935e+00 1.144204177583702936e-01
2986 8.340199999999999392e+00 8.824257475844637932e-02
2987 8.299400000000000333e+00 8.815286722506529560e-02
2988 8.380800000000000693e+00 9.975866879625064354e-02
2989 8.302399999999998670e+00 1.211133683785567544e-01
2990 8.385799999999999699e+00 1.188247112346587087e-01
2991 8.386599999999997834e+00 1.366738014397784473e-01
2992 8.374000000000000554e+00 9.916087938295006787e-02
2993 8.399200000000000443e+00 9.933555254791720523e-02
2994 8.369800000000001461e+00 1.064929669039228616e-01
2995 8.357200000000000628e+00 1.316095437268893220e-01
2996 8.367399999999999949e+00 1.328796748942441819e-01
2997 8.360599999999999810e+00 1.243677128518491243e-01
2998 8.373999999999998778e+00 1.306558839088389767e-01
2999 8.391999999999999460e+00 1.556768447778924813e-01
3000 8.362600000000000477e+00 1.129741917430701625e-01
3001 8.337799999999999656e+00 1.096216766885090010e-01
3002 8.351400000000001711e+00 1.326407478869145729e-01
3003 8.408400000000000318e+00 1.676397566211546564e-01
3004 8.436799999999999855e+00 1.432124016976183412e-01
3005 8.378400000000000958e+00 1.443317290134085995e-01
3006 8.353799999999999670e+00 1.459861363280772761e-01
3007 8.358600000000000918e+00 1.351839043673467855e-01
3008 8.364000000000000767e+00 1.368844768408748747e-01
3009 8.366199999999999193e+00 1.146631239762810062e-01
3010 8.371600000000000819e+00 1.265538936579985174e-01
3011 8.378399999999999181e+00 1.226535282819047196e-01
3012 8.282599999999998630e+00 1.102755095204734082e-01
3013 8.398799999999999599e+00 1.352971248770645785e-01
3014 8.350400000000000489e+00 1.272350894997130166e-01
3015 8.296800000000001063e+00 1.302792078575856494e-01
3016 8.301600000000000534e+00 1.816732451408297755e-01
3017 8.255999999999998451e+00 1.777746888620535537e-01
3018 8.259600000000000719e+00 1.193899828293815413e-01
3019 8.309200000000000585e+00 1.552253587530079137e-01
3020 8.323999999999999844e+00 1.653991535649440570e-01
3021 8.361999999999998323e+00 1.471217183151418695e-01
3022 8.430400000000000560e+00 1.282942243438883745e-01
3023 8.427599999999999980e+00 1.529116346129356929e-01
3024 8.356799999999999784e+00 1.283786275047368308e-01
3025 8.322999999999998622e+00 1.755997722094196634e-01
3026 8.347800000000001219e+00 1.575373987343959281e-01
3027 8.367800000000000793e+00 1.314976501691191013e-01
3028 8.319799999999998974e+00 1.606428087403852234e-01
3029 8.313200000000000145e+00 1.256453421341197640e-01
3030 8.429199999999999804e+00 1.454112512840735894e-01
3031 8.384000000000000341e+00 1.522863092992933209e-01
3032 8.382600000000000051e+00 1.221591093615208845e-01
3033 8.416600000000000747e+00 1.290995274971988849e-01
3034 8.401199999999999335e+00 1.754649594648458044e-01
3035 8.393199999999998440e+00 1.273164247063198473e-01
3036 8.368399999999999395e+00 1.171223633641328837e-01
3037 8.364200000000000301e+00 1.343465369855134928e-01
3038 8.297000000000000597e+00 1.479762143048671263e-01
3039 8.313200000000000145e+00 1.671280706524191084e-01
3040 8.334999999999999076e+00 1.150735417026867574e-01
3041 8.300000000000000711e+00 1.114576152624844468e-01
3042 8.323800000000000310e+00 1.151080883343999495e-01
3043 8.266400000000000858e+00 1.443369945648030339e-01
3044 8.296199999999998909e+00 1.672091863505111853e-01
3045 8.344600000000001572e+00 1.680410902130785589e-01
3046 8.348399999999999821e+00 1.636512389198445105e-01
3047 8.345000000000000639e+00 1.647429512907912785e-01
3048 8.259399999999999409e+00 1.807926104684591251e-01
3049 8.203999999999998849e+00 1.643111682144581809e-01
3050 8.299800000000001177e+00 1.670076405437787292e-01
3051 8.289799999999999613e+00 1.687206922697983835e-01
3052 8.300399999999999778e+00 1.631270915574725977e-01
3053 8.278800000000000381e+00 1.659019951658206871e-01
3054 8.255800000000000693e+00 1.566416036690124469e-01
3055 8.292999999999999261e+00 1.514801637178939953e-01
3056 8.317000000000000171e+00 1.841414673559434168e-01
3057 8.345000000000000639e+00 1.657074530611100660e-01
3058 8.342999999999999972e+00 1.571435012973809997e-01
3059 8.286200000000000898e+00 1.393259200579704815e-01
3060 8.271200000000000330e+00 1.484394556713274360e-01
3061 8.297599999999999199e+00 1.356753772797408275e-01
3062 8.288800000000000168e+00 1.338534721253057946e-01
3063 8.396800000000000708e+00 1.298113708424651902e-01
3064 8.280600000000001515e+00 8.731029721630785556e-02
3065 8.287800000000000722e+00 1.056259059132748368e-01
3066 8.275999999999999801e+00 1.123768659466884701e-01
3067 8.299200000000000799e+00 9.205450559315395131e-02
3068 8.225600000000000023e+00 1.111102515522307543e-01
3069 8.256000000000000227e+00 9.805182303251695763e-02
3070 8.324200000000001154e+00 8.454414231630705268e-02
3071 8.277000000000001023e+00 7.145068229205366050e-02
3072 8.245400000000000063e+00 1.057758384509430022e-01
3073 8.222799999999999443e+00 1.077684183794119094e-01
3074 8.199600000000000222e+00 1.093074928813207725e-01
3075 8.212999999999999190e+00 9.293610708438346246e-02
3076 8.224999999999999645e+00 8.469663511616022655e-02
3077 8.255199999999998539e+00 8.899006686141991418e-02
3078 8.324600000000000222e+00 1.239343697284979173e-01
3079 8.299400000000000333e+00 8.824629170679065826e-02
3080 8.244199999999999307e+00 8.742054678392244260e-02
3081 8.281599999999999184e+00 9.245738477806951516e-02
3082 8.198199999999999932e+00 6.565388031182922690e-02
3083 8.183200000000001140e+00 7.929963429928285623e-02
3084 8.190000000000001279e+00 1.040261505584053475e-01
3085 8.233399999999999608e+00 1.245602183684662856e-01
3086 8.211800000000000210e+00 7.800687149219623362e-02
3087 8.296000000000001151e+00 7.617453642786414791e-02
3088 8.256000000000000227e+00 8.251205972462460903e-02
3089 8.234999999999999432e+00 8.836062471485814362e-02
3090 8.306799999999999073e+00 7.470710809554859111e-02
3091 8.262800000000000367e+00 6.084366852845098789e-02
3092 8.268000000000000682e+00 5.270142313068962997e-02
3093 8.287800000000000722e+00 7.084371531759192653e-02
3094 8.240000000000000213e+00 1.054624103650205341e-01
3095 8.217000000000000526e+00 1.377757598418531959e-01
3096 8.223399999999999821e+00 1.115399838622902623e-01
3097 8.263999999999999346e+00 1.062675867797891888e-01
3098 8.236000000000000654e+00 9.913344541576270263e-02
3099 8.200200000000000600e+00 1.148959181172244937e-01
3100 8.221200000000001396e+00 1.074029422315794235e-01
3101 8.276799999999999713e+00 1.156222815896659900e-01
3102 8.168599999999999639e+00 1.070684267186175764e-01
3103 8.197399999999998244e+00 1.122877019089801448e-01
3104 8.263000000000001677e+00 1.027186448508742717e-01
3105 8.251599999999999824e+00 7.669503243365875800e-02
3106 8.223200000000000287e+00 1.153427587670762811e-01
3107 8.174200000000000799e+00 1.118536186272039018e-01
3108 8.137199999999999989e+00 1.308465972045125547e-01
3109 8.207599999999999341e+00 1.325553771070792641e-01
3110 8.291000000000000369e+00 1.439602722976028870e-01
3111 8.342000000000000526e+00 1.483377227814961508e-01
3112 8.318999999999999062e+00 1.524288686568263107e-01
3113 8.295600000000000307e+00 1.234745641822639212e-01
3114 8.344599999999999795e+00 1.346947957420775721e-01
3115 8.266199999999999548e+00 1.356935960169087518e-01
3116 8.258999999999998565e+00 1.614747039012613683e-01
3117 8.225799999999999557e+00 1.537008523073310207e-01
3118 8.205199999999999605e+00 1.397066641216515581e-01
3119 8.149799999999999045e+00 1.371575444516267839e-01
3120 8.195400000000001128e+00 1.279879994374472363e-01
3121 8.181199999999998695e+00 1.136877829848044197e-01
3122 8.211400000000001143e+00 1.311178401286416662e-01
3123 8.263999999999999346e+00 1.375555160653326447e-01
3124 8.266999999999999460e+00 1.289505331512823538e-01
3125 8.187799999999999301e+00 1.178349353969355279e-01
3126 8.255000000000000782e+00 1.231451176458083219e-01
3127 8.132200000000000983e+00 1.134451056678957015e-01
3128 8.194800000000000750e+00 1.215991447338343329e-01
3129 8.248800000000001020e+00 1.195442679512489781e-01
3130 8.222000000000001307e+00 1.268860906482662254e-01
3131 8.263999999999999346e+00 1.597881096953086277e-01
3132 8.253600000000000492e+00 1.648156788658167171e-01
3133 8.202199999999999491e+00 1.620781046286019489e-01
3134 8.194399999999999906e+00 1.552406132427978647e-01
3135 8.260400000000000631e+00 1.460242719550416679e-01
3136 8.207800000000000651e+00 1.416693050734703641e-01
3137 8.231200000000001182e+00 1.154200675792560471e-01
3138 8.276399999999998869e+00 1.221181722758737931e-01
3139 8.285199999999999676e+00 1.028133843427012500e-01
3140 8.233000000000000540e+00 9.649911916696438108e-02
3141 8.261599999999999611e+00 1.171879174659230527e-01
3142 8.361599999999999255e+00 9.903074270144582303e-02
3143 8.261800000000000921e+00 6.825036263639937262e-02
3144 8.224399999999999267e+00 8.712593184580585959e-02
3145 8.222400000000000375e+00 1.216071050555846828e-01
3146 8.250000000000000000e+00 1.308437235789322584e-01
3147 8.181400000000000006e+00 1.063069517952613258e-01
3148 8.259000000000000341e+00 1.197684432561431506e-01
3149 8.262399999999999523e+00 1.236396700092654427e-01
3150 8.252199999999998425e+00 1.213808551625832205e-01
3151 8.282799999999999940e+00 1.423751101843294675e-01
3152 8.221199999999999619e+00 1.335770638994584758e-01
3153 8.208199999999999719e+00 1.225604830277687990e-01
3154 8.118000000000000327e+00 1.105777554483721448e-01
3155 8.123200000000000642e+00 1.209715338416440661e-01
3156 8.146799999999998931e+00 1.108982957488526266e-01
3157 8.164600000000000080e+00 1.051511673734533692e-01
3158 8.182600000000000762e+00 1.165729299623201182e-01
3159 8.241800000000001347e+00 1.362939176926101503e-01
3160 8.220200000000000173e+00 1.218032511881355084e-01
3161 8.181200000000000472e+00 1.175963945025525897e-01
3162 8.188399999999999679e+00 1.313653226692646503e-01
3163 8.193400000000000460e+00 1.298068102989978767e-01
3164 8.211600000000000676e+00 1.313178129577248776e-01
3165 8.172000000000000597e+00 1.107274130466344847e-01
3166 8.194200000000000372e+00 1.083229984813936092e-01
3167 8.220000000000000639e+00 1.304751317301499347e-01
3168 8.247399999999998954e+00 1.602888891969744822e-01
3169 8.221599999999998687e+00 1.267074109908335189e-01
3170 8.258599999999999497e+00 1.514562907244199064e-01
3171 8.264400000000000190e+00 1.106416196555347203e-01
3172 8.224000000000000199e+00 1.569216364941430908e-01
3173 8.199399999999998911e+00 1.347743595792610938e-01
3174 8.181400000000000006e+00 1.497420715764277710e-01
3175 8.242200000000000415e+00 1.172571191868536089e-01
3176 8.226600000000001245e+00 1.373278121867525237e-01
3177 8.211800000000000210e+00 1.049873897189562699e-01
3178 8.199799999999999756e+00 1.259794903942699773e-01
3179 8.244800000000001461e+00 1.164939140041229282e-01
3180 8.301599999999998758e+00 1.652127355865762870e-01
3181 8.282199999999999562e+00 1.429521318483919501e-01
3182 8.278400000000001313e+00 1.371683928607461689e-01
3183 8.323199999999999932e+00 1.509861980447218810e-01
3184 8.322399999999998244e+00 1.393348771844292178e-01
3185 8.284400000000001540e+00 1.435497405082989952e-01
3186 8.251799999999999358e+00 1.454632324678645505e-01
3187 8.247600000000000264e+00 1.541452821204723489e-01
3188 8.245599999999999596e+00 1.440087775102613099e-01
3189 8.248200000000000642e+00 1.151595067721289251e-01
3190 8.248999999999998778e+00 1.488497228751197721e-01
3191 8.287000000000000810e+00 1.373963609416203324e-01
3192 8.307400000000001228e+00 1.727985185121677369e-01
3193 8.437999999999998835e+00 1.735087317687498965e-01
3194 8.316200000000000259e+00 1.579329984518751395e-01
3195 8.282599999999998630e+00 1.503969680545456933e-01
3196 8.206200000000000827e+00 1.698543846946554414e-01
3197 8.205000000000001847e+00 1.991148412349012797e-01
3198 8.194599999999999440e+00 1.550144767433028758e-01
3199 8.182999999999999829e+00 1.633097670073655749e-01
3200 8.188200000000000145e+00 1.422944552679407948e-01
3201 8.162600000000001188e+00 1.806409920256196178e-01
3202 8.218599999999998573e+00 1.831846281760562412e-01
3203 8.213399999999998258e+00 1.852709583286057671e-01
3204 8.242200000000000415e+00 1.496760234640138465e-01
3205 8.217400000000001370e+00 1.517886952312324789e-01
3206 8.274599999999999511e+00 1.458408996132428970e-01
3207 8.260600000000000165e+00 1.162987876119093711e-01
3208 8.301800000000000068e+00 9.820403250376223692e-02
3209 8.234199999999999520e+00 1.050281486078851467e-01
3210 8.247199999999999420e+00 1.024899604839420164e-01
3211 8.199800000000001532e+00 1.245498775591529911e-01
3212 8.238199999999999079e+00 1.367369445321929833e-01
3213 8.200799999999999201e+00 1.255182536526062986e-01
3214 8.260199999999999321e+00 1.403000784033993087e-01
3215 8.214000000000000412e+00 1.226027732149643362e-01
3216 8.190599999999999881e+00 1.255071631421888212e-01
3217 8.196799999999999642e+00 1.266451420307940501e-01
3218 8.207399999999999807e+00 1.127721951546567930e-01
3219 8.212999999999999190e+00 1.281458544003667432e-01
3220 8.302799999999999514e+00 1.414859427646435741e-01
3221 8.288799999999998391e+00 1.415679059674189166e-01
3222 8.288999999999999702e+00 1.401630479120656025e-01
3223 8.299599999999999866e+00 1.711613507775631426e-01
3224 8.324999999999999289e+00 1.787718098582659065e-01
3225 8.322599999999999554e+00 1.617438963299697163e-01
3226 8.342200000000000060e+00 1.219545489106496211e-01
3227 8.297799999999998732e+00 1.524402571501375370e-01
3228 8.360200000000000742e+00 1.393663948016163334e-01
3229 8.374800000000000466e+00 1.269946140590222372e-01
3230 8.339400000000001256e+00 1.303989570510439289e-01
3231 8.347400000000000375e+00 1.315132236697130752e-01
3232 8.329800000000000537e+00 1.361209462206312559e-01
3233 8.337199999999999278e+00 1.336650739722233527e-01
3234 8.320800000000000196e+00 1.118461085599317117e-01
3235 8.291199999999999903e+00 8.934982932272440836e-02
3236 8.421800000000001063e+00 9.901006009492160920e-02
3237 8.411199999999999122e+00 8.553333852948803717e-02
3238 8.311799999999999855e+00 6.375164311607985079e-02
3239 8.387800000000000367e+00 6.580905712741988434e-02
3240 8.387800000000000367e+00 6.710195228158423453e-02
3241 8.295600000000000307e+00 7.234174451863865929e-02
3242 8.357200000000000628e+00 6.635022230558099143e-02
3243 8.410800000000000054e+00 7.937727634531185905e-02
3244 8.404999999999999361e+00 9.145928055697805092e-02
3245 8.442800000000000082e+00 7.426730101464568135e-02
3246 8.373599999999999710e+00 7.183848550742144567e-02
3247 8.365800000000001901e+00 7.729134492296016457e-02
3248 8.302800000000001290e+00 9.063394507578266535e-02
3249 8.363799999999999457e+00 1.000485482153539996e-01
3250 8.325199999999998823e+00 9.122999506741177878e-02
3251 8.282399999999999096e+00 8.582894616619733685e-02
3252 8.336399999999999366e+00 1.048448758881424109e-01
3253 8.298199999999999577e+00 1.157294776623483401e-01
3254 8.337999999999999190e+00 1.259895233739695697e-01
3255 8.290800000000000836e+00 1.320004242417424090e-01
3256 8.250400000000000844e+00 1.481395558249045119e-01
3257 8.197199999999998710e+00 1.163248554694995968e-01
3258 8.279199999999999449e+00 1.228177185914150343e-01
3259 8.234999999999999432e+00 1.559797422744376161e-01
3260 8.249600000000000932e+00 1.092983439947742136e-01
3261 8.249200000000000088e+00 1.260090155504756670e-01
3262 8.273999999999999133e+00 1.051615899461396247e-01
3263 8.303399999999999892e+00 1.061231737180903384e-01
3264 8.233799999999998676e+00 8.652555691817297168e-02
3265 8.219399999999998485e+00 1.082403252027634294e-01
3266 8.276199999999999335e+00 8.269045894176670075e-02
3267 8.264400000000000190e+00 1.047227195979936326e-01
3268 8.271199999999998553e+00 9.325165950265984494e-02
3269 8.280599999999999739e+00 9.103915641085436050e-02
3270 8.313600000000000989e+00 1.127001685890486882e-01
3271 8.275199999999999889e+00 9.270400207110811308e-02
3272 8.204799999999998761e+00 1.039516810830878324e-01
3273 8.288199999999999790e+00 6.161324532923100061e-02
3274 8.224000000000000199e+00 6.035097348013539892e-02
3275 8.285999999999999588e+00 1.029551358602378147e-01
3276 8.236399999999999721e+00 8.550957841084247391e-02
3277 8.184400000000000119e+00 1.052876440993909396e-01
3278 8.206599999999999895e+00 9.960987902813657480e-02
3279 8.134800000000002029e+00 1.216392699747904788e-01
3280 8.145199999999999108e+00 1.322392982437520792e-01
3281 8.142600000000001614e+00 1.182128926978777694e-01
3282 8.148199999999999221e+00 1.034328381124680063e-01
3283 8.124599999999999156e+00 1.263258010067618842e-01
3284 8.208199999999999719e+00 1.390241417883958108e-01
3285 8.159399999999999764e+00 1.547065868022431401e-01
3286 8.093999999999999417e+00 1.441243907185732753e-01
3287 8.185799999999998633e+00 1.702857363374864763e-01
3288 8.206199999999999051e+00 1.320719198012961226e-01
3289 8.192400000000001015e+00 1.367551388431161585e-01
3290 8.129999999999999005e+00 1.511999999999998068e-01
3291 8.189399999999999125e+00 1.463649138284172091e-01
3292 8.145799999999999486e+00 1.450418973952010970e-01
3293 8.197200000000000486e+00 1.539910127247690608e-01
3294 8.238199999999999079e+00 1.177534373171330723e-01
3295 8.272800000000000153e+00 1.276192461974289816e-01
3296 8.275600000000000733e+00 1.202140091669852279e-01
3297 8.282799999999998164e+00 1.404411335756018120e-01
3298 8.219599999999999795e+00 1.338872958872499019e-01
3299 8.220200000000000173e+00 1.400663842611779841e-01
3300 8.201999999999999957e+00 1.249300604338282467e-01
3301 8.180600000000000094e+00 1.109805748768676742e-01
3302 8.231799999999999784e+00 7.994668223259808471e-02
3303 8.264799999999999258e+00 7.606018669448559588e-02
3304 8.224999999999999645e+00 9.068230257332465793e-02
3305 8.243399999999999395e+00 8.635118991652625253e-02
3306 8.202799999999999869e+00 9.758909775174674783e-02
3307 8.237600000000000477e+00 1.043366091072544521e-01
3308 8.299599999999999866e+00 1.119194710495007017e-01
3309 8.311399999999999011e+00 1.412440724419966043e-01
3310 8.250999999999999446e+00 1.220101635110780319e-01
3311 8.305600000000000094e+00 1.347319115874187068e-01
3312 8.230799999999998562e+00 1.300059690937304391e-01
3313 8.244999999999999218e+00 1.309372368732439618e-01
3314 8.314199999999999591e+00 1.669096522074143274e-01
3315 8.333000000000001961e+00 1.831128613724334331e-01
3316 8.319199999999998596e+00 1.310207311840382305e-01
3317 8.337600000000000122e+00 1.508526698471061578e-01
3318 8.358399999999999608e+00 1.437026374149061869e-01
3319 8.346000000000000085e+00 1.150554648854194700e-01
3320 8.326200000000001822e+00 1.335027789972928203e-01
3321 8.250000000000000000e+00 1.102578795370198483e-01
3322 8.260800000000001475e+00 1.050171033689274169e-01
3323 8.236399999999999721e+00 1.152533209933666453e-01
3324 8.293200000000000571e+00 1.199767977568996502e-01
3325 8.233000000000000540e+00 1.075921930253306291e-01
3326 8.231999999999999318e+00 1.375363224751919300e-01
3327 8.255800000000000693e+00 1.359106765489746516e-01
3328 8.334399999999998698e+00 1.229935282850279504e-01
3329 8.329399999999999693e+00 1.276462612065078217e-01
3330 8.379000000000001336e+00 1.512589832043043092e-01
3331 8.291199999999999903e+00 1.635949632476501048e-01
3332 8.340799999999999770e+00 1.291335432798154381e-01
3333 8.272600000000000620e+00 1.031684447881229955e-01
3334 8.262600000000000833e+00 1.232268152635617592e-01
3335 8.271799999999998931e+00 1.330462776630748911e-01
3336 8.274200000000000443e+00 1.278196854948406014e-01
3337 8.322400000000000020e+00 1.266066664911448814e-01
3338 8.232200000000000628e+00 1.201986355995774830e-01
3339 8.279999999999999361e+00 1.156785200458579771e-01
3340 8.237000000000000099e+00 1.258853446593367897e-01
3341 8.211800000000000210e+00 1.143592235020856468e-01
3342 8.202799999999999869e+00 1.030869147855342088e-01
3343 8.275599999999998957e+00 1.095542240171505366e-01
3344 8.308400000000000674e+00 1.202429540555287613e-01
3345 8.271800000000000708e+00 1.369246215988929039e-01
3346 8.325200000000000600e+00 1.501597549278768373e-01
3347 8.394000000000000128e+00 1.284121489579549136e-01
3348 8.366600000000000037e+00 1.264533431744689074e-01
3349 8.342999999999999972e+00 1.520823461155172696e-01
3350 8.382600000000000051e+00 1.554149542354274216e-01
3351 8.317000000000000171e+00 1.136619549365572579e-01
3352 8.338599999999999568e+00 1.404488803800157670e-01
3353 8.356999999999999318e+00 1.513483399314310140e-01
3354 8.334799999999999542e+00 1.680684146411811353e-01
3355 8.337400000000000588e+00 1.491194420590420400e-01
3356 8.386799999999999145e+00 1.633240704856452064e-01
3357 8.299200000000000799e+00 1.571219653644899683e-01
3358 8.267599999999999838e+00 1.245181432563141344e-01
3359 8.317600000000000549e+00 1.394080628945112421e-01
3360 8.327600000000000335e+00 1.419260652593454519e-01
3361 8.322199999999998710e+00 1.219594686770979070e-01
3362 8.279799999999999827e+00 1.306740678176048220e-01
3363 8.221799999999999997e+00 1.234592726367687993e-01
3364 8.262399999999999523e+00 1.102903803602110905e-01
3365 8.219599999999999795e+00 1.143515981523651609e-01
3366 8.251400000000000290e+00 1.312623632272405527e-01
3367 8.224999999999999645e+00 1.410565843908040129e-01
3368 8.244800000000001461e+00 1.137197959899682448e-01
3369 8.216199999999998838e+00 1.545080968752122197e-01
3370 8.165399999999999991e+00 1.380355316576134805e-01
3371 8.200199999999998823e+00 1.461113000421254970e-01
3372 8.218399999999999039e+00 1.525538855617907252e-01
3373 8.233399999999999608e+00 1.353831895029807275e-01
3374 8.182399999999999451e+00 1.189923022720378448e-01
3375 8.194999999999998508e+00 1.474370374091937552e-01
3376 8.144600000000000506e+00 1.339052202119095925e-01
3377 8.155599999999997962e+00 1.831828812962608688e-01
3378 8.115199999999999747e+00 1.789027445289756990e-01
3379 8.127400000000001512e+00 1.721723787371249870e-01
3380 8.216800000000000992e+00 1.692511506607857208e-01
3381 8.141400000000000858e+00 1.929511026141078056e-01
3382 8.239000000000000767e+00 1.945223894568437473e-01
3383 8.216199999999998838e+00 1.800947306280779037e-01
3384 8.204599999999999227e+00 1.714669880764224663e-01
3385 8.208199999999999719e+00 1.572774363982322454e-01
3386 8.205999999999999517e+00 1.491863264511866793e-01
3387 8.184000000000001052e+00 1.612632630204412498e-01
3388 8.166399999999999437e+00 1.280089371879948312e-01
3389 8.239399999999998059e+00 1.245794846674203316e-01
3390 8.198199999999999932e+00 1.190019831767520769e-01
3391 8.213999999999998636e+00 1.633342585007810654e-01
3392 8.209600000000000009e+00 1.244754112264747914e-01
3393 8.186599999999998545e+00 1.196750934823115620e-01
3394 8.202999999999999403e+00 1.542403319498502900e-01
3395 8.198000000000000398e+00 1.687405108443139068e-01
3396 8.253400000000000958e+00 1.744845208034224715e-01
3397 8.196200000000001040e+00 1.630897666930700152e-01
3398 8.184999999999998721e+00 1.732332531588551827e-01
3399 8.183199999999999363e+00 1.529884701537995162e-01
3400 8.175399999999999778e+00 1.692034515014394780e-01
3401 8.122799999999999798e+00 1.795290282934766946e-01
3402 8.095200000000000173e+00 1.365762497654698648e-01
3403 8.199999999999999289e+00 1.489770452116701005e-01
3404 8.190599999999999881e+00 1.397719857482178640e-01
3405 8.277799999999999159e+00 1.486863544512406765e-01
3406 8.221999999999999531e+00 1.717863789710930289e-01
3407 8.124599999999999156e+00 1.525163860049141562e-01
3408 8.107599999999999696e+00 1.578638907413597858e-01
3409 8.167999999999999261e+00 1.498076099535667616e-01
3410 8.129000000000001336e+00 1.175465865093496265e-01
3411 8.227000000000000313e+00 1.238356975996824511e-01
3412 8.173000000000000043e+00 1.338387088999291596e-01
3413 8.251400000000000290e+00 1.342366864906908430e-01
3414 8.253399999999999181e+00 1.144166421461491889e-01
3415 8.194600000000001216e+00 1.232858791589693942e-01
3416 8.186600000000000321e+00 1.221191549266534004e-01
3417 8.209999999999999076e+00 1.352094671241625967e-01
3418 8.219200000000000728e+00 1.519861572644034819e-01
3419 8.130200000000000315e+00 1.481916057001881060e-01
3420 8.154199999999999449e+00 1.520661435034111331e-01
3421 8.220999999999998309e+00 1.599587446812456848e-01
3422 8.159000000000000696e+00 1.263655016212890392e-01
3423 8.259800000000000253e+00 1.527867533525075483e-01
3424 8.291199999999999903e+00 1.565667653111604551e-01
3425 8.242399999999999949e+00 1.394488006402350988e-01
3426 8.221999999999999531e+00 1.269314775774707804e-01
3427 8.221199999999999619e+00 1.306214071276221023e-01
3428 8.239599999999999369e+00 1.275123837123281756e-01
3429 8.266400000000000858e+00 1.157412977290301348e-01
3430 8.287200000000002120e+00 1.035352693530084273e-01
3431 8.269999999999999574e+00 1.215466988445182001e-01
3432 8.297599999999999199e+00 1.120609120077111914e-01
3433 8.310600000000000875e+00 1.072252209137383033e-01
3434 8.302799999999999514e+00 1.277404869256415221e-01
3435 8.309400000000000119e+00 1.452888433431830661e-01
3436 8.231400000000000716e+00 1.318334100294760725e-01
3437 8.270599999999999952e+00 1.119552053278452530e-01
3438 8.276599999999998403e+00 1.132334226277734862e-01
3439 8.298199999999999577e+00 1.336593879980002564e-01
3440 8.313799999999998747e+00 1.032505302649822099e-01
3441 8.271600000000001174e+00 1.085805139055807389e-01
3442 8.322400000000001796e+00 1.055744666100662810e-01
3443 8.317400000000001015e+00 9.756581368491729078e-02
3444 8.239799999999998903e+00 9.925498476147191773e-02
3445 8.291000000000000369e+00 1.052133071431556322e-01
3446 8.296599999999999753e+00 1.326633634429640607e-01
3447 8.293400000000000105e+00 1.320998410294273728e-01
3448 8.324400000000000688e+00 1.236571388962239004e-01
3449 8.283599999999999852e+00 1.645783946938357833e-01
3450 8.316800000000000637e+00 1.497369426694694916e-01
3451 8.309400000000000119e+00 1.493981525990198123e-01
3452 8.254599999999999937e+00 1.422753949212582081e-01
3453 8.203800000000001091e+00 1.398809207862172221e-01
3454 8.199199999999999378e+00 1.288395591423688868e-01
3455 8.221199999999999619e+00 1.321454955721154678e-01
3456 8.225400000000000489e+00 1.413023991303756777e-01
3457 8.263799999999999812e+00 1.264573920338387669e-01
3458 8.225999999999999091e+00 1.144216762680917709e-01
3459 8.226200000000000401e+00 1.067964044338571145e-01
3460 8.187400000000000233e+00 1.494653404639348648e-01
3461 8.250799999999999912e+00 1.425435793012087005e-01
3462 8.222599999999999909e+00 1.207034713668170001e-01
3463 8.261599999999999611e+00 1.227288393166007102e-01
3464 8.293799999999999173e+00 1.265070432821825130e-01
3465 8.281200000000001893e+00 7.487450834563141866e-02
3466 8.275000000000000355e+00 1.013145596644431101e-01
3467 8.297399999999999665e+00 1.048357191037482677e-01
3468 8.239600000000001145e+00 1.071692493208755009e-01
3469 8.247200000000001197e+00 1.133847961589208725e-01
3470 8.217800000000000438e+00 9.848833433457990227e-02
3471 8.213800000000000878e+00 1.148617952149451754e-01
3472 8.192999999999999616e+00 9.768070433816501696e-02
3473 8.242200000000000415e+00 9.609969823053550464e-02
3474 8.261400000000000077e+00 1.040125377057977141e-01
3475 8.271000000000000796e+00 8.944450793648549281e-02
3476 8.247199999999999420e+00 1.332115310324146484e-01
3477 8.166600000000000747e+00 8.697981375008799476e-02
3478 8.128600000000000492e+00 7.475217722581734003e-02
3479 8.189199999999999591e+00 5.934266593269960782e-02
3480 8.163199999999999790e+00 7.110184245151461579e-02
3481 8.172000000000000597e+00 7.924493674677271504e-02
3482 8.191399999999999793e+00 9.137465731809880920e-02
3483 8.217999999999999972e+00 1.001854280821317111e-01
3484 8.179400000000001114e+00 1.040717444842739620e-01
3485 8.201200000000000045e+00 7.125469809072254579e-02
3486 8.252200000000000202e+00 7.382541567780015468e-02
3487 8.169000000000000483e+00 1.039496031738458282e-01
3488 8.279799999999998050e+00 1.014926204213882077e-01
3489 8.232399999999998386e+00 9.940124747708152519e-02
3490 8.243399999999999395e+00 1.127558778955668611e-01
3491 8.246800000000000352e+00 1.143693665279300054e-01
3492 8.223200000000000287e+00 1.147140444758181915e-01
3493 8.253800000000001802e+00 8.196750575685456119e-02
3494 8.280800000000001049e+00 9.224202946596525565e-02
3495 8.212999999999999190e+00 7.438279370929798406e-02
3496 8.282400000000000873e+00 8.834007018335472694e-02
3497 8.272600000000000620e+00 7.002890831649466463e-02
3498 8.210399999999999920e+00 5.821656121757801811e-02
3499 8.137000000000000455e+00 6.220032154257737478e-02
3500 8.205999999999999517e+00 4.858394796638085267e-02
3501 8.180200000000001026e+00 2.238999776686009108e-02
3502 8.243000000000000327e+00 6.409180914906366378e-02
3503 8.240999999999999659e+00 6.562499523809507684e-02
3504 8.157999999999999474e+00 6.102261875731006258e-02
3505 8.204600000000001003e+00 5.711364110262987653e-02
3506 8.181400000000000006e+00 4.884473359534270698e-02
3507 8.256199999999999761e+00 6.128190597558140496e-02
3508 8.221199999999999619e+00 6.387763301813861871e-02
3509 8.148799999999999599e+00 6.717344713501015308e-02
3510 8.151199999999999335e+00 7.582949294304962284e-02
3511 8.169200000000000017e+00 8.193333875779749975e-02
3512 8.218799999999999883e+00 4.932050283604185598e-02
3513 8.250399999999999068e+00 5.516274104864608840e-02
3514 8.199799999999999756e+00 6.236563156098098165e-02
3515 8.093600000000000350e+00 4.704091835838244279e-02
3516 8.054199999999999804e+00 5.977986283022072855e-02
3517 8.036599999999999966e+00 8.668499293418675811e-02
3518 8.168400000000000105e+00 8.021301640008293710e-02
3519 8.164600000000000080e+00 7.410997233841062903e-02
3520 8.152799999999999159e+00 1.047478496199324982e-01
3521 8.249200000000000088e+00 8.384910255929986511e-02
3522 8.233000000000000540e+00 7.817621121543306961e-02
3523 8.188600000000000989e+00 8.091753827199642257e-02
3524 8.239000000000000767e+00 1.246181367217469443e-01
3525 8.226400000000001711e+00 9.764613663632586149e-02
3526 8.181400000000000006e+00 9.865195385799500893e-02
3527 8.314000000000000057e+00 1.185104214826696450e-01
3528 8.372400000000000730e+00 1.078438129889702918e-01
3529 8.331399999999998585e+00 1.012697783151517844e-01
3530 8.309400000000000119e+00 1.191401191874507937e-01
3531 8.300599999999999312e+00 7.601873453300833638e-02
3532 8.314799999999999969e+00 1.024876187644147840e-01
3533 8.336199999999999832e+00 1.206679410614102527e-01
3534 8.256200000000001538e+00 1.132008480533603645e-01
3535 8.250000000000000000e+00 8.312400375342841874e-02
3536 8.275400000000001199e+00 1.240363172623244747e-01
3537 8.266000000000000014e+00 1.009788096582644040e-01
3538 8.278400000000001313e+00 1.018126121853279581e-01
3539 8.216800000000000992e+00 7.295225836120480811e-02
3540 8.157999999999997698e+00 6.858104694447292315e-02
3541 8.211200000000001609e+00 8.405065139545322972e-02
3542 8.132999999999999119e+00 9.972923342731568330e-02
3543 8.166599999999998971e+00 1.020323870151040313e-01
3544 8.207599999999999341e+00 6.749731846525466872e-02
3545 8.212800000000001432e+00 7.452913524253453048e-02
3546 8.240800000000000125e+00 6.568372705625021013e-02
3547 8.210199999999998610e+00 5.110099803330650503e-02
3548 8.233399999999999608e+00 3.514040409557081523e-02
3549 8.235400000000000276e+00 4.135369390997629263e-02
3550 8.266000000000000014e+00 6.185660837776327942e-02
3551 8.231199999999997630e+00 6.492358585290859685e-02
3552 8.274399999999999977e+00 2.839802810055655838e-02
3553 8.213800000000000878e+00 4.695478676343874114e-02
3554 8.304399999999999338e+00 4.995566033994557065e-02
3555 8.307999999999998053e+00 5.723215879206367679e-02
3556 8.333000000000000185e+00 7.775551427390847703e-02
3557 8.324799999999999756e+00 6.272696389910810411e-02
3558 8.304599999999998872e+00 5.462936939046617729e-02
3559 8.307800000000000296e+00 5.526546842287680811e-02
3560 8.271000000000000796e+00 5.917769850205410742e-02
3561 8.290399999999999991e+00 7.398843152817867475e-02
3562 8.324999999999999289e+00 7.637748359300669532e-02
3563 8.299400000000002109e+00 6.175603614222662657e-02
3564 8.313200000000000145e+00 8.504840974409792753e-02
3565 8.346600000000000463e+00 7.584331216396071607e-02
3566 8.347399999999998599e+00 5.781598394907749155e-02
3567 8.304999999999999716e+00 9.083831790604679490e-02
3568 8.323999999999999844e+00 6.977162747134391108e-02
3569 8.291599999999998971e+00 4.891838100346329599e-02
3570 8.265400000000001413e+00 8.286065411279341930e-02
3571 8.300599999999999312e+00 6.077538975605166482e-02
3572 8.263200000000001211e+00 5.678408227663816338e-02
3573 8.223400000000001597e+00 6.406346852926407542e-02
3574 8.282400000000000873e+00 5.600042856978867251e-02
3575 8.153200000000000003e+00 4.812849467830878497e-02
3576 8.168200000000000571e+00 7.579414225387084980e-02
3577 8.161400000000000432e+00 7.368940222311472221e-02
3578 8.184999999999998721e+00 4.161826522093398095e-02
3579 8.112600000000002254e+00 5.558172361487185437e-02
3580 8.091200000000000614e+00 6.475393424341108206e-02
3581 8.109399999999999054e+00 8.498122145509551251e-02
3582 8.136600000000001387e+00 8.468558318863950163e-02
3583 8.182199999999999918e+00 7.583213039338931871e-02
3584 8.187000000000001165e+00 8.734849741123205946e-02
3585 8.211600000000000676e+00 9.341374631177151722e-02
3586 8.239000000000000767e+00 1.142740565482822240e-01
3587 8.230599999999999028e+00 7.861836935475062516e-02
3588 8.250199999999999534e+00 1.272890882990369010e-01
3589 8.208000000000001961e+00 9.585196920251547181e-02
3590 8.232400000000001938e+00 1.194968116729480112e-01
3591 8.294800000000000395e+00 7.195131687467573589e-02
3592 8.344400000000002038e+00 6.825282411739463928e-02
3593 8.319399999999999906e+00 9.700622660427533905e-02
3594 8.291400000000001214e+00 9.653500919355628707e-02
3595 8.320800000000000196e+00 6.865123451184235170e-02
3596 8.330000000000000071e+00 7.628105924802032478e-02
3597 8.258600000000001273e+00 8.306508291695145763e-02
3598 8.264600000000001501e+00 8.936961452305801357e-02
3599 8.298599999999998644e+00 7.792540022354710327e-02
3600 8.314600000000000435e+00 1.126731911325847268e-01
3601 8.246600000000000819e+00 6.147949251579751251e-02
3602 8.207599999999999341e+00 6.934412736490387641e-02
3603 8.256800000000000139e+00 9.042539466322487007e-02
3604 8.193999999999999062e+00 6.332456079595014109e-02
3605 8.224199999999999733e+00 8.491614687443135856e-02
3606 8.295799999999999841e+00 8.858595825524498424e-02
3607 8.230799999999998562e+00 8.532826026586973200e-02
3608 8.163999999999999702e+00 5.499381783437115589e-02
3609 8.209799999999999542e+00 6.751912321705608178e-02
3610 8.203599999999999781e+00 9.082096674226738942e-02
3611 8.211400000000001143e+00 9.192588318857747298e-02
3612 8.157399999999999096e+00 8.346093697053719174e-02
3613 8.111800000000000566e+00 1.006607768696426153e-01
3614 8.154799999999999827e+00 9.741104660150194661e-02
3615 8.153000000000000469e+00 7.205442387529036041e-02
3616 8.094199999999998951e+00 1.046725943119782565e-01
3617 8.153799999999998604e+00 1.281128877201665184e-01
3618 8.121000000000000441e+00 1.114238753589192887e-01
3619 8.171400000000000219e+00 1.256218452340198410e-01
3620 8.134599999999998943e+00 1.117277405123723727e-01
3621 8.159800000000000608e+00 1.148530887699586028e-01
3622 8.137399999999999523e+00 1.321540313422182311e-01
3623 8.176800000000000068e+00 1.324040482764781423e-01
3624 8.087799999999999656e+00 1.294827865007544543e-01
3625 8.192600000000000549e+00 1.477209802296208796e-01
3626 8.170399999999998997e+00 1.260725505413451131e-01
3627 8.201599999999999113e+00 1.221509230419483838e-01
3628 8.193200000000000927e+00 1.189270028210582669e-01
3629 8.142799999999999372e+00 1.248302527434756032e-01
3630 8.158400000000000318e+00 1.395781071658447614e-01
3631 8.150400000000001199e+00 1.283902176958977848e-01
3632 8.225600000000000023e+00 1.574051079222019700e-01
3633 8.215399999999998926e+00 1.350628298237526448e-01
3634 8.145199999999999108e+00 1.228551667615162823e-01
3635 8.195999999999999730e+00 1.065754193048284310e-01
3636 8.150000000000000355e+00 1.278927675828465949e-01
3637 8.152399999999998315e+00 1.361262943005500659e-01
3638 8.175200000000000244e+00 1.159808260015420395e-01
3639 8.185599999999999099e+00 1.255979617669011617e-01
3640 8.198999999999998067e+00 1.768463740086292924e-01
3641 8.215999999999999304e+00 1.629331151116923948e-01
3642 8.170400000000000773e+00 1.729299511362911435e-01
3643 8.196200000000001040e+00 1.570677306132611251e-01
3644 8.203599999999999781e+00 1.484397790351359436e-01
3645 8.194199999999998596e+00 1.477076572151896916e-01
3646 8.243399999999999395e+00 1.307154466771239532e-01
3647 8.249200000000000088e+00 1.628118914575958642e-01
3648 8.287399999999999878e+00 1.559157721335465152e-01
3649 8.303599999999999426e+00 1.775201622351669228e-01
3650 8.256000000000000227e+00 2.022853430182227075e-01
3651 8.256000000000000227e+00 2.276346195111807746e-01
3652 8.339999999999999858e+00 2.149459466935816632e-01
3653 8.269600000000000506e+00 2.350663906218836696e-01
3654 8.313000000000000611e+00 1.956860751305517787e-01
3655 8.329199999999998383e+00 1.927195682851121639e-01
3656 8.247199999999999420e+00 2.103150779188214525e-01
3657 8.333800000000000097e+00 2.248210666285524462e-01
3658 8.275600000000000733e+00 2.379927057705761295e-01
3659 8.317800000000000082e+00 2.453081979877557994e-01
3660 8.365999999999999659e+00 2.175972426295885165e-01
3661 8.304399999999999338e+00 2.366939965440611193e-01
3662 8.326800000000000423e+00 2.258022851965853228e-01
3663 8.373400000000000176e+00 2.531566471574466792e-01
3664 8.376200000000000756e+00 2.517187954841672015e-01
3665 8.282599999999998630e+00 2.216313335248426275e-01
3666 8.319599999999999440e+00 2.480384808855269907e-01
3667 8.342199999999998283e+00 2.035419170588700921e-01
3668 8.258599999999999497e+00 1.772188703270618226e-01
3669 8.238599999999999923e+00 1.677895348345658511e-01
3670 8.259800000000002029e+00 1.861232709792088325e-01
3671 8.243799999999998462e+00 2.101339382394001032e-01
3672 8.256400000000001071e+00 1.986181462001898324e-01
3673 8.274800000000000821e+00 1.944159252736258336e-01
3674 8.324000000000001620e+00 1.574725372882523067e-01
3675 8.311599999999998545e+00 1.404648283379153206e-01
3676 8.343799999999999883e+00 1.573852343773075035e-01
3677 8.336800000000000210e+00 1.553670235281606193e-01
3678 8.329200000000000159e+00 1.522018133926136829e-01
3679 8.358199999999998298e+00 1.771361961881309233e-01
3680 8.388200000000001211e+00 1.866957739211040912e-01
3681 8.381200000000001538e+00 1.760948380844821748e-01
3682 8.347199999999999065e+00 1.563967774604068939e-01
3683 8.394999999999999574e+00 1.667983213344785276e-01
3684 8.356600000000000250e+00 1.461431079456025350e-01
3685 8.350800000000001333e+00 1.481997031036162427e-01
3686 8.382999999999999119e+00 1.117744156772917802e-01
3687 8.427400000000000446e+00 9.789243075948195205e-02
3688 8.314599999999998658e+00 1.633601175317892784e-01
3689 8.374800000000000466e+00 1.209659125539090802e-01
3690 8.345599999999999241e+00 1.009192152169249845e-01
3691 8.327999999999999403e+00 1.365732038139253479e-01
3692 8.311800000000001631e+00 9.176073234232604015e-02
3693 8.318999999999999062e+00 1.279678084519695336e-01
3694 8.314199999999999591e+00 1.461898491688119472e-01
3695 8.335000000000000853e+00 1.227182138070792017e-01
3696 8.354000000000000981e+00 1.078691800284028168e-01
3697 8.344199999999998951e+00 1.347713322632078936e-01
3698 8.336999999999999744e+00 1.056041665844678207e-01
3699 8.304000000000000270e+00 9.536120804603931411e-02
3700 8.323399999999999466e+00 1.105095832948436996e-01
3701 8.318799999999999528e+00 1.016824075246058334e-01
3702 8.364200000000000301e+00 9.499658941246255650e-02
3703 8.384399999999999409e+00 1.093773651172855049e-01
3704 8.364599999999999369e+00 1.074223812806251732e-01
3705 8.388200000000001211e+00 9.897207687019603239e-02
3706 8.398799999999999599e+00 1.006405087427523215e-01
3707 8.414199999999999235e+00 1.670366187397241131e-01
3708 8.401399999999998869e+00 1.567491243994683925e-01
3709 8.389000000000001123e+00 1.376688781097601955e-01
3710 8.347399999999998599e+00 1.374000291120784367e-01
3711 8.307000000000000384e+00 1.462398030633246804e-01
3712 8.355399999999999494e+00 1.712211669157757965e-01
3713 8.367399999999999949e+00 1.702535990809005695e-01
3714 8.333400000000001029e+00 1.749929370003259210e-01
3715 8.378199999999999648e+00 1.844523569922595085e-01
3716 8.350199999999999179e+00 1.996740143333629591e-01
3717 8.316800000000000637e+00 2.152519268206441183e-01
3718 8.289400000000000546e+00 2.184627382415590957e-01
3719 8.330000000000000071e+00 2.063581352891132037e-01
3720 8.261799999999999145e+00 2.273998065082731834e-01
3721 8.255599999999999383e+00 1.886248339959506748e-01
3722 8.260999999999999233e+00 2.090244004895120689e-01
3723 8.199400000000000688e+00 1.670227768898600862e-01
3724 8.253199999999997871e+00 1.984601521716638783e-01
3725 8.314999999999999503e+00 2.087986589995252940e-01
3726 8.355800000000000338e+00 2.186632845266894831e-01
3727 8.384199999999999875e+00 1.896125312314563827e-01
3728 8.394800000000000040e+00 1.696005660367912726e-01
3729 8.387199999999999989e+00 1.639552133968298908e-01
3730 8.393200000000000216e+00 1.684694393651264555e-01
3731 8.448000000000000398e+00 1.858242180126151721e-01
3732 8.455600000000000449e+00 1.691571104033171846e-01
3733 8.451399999999999579e+00 1.689912660465031635e-01
3734 8.419799999999998619e+00 1.717801851204031061e-01
3735 8.425799999999998846e+00 1.638168245327690509e-01
3736 8.371399999999999508e+00 1.969049720042640450e-01
3737 8.400400000000001199e+00 1.828071333400311527e-01
3738 8.394600000000000506e+00 1.930232317623969129e-01
3739 8.384399999999999409e+00 2.073124405336061460e-01
3740 8.366600000000000037e+00 1.908879461883331019e-01
3741 8.392200000000000770e+00 2.070175644721964636e-01
3742 8.355599999999999028e+00 1.884998885941314151e-01
3743 8.320599999999998886e+00 1.577320766363013160e-01
3744 8.357400000000001938e+00 1.848460115880243559e-01
3745 8.341800000000000992e+00 2.000286779439388873e-01
3746 8.357800000000001006e+00 1.943420489755111891e-01
3747 8.321000000000001506e+00 1.734550085757111393e-01
3748 8.394999999999999574e+00 1.865820998917097073e-01
3749 8.383999999999998565e+00 1.620434509630056252e-01
3750 8.342999999999999972e+00 1.824602970511668143e-01
3751 8.425000000000000711e+00 1.722447096429960411e-01
3752 8.390200000000000102e+00 2.000624702436715197e-01
3753 8.419999999999998153e+00 1.949824607496788154e-01
3754 8.438199999999998369e+00 1.626095692141148186e-01
3755 8.422799999999998732e+00 1.638680932945761892e-01
3756 8.395799999999999486e+00 1.840455161094667613e-01
3757 8.362600000000000477e+00 1.797299307294141224e-01
3758 8.322600000000001330e+00 1.691514351106723213e-01
3759 8.357599999999999696e+00 1.765297935193942402e-01
3760 8.388400000000000745e+00 1.544713824629014021e-01
3761 8.346999999999999531e+00 1.383956646719832206e-01
3762 8.388799999999999812e+00 1.828375016237095418e-01
3763 8.319799999999998974e+00 1.830585480112850438e-01
3764 8.385399999999998855e+00 1.698259344152122929e-01
3765 8.391000000000000014e+00 1.521075934988123934e-01
3766 8.343600000000000350e+00 1.393991678597831241e-01
3767 8.273400000000000531e+00 1.221044143346177585e-01
3768 8.302799999999999514e+00 1.403456875005427984e-01
3769 8.311800000000001631e+00 1.207292508052623808e-01
3770 8.260799999999999699e+00 1.469752087938642759e-01
3771 8.229200000000000514e+00 1.686348481186496218e-01
3772 8.328799999999999315e+00 1.265181093756937991e-01
3773 8.309799999999999187e+00 1.435427183802788498e-01
3774 8.308399999999998897e+00 1.255887256086310466e-01
3775 8.331199999999999051e+00 1.212318110068474758e-01
3776 8.313200000000000145e+00 1.179387637717132786e-01
3777 8.262999999999999901e+00 1.079718481827555837e-01
3778 8.263999999999999346e+00 1.343985118965237147e-01
3779 8.333999999999999631e+00 1.502637680879858328e-01
3780 8.320400000000001128e+00 1.427805589007129228e-01
3781 8.362000000000000099e+00 1.463887973855923230e-01
3782 8.414799999999999613e+00 1.676170397065882833e-01
3783 8.372799999999999798e+00 1.705092138272886471e-01
3784 8.416000000000000369e+00 1.690022485057522672e-01
3785 8.413600000000002410e+00 1.685293090236826830e-01
3786 8.398399999999998755e+00 2.123454920642302013e-01
3787 8.375400000000000844e+00 2.115689202127760959e-01
3788 8.448199999999999932e+00 1.786463321761742329e-01
3789 8.393199999999998440e+00 1.706358461754151346e-01
3790 8.395200000000000884e+00 1.775834226497507995e-01
3791 8.262800000000000367e+00 1.726159668165144490e-01
3792 8.340199999999999392e+00 1.920504933604701425e-01
3793 8.332399999999999807e+00 2.104772861854693200e-01
3794 8.373400000000000176e+00 1.967031468990773635e-01
3795 8.447400000000000020e+00 2.009442907872725503e-01
3796 8.415599999999999525e+00 1.967352739088748526e-01
3797 8.398799999999999599e+00 1.993885453078987624e-01
3798 8.364399999999999835e+00 1.781977777639217886e-01
3799 8.406399999999999650e+00 1.749124581040469861e-01
3800 8.443999999999999062e+00 1.741215667285359592e-01
3801 8.369600000000000151e+00 1.657273906148285514e-01
3802 8.436000000000001720e+00 1.569736283583965109e-01
3803 8.399200000000000443e+00 1.670629581924132634e-01
3804 8.442800000000000082e+00 1.902376198337228375e-01
3805 8.371399999999999508e+00 1.589013782193218205e-01
3806 8.347999999999998977e+00 1.640395074364709993e-01
3807 8.346799999999999997e+00 1.735818884561402820e-01
3808 8.365000000000000213e+00 2.190859192189219817e-01
3809 8.374600000000000932e+00 1.851973217948898187e-01
3810 8.375600000000002154e+00 1.516908962330962840e-01
3811 8.331799999999999429e+00 1.654580067570018131e-01
3812 8.367799999999999017e+00 1.366512056295151323e-01
3813 8.441399999999999793e+00 1.735300780844634683e-01
3814 8.468599999999998573e+00 1.835378108183705892e-01
3815 8.366799999999999571e+00 1.587859943445895095e-01
3816 8.312799999999999301e+00 1.458507182018655979e-01
3817 8.325800000000000978e+00 1.788826207321437822e-01
3818 8.352199999999999847e+00 1.677294011197797141e-01
3819 8.395199999999999108e+00 1.723534507922600545e-01
3820 8.306400000000000006e+00 2.040671654137431179e-01
3821 8.316999999999998394e+00 1.965805687243782074e-01
3822 8.345800000000000551e+00 1.996856329333684954e-01
3823 8.324999999999999289e+00 1.870612733838835917e-01
3824 8.295799999999999841e+00 1.575995939081062669e-01
3825 8.351200000000000401e+00 1.769676580621442619e-01
3826 8.333600000000000563e+00 1.950562175374064011e-01
3827 8.349599999999998801e+00 2.281845919425761759e-01
3828 8.306200000000000472e+00 2.185606368951188705e-01
3829 8.376000000000001222e+00 2.127932329751111851e-01
3830 8.356800000000001560e+00 2.135605581562288191e-01
3831 8.320399999999999352e+00 1.610586477032510955e-01
3832 8.382799999999999585e+00 2.159530319305564550e-01
3833 8.295600000000000307e+00 2.228568329668173253e-01
3834 8.279400000000000759e+00 1.939291829508905662e-01
3835 8.270799999999999486e+00 1.898419131804145732e-01
3836 8.276999999999999247e+00 1.914082547854194516e-01
3837 8.320800000000000196e+00 1.653571649490883089e-01
3838 8.312799999999999301e+00 1.745282555920386613e-01
3839 8.308200000000001140e+00 1.623042574919093817e-01
3840 8.313599999999999213e+00 1.776886265352963512e-01
3841 8.367799999999999017e+00 1.741588700009276958e-01
3842 8.293200000000000571e+00 1.601437853930022803e-01
3843 8.297399999999999665e+00 1.584238870877745786e-01
3844 8.282799999999999940e+00 1.322329459703593946e-01
3845 8.263399999999998968e+00 1.379027483409957233e-01
3846 8.286800000000001276e+00 1.687078895606247686e-01
3847 8.310399999999999565e+00 1.882042720025239868e-01
3848 8.274800000000000821e+00 1.658315772101321417e-01
3849 8.293599999999999639e+00 1.610837297805089718e-01
3850 8.226800000000000779e+00 1.727074752290705395e-01
3851 8.221999999999999531e+00 1.562001280409205384e-01
3852 8.208400000000001029e+00 2.002583531341451673e-01
3853 8.274399999999999977e+00 1.903085074293844048e-01
3854 8.312000000000001165e+00 1.634696302069592877e-01
3855 8.303200000000000358e+00 1.596745189440068324e-01
3856 8.310800000000000409e+00 1.913815874111195192e-01
3857 8.228600000000000136e+00 1.553189235090172426e-01
3858 8.238799999999999457e+00 1.545068024392452777e-01
3859 8.302400000000000446e+00 1.850728721341947103e-01
3860 8.263799999999999812e+00 2.305335376902892808e-01
3861 8.208600000000000563e+00 2.312009688561014742e-01
3862 8.207600000000001117e+00 2.521161002395521100e-01
3863 8.238200000000000855e+00 2.064967602651431866e-01
3864 8.187799999999999301e+00 2.046263717119570502e-01
3865 8.230399999999999494e+00 1.977215415679332844e-01
3866 8.204399999999999693e+00 2.103179687996249714e-01
3867 8.177400000000000446e+00 1.938809119021261407e-01
3868 8.207400000000001583e+00 2.108687933289322969e-01
3869 8.130799999999998917e+00 2.119815841057896000e-01
3870 8.163599999999998857e+00 1.881681375791341149e-01
3871 8.230999999999999872e+00 2.283709263457151251e-01
3872 8.248400000000000176e+00 2.081058576782498226e-01
3873 8.170599999999998531e+00 2.327574875272543087e-01
3874 8.114200000000000301e+00 1.602813526271848754e-01
3875 8.130199999999998539e+00 1.458452330383134543e-01
3876 8.221599999999998687e+00 1.786694377894551822e-01
3877 8.143800000000000594e+00 1.681014931522025746e-01
3878 8.083200000000001495e+00 1.782275848458929335e-01
3879 8.167399999999998883e+00 1.639171986095419031e-01
3880 8.215800000000001546e+00 1.674410702306935173e-01
3881 8.270199999999999108e+00 1.639317906935684466e-01
3882 8.263400000000000745e+00 1.913506937536418318e-01
3883 8.278800000000000381e+00 1.843367353513671036e-01
3884 8.279600000000000293e+00 1.841639704176687986e-01
3885 8.244799999999999685e+00 1.775831974033578731e-01
3886 8.253000000000000114e+00 1.432564134689961188e-01
3887 8.211400000000001143e+00 1.502964004891666483e-01
3888 8.254200000000000870e+00 1.517791553540867033e-01
3889 8.210599999999999454e+00 1.784815060447438317e-01
3890 8.307199999999999918e+00 1.473416166600595711e-01
3891 8.325199999999998823e+00 1.724768738121142120e-01
3892 8.293800000000000949e+00 1.714321790096596798e-01
3893 8.240599999999997038e+00 1.901114620426657964e-01
3894 8.257799999999999585e+00 1.974046402696753855e-01
3895 8.283799999999999386e+00 1.979372425795608570e-01
3896 8.242200000000000415e+00 1.792145976197251078e-01
3897 8.272400000000001086e+00 2.020551607853657006e-01
3898 8.201400000000001356e+00 1.953455604819316627e-01
3899 8.270599999999999952e+00 2.050349433633203711e-01
3900 8.189600000000000435e+00 1.624570343198472322e-01
3901 8.191999999999998394e+00 2.043305165656857103e-01
3902 8.176000000000001933e+00 1.964303438881071506e-01
3903 8.190000000000001279e+00 1.813599735333020491e-01
3904 8.147800000000000153e+00 1.960765972776965793e-01
3905 8.156000000000000583e+00 2.027116178219688092e-01
3906 8.183999999999999275e+00 2.021874377897893149e-01
3907 8.132200000000000983e+00 1.657997346198116506e-01
3908 8.168400000000000105e+00 1.795714008410024543e-01
3909 8.194799999999998974e+00 1.869591185259494026e-01
3910 8.187599999999999767e+00 1.874469738352687875e-01
3911 8.184599999999999653e+00 1.957765256612753191e-01
3912 8.226600000000001245e+00 1.939442394091662747e-01
3913 8.226200000000000401e+00 1.692055318244649054e-01
3914 8.211999999999999744e+00 1.795786178808601585e-01
3915 8.153399999999999537e+00 1.717823273797395300e-01
3916 8.208399999999999253e+00 1.761355387194758759e-01
3917 8.216799999999999216e+00 1.672520014827925949e-01
3918 8.185999999999999943e+00 1.918997655027227522e-01
3919 8.151399999999998869e+00 1.997555706357147243e-01
3920 8.201600000000000890e+00 1.843764844008041748e-01
3921 8.205199999999999605e+00 1.669815319129631936e-01
3922 8.153399999999999537e+00 1.411741052743030744e-01
3923 8.185799999999998633e+00 1.582212122314829994e-01
3924 8.179800000000000182e+00 1.265440318624311000e-01
3925 8.199400000000000688e+00 1.586035560761485941e-01
3926 8.297000000000000597e+00 1.339486468763309568e-01
3927 8.198600000000000776e+00 1.312398110330854351e-01
3928 8.200799999999999201e+00 1.400215411999167214e-01
3929 8.172000000000000597e+00 1.710083038919454068e-01
3930 8.225799999999997780e+00 1.664462435743144508e-01
3931 8.181200000000000472e+00 1.589418510021824993e-01
3932 8.173799999999999955e+00 1.584675108657922771e-01
3933 8.218599999999998573e+00 1.497607692287938053e-01
3934 8.101200000000000401e+00 1.047845026709579991e-01
3935 8.170799999999999841e+00 1.478118804426761801e-01
3936 8.095599999999999241e+00 1.472172815942476010e-01
3937 8.135999999999999233e+00 1.539490824915821510e-01
3938 8.050000000000000711e+00 1.651682778259797590e-01
3939 8.082000000000000739e+00 1.514500577748322252e-01
3940 8.106400000000000716e+00 1.682447265146814475e-01
3941 8.119400000000000617e+00 1.571357629567502745e-01
3942 8.092000000000000526e+00 1.533461443923518075e-01
3943 8.136199999999998766e+00 1.911394046239550670e-01
3944 8.127799999999998803e+00 1.972088030489509702e-01
3945 8.072800000000000864e+00 1.903114079607419462e-01
3946 8.085000000000000853e+00 1.501860179910234627e-01
3947 8.090999999999999304e+00 1.828732894656843189e-01
3948 8.058400000000000674e+00 1.785928554002091939e-01
3949 8.021800000000000708e+00 2.155817060884342162e-01
3950 8.090999999999999304e+00 2.037294284093489893e-01
3951 8.056400000000000006e+00 1.921800405869455719e-01
3952 8.070000000000000284e+00 1.554212340705092288e-01
3953 8.061799999999999855e+00 1.968673462004299213e-01
3954 8.021799999999998931e+00 1.806951908601886758e-01
3955 8.005999999999998451e+00 1.800362185783738189e-01
3956 8.039399999999998769e+00 1.595770910876620208e-01
3957 8.072799999999999088e+00 1.682824768061131626e-01
3958 8.037399999999999878e+00 1.353746209597647965e-01
3959 7.972400000000002152e+00 1.460431716993301765e-01
3960 7.948999999999999844e+00 1.479667530224272887e-01
3961 8.005999999999998451e+00 1.509174608850810118e-01
3962 8.053399999999999892e+00 1.520385740527710750e-01
3963 8.114799999999998903e+00 1.486206984238735429e-01
3964 8.098000000000000753e+00 1.838227407041904404e-01
3965 8.082400000000001583e+00 1.908927657089184715e-01
3966 8.173799999999999955e+00 2.036010609009687722e-01
3967 8.192000000000000171e+00 1.612922812784294002e-01
3968 8.230199999999999960e+00 1.876604167106106502e-01
3969 8.175399999999999778e+00 1.881377367781379983e-01
3970 8.194799999999998974e+00 2.030716917741119953e-01
3971 8.166599999999998971e+00 1.973116519620672638e-01
3972 8.136199999999998766e+00 2.169703021152893652e-01
3973 8.103400000000000603e+00 1.770230719426142407e-01
3974 8.152800000000000935e+00 1.890010370341920209e-01
3975 8.162800000000000722e+00 1.956565153527986545e-01
3976 8.152599999999999625e+00 2.100117330055633336e-01
3977 8.122400000000000730e+00 1.944184353398618337e-01
3978 8.162199999999998568e+00 1.986263628021214256e-01
3979 8.186400000000000787e+00 1.978414718910066483e-01
3980 8.122400000000000730e+00 2.169817688194101424e-01
3981 8.228799999999999670e+00 2.110555187622442930e-01
3982 8.125600000000000378e+00 2.037745028211332132e-01
3983 8.191399999999999793e+00 1.963469582142794434e-01
3984 8.153600000000000847e+00 1.903507499328541130e-01
3985 8.092400000000001370e+00 1.869796994328529471e-01
3986 8.038400000000001100e+00 2.159682569267992736e-01
3987 8.124000000000000554e+00 2.034962407515186755e-01
3988 8.125799999999999912e+00 1.792170527600539243e-01
3989 8.175200000000000244e+00 1.982189496491190972e-01
3990 8.193000000000001393e+00 1.795024233819700887e-01
3991 8.220200000000000173e+00 1.823818850653757540e-01
3992 8.233399999999999608e+00 1.824457398790117479e-01
3993 8.297399999999999665e+00 1.683637965834698935e-01
3994 8.198800000000000310e+00 1.829282700951385954e-01
3995 8.185800000000000409e+00 1.743475609235757284e-01
3996 8.139400000000000190e+00 1.514409719989937564e-01
3997 8.226199999999998624e+00 1.312525504514102381e-01
3998 8.212599999999998346e+00 1.315013612096849471e-01
3999 8.156800000000000495e+00 1.225121708239634288e-01
4000 8.190799999999999415e+00 1.278497242859757688e-01
4001 8.254599999999999937e+00 1.196730880356982191e-01
4002 8.235200000000000742e+00 1.297648334488200605e-01
4003 8.287399999999999878e+00 1.607653196432614617e-01
4004 8.301800000000000068e+00 1.334614251385021488e-01
4005 8.250400000000000844e+00 1.551243630123907702e-01
4006 8.216400000000000148e+00 1.671056192951031749e-01
4007 8.261400000000000077e+00 1.324569665967025023e-01
4008 8.236599999999999255e+00 1.948676679185134264e-01
4009 8.240800000000000125e+00 1.585972004797058243e-01
4010 8.264399999999998414e+00 2.109118488847887274e-01
4011 8.260999999999999233e+00 1.818795205623766342e-01
4012 8.238599999999999923e+00 1.832752247304583471e-01
4013 8.213599999999999568e+00 1.583890400248704478e-01
4014 8.233399999999999608e+00 1.694616416774012979e-01
4015 8.317199999999999704e+00 1.329124222937795863e-01
4016 8.275000000000000355e+00 1.638406542955685163e-01
4017 8.277000000000001023e+00 1.934906716097702928e-01
4018 8.206199999999999051e+00 1.551748433219764800e-01
4019 8.292600000000000193e+00 1.814461021901545568e-01
4020 8.297000000000000597e+00 1.789370839149893866e-01
4021 8.301600000000000534e+00 1.964834038793098758e-01
4022 8.351000000000000867e+00 1.678828162737330543e-01
4023 8.330000000000000071e+00 1.502464641846855131e-01
4024 8.280199999999998894e+00 1.258635451590333909e-01
4025 8.329199999999998383e+00 1.500121061781349296e-01
4026 8.318999999999999062e+00 1.634294955018829043e-01
4027 8.287799999999998946e+00 1.265547786533563479e-01
4028 8.306000000000000938e+00 1.802298532430184064e-01
4029 8.230199999999999960e+00 1.418250753569340050e-01
4030 8.287800000000000722e+00 1.682306511905604096e-01
4031 8.180400000000000560e+00 1.657223219726298713e-01
4032 8.220200000000000173e+00 1.523142540933053457e-01
4033 8.224000000000000199e+00 1.546500565793624826e-01
4034 8.172599999999999199e+00 1.503844672830276508e-01
4035 8.210200000000000387e+00 1.296078392690813708e-01
4036 8.167599999999998417e+00 1.488711120399118515e-01
4037 8.165399999999999991e+00 1.234868737963673579e-01
4038 8.230199999999999960e+00 1.475643317336544358e-01
4039 8.208399999999999253e+00 1.751795878520099048e-01
4040 8.217800000000000438e+00 1.474618323499336803e-01
4041 8.270199999999999108e+00 1.318888623045932906e-01
4042 8.195600000000000662e+00 1.576904816404590681e-01
4043 8.188599999999999213e+00 1.931498071446099141e-01
4044 8.115999999999999659e+00 1.381491947135415621e-01
4045 8.137799999999998590e+00 1.406668120062441185e-01
4046 8.165200000000000458e+00 1.277530117061825288e-01
4047 8.133799999999999031e+00 1.318709672369169084e-01
4048 8.195999999999999730e+00 1.499018345451448853e-01
4049 8.194599999999999440e+00 1.477098778010461078e-01
4050 8.178000000000000824e+00 1.617276723384098169e-01
4051 8.175599999999999312e+00 1.371156008629215717e-01
4052 8.254999999999999005e+00 1.305915770637602336e-01
4053 8.176599999999998758e+00 1.277552660362772652e-01
4054 8.249200000000000088e+00 1.437949651413428231e-01
4055 8.135600000000000165e+00 1.463006766901644717e-01
4056 8.190599999999999881e+00 1.492685097399984451e-01
4057 8.219599999999999795e+00 1.482092034929005930e-01
4058 8.243800000000000239e+00 1.598375174982396008e-01
4059 8.190400000000000347e+00 1.393116219128899269e-01
4060 8.157199999999999562e+00 1.569321891773642341e-01
4061 8.241800000000001347e+00 1.482131977929092570e-01
4062 8.280400000000001981e+00 1.373502384417297217e-01
4063 8.317199999999999704e+00 1.450151440367523914e-01
4064 8.314400000000000901e+00 1.444034902625279393e-01
4065 8.382799999999999585e+00 1.634190686547932758e-01
4066 8.355799999999998562e+00 1.451425230592331139e-01
4067 8.312200000000000699e+00 1.583607021959677064e-01
4068 8.297399999999999665e+00 1.437190592788582799e-01
4069 8.306400000000000006e+00 1.504224983172396390e-01
4070 8.358999999999999986e+00 1.519747347423250350e-01
4071 8.269199999999999662e+00 1.672424348064808497e-01
4072 8.297799999999998732e+00 1.649187436284912378e-01
4073 8.343999999999999417e+00 1.667738588628326357e-01
4074 8.353799999999999670e+00 1.898638248851002575e-01
4075 8.314400000000000901e+00 1.660312259787297962e-01
4076 8.227399999999999380e+00 1.464064479454371404e-01
4077 8.334399999999998698e+00 1.703142037529460084e-01
4078 8.349000000000000199e+00 1.498642051992403190e-01
4079 8.387399999999999523e+00 1.661480303825477733e-01
4080 8.262600000000000833e+00 1.540790965705602644e-01
4081 8.275600000000000733e+00 1.307885621910417073e-01
4082 8.297200000000000131e+00 1.348105040417845180e-01
4083 8.233999999999999986e+00 1.377978229145876421e-01
4084 8.289400000000000546e+00 1.344019642713604745e-01
4085 8.334600000000000009e+00 1.647656760372132878e-01
4086 8.351599999999999469e+00 1.641374058525356394e-01
4087 8.371000000000000441e+00 1.467732945736384964e-01
4088 8.295599999999998531e+00 1.110321034656193417e-01
4089 8.201600000000000890e+00 1.221545250901494989e-01
4090 8.270999999999999019e+00 1.307164871009009188e-01
4091 8.305199999999999250e+00 1.599228313906428112e-01
4092 8.344200000000000728e+00 1.510007682099663295e-01
4093 8.293400000000000105e+00 1.347963204245576363e-01
4094 8.254000000000001336e+00 1.541435694409599988e-01
4095 8.227800000000000225e+00 1.738933926289323029e-01
4096 8.259800000000000253e+00 1.229423930139640492e-01
4097 8.228199999999999292e+00 1.335707752466832876e-01
4098 8.222399999999998599e+00 1.529906140911917456e-01
4099 8.187199999999998923e+00 1.251400495445005312e-01
4100 8.196799999999999642e+00 1.525559307270616116e-01
4101 8.250000000000000000e+00 1.641221496325221407e-01
4102 8.200199999999998823e+00 1.812259142617302643e-01
4103 8.250199999999999534e+00 1.478911491604550932e-01
4104 8.290399999999999991e+00 1.409185864249283826e-01
4105 8.241000000000001435e+00 1.379489760744893323e-01
4106 8.233000000000000540e+00 1.307862378081119659e-01
4107 8.205999999999999517e+00 1.119253322532482026e-01
4108 8.243600000000000705e+00 1.628298744088442496e-01
4109 8.149600000000001288e+00 1.357287294569576863e-01
4110 8.171799999999999287e+00 1.374453782416855951e-01
4111 8.203999999999998849e+00 1.442633702642497906e-01
4112 8.209600000000000009e+00 1.487802675088331084e-01
4113 8.231999999999999318e+00 1.617870204929925115e-01
4114 8.245400000000000063e+00 1.487340176287859916e-01
4115 8.219599999999999795e+00 1.363162792919465904e-01
4116 8.193199999999999150e+00 1.372511274999224651e-01
4117 8.143800000000000594e+00 1.389041108102997413e-01
4118 8.123200000000000642e+00 1.413447982771209588e-01
4119 8.191199999999998482e+00 1.362801232755532499e-01
4120 8.109999999999999432e+00 1.118177087942693326e-01
4121 8.196600000000000108e+00 1.306958606842620885e-01
4122 8.207399999999998030e+00 1.332233012652064563e-01
4123 8.285399999999999210e+00 1.203576669763916085e-01
4124 8.264400000000000190e+00 1.151317853592133261e-01
4125 8.303200000000000358e+00 1.278641153725312007e-01
4126 8.350800000000001333e+00 1.446091006818034097e-01
4127 8.303000000000000824e+00 1.332237216114306178e-01
4128 8.255800000000000693e+00 1.750902395909034737e-01
4129 8.304199999999999804e+00 1.749906054621218898e-01
4130 8.338800000000000878e+00 1.577454658619385497e-01
4131 8.306999999999998607e+00 1.385949494029274642e-01
4132 8.372800000000001575e+00 1.159811708856225837e-01
4133 8.309799999999999187e+00 1.185638730811370417e-01
4134 8.370200000000000529e+00 1.385289572616498488e-01
4135 8.393800000000000594e+00 1.240929973850256884e-01
4136 8.398199999999999221e+00 1.229020422938528201e-01
4137 8.446999999999999176e+00 1.355719735048508956e-01
4138 8.369399999999998840e+00 1.123788592218303573e-01
4139 8.318200000000000927e+00 1.090384886175518736e-01
4140 8.325400000000000134e+00 1.032939882084141503e-01
4141 8.439199999999999591e+00 1.107831756179611798e-01
4142 8.409800000000000608e+00 1.236586915667475806e-01
4143 8.407400000000000873e+00 1.148670884109108392e-01
4144 8.440400000000000347e+00 1.293446867868950079e-01
4145 8.388999999999999346e+00 8.269752112367084740e-02
4146 8.422200000000000131e+00 1.120676224428804185e-01
4147 8.387600000000000833e+00 1.110241775470550002e-01
4148 8.427000000000001378e+00 1.064507397813655304e-01
4149 8.452200000000001268e+00 9.057302026541898254e-02
4150 8.531600000000000961e+00 9.906708837954203428e-02
4151 8.529599999999998516e+00 1.197205412617232678e-01
4152 8.537399999999999878e+00 1.064220277950013033e-01
4153 8.486599999999999255e+00 9.893537284510545149e-02
4154 8.486600000000001032e+00 1.063705222324305005e-01
4155 8.546199999999998909e+00 1.234424238258468726e-01
4156 8.485600000000001586e+00 1.144355189615532120e-01
4157 8.502800000000000580e+00 7.216835871765411858e-02
4158 8.488400000000000389e+00 1.129607365415080111e-01
4159 8.453400000000000247e+00 1.565218451207370243e-01
4160 8.480000000000000426e+00 1.336481948998938796e-01
4161 8.543799999999999173e+00 1.556312050971783156e-01
4162 8.539799999999999613e+00 1.664758000431292850e-01
4163 8.445400000000001128e+00 1.622562417905701881e-01
4164 8.472799999999999443e+00 1.432151947245821899e-01
4165 8.510600000000000165e+00 1.517966007524541583e-01
4166 8.520399999999998641e+00 1.659912286839277107e-01
4167 8.513600000000000279e+00 1.520554109527182118e-01
4168 8.528599999999999071e+00 1.343879756525859503e-01
4169 8.563399999999999679e+00 1.191767091339579893e-01
4170 8.605199999999999960e+00 8.828019030337452833e-02
4171 8.617000000000000881e+00 1.116351199220029927e-01
4172 8.611200000000000188e+00 1.111778395184941093e-01
4173 8.594400000000000261e+00 1.340670280121104008e-01
4174 8.515800000000000480e+00 1.615240910824141674e-01
4175 8.547599999999999199e+00 1.277361655914252547e-01
4176 8.544999999999999929e+00 1.632370056084095356e-01
4177 8.521399999999999864e+00 1.485976042875523095e-01
4178 8.527599999999999625e+00 1.282237419513248544e-01
4179 8.500599999999998602e+00 1.377361535690610761e-01
4180 8.464199999999999946e+00 1.495706923163760693e-01
4181 8.549400000000000333e+00 1.419178917543520713e-01
4182 8.550200000000000244e+00 1.862444415277944854e-01
4183 8.491999999999999105e+00 1.762922573455792952e-01
4184 8.522199999999999775e+00 1.621163532775149740e-01
4185 8.397000000000000242e+00 1.946936054419866335e-01
4186 8.438400000000001455e+00 1.527391501875009772e-01
4187 8.431999999999998607e+00 1.540319447387458462e-01
4188 8.516400000000000858e+00 1.524620870905288583e-01
4189 8.552599999999999980e+00 1.320207862421672040e-01
4190 8.564399999999999125e+00 1.201414499662792762e-01
4191 8.490199999999999747e+00 1.261375122634025292e-01
4192 8.477599999999998914e+00 1.176039455120445748e-01
4193 8.474399999999999267e+00 8.790567672226871909e-02
4194 8.522000000000000242e+00 1.044409881224798858e-01
4195 8.490599999999998815e+00 1.204374028281910980e-01
4196 8.519400000000000972e+00 1.195456732801316452e-01
4197 8.471200000000001396e+00 1.248735039950430586e-01
4198 8.506200000000001538e+00 1.575160690215446635e-01
4199 8.456199999999999051e+00 1.649104969369749041e-01
4200 8.414799999999999613e+00 1.142780468856552240e-01
4201 8.434400000000000119e+00 1.651294280254128333e-01
4202 8.434000000000001052e+00 1.493013060893975674e-01
4203 8.404199999999999449e+00 9.154513640822213583e-02
4204 8.444200000000000372e+00 9.574273862805479651e-02
4205 8.447800000000000864e+00 1.172462024971384631e-01
4206 8.551600000000000534e+00 1.265339796260276095e-01
4207 8.509599999999998943e+00 1.458817603403523011e-01
4208 8.467400000000001370e+00 1.394166704522812605e-01
4209 8.469800000000001106e+00 1.130212015508594292e-01
4210 8.449200000000001154e+00 1.291834045069257808e-01
4211 8.417999999999999261e+00 1.459632830543354243e-01
4212 8.442199999999999704e+00 1.399183762055576929e-01
4213 8.458000000000000185e+00 1.431105866104951663e-01
4214 8.534400000000001540e+00 1.445895155258498932e-01
4215 8.501999999999998892e+00 1.654564595293879503e-01
4216 8.464399999999999480e+00 1.297775327242740306e-01
4217 8.363800000000001234e+00 1.423484176238008769e-01
4218 8.482999999999998764e+00 1.683883606428900337e-01
4219 8.533599999999999852e+00 2.138757770295646177e-01
4220 8.518399999999997974e+00 1.670665974993205127e-01
4221 8.499599999999997380e+00 1.557825664187104386e-01
4222 8.563800000000000523e+00 1.578696677642667801e-01
4223 8.505199999999998539e+00 1.282152565024926305e-01
4224 8.551800000000000068e+00 1.274279090309498319e-01
4225 8.543200000000000571e+00 1.338776755101462046e-01
4226 8.568999999999999062e+00 1.324984528211556600e-01
4227 8.482200000000000628e+00 1.402379121350570412e-01
4228 8.489799999999998903e+00 1.220401245492645365e-01
4229 8.531800000000000495e+00 1.326237987693006937e-01
4230 8.519600000000000506e+00 1.022552101362076277e-01
4231 8.480199999999999960e+00 1.224853950477362702e-01
4232 8.540800000000000836e+00 1.215205003281339263e-01
4233 8.531800000000000495e+00 1.188119185940535727e-01
4234 8.538800000000000168e+00 1.424107861083562243e-01
4235 8.458199999999999719e+00 1.426563423055560165e-01
4236 8.460000000000000853e+00 1.609750291194259331e-01
4237 8.512400000000001299e+00 1.747905260590516263e-01
4238 8.553599999999999426e+00 1.443164855447914563e-01
4239 8.573599999999999000e+00 1.345274990475924803e-01
4240 8.596600000000000463e+00 1.708465042077243201e-01
4241 8.541799999999998505e+00 1.723007603001215637e-01
4242 8.583199999999999719e+00 1.539891944261023160e-01
4243 8.547200000000000131e+00 1.565846480342180380e-01
4244 8.513200000000001211e+00 1.666391070547368070e-01
4245 8.478799999999999670e+00 1.475580970329991026e-01
4246 8.557199999999999918e+00 1.550077159369818158e-01
4247 8.513200000000001211e+00 1.740085974887447540e-01
4248 8.532199999999999562e+00 1.435772683958013163e-01
4249 8.568000000000001393e+00 1.294403337449342717e-01
4250 8.555999999999999162e+00 1.161195935232292170e-01
4251 8.529399999999998983e+00 1.200168654814813690e-01
4252 8.481400000000000716e+00 1.442627048131289447e-01
4253 8.474199999999999733e+00 1.387813820366406159e-01
4254 8.433200000000001140e+00 1.457826875866952976e-01
4255 8.496199999999998198e+00 1.580322498732458780e-01
4256 8.505199999999998539e+00 1.100139627501891121e-01
4257 8.466199999999998838e+00 1.211509471692237688e-01
4258 8.492799999999999017e+00 1.230490633853017907e-01
4259 8.427600000000001756e+00 1.282568048876939759e-01
4260 8.453199999999998937e+00 9.990651630399273453e-02
4261 8.416199999999999903e+00 9.175157764311214770e-02
4262 8.404799999999999827e+00 1.076049812973358111e-01
4263 8.401199999999999335e+00 1.063482580957487711e-01
4264 8.431999999999998607e+00 7.815420654065916017e-02
4265 8.445199999999999818e+00 7.868336545928872328e-02
4266 8.413399999999999324e+00 8.826713997858993965e-02
4267 8.415800000000000836e+00 9.561564725503866879e-02
4268 8.409600000000001074e+00 1.150202069203494354e-01
4269 8.430799999999999628e+00 8.934221846361331543e-02
4270 8.447200000000000486e+00 7.094414704540452643e-02
4271 8.468999999999997641e+00 7.575592386077817375e-02
4272 8.449999999999999289e+00 1.075981412478860116e-01
4273 8.464199999999999946e+00 1.125946357514425178e-01
4274 8.394600000000000506e+00 1.044955884236268145e-01
4275 8.440599999999999881e+00 1.207660879551869654e-01
4276 8.467200000000000060e+00 1.358338396718579144e-01
4277 8.413999999999999702e+00 1.339740273336590959e-01
4278 8.397600000000000620e+00 1.044630460976511271e-01
4279 8.422200000000000131e+00 1.107282800372154652e-01
4280 8.429400000000001114e+00 1.305672547004035899e-01
4281 8.343600000000000350e+00 1.151540186011761474e-01
4282 8.371799999999998576e+00 1.022218763279171966e-01
4283 8.332399999999999807e+00 1.362141255523818539e-01
4284 8.345200000000001950e+00 1.198467020822851781e-01
4285 8.372999999999999332e+00 9.550078533708490636e-02
4286 8.368000000000000327e+00 1.324824516681360198e-01
4287 8.339199999999999946e+00 1.383449023274800627e-01
4288 8.365599999999998815e+00 1.542093641774064661e-01
4289 8.360999999999998877e+00 1.534293322673341009e-01
4290 8.354400000000000048e+00 1.677511490273613237e-01
4291 8.434999999999998721e+00 1.981478236065185305e-01
4292 8.354200000000000514e+00 1.769794112319282298e-01
4293 8.308400000000000674e+00 1.664520591641929503e-01
4294 8.446200000000001040e+00 1.744172927206473767e-01
4295 8.397200000000001552e+00 1.899404959454408515e-01
4296 8.487800000000001788e+00 1.980598697364007732e-01
4297 8.457599999999999341e+00 1.675738881807067038e-01
4298 8.477999999999999758e+00 1.513123920900071306e-01
4299 8.399599999999999511e+00 1.798729774034998341e-01
4300 8.414000000000001478e+00 1.743942659607820578e-01
4301 8.434000000000001052e+00 1.512909779200332927e-01
4302 8.504799999999999471e+00 1.424458914816428834e-01
4303 8.473599999999999355e+00 1.399864564877619233e-01
4304 8.505599999999999383e+00 1.543019377713709672e-01
4305 8.555200000000001026e+00 1.312778427610691301e-01
4306 8.529399999999998983e+00 1.496445388245092045e-01
4307 8.553200000000000358e+00 1.236622496965021356e-01
4308 8.555400000000000560e+00 1.539061012435830045e-01
4309 8.668799999999999173e+00 1.599008192599399580e-01
4310 8.571999999999999176e+00 1.464969624258469216e-01
4311 8.544200000000000017e+00 1.627792124320547318e-01
4312 8.516999999999999460e+00 1.718960150788841068e-01
4313 8.488400000000000389e+00 1.818310424542521619e-01
4314 8.480199999999999960e+00 1.533673759311281748e-01
4315 8.502399999999997959e+00 1.541089484747722171e-01
4316 8.522999999999999687e+00 1.412167128919238068e-01
4317 8.540800000000000836e+00 1.404576519809442037e-01
4318 8.507600000000000051e+00 1.640035609369506209e-01
4319 8.459400000000000475e+00 1.905572040097147368e-01
4320 8.420199999999999463e+00 2.147723259640309246e-01
4321 8.399399999999999977e+00 1.959382759952736364e-01
4322 8.439799999999999969e+00 1.843508394339443690e-01
4323 8.389800000000001035e+00 1.943591315066002800e-01
4324 8.451400000000001356e+00 2.053441209287472369e-01
4325 8.455400000000000915e+00 1.989630317420802430e-01
4326 8.373599999999999710e+00 1.720675681236881194e-01
4327 8.365600000000000591e+00 1.577252294339747951e-01
4328 8.401999999999999247e+00 1.023022971394094427e-01
4329 8.433200000000001140e+00 1.291911452074019084e-01
4330 8.423399999999999110e+00 1.119544907540560852e-01
4331 8.416399999999999437e+00 1.321455561114333876e-01
4332 8.399799999999999045e+00 1.155558393158908348e-01
4333 8.385200000000001097e+00 1.439698301728524477e-01
4334 8.312400000000000233e+00 1.146084115586636226e-01
4335 8.366800000000001347e+00 1.369149809188169586e-01
4336 8.278400000000001313e+00 1.286012752658385883e-01
4337 8.265600000000000946e+00 1.406722716102927762e-01
4338 8.289799999999999613e+00 1.432640638820497359e-01
4339 8.304999999999999716e+00 1.234111826375552806e-01
4340 8.256600000000000605e+00 1.131493172758898796e-01
4341 8.295999999999999375e+00 1.383479670974603615e-01
4342 8.310799999999998633e+00 1.156599844371423436e-01
4343 8.261999999999998678e+00 1.105299959287069644e-01
4344 8.291399999999999437e+00 1.292803465341889613e-01
4345 8.323400000000001242e+00 1.242785902720176527e-01
4346 8.315000000000001279e+00 1.073972066675853015e-01
4347 8.330999999999999517e+00 1.165548797777252732e-01
4348 8.281800000000000495e+00 9.949005980498761004e-02
4349 8.321400000000000574e+00 8.365385824933607717e-02
4350 8.342800000000000438e+00 1.207481345611598755e-01
4351 8.300200000000000244e+00 1.180933190320264392e-01
4352 8.355800000000000338e+00 1.153677251227569062e-01
4353 8.288199999999999790e+00 1.082055081777264227e-01
4354 8.384600000000000719e+00 1.186155470416927066e-01
4355 8.337999999999999190e+00 1.033622755167472734e-01
4356 8.383399999999999963e+00 1.053434763048949480e-01
4357 8.383399999999999963e+00 1.050091805510356829e-01
4358 8.430800000000001404e+00 9.729065731096692149e-02
4359 8.401999999999999247e+00 1.170428981185956813e-01
4360 8.399400000000001754e+00 1.171466089991510806e-01
4361 8.365999999999999659e+00 9.402723009851966796e-02
4362 8.431400000000000006e+00 8.930245237394104918e-02
4363 8.411800000000001276e+00 8.383956106755331705e-02
4364 8.358399999999999608e+00 1.015852745234269994e-01
4365 8.442800000000001859e+00 1.159138990803086633e-01
4366 8.406600000000000961e+00 1.066398049510595414e-01
4367 8.381600000000000605e+00 1.327278719787219896e-01
4368 8.418800000000000949e+00 1.262066242318524156e-01
4369 8.496000000000000441e+00 1.275495197952545012e-01
4370 8.376400000000000290e+00 1.380760949621619993e-01
4371 8.335200000000000387e+00 9.569760707562113833e-02
4372 8.341200000000000614e+00 9.442601336496209141e-02
4373 8.371399999999999508e+00 1.020950929281127795e-01
4374 8.359600000000000364e+00 1.017320401840050154e-01
4375 8.347400000000000375e+00 9.485846298565045465e-02
4376 8.375800000000001688e+00 9.989170135701955222e-02
4377 8.350400000000000489e+00 1.050107042162847087e-01
4378 8.348399999999999821e+00 1.028025680613085246e-01
4379 8.364399999999999835e+00 1.092551509083209832e-01
4380 8.342000000000000526e+00 1.030914157435042222e-01
4381 8.369800000000001461e+00 7.233223347858129537e-02
4382 8.327399999999999025e+00 6.510827904345209416e-02
4383 8.317400000000001015e+00 8.979959910823644142e-02
4384 8.311199999999999477e+00 7.930013871362397160e-02
4385 8.321799999999999642e+00 9.369157913067749366e-02
4386 8.314200000000001367e+00 1.166435253239546388e-01
4387 8.363200000000000855e+00 7.236264229559323524e-02
4388 8.366400000000000503e+00 8.632014828532201534e-02
4389 8.367200000000000415e+00 1.097281732282098105e-01
4390 8.375000000000000000e+00 1.042727193469125957e-01
4391 8.346000000000000085e+00 8.485517073225398721e-02
4392 8.331199999999999051e+00 9.349926202917313578e-02
4393 8.328800000000001091e+00 1.093926505758040929e-01
4394 8.297799999999998732e+00 1.389484508729765810e-01
4395 8.348199999999998511e+00 1.272048426751120342e-01
4396 8.338199999999998724e+00 1.470165704946214680e-01
4397 8.314000000000000057e+00 1.073368529443638336e-01
4398 8.360599999999999810e+00 9.308258698596630354e-02
4399 8.368599999999998929e+00 1.016868133043807715e-01
4400 8.370799999999999130e+00 1.111364566647685126e-01
4401 8.368600000000000705e+00 1.373205301475346751e-01
4402 8.398600000000001842e+00 1.272278585845096621e-01
4403 8.435799999999998633e+00 1.026428370613360480e-01
4404 8.471599999999998687e+00 1.254947329572041748e-01
4405 8.433600000000001984e+00 1.175052679670148953e-01
4406 8.403399999999999537e+00 1.058064648308411487e-01
4407 8.368000000000000327e+00 1.113894070367555111e-01
4408 8.389799999999999258e+00 9.960939714705648040e-02
4409 8.353199999999999292e+00 9.333869508408614013e-02
4410 8.389799999999999258e+00 8.160411754317292710e-02
4411 8.480399999999999494e+00 5.726332159419330464e-02
4412 8.356800000000001560e+00 8.144318264900984872e-02
4413 8.395199999999999108e+00 8.093325645246197964e-02
4414 8.350199999999999179e+00 7.278098652807606095e-02
4415 8.346000000000000085e+00 6.021361972178709138e-02
4416 8.365999999999999659e+00 1.166876171665185841e-01
4417 8.366600000000000037e+00 8.359789471033335362e-02
4418 8.370599999999999596e+00 1.090290236588403600e-01
4419 8.221000000000000085e+00 1.043812243653042954e-01
4420 8.287399999999999878e+00 1.331169711193881111e-01
4421 8.338600000000001344e+00 8.448081439001392523e-02
4422 8.334199999999999164e+00 9.311085865783859383e-02
4423 8.371199999999998198e+00 1.023106641557955804e-01
4424 8.380800000000000693e+00 9.604224070688903436e-02
4425 8.449200000000001154e+00 7.891788137044725149e-02
4426 8.348599999999999355e+00 5.958093654853033327e-02
4427 8.387599999999999056e+00 8.544125467243553207e-02
4428 8.411200000000000898e+00 6.951799766966793026e-02
4429 8.462199999999999278e+00 6.955251253549347978e-02
4430 8.368199999999998084e+00 7.416975124671779107e-02
4431 8.338000000000000966e+00 1.166365294408232417e-01
4432 8.397800000000000153e+00 9.281870501143620056e-02
4433 8.385799999999999699e+00 1.065185054345019477e-01
4434 8.399000000000000909e+00 7.868062023141399186e-02
4435 8.384799999999998477e+00 7.886971535386705368e-02
4436 8.452200000000001268e+00 1.190745648742837642e-01
4437 8.412599999999997635e+00 9.305207144389647522e-02
4438 8.437599999999999767e+00 1.072632649139489275e-01
4439 8.428799999999998960e+00 8.829468840196449952e-02
4440 8.410400000000000986e+00 8.859959367852653089e-02
4441 8.479599999999999582e+00 8.529131257050728832e-02
4442 8.446400000000000574e+00 7.874444742329454738e-02
4443 8.465600000000000236e+00 1.131797154970802660e-01
4444 8.426800000000000068e+00 1.196847191582951081e-01
4445 8.488800000000001234e+00 1.545451131547030399e-01
4446 8.363800000000001234e+00 1.307848309246909257e-01
4447 8.402599999999999625e+00 1.286678203747930738e-01
4448 8.372399999999998954e+00 1.054831171325533862e-01
4449 8.402000000000001023e+00 1.215154311188500619e-01
4450 8.412800000000000722e+00 1.459384527806157628e-01
4451 8.427000000000001378e+00 1.175231041114894043e-01
4452 8.455200000000001381e+00 9.448784048754638176e-02
4453 8.480399999999999494e+00 1.199845323364641253e-01
4454 8.501400000000000290e+00 1.331016453692440427e-01
4455 8.513200000000001211e+00 1.235774736754234604e-01
4456 8.515600000000000946e+00 1.172370589873354962e-01
4457 8.428799999999998960e+00 9.839569096256188530e-02
4458 8.379200000000000870e+00 7.613850537014772712e-02
4459 8.400000000000000355e+00 1.428915672809281667e-01
4460 8.364399999999999835e+00 1.543454826031523119e-01
4461 8.355799999999998562e+00 1.408475487894622624e-01
4462 8.349800000000000111e+00 1.154755038958481389e-01
4463 8.368999999999999773e+00 9.444236337576480955e-02
4464 8.328400000000000247e+00 7.389105493901151900e-02
4465 8.353199999999999292e+00 1.110280685232340192e-01
4466 8.397799999999998377e+00 1.059771296082319819e-01
4467 8.381800000000000139e+00 1.052545105921831731e-01
4468 8.367799999999999017e+00 1.294324225223338620e-01
4469 8.400600000000000733e+00 1.277054736493309917e-01
4470 8.425000000000000711e+00 1.205975124121553693e-01
4471 8.389400000000000190e+00 1.148057838264256308e-01
4472 8.425599999999999312e+00 1.055346767655067491e-01
4473 8.328800000000001091e+00 1.086378939412947497e-01
4474 8.309799999999999187e+00 9.262025696358210103e-02
4475 8.265599999999999170e+00 1.222697346034578997e-01
4476 8.323200000000001708e+00 1.487503680667715267e-01
4477 8.275399999999999423e+00 1.052701667140317626e-01
4478 8.326400000000001356e+00 1.379500199347576672e-01
4479 8.275000000000000355e+00 9.591537937161075111e-02
4480 8.253400000000002734e+00 1.199221747634689611e-01
4481 8.300599999999999312e+00 1.257523280102599283e-01
4482 8.301999999999999602e+00 1.119971428206988501e-01
4483 8.326999999999999957e+00 1.204833598469099570e-01
4484 8.385400000000000631e+00 1.004225472690271487e-01
4485 8.321799999999999642e+00 1.327826494689723913e-01
4486 8.337999999999999190e+00 1.350167397028975702e-01
4487 8.388400000000000745e+00 1.356258382462574297e-01
4488 8.400800000000000267e+00 1.560685490417592358e-01
4489 8.413799999999998391e+00 1.294478736789445861e-01
4490 8.373400000000000176e+00 1.271397970739296390e-01
4491 8.320000000000002061e+00 9.015897071284696696e-02
4492 8.313599999999999213e+00 1.393050178565008179e-01
4493 8.280200000000000671e+00 1.044396093443480111e-01
4494 8.346599999999998687e+00 1.651182848748135312e-01
4495 8.366800000000001347e+00 1.429107133842665855e-01
4496 8.397800000000000153e+00 1.241484272957172896e-01
4497 8.288999999999997925e+00 1.045600306044330019e-01
4498 8.340999999999999304e+00 1.188959208719964356e-01
4499 8.262400000000001299e+00 1.105631403316675448e-01
4500 8.332200000000000273e+00 1.486750550697731044e-01
4501 8.264600000000001501e+00 1.276218163168037212e-01
4502 8.321200000000001040e+00 8.954167744687396846e-02
4503 8.315400000000000347e+00 9.462625428495002877e-02
4504 8.265800000000000480e+00 9.645989840342984734e-02
4505 8.269400000000000972e+00 1.448893646890618281e-01
4506 8.247800000000001575e+00 1.417821991647751911e-01
4507 8.218199999999999505e+00 1.055220924735668503e-01
4508 8.168800000000000949e+00 1.203040813937748393e-01
4509 8.166999999999999815e+00 8.303878611829547396e-02
4510 8.314199999999999591e+00 1.136617437839134576e-01
4511 8.273400000000000531e+00 1.065647596534613356e-01
4512 8.348399999999999821e+00 1.653110038684662275e-01
4513 8.305199999999999250e+00 1.631147816722936517e-01
4514 8.243199999999999861e+00 1.703566611553537224e-01
4515 8.296199999999998909e+00 1.716259654015090674e-01
4516 8.197599999999999554e+00 1.553387524090496241e-01
4517 8.198400000000001242e+00 1.362179430177978268e-01
4518 8.320199999999999818e+00 1.405686736083114619e-01
4519 8.280799999999999272e+00 1.462713642515172940e-01
4520 8.248999999999998778e+00 1.121195790216855531e-01
4521 8.318799999999999528e+00 1.491826799598398867e-01
4522 8.226800000000000779e+00 1.417824812873577089e-01
4523 8.293599999999999639e+00 1.360131170144996682e-01
4524 8.278399999999999537e+00 1.434033751346181496e-01
4525 8.316599999999999326e+00 1.699775514590087799e-01
4526 8.376200000000000756e+00 1.970087104673292899e-01
4527 8.416199999999999903e+00 1.773221700746978047e-01
4528 8.361599999999999255e+00 1.618823276333770100e-01
4529 8.460200000000000387e+00 1.869141835174634447e-01
4530 8.391000000000000014e+00 1.669143492932828321e-01
4531 8.410600000000000520e+00 1.537854609512874782e-01
4532 8.439800000000001745e+00 1.828252498972720574e-01
4533 8.446000000000001506e+00 1.346164923031348826e-01
4534 8.448400000000001242e+00 1.299146181151296930e-01
4535 8.431999999999998607e+00 1.340492446826909989e-01
4536 8.458800000000000097e+00 1.202069548736676985e-01
4537 8.380800000000000693e+00 1.657423060054373232e-01
4538 8.400000000000000355e+00 1.495189620081679438e-01
4539 8.368399999999999395e+00 1.409438469746019107e-01
4540 8.434799999999999187e+00 1.459543490273585153e-01
4541 8.404199999999999449e+00 1.191746281722751849e-01
4542 8.317199999999999704e+00 1.554074386894011561e-01
4543 8.393399999999999750e+00 1.517357176145418263e-01
4544 8.331999999999998963e+00 1.656789666795398519e-01
4545 8.388200000000001211e+00 1.819895381608513940e-01
4546 8.396600000000001174e+00 1.434538532072248962e-01
4547 8.310999999999999943e+00 1.640095119192787054e-01
4548 8.334199999999999164e+00 1.688481921727326418e-01
4549 8.359799999999999898e+00 1.516188378797305170e-01
4550 8.416800000000000281e+00 1.952420856270492278e-01
4551 8.365199999999997971e+00 1.768093662677405475e-01
4552 8.309599999999999653e+00 1.435419381226268609e-01
4553 8.241400000000002279e+00 1.404534371241943080e-01
4554 8.245799999999999130e+00 9.613132683990165128e-02
4555 8.253800000000000026e+00 1.188550041016364217e-01
4556 8.274399999999999977e+00 1.183860126873103324e-01
4557 8.303999999999998494e+00 9.546391988599668699e-02
4558 8.250399999999999068e+00 1.279232895136768466e-01
4559 8.303399999999999892e+00 1.580988551508200335e-01
4560 8.302400000000000446e+00 1.515779931256512891e-01
4561 8.370599999999999596e+00 1.413015498853426588e-01
4562 8.338200000000000500e+00 1.333651828626946922e-01
4563 8.293400000000001882e+00 1.202868571374279688e-01
4564 8.228999999999999204e+00 1.383439192736709844e-01
4565 8.293600000000001415e+00 1.632535696393802860e-01
4566 8.267399999999998528e+00 1.324681395657083260e-01
4567 8.403800000000000381e+00 1.603883786313709814e-01
4568 8.348000000000000753e+00 1.469225646386558282e-01
4569 8.343200000000001282e+00 1.387459260663174432e-01
4570 8.325799999999999201e+00 1.513600739957537133e-01
4571 8.384000000000000341e+00 1.373573441793339844e-01
4572 8.448800000000000310e+00 1.635387171283913255e-01
4573 8.393199999999998440e+00 1.430106010056596821e-01
4574 8.405400000000000205e+00 1.184255377864081443e-01
4575 8.357200000000000628e+00 1.406232982119249020e-01
4576 8.387000000000000455e+00 1.221549835250285709e-01
4577 8.379400000000000404e+00 1.192998239730470172e-01
4578 8.387600000000000833e+00 8.782783157974480281e-02
4579 8.367399999999999949e+00 1.132998146512165100e-01
4580 8.296199999999998909e+00 1.049969142403717332e-01
4581 8.365000000000000213e+00 1.057483806022578299e-01
4582 8.352199999999999847e+00 1.383995375714816845e-01
4583 8.370000000000000995e+00 1.249499099639531929e-01
4584 8.294800000000000395e+00 1.146680077440955792e-01
4585 8.377600000000001046e+00 9.199982608679203866e-02
4586 8.330000000000000071e+00 8.361291766228479139e-02
4587 8.350799999999999557e+00 9.404654166953728411e-02
4588 8.375799999999999912e+00 8.286683293091391678e-02
4589 8.349000000000000199e+00 1.066392047982355346e-01
4590 8.379400000000000404e+00 1.126976840933298224e-01
4591 8.274600000000001288e+00 1.321310258796170034e-01
4592 8.221999999999999531e+00 9.992036829395689601e-02
4593 8.175799999999998846e+00 1.079330903847380424e-01
4594 8.215999999999999304e+00 1.281586516783006502e-01
4595 8.260400000000000631e+00 1.399270095442620154e-01
4596 8.310599999999999099e+00 1.409324944787397060e-01
4597 8.259199999999999875e+00 1.274781236134263362e-01
4598 8.236800000000000566e+00 1.244338860600278374e-01
4599 8.282000000000000028e+00 1.440213873006368217e-01
4600 8.290599999999999525e+00 1.314319900176512124e-01
4601 8.301599999999998758e+00 1.470060134824423825e-01
4602 8.321999999999999176e+00 1.530270564312075920e-01
4603 8.287599999999999412e+00 1.424939577666365365e-01
4604 8.243199999999998084e+00 1.358426737074916735e-01
4605 8.270599999999999952e+00 1.238103711326315887e-01
4606 8.312400000000000233e+00 1.176705910582587777e-01
4607 8.332399999999999807e+00 1.104846052624527675e-01
4608 8.296800000000001063e+00 1.223631970814755138e-01
4609 8.317000000000000171e+00 1.207797996355350484e-01
4610 8.332800000000000651e+00 1.167669131218256745e-01
4611 8.364000000000000767e+00 1.168718956806982512e-01
4612 8.291199999999999903e+00 1.304859839216458151e-01
4613 8.349199999999999733e+00 1.252713534691790864e-01
4614 8.237399999999999167e+00 1.023271615945638841e-01
4615 8.271000000000000796e+00 1.028509601316390798e-01
4616 8.365399999999999281e+00 1.445314083512646008e-01
4617 8.387999999999999901e+00 1.719248673112763748e-01
4618 8.381200000000001538e+00 1.491647143261435882e-01
4619 8.285000000000000142e+00 1.551443199089157787e-01
4620 8.247600000000000264e+00 1.821725775192303276e-01
4621 8.218799999999999883e+00 1.529628451618236240e-01
4622 8.239999999999998437e+00 1.430124470107409507e-01
4623 8.269400000000000972e+00 1.456770675157899042e-01
4624 8.222799999999999443e+00 9.937420188358739304e-02
4625 8.214800000000000324e+00 1.547486736615212299e-01
4626 8.224200000000001509e+00 1.495805869757170226e-01
4627 8.256600000000000605e+00 1.363426859057720875e-01
4628 8.373000000000001108e+00 1.224650154125657697e-01
4629 8.277799999999999159e+00 1.423548804923806532e-01
4630 8.330600000000000449e+00 1.423257109590534419e-01
4631 8.376200000000000756e+00 1.350076738559700396e-01
4632 8.454200000000000159e+00 1.416961255645332318e-01
4633 8.395199999999999108e+00 1.363681487738247489e-01
4634 8.402400000000000091e+00 1.778479350456450558e-01
4635 8.422399999999999665e+00 1.627131463650062226e-01
4636 8.386600000000001387e+00 1.509745938891705885e-01
4637 8.426599999999998758e+00 1.674191386908915058e-01
4638 8.439600000000000435e+00 1.485504897332890484e-01
4639 8.371000000000000441e+00 1.574151199853433269e-01
4640 8.358399999999999608e+00 1.507306471823165184e-01
4641 8.407399999999999096e+00 1.749499585595833961e-01
4642 8.374399999999999622e+00 1.532630679583310285e-01
4643 8.388600000000000279e+00 1.427315241984054572e-01
4644 8.392799999999999372e+00 1.413238550280878636e-01
4645 8.394800000000000040e+00 1.466097950343020484e-01
4646 8.364399999999999835e+00 1.257679132370414232e-01
4647 8.380600000000001160e+00 1.221099832118570788e-01
4648 8.405400000000000205e+00 9.725043958769528929e-02
4649 8.413000000000000256e+00 1.156968452465321345e-01
4650 8.398400000000000531e+00 1.220647696921598052e-01
4651 8.423000000000000043e+00 1.370696173482657543e-01
4652 8.361399999999999721e+00 1.332061860425406974e-01
4653 8.376599999999999824e+00 1.402835984710972539e-01
4654 8.362000000000001876e+00 1.315194282226014033e-01
4655 8.418600000000001415e+00 1.210876046505173081e-01
4656 8.430000000000001492e+00 1.285877132544162027e-01
4657 8.420400000000000773e+00 1.277900152594090566e-01
4658 8.431599999999999540e+00 1.572469649945589243e-01
4659 8.432199999999999918e+00 1.214543206312564405e-01
4660 8.439600000000000435e+00 1.086202927633689030e-01
4661 8.405400000000001981e+00 9.794471910215464538e-02
4662 8.389799999999999258e+00 1.097635276401046356e-01
4663 8.386199999999998766e+00 9.814576913958122928e-02
4664 8.341800000000000992e+00 1.161465970229003525e-01
4665 8.333399999999999253e+00 1.124478901536175163e-01
4666 8.390600000000000946e+00 1.236991835057936751e-01
4667 8.408199999999999008e+00 1.083089654645450345e-01
4668 8.448000000000000398e+00 1.302551342558133929e-01
4669 8.475799999999999557e+00 1.471805421922340318e-01
4670 8.444399999999999906e+00 1.268916388104431858e-01
4671 8.487399999999999167e+00 1.100583845056794519e-01
4672 8.532600000000000406e+00 1.462946615567363440e-01
4673 8.563800000000000523e+00 1.465219164493831716e-01
4674 8.568999999999999062e+00 1.445555948415695735e-01
4675 8.568799999999999528e+00 1.311617017272952712e-01
4676 8.494199999999999307e+00 1.423661195650144928e-01
4677 8.482200000000000628e+00 1.347550073281138239e-01
4678 8.476399999999999935e+00 1.221456835094878041e-01
4679 8.513400000000000745e+00 1.178801425177286727e-01
4680 8.421599999999999753e+00 1.028896885018124735e-01
4681 8.447799999999999088e+00 1.149947477061452755e-01
4682 8.395399999999998641e+00 1.428231353807918047e-01
4683 8.370200000000000529e+00 1.340580172910222079e-01
4684 8.457200000000000273e+00 1.440606538927266811e-01
4685 8.484600000000000364e+00 1.693660178430134167e-01
4686 8.429000000000000270e+00 1.473013238229717303e-01
4687 8.437799999999999301e+00 1.720644995343315609e-01
4688 8.476000000000000867e+00 1.455980769103768502e-01
4689 8.521600000000001174e+00 1.300650913965770983e-01
4690 8.587400000000000588e+00 1.152363137209795468e-01
4691 8.579800000000000537e+00 1.224625330458258138e-01
4692 8.590199999999999392e+00 1.242698354388545173e-01
4693 8.592999999999999972e+00 1.120871089822554761e-01
4694 8.525800000000000267e+00 1.071572302740229354e-01
4695 8.595800000000000551e+00 1.024044530281764120e-01
4696 8.530199999999998894e+00 9.271219984446492368e-02
4697 8.582400000000001583e+00 1.108373944118137694e-01
4698 8.573599999999999000e+00 1.084002214019878646e-01
4699 8.545000000000001705e+00 1.066065664018873010e-01
4700 8.549400000000000333e+00 1.134836023397210319e-01
4701 8.482800000000001006e+00 8.835310973587753858e-02
4702 8.464199999999999946e+00 1.004634859040835215e-01
4703 8.483800000000000452e+00 9.616294504641595409e-02
4704 8.574600000000000222e+00 1.183890535480370126e-01
4705 8.498200000000000642e+00 7.608069400314367015e-02
4706 8.442599999999998772e+00 7.695900207253203451e-02
4707 8.457200000000000273e+00 1.012610092780038551e-01
4708 8.477399999999999380e+00 1.076960909225585378e-01
4709 8.414600000000000080e+00 1.196704140546022838e-01
4710 8.450599999999999667e+00 7.709765236373954111e-02
4711 8.478600000000000136e+00 1.157278186090102273e-01
4712 8.540200000000000458e+00 8.534091632974202812e-02
4713 8.504999999999999005e+00 8.391996186843764249e-02
4714 8.481800000000001560e+00 1.067139728432971307e-01
4715 8.469599999999999795e+00 1.471811400961414162e-01
4716 8.585599999999999454e+00 1.418096188557038950e-01
4717 8.583400000000001029e+00 9.772352838492893989e-02
4718 8.546599999999999753e+00 1.456443888380187235e-01
4719 8.549400000000000333e+00 9.723727680267488238e-02
4720 8.567800000000000082e+00 8.400638071003888041e-02
4721 8.531200000000001893e+00 9.798669297409709489e-02
4722 8.552600000000001756e+00 6.111929318963041369e-02
4723 8.554199999999999804e+00 5.422279963262706393e-02
4724 8.576399999999999579e+00 1.144442571735252434e-01
4725 8.506600000000000605e+00 8.990065628236539041e-02
4726 8.520000000000001350e+00 9.899050459513783484e-02
4727 8.520599999999998175e+00 1.244934054478388230e-01
4728 8.460399999999998144e+00 7.737213968864999070e-02
4729 8.478800000000001447e+00 7.628965853901811811e-02
4730 8.516000000000000014e+00 5.893114626409381301e-02
4731 8.461599999999998900e+00 7.320907047627366049e-02
4732 8.474800000000000111e+00 6.327426016951909205e-02
4733 8.484799999999999898e+00 9.062555930861874998e-02
4734 8.500600000000000378e+00 1.018432521083257047e-01
4735 8.517999999999998906e+00 1.021195377976221591e-01
4736 8.501200000000000756e+00 6.384443593610962531e-02
4737 8.488200000000000855e+00 8.686329489490934863e-02
4738 8.474199999999999733e+00 1.137982073672514916e-01
4739 8.516799999999999926e+00 9.107069781219434557e-02
4740 8.528800000000000381e+00 8.069765795858016566e-02
4741 8.473200000000000287e+00 9.258872501552206646e-02
4742 8.457200000000000273e+00 4.502479316998587305e-02
4743 8.467599999999999127e+00 6.723130223340909040e-02
4744 8.503999999999999559e+00 6.467642538050454026e-02
4745 8.477600000000000691e+00 7.916292061312552031e-02
4746 8.515400000000001413e+00 8.333671459806907267e-02
4747 8.374599999999999156e+00 8.839438896219604935e-02
4748 8.404399999999998983e+00 9.837585069517822134e-02
4749 8.427599999999999980e+00 9.632345508753312191e-02
4750 8.385600000000000165e+00 9.757975199804508337e-02
4751 8.369600000000000151e+00 1.032110846760171674e-01
4752 8.333400000000001029e+00 9.201938926117696205e-02
4753 8.363599999999999923e+00 1.157316205710435947e-01
4754 8.407599999999998630e+00 7.867126540230574838e-02
4755 8.370799999999999130e+00 1.106274468655946419e-01
4756 8.342600000000000904e+00 1.159533009448202173e-01
4757 8.326199999999998269e+00 1.144319535794087878e-01
4758 8.321999999999999176e+00 1.000291957380444047e-01
4759 8.323200000000001708e+00 1.294454016178249733e-01
4760 8.317400000000001015e+00 1.215906575358485786e-01
4761 8.368599999999998929e+00 1.456647108945744173e-01
4762 8.340599999999998460e+00 1.687743108414311299e-01
4763 8.284399999999999764e+00 1.712244375082014880e-01
4764 8.360200000000000742e+00 1.352403490087186744e-01
4765 8.360800000000001120e+00 1.408438568060388918e-01
4766 8.427000000000001378e+00 1.417276261002067828e-01
4767 8.355599999999999028e+00 1.378583620967549217e-01
4768 8.446000000000001506e+00 1.243051085032310377e-01
4769 8.460599999999999454e+00 1.252650310342036666e-01
4770 8.408599999999999852e+00 1.022469950658697474e-01
4771 8.411399999999998656e+00 1.120416351183790155e-01
4772 8.402799999999999159e+00 7.812779275008345514e-02
4773 8.404799999999999827e+00 1.230620656416916425e-01
4774 8.378199999999999648e+00 1.087045169254711591e-01
4775 8.331399999999998585e+00 1.161246227119812902e-01
4776 8.293800000000000949e+00 1.396439472372505153e-01
4777 8.287399999999999878e+00 1.325942985199589919e-01
4778 8.387800000000002143e+00 1.159490922776025557e-01
4779 8.358399999999999608e+00 1.210694346232771973e-01
4780 8.368399999999999395e+00 1.243310419806735873e-01
4781 8.373200000000000642e+00 1.028686152332188158e-01
4782 8.391799999999999926e+00 1.114635007524886062e-01
4783 8.325599999999999667e+00 1.097012670847515442e-01
4784 8.368200000000001637e+00 8.775210538784812553e-02
4785 8.365399999999999281e+00 1.186104885749991733e-01
4786 8.376599999999999824e+00 1.081001757630395271e-01
4787 8.396000000000000796e+00 8.719036644033568983e-02
4788 8.421400000000001995e+00 1.032699762757791767e-01
4789 8.423199999999999577e+00 1.142052187949394310e-01
4790 8.419999999999999929e+00 1.414971377802391461e-01
4791 8.376400000000000290e+00 1.418045415351710525e-01
4792 8.399799999999999045e+00 1.387502504502243494e-01
4793 8.362400000000000944e+00 1.086427540151665427e-01
4794 8.394800000000000040e+00 1.215366282237580475e-01
4795 8.410000000000000142e+00 1.169324591377433331e-01
4796 8.352199999999999847e+00 1.468646724028621064e-01
4797 8.445000000000000284e+00 1.517737790265497877e-01
4798 8.416799999999998505e+00 1.614386323034237014e-01
4799 8.419599999999999085e+00 1.514750408483192812e-01
4800 8.425999999999998380e+00 1.692635814344005396e-01
4801 8.413399999999999324e+00 1.371386451734157574e-01
4802 8.414199999999999235e+00 1.597353811777466326e-01
4803 8.408199999999999008e+00 1.475732767136381240e-01
4804 8.391999999999999460e+00 1.660831117242208554e-01
4805 8.446600000000000108e+00 1.478352055499636830e-01
4806 8.535000000000000142e+00 1.422355792338893532e-01
4807 8.479400000000001825e+00 1.287200372902368717e-01
4808 8.471199999999999619e+00 1.040197673521719296e-01
4809 8.476599999999999469e+00 1.590317201063990438e-01
4810 8.467999999999999972e+00 1.132441609973778435e-01
4811 8.422399999999999665e+00 1.186752206654785313e-01
4812 8.434599999999999653e+00 1.315551899394319657e-01
4813 8.437199999999998923e+00 8.073185244994687815e-02
4814 8.445999999999999730e+00 1.011830025251276438e-01
4815 8.400800000000000267e+00 9.749888204487273946e-02
4816 8.430200000000001026e+00 1.057352921214105013e-01
4817 8.421199999999998909e+00 1.053456786014499158e-01
4818 8.375000000000000000e+00 7.822582693714402735e-02
4819 8.393399999999999750e+00 8.064371023210674394e-02
4820 8.499199999999998312e+00 9.309882920853522481e-02
4821 8.441599999999999326e+00 9.084738851502567603e-02
4822 8.542799999999999727e+00 1.170201350195769902e-01
4823 8.533599999999999852e+00 1.082225854431503459e-01
4824 8.465199999999999392e+00 9.465110670245750757e-02
4825 8.401199999999999335e+00 1.084425746651194733e-01
4826 8.428200000000000358e+00 1.058162180386352236e-01
4827 8.440400000000000347e+00 1.246013162049260797e-01
4828 8.502200000000000202e+00 1.470454079527816760e-01
4829 8.426800000000000068e+00 1.128416235260729789e-01
4830 8.442199999999999704e+00 1.085491225206358795e-01
4831 8.390399999999999636e+00 1.351386251225015767e-01
4832 8.426399999999997448e+00 1.378992675832616532e-01
4833 8.450200000000000600e+00 1.201646869924771349e-01
4834 8.496199999999999974e+00 1.067866658342696284e-01
4835 8.500000000000000000e+00 1.167773950728479976e-01
4836 8.431599999999999540e+00 1.085760931328807882e-01
4837 8.484399999999999054e+00 9.034361073147351151e-02
4838 8.514400000000000190e+00 8.424231715711535950e-02
4839 8.484199999999999520e+00 7.810218946995033107e-02
4840 8.485599999999999810e+00 1.206371750332377452e-01
4841 8.425200000000000244e+00 1.144120273397862819e-01
4842 8.511799999999999145e+00 9.215091969155800311e-02
4843 8.471399999999999153e+00 1.065249642102733402e-01
4844 8.435399999999999565e+00 1.226231951956888028e-01
4845 8.475400000000000489e+00 8.304052022958417767e-02
4846 8.525000000000000355e+00 8.255906976220100946e-02
4847 8.413999999999999702e+00 8.233201078559920782e-02
4848 8.434599999999999653e+00 8.153801567367195691e-02
4849 8.395199999999999108e+00 6.775449800566747671e-02
4850 8.467000000000000526e+00 9.921411189946713338e-02
4851 8.357400000000001938e+00 7.457002078583591098e-02
4852 8.339600000000000790e+00 6.824344657181392881e-02
4853 8.364799999999998903e+00 5.427072875869650564e-02
4854 8.373599999999999710e+00 4.363723180954551251e-02
4855 8.483000000000000540e+00 5.747973555958655473e-02
4856 8.400200000000001666e+00 6.060785427648786305e-02
4857 8.465799999999997993e+00 4.213255273538499268e-02
4858 8.446600000000000108e+00 5.830444236934282515e-02
4859 8.360599999999999810e+00 8.125200305223245767e-02
4860 8.389599999999997948e+00 9.080951491996844260e-02
4861 8.391999999999999460e+00 8.883782977988588514e-02
4862 8.431000000000000938e+00 9.522814709947886869e-02
4863 8.406800000000000495e+00 8.447551124438382186e-02
4864 8.441399999999999793e+00 9.888239479300652002e-02
4865 8.435999999999998167e+00 8.158480250634919662e-02
4866 8.410999999999997812e+00 8.612363206460817155e-02
4867 8.421000000000001151e+00 8.595207967233836621e-02
4868 8.406000000000000583e+00 8.578904358949347719e-02
4869 8.459600000000000009e+00 6.899657962536971667e-02
4870 8.443599999999999994e+00 7.972783704578999264e-02
4871 8.441399999999998016e+00 8.397790185519039829e-02
4872 8.443599999999999994e+00 2.718323012447173767e-02
4873 8.411599999999999966e+00 6.903019629118836709e-02
4874 8.446600000000000108e+00 5.103379272599683353e-02
4875 8.486200000000000188e+00 3.600155552194925918e-02
4876 8.515000000000000568e+00 5.705015337402708636e-02
4877 8.462800000000001432e+00 6.803552013470601234e-02
4878 8.401199999999999335e+00 1.109632011073940494e-01
4879 8.555199999999999250e+00 7.726184051651895091e-02
4880 8.525800000000000267e+00 6.805903319912817717e-02
4881 8.524599999999999511e+00 1.048444943714260252e-01
4882 8.498800000000001020e+00 1.122266991406234982e-01
4883 8.442400000000001015e+00 1.131365900140178932e-01
4884 8.409600000000001074e+00 1.027671542857930276e-01
4885 8.379400000000000404e+00 9.987095673918403027e-02
4886 8.381800000000001916e+00 1.066798575177150543e-01
4887 8.354400000000001825e+00 1.165787630745840492e-01
4888 8.391000000000000014e+00 6.617733751066148806e-02
4889 8.362000000000000099e+00 6.009991680526698826e-02
4890 8.406800000000000495e+00 6.605839840625866988e-02
4891 8.333599999999998786e+00 6.707524133389297649e-02
4892 8.297399999999999665e+00 8.204905849551222263e-02
4893 8.349199999999999733e+00 5.170794909876036405e-02
4894 8.375600000000000378e+00 4.075350291692712151e-02
4895 8.324600000000000222e+00 4.947532718436548071e-02
4896 8.262200000000001765e+00 5.125809204408597608e-02
4897 8.284599999999999298e+00 3.607725044955620991e-02
4898 8.317000000000001947e+00 4.573138965743320933e-02
4899 8.315999999999998948e+00 3.155693267730550616e-02
4900 8.283199999999999008e+00 6.793019946974977741e-02
4901 8.341399999999998371e+00 7.090760184916722331e-02
4902 8.363599999999999923e+00 4.102350545723763842e-02
4903 8.302400000000000446e+00 4.848141912114366237e-02
4904 8.371600000000000819e+00 4.837238881841575411e-02
4905 8.353400000000000603e+00 1.768298617315520321e-02
4906 8.340999999999999304e+00 4.247634635888539872e-02
4907 8.330799999999999983e+00 5.288962090996692650e-02
4908 8.309200000000000585e+00 3.413549472323520323e-02
4909 8.257000000000001450e+00 6.428312375732819772e-02
4910 8.262999999999999901e+00 6.474565622495440098e-02
4911 8.298400000000000887e+00 5.359596999775281811e-02
4912 8.343400000000000816e+00 6.478864097972712732e-02
4913 8.364399999999999835e+00 6.341015691511907304e-02
4914 8.287600000000001188e+00 7.258352430131775890e-02
4915 8.385999999999999233e+00 7.065804978910752987e-02
4916 8.306400000000000006e+00 5.493457927389634038e-02
4917 8.304199999999999804e+00 6.056824250380704600e-02
4918 8.327400000000000801e+00 8.408785881445671184e-02
4919 8.325799999999999201e+00 1.223730035587915072e-01
4920 8.381000000000000227e+00 1.571132075924872584e-01
4921 8.401399999999998869e+00 1.450951687686394820e-01
4922 8.355799999999998562e+00 1.197525448581365226e-01
4923 8.407400000000000873e+00 9.061063955187600993e-02
4924 8.403200000000001779e+00 9.713471058277778347e-02
4925 8.368000000000000327e+00 9.456807072157066840e-02
4926 8.471599999999998687e+00 1.120923190945748715e-01
4927 8.444399999999998130e+00 1.092368436014150151e-01
4928 8.521399999999999864e+00 1.283132417172911932e-01
4929 8.489399999999999835e+00 1.633434663523460062e-01
4930 8.547999999999998266e+00 1.467076003484483193e-01
4931 8.509999999999999787e+00 1.622708846343053068e-01
4932 8.516400000000000858e+00 1.086744128118483782e-01
4933 8.576800000000000423e+00 1.272708607655343160e-01
4934 8.546799999999999287e+00 1.494104146303061320e-01
4935 8.539799999999999613e+00 9.620910559817075214e-02
4936 8.516799999999999926e+00 5.690230223813448618e-02
4937 8.527200000000000557e+00 6.612799709654001989e-02
4938 8.488400000000000389e+00 8.004178908545211968e-02
4939 8.543200000000000571e+00 1.096596188211502870e-01
4940 8.528399999999999537e+00 9.408914921498656714e-02
4941 8.449799999999999756e+00 7.888797119967015659e-02
4942 8.488200000000000855e+00 1.067866658342696423e-01
4943 8.542399999999998883e+00 1.172541171985019420e-01
4944 8.557800000000000296e+00 1.469689491015024885e-01
4945 8.677400000000000446e+00 1.269042473678482497e-01
4946 8.600400000000002265e+00 1.282418340480204200e-01
4947 8.639799999999999258e+00 1.212159725448753722e-01
4948 8.595800000000000551e+00 9.940358142441341194e-02
4949 8.607399999999998386e+00 1.372182495151428872e-01
4950 8.592200000000000060e+00 1.719354297403533072e-01
4951 8.561799999999999855e+00 1.344004166660206223e-01
4952 8.576399999999999579e+00 1.597189030766239526e-01
4953 8.493999999999999773e+00 1.625558365608567313e-01
4954 8.525400000000001199e+00 1.758889649750660644e-01
4955 8.484800000000001674e+00 1.692606038037205440e-01
4956 8.472599999999999909e+00 1.229395298510611301e-01
4957 8.534000000000000696e+00 1.421210751436957354e-01
4958 8.551999999999997826e+00 1.175676826343020481e-01
4959 8.617599999999999483e+00 1.488813218640940850e-01
4960 8.532400000000000873e+00 1.079427996672311513e-01
4961 8.535400000000000986e+00 1.520940761502563854e-01
4962 8.505200000000000315e+00 1.526529134998739767e-01
4963 8.525399999999999423e+00 1.557466147304653881e-01
4964 8.543200000000000571e+00 1.448434741367385925e-01
4965 8.492799999999999017e+00 1.616040593549555870e-01
4966 8.476200000000000401e+00 1.557917584469731276e-01
4967 8.531399999999999650e+00 1.430193273652201891e-01
4968 8.557399999999997675e+00 1.528171718099771426e-01
4969 8.587399999999998812e+00 1.884504391080051855e-01
4970 8.602000000000000313e+00 1.934123057098489085e-01
4971 8.603199999999999292e+00 1.902880763474157910e-01
4972 8.608200000000000074e+00 1.728970560767301989e-01
4973 8.621999999999999886e+00 1.729099187438359331e-01
4974 8.521799999999998931e+00 1.549875865997014102e-01
4975 8.577600000000000335e+00 1.353654608827525030e-01
4976 8.547200000000000131e+00 1.486416899796284552e-01
4977 8.596999999999999531e+00 1.634361037225251223e-01
4978 8.610599999999999810e+00 1.896939851444953973e-01
4979 8.584800000000001319e+00 1.519135017040947611e-01
4980 8.526799999999999713e+00 1.452642832908351278e-01
4981 8.512400000000001299e+00 1.204041859737442904e-01
4982 8.531800000000000495e+00 1.508420100635097516e-01
4983 8.547599999999999199e+00 1.508444496824459524e-01
4984 8.485000000000001208e+00 1.607280933751160934e-01
4985 8.462799999999999656e+00 1.311467574894630284e-01
4986 8.496800000000000352e+00 1.475345112168674755e-01
4987 8.477199999999999847e+00 1.411071649491975055e-01
4988 8.444599999999999440e+00 1.472284211692837796e-01
4989 8.516600000000000392e+00 1.479777280539202877e-01
4990 8.451600000000000890e+00 1.451406490270728544e-01
4991 8.485799999999999343e+00 1.605424305285052811e-01
4992 8.470600000000001017e+00 1.382972450918671659e-01
4993 8.512399999999999523e+00 1.532508009766997137e-01
4994 8.543800000000000949e+00 1.685247518912280640e-01
4995 8.487600000000000477e+00 1.471251440101249697e-01
4996 8.515000000000000568e+00 1.433181077184596530e-01
4997 8.478199999999999292e+00 1.645710545630672261e-01
4998 8.509999999999999787e+00 1.655567576391853146e-01
4999 8.487800000000000011e+00 1.231091873094774386e-01
5000 8.520400000000000418e+00 1.133333490196067744e-01
5001 8.506400000000001071e+00 1.633216703318943475e-01
5002 8.446600000000000108e+00 1.479504241291655919e-01
5003 8.485800000000001120e+00 1.850293814506225598e-01
5004 8.486000000000000654e+00 1.573421748928112152e-01
5005 8.564999999999999503e+00 2.001573381117965345e-01
5006 8.550999999999998380e+00 1.702955078679409262e-01
5007 8.506600000000000605e+00 1.758186793261739267e-01
5008 8.606800000000001560e+00 1.865491677815798444e-01
5009 8.603199999999999292e+00 1.832531363988076922e-01
5010 8.594200000000000728e+00 1.974648120552113251e-01
5011 8.613400000000000389e+00 1.923075869538170835e-01
5012 8.530399999999998428e+00 1.712987098608742820e-01
5013 8.647200000000001552e+00 1.706475666395510238e-01
5014 8.610200000000000742e+00 1.475743609167933512e-01
5015 8.614599999999999369e+00 1.742505322803922785e-01
5016 8.514400000000000190e+00 1.355069297121000438e-01
5017 8.603399999999998826e+00 1.572082949465453128e-01
5018 8.629400000000000404e+00 1.545932986904670070e-01
5019 8.647399999999999309e+00 1.532369668193677148e-01
5020 8.618399999999999395e+00 1.575074855364022308e-01
5021 8.618999999999999773e+00 1.581080643104580408e-01
5022 8.599799999999998334e+00 1.513524099576879223e-01
5023 8.595600000000001017e+00 1.325067847319525149e-01
5024 8.527800000000000935e+00 1.350615859524832985e-01
5025 8.533400000000000318e+00 1.493499514563026709e-01
5026 8.553200000000000358e+00 1.665651584215618597e-01
5027 8.607600000000001472e+00 1.292221652813479726e-01
5028 8.590799999999999770e+00 1.494869626422318798e-01
5029 8.650200000000001666e+00 1.578478761339537628e-01
5030 8.580200000000001381e+00 1.616567722058064038e-01
5031 8.552800000000001290e+00 1.454599326275108906e-01
5032 8.535199999999999676e+00 1.377485825698397393e-01
5033 8.500400000000000844e+00 1.651914283490520385e-01
5034 8.611000000000000654e+00 1.455403724057351134e-01
5035 8.647999999999999687e+00 1.390565352653372611e-01
5036 8.638999999999999346e+00 1.227514562031750411e-01
5037 8.660799999999998278e+00 1.403345716493265560e-01
5038 8.634399999999999409e+00 1.271454600054598427e-01
5039 8.628800000000001802e+00 1.569854515552318308e-01
5040 8.672799999999998732e+00 1.185591497945222977e-01
5041 8.642599999999999838e+00 1.384596981074274202e-01
5042 8.582600000000001117e+00 1.305124055406229056e-01
5043 8.610599999999999810e+00 1.344305322462125696e-01
5044 8.587999999999999190e+00 1.343833322998056745e-01
5045 8.647200000000001552e+00 1.217763195370922258e-01
5046 8.599600000000000577e+00 1.246459305392680073e-01
5047 8.570800000000000196e+00 1.120754745695953236e-01
5048 8.600600000000000023e+00 1.084194078567115999e-01
5049 8.584600000000000009e+00 1.577716324311818352e-01
5050 8.577400000000000801e+00 1.108312591284608545e-01
5051 8.596199999999999619e+00 1.212295013600236254e-01
5052 8.654199999999999449e+00 1.264744717324407797e-01
5053 8.677400000000000446e+00 1.260608107224445440e-01
5054 8.605199999999999960e+00 9.987648371864127350e-02
5055 8.556000000000000938e+00 1.192439516285836720e-01
5056 8.529400000000000759e+00 1.017064796362551343e-01
5057 8.461400000000001143e+00 1.119066039159438558e-01
5058 8.489800000000000679e+00 1.062485388134819242e-01
5059 8.540200000000000458e+00 1.115399121391082715e-01
5060 8.508000000000000895e+00 1.125873882812811755e-01
5061 8.533000000000001251e+00 1.202124785536011625e-01
5062 8.488800000000001234e+00 1.527909421399056000e-01
5063 8.524599999999999511e+00 1.369334436870700278e-01
5064 8.590199999999999392e+00 1.536144264058555142e-01
5065 8.482800000000001006e+00 1.471359643323140731e-01
5066 8.592000000000000526e+00 1.806404162971289307e-01
5067 8.614000000000000767e+00 1.576936270113666327e-01
5068 8.667400000000000659e+00 1.014012228723105286e-01
5069 8.658799999999999386e+00 1.533285100690671421e-01
5070 8.652400000000001867e+00 1.483106469542899430e-01
5071 8.694799999999998974e+00 1.461449691231278825e-01
5072 8.617799999999999017e+00 1.480971032802466392e-01
5073 8.612400000000000944e+00 1.342158261905056493e-01
5074 8.634800000000002029e+00 1.385967964997749380e-01
5075 8.640399999999997860e+00 1.592569244962365460e-01
5076 8.585199999999998610e+00 1.426383959528428336e-01
5077 8.543800000000000949e+00 1.533652894236502140e-01
5078 8.569799999999998974e+00 1.215395902576606041e-01
5079 8.506199999999999761e+00 1.353104282751333154e-01
5080 8.530799999999999272e+00 1.671038958253218132e-01
5081 8.531600000000000961e+00 1.537368140687193629e-01
5082 8.523199999999999221e+00 1.670004550892002504e-01
5083 8.490599999999998815e+00 1.453350886744148029e-01
5084 8.503200000000001424e+00 1.710685008994934919e-01
5085 8.421200000000000685e+00 1.345556836406400225e-01
5086 8.413199999999999790e+00 1.287109630140338412e-01
5087 8.416999999999999815e+00 1.389028437433877383e-01
5088 8.430400000000000560e+00 1.366995537666456373e-01
5089 8.347799999999999443e+00 1.253738090671254191e-01
5090 8.348400000000001597e+00 1.292840593422097950e-01
5091 8.355799999999998562e+00 1.332445571121013139e-01
5092 8.344000000000001194e+00 1.444883386298008165e-01
5093 8.353600000000000136e+00 1.510990668402687753e-01
5094 8.375000000000000000e+00 1.568584074890472801e-01
5095 8.441800000000000637e+00 1.464834188568795714e-01
5096 8.460599999999999454e+00 1.432127368637299003e-01
5097 8.489799999999998903e+00 1.314757468128627260e-01
5098 8.475400000000000489e+00 1.597957696561459195e-01
5099 8.464999999999999858e+00 1.681715790494933971e-01
5100 8.469999999999998863e+00 1.691796678091077311e-01
5101 8.474199999999999733e+00 1.672541539095517282e-01
5102 8.436399999999999011e+00 1.511371827182179106e-01
5103 8.365399999999999281e+00 1.514148209390349387e-01
5104 8.452600000000000335e+00 1.345774423891313853e-01
5105 8.458600000000000563e+00 1.279842490308865377e-01
5106 8.436799999999999855e+00 1.411329585887008686e-01
5107 8.432800000000000296e+00 1.550141670944950312e-01
5108 8.533400000000000318e+00 1.650800048461350811e-01
5109 8.552200000000000912e+00 1.381220909195917390e-01
5110 8.538000000000000256e+00 1.563071335544223006e-01
5111 8.468199999999999505e+00 1.535193538287600301e-01
5112 8.525199999999999889e+00 1.340153424052633047e-01
5113 8.511799999999999145e+00 1.828972170373293349e-01
5114 8.497400000000002507e+00 1.555867860713113782e-01
5115 8.584799999999999542e+00 1.715863397826296044e-01
5116 8.546000000000001151e+00 1.548204120909125181e-01
5117 8.519000000000000128e+00 1.474099046875751440e-01
5118 8.525200000000001666e+00 1.584364604502387086e-01
5119 8.543200000000000571e+00 1.795597727777576424e-01
5120 8.566399999999998016e+00 1.434488340837943854e-01
5121 8.501999999999998892e+00 1.742400642791433474e-01
5122 8.548999999999999488e+00 1.362480091597671472e-01
5123 8.528000000000002245e+00 1.507217303510014483e-01
5124 8.475600000000000023e+00 1.586423902996923763e-01
5125 8.456800000000001205e+00 1.259598031119452122e-01
5126 8.575799999999999201e+00 1.061626676379224254e-01
5127 8.568999999999999062e+00 9.364486104426646140e-02
5128 8.504200000000000870e+00 9.348343168711782669e-02
5129 8.546400000000000219e+00 1.108388379585422134e-01
5130 8.552799999999999514e+00 1.067188455709675576e-01
5131 8.588400000000000034e+00 1.118926628515023031e-01
5132 8.579400000000001469e+00 1.593169419741667925e-01
5133 8.494600000000001927e+00 1.484761529674041014e-01
5134 8.481800000000001560e+00 1.494208553047398913e-01
5135 8.506199999999999761e+00 1.529121054723921458e-01
5136 8.498599999999999710e+00 1.648947785710634106e-01
5137 8.480599999999999028e+00 1.907709831185024629e-01
5138 8.479000000000000981e+00 1.686383111869897145e-01
5139 8.509199999999999875e+00 1.358771209586072670e-01
5140 8.443599999999999994e+00 1.615966831342773025e-01
5141 8.450599999999999667e+00 1.271992452807798046e-01
5142 8.498200000000000642e+00 1.222906047086202708e-01
5143 8.505200000000000315e+00 1.097649853095239852e-01
5144 8.400000000000000355e+00 1.105546018942674957e-01
5145 8.465799999999997993e+00 1.317680993260508804e-01
5146 8.447599999999999554e+00 1.267743191659887747e-01
5147 8.449600000000000222e+00 1.122196417745129210e-01
5148 8.464199999999999946e+00 1.126578536987101614e-01
5149 8.416400000000001214e+00 1.215557814338750070e-01
5150 8.450400000000001910e+00 1.074179128451115822e-01
5151 8.439799999999999969e+00 1.303442825750328049e-01
5152 8.503599999999998715e+00 1.357416958786060723e-01
5153 8.531000000000000583e+00 1.327020723274509040e-01
5154 8.531000000000000583e+00 1.119714249261836020e-01
5155 8.480999999999999872e+00 1.188790982469162122e-01
5156 8.572399999999998244e+00 9.675478282751731607e-02
5157 8.461200000000001609e+00 1.080390299845385982e-01
5158 8.529600000000000293e+00 1.024443653892200962e-01
5159 8.519800000000000040e+00 1.237721778106855575e-01
5160 8.471999999999999531e+00 1.294369344507200759e-01
5161 8.537200000000002120e+00 1.349332872200184608e-01
5162 8.469000000000001194e+00 9.368116139331320036e-02
5163 8.475600000000000023e+00 1.036002316599727857e-01
5164 8.390000000000000568e+00 1.123067228619908375e-01
5165 8.380599999999999383e+00 1.104523788788635691e-01
5166 8.435600000000000875e+00 1.059345458290165132e-01
5167 8.341599999999999682e+00 1.037622667447083008e-01
5168 8.401199999999999335e+00 1.091059668395820970e-01
5169 8.420799999999999841e+00 1.206712558979975702e-01
5170 8.416999999999999815e+00 8.964373932406007051e-02
5171 8.419000000000000483e+00 9.170387123780558702e-02
5172 8.367999999999998550e+00 5.282953719274838950e-02
5173 8.363600000000001700e+00 7.249805514632794157e-02
5174 8.347400000000000375e+00 7.594345264734807255e-02
5175 8.410800000000000054e+00 6.338731734345599833e-02
5176 8.380199999999998539e+00 8.573979239536322350e-02
5177 8.403600000000000847e+00 6.518257435848945347e-02
5178 8.390800000000000480e+00 6.638698667660705710e-02
5179 8.450400000000000134e+00 3.447271384733149868e-02
5180 8.488000000000001322e+00 6.263992337160072255e-02
5181 8.436600000000000321e+00 8.459295478939145296e-02
5182 8.445000000000000284e+00 6.726960680723516328e-02
5183 8.387800000000002143e+00 5.803888351786251620e-02
5184 8.404400000000000759e+00 3.200699923454250473e-02
5185 8.431599999999999540e+00 4.258788560142436758e-02
5186 8.403200000000001779e+00 4.667624663573545496e-02
5187 8.388999999999999346e+00 4.043463861591939379e-02
5188 8.379199999999999093e+00 7.520712732181704385e-02
5189 8.380399999999999849e+00 9.398323254708788876e-02
5190 8.396800000000000708e+00 9.588968661957344986e-02
5191 8.416599999999998971e+00 6.449409275274765874e-02
5192 8.367000000000000881e+00 8.961696268006402732e-02
5193 8.396799999999998931e+00 1.094463887024144239e-01
5194 8.386799999999999145e+00 6.028160581802714107e-02
5195 8.384399999999999409e+00 7.320907047627366049e-02
5196 8.331399999999998585e+00 6.862221214737973529e-02
5197 8.419799999999998619e+00 8.457820050107475729e-02
5198 8.491200000000000969e+00 1.043185122593300873e-01
5199 8.443400000000000460e+00 9.568180600302243766e-02
5200 8.368199999999998084e+00 1.003878080246800308e-01
5201 8.431599999999999540e+00 1.006787365832527981e-01
5202 8.445800000000000196e+00 6.386510784458124257e-02
5203 8.394399999999999196e+00 7.248481220228140953e-02
5204 8.397200000000001552e+00 8.617257104206631213e-02
5205 8.490799999999998349e+00 1.133713896889334966e-01
5206 8.445400000000001128e+00 8.355434159874636224e-02
5207 8.407399999999999096e+00 9.949576875425407418e-02
5208 8.432800000000000296e+00 7.884080161946581400e-02
5209 8.464199999999999946e+00 8.367718924533727731e-02
5210 8.392599999999999838e+00 1.052412846747891734e-01
5211 8.458600000000000563e+00 9.882372184855207908e-02
5212 8.473200000000000287e+00 1.114670893133932333e-01
5213 8.487999999999999545e+00 1.033762061598314935e-01
5214 8.544399999999999551e+00 8.196516333174723445e-02
5215 8.559200000000000585e+00 8.304235064110369879e-02
5216 8.586600000000000676e+00 1.092807759855319860e-01
5217 8.595800000000000551e+00 1.096070800632877595e-01
5218 8.532400000000000873e+00 1.150403755209449402e-01
5219 8.608599999999999142e+00 1.030520645111005495e-01
5220 8.538999999999999702e+00 9.235540049179581656e-02
5221 8.536599999999999966e+00 1.090499335167153111e-01
5222 8.500400000000000844e+00 8.849795477862766602e-02
5223 8.472800000000001219e+00 8.428114854461825345e-02
5224 8.447599999999999554e+00 1.027149843012206271e-01
5225 8.502399999999999736e+00 1.032389848845871455e-01
5226 8.456799999999999429e+00 9.914732472437148836e-02
5227 8.447799999999999088e+00 8.155655706318160059e-02
5228 8.466400000000000148e+00 7.688464085888695176e-02
5229 8.464199999999999946e+00 7.074766427239849442e-02
5230 8.460400000000001697e+00 9.543525554007804834e-02
5231 8.524000000000000909e+00 8.503316999853638425e-02
5232 8.495599999999999596e+00 9.648610262623312506e-02
5233 8.502800000000000580e+00 9.049702757549547838e-02
5234 8.504200000000000870e+00 1.074937765640410769e-01
5235 8.468199999999999505e+00 7.965796884179275616e-02
5236 8.488200000000000855e+00 8.059647634977611108e-02
5237 8.424200000000000799e+00 9.060613665751346413e-02
5238 8.449000000000001620e+00 1.074202960338499491e-01
5239 8.487800000000001788e+00 1.061080204320106746e-01
5240 8.476599999999999469e+00 8.754820386507058960e-02
5241 8.482200000000000628e+00 9.717588178143769795e-02
5242 8.468799999999998107e+00 1.235606409824748925e-01
5243 8.444200000000000372e+00 1.094460232260633104e-01
5244 8.518799999999998818e+00 1.052632509473272471e-01
5245 8.404999999999999361e+00 8.527226981850544174e-02
5246 8.429199999999999804e+00 9.291518713321289535e-02
5247 8.401600000000000179e+00 1.045043922521920604e-01
5248 8.352000000000000313e+00 1.098340566491104175e-01
5249 8.446200000000001040e+00 1.068656726924040040e-01
5250 8.428599999999999426e+00 1.036060229909439301e-01
5251 8.432199999999998141e+00 1.239004116215922796e-01
5252 8.506800000000000139e+00 1.535138821084269523e-01
5253 8.453599999999999781e+00 1.373610133917189668e-01
5254 8.376799999999999358e+00 1.191669081582633488e-01
5255 8.375000000000000000e+00 1.596338310008250383e-01
5256 8.401600000000000179e+00 1.445889622343282666e-01
5257 8.422999999999998266e+00 1.532535154572316760e-01
5258 8.486399999999999721e+00 1.345804146226338149e-01
5259 8.431599999999999540e+00 1.224903588042747515e-01
5260 8.406399999999999650e+00 1.129653398171315548e-01
5261 8.497600000000000264e+00 1.358742359684129430e-01
5262 8.370999999999998664e+00 1.335026591495465376e-01
5263 8.457599999999999341e+00 1.304747025288812423e-01
5264 8.394200000000001438e+00 1.568931865952117866e-01
5265 8.462600000000000122e+00 1.688271542140067083e-01
5266 8.449999999999999289e+00 1.771263955484894681e-01
5267 8.514400000000000190e+00 1.234457289662142243e-01
5268 8.527400000000000091e+00 1.222955763713469146e-01
5269 8.532199999999999562e+00 1.304688161975880445e-01
5270 8.506600000000000605e+00 1.563978516476488001e-01
5271 8.494600000000000151e+00 1.464132780863811878e-01
5272 8.500999999999999446e+00 1.261716291406273782e-01
5273 8.482400000000001938e+00 9.683412621591649949e-02
5274 8.495200000000000529e+00 1.391121561906074333e-01
5275 8.561400000000000787e+00 1.072222364997111460e-01
5276 8.513600000000000279e+00 1.439312613715310329e-01
5277 8.480399999999999494e+00 1.610002732916934187e-01
5278 8.474199999999999733e+00 1.301612538353868476e-01
5279 8.444599999999999440e+00 1.406637408858446014e-01
5280 8.440000000000001279e+00 1.431217663390162431e-01
5281 8.475399999999998712e+00 1.316706801076078515e-01
5282 8.520799999999999486e+00 1.454863292546760556e-01
5283 8.535399999999999210e+00 1.574117149388825909e-01
5284 8.569399999999998130e+00 1.604460283085873962e-01
5285 8.575000000000001066e+00 1.437110990842391800e-01
5286 8.491400000000000503e+00 1.267254039251798914e-01
5287 8.493999999999999773e+00 1.208910253079194252e-01
5288 8.493000000000000327e+00 1.115394100755423418e-01
5289 8.407999999999999474e+00 1.242851559921779869e-01
5290 8.472599999999999909e+00 1.019523810413469345e-01
5291 8.558400000000000674e+00 1.259579612410427207e-01
5292 8.519000000000000128e+00 1.214103784690584026e-01
5293 8.455600000000000449e+00 1.372561401176646545e-01
5294 8.463800000000000878e+00 1.052066157615576397e-01
5295 8.394199999999997885e+00 1.056281780586980773e-01
5296 8.446799999999999642e+00 1.225258829798830384e-01
5297 8.477000000000000313e+00 1.013177180951092965e-01
5298 8.469400000000000261e+00 1.256202531441486803e-01
5299 8.533600000000001629e+00 9.789365658713554408e-02
5300 8.549200000000000799e+00 1.013723433683961644e-01
5301 8.523599999999998289e+00 1.151727745606573178e-01
5302 8.528999999999999915e+00 8.906671656685227756e-02
5303 8.449599999999998445e+00 7.592132770177290046e-02
5304 8.434599999999999653e+00 8.661344006561559616e-02
5305 8.517599999999999838e+00 1.057508770649208396e-01
5306 8.513600000000000279e+00 9.857731990676153744e-02
5307 8.425000000000000711e+00 1.087775712176000109e-01
5308 8.487999999999999545e+00 9.317896758389200562e-02
5309 8.465399999999998926e+00 1.120726906967079578e-01
5310 8.432399999999999451e+00 1.284512670237236975e-01
5311 8.346799999999999997e+00 1.284764258531501946e-01
5312 8.445600000000000662e+00 1.401432410071923040e-01
5313 8.404999999999999361e+00 1.194406965820277583e-01
5314 8.434400000000000119e+00 1.280479910033732183e-01
5315 8.341800000000000992e+00 1.172639416018411290e-01
5316 8.366999999999999105e+00 1.200356613677786843e-01
5317 8.378200000000001424e+00 1.297407877269133591e-01
5318 8.323600000000000776e+00 9.252657996489434267e-02
5319 8.420400000000000773e+00 1.195721037700684941e-01
5320 8.397399999999999309e+00 1.578471665884441932e-01
5321 8.438400000000001455e+00 1.230120644489799409e-01
5322 8.410399999999999210e+00 1.102131026693288218e-01
5323 8.485200000000000742e+00 1.175208577232143559e-01
5324 8.427200000000000912e+00 1.271693044724236665e-01
5325 8.444399999999999906e+00 9.850790831197274444e-02
5326 8.429200000000001580e+00 6.348253303074791187e-02
5327 8.461199999999999832e+00 9.778155245239271431e-02
5328 8.471799999999998221e+00 9.924450614517664471e-02
5329 8.460599999999999454e+00 6.835121066959960745e-02
5330 8.515800000000000480e+00 7.497114111443152484e-02
5331 8.536800000000001276e+00 1.047608323754639359e-01
5332 8.529399999999998983e+00 8.736479840301807076e-02
5333 8.490999999999999659e+00 1.100418102359281003e-01
5334 8.503599999999998715e+00 9.838886115816171396e-02
5335 8.489399999999999835e+00 1.298782814792372176e-01
5336 8.463399999999998258e+00 1.159132779279405528e-01
5337 8.457200000000000273e+00 1.291248697966429493e-01
5338 8.495200000000000529e+00 1.176780013426469984e-01
5339 8.461000000000000298e+00 1.037886313620137169e-01
5340 8.434200000000000585e+00 1.265459284212652746e-01
5341 8.353600000000001913e+00 1.217921508144101522e-01
5342 8.410600000000000520e+00 1.388583738922503086e-01
5343 8.379999999999999005e+00 9.839430877850605106e-02
5344 8.497800000000001575e+00 8.113563951803180740e-02
5345 8.463400000000000034e+00 1.177854320363941332e-01
5346 8.446200000000001040e+00 1.241655024553922071e-01
5347 8.511199999999998766e+00 1.206175443291729182e-01
5348 8.497600000000000264e+00 1.312648010702031909e-01
5349 8.440599999999999881e+00 1.205287019759192363e-01
5350 8.427800000000001290e+00 1.003503462873944485e-01
5351 8.517199999999998994e+00 1.272425714924060036e-01
5352 8.559400000000000119e+00 1.157482094893911295e-01
5353 8.574400000000000688e+00 1.174879057605505289e-01
5354 8.550800000000000622e+00 9.299780642574337342e-02
5355 8.551999999999999602e+00 8.930711057916958240e-02
5356 8.560000000000000497e+00 8.372574275573799185e-02
5357 8.486599999999999255e+00 9.387336150367694976e-02
5358 8.534200000000000230e+00 9.463462368499174493e-02
5359 8.484800000000001674e+00 1.069618249657325465e-01
5360 8.561199999999999477e+00 1.195014309537756614e-01
5361 8.435399999999999565e+00 1.091437950595450512e-01
5362 8.480600000000000804e+00 8.526410733714383239e-02
5363 8.428800000000000736e+00 9.345732716058172129e-02
5364 8.451600000000002666e+00 9.806716066043728863e-02
5365 8.475600000000000023e+00 9.572736285932036127e-02
5366 8.446799999999999642e+00 7.560497338138527645e-02
5367 8.504599999999999937e+00 8.648680824264477762e-02
5368 8.496199999999999974e+00 1.123385597201602137e-01
5369 8.520799999999999486e+00 1.069146949675300190e-01
5370 8.492399999999999949e+00 1.210201966615489372e-01
5371 8.493199999999999861e+00 1.207938409025891002e-01
5372 8.511799999999999145e+00 1.254286729579803250e-01
5373 8.476000000000000867e+00 1.569909551534737491e-01
5374 8.425399999999999778e+00 1.469347065876541181e-01
5375 8.469800000000001106e+00 1.408163058740002638e-01
5376 8.413199999999999790e+00 1.456201634389963362e-01
5377 8.382600000000000051e+00 1.295822827395781696e-01
5378 8.379200000000000870e+00 1.561428576656646583e-01
5379 8.394000000000000128e+00 1.316944949494852357e-01
5380 8.333200000000001495e+00 1.485130027977348555e-01
5381 8.348599999999999355e+00 1.418747616738087469e-01
5382 8.319399999999999906e+00 1.286267779274594403e-01
5383 8.349799999999998334e+00 1.078715532473691757e-01
5384 8.393199999999998440e+00 1.510638010907974782e-01
5385 8.326599999999999113e+00 1.227946578642572645e-01
5386 8.394399999999999196e+00 1.192971416254388212e-01
5387 8.458400000000001029e+00 1.103335307148285427e-01
5388 8.493999999999999773e+00 1.416166656859284001e-01
5389 8.421400000000000219e+00 1.226434180867445045e-01
5390 8.396200000000000330e+00 1.432246906088471827e-01
5391 8.431599999999999540e+00 1.558208201749687882e-01
5392 8.440000000000001279e+00 1.270788731457751786e-01
5393 8.466799999999999216e+00 1.510386440617103587e-01
5394 8.502200000000000202e+00 1.163073170527116201e-01
5395 8.524000000000000909e+00 1.346946175613561725e-01
5396 8.438200000000000145e+00 1.235324734634581784e-01
5397 8.472199999999999065e+00 1.502356548892438415e-01
5398 8.441800000000000637e+00 1.417607562056578951e-01
5399 8.427400000000000446e+00 1.651415392928139991e-01
5400 8.486399999999999721e+00 1.596051628237633579e-01
5401 8.462799999999999656e+00 1.487581661623993134e-01
5402 8.448600000000000776e+00 1.533807289068611357e-01
5403 8.400999999999999801e+00 1.282881132451482442e-01
5404 8.391600000000000392e+00 1.274615549881611132e-01
5405 8.386200000000000543e+00 1.441844374403838669e-01
5406 8.357599999999999696e+00 1.372360302544488597e-01
5407 8.384800000000000253e+00 1.426983952257348531e-01
5408 8.441399999999999793e+00 1.224279706603030871e-01
5409 8.440799999999999415e+00 1.105200072385087023e-01
5410 8.468600000000000350e+00 7.740211883404742033e-02
5411 8.409000000000000696e+00 1.051752822672704230e-01
5412 8.415399999999999991e+00 1.223384158798861004e-01
5413 8.417199999999999349e+00 1.112914731684327002e-01
5414 8.458000000000001961e+00 7.775808639620718221e-02
5415 8.454200000000000159e+00 8.823305503041374565e-02
5416 8.460800000000000765e+00 9.416215800415783654e-02
5417 8.428000000000000824e+00 8.966470877664171890e-02
5418 8.462199999999999278e+00 8.893431283818391264e-02
5419 8.437000000000001165e+00 1.128981842192335466e-01
5420 8.425800000000000622e+00 8.034644982822812531e-02
5421 8.386199999999998766e+00 8.769738878666794024e-02
5422 8.379999999999999005e+00 9.866995490016197690e-02
5423 8.422800000000000509e+00 1.010435153782766465e-01
5424 8.416999999999998039e+00 1.227110426978761520e-01
5425 8.415399999999999991e+00 8.476867345900854223e-02
5426 8.407000000000000028e+00 7.516754618849831593e-02
5427 8.309200000000000585e+00 6.938034303749157639e-02
5428 8.369199999999999307e+00 5.419992619921166349e-02
5429 8.358600000000000918e+00 3.389938052531346613e-02
5430 8.374600000000000932e+00 5.537118384141714172e-02
5431 8.397399999999999309e+00 5.879088364704166542e-02
5432 8.417600000000000193e+00 4.776492436924822255e-02
5433 8.429599999999998872e+00 4.516246228894095494e-02
5434 8.408399999999998542e+00 4.061290435317342629e-02
5435 8.438800000000000523e+00 5.952303755689895837e-02
5436 8.422399999999999665e+00 5.584736341135533577e-02
5437 8.398000000000001464e+00 6.988104177815332441e-02
5438 8.322200000000000486e+00 8.006567304407066765e-02
5439 8.409799999999998832e+00 7.905157809936498581e-02
5440 8.418800000000000949e+00 7.079175093187062284e-02
5441 8.410000000000000142e+00 7.547979862188300415e-02
5442 8.389000000000001123e+00 7.984234465495089472e-02
5443 8.402400000000000091e+00 8.860004514671537823e-02
5444 8.299200000000000799e+00 1.008275359214931971e-01
5445 8.407000000000000028e+00 1.188875098570071620e-01
5446 8.375200000000001310e+00 8.062327207450727118e-02
5447 8.395800000000001262e+00 1.181610426494282412e-01
5448 8.362799999999998235e+00 1.310631603464528505e-01
5449 8.368999999999999773e+00 1.161009905211838611e-01
5450 8.357799999999999230e+00 8.631171415283102333e-02
5451 8.405599999999999739e+00 1.047536538742205453e-01
5452 8.352399999999999380e+00 6.721583146848662815e-02
5453 8.390200000000000102e+00 8.824212146135196333e-02
5454 8.426199999999999690e+00 6.147871176269063126e-02
5455 8.454200000000000159e+00 6.827907439325747729e-02
5456 8.348599999999999355e+00 8.649790748914108762e-02
5457 8.426199999999999690e+00 7.117943523237596493e-02
5458 8.432399999999999451e+00 8.013917893265440351e-02
5459 8.455200000000001381e+00 1.096213117965661038e-01
5460 8.468199999999999505e+00 9.662024632549859327e-02
5461 8.446999999999999176e+00 1.241827685309037088e-01
5462 8.462999999999999190e+00 9.233937405029332690e-02
5463 8.491600000000000037e+00 9.321270299696282624e-02
5464 8.429199999999999804e+00 8.510623948924085636e-02
5465 8.471199999999999619e+00 8.454224979263311179e-02
5466 8.467399999999999594e+00 6.911706012266434496e-02
5467 8.506600000000000605e+00 8.923748091469176080e-02
5468 8.481799999999999784e+00 1.095636436049840234e-01
5469 8.482600000000001472e+00 1.129363006300454220e-01
5470 8.488200000000000855e+00 1.159918617834888865e-01
5471 8.524600000000001288e+00 1.252062618242396341e-01
5472 8.483800000000000452e+00 1.163423912424014911e-01
5473 8.441199999999998482e+00 1.070272488668190386e-01
5474 8.449999999999999289e+00 1.306124036988831616e-01
5475 8.499399999999999622e+00 1.480933759490949686e-01
5476 8.393800000000000594e+00 1.506568020369475347e-01
5477 8.356399999999998940e+00 1.353297011006822093e-01
5478 8.335800000000000765e+00 1.292982289128509488e-01
5479 8.429000000000000270e+00 8.563410535528451217e-02
5480 8.337599999999998346e+00 8.623855286355400218e-02
5481 8.300999999999998380e+00 7.260082644157711540e-02
5482 8.355599999999999028e+00 6.108394224344089463e-02
5483 8.310200000000000031e+00 3.394513219888833921e-02
5484 8.352399999999999380e+00 4.605700815294015010e-02
5485 8.355000000000000426e+00 5.397258563381952812e-02
5486 8.342999999999999972e+00 5.390658586851877765e-02
5487 8.351600000000001245e+00 5.861644820355455671e-02
5488 8.366999999999999105e+00 4.106677489163238631e-02
5489 8.323599999999999000e+00 7.417902668544512634e-02
5490 8.372399999999998954e+00 8.631412398906659900e-02
5491 8.347800000000001219e+00 5.192717978092002001e-02
5492 8.368199999999998084e+00 4.971068295648316954e-02
5493 8.358599999999999142e+00 4.158326586500890598e-02
5494 8.355999999999999872e+00 3.496054919477106782e-02
5495 8.395400000000000418e+00 2.111227131314856800e-02
5496 8.335800000000000765e+00 3.713693579174252163e-02
5497 8.389000000000001123e+00 9.835161411995235747e-02
5498 8.438799999999998747e+00 8.264933151574792303e-02
5499 8.397200000000001552e+00 1.032175953992340578e-01
5500 8.439599999999998658e+00 1.285754564448441384e-01
5501 8.509600000000000719e+00 1.541029785565483090e-01
5502 8.472799999999999443e+00 1.527123832568923756e-01
5503 8.411799999999999500e+00 1.196813769974262032e-01
5504 8.457800000000000651e+00 1.156025605252753025e-01
5505 8.493199999999999861e+00 1.313920545542994200e-01
5506 8.449999999999999289e+00 1.742538378343500283e-01
5507 8.498200000000000642e+00 1.618830194924717469e-01
5508 8.435999999999999943e+00 1.156079582035769715e-01
5509 8.553999999999998494e+00 1.309262387758848012e-01
5510 8.527399999999998315e+00 7.573247652097496452e-02
5511 8.428399999999999892e+00 5.269504720559625710e-02
5512 8.470800000000000551e+00 7.234273978776317726e-02
5513 8.455600000000000449e+00 6.977999713384898384e-02
5514 8.507000000000001450e+00 1.149131846221312231e-01
5515 8.470000000000002416e+00 7.378400910766517995e-02
5516 8.372400000000000730e+00 9.850384764058713050e-02
5517 8.391000000000000014e+00 8.241116429222444806e-02
5518 8.348400000000001597e+00 9.707588784039018759e-02
5519 8.267399999999998528e+00 9.526661534871486148e-02
5520 8.339199999999999946e+00 1.066813573216989081e-01
5521 8.391400000000000858e+00 1.022309542164211854e-01
5522 8.384599999999998943e+00 1.155794445392431674e-01
5523 8.408799999999999386e+00 7.857399060757955245e-02
5524 8.419600000000000861e+00 8.469455708603707000e-02
5525 8.382400000000000517e+00 6.719499981397440702e-02
5526 8.434200000000000585e+00 1.051529933002382927e-01
5527 8.367399999999999949e+00 8.677077849137920795e-02
5528 8.414799999999999613e+00 9.057213699587748912e-02
5529 8.468799999999999883e+00 1.092437275087224519e-01
5530 8.508600000000001273e+00 9.691753195371828611e-02
5531 8.433799999999999741e+00 9.505257492566950017e-02
5532 8.456200000000000827e+00 1.337835266391194100e-01
5533 8.452000000000001734e+00 1.176962191406335095e-01
5534 8.478799999999999670e+00 9.781222827438310063e-02
5535 8.413399999999999324e+00 8.929707721980593982e-02
5536 8.381000000000000227e+00 9.406678478612928718e-02
5537 8.370400000000000063e+00 1.088325686547919890e-01
5538 8.373599999999999710e+00 1.078197013536950355e-01
5539 8.333000000000000185e+00 6.519447829379404480e-02
5540 8.240800000000001901e+00 6.641048110050098985e-02
5541 8.288999999999997925e+00 7.515583809658438197e-02
5542 8.341800000000000992e+00 1.029475206112319546e-01
5543 8.304199999999999804e+00 9.965837646680789086e-02
5544 8.356399999999998940e+00 8.397980709670647970e-02
5545 8.315200000000000813e+00 1.070694727735221341e-01
5546 8.334600000000000009e+00 1.121789998172561670e-01
5547 8.322400000000000020e+00 1.249043153778123666e-01
5548 8.353600000000000136e+00 8.653581917333429130e-02
5549 8.389200000000000657e+00 8.562681822887026339e-02
5550 8.365800000000000125e+00 8.666967174277274977e-02
5551 8.368000000000000327e+00 9.934143143724079306e-02
5552 8.277400000000000091e+00 1.030912605413281530e-01
5553 8.370799999999999130e+00 9.832655795867159543e-02
5554 8.428000000000000824e+00 1.022025439996479823e-01
5555 8.399599999999999511e+00 6.716820676480787788e-02
5556 8.370599999999999596e+00 8.540613561097352979e-02
5557 8.398199999999999221e+00 7.291057536462032529e-02
5558 8.457000000000000739e+00 5.795860591836220210e-02
5559 8.414199999999997459e+00 5.779577839254355226e-02
5560 8.437999999999998835e+00 9.884614307093624042e-02
5561 8.440599999999999881e+00 8.997448527221491021e-02
5562 8.452400000000000801e+00 8.149630666478070717e-02
5563 8.449000000000001620e+00 7.628315672545285531e-02
5564 8.440000000000001279e+00 7.053396345024143255e-02
5565 8.391600000000000392e+00 7.168799062604576389e-02
5566 8.446999999999999176e+00 5.138015180981846119e-02
5567 8.439800000000001745e+00 9.903510488710549897e-02
5568 8.437000000000001165e+00 8.666117931346180303e-02
5569 8.464199999999999946e+00 7.671682996579039238e-02
5570 8.409200000000000230e+00 9.735271953058120820e-02
5571 8.323400000000001242e+00 6.188802792140023212e-02
5572 8.382200000000000983e+00 8.910640829929122875e-02
5573 8.443200000000000927e+00 6.880081394867369748e-02
5574 8.375600000000000378e+00 1.056456719416368484e-01
5575 8.405199999999998894e+00 8.083187490093265981e-02
5576 8.403600000000000847e+00 7.538519748597878600e-02
5577 8.440599999999999881e+00 9.465499458560019952e-02
5578 8.499600000000000932e+00 8.067594437005377872e-02
5579 8.411200000000000898e+00 5.329420231132064867e-02
5580 8.400600000000000733e+00 4.077312840585085862e-02
5581 8.381000000000000227e+00 4.870564648990916012e-02
5582 8.399199999999998667e+00 4.305847187255947006e-02
5583 8.479800000000000892e+00 2.774512569803928852e-02
5584 8.392799999999999372e+00 2.611880548570317401e-02
5585 8.407000000000000028e+00 5.218045611146001489e-02
5586 8.426399999999999224e+00 2.299147668158785240e-02
5587 8.408999999999998920e+00 4.682136264569840278e-02
5588 8.446600000000000108e+00 1.134054672403405142e-02
5589 8.400200000000001666e+00 6.491495975505180704e-02
5590 8.403199999999998226e+00 5.221371467344554373e-02
5591 8.368199999999999861e+00 6.049356990623051822e-02
5592 8.400600000000000733e+00 7.218564954338234363e-02
5593 8.376599999999999824e+00 7.256037486121456881e-02
5594 8.359600000000000364e+00 5.992034712850044520e-02
5595 8.372400000000000730e+00 5.619295329487474649e-02
5596 8.383999999999998565e+00 6.434780493536663981e-02
5597 8.448199999999999932e+00 6.980853815974104315e-02
5598 8.434999999999998721e+00 5.592208865913354116e-02
5599 8.416399999999999437e+00 5.160511602544835125e-02
5600 8.445800000000000196e+00 7.453342874173977950e-02
5601 8.471399999999999153e+00 8.473091525529517776e-02
5602 8.409200000000000230e+00 5.387793611488841256e-02
5603 8.400000000000000355e+00 5.322104846768786063e-02
5604 8.459999999999999076e+00 5.799793099757939024e-02
5605 8.399799999999999045e+00 5.601456953329189692e-02
5606 8.350799999999999557e+00 7.010243932988353965e-02
5607 8.366000000000001435e+00 7.917929022162299713e-02
5608 8.401799999999999713e+00 6.519901839751877926e-02
5609 8.416199999999999903e+00 3.701610460326693747e-02
5610 8.348800000000000665e+00 6.740231450031974880e-02
5611 8.310800000000000409e+00 5.825763469280225565e-02
5612 8.339400000000001256e+00 3.027685584733013496e-02
5613 8.363800000000001234e+00 4.398854396317288667e-02
5614 8.358399999999999608e+00 7.048381374471739125e-02
5615 8.352399999999999380e+00 1.038720751694120897e-01
5616 8.359799999999999898e+00 6.965078606878741252e-02
5617 8.263400000000000745e+00 4.889629842840852864e-02
5618 8.243400000000001171e+00 9.460596175717478351e-02
5619 8.273199999999999221e+00 7.678197705190971389e-02
5620 8.233999999999999986e+00 7.068295409785876893e-02
5621 8.302399999999998670e+00 7.222498182761977192e-02
5622 8.281600000000000961e+00 7.301594346442409622e-02
5623 8.257400000000000517e+00 5.159891471726873319e-02
5624 8.194999999999998508e+00 6.775012915116850054e-02
5625 8.194999999999998508e+00 6.485861546471671790e-02
5626 8.280999999999998806e+00 2.653752060762281165e-02
5627 8.282999999999999474e+00 4.549725266430926229e-02
5628 8.265000000000000568e+00 5.588345014402748556e-02
5629 8.319800000000000750e+00 3.247078687066251579e-02
5630 8.307399999999999451e+00 4.513499750747761857e-02
5631 8.277200000000000557e+00 4.966721252496456712e-02
5632 8.327799999999999869e+00 5.252534626254266870e-02
5633 8.316600000000001103e+00 5.177381577593065387e-02
5634 8.382600000000000051e+00 4.216311183961640036e-02
5635 8.418200000000002348e+00 6.921872579006349557e-02
5636 8.421000000000001151e+00 7.009079825483512105e-02
5637 8.351800000000000779e+00 1.051735327922382057e-01
5638 8.388600000000000279e+00 6.145736733704112997e-02
5639 8.396800000000000708e+00 4.389569454969365070e-02
5640 8.404799999999999827e+00 4.591330961714699954e-02
5641 8.430799999999999628e+00 5.902772230062754144e-02
5642 8.480000000000000426e+00 8.329273677818484212e-02
5643 8.436600000000002098e+00 7.649972548970337960e-02
5644 8.458000000000000185e+00 5.609420647446572428e-02
5645 8.498000000000001108e+00 5.022190757030228075e-02
5646 8.465399999999998926e+00 8.242892696135262209e-02
5647 8.612800000000000011e+00 7.269409879763275018e-02
5648 8.523599999999998289e+00 9.309719652062553585e-02
5649 8.475600000000000023e+00 8.937006210135467477e-02
5650 8.493399999999999395e+00 8.082850982172055943e-02
5651 8.481399999999998940e+00 8.727959669934323705e-02
5652 8.471000000000000085e+00 4.707440918375937339e-02
5653 8.428999999999998494e+00 4.770157230113088176e-02
5654 8.476800000000000779e+00 6.094876536895563190e-02
5655 8.461199999999998056e+00 7.738599356472715407e-02
5656 8.402000000000001023e+00 5.894471986531094054e-02
5657 8.438400000000001455e+00 8.404979476477007772e-02
5658 8.418600000000001415e+00 6.224634929054067428e-02
5659 8.358000000000000540e+00 7.411072796835821430e-02
5660 8.456599999999998118e+00 8.470825225442903117e-02
5661 8.441200000000000259e+00 6.985321753505693843e-02
5662 8.478799999999997894e+00 1.047031613658344767e-01
5663 8.495599999999999596e+00 5.416759178697151678e-02
5664 8.452200000000001268e+00 6.897385011727273640e-02
5665 8.408000000000001251e+00 7.424607733745944294e-02
5666 8.477199999999999847e+00 7.766461227611969054e-02
5667 8.502599999999999270e+00 6.499144559093913975e-02
5668 8.475799999999999557e+00 3.730780079286376283e-02
5669 8.581599999999999895e+00 4.169278114973872656e-02
5670 8.552400000000000446e+00 3.741935328142370620e-02
5671 8.586999999999999744e+00 6.506181675914055051e-02
5672 8.578200000000000713e+00 3.839312438445197095e-02
5673 8.578599999999999781e+00 3.446807218281884577e-02
5674 8.527000000000001023e+00 4.325089594447714680e-02
5675 8.434999999999998721e+00 4.980682684130749438e-02
5676 8.480199999999999960e+00 5.869405421335268519e-02
5677 8.428399999999999892e+00 8.052308985626437099e-02
5678 8.494600000000000151e+00 9.224298347299927925e-02
5679 8.510799999999999699e+00 4.893538596966408305e-02
5680 8.489600000000001145e+00 2.621388944815327207e-02
5681 8.431800000000000850e+00 4.076410185445045881e-02
5682 8.398199999999999221e+00 4.777229322525778504e-02
5683 8.414200000000001012e+00 4.300176740553810634e-02
5684 8.371999999999999886e+00 6.891095703877579692e-02
5685 8.429400000000001114e+00 8.183329395789935845e-02
5686 8.428599999999999426e+00 6.457343106882287853e-02
5687 8.461400000000001143e+00 8.405645721775321932e-02
5688 8.495599999999999596e+00 8.830972766349133585e-02
5689 8.474600000000000577e+00 8.601423138062677665e-02
5690 8.472399999999998599e+00 8.000479985600850164e-02
5691 8.499200000000000088e+00 4.911244241533896382e-02
5692 8.422200000000000131e+00 6.439838507291924252e-02
5693 8.432199999999999918e+00 7.640596835326410319e-02
5694 8.318599999999999994e+00 6.722713737769892006e-02
5695 8.456199999999999051e+00 8.586333326863115900e-02
5696 8.400399999999999423e+00 9.737046780210112384e-02
5697 8.410199999999999676e+00 8.971929558350329181e-02
5698 8.442399999999999238e+00 8.803299381481938246e-02
5699 8.447399999999998244e+00 8.141135055998048597e-02
5700 8.509199999999999875e+00 1.046970486690051300e-01
5701 8.486200000000000188e+00 1.192917096868008481e-01
5702 8.462799999999999656e+00 1.017079741219928807e-01
5703 8.495799999999999130e+00 7.160022346333841381e-02
5704 8.441399999999999793e+00 6.535968176177109346e-02
5705 8.470600000000001017e+00 5.444894856652436610e-02
5706 8.489200000000000301e+00 4.289186403037293510e-02
5707 8.465199999999999392e+00 1.054511830184944321e-01
5708 8.439199999999999591e+00 1.091023006173563459e-01
5709 8.413800000000000168e+00 1.312690062429056614e-01
5710 8.413399999999999324e+00 1.273441321773406687e-01
5711 8.418200000000002348e+00 1.170625132140943048e-01
5712 8.462399999999998812e+00 1.299472508366376067e-01
5713 8.443199999999999150e+00 1.261365609171266056e-01
5714 8.449799999999999756e+00 1.000517466114410475e-01
5715 8.365399999999999281e+00 1.022102147537123640e-01
5716 8.337199999999999278e+00 9.793565234377109296e-02
5717 8.450799999999999201e+00 1.337877124402686024e-01
5718 8.429600000000000648e+00 1.422259048134340564e-01
5719 8.338800000000000878e+00 1.124456846659755704e-01
5720 8.338800000000000878e+00 9.165387062203092516e-02
5721 8.304800000000000182e+00 8.328380394770633355e-02
5722 8.352799999999998448e+00 9.119008718057025620e-02
5723 8.388600000000000279e+00 1.214135412546721304e-01
5724 8.400399999999999423e+00 1.162313554941179494e-01
5725 8.343199999999999505e+00 6.312679304384137546e-02
5726 8.416800000000000281e+00 7.453020864052378736e-02
5727 8.450800000000000978e+00 1.285274756618208225e-01
5728 8.453999999999998849e+00 1.144597745935223843e-01
5729 8.349399999999999267e+00 8.197150724489575546e-02
5730 8.398199999999999221e+00 9.060878544600405038e-02
5731 8.403799999999998604e+00 1.128153890211790189e-01
5732 8.359199999999999520e+00 8.841420700317335901e-02
5733 8.387600000000000833e+00 7.504750495519475761e-02
5734 8.378999999999999559e+00 6.141270226915594016e-02
5735 8.355999999999999872e+00 7.541936090951710525e-02
5736 8.376400000000000290e+00 9.048208662492247811e-02
5737 8.356600000000000250e+00 9.559397470552201403e-02
5738 8.420999999999999375e+00 1.241689172055550489e-01
5739 8.351200000000000401e+00 9.859306263627262701e-02
5740 8.370999999999998664e+00 9.804488767906259505e-02
5741 8.343799999999999883e+00 9.899066622667000714e-02
5742 8.384800000000000253e+00 1.127813459752985276e-01
5743 8.399800000000000821e+00 1.177490212273543946e-01
5744 8.305199999999999250e+00 1.176548851514463701e-01
5745 8.277400000000000091e+00 1.096173708861874901e-01
5746 8.287800000000000722e+00 1.294299501661034524e-01
5747 8.230199999999999960e+00 8.023435673076728669e-02
5748 8.302600000000001756e+00 8.658526433522051313e-02
5749 8.275999999999999801e+00 9.720740712517737803e-02
5750 8.372999999999999332e+00 1.154909520265549050e-01
5751 8.306800000000000850e+00 1.072296227728141704e-01
5752 8.294999999999998153e+00 1.238583061405248847e-01
5753 8.362999999999999545e+00 1.234772853605066445e-01
5754 8.415000000000000924e+00 1.248166655539234698e-01
5755 8.333000000000000185e+00 1.160010344781458730e-01
5756 8.301599999999998758e+00 9.670019648377138621e-02
5757 8.344799999999999329e+00 9.038114847688075160e-02
5758 8.359600000000000364e+00 1.168871592605448817e-01
5759 8.358999999999999986e+00 1.251213810665467441e-01
5760 8.356400000000000716e+00 1.148528101528212969e-01
5761 8.415200000000000458e+00 1.375617388665904828e-01
5762 8.465199999999999392e+00 1.578045373238676774e-01
5763 8.439199999999999591e+00 1.557999743260568282e-01
5764 8.451800000000000423e+00 1.200781079131412882e-01
5765 8.443999999999999062e+00 1.413095892004502807e-01
5766 8.422000000000000597e+00 1.354163948715220722e-01
5767 8.349600000000000577e+00 1.068713619263831210e-01
5768 8.306400000000000006e+00 1.185831691261454712e-01
5769 8.329399999999999693e+00 8.433058757058424504e-02
5770 8.338200000000000500e+00 7.935207621732405514e-02
5771 8.271600000000001174e+00 9.714261680642537200e-02
5772 8.334799999999999542e+00 8.577197677563454248e-02
5773 8.307599999999998985e+00 9.704209395927120008e-02
5774 8.363999999999998991e+00 1.101940107265362567e-01
5775 8.327400000000000801e+00 1.127920564578908519e-01
5776 8.285600000000000520e+00 1.157295467890545881e-01
5777 8.255200000000002092e+00 1.116474451118343314e-01
5778 8.287600000000001188e+00 1.177783002084847735e-01
5779 8.267599999999998062e+00 7.737420758883400973e-02
5780 8.258799999999999031e+00 1.038870155505489806e-01
5781 8.246599999999999042e+00 7.496644582745021212e-02
5782 8.298999999999999488e+00 8.855597100139557531e-02
5783 8.304400000000001114e+00 1.159153484228900577e-01
5784 8.291800000000000281e+00 1.278021596061660881e-01
5785 8.298600000000000421e+00 1.102954577487213761e-01
5786 8.313399999999999679e+00 1.104679501031859551e-01
5787 8.228799999999999670e+00 9.738599488632869450e-02
5788 8.255399999999999849e+00 1.294191948669128067e-01
5789 8.278399999999999537e+00 1.222291618231916149e-01
5790 8.242200000000000415e+00 1.147440281670467910e-01
5791 8.288399999999999324e+00 1.291828471585914351e-01
5792 8.271000000000000796e+00 1.160472317636227629e-01
5793 8.231999999999999318e+00 1.046705307142368480e-01
5794 8.221999999999999531e+00 1.207718510249801008e-01
5795 8.194200000000000372e+00 1.285159600983472317e-01
5796 8.305600000000001870e+00 1.212186784286976154e-01
5797 8.269999999999999574e+00 1.198158587166156114e-01
5798 8.350600000000000023e+00 1.212025082248713997e-01
5799 8.228600000000000136e+00 1.086607932973065460e-01
5800 8.263799999999999812e+00 1.108889173903326586e-01
5801 8.349399999999999267e+00 1.109445266788768453e-01
5802 8.356600000000000250e+00 9.829978636802817749e-02
5803 8.303199999999998582e+00 1.009123976526174055e-01
5804 8.291000000000000369e+00 1.123761540541408505e-01
5805 8.323400000000001242e+00 1.076842049699026083e-01
5806 8.359600000000000364e+00 1.229434341475785508e-01
5807 8.305400000000000560e+00 1.064956712735311006e-01
5808 8.229600000000001359e+00 1.252538542321151860e-01
5809 8.263200000000001211e+00 9.413326723321560618e-02
5810 8.249600000000000932e+00 7.276790501313071258e-02
5811 8.282399999999999096e+00 7.626616549951881208e-02
5812 8.237799999999998235e+00 6.805550675735221045e-02
5813 8.353999999999999204e+00 8.128911366228587509e-02
5814 8.346199999999999619e+00 9.579160714801687737e-02
5815 8.346999999999999531e+00 8.490323904304239444e-02
5816 8.337600000000000122e+00 8.663421956709715932e-02
5817 8.443399999999998684e+00 5.831953360581684093e-02
5818 8.354400000000000048e+00 7.376156180559069464e-02
5819 8.398599999999998289e+00 7.106875544147360502e-02
5820 8.397800000000000153e+00 8.478933895248848274e-02
5821 8.373400000000000176e+00 1.033400599961119271e-01
5822 8.317999999999999616e+00 6.960632155199693305e-02
5823 8.305200000000001026e+00 7.145874334187525545e-02
5824 8.390399999999999636e+00 6.325858044565978167e-02
5825 8.422000000000000597e+00 6.838128398911513806e-02
5826 8.319399999999998130e+00 9.214058823341643445e-02
5827 8.370799999999999130e+00 1.278866373003840762e-01
5828 8.343799999999999883e+00 1.019291518654011630e-01
5829 8.326200000000000045e+00 1.152185401747479881e-01
5830 8.346799999999999997e+00 1.306400857317538966e-01
5831 8.297399999999999665e+00 1.189892768277879681e-01
5832 8.356999999999999318e+00 1.185424818366816735e-01
5833 8.269400000000000972e+00 1.531547191568055910e-01
5834 8.284800000000000608e+00 1.332487598441350896e-01
5835 8.354200000000000514e+00 1.478567955827530811e-01
5836 8.272399999999999309e+00 1.504166480147727247e-01
5837 8.241200000000000969e+00 1.511495683090098296e-01
5838 8.338400000000000034e+00 1.376149991825019736e-01
5839 8.372799999999999798e+00 1.928334825698068689e-01
5840 8.324199999999999378e+00 1.547254083853069895e-01
5841 8.351800000000000779e+00 1.774556620680219909e-01
5842 8.330600000000000449e+00 1.593016258548543840e-01
5843 8.367800000000000793e+00 1.440828650464726080e-01
5844 8.415399999999999991e+00 1.659350716394820402e-01
5845 8.415200000000000458e+00 1.556520221519783753e-01
5846 8.393000000000000682e+00 1.461103692418850020e-01
5847 8.356199999999997630e+00 1.602968246722310253e-01
5848 8.278200000000000003e+00 1.359539333745073686e-01
5849 8.291399999999999437e+00 1.639123180239972499e-01
5850 8.340399999999998926e+00 1.399578793780472952e-01
5851 8.346000000000000085e+00 1.235070848170257557e-01
5852 8.404599999999998516e+00 1.108940395152055863e-01
5853 8.346399999999999153e+00 8.869570451831351732e-02
5854 8.426800000000000068e+00 1.120304958482286617e-01
5855 8.437199999999998923e+00 1.298997767511553270e-01
5856 8.484800000000001674e+00 1.179078962580539236e-01
5857 8.456599999999999895e+00 1.383773391852870238e-01
5858 8.405400000000000205e+00 1.292302131856168101e-01
5859 8.370999999999998664e+00 1.245571354840821210e-01
5860 8.327199999999999491e+00 1.479346882918268213e-01
5861 8.400199999999999889e+00 1.397301399126187338e-01
5862 8.394000000000000128e+00 1.462061558211554813e-01
5863 8.396200000000002106e+00 1.672393255188504846e-01
5864 8.422399999999999665e+00 1.601790498161355103e-01
5865 8.407199999999999562e+00 1.290288029859999741e-01
5866 8.473399999999999821e+00 1.523487052783842610e-01
5867 8.435999999999998167e+00 1.364908788161319220e-01
5868 8.417799999999999727e+00 1.656401883601922587e-01
5869 8.381199999999999761e+00 1.743656846974197538e-01
5870 8.366200000000000969e+00 1.339762366989012132e-01
5871 8.428000000000000824e+00 1.701173712470304134e-01
5872 8.361200000000000188e+00 1.522625101592639807e-01
5873 8.364800000000000679e+00 1.722865984341208079e-01
5874 8.372400000000000730e+00 1.847709068008271671e-01
5875 8.318799999999999528e+00 1.487245507641559994e-01
5876 8.391400000000000858e+00 1.529390989904151898e-01
5877 8.451200000000000045e+00 1.793821395791675155e-01
5878 8.443799999999999528e+00 1.780515430991823633e-01
5879 8.376400000000000290e+00 1.551810813211455253e-01
5880 8.428200000000000358e+00 1.826873613581410094e-01
5881 8.447800000000000864e+00 1.720675216303181876e-01
5882 8.438599999999999213e+00 1.710505422382518348e-01
5883 8.443999999999999062e+00 1.939239026009943467e-01
5884 8.378600000000000492e+00 1.914840149986414830e-01
5885 8.395799999999999486e+00 1.371132086999643229e-01
5886 8.398799999999999599e+00 1.773956932960887578e-01
5887 8.426399999999999224e+00 1.744971289162090267e-01
5888 8.387800000000002143e+00 1.785934825238590651e-01
5889 8.453799999999997539e+00 1.710801917230629632e-01
5890 8.440400000000000347e+00 1.484713036246399220e-01
5891 8.413000000000000256e+00 1.541259225438731673e-01
5892 8.445000000000002061e+00 1.947806971955897137e-01
5893 8.468399999999999039e+00 1.909061759084812460e-01
5894 8.425399999999999778e+00 1.812208817989804377e-01
5895 8.511799999999999145e+00 1.845072139511081122e-01
5896 8.480799999999998562e+00 1.740352607950468589e-01
5897 8.436199999999999477e+00 1.525509488662720736e-01
5898 8.465799999999999770e+00 1.415272129309413929e-01
5899 8.464999999999999858e+00 1.415336002509650359e-01
5900 8.498799999999999244e+00 1.352433066735652112e-01
5901 8.465399999999998926e+00 1.652529213054946822e-01
5902 8.477399999999999380e+00 1.683934915606893068e-01
5903 8.431000000000000938e+00 1.717279243454598869e-01
5904 8.404199999999999449e+00 1.491569374853211616e-01
5905 8.442400000000001015e+00 1.428099716406385222e-01
5906 8.462999999999999190e+00 1.422493585222793788e-01
5907 8.469199999999998951e+00 1.761647864926472462e-01
5908 8.438199999999998369e+00 1.636135446715827613e-01
5909 8.437799999999999301e+00 1.740012413748821818e-01
5910 8.403000000000000469e+00 1.434804516301785293e-01
5911 8.451200000000000045e+00 1.594448870299703669e-01
5912 8.476400000000001711e+00 1.151640916258187819e-01
5913 8.410199999999999676e+00 8.130357925700452959e-02
5914 8.442400000000001015e+00 9.815033367238235051e-02
5915 8.473399999999998045e+00 1.022403442873702911e-01
5916 8.478999999999999204e+00 1.260000000000001952e-01
5917 8.442600000000000549e+00 1.182967793306310966e-01
5918 8.409600000000001074e+00 1.152696317336009552e-01
5919 8.416199999999999903e+00 1.266874579427654524e-01
5920 8.442199999999999704e+00 1.362375572300089654e-01
5921 8.433200000000001140e+00 1.208385368994511350e-01
5922 8.385799999999999699e+00 1.069535974149536939e-01
5923 8.312800000000001077e+00 1.016713922399020004e-01
5924 8.353400000000000603e+00 1.126213478875120605e-01
5925 8.313800000000000523e+00 1.035808476505187814e-01
5926 8.328399999999998471e+00 1.175498532538427759e-01
5927 8.294999999999999929e+00 1.081055040226906738e-01
5928 8.297200000000000131e+00 1.298732920965664506e-01
5929 8.381000000000000227e+00 1.096915675883974595e-01
5930 8.357400000000001938e+00 1.245650352225696478e-01
5931 8.354800000000000892e+00 1.283100619593023628e-01
5932 8.445199999999999818e+00 1.147377531591063371e-01
5933 8.403999999999999915e+00 1.666966106434082107e-01
5934 8.361399999999999721e+00 1.343838085485003220e-01
5935 8.385999999999999233e+00 1.768848212820986754e-01
5936 8.375800000000001688e+00 1.548941315867065349e-01
5937 8.383799999999999031e+00 1.410283375779491088e-01
5938 8.399200000000000443e+00 1.588144577801403612e-01
5939 8.402799999999999159e+00 1.343935712748196565e-01
5940 8.424400000000000333e+00 1.378833129860172757e-01
5941 8.385999999999999233e+00 1.172098971930272265e-01
5942 8.437800000000001077e+00 1.172332376077704214e-01
5943 8.365199999999999747e+00 1.537737038638271048e-01
5944 8.425000000000000711e+00 1.352044377969894851e-01
5945 8.470000000000002416e+00 1.614873369648529844e-01
5946 8.382400000000000517e+00 1.316506285590768599e-01
5947 8.465200000000001168e+00 1.499288898111368340e-01
5948 8.431200000000000472e+00 1.392561381052914993e-01
5949 8.448599999999999000e+00 1.478430519165511159e-01
5950 8.498599999999999710e+00 1.891072922972565629e-01
5951 8.457599999999999341e+00 1.585266160617830877e-01
5952 8.450999999999998735e+00 1.413271382290041955e-01
5953 8.393799999999998818e+00 1.718237236239513188e-01
5954 8.439000000000000057e+00 1.151840266703676174e-01
5955 8.441199999999998482e+00 1.291744247132534940e-01
5956 8.425000000000000711e+00 1.129144809136544553e-01
5957 8.494400000000000617e+00 7.989072536909391786e-02
5958 8.494600000000001927e+00 1.159812398623154134e-01
5959 8.474000000000000199e+00 1.346057948232541046e-01
5960 8.500800000000001688e+00 1.143805577884634966e-01
5961 8.464199999999999946e+00 9.009745834372920315e-02
5962 8.442999999999999616e+00 9.079074842735918027e-02
5963 8.448199999999999932e+00 1.010225321401119203e-01
5964 8.340199999999999392e+00 1.041849893218787793e-01
5965 8.303000000000000824e+00 9.618066333728413075e-02
5966 8.309200000000000585e+00 1.206281559172650564e-01
5967 8.269199999999997885e+00 1.128111342022585922e-01
5968 8.251799999999999358e+00 1.197689108241365569e-01
5969 8.265800000000000480e+00 1.419756035380727310e-01
5970 8.334400000000000475e+00 1.432225121969308568e-01
5971 8.343599999999998573e+00 1.101288699660539910e-01
5972 8.381199999999999761e+00 1.090120727259140249e-01
5973 8.374399999999999622e+00 1.490161333547477540e-01
5974 8.352199999999999847e+00 9.081427200611140449e-02
5975 8.342200000000000060e+00 8.492933533238093691e-02
5976 8.354200000000000514e+00 7.876923257211558560e-02
5977 8.370799999999999130e+00 9.032979574868976735e-02
5978 8.366400000000000503e+00 6.978515601472851104e-02
5979 8.336199999999999832e+00 5.178679368333185401e-02
5980 8.338800000000000878e+00 9.589510936434658683e-02
5981 8.338599999999999568e+00 9.926594582232119157e-02
5982 8.293200000000000571e+00 6.440459610928407630e-02
5983 8.237600000000000477e+00 7.040090908503959799e-02
5984 8.238599999999999923e+00 8.807614887130345294e-02
5985 8.258199999999998653e+00 1.042394934753617941e-01
5986 8.217400000000001370e+00 6.930085136562183501e-02
5987 8.258800000000000807e+00 7.676790996243149090e-02
5988 8.282999999999999474e+00 7.194887073470981886e-02
5989 8.277799999999999159e+00 5.275407093296197863e-02
5990 8.333999999999999631e+00 8.605672547802396821e-02
5991 8.338400000000001810e+00 6.229067345919436088e-02
5992 8.319800000000000750e+00 8.829242323098848710e-02
5993 8.340399999999998926e+00 9.634546175093035292e-02
5994 8.225600000000000023e+00 1.085491962199630067e-01
5995 8.278000000000000469e+00 8.102493443379037152e-02
5996 8.314000000000000057e+00 6.655343717645262336e-02
5997 8.323199999999999932e+00 6.712698414199770591e-02
5998 8.270400000000000418e+00 9.962192529759711368e-02
5999 8.293400000000000105e+00 1.284858280122753715e-01
6000 8.313799999999998747e+00 1.147729584876158032e-01
6001 8.324799999999999756e+00 1.039574528352826682e-01
6002 8.267200000000000770e+00 1.128160981420647663e-01
6003 8.262600000000000833e+00 1.405314484377072903e-01
6004 8.316599999999999326e+00 1.063731545080805890e-01
6005 8.314199999999999591e+00 1.452477607400541049e-01
6006 8.344800000000001106e+00 1.199397848922533760e-01
6007 8.294200000000000017e+00 1.432048602527164205e-01
6008 8.278800000000000381e+00 1.335513084922793914e-01
6009 8.295199999999999463e+00 1.488788500761608069e-01
6010 8.308400000000000674e+00 1.167166140701485083e-01
6011 8.254599999999999937e+00 1.275716582944660393e-01
6012 8.232599999999999696e+00 1.253349432520714513e-01
6013 8.240199999999999747e+00 1.315505682237821938e-01
6014 8.252200000000000202e+00 1.077543131387324743e-01
6015 8.285600000000000520e+00 1.183562757102470803e-01
6016 8.356799999999998008e+00 1.082520761925608033e-01
6017 8.300200000000000244e+00 1.048634922172630851e-01
6018 8.269600000000000506e+00 1.085561974278761582e-01
6019 8.351400000000001711e+00 9.609020761763392704e-02
6020 8.356799999999999784e+00 1.275894666498768037e-01
6021 8.315200000000000813e+00 1.269517703696959599e-01
6022 8.324200000000001154e+00 9.664922141434957592e-02
6023 8.330600000000000449e+00 9.831117942533280918e-02
6024 8.346999999999999531e+00 1.267719211813088942e-01
6025 8.287200000000002120e+00 1.130569414056473571e-01
6026 8.309400000000000119e+00 1.018676003447612222e-01
6027 8.322399999999998244e+00 1.050061331542113674e-01
6028 8.287600000000001188e+00 1.077206015579192516e-01
6029 8.299200000000000799e+00 7.242066003565546251e-02
6030 8.268399999999999750e+00 9.005358404860962229e-02
6031 8.351599999999999469e+00 1.021577603513312837e-01
6032 8.292799999999999727e+00 8.592247668683662687e-02
6033 8.319799999999998974e+00 6.543356936618997810e-02
6034 8.277000000000001023e+00 7.157597362243821315e-02
6035 8.251200000000000756e+00 8.046484946857225540e-02
6036 8.331200000000000827e+00 6.985379016202361568e-02
6037 8.233200000000000074e+00 6.502147337610870992e-02
6038 8.194200000000000372e+00 7.773565462514604729e-02
6039 8.274399999999999977e+00 8.259956416349918673e-02
6040 8.349600000000000577e+00 5.738891879100000565e-02
6041 8.358000000000000540e+00 9.954335738762287722e-02
6042 8.343600000000000350e+00 1.062365662095682839e-01
6043 8.301000000000000156e+00 1.021015181082044476e-01
6044 8.348800000000000665e+00 9.748493216902803793e-02
6045 8.392199999999998994e+00 1.073340207017328962e-01
6046 8.321999999999999176e+00 1.264907901785738142e-01
6047 8.384800000000000253e+00 1.289112562967253406e-01
6048 8.416199999999999903e+00 1.286705560724752118e-01
6049 8.400999999999999801e+00 1.044708571803640157e-01
6050 8.398999999999999133e+00 8.476461525896276938e-02
6051 8.343199999999999505e+00 9.446413075871702703e-02
6052 8.376200000000000756e+00 1.089221373275422594e-01
6053 8.317000000000000171e+00 1.099385282783065104e-01
6054 8.250599999999998602e+00 1.278125502444887873e-01
6055 8.338799999999999102e+00 1.109141650106063859e-01
6056 8.294000000000000483e+00 1.026765796080097159e-01
6057 8.282599999999998630e+00 1.072800447427198212e-01
6058 8.273600000000000065e+00 8.763588306167736930e-02
6059 8.287200000000002120e+00 1.073843191532171393e-01
6060 8.266200000000001324e+00 1.592073867633032880e-01
6061 8.219399999999998485e+00 1.447664602040127091e-01
6062 8.270799999999999486e+00 1.171670260781591116e-01
6063 8.303200000000000358e+00 1.231179596971944817e-01
6064 8.273799999999997823e+00 1.389913378595947213e-01
6065 8.241400000000002279e+00 1.377907398920551751e-01
6066 8.275800000000000267e+00 1.189992941155535583e-01
6067 8.287000000000000810e+00 9.935954911330850681e-02
6068 8.236399999999999721e+00 1.564175437730689344e-01
6069 8.188799999999998747e+00 1.317684028893118531e-01
6070 8.249799999999998690e+00 1.042882160169593120e-01
6071 8.235000000000001208e+00 1.113039082871755542e-01
6072 8.285399999999999210e+00 1.062892656856751633e-01
6073 8.225199999999999179e+00 9.801199926539608254e-02
6074 8.225400000000000489e+00 1.105700140182681174e-01
6075 8.299000000000001265e+00 7.305997536271142956e-02
6076 8.387000000000000455e+00 7.662010180102861445e-02
6077 8.342000000000002302e+00 8.699701144292246169e-02
6078 8.331199999999999051e+00 9.147038865119126727e-02
6079 8.321000000000001506e+00 7.965073759859327140e-02
6080 8.303000000000000824e+00 7.775911522130402043e-02
6081 8.305400000000000560e+00 8.039233794336358985e-02
6082 8.295199999999999463e+00 9.860847833731137269e-02
6083 8.319800000000000750e+00 8.171971610327595503e-02
6084 8.319200000000000372e+00 6.091003201443908471e-02
6085 8.318999999999999062e+00 5.186752355761738847e-02
6086 8.333600000000000563e+00 6.042820533492627294e-02
6087 8.238999999999998991e+00 4.797249211787944778e-02
6088 8.249200000000000088e+00 7.139322096669969975e-02
6089 8.263600000000000279e+00 4.211470052131433689e-02
6090 8.253600000000000492e+00 9.165657641435229208e-02
6091 8.221999999999999531e+00 9.564685044474817432e-02
6092 8.229000000000000981e+00 9.619771307052989162e-02
6093 8.302599999999999980e+00 8.151152065812539149e-02
6094 8.262200000000001765e+00 5.889950763801014844e-02
6095 8.280799999999999272e+00 6.026169596020333058e-02
6096 8.226400000000001711e+00 8.958508804483032717e-02
6097 8.290399999999999991e+00 8.234201843530454534e-02
6098 8.260600000000000165e+00 1.031665061926593380e-01
6099 8.241600000000000037e+00 9.134882593662591033e-02
6100 8.193599999999999994e+00 1.025723549500547477e-01
6101 8.193000000000001393e+00 8.744461104036095611e-02
6102 8.227199999999999847e+00 1.079130761307452308e-01
6103 8.266200000000001324e+00 8.060739420177290282e-02
6104 8.256799999999998363e+00 6.177274479898055976e-02
6105 8.276400000000000645e+00 5.755178537630270541e-02
6106 8.212199999999999278e+00 8.822670797439972901e-02
6107 8.209999999999999076e+00 8.848638313322575166e-02
6108 8.265000000000000568e+00 8.092119623436128117e-02
6109 8.281400000000001427e+00 7.297922992194411096e-02
6110 8.291800000000000281e+00 1.246307827143841168e-01
6111 8.267799999999999372e+00 8.612939103465201696e-02
6112 8.289200000000001012e+00 1.128483584284681041e-01
6113 8.256800000000000139e+00 9.033820897051256238e-02
6114 8.242399999999999949e+00 1.136245043993592135e-01
6115 8.218799999999999883e+00 6.890596490870726232e-02
6116 8.236200000000000188e+00 1.296306753820253010e-01
6117 8.275599999999998957e+00 1.016092909137742278e-01
6118 8.350600000000001799e+00 1.040206133417795886e-01
6119 8.285199999999999676e+00 1.181843982935141119e-01
6120 8.308199999999999363e+00 1.029552912676177101e-01
6121 8.313599999999999213e+00 8.005528090013803999e-02
6122 8.310800000000000409e+00 8.330733461106536175e-02
6123 8.306999999999998607e+00 1.139740321301302844e-01
6124 8.335599999999999454e+00 1.166569672158503795e-01
6125 8.272600000000000620e+00 1.037283374975229155e-01
6126 8.270400000000000418e+00 1.328037951264950112e-01
6127 8.290400000000001768e+00 1.255406229074876034e-01
6128 8.286600000000001742e+00 1.420198859315131290e-01
6129 8.344400000000000261e+00 1.072203711987604335e-01
6130 8.310600000000000875e+00 6.822703276561288555e-02
6131 8.393000000000000682e+00 7.553436304093670561e-02
6132 8.452999999999999403e+00 6.341040924012401880e-02
6133 8.387800000000000367e+00 8.760611850778474152e-02
6134 8.400999999999999801e+00 7.301342342336779312e-02
6135 8.335399999999999920e+00 1.001029869684215701e-01
6136 8.285999999999999588e+00 7.855189367545510615e-02
6137 8.349999999999999645e+00 6.860962031668743633e-02
6138 8.341599999999999682e+00 9.124148179419273863e-02
6139 8.327199999999999491e+00 5.994357346705309758e-02
6140 8.348000000000000753e+00 8.939485443804921772e-02
6141 8.386800000000000921e+00 9.868065666583300533e-02
6142 8.331199999999999051e+00 8.626118478203294304e-02
6143 8.252599999999999270e+00 6.891130531342427867e-02
6144 8.305799999999999628e+00 7.379506758584863935e-02
6145 8.320199999999999818e+00 6.013544711732005110e-02
6146 8.316999999999998394e+00 8.229313458606370146e-02
6147 8.346600000000000463e+00 8.210266743535173106e-02
6148 8.365399999999999281e+00 9.113883914116983898e-02
6149 8.312400000000000233e+00 5.465133118232334830e-02
6150 8.297200000000000131e+00 5.669172779162760800e-02
6151 8.268399999999999750e+00 7.277010375147199839e-02
6152 8.320400000000001128e+00 8.044953697815797333e-02
6153 8.319399999999998130e+00 7.885815113227047368e-02
6154 8.296200000000000685e+00 5.804439680106942417e-02
6155 8.313599999999999213e+00 3.810154852496156624e-02
6156 8.283399999999998542e+00 4.255875938041411150e-02
6157 8.367200000000000415e+00 5.150332028131780066e-02
6158 8.405200000000000671e+00 6.430576957007810845e-02
6159 8.298600000000000421e+00 5.813474004414207613e-02
6160 8.320000000000000284e+00 4.705996175094058487e-02
6161 8.277400000000000091e+00 4.234959267808832001e-02
6162 8.289799999999999613e+00 8.601785861087217488e-02
6163 8.293400000000001882e+00 7.248536403992172916e-02
6164 8.289199999999999235e+00 1.017492604395726780e-01
6165 8.317400000000001015e+00 8.190951104725248400e-02
6166 8.301800000000000068e+00 6.697904149806849228e-02
6167 8.270199999999999108e+00 8.206553478775351074e-02
6168 8.242399999999999949e+00 9.180309362979000021e-02
6169 8.333000000000000185e+00 1.129683141416209791e-01
6170 8.339800000000000324e+00 1.282233676051287019e-01
6171 8.329799999999998761e+00 9.857845606419279871e-02
6172 8.287200000000000344e+00 1.110082519455197203e-01
6173 8.312599999999999767e+00 7.544778326763480758e-02
6174 8.306200000000000472e+00 9.624901038452282620e-02
6175 8.329199999999998383e+00 1.006599821180194781e-01
6176 8.381600000000000605e+00 8.843917683922651596e-02
6177 8.304599999999998872e+00 1.109618312754434705e-01
6178 8.346399999999999153e+00 1.229678331922620521e-01
6179 8.411400000000000432e+00 1.219093433662899878e-01
6180 8.366399999999998727e+00 7.617380127051555372e-02
6181 8.336999999999999744e+00 7.888066936835672061e-02
6182 8.412000000000000810e+00 7.056911505750941560e-02
6183 8.429399999999999338e+00 7.279153796973938939e-02
6184 8.524000000000000909e+00 7.525370422776554713e-02
6185 8.456399999999998585e+00 9.676387755769196020e-02
6186 8.437400000000000233e+00 9.394321689190766878e-02
6187 8.489399999999999835e+00 8.547682726914947182e-02
6188 8.477800000000000225e+00 7.718984389153812908e-02
6189 8.473000000000000753e+00 6.093012391256065474e-02
6190 8.480599999999999028e+00 7.251019238700195935e-02
6191 8.445800000000000196e+00 6.485269462404787133e-02
6192 8.487399999999999167e+00 7.488155981281376106e-02
6193 8.452000000000001734e+00 5.594068287034044407e-02
6194 8.547800000000000509e+00 9.570011494245971029e-02
6195 8.491800000000001347e+00 9.144239716892803294e-02
6196 8.563200000000000145e+00 8.985650783332269076e-02
6197 8.537400000000001654e+00 9.469555427790664337e-02
6198 8.632799999999999585e+00 1.251934183573563397e-01
6199 8.698999999999999844e+00 1.025346770609826957e-01
6200 8.665800000000000836e+00 1.019938821694713199e-01
6201 8.655200000000000671e+00 1.107701764916892984e-01
6202 8.651199999999999335e+00 6.869666658579585972e-02
6203 8.650199999999998113e+00 8.164920085340708622e-02
6204 8.599999999999999645e+00 4.535636669752114020e-02
6205 8.511599999999999611e+00 7.875765359633311868e-02
6206 8.571600000000000108e+00 5.874187603405247454e-02
6207 8.589000000000002188e+00 9.450883556578190681e-02
6208 8.600600000000000023e+00 5.231948011974121848e-02
6209 8.530599999999999739e+00 6.187703936033144003e-02
6210 8.486600000000001032e+00 6.630028657554953853e-02
6211 8.505800000000002470e+00 7.443730247664810673e-02
6212 8.627199999999998425e+00 7.737979064329382484e-02
6213 8.530400000000000205e+00 6.227333297648367932e-02
6214 8.671800000000001063e+00 6.717761531939042685e-02
6215 8.633999999999998565e+00 4.900530583518475369e-02
6216 8.618200000000001637e+00 9.456654799663576083e-02
6217 8.599999999999997868e+00 9.782596792263303920e-02
6218 8.593999999999999417e+00 7.568302319542984102e-02
6219 8.572600000000001330e+00 6.460501528519292658e-02
6220 8.628599999999998715e+00 1.036087255012818759e-01
6221 8.477399999999999380e+00 9.202286672343977514e-02
6222 8.497400000000000730e+00 9.502067143521998605e-02
6223 8.457599999999999341e+00 9.721341471216810026e-02
6224 8.510600000000000165e+00 5.657108802206299580e-02
6225 8.530000000000001137e+00 6.988791025635263110e-02
6226 8.461199999999999832e+00 9.183263036633543264e-02
6227 8.563200000000000145e+00 1.102899451446050921e-01
6228 8.473200000000000287e+00 8.429538540157453796e-02
6229 8.565400000000000347e+00 8.049675769867993547e-02
6230 8.439000000000001833e+00 8.237718130647567194e-02
6231 8.539400000000000546e+00 6.604943603090036863e-02
6232 8.519200000000001438e+00 7.248414999156697902e-02
6233 8.472599999999999909e+00 9.270322540235578779e-02
6234 8.449799999999999756e+00 8.259849877570406285e-02
6235 8.482800000000001006e+00 1.002362808567836272e-01
6236 8.464999999999999858e+00 7.182255913012279558e-02
6237 8.474599999999998801e+00 1.062806097084504769e-01
6238 8.465199999999999392e+00 7.464818818966738323e-02
6239 8.455799999999999983e+00 8.086502334136815018e-02
6240 8.406399999999999650e+00 9.486689622834715285e-02
6241 8.529799999999999827e+00 9.780895664508447440e-02
6242 8.455000000000000071e+00 8.651612566452558661e-02
6243 8.393399999999999750e+00 1.021620673244234001e-01
6244 8.337400000000000588e+00 1.258623374961708730e-01
6245 8.382999999999999119e+00 8.576992479884762433e-02
6246 8.354400000000001825e+00 1.062151025043050062e-01
6247 8.300799999999998846e+00 9.042495230853037080e-02
6248 8.371999999999999886e+00 1.203182446680470391e-01
6249 8.360199999999998965e+00 1.039128096049761196e-01
6250 8.321400000000000574e+00 1.283852327956761519e-01
6251 8.341600000000001458e+00 1.202519355353584563e-01
6252 8.350399999999998712e+00 1.225869813642542910e-01
6253 8.382200000000000983e+00 9.119140310358200829e-02
6254 8.377799999999998803e+00 9.853096975063226071e-02
6255 8.381800000000001916e+00 9.947839966545508894e-02
6256 8.309999999999998721e+00 1.005051242474732792e-01
6257 8.380000000000000782e+00 1.094835147408047410e-01
6258 8.340599999999998460e+00 8.354955415799658613e-02
6259 8.464199999999999946e+00 1.254219757458796547e-01
6260 8.482800000000001006e+00 7.994067800563095516e-02
6261 8.416800000000000281e+00 7.768057672288469773e-02
6262 8.408400000000000318e+00 8.868307617578441437e-02
6263 8.384999999999999787e+00 8.003799097928433748e-02
6264 8.407399999999999096e+00 9.467654408563909441e-02
6265 8.343799999999999883e+00 9.504668326669811484e-02
6266 8.360199999999998965e+00 1.030508224130210482e-01
6267 8.420799999999999841e+00 1.053050426143022078e-01
6268 8.417400000000000659e+00 1.181008382696752956e-01
6269 8.470800000000000551e+00 1.093191291586244895e-01
6270 8.492599999999999483e+00 9.249804322254602529e-02
6271 8.458600000000000563e+00 1.142483610385724713e-01
6272 8.469200000000000728e+00 1.492003753346486383e-01
6273 8.524599999999999511e+00 9.581715921482968079e-02
6274 8.522000000000002018e+00 7.355922783716536961e-02
6275 8.519000000000001904e+00 8.165145436549180180e-02
6276 8.398799999999999599e+00 5.510891035032370461e-02
6277 8.464199999999999946e+00 6.232007702177527059e-02
6278 8.439399999999999125e+00 8.064619023859730118e-02
6279 8.453599999999999781e+00 7.986468556251896667e-02
6280 8.526199999999999335e+00 9.121815608748050364e-02
6281 8.533600000000001629e+00 8.730892279715750381e-02
6282 8.529199999999999449e+00 9.354374377797797235e-02
6283 8.516799999999999926e+00 1.159335671839698129e-01
6284 8.512999999999999901e+00 1.201152779624639066e-01
6285 8.546400000000000219e+00 1.263514463708270419e-01
6286 8.487399999999999167e+00 9.632054817119756196e-02
6287 8.488800000000001234e+00 1.045636265629688727e-01
6288 8.474399999999999267e+00 1.085462482078492635e-01
6289 8.412600000000001188e+00 9.280672389433851366e-02
6290 8.387800000000000367e+00 9.736792079530097455e-02
6291 8.424400000000000333e+00 1.033114127287010353e-01
6292 8.478999999999999204e+00 1.210213204356983957e-01
6293 8.460399999999999920e+00 1.159181090252942720e-01
6294 8.444799999999998974e+00 1.360871485482740006e-01
6295 8.431000000000000938e+00 1.336538813502996526e-01
6296 8.451600000000000890e+00 1.022023874476520738e-01
6297 8.533599999999998076e+00 1.207028085837276443e-01
6298 8.502599999999999270e+00 1.087229874497570442e-01
6299 8.596399999999999153e+00 1.336555573105735473e-01
6300 8.468999999999999417e+00 1.179203120755708545e-01
6301 8.486799999999998789e+00 9.881554533574152255e-02
6302 8.384800000000000253e+00 8.227145312925968068e-02
6303 8.401799999999999713e+00 9.069218268406596672e-02
6304 8.477000000000000313e+00 1.258631002319583747e-01
6305 8.516600000000000392e+00 7.923867742460125041e-02
6306 8.551400000000001000e+00 9.565588324823509625e-02
6307 8.566599999999999326e+00 1.044270463050641501e-01
6308 8.577200000000001268e+00 1.465890582547004772e-01
6309 8.597400000000000375e+00 1.218016748653317216e-01
6310 8.633200000000000429e+00 1.206874972812014696e-01
6311 8.603999999999999204e+00 1.023140264088947121e-01
6312 8.602800000000000225e+00 1.217050204387641749e-01
6313 8.677199999999999136e+00 1.282480097311456957e-01
6314 8.663199999999999790e+00 8.888932444337745153e-02
6315 8.630599999999999383e+00 1.087468988063568787e-01
6316 8.626999999999998892e+00 1.066474566035215121e-01
6317 8.667199999999999349e+00 1.120097852868220667e-01
6318 8.659399999999999764e+00 9.689978328149145836e-02
6319 8.608599999999999142e+00 8.660882172157753633e-02
6320 8.542599999999998417e+00 9.427899023642521970e-02
6321 8.564199999999999591e+00 1.291121682878883514e-01
6322 8.536199999999999122e+00 1.799038409817866890e-01
6323 8.539600000000000080e+00 1.278425907121724103e-01
6324 8.519200000000001438e+00 1.286441292869598130e-01
6325 8.619600000000000151e+00 9.675560965649480927e-02
6326 8.624199999999998312e+00 1.214269821744739103e-01
6327 8.596399999999999153e+00 1.136294328068218340e-01
6328 8.643599999999999284e+00 1.230855312374284499e-01
6329 8.664000000000001478e+00 1.550625680169136211e-01
6330 8.725800000000001333e+00 1.366248586458554404e-01
6331 8.710599999999999454e+00 1.130976922841487320e-01
6332 8.737399999999999167e+00 1.160922391893618594e-01
6333 8.718200000000001282e+00 1.239443100751300847e-01
6334 8.684599999999999653e+00 1.099067240891109659e-01
6335 8.690599999999999881e+00 8.147667150786175316e-02
6336 8.668000000000001037e+00 1.007345025301658314e-01
6337 8.622999999999999332e+00 9.889954499389759512e-02
6338 8.596000000000000085e+00 1.195133465350211172e-01
6339 8.631600000000000605e+00 1.221053970961151203e-01
6340 8.609799999999999898e+00 9.263666660669506170e-02
6341 8.607599999999999696e+00 1.100056725810082403e-01
6342 8.568799999999999528e+00 9.051382214888510636e-02
6343 8.693000000000001393e+00 9.512391917914254924e-02
6344 8.605800000000000338e+00 1.045234519139125462e-01
6345 8.658199999999999008e+00 8.380424810234866906e-02
6346 8.547200000000000131e+00 8.033300691496622625e-02
6347 8.454200000000000159e+00 6.750134813468529338e-02
6348 8.491800000000001347e+00 9.506057016450085440e-02
6349 8.514799999999999258e+00 5.162898410776654151e-02
6350 8.515399999999999636e+00 6.093183076192601466e-02
6351 8.525999999999999801e+00 8.592834223933312754e-02
6352 8.577600000000000335e+00 4.925574078216667789e-02
6353 8.617000000000000881e+00 7.728337466751838969e-02
6354 8.622200000000001197e+00 6.179928802178866198e-02
6355 8.596999999999999531e+00 6.743411599479887109e-02
6356 8.588400000000000034e+00 7.444761916945369373e-02
6357 8.630200000000000315e+00 9.152197550315449570e-02
6358 8.579399999999997917e+00 6.823230906249602712e-02
6359 8.607600000000001472e+00 1.046382721569885238e-01
6360 8.591400000000000148e+00 7.910327426851551658e-02
6361 8.586999999999999744e+00 9.168249560303200207e-02
6362 8.586999999999999744e+00 1.124021352110357169e-01
6363 8.571799999999999642e+00 1.295621549681850726e-01
6364 8.529799999999999827e+00 1.255727358943811989e-01
6365 8.519600000000000506e+00 1.146077135274936043e-01
6366 8.510999999999999233e+00 1.117167847729249458e-01
6367 8.570199999999999818e+00 1.369433167409055963e-01
6368 8.518000000000000682e+00 1.558317040913048956e-01
6369 8.493800000000000239e+00 1.451711817131761395e-01
6370 8.548199999999999577e+00 1.573651549740284761e-01
6371 8.472199999999999065e+00 1.117716958804867017e-01
6372 8.471600000000000463e+00 1.052663668984543527e-01
6373 8.492800000000000793e+00 1.356187007753723861e-01
6374 8.538800000000000168e+00 1.298280093046179084e-01
6375 8.459399999999998698e+00 1.892973533887888082e-01
6376 8.501599999999999824e+00 1.320432050504682375e-01
6377 8.525000000000000355e+00 1.276097174983160665e-01
6378 8.541599999999998971e+00 1.376205217255042634e-01
6379 8.687000000000001165e+00 1.459010623676195162e-01
6380 8.643000000000000682e+00 1.397105579403361830e-01
6381 8.608799999999998676e+00 1.559790755197630052e-01
6382 8.565000000000001279e+00 1.720353452055710941e-01
6383 8.544599999999999085e+00 1.783597712490121723e-01
6384 8.549000000000001265e+00 1.830143163798942096e-01
6385 8.608999999999999986e+00 1.594979623694295356e-01
6386 8.531399999999999650e+00 1.729283319759951920e-01
6387 8.597400000000000375e+00 1.879105319028180343e-01
6388 8.632400000000000517e+00 2.114730431993639970e-01
6389 8.545399999999998997e+00 1.620490296175822187e-01
6390 8.559599999999999653e+00 1.579343154605735988e-01
6391 8.565200000000000813e+00 1.200397934020214219e-01
6392 8.577799999999999869e+00 1.169380690793208333e-01
6393 8.632200000000000983e+00 9.569509914305966702e-02
6394 8.722599999999999909e+00 1.190067561107352317e-01
6395 8.623799999999999244e+00 1.176963550837491906e-01
6396 8.736000000000000654e+00 1.199069639345437810e-01
6397 8.655600000000001515e+00 9.167184955044821448e-02
6398 8.684200000000000585e+00 1.181610426494280747e-01
6399 8.631800000000001916e+00 1.364701872205061062e-01
6400 8.602399999999999380e+00 1.164318169573936995e-01
6401 8.660999999999999588e+00 1.478591221399613298e-01
6402 8.697999999999998622e+00 1.496093579960825759e-01
6403 8.663400000000001100e+00 1.517038166955599343e-01
6404 8.608200000000000074e+00 1.416009604487200313e-01
6405 8.635400000000000631e+00 1.528530274479377726e-01
6406 8.621200000000001751e+00 1.514852864142258448e-01
6407 8.573399999999999466e+00 1.593528412046676390e-01
6408 8.601200000000000401e+00 1.852795509493693760e-01
6409 8.581399999999998585e+00 1.542420435549270996e-01
6410 8.565999999999998948e+00 1.679349874207277660e-01
6411 8.595000000000000639e+00 1.494397537471204573e-01
6412 8.602799999999998448e+00 1.608259680524261881e-01
6413 8.580600000000000449e+00 1.524723187991840756e-01
6414 8.638200000000001211e+00 1.396473845082678023e-01
6415 8.614599999999999369e+00 1.330589643729427896e-01
6416 8.670599999999998531e+00 1.076150918784164190e-01
6417 8.657000000000000028e+00 1.107411396004212012e-01
6418 8.635600000000000165e+00 1.268973128163084219e-01
6419 8.630599999999999383e+00 1.148824094454848066e-01
6420 8.615399999999999281e+00 1.255645172809581045e-01
6421 8.611599999999999255e+00 1.042169276077547224e-01
6422 8.635400000000000631e+00 1.651366948924433975e-01
6423 8.615600000000000591e+00 1.764926287412594552e-01
6424 8.665799999999999059e+00 1.660003373490547829e-01
6425 8.612000000000000099e+00 1.176377490434086792e-01
6426 8.646399999999999864e+00 1.352102362988837070e-01
6427 8.597199999999999065e+00 1.669650023208457401e-01
6428 8.666599999999998971e+00 1.247453726596703394e-01
6429 8.684000000000001052e+00 1.596729156745128053e-01
6430 8.635399999999998855e+00 1.594291315914377893e-01
6431 8.663599999999998857e+00 1.517792080622372974e-01
6432 8.567800000000001859e+00 1.478808709739024285e-01
6433 8.595400000000001484e+00 1.467456575166705135e-01
6434 8.596799999999998221e+00 9.567712370258635302e-02
6435 8.554599999999998872e+00 1.185123115967282453e-01
6436 8.631600000000000605e+00 1.342450297031515249e-01
6437 8.670200000000001239e+00 1.372525846751164180e-01
6438 8.539799999999999613e+00 1.341829795465880049e-01
6439 8.542000000000001592e+00 1.290894263679252807e-01
6440 8.568799999999999528e+00 1.168935926387756619e-01
6441 8.581999999999998963e+00 1.066080672369590920e-01
6442 8.551999999999999602e+00 8.104665323133344867e-02
6443 8.608999999999999986e+00 9.406763524188321846e-02
6444 8.646200000000002106e+00 1.120576280312945983e-01
6445 8.625000000000000000e+00 1.398453431473495878e-01
6446 8.620000000000000995e+00 9.598833262433537072e-02
6447 8.596799999999999997e+00 1.106285315820472182e-01
6448 8.639799999999999258e+00 1.227398549779165210e-01
6449 8.651799999999999713e+00 1.176004761895122486e-01
6450 8.641999999999999460e+00 1.207486645888888738e-01
6451 8.645799999999999486e+00 1.189895457592806682e-01
6452 8.660000000000000142e+00 1.004856208618924163e-01
6453 8.734399999999999054e+00 1.576227394762571010e-01
6454 8.652599999999999625e+00 1.594938494111919070e-01
6455 8.607000000000001094e+00 1.606661134153684334e-01
6456 8.622800000000001575e+00 1.621464523201170960e-01
6457 8.723000000000000753e+00 1.869737949553357814e-01
6458 8.677400000000000446e+00 1.911459337783568135e-01
6459 8.614399999999999835e+00 1.766113473138122003e-01
6460 8.628399999999999181e+00 1.582867271757172900e-01
6461 8.721999999999999531e+00 1.278276965293516088e-01
6462 8.728400000000000603e+00 1.485265228839617313e-01
6463 8.714000000000000412e+00 1.408727084995529399e-01
6464 8.710599999999999454e+00 1.327236527526274024e-01
6465 8.670200000000001239e+00 1.531460479411727027e-01
6466 8.659000000000000696e+00 1.801548223057046205e-01
6467 8.696200000000001040e+00 1.897034317032774697e-01
6468 8.713999999999998636e+00 1.544789953359355650e-01
6469 8.592800000000000438e+00 1.538418408626211209e-01
6470 8.579399999999999693e+00 1.444422652827075382e-01
6471 8.606799999999999784e+00 1.405555833113719677e-01
6472 8.599399999999999267e+00 1.315886317278207318e-01
6473 8.647999999999999687e+00 1.729931790562854177e-01
6474 8.677400000000000446e+00 1.706091673973002265e-01
6475 8.668799999999999173e+00 1.512733684426972036e-01
6476 8.678399999999999892e+00 1.680091902248207758e-01
6477 8.609399999999999054e+00 1.281463538302984040e-01
6478 8.620999999999998664e+00 1.264401834861052787e-01
6479 8.668800000000000949e+00 1.600808295830578321e-01
6480 8.670599999999998531e+00 1.749712204906851698e-01
6481 8.662000000000000810e+00 1.395111465080835778e-01
6482 8.665399999999999991e+00 1.607946765287955326e-01
6483 8.636799999999999145e+00 1.295720340196911957e-01
6484 8.629400000000000404e+00 1.481962482656022650e-01
6485 8.563399999999999679e+00 1.575798464271364885e-01
6486 8.617399999999999949e+00 1.546308119360433053e-01
6487 8.621199999999999974e+00 1.839783465519787553e-01
6488 8.641000000000000014e+00 1.393303986931783700e-01
6489 8.675999999999998380e+00 1.658652465105332763e-01
6490 8.603800000000001447e+00 1.601787501511982015e-01
6491 8.619199999999999307e+00 1.665622766415011391e-01
6492 8.649800000000002598e+00 1.866246285997643639e-01
6493 8.638200000000001211e+00 1.653075678848368035e-01
6494 8.625999999999999446e+00 1.571193177174595168e-01
6495 8.681800000000000850e+00 1.509581133957365595e-01
6496 8.768800000000000594e+00 2.000588713354148063e-01
6497 8.664600000000000080e+00 1.920334554185805509e-01
6498 8.661000000000001364e+00 1.939622643711914340e-01
6499 8.637999999999999901e+00 1.644744357035461679e-01
6500 8.656400000000001427e+00 1.783440719508221917e-01
6501 8.685399999999999565e+00 1.569070043050979912e-01
6502 8.694399999999999906e+00 1.816919590956076747e-01
6503 8.666199999999999903e+00 1.964410140474743272e-01
6504 8.737400000000000944e+00 1.708863013819421628e-01
6505 8.685800000000000409e+00 1.626174406390654692e-01
6506 8.700800000000000978e+00 1.750175762602143581e-01
6507 8.657999999999999474e+00 1.640407266504265993e-01
6508 8.711400000000001143e+00 1.449407051176445083e-01
6509 8.693000000000001393e+00 1.615135907594156817e-01
6510 8.645599999999999952e+00 1.323488118571526095e-01
6511 8.560999999999999943e+00 1.449126633527932639e-01
6512 8.578800000000001091e+00 1.386521979631049062e-01
6513 8.608399999999999608e+00 1.175168413462513994e-01
6514 8.591599999999999682e+00 1.195734418673312094e-01
6515 8.600600000000000023e+00 1.195172288835379404e-01
6516 8.629999999999999005e+00 1.274390834869743305e-01
6517 8.698199999999999932e+00 1.307065109319348051e-01
6518 8.662200000000000344e+00 1.404471146019027061e-01
6519 8.688399999999999679e+00 1.539048017444551719e-01
6520 8.697400000000001796e+00 1.458052399607092098e-01
6521 8.701000000000000512e+00 1.655700456000420151e-01
6522 8.684000000000001052e+00 1.702438251449960305e-01
6523 8.640399999999999636e+00 1.251615276352919526e-01
6524 8.670799999999999841e+00 1.417390277940413501e-01
6525 8.667999999999999261e+00 1.372262365584656085e-01
6526 8.656000000000000583e+00 1.467204143941800987e-01
6527 8.717800000000000438e+00 1.464883340065003536e-01
6528 8.615800000000000125e+00 1.466940762266832621e-01
6529 8.617200000000000415e+00 1.819145733579361213e-01
6530 8.596599999999998687e+00 1.523513308113846609e-01
6531 8.651999999999999247e+00 1.297881350509360876e-01
6532 8.655400000000000205e+00 1.212483731849627738e-01
6533 8.616800000000001347e+00 1.104631703329211762e-01
6534 8.621200000000001751e+00 1.045085259679802842e-01
6535 8.732599999999999696e+00 1.249597055054147560e-01
6536 8.732200000000000628e+00 1.085236932655723324e-01
6537 8.710200000000000387e+00 1.114344291500612288e-01
6538 8.631000000000000227e+00 9.451010527980595322e-02
6539 8.587999999999999190e+00 9.666726436596814742e-02
6540 8.623599999999999710e+00 1.296406109211151458e-01
6541 8.701200000000000045e+00 1.316174456521627401e-01
6542 8.685199999999998255e+00 1.171431261320954181e-01
6543 8.659000000000000696e+00 1.257664502162640086e-01
6544 8.715199999999999392e+00 1.373452292582453826e-01
6545 8.650600000000000733e+00 1.141643026519235382e-01
6546 8.689000000000000057e+00 1.463237506353633199e-01
6547 8.708000000000000185e+00 1.241234868991361456e-01
6548 8.719799999999999329e+00 1.288650146471104763e-01
6549 8.776399999999998869e+00 1.237909851321978422e-01
6550 8.741600000000000037e+00 8.439838861021010941e-02
6551 8.728799999999999670e+00 1.300228902924403795e-01
6552 8.725999999999999091e+00 1.371092994657910347e-01
6553 8.820800000000001972e+00 1.255093303304581631e-01
6554 8.764200000000002433e+00 1.138467039487749688e-01
6555 8.701800000000000423e+00 1.282124486935649343e-01
6556 8.664400000000000546e+00 1.287144436339604792e-01
6557 8.698800000000000310e+00 9.348771042227944916e-02
6558 8.753999999999999559e+00 1.159982758492555804e-01
6559 8.720800000000000551e+00 1.185891731989055925e-01
6560 8.736600000000001032e+00 1.221630386000609192e-01
6561 8.770599999999998175e+00 1.361330525625571997e-01
6562 8.724800000000000111e+00 1.234385353121140588e-01
6563 8.753000000000000114e+00 9.503641407376439698e-02
6564 8.772800000000000153e+00 9.852406812550935922e-02
6565 8.628800000000000026e+00 8.144170921585563994e-02
6566 8.671600000000001529e+00 9.183010399645621935e-02
6567 8.648799999999999599e+00 1.352172770026078830e-01
6568 8.610199999999998965e+00 1.116413543450633233e-01
6569 8.676999999999999602e+00 1.006196799835896577e-01
6570 8.632600000000000051e+00 1.180381633201737918e-01
6571 8.667399999999998883e+00 1.135787304031876804e-01
6572 8.681200000000000472e+00 1.052583108357721259e-01
6573 8.697399999999998244e+00 1.230156412819116835e-01
6574 8.763999999999999346e+00 1.068636514442587310e-01
6575 8.806599999999999540e+00 7.365682588871179381e-02
6576 8.780600000000001515e+00 6.249390370268127076e-02
6577 8.817000000000000171e+00 5.685279236765787558e-02
6578 8.812200000000000699e+00 5.551028733487155253e-02
6579 8.769200000000001438e+00 7.493485170466410161e-02
6580 8.749000000000000554e+00 8.358085905277598537e-02
6581 8.772399999999999309e+00 8.455842950291830862e-02
6582 8.788000000000000256e+00 1.289319200198305038e-01
6583 8.709600000000000009e+00 1.370210494778083266e-01
6584 8.768200000000001992e+00 1.011214715082805748e-01
6585 8.736399999999999721e+00 9.011752326823019299e-02
6586 8.767599999999998062e+00 1.044795099529087640e-01
6587 8.768799999999998818e+00 1.002594234972454812e-01
6588 8.752199999999998425e+00 1.080431025100630493e-01
6589 8.675999999999998380e+00 9.826169141633980808e-02
6590 8.659600000000001074e+00 1.046214509553370364e-01
6591 8.645199999999999108e+00 1.472509151075129252e-01
6592 8.626599999999999824e+00 1.647540227126487178e-01
6593 8.644399999999999196e+00 1.292008049510529055e-01
6594 8.665000000000000924e+00 1.259260100217583778e-01
6595 8.572400000000000020e+00 1.100274874747215609e-01
6596 8.594999999999998863e+00 1.158164064370846985e-01
6597 8.529199999999999449e+00 9.405079478664721271e-02
6598 8.575400000000000134e+00 1.026281053123365011e-01
6599 8.548599999999998644e+00 1.139587995724770791e-01
6600 8.575399999999998357e+00 1.145350950582398469e-01
6601 8.591800000000000992e+00 1.018686998051905462e-01
6602 8.583800000000000097e+00 9.322420286599387984e-02
6603 8.668800000000000949e+00 1.265026165737293540e-01
6604 8.672799999999998732e+00 1.213096533669105193e-01
6605 8.600600000000000023e+00 8.527442758529661659e-02
6606 8.547800000000000509e+00 1.102054082157497145e-01
6607 8.592400000000001370e+00 1.202762154376331993e-01
6608 8.584799999999999542e+00 1.121257865078324339e-01
6609 8.541199999999999903e+00 8.821537280995869756e-02
6610 8.647600000000000620e+00 1.099365635264265423e-01
6611 8.604400000000000048e+00 9.082228801346070579e-02
6612 8.632000000000001450e+00 1.085603979358954335e-01
6613 8.609399999999999054e+00 1.030912605413281113e-01
6614 8.650800000000000267e+00 1.204854846029179000e-01
6615 8.671999999999998820e+00 9.168947595007839735e-02
6616 8.693599999999998218e+00 1.095983941488195140e-01
6617 8.661799999999999500e+00 1.111317776335822155e-01
6618 8.671400000000000219e+00 1.095615260937888857e-01
6619 8.631600000000000605e+00 1.351930767458154881e-01
6620 8.643599999999999284e+00 1.420463586298501002e-01
6621 8.557199999999998141e+00 1.158569462742738559e-01
6622 8.533200000000000784e+00 9.761942429660203091e-02
6623 8.567199999999999704e+00 1.256590307140715568e-01
6624 8.580399999999999139e+00 1.097687022789283068e-01
6625 8.553999999999998494e+00 9.440805050418098199e-02
6626 8.569599999999999440e+00 1.319480503834748464e-01
6627 8.535800000000000054e+00 1.170221859307027518e-01
6628 8.520999999999999019e+00 1.162122196672966123e-01
6629 8.576599999999999113e+00 9.809652389356093849e-02
6630 8.511000000000001009e+00 1.050299005045707418e-01
6631 8.530400000000000205e+00 9.564961055853797578e-02
6632 8.533199999999999008e+00 8.941963990086299052e-02
6633 8.557599999999998985e+00 8.703038549839919868e-02
6634 8.435799999999998633e+00 1.043108431564044453e-01
6635 8.510999999999999233e+00 1.191489823708117846e-01
6636 8.495000000000000995e+00 8.634813257969156663e-02
6637 8.553199999999998582e+00 1.066592330743100503e-01
6638 8.596999999999999531e+00 8.547654649083592793e-02
6639 8.541399999999999437e+00 7.014191329012911535e-02
6640 8.513999999999999346e+00 1.180250820800390898e-01
6641 8.512399999999999523e+00 6.746115919549566797e-02
6642 8.479400000000001825e+00 9.638157500269438349e-02
6643 8.481999999999999318e+00 8.239271812484395829e-02
6644 8.471999999999999531e+00 8.436065433601151742e-02
6645 8.560999999999999943e+00 9.003688133204076904e-02
6646 8.621000000000000441e+00 7.094053848118143935e-02
6647 8.602000000000000313e+00 5.366339534543072831e-02
6648 8.608599999999999142e+00 6.013890587631256363e-02
6649 8.667600000000000193e+00 4.461174733184086749e-02
6650 8.611000000000000654e+00 6.413111569277440971e-02
6651 8.649800000000000821e+00 6.919213828174410053e-02
6652 8.638400000000000745e+00 7.018524061367903411e-02
6653 8.637199999999999989e+00 8.038377945829631999e-02
6654 8.686400000000000787e+00 1.029604195795646437e-01
6655 8.612999999999999545e+00 9.159999999999993148e-02
6656 8.523400000000000531e+00 1.256180241844298551e-01
6657 8.567999999999999616e+00 1.307853202771625256e-01
6658 8.519999999999999574e+00 1.255429806878905485e-01
6659 8.507199999999999207e+00 1.543506138633727320e-01
6660 8.591400000000001924e+00 1.134663298075687804e-01
6661 8.676000000000001933e+00 6.754909325816299548e-02
6662 8.671800000000001063e+00 1.123837710703819021e-01
6663 8.690799999999999415e+00 1.221312081328929100e-01
6664 8.557199999999999918e+00 9.891467029718076232e-02
6665 8.639000000000001123e+00 7.643821034011728799e-02
6666 8.631000000000000227e+00 7.084518332250946959e-02
6667 8.653399999999999537e+00 9.054572325626439322e-02
6668 8.624399999999999622e+00 5.741748862498241568e-02
6669 8.630799999999998917e+00 1.011507389987833794e-01
6670 8.610999999999998877e+00 6.855246166258345542e-02
6671 8.520199999999999108e+00 8.128192911096533690e-02
6672 8.537600000000001188e+00 1.022947114957562242e-01
6673 8.481999999999999318e+00 9.451941599481010481e-02
6674 8.502599999999999270e+00 6.960091953415561972e-02
6675 8.550000000000000711e+00 8.578484714680106871e-02
6676 8.561199999999999477e+00 7.137024590121580914e-02
6677 8.579399999999999693e+00 7.002033990205991376e-02
6678 8.564600000000000435e+00 5.521057869647814920e-02
6679 8.592200000000000060e+00 2.207876808157557477e-02
6680 8.608600000000000918e+00 5.131284439592093127e-02
6681 8.569199999999998596e+00 4.775386895320609532e-02
6682 8.582200000000000273e+00 6.105171578260515375e-02
6683 8.510999999999999233e+00 1.046521858347925771e-01
6684 8.494199999999999307e+00 6.776158203584076167e-02
6685 8.418600000000001415e+00 7.740470269951288396e-02
6686 8.431200000000000472e+00 9.368432099342990926e-02
6687 8.398400000000000531e+00 6.970256810190002261e-02
6688 8.427400000000000446e+00 8.741835047631595079e-02
6689 8.409000000000000696e+00 6.229157246369677881e-02
6690 8.413199999999999790e+00 6.572086426698908745e-02
6691 8.385600000000000165e+00 4.394232583739750980e-02
6692 8.394399999999999196e+00 5.946804183761243701e-02
6693 8.430600000000001870e+00 3.733159519763409873e-02
6694 8.464999999999999858e+00 6.583798295816803425e-02
6695 8.453399999999998471e+00 7.014077273597693618e-02
6696 8.429599999999998872e+00 7.433470252849588844e-02
6697 8.428399999999999892e+00 7.854099566468449034e-02
6698 8.400399999999999423e+00 5.618512258596594644e-02
6699 8.417000000000001592e+00 7.350319720937319168e-02
6700 8.465999999999999304e+00 7.132404924007021418e-02
6701 8.414199999999999235e+00 6.834465597250448388e-02
6702 8.449999999999999289e+00 9.558786533865040735e-02
6703 8.426599999999998758e+00 8.051961251769661210e-02
6704 8.425200000000000244e+00 7.954591127141599771e-02
6705 8.454800000000000537e+00 8.224470803644440275e-02
6706 8.412400000000001654e+00 5.606895754336793658e-02
6707 8.467999999999999972e+00 3.130111819088888386e-02
6708 8.418400000000000105e+00 3.728763870239025502e-02
6709 8.506800000000000139e+00 5.210251433472289084e-02
6710 8.554000000000000270e+00 3.978642984737382204e-02
6711 8.440799999999999415e+00 5.984072192077882074e-02
6712 8.512600000000000833e+00 7.459576395479848576e-02
6713 8.468199999999999505e+00 1.040443751482991314e-01
6714 8.549599999999999866e+00 1.067687594757941866e-01
6715 8.556799999999999073e+00 7.760999935575318975e-02
6716 8.562200000000000699e+00 1.059658058054578772e-01
6717 8.559400000000000119e+00 1.212440843917757527e-01
6718 8.574400000000000688e+00 1.118958801743836773e-01
6719 8.600600000000000023e+00 1.047761804991954870e-01
6720 8.617599999999999483e+00 1.436168792308201991e-01
6721 8.579200000000000159e+00 1.259108891240151296e-01
6722 8.555199999999999250e+00 8.220335759566026190e-02
6723 8.571000000000001506e+00 7.698519338158478498e-02
6724 8.491399999999998727e+00 6.824989377281112657e-02
6725 8.539600000000000080e+00 7.250302062672969727e-02
6726 8.529999999999999361e+00 6.035428733735493517e-02
6727 8.510799999999999699e+00 4.666424755634661359e-02
6728 8.564599999999998658e+00 3.628178606408453272e-02
6729 8.564199999999999591e+00 6.832943728730710153e-02
6730 8.558600000000000207e+00 5.629323227529234308e-02
6731 8.584800000000001319e+00 7.436364703267300813e-02
6732 8.528400000000001313e+00 8.913387683703662134e-02
6733 8.553399999999999892e+00 9.449004180335623948e-02
6734 8.592400000000001370e+00 6.909274925779107512e-02
6735 8.577400000000000801e+00 7.989873590990030638e-02
6736 8.539600000000000080e+00 5.058268478442012189e-02
6737 8.568999999999999062e+00 6.563474689522309780e-02
6738 8.546800000000001063e+00 5.674321104766626850e-02
6739 8.538199999999999790e+00 4.354161228066787126e-02
6740 8.472599999999999909e+00 6.157051242274991926e-02
6741 8.486000000000000654e+00 4.591905922381252225e-02
6742 8.514400000000000190e+00 5.546790062729960863e-02
6743 8.501799999999999358e+00 5.787116725969854852e-02
6744 8.435599999999999099e+00 4.872009852206785063e-02
6745 8.485200000000000742e+00 9.873860440577422737e-02
6746 8.462600000000000122e+00 6.174567191309843217e-02
6747 8.497800000000001575e+00 5.147379916034959535e-02
6748 8.490799999999998349e+00 4.547122166821564171e-02
6749 8.480400000000001270e+00 3.683758949768566743e-02
6750 8.481199999999999406e+00 3.062208353459975468e-02
6751 8.460800000000000765e+00 3.487738522309264538e-02
6752 8.525600000000000733e+00 3.752716349526042522e-02
6753 8.552800000000001290e+00 4.216671673251320279e-02
6754 8.557399999999999451e+00 3.567475297742101620e-02
6755 8.615000000000000213e+00 4.000899898772761198e-02
6756 8.550799999999998846e+00 4.375239422020233554e-02
6757 8.634999999999999787e+00 3.108440123277290273e-02
6758 8.554000000000000270e+00 2.451938009004292138e-02
6759 8.535800000000000054e+00 2.999786659080947923e-02
6760 8.560200000000000031e+00 5.172651157771979147e-02
6761 8.552799999999999514e+00 3.386018310641580181e-02
6762 8.610200000000000742e+00 7.302569410830682395e-02
6763 8.484799999999999898e+00 8.124845844691462593e-02
6764 8.489399999999999835e+00 9.282740974518262356e-02
6765 8.551600000000000534e+00 5.158806063422044508e-02
6766 8.548399999999999110e+00 7.632593268345977400e-02
6767 8.507400000000000517e+00 6.867232339159631826e-02
6768 8.560999999999999943e+00 7.903872468606780444e-02
6769 8.570800000000000196e+00 7.213065922338436631e-02
6770 8.535800000000000054e+00 7.384491857941220816e-02
6771 8.512399999999999523e+00 8.018807891451196213e-02
6772 8.560599999999999099e+00 9.580296446352795647e-02
6773 8.588600000000001344e+00 1.142038878497574628e-01
6774 8.534200000000000230e+00 1.114904121438250045e-01
6775 8.512999999999999901e+00 8.784850596339152662e-02
6776 8.489399999999999835e+00 1.057849138582624693e-01
6777 8.504000000000001336e+00 9.913748029882524238e-02
6778 8.560600000000000875e+00 1.285194459994283278e-01
6779 8.544200000000000017e+00 1.157695642213444481e-01
6780 8.544800000000000395e+00 1.165975642970298876e-01
6781 8.606600000000000250e+00 1.141054249367662865e-01
6782 8.521200000000002106e+00 1.129964247222008528e-01
6783 8.503199999999999648e+00 1.121832072994884133e-01
6784 8.541799999999998505e+00 1.056073482291834398e-01
6785 8.501999999999998892e+00 1.123113529435026681e-01
6786 8.404400000000000759e+00 1.105895474265085748e-01
6787 8.405800000000001049e+00 1.076741008785307568e-01
6788 8.464999999999999858e+00 9.357649277462799786e-02
6789 8.421600000000001529e+00 9.702065759414349455e-02
6790 8.407999999999999474e+00 1.240667562242198235e-01
6791 8.493199999999999861e+00 1.198149907148516047e-01
6792 8.476000000000000867e+00 6.361823637920160923e-02
6793 8.494000000000001549e+00 1.043578458957446775e-01
6794 8.573000000000000398e+00 8.627259124426496506e-02
6795 8.668599999999999639e+00 7.145941505498058788e-02
6796 8.678999999999998494e+00 8.614220800513529286e-02
6797 8.665799999999999059e+00 9.402910187808864728e-02
6798 8.635399999999998855e+00 5.197122280647235859e-02
6799 8.676599999999998758e+00 1.144309748276226280e-01
6800 8.612400000000000944e+00 6.936258357356649140e-02
6801 8.572400000000001796e+00 1.113073582473324691e-01
6802 8.543200000000000571e+00 1.127181972886365374e-01
6803 8.544399999999999551e+00 9.337305821274126394e-02
6804 8.613599999999999923e+00 9.813443839957508574e-02
6805 8.652400000000000091e+00 1.002985942074961223e-01
6806 8.641799999999999926e+00 1.127763805058486918e-01
6807 8.602599999999998914e+00 8.192367179271196898e-02
6808 8.596199999999999619e+00 1.057103211611808702e-01
6809 8.638400000000000745e+00 7.680604142904375042e-02
6810 8.620200000000000529e+00 9.572477213344525449e-02
6811 8.667200000000001125e+00 1.182158703389692284e-01
6812 8.647800000000000153e+00 8.181364189424646105e-02
6813 8.624600000000000932e+00 9.970099297399195870e-02
6814 8.549600000000001643e+00 7.865092497866776888e-02
6815 8.568000000000001393e+00 1.032577357876881541e-01
6816 8.507799999999999585e+00 9.054519313580358664e-02
6817 8.498000000000001108e+00 1.070207456524199380e-01
6818 8.535799999999998278e+00 9.372914167962920207e-02
6819 8.541800000000000281e+00 9.404143767510157736e-02
6820 8.558199999999999363e+00 1.321927078170347936e-01
6821 8.557400000000001228e+00 1.391288898827271192e-01
6822 8.538600000000000634e+00 1.204021926710637930e-01
6823 8.532799999999999940e+00 1.366336415382388703e-01
6824 8.490200000000001523e+00 1.380705326997763716e-01
6825 8.535999999999997812e+00 1.077719815165332357e-01
6826 8.477999999999999758e+00 1.098220378612598802e-01
6827 8.553399999999999892e+00 1.002040318550106446e-01
6828 8.577600000000000335e+00 8.684818938815005995e-02
6829 8.509199999999999875e+00 9.029790695248697541e-02
6830 8.528400000000001313e+00 1.224106531311714291e-01
6831 8.437000000000001165e+00 1.034141189586801346e-01
6832 8.436600000000000321e+00 7.657080383540464108e-02
6833 8.496800000000002129e+00 9.924490918933837058e-02
6834 8.570800000000000196e+00 9.412986773601669799e-02
6835 8.562599999999999767e+00 8.174085881613915583e-02
6836 8.553200000000000358e+00 9.589552648585844552e-02
6837 8.619999999999999218e+00 8.611759402119867346e-02
6838 8.614799999999998903e+00 1.067713070070792358e-01
6839 8.490599999999998815e+00 6.415393986342549093e-02
6840 8.565599999999999881e+00 5.339707857177215800e-02
6841 8.606400000000000716e+00 7.974639803777971991e-02
6842 8.575799999999999201e+00 4.928723972794589459e-02
6843 8.589599999999999014e+00 5.361387880017633861e-02
6844 8.557399999999999451e+00 7.136867660255440116e-02
6845 8.554199999999998028e+00 5.901213434540396319e-02
6846 8.523400000000000531e+00 5.327108033445537155e-02
6847 8.606199999999997630e+00 5.491331350410382645e-02
6848 8.609199999999999520e+00 4.587147261643113177e-02
6849 8.647199999999999775e+00 7.541533000657105190e-02
6850 8.591999999999998749e+00 1.063575103130945110e-01
6851 8.595800000000000551e+00 9.712647424878544100e-02
6852 8.546199999999998909e+00 7.706797000051331115e-02
6853 8.535000000000000142e+00 8.317259163931348120e-02
6854 8.557599999999998985e+00 8.304870859923117743e-02
6855 8.541400000000001214e+00 7.129297300575961061e-02
6856 8.563999999999998280e+00 4.938420800215397033e-02
6857 8.628800000000001802e+00 9.693767069617459375e-02
6858 8.538800000000000168e+00 7.627864707767158248e-02
6859 8.508799999999999031e+00 9.750257432498914134e-02
6860 8.553000000000000824e+00 1.042024951716608999e-01
6861 8.513999999999999346e+00 9.686444136007804628e-02
6862 8.516999999999999460e+00 7.989843552911406188e-02
6863 8.492599999999999483e+00 9.141973528729981091e-02
6864 8.463400000000000034e+00 9.917039880932199125e-02
6865 8.528800000000000381e+00 9.970171513068369629e-02
6866 8.526199999999999335e+00 8.570432894550897296e-02
6867 8.495200000000000529e+00 9.111197506365451004e-02
6868 8.541399999999999437e+00 9.160681197378299501e-02
6869 8.532799999999999940e+00 1.112803306968485617e-01
6870 8.553999999999998494e+00 1.224868972584414739e-01
6871 8.459800000000001319e+00 1.029102132929476943e-01
6872 8.437800000000001077e+00 1.321960362492005658e-01
6873 8.512400000000001299e+00 1.478866052081796445e-01
6874 8.527599999999997848e+00 9.621708787944070751e-02
6875 8.502000000000000668e+00 8.106737938283185840e-02
6876 8.547200000000000131e+00 9.872280384997168812e-02
6877 8.462999999999999190e+00 8.844840303815530713e-02
6878 8.564400000000000901e+00 9.754162188522391697e-02
6879 8.555000000000001492e+00 1.137938486913946390e-01
6880 8.524399999999999977e+00 1.146984219595021115e-01
6881 8.494000000000001549e+00 1.259822209678810589e-01
6882 8.492799999999999017e+00 1.191202417727565688e-01
6883 8.516000000000000014e+00 1.121103028271709795e-01
6884 8.589200000000001722e+00 8.138275001497546901e-02
6885 8.529599999999998516e+00 1.052663668984543943e-01
6886 8.496399999999999508e+00 8.558672794306378118e-02
6887 8.479599999999999582e+00 1.342632041923624842e-01
6888 8.510600000000000165e+00 1.098386452939039692e-01
6889 8.496399999999999508e+00 1.036766511804849966e-01
6890 8.490800000000000125e+00 8.652833062067016856e-02
6891 8.524799999999999045e+00 9.474487848955218117e-02
6892 8.477799999999998448e+00 7.044793822391130778e-02
6893 8.474800000000000111e+00 9.094587401306337970e-02
6894 8.527799999999999159e+00 9.111987708507943151e-02
6895 8.514800000000001035e+00 7.061863776652717306e-02
6896 8.488800000000001234e+00 9.268674123087913830e-02
6897 8.448999999999999844e+00 1.042642795975687459e-01
6898 8.463599999999999568e+00 1.015718858739957653e-01
6899 8.492200000000000415e+00 1.107521196185427687e-01
6900 8.462600000000000122e+00 7.608605654126143758e-02
6901 8.454800000000002314e+00 1.148384604564167549e-01
6902 8.435600000000000875e+00 9.712902758701956463e-02
6903 8.483200000000000074e+00 1.036923912348439863e-01
6904 8.481199999999999406e+00 1.062459034504388972e-01
6905 8.455999999999999517e+00 9.128855349932958607e-02
6906 8.538199999999999790e+00 9.766489645722249702e-02
6907 8.530599999999999739e+00 1.136839830407082169e-01
6908 8.497399999999998954e+00 9.906143548323934067e-02
6909 8.441399999999998016e+00 1.473297254460211592e-01
6910 8.427800000000001290e+00 1.065016056216994272e-01
6911 8.409000000000000696e+00 1.114719695708298042e-01
6912 8.446600000000000108e+00 1.093034674655840865e-01
6913 8.492200000000000415e+00 9.895146284921725599e-02
6914 8.445800000000000196e+00 1.169520927559656448e-01
6915 8.422399999999999665e+00 1.333658427034446758e-01
6916 8.464199999999999946e+00 1.488404246164327649e-01
6917 8.541399999999999437e+00 1.424849746464517952e-01
6918 8.514400000000000190e+00 1.224975428324993343e-01
6919 8.461999999999999744e+00 1.395429682929240078e-01
6920 8.446400000000000574e+00 1.123852659382003211e-01
6921 8.456200000000000827e+00 1.054473897258724202e-01
6922 8.468399999999999039e+00 1.175430474336955078e-01
6923 8.482000000000001094e+00 1.159399844747274061e-01
6924 8.503200000000001424e+00 1.338474953071594198e-01
6925 8.431999999999998607e+00 1.316504462582638590e-01
6926 8.502200000000000202e+00 1.254545017127723650e-01
6927 8.522000000000000242e+00 1.145191687011393178e-01
6928 8.471400000000000929e+00 1.017591666632544911e-01
6929 8.500199999999999534e+00 7.701968579525608760e-02
6930 8.428000000000000824e+00 9.112935860632399854e-02
6931 8.564000000000000057e+00 7.347217160258689983e-02
6932 8.472399999999998599e+00 1.132369550985894840e-01
6933 8.477199999999999847e+00 9.898015962807900359e-02
6934 8.458800000000000097e+00 1.039474482611286721e-01
6935 8.495599999999999596e+00 9.902024035519198242e-02
6936 8.509399999999999409e+00 1.033005711504055568e-01
6937 8.473599999999999355e+00 7.656296754959264483e-02
6938 8.468799999999998107e+00 1.034316779328267877e-01
6939 8.464600000000000790e+00 1.141324143265181890e-01
6940 8.450399999999998357e+00 9.523553958475801384e-02
6941 8.442000000000000171e+00 9.491174848247188600e-02
6942 8.472599999999999909e+00 9.183663756910964704e-02
6943 8.547399999999999665e+00 9.718049186951052687e-02
6944 8.535000000000000142e+00 9.028000886131985758e-02
6945 8.449199999999999378e+00 8.980797292000310128e-02
6946 8.446999999999999176e+00 9.084448249618684579e-02
6947 8.384199999999999875e+00 1.169596169624370352e-01
6948 8.508200000000000429e+00 1.190275262281796503e-01
6949 8.446600000000000108e+00 1.077506751718987077e-01
6950 8.477799999999998448e+00 1.139520600954630203e-01
6951 8.462199999999999278e+00 8.373930976548583927e-02
6952 8.417199999999999349e+00 5.974037160915551814e-02
6953 8.499000000000000554e+00 1.017278722868025231e-01
6954 8.525999999999999801e+00 5.240686977868462548e-02
6955 8.569199999999998596e+00 1.257109064480883276e-01
6956 8.534600000000001074e+00 1.149568962698628988e-01
6957 8.539399999999998769e+00 1.396116327531485291e-01
6958 8.461800000000000210e+00 1.189959327036012177e-01
6959 8.508799999999999031e+00 1.064681736482786245e-01
6960 8.493999999999999773e+00 1.187929290825004286e-01
6961 8.427400000000000446e+00 8.599423236473462129e-02
6962 8.429999999999999716e+00 7.425254204402709224e-02
6963 8.470200000000001950e+00 7.006362822463590989e-02
6964 8.457800000000000651e+00 6.478728270270329992e-02
6965 8.414399999999998769e+00 6.577817267148725056e-02
6966 8.379599999999999937e+00 7.882872572863265648e-02
6967 8.324999999999999289e+00 9.029950165975450527e-02
6968 8.422799999999998732e+00 6.887693372966033345e-02
6969 8.390800000000000480e+00 7.837111712869759828e-02
6970 8.418800000000000949e+00 6.488106041056980466e-02
6971 8.406000000000000583e+00 9.504146463517901267e-02
6972 8.441599999999999326e+00 9.640066389812902703e-02
6973 8.500799999999999912e+00 8.590525013059439885e-02
6974 8.479800000000000892e+00 1.103059019273221752e-01
6975 8.506800000000000139e+00 8.533013535674256744e-02
6976 8.478200000000001069e+00 6.283400353311899278e-02
6977 8.531200000000001893e+00 9.132465165550861241e-02
6978 8.546200000000000685e+00 1.034939225268809160e-01
6979 8.515399999999999636e+00 8.361846685989905714e-02
6980 8.475400000000000489e+00 5.419416942808528981e-02
6981 8.501000000000001222e+00 5.075903860397663891e-02
6982 8.507200000000000983e+00 4.674560941949506415e-02
6983 8.430600000000000094e+00 5.010516939398567543e-02
6984 8.438200000000000145e+00 7.695473994498322479e-02
6985 8.439600000000000435e+00 7.141013933609156872e-02
6986 8.401399999999998869e+00 5.665869747885123736e-02
6987 8.421400000000000219e+00 6.434942113181735257e-02
6988 8.501000000000001222e+00 6.530053598554937111e-02
6989 8.540600000000001302e+00 8.288623528668694063e-02
6990 8.445400000000001128e+00 7.942825693668470466e-02
6991 8.475800000000001333e+00 5.981799060483400376e-02
6992 8.467600000000000904e+00 7.045316174594297431e-02
6993 8.444399999999999906e+00 3.981919135291444450e-02
6994 8.453600000000001558e+00 5.412474480309362179e-02
6995 8.403000000000000469e+00 6.995198353156258098e-02
6996 8.477000000000000313e+00 7.610256237473211893e-02
6997 8.490600000000000591e+00 6.714557319734487661e-02
6998 8.491400000000000503e+00 9.430189817813845743e-02
6999 8.463599999999999568e+00 8.393073334601575120e-02
7000 8.423999999999999488e+00 6.012786375716340503e-02
7001 8.490000000000000213e+00 7.551264794721475326e-02
7002 8.481199999999999406e+00 6.721749772194747508e-02
7003 8.440999999999998948e+00 7.494584711643448305e-02
7004 8.495400000000000063e+00 6.816251169081151418e-02
7005 8.375000000000000000e+00 4.840082643922503924e-02
7006 8.338200000000000500e+00 7.671735136199636651e-02
7007 8.374800000000000466e+00 6.724308142850084213e-02
7008 8.354800000000000892e+00 5.517782163152147590e-02
7009 8.307199999999999918e+00 3.982702599994124987e-02
7010 8.298599999999998644e+00 4.144548226284751336e-02
7011 8.376000000000001222e+00 4.200571389704020608e-02
7012 8.410599999999998744e+00 4.044413430894511219e-02
7013 8.417199999999999349e+00 3.753973894421756829e-02
7014 8.361599999999999255e+00 4.704687024659560957e-02
7015 8.462799999999997880e+00 2.295282117736281713e-02
7016 8.436400000000000787e+00 6.023925630351011778e-02
7017 8.408399999999998542e+00 6.895018491635825086e-02
7018 8.395199999999999108e+00 8.064410703827028237e-02
7019 8.438200000000000145e+00 8.286345394683937438e-02
7020 8.358399999999999608e+00 9.266567865180738717e-02
7021 8.386399999999998300e+00 9.842544386488702446e-02
7022 8.400999999999999801e+00 8.869633588824293868e-02
7023 8.351800000000000779e+00 1.298834554514160244e-01
7024 8.451800000000000423e+00 1.144501288771664488e-01
7025 8.421199999999998909e+00 1.126308661069426870e-01
7026 8.328599999999998005e+00 9.026653865082011341e-02
7027 8.349599999999998801e+00 7.036396805183731118e-02
7028 8.393199999999998440e+00 1.159187301517747987e-01
7029 8.484799999999999898e+00 7.910671273665703662e-02
7030 8.390399999999999636e+00 6.165231544719129708e-02
7031 8.449000000000001620e+00 7.866638418028373825e-02
7032 8.481999999999999318e+00 7.363423117002040885e-02
7033 8.434400000000000119e+00 4.096398418122899204e-02
7034 8.446200000000001040e+00 4.092080155617690979e-02
7035 8.426399999999999224e+00 5.537985193190746863e-02
7036 8.429199999999998028e+00 3.232262365588522979e-02
7037 8.429800000000000182e+00 6.440708035612234539e-02
7038 8.515000000000000568e+00 7.094674058757020896e-02
7039 8.553800000000000736e+00 7.772536265595672567e-02
7040 8.566599999999999326e+00 6.730206534720906131e-02
7041 8.556800000000000850e+00 7.790219509102412621e-02
7042 8.624399999999999622e+00 8.623020352521500176e-02
7043 8.506800000000000139e+00 6.779404103606741228e-02
7044 8.548400000000000887e+00 8.199736581134768609e-02
7045 8.495799999999999130e+00 8.345317249811430582e-02
7046 8.490199999999999747e+00 9.604182422257503959e-02
7047 8.501000000000001222e+00 8.045023306367729554e-02
7048 8.491800000000001347e+00 8.077692739885564133e-02
7049 8.534599999999999298e+00 7.755957710044598941e-02
7050 8.503600000000000492e+00 9.281965309135763176e-02
7051 8.439400000000000901e+00 9.090328926942094212e-02
7052 8.431999999999998607e+00 1.063808253399079751e-01
7053 8.446000000000001506e+00 1.369084365552394045e-01
7054 8.497999999999999332e+00 8.533182290329910380e-02
7055 8.405599999999999739e+00 8.128005905509659568e-02
7056 8.477000000000000313e+00 8.205169102462189779e-02
7057 8.494400000000000617e+00 1.203234308021508131e-01
7058 8.481800000000001560e+00 1.134852942014956123e-01
7059 8.468799999999998107e+00 1.045376104567154879e-01
7060 8.563800000000000523e+00 7.591437281569290985e-02
7061 8.576600000000000890e+00 1.118036135373092765e-01
7062 8.687000000000001165e+00 1.306197534831541607e-01
7063 8.567600000000000549e+00 9.081524101162762042e-02
7064 8.606800000000001560e+00 1.237246620524783541e-01
7065 8.497600000000002041e+00 8.445761066949503126e-02
7066 8.471599999999998687e+00 9.091296937181178595e-02
7067 8.476200000000000401e+00 1.106017721377011709e-01
7068 8.464400000000001256e+00 9.857001572486413787e-02
7069 8.437799999999999301e+00 1.244004501599571821e-01
7070 8.450200000000000600e+00 1.444422098972458490e-01
7071 8.480800000000000338e+00 1.174449317765564743e-01
7072 8.506800000000000139e+00 1.286528351805743542e-01
7073 8.417400000000000659e+00 1.289355187681034964e-01
7074 8.501799999999999358e+00 1.130597718023523268e-01
7075 8.456799999999999429e+00 1.113008176070598709e-01
7076 8.449600000000000222e+00 1.312163404458453198e-01
7077 8.446400000000000574e+00 1.093195682391766704e-01
7078 8.423400000000000887e+00 1.247347906560153652e-01
7079 8.451400000000001356e+00 1.420745156599168280e-01
7080 8.461600000000000676e+00 9.951506418628273953e-02
7081 8.420199999999999463e+00 9.940036217237820104e-02
7082 8.446199999999999264e+00 1.118686372492308373e-01
7083 8.460399999999999920e+00 8.859372438271241601e-02
7084 8.438199999999998369e+00 7.261096335953681757e-02
7085 8.478199999999999292e+00 1.111134195315759271e-01
7086 8.488599999999999923e+00 1.116296018088392267e-01
7087 8.509999999999999787e+00 1.034311365112073333e-01
7088 8.481200000000001182e+00 1.134962202013794497e-01
7089 8.467800000000000438e+00 1.186508828454301834e-01
7090 8.480599999999999028e+00 1.045617903442744856e-01
7091 8.478799999999999670e+00 1.076755868337851141e-01
7092 8.401199999999999335e+00 1.105337595488363606e-01
7093 8.434000000000001052e+00 1.048145028133033868e-01
7094 8.406200000000000117e+00 1.001752065133883068e-01
7095 8.399200000000002220e+00 9.766039115219642130e-02
7096 8.373799999999999244e+00 9.585923012417721378e-02
7097 8.451800000000002200e+00 7.968056224701232371e-02
7098 8.382199999999999207e+00 9.190664829053443730e-02
7099 8.390200000000000102e+00 9.402314608648236482e-02
7100 8.377599999999999270e+00 6.206615825069258796e-02
7101 8.407600000000000406e+00 6.500067691955210836e-02
7102 8.387199999999999989e+00 6.741833578485913192e-02
7103 8.449200000000001154e+00 4.424242308011626379e-02
7104 8.447599999999999554e+00 6.420816147500239823e-02
7105 8.505199999999998539e+00 6.533262584650967320e-02
7106 8.505199999999998539e+00 8.120167485957408005e-02
7107 8.437400000000000233e+00 7.029458016091980066e-02
7108 8.449200000000001154e+00 4.761461960364691409e-02
7109 8.432000000000000384e+00 6.333277192733631489e-02
7110 8.505599999999999383e+00 6.556438057360107485e-02
7111 8.476600000000001245e+00 7.063234386596553560e-02
7112 8.473600000000001131e+00 3.998359663662080093e-02
7113 8.492599999999999483e+00 4.722761903801620670e-02
7114 8.435599999999999099e+00 5.835313187824630460e-02
7115 8.487600000000000477e+00 7.289587093930646744e-02
7116 8.416199999999999903e+00 6.688102870022269442e-02
7117 8.416999999999999815e+00 4.425110168120131166e-02
7118 8.520199999999999108e+00 5.223592633427703857e-02
7119 8.488799999999999457e+00 7.898627728915945390e-02
7120 8.457200000000000273e+00 4.972194686453870749e-02
7121 8.449200000000001154e+00 4.222548993203027040e-02
7122 8.468199999999999505e+00 4.630282928720445834e-02
7123 8.480999999999999872e+00 3.292294033041414519e-02
7124 8.534000000000000696e+00 5.739616711941664812e-02
7125 8.545799999999999841e+00 2.740423324962769011e-02
7126 8.548199999999999577e+00 1.910476380382663403e-02
7127 8.505200000000000315e+00 3.419403456745052916e-02
7128 8.427400000000000446e+00 4.275099998830431819e-02
7129 8.458800000000000097e+00 2.849617518194326807e-02
7130 8.445000000000000284e+00 5.762013536950417320e-02
7131 8.420799999999999841e+00 3.887559645844667483e-02
7132 8.438000000000000611e+00 2.319482700948645795e-02
7133 8.514800000000001035e+00 1.079407244741290364e-02
7134 8.522600000000000620e+00 5.041793331742176060e-02
7135 8.543400000000000105e+00 4.449053831996198360e-02
7136 8.525999999999999801e+00 4.109306510836095022e-02
7137 8.546599999999999753e+00 2.936746499104074884e-02
7138 8.557800000000000296e+00 4.438864719722832031e-02
7139 8.511400000000000077e+00 4.560929729780978381e-02
7140 8.450799999999999201e+00 6.210017713340285073e-02
7141 8.402599999999999625e+00 8.887816379741426964e-02
7142 8.426199999999999690e+00 5.814904986326106806e-02
7143 8.401400000000000645e+00 3.730158173589964016e-02
7144 8.366600000000000037e+00 5.978066577079914345e-02
7145 8.448599999999999000e+00 4.904251217056487117e-02
7146 8.376400000000000290e+00 3.645556198990763247e-02
7147 8.414200000000001012e+00 3.601932814476152545e-02
7148 8.465400000000000702e+00 4.413216514063197232e-02
7149 8.430400000000000560e+00 6.650449608861036532e-02
7150 8.447999999999998622e+00 7.327482514479304043e-02
7151 8.429800000000000182e+00 7.608016824376770404e-02
7152 8.445400000000001128e+00 5.042983244072882232e-02
7153 8.443199999999999150e+00 6.118522697514505032e-02
7154 8.492599999999999483e+00 6.980120342802098587e-02
7155 8.414799999999999613e+00 5.616005698002821817e-02
7156 8.451200000000000045e+00 6.518858795832287167e-02
7157 8.508000000000000895e+00 7.383765976789878616e-02
7158 8.506200000000001538e+00 7.185730303873087699e-02
7159 8.512199999999999989e+00 5.016883494760472628e-02
7160 8.510999999999999233e+00 4.573576281204887878e-02
7161 8.490600000000000591e+00 8.425608583360623405e-02
7162 8.485000000000001208e+00 4.167493251344249472e-02
7163 8.517399999999998528e+00 2.494730446360898801e-02
7164 8.386000000000001009e+00 5.142917459963770171e-02
7165 8.527599999999999625e+00 5.840246570137273135e-02
7166 8.490600000000000591e+00 4.177808037715467077e-02
7167 8.424599999999999866e+00 3.049537669877181237e-02
7168 8.456599999999999895e+00 4.396780640423179204e-02
7169 8.478200000000001069e+00 2.514501938754465024e-02
7170 8.509999999999999787e+00 4.748557675757975743e-02
7171 8.488599999999999923e+00 6.323960784192129980e-02
7172 8.522999999999999687e+00 5.464357235759769588e-02
7173 8.584399999999998698e+00 4.179435368563554076e-02
7174 8.626599999999999824e+00 3.962786898131159807e-02
7175 8.532799999999999940e+00 3.819047001543723202e-02
7176 8.549000000000001265e+00 4.712621351222685828e-02
7177 8.569599999999999440e+00 4.630904879178582290e-02
7178 8.544800000000000395e+00 7.631167669498570283e-02
7179 8.548199999999999577e+00 6.546779360876618659e-02
7180 8.541999999999999815e+00 7.353747344041673684e-02
7181 8.461399999999999366e+00 7.403707179514859571e-02
7182 8.458200000000001495e+00 5.039158659935207701e-02
7183 8.523999999999999133e+00 7.390642732536861770e-02
7184 8.512599999999999056e+00 8.579678315647959463e-02
7185 8.486599999999999255e+00 6.062712264325260253e-02
7186 8.577400000000000801e+00 6.539883791016472270e-02
7187 8.521600000000001174e+00 5.754344445720994267e-02
7188 8.483200000000000074e+00 6.126362705553754784e-02
7189 8.606199999999999406e+00 8.117999753633907412e-02
7190 8.552600000000001756e+00 7.138492838127659390e-02
7191 8.535199999999999676e+00 6.448528514320137073e-02
7192 8.467400000000001370e+00 4.417564940099917570e-02
7193 8.413399999999999324e+00 6.381824190621365744e-02
7194 8.416199999999999903e+00 5.103677105773831574e-02
7195 8.501799999999999358e+00 2.781855495887593926e-02
7196 8.418800000000000949e+00 4.576583878833646174e-02
7197 8.427800000000001290e+00 4.884375087971830343e-02
7198 8.436600000000002098e+00 7.099554915626760110e-02
7199 8.434800000000000963e+00 5.407949703908124933e-02
7200 8.380200000000000315e+00 4.093546139962275093e-02
7201 8.453799999999999315e+00 5.116358079728190733e-02
7202 8.446199999999999264e+00 6.725200368762260239e-02
7203 8.459799999999999542e+00 7.856126271897610758e-02
7204 8.470800000000000551e+00 6.374348594170239912e-02
7205 8.522000000000000242e+00 7.442633942362068822e-02
7206 8.502599999999999270e+00 1.002104186200217101e-01
7207 8.509000000000000341e+00 8.943779961515144206e-02
7208 8.398400000000000531e+00 8.549460801711432356e-02
7209 8.356000000000001648e+00 9.789831459223394261e-02
7210 8.375600000000000378e+00 1.201178088378237613e-01
7211 8.322999999999998622e+00 1.034767606760087222e-01
7212 8.416999999999999815e+00 1.285659363906319907e-01
7213 8.411599999999999966e+00 9.416691563388907005e-02
7214 8.371799999999998576e+00 8.977678987355248996e-02
7215 8.366600000000000037e+00 8.396265836668109772e-02
7216 8.323399999999999466e+00 8.956097364365803171e-02
7217 8.381199999999999761e+00 1.016894881489725372e-01
7218 8.411400000000000432e+00 9.517335761650935755e-02
7219 8.394000000000000128e+00 6.912481464712938450e-02
7220 8.403000000000000469e+00 9.745111595051150766e-02
7221 8.426199999999999690e+00 7.922090633159897810e-02
7222 8.405200000000000671e+00 9.258872501552226075e-02
7223 8.392999999999998906e+00 7.960401999899255343e-02
7224 8.455600000000000449e+00 9.422806376021936048e-02
7225 8.451399999999999579e+00 7.100005633800567095e-02
7226 8.420399999999998997e+00 7.991425404769773866e-02
7227 8.486399999999999721e+00 8.720119265239451023e-02
7228 8.488200000000000855e+00 7.111421798768512159e-02
7229 8.566199999999998482e+00 1.048356427938515328e-01
7230 8.546000000000001151e+00 1.269570005946895619e-01
7231 8.550399999999999778e+00 1.241729761260477599e-01
7232 8.483200000000000074e+00 9.575527139536481325e-02
7233 8.496199999999999974e+00 6.941204506423943876e-02
7234 8.455399999999999139e+00 5.481868294660134644e-02
7235 8.449200000000001154e+00 8.534325983931001502e-02
7236 8.443799999999999528e+00 8.802063394454737177e-02
7237 8.356400000000000716e+00 7.817600654932423121e-02
7238 8.408200000000000784e+00 5.422575034059018417e-02
7239 8.436600000000000321e+00 4.661725002614367647e-02
7240 8.440400000000000347e+00 6.591546100877994363e-02
7241 8.438599999999999213e+00 7.478909011346522584e-02
7242 8.428999999999998494e+00 6.311069639926331076e-02
7243 8.462199999999999278e+00 6.512597024229274667e-02
7244 8.376799999999999358e+00 7.833129642741792908e-02
7245 8.376200000000000756e+00 9.774923017599670971e-02
7246 8.410399999999999210e+00 8.040228852464346987e-02
7247 8.358599999999999142e+00 1.220408456214556597e-01
7248 8.464800000000000324e+00 9.879003998379608242e-02
7249 8.453999999999998849e+00 9.829018262268103545e-02
7250 8.478799999999997894e+00 8.147215475240601745e-02
7251 8.495200000000000529e+00 9.597432990128146324e-02
7252 8.468600000000000350e+00 6.997462397183693006e-02
7253 8.399800000000000821e+00 5.524302670925983205e-02
7254 8.489799999999998903e+00 1.164952874583346232e-01
7255 8.509600000000000719e+00 9.732362508661500378e-02
7256 8.459400000000000475e+00 1.027216043488416997e-01
7257 8.425999999999998380e+00 6.815453029696574849e-02
7258 8.459999999999999076e+00 6.009525771639562947e-02
7259 8.539799999999999613e+00 5.972429991217984707e-02
7260 8.525199999999999889e+00 4.819825722990409705e-02
7261 8.495200000000000529e+00 4.341557324278943336e-02
7262 8.499199999999998312e+00 6.354173431690382512e-02
7263 8.529600000000000293e+00 5.823098831378347578e-02
7264 8.532799999999999940e+00 5.901213434540389380e-02
7265 8.524200000000000443e+00 5.785941582836812147e-02
7266 8.516999999999999460e+00 6.464549481595747993e-02
7267 8.553599999999999426e+00 5.568956814341467776e-02
7268 8.535599999999998744e+00 6.177546438514248950e-02
7269 8.590999999999999304e+00 7.819104808096642711e-02
7270 8.542399999999998883e+00 6.536886108844180976e-02
7271 8.521800000000002484e+00 7.329960436455298933e-02
7272 8.480399999999999494e+00 7.140173667355707854e-02
7273 8.439999999999999503e+00 8.961651633488096347e-02
7274 8.426000000000000156e+00 7.541299622744078446e-02
7275 8.330400000000000915e+00 8.084038594662938670e-02
7276 8.394200000000001438e+00 4.275642641755732914e-02
7277 8.367399999999999949e+00 6.689011885174052374e-02
7278 8.466400000000001924e+00 5.426792791327118837e-02
7279 8.367200000000000415e+00 8.189231954218902099e-02
7280 8.414199999999999235e+00 7.333833922308309605e-02
7281 8.399399999999999977e+00 6.676801629522906290e-02
7282 8.374599999999999156e+00 1.089064185436283555e-01
7283 8.389400000000000190e+00 7.512634690972264107e-02
7284 8.401799999999999713e+00 8.363893830029155152e-02
7285 8.399599999999999511e+00 8.198126615270102946e-02
7286 8.493599999999998929e+00 8.872321004111605180e-02
7287 8.445400000000001128e+00 9.174556120052893005e-02
7288 8.506000000000000227e+00 8.507784670523814430e-02
7289 8.457399999999999807e+00 9.409467572610040464e-02
7290 8.473600000000001131e+00 8.269297430858316145e-02
7291 8.428000000000000824e+00 1.053523611505692292e-01
[truncated: 708,997 more chars]
