# Supplementary material for: Hairpin protein partitioning from the ER to lipid droplets involves major structural rearrangements
Source: Nat Commun. 2024 May 27;15:4504. doi: 10.1038/s41467-024-48843-8 (PMC11130287; doi:10.1038/s41467-024-48843-8)
Supplement: Supplementary file 4 — Source Data [file 41467_2024_48843_MOESM4_ESM.zip › Source_data_MD_Simulations/Fig3D/P102_Monolayer_TRIO_AVG_ERROR.txt]

0 6.804800000000000182e+00 8.796608437346750686e-02
1 6.793600000000000527e+00 1.010127120713032595e-01
2 6.779399999999999871e+00 1.222393062807540648e-01
3 6.817000000000000171e+00 1.203750804776470701e-01
4 6.798599999999998644e+00 1.181898811235548297e-01
5 6.802799999999999514e+00 1.367746760186255850e-01
6 6.814400000000000901e+00 1.226747243730346298e-01
7 6.805600000000000094e+00 1.482113625873536511e-01
8 6.813200000000000145e+00 1.603332529452328181e-01
9 6.798999999999999488e+00 1.577628600146435134e-01
10 6.810800000000000409e+00 1.482266912536336634e-01
11 6.785400000000000098e+00 1.529074491318196671e-01
12 6.809800000000000075e+00 1.459543490273586541e-01
13 6.770199999999999996e+00 1.554372928225400130e-01
14 6.768600000000001060e+00 1.578410846389494693e-01
15 6.777800000000000935e+00 1.688320822592673798e-01
16 6.804400000000001114e+00 1.626531524440888998e-01
17 6.804600000000000648e+00 1.349917330802150039e-01
18 6.820400000000001128e+00 1.451345858160625613e-01
19 6.788200000000000678e+00 1.444549479941757142e-01
20 6.813399999999999679e+00 1.243255725906783904e-01
21 6.795799999999999841e+00 9.707868973157815495e-02
22 6.826800000000000423e+00 1.231634361326444799e-01
23 6.878600000000000492e+00 1.378406616350922875e-01
24 6.865600000000000591e+00 1.283668493030814539e-01
25 6.872399999999998954e+00 1.286043856172876809e-01
26 6.874399999999999622e+00 9.759655731633162801e-02
27 6.797600000000000087e+00 1.145123923424884588e-01
28 6.839799999999999436e+00 1.050616580870490507e-01
29 6.855800000000000338e+00 9.697067597990650933e-02
30 6.792799999999999727e+00 1.069663124539684124e-01
31 6.799200000000000799e+00 1.017099405171391913e-01
32 6.835800000000000765e+00 9.513544029435097582e-02
33 6.849200000000000621e+00 9.225677210915203541e-02
34 6.782599999999999518e+00 1.092536864366598776e-01
35 6.834200000000000053e+00 1.162219944760887885e-01
36 6.818600000000000882e+00 1.061781898508352834e-01
37 6.847200000000000841e+00 9.294531725697648128e-02
38 6.836000000000000298e+00 1.059362072192505388e-01
39 6.875200000000001310e+00 9.787436845262401097e-02
40 6.871799999999998576e+00 5.135087146290711474e-02
41 6.856999999999999318e+00 7.943147990563949323e-02
42 6.834799999999999542e+00 6.870365346908426096e-02
43 6.802800000000000402e+00 8.844632270479091396e-02
44 6.798799999999999955e+00 7.338577518838389213e-02
45 6.828199999999999825e+00 4.439855853515968509e-02
46 6.836199999999999832e+00 6.955021207731869326e-02
47 6.864799999999999791e+00 5.632718704142803540e-02
48 6.872199999999999420e+00 5.925699958654681576e-02
49 6.885399999999999743e+00 7.807463096294481320e-02
50 6.833799999999999208e+00 8.235843611919789475e-02
51 6.865800000000000125e+00 7.454630775564954903e-02
52 6.860000000000001208e+00 1.139785944815956270e-01
53 6.838800000000000878e+00 6.392958626488988438e-02
54 6.870000000000000107e+00 6.076446329887231351e-02
55 6.848999999999999311e+00 7.068069043239469385e-02
56 6.862199999999999633e+00 9.918040128977112513e-02
57 6.850800000000001333e+00 6.946907225521305185e-02
58 6.841200000000000614e+00 5.795957211712310375e-02
59 6.851399999999999935e+00 8.181471750241529894e-02
60 6.827399999999999913e+00 5.366384257579774608e-02
61 6.790399999999999991e+00 5.369066958047746113e-02
62 6.781400000000000539e+00 8.433865068875591453e-02
63 6.830000000000000959e+00 6.369175770851373541e-02
64 6.790999999999999481e+00 6.090451543194489586e-02
65 6.826800000000000423e+00 3.610252068761972410e-02
66 6.823400000000001242e+00 7.015787910135266869e-02
67 6.836400000000000254e+00 3.456541624225005493e-02
68 6.843600000000000350e+00 3.192691654388202932e-02
69 6.848399999999999821e+00 4.549162560296134139e-02
70 6.800200000000001133e+00 4.987135450336198372e-02
71 6.822000000000000064e+00 4.208087451562771142e-02
72 6.828399999999999359e+00 2.172114177477799807e-02
73 6.862199999999999633e+00 4.321425690671998332e-02
74 6.797600000000000087e+00 7.189358803120082797e-02
75 6.817399999999999238e+00 8.960116070676761579e-02
76 6.865000000000000213e+00 6.716368066150048277e-02
77 6.820199999999999818e+00 5.947463324813364455e-02
78 6.835399999999999920e+00 7.867634968654811656e-02
79 6.817199999999999704e+00 6.834816749555175375e-02
80 6.895599999999999952e+00 8.154929797367964361e-02
81 6.881800000000000139e+00 6.096385814562595151e-02
82 6.842200000000000060e+00 7.190293457154593726e-02
83 6.887800000000000367e+00 6.718059243561343152e-02
84 6.851799999999999891e+00 5.156774185476807604e-02
85 6.864600000000001145e+00 5.616660929769579091e-02
86 6.880599999999999383e+00 5.521057869647818389e-02
87 6.861799999999999677e+00 5.498756223001709936e-02
88 6.882200000000001872e+00 8.622825522994191638e-02
89 6.890000000000000568e+00 7.345638161521453324e-02
90 6.881800000000000139e+00 6.288745502880543903e-02
91 6.869800000000000573e+00 7.974228489327363223e-02
92 6.887600000000000833e+00 7.182734855192698942e-02
93 6.872200000000001197e+00 7.152700189438956913e-02
94 6.843000000000000860e+00 8.606927442473311096e-02
95 6.829800000000000537e+00 1.185682588216594863e-01
96 6.862800000000001788e+00 1.004738373906363252e-01
97 6.906000000000000583e+00 1.075814110336912183e-01
98 6.898400000000000531e+00 9.410827806309084165e-02
99 6.928400000000000780e+00 8.535600740428299360e-02
100 6.906200000000001005e+00 8.553941781424531654e-02
101 6.847599999999999909e+00 8.290408916332182854e-02
102 6.892199999999999882e+00 8.271899419117723085e-02
103 6.884800000000000253e+00 7.948604909039086452e-02
104 6.945800000000000196e+00 4.535671945809143651e-02
105 6.941200000000000259e+00 4.935131203929644939e-02
106 6.933800000000000630e+00 3.730887293928888265e-02
107 6.942600000000000549e+00 4.667213301318050289e-02
108 6.940600000000000769e+00 6.305210543669428902e-02
109 6.951399999999999579e+00 3.794691028265678723e-02
110 7.004199999999999982e+00 4.046074640932875027e-02
111 6.987000000000000099e+00 5.039126908503101937e-02
112 6.991200000000000969e+00 5.901687894153666986e-02
113 6.962599999999999234e+00 4.378547704433525395e-02
114 6.978400000000000603e+00 2.774253052625164431e-02
115 6.984199999999999520e+00 3.595486058935569440e-02
116 6.929199999999999804e+00 5.758986021861836613e-02
117 6.946600000000000996e+00 4.580096068861447267e-02
118 6.964799999999999436e+00 5.098030992451896282e-02
119 6.977200000000000735e+00 4.588629425002629242e-02
120 6.985999999999999766e+00 5.775326830578510900e-02
121 6.993999999999999773e+00 6.906286990851168150e-02
122 7.018000000000000682e+00 8.280869519561347147e-02
123 6.942800000000000971e+00 8.194603102042220810e-02
124 6.937000000000000277e+00 8.877882630447422874e-02
125 6.946399999999999686e+00 8.553997895721039690e-02
126 6.946399999999999686e+00 7.715625703726189388e-02
127 6.898799999999999599e+00 5.816486912217726929e-02
128 6.987399999999999167e+00 6.720868991432586703e-02
129 6.945800000000000196e+00 6.815711261489883210e-02
130 7.019599999999999618e+00 5.627404375020510913e-02
131 7.044400000000000439e+00 5.080283456658699071e-02
132 7.037000000000000810e+00 5.350962530236971770e-02
133 7.011599999999999611e+00 4.955691677253551419e-02
134 7.002000000000000668e+00 5.397925527459605799e-02
135 7.027200000000000557e+00 8.094561136961048176e-02
136 7.094799999999999329e+00 5.732043265712500474e-02
137 7.061200000000001253e+00 5.776462585354468632e-02
138 7.036000000000001364e+00 5.501999636495823187e-02
139 7.030000000000001137e+00 6.765796331548874776e-02
140 7.006000000000000227e+00 7.843009626412564272e-02
141 7.025000000000000355e+00 8.360382766357060680e-02
142 7.003800000000000026e+00 9.101577885180138494e-02
143 7.036600000000001742e+00 8.970467100435751406e-02
144 7.069799999999998974e+00 8.903096090686660191e-02
145 7.018399999999999750e+00 8.156303084118450564e-02
146 7.025000000000000355e+00 1.207115570274859828e-01
147 7.003800000000000914e+00 1.245527679339162863e-01
148 7.038599999999999746e+00 1.101372234986882914e-01
149 7.022599999999999731e+00 1.275359086688923338e-01
150 6.988800000000000345e+00 1.344581421855888526e-01
151 7.006199999999999761e+00 1.510529443605783950e-01
152 6.962799999999999656e+00 1.224413002217797919e-01
153 6.952000000000000846e+00 1.645899146363471455e-01
154 6.973399999999999821e+00 1.816036563508566515e-01
155 6.983999999999999986e+00 1.874833325925268357e-01
156 7.031400000000000539e+00 1.668011031138582900e-01
157 6.987999999999999545e+00 1.597210067586602722e-01
158 7.020599999999999952e+00 1.493539688123486919e-01
159 6.967799999999999550e+00 1.308640210294640949e-01
160 7.014400000000000190e+00 1.437877880767348682e-01
161 6.948400000000001242e+00 1.590043018285983989e-01
162 6.988400000000000389e+00 1.884251787845775961e-01
163 7.002399999999999736e+00 1.622269028244082700e-01
164 7.045199999999999463e+00 1.562353097094251742e-01
165 6.991000000000001435e+00 1.690370373616387478e-01
166 6.973799999999999777e+00 1.552158239355770908e-01
167 6.973799999999999777e+00 1.546527465000218649e-01
168 6.960599999999999454e+00 1.565729478549855724e-01
169 7.005599999999999383e+00 1.362681474153076555e-01
170 6.966599999999999682e+00 1.594273753155337203e-01
171 6.964400000000000368e+00 1.442069623839293546e-01
172 6.970600000000000129e+00 1.596668030618763334e-01
173 6.982400000000000162e+00 1.550686557625364781e-01
174 6.984400000000000830e+00 1.519677860600726071e-01
175 6.980800000000000338e+00 1.495410044101617431e-01
176 6.960399999999999920e+00 1.464567103276598059e-01
177 6.941200000000000259e+00 1.477634325535246151e-01
178 6.920600000000000307e+00 1.354534901728266238e-01
179 6.941200000000000259e+00 1.273795587996756629e-01
180 6.948000000000000398e+00 1.466926037671974770e-01
181 6.943800000000000416e+00 1.742291364841139223e-01
182 6.945600000000000662e+00 1.336313136955557257e-01
183 6.911800000000001276e+00 1.312424931186543520e-01
184 6.927000000000001378e+00 1.535481683381474116e-01
185 6.946599999999999220e+00 1.220369124486522239e-01
186 6.970600000000000129e+00 1.172080543307499334e-01
187 6.964400000000000368e+00 1.311245514768306641e-01
188 6.987800000000000011e+00 1.472911131059848611e-01
189 6.985599999999999810e+00 1.039479100319001120e-01
190 7.003000000000000114e+00 1.044344770657659877e-01
191 7.021000000000000796e+00 1.083944648033285801e-01
192 7.040200000000000458e+00 9.032536742244678951e-02
193 7.093399999999999928e+00 7.948665296765247690e-02
194 7.075400000000000134e+00 8.761214527678233555e-02
195 7.112400000000000944e+00 7.553362165287735852e-02
196 7.050399999999998890e+00 1.060454996687743845e-01
197 7.069200000000000372e+00 8.350779604324387595e-02
198 7.020199999999999996e+00 9.572017551174896721e-02
199 7.051999999999999602e+00 9.725882993332790605e-02
200 7.057199999999999918e+00 8.489306214291021668e-02
201 7.050800000000000622e+00 4.905132006378625648e-02
202 7.047600000000000087e+00 8.710664727792030715e-02
203 7.062199999999999811e+00 7.615321398339022774e-02
204 7.032799999999999940e+00 9.686419359082092118e-02
205 7.050200000000001133e+00 6.860169094125886935e-02
206 7.100399999999998712e+00 9.217053759200934115e-02
207 7.058200000000001140e+00 1.086054878908060545e-01
208 7.082400000000001583e+00 1.070564710795195718e-01
209 7.021800000000000708e+00 7.311547031921500350e-02
210 7.014800000000001035e+00 7.068600993124458942e-02
211 7.020199999999999996e+00 9.438660921974051377e-02
212 7.023799999999999599e+00 7.985556962416583138e-02
213 7.042400000000000659e+00 1.055369508750372137e-01
214 7.012199999999999989e+00 8.614285809049995746e-02
215 7.028599999999999959e+00 1.061804501779870513e-01
216 7.052800000000000402e+00 9.715612178344711081e-02
217 7.122800000000000686e+00 1.095128850866417675e-01
218 7.084200000000000053e+00 9.682123733974908053e-02
219 7.019000000000000128e+00 1.076769241759812923e-01
220 7.052800000000000402e+00 9.325809348254987530e-02
221 7.063800000000000523e+00 8.563055529424065671e-02
222 7.108600000000000918e+00 1.040202288019018290e-01
223 7.060800000000000409e+00 1.171537109954269018e-01
224 7.049999999999999822e+00 1.139792963656119790e-01
225 7.019599999999999618e+00 1.386288858788095602e-01
226 7.011000000000000121e+00 1.243932474051545889e-01
227 6.977400000000000269e+00 1.261860848112818789e-01
228 7.013600000000001167e+00 1.322085019959005625e-01
229 7.033400000000000318e+00 1.346737093867990120e-01
230 7.012999999999999901e+00 1.067895125936999118e-01
231 6.980599999999999916e+00 1.210211882275167017e-01
232 6.985800000000000232e+00 1.207931786153507436e-01
233 7.029599999999999405e+00 1.232407724740478411e-01
234 7.049200000000000799e+00 1.322172152179889593e-01
235 7.068999999999999950e+00 1.394563731064306922e-01
236 7.105000000000001315e+00 1.154580443277989643e-01
237 7.090400000000000702e+00 1.314237725831974568e-01
238 7.075000000000000178e+00 1.375688918324197985e-01
239 7.078400000000000247e+00 1.476061245341805939e-01
240 7.079200000000000159e+00 1.094361549032129149e-01
241 7.087600000000000122e+00 1.069675090857032662e-01
242 7.021399999999999864e+00 1.056725508351151616e-01
243 7.065800000000000303e+00 9.255199619673259992e-02
244 7.017000000000000348e+00 8.907120746908070430e-02
245 6.990800000000000125e+00 8.934669551807720989e-02
246 7.071399999999999686e+00 7.625042950698705801e-02
247 7.083000000000000185e+00 1.079359069077571592e-01
248 7.079000000000000625e+00 8.729352782423230317e-02
249 7.073000000000000398e+00 8.289752710425089821e-02
250 7.024800000000000821e+00 8.486384389125926908e-02
251 7.061800000000000743e+00 5.702448596874870601e-02
252 7.060599999999999099e+00 6.385207905777230686e-02
253 7.060600000000000875e+00 9.165221219370553452e-02
254 7.005399999999999849e+00 7.427010165605009429e-02
255 7.074399999999999800e+00 5.767536735903814465e-02
256 7.047999999999999154e+00 6.483394172807950551e-02
257 7.031200000000000117e+00 4.014314387289573405e-02
258 7.057600000000000762e+00 5.199661527445802178e-02
259 7.066200000000000259e+00 5.042888061418780016e-02
260 7.044400000000000439e+00 3.562762972750225382e-02
261 7.063600000000000989e+00 2.831056339955110093e-02
262 7.017199999999999882e+00 5.677703761204880989e-02
263 7.044200000000000905e+00 5.743197715558819721e-02
264 7.052600000000000868e+00 3.640395582900304156e-02
265 7.019200000000000550e+00 2.731651515109504227e-02
266 7.014000000000000234e+00 5.588846034737416507e-02
267 7.046999999999999709e+00 4.669646667575615834e-02
268 7.057400000000001228e+00 5.282241948264019410e-02
269 7.042400000000000659e+00 3.629391133509872469e-02
270 7.000200000000001310e+00 4.092275650539696497e-02
271 6.965600000000000236e+00 5.445702893107569331e-02
272 7.002800000000000580e+00 5.138279867815696844e-02
273 7.007800000000000473e+00 4.813597407345154844e-02
274 6.972400000000000375e+00 7.316425356688881221e-02
275 7.022999999999998799e+00 6.907676888795555303e-02
276 7.009000000000000341e+00 8.845789959070934905e-02
277 7.029200000000000337e+00 1.113504018852198851e-01
278 7.001399999999999402e+00 8.636138025761284920e-02
279 7.027799999999999159e+00 7.209737859312220776e-02
280 7.018800000000000594e+00 7.288259051378455367e-02
281 7.054800000000000182e+00 5.598957045736290689e-02
282 7.049800000000000288e+00 6.257565021635824731e-02
283 7.039199999999999235e+00 6.618906254057384253e-02
284 6.982200000000000628e+00 6.685710134308846253e-02
285 7.001600000000000712e+00 6.211254301668868438e-02
286 7.032200000000000450e+00 4.937886187428790208e-02
287 6.995199999999999640e+00 6.587466887962327433e-02
288 6.978200000000001069e+00 5.045267089064770644e-02
289 6.959600000000000009e+00 6.951120772940151682e-02
290 6.958000000000001073e+00 6.491779417078195891e-02
291 6.984399999999999054e+00 5.002367439523013048e-02
292 7.006800000000000139e+00 2.065216695652053250e-02
293 6.980999999999999872e+00 3.234687001859691546e-02
294 7.020599999999999952e+00 3.300254535638117576e-02
295 7.023600000000000065e+00 4.008451072421860550e-02
296 6.987799999999998235e+00 3.877875707136576450e-02
297 7.028400000000000425e+00 3.232410864973690040e-02
298 7.021800000000000708e+00 6.258907252867698667e-02
299 7.031399999999999650e+00 5.381048225020844400e-02
300 7.056400000000000894e+00 4.753070586473537307e-02
301 7.013599999999999390e+00 5.126371036122919639e-02
302 7.037200000000000344e+00 4.081313514054016323e-02
303 7.037200000000000344e+00 5.414676352285510003e-02
304 6.988400000000000389e+00 4.337427809197519357e-02
305 7.021599999999999397e+00 7.352202391120624125e-02
306 6.994800000000000573e+00 4.864845321282056101e-02
307 7.023999999999999133e+00 5.963153528125859221e-02
308 7.004600000000000826e+00 6.301593449279312142e-02
309 6.977800000000000225e+00 7.714682106217990443e-02
310 6.994800000000000573e+00 7.385466809890894879e-02
311 6.981400000000000716e+00 8.162480015289462487e-02
312 6.909799999999999720e+00 8.774116479737428809e-02
313 6.907000000000000917e+00 7.586567076089152650e-02
314 6.966599999999999682e+00 7.939501243780994200e-02
315 6.908600000000001629e+00 7.083818179484847877e-02
316 6.937199999999999811e+00 8.012260604848048251e-02
317 6.931799999999999962e+00 7.639654442446984495e-02
318 6.934399999999999231e+00 8.957794371384064647e-02
319 6.926600000000000534e+00 6.323834279928593205e-02
320 6.966400000000000148e+00 4.111311226360746945e-02
321 6.950799999999999201e+00 4.850352564504974845e-02
322 6.975600000000000023e+00 3.238592286781401264e-02
323 6.955600000000001337e+00 6.428287485792771871e-02
324 6.990800000000000125e+00 3.945164128398204878e-02
325 7.050600000000000200e+00 5.272767774139108105e-02
326 7.010799999999998811e+00 3.588693355526492018e-02
327 7.032999999999999474e+00 6.331445332623503175e-02
328 7.016399999999999970e+00 6.045600052931056345e-02
329 7.052200000000000912e+00 7.214951143285722179e-02
330 7.045600000000000307e+00 5.111054685678873000e-02
331 7.070800000000000196e+00 5.992488631612073735e-02
332 7.083799999999999208e+00 8.189915750482414103e-02
333 7.038200000000000678e+00 6.630921504587419801e-02
334 7.037399999999999878e+00 6.437428057850427821e-02
335 7.033799999999999386e+00 7.484458564251655899e-02
336 6.992999999999999439e+00 7.155026205402739703e-02
337 7.032000000000000917e+00 8.256536804253948592e-02
338 6.999800000000000466e+00 1.055459710268468743e-01
339 6.982999999999999652e+00 8.268349291122135958e-02
340 7.010200000000000209e+00 8.519079762509559894e-02
341 6.985400000000000276e+00 7.000491411322480595e-02
342 6.983799999999999564e+00 5.056749944381274536e-02
343 7.002399999999999736e+00 7.512048988125670512e-02
344 6.991200000000000969e+00 6.638819172111849742e-02
345 6.957600000000001117e+00 6.978515601472858043e-02
346 6.953199999999999825e+00 9.879489865372602375e-02
347 6.959400000000000475e+00 7.407812092649210256e-02
348 6.934399999999999231e+00 6.290030206604727003e-02
349 6.970399999999999707e+00 6.639192722010713033e-02
350 6.996600000000000819e+00 9.291527323319885567e-02
351 7.032999999999999474e+00 6.905360236801544316e-02
352 7.003400000000000958e+00 7.365899809256158670e-02
353 7.038200000000000678e+00 8.580694610577867254e-02
354 7.058200000000001140e+00 8.034893900979642178e-02
355 7.042799999999999727e+00 8.909832770596758100e-02
356 7.040600000000000414e+00 1.112706969511739752e-01
357 7.043999999999999595e+00 8.738329359780386274e-02
358 7.047600000000000087e+00 1.117774932622842415e-01
359 7.070400000000001128e+00 1.016002362201979120e-01
360 7.049600000000000755e+00 9.817641264580818927e-02
361 7.006600000000000605e+00 9.126778182907707704e-02
362 7.034000000000000696e+00 9.734392636420624578e-02
363 7.042200000000001125e+00 8.312419623671557511e-02
364 7.030400000000000205e+00 7.870837312510010897e-02
365 7.046000000000001151e+00 7.936296365433938294e-02
366 7.068000000000000504e+00 6.935474028500147881e-02
367 7.030400000000000205e+00 8.630161064545667504e-02
368 7.058400000000000674e+00 6.521938362174235781e-02
369 7.073199999999999932e+00 7.632268339098148557e-02
370 7.074799999999998867e+00 6.070413494977086599e-02
371 7.127600000000001046e+00 7.508853441105375892e-02
372 7.091200000000000614e+00 8.940577162577369175e-02
373 7.043999999999999595e+00 7.967082276467336854e-02
374 7.000000000000000000e+00 8.784486325335136292e-02
375 7.022400000000000198e+00 8.696877600610461445e-02
376 7.072400000000000020e+00 1.046050094402749542e-01
377 7.066200000000000259e+00 1.083244755353102023e-01
378 7.064000000000000057e+00 9.714401679980089188e-02
379 7.027800000000000935e+00 1.016568344972436505e-01
380 7.030199999999998894e+00 9.200321733504750188e-02
381 7.040200000000000458e+00 1.069969719197696734e-01
382 7.081799999999999429e+00 9.438872814059945382e-02
383 7.044800000000000395e+00 1.068484534282082565e-01
384 7.042600000000000193e+00 1.164156690484576262e-01
385 7.004800000000000360e+00 1.072728856701448547e-01
386 7.050799999999999734e+00 1.025648672792003752e-01
387 7.020999999999999019e+00 1.124341585106589242e-01
388 6.986600000000000144e+00 1.130959238876450834e-01
389 6.968399999999999928e+00 1.112897479555056968e-01
390 6.989399999999998947e+00 9.268553285168075473e-02
391 6.998199999999999754e+00 1.105949004249291157e-01
392 6.989400000000000723e+00 1.097665158415807585e-01
393 6.939200000000001367e+00 1.054784906983409765e-01
394 6.955599999999999561e+00 1.077543873816747405e-01
395 6.948399999999999466e+00 1.142931668998633521e-01
396 6.980600000000000804e+00 1.362936829057018184e-01
397 6.962600000000000122e+00 1.240479262220856027e-01
398 6.989600000000000257e+00 1.219057340735045236e-01
399 6.992200000000001303e+00 1.015737761432546626e-01
400 6.977200000000000735e+00 1.053536520487067807e-01
401 6.990800000000000125e+00 1.447606023750938053e-01
402 6.959600000000000009e+00 1.437569059210723199e-01
403 6.967200000000000060e+00 1.184173635916625639e-01
404 6.969400000000000261e+00 1.238662504478117432e-01
405 6.975399999999998712e+00 9.895154369690259410e-02
406 6.986400000000000610e+00 9.414142552564204458e-02
407 7.005399999999999849e+00 1.068182006963232372e-01
408 6.967799999999999550e+00 9.334940813952713468e-02
409 6.965999999999999304e+00 1.152586656178181401e-01
410 7.002600000000001046e+00 1.142756667011835814e-01
411 6.970200000000000173e+00 1.023055814704163236e-01
412 6.951400000000001356e+00 9.754203196571213652e-02
413 6.908000000000001251e+00 9.634936429473736630e-02
414 6.932399999999999451e+00 1.068953132742498230e-01
415 6.919199999999999129e+00 1.071023435784670408e-01
416 6.942000000000000171e+00 1.010754173872163431e-01
417 6.978400000000000603e+00 1.146883080353005707e-01
418 6.985999999999999766e+00 1.117937386439866454e-01
419 7.008000000000000895e+00 1.124899995555160015e-01
420 6.964000000000000412e+00 1.147170431975999272e-01
421 6.968799999999999883e+00 1.107860641055544160e-01
422 6.952799999999998981e+00 1.106664899596982721e-01
423 6.941200000000000259e+00 9.129530108390028487e-02
424 6.968000000000000860e+00 1.168920869862456469e-01
425 6.959999999999999076e+00 9.510205045108123534e-02
426 7.021800000000000708e+00 1.222824271921358202e-01
427 6.979800000000000004e+00 1.139955788616383719e-01
428 6.957600000000001117e+00 1.131457820689752009e-01
429 6.957600000000001117e+00 1.184275643589785681e-01
430 6.962799999999999656e+00 1.002737852082986741e-01
431 6.987600000000000477e+00 1.131892574408013413e-01
432 7.000800000000000800e+00 1.134098408428476090e-01
433 6.974400000000000155e+00 1.334887560808026008e-01
434 6.996999999999999886e+00 1.509349528770590476e-01
435 6.971999999999999531e+00 1.403053812225319164e-01
436 6.982400000000001050e+00 1.286463680015879629e-01
437 6.950200000000000600e+00 9.938345938837099547e-02
438 6.987800000000000011e+00 1.141950611891774936e-01
439 6.938000000000000611e+00 1.364187670373838701e-01
440 6.934199999999999697e+00 1.267777267504037186e-01
441 6.943800000000000416e+00 1.433924405259915658e-01
442 6.923399999999999110e+00 1.453807690170883793e-01
443 6.993000000000000327e+00 1.029403710892864421e-01
444 6.967000000000000526e+00 1.086476875041526291e-01
445 6.974600000000000577e+00 1.259982857026237801e-01
446 7.010800000000000587e+00 1.337880114210536486e-01
447 7.039999999999999147e+00 1.428322092526751463e-01
448 6.987399999999999167e+00 1.233095616730511268e-01
449 7.041400000000000325e+00 1.439365415730141373e-01
450 7.006600000000000605e+00 1.236865716236003887e-01
451 7.016000000000000014e+00 1.256624048791046000e-01
452 6.970600000000000129e+00 1.135607678734166098e-01
453 6.946200000000000152e+00 1.237479373565476132e-01
454 7.006800000000000139e+00 1.140780083977626924e-01
455 6.962000000000000632e+00 1.150846644866291707e-01
456 6.999800000000000466e+00 1.223782333587146304e-01
457 6.949000000000000732e+00 1.185060336016694332e-01
458 6.968799999999999883e+00 1.014811903753598116e-01
459 6.977599999999999802e+00 1.159595101748882584e-01
460 6.986800000000000566e+00 1.455891204726509069e-01
461 6.929800000000000182e+00 1.454775309111341897e-01
462 6.942600000000000549e+00 1.112937015288826548e-01
463 6.932199999999999918e+00 1.287019502571736806e-01
464 6.935399999999999565e+00 1.463799439814075509e-01
465 6.929800000000000182e+00 1.212770052400702347e-01
466 6.889799999999999258e+00 1.169161750999408028e-01
467 6.914199999999999235e+00 1.233925119283986460e-01
468 6.947799999999999088e+00 1.201683485781510630e-01
469 6.952399999999999913e+00 1.229421327291828209e-01
470 7.008000000000000007e+00 1.309586194185017871e-01
471 7.000800000000000800e+00 1.226762894776330243e-01
472 6.993399999999999395e+00 1.500812046859966997e-01
473 6.959200000000000053e+00 1.411448617555737528e-01
474 7.009199999999999875e+00 1.408890059585914400e-01
475 6.978199999999999292e+00 1.300364256660417328e-01
476 7.033400000000000318e+00 9.850222332516152257e-02
477 6.991600000000000037e+00 1.255294706433514595e-01
478 6.986000000000001542e+00 1.200636497862696966e-01
479 6.989199999999999413e+00 1.312875927115735308e-01
480 6.950200000000000600e+00 1.294589973698236918e-01
481 6.948399999999999466e+00 1.246019582510643625e-01
482 6.966800000000000992e+00 1.103196809277474932e-01
483 6.962200000000001054e+00 1.163561429405426534e-01
484 6.985400000000000276e+00 1.276459478401096581e-01
485 6.999399999999999622e+00 1.307062661084005262e-01
486 6.978600000000000136e+00 1.511022435306637324e-01
487 6.947599999999999554e+00 1.261283790429418850e-01
488 6.994600000000000151e+00 1.299521758186449882e-01
489 6.931799999999999962e+00 1.256759006333355022e-01
490 7.003200000000001424e+00 1.141207781256332182e-01
491 6.938599999999999213e+00 8.914285164835154818e-02
492 6.946599999999999220e+00 8.688640860341734218e-02
493 7.011600000000001387e+00 8.601423138062687379e-02
494 6.964799999999999436e+00 1.125850434116362486e-01
495 6.974000000000001087e+00 1.140431497285129131e-01
496 6.964800000000001212e+00 9.094631383404164215e-02
497 6.966400000000000148e+00 1.195018326219310090e-01
498 7.001000000000000334e+00 1.123818490682548660e-01
499 6.939799999999999969e+00 1.049290808117559204e-01
500 6.948800000000000310e+00 9.826877428766474243e-02
501 6.962200000000000166e+00 7.842826021275747794e-02
502 6.940000000000000391e+00 7.912117289322764813e-02
503 6.928199999999999470e+00 6.667137316719970452e-02
504 6.953999999999998849e+00 7.273513593855454595e-02
505 6.957599999999999341e+00 6.238820401325884807e-02
506 6.927000000000001378e+00 4.559561382413888225e-02
507 6.982400000000000162e+00 6.402786893220790976e-02
508 6.956400000000000361e+00 4.249479968184335932e-02
509 6.960600000000001231e+00 5.100007843131213608e-02
510 6.915200000000000458e+00 6.231622581639550962e-02
511 6.948999999999999844e+00 7.341988831372603386e-02
512 6.956400000000000361e+00 3.728549315752714699e-02
513 6.939199999999999591e+00 5.265388874527700269e-02
514 6.962000000000000632e+00 5.081180965090693891e-02
515 6.943199999999999150e+00 4.942501390996271310e-02
516 6.915799999999999059e+00 6.999165664563161693e-02
517 6.937399999999999345e+00 6.538415710246629764e-02
518 6.957200000000000273e+00 4.782083228050295481e-02
519 6.963400000000000034e+00 5.500443618472961038e-02
520 6.948199999999999932e+00 6.447660040665917358e-02
521 6.921200000000000685e+00 5.326642469698909810e-02
522 6.959600000000000009e+00 5.281181685948705545e-02
523 6.916600000000000747e+00 7.436106508112973190e-02
524 6.907999999999999474e+00 6.995141170841380485e-02
525 6.907999999999999474e+00 7.982581036231335692e-02
526 6.910400000000000098e+00 8.519370868790729356e-02
527 6.911599999999999966e+00 7.932243062337411554e-02
528 6.887600000000000833e+00 1.011682163527657247e-01
529 6.949000000000000732e+00 7.415227575739008481e-02
530 6.939400000000000901e+00 7.642491740263772371e-02
531 6.946399999999999686e+00 7.432340142915956627e-02
532 7.023000000000000576e+00 6.500030769157941202e-02
533 7.005200000000000315e+00 6.550077862132640261e-02
534 7.035000000000001030e+00 5.100823462932247560e-02
535 7.076400000000001356e+00 4.416025362246008001e-02
536 7.072199999999999598e+00 4.311231842524829161e-02
537 7.062200000000001587e+00 3.298775530405192308e-02
538 7.038400000000000212e+00 6.989741053858866682e-02
539 7.032000000000000917e+00 9.531337786480975627e-02
540 7.031000000000000583e+00 8.845021198391787853e-02
541 7.064800000000000857e+00 7.884384566977946374e-02
542 7.065999999999999837e+00 1.040588295148470455e-01
543 7.106600000000000250e+00 1.078267499278357383e-01
544 7.091200000000000614e+00 7.607701361120855488e-02
545 7.076800000000000423e+00 5.569014275435105882e-02
546 7.061800000000000743e+00 5.984072192077895258e-02
547 7.052999999999999936e+00 4.510875746459877544e-02
548 7.104200000000000514e+00 8.113169540937745228e-02
549 7.124399999999999622e+00 8.800209088425110793e-02
550 7.119200000000001083e+00 8.139159661783268440e-02
551 7.091800000000000992e+00 8.367910133360660641e-02
552 7.129199999999999982e+00 6.069227298429356182e-02
553 7.114799999999999791e+00 7.161586416430364144e-02
554 7.091200000000000614e+00 7.736117889484370180e-02
555 7.080800000000000871e+00 9.276050883862164975e-02
556 7.080199999999999605e+00 8.844496593927769768e-02
557 7.086600000000001565e+00 8.875115773892761073e-02
558 7.081199999999999939e+00 8.244387181592090219e-02
559 7.034200000000000230e+00 8.589174581995642765e-02
560 7.041800000000000281e+00 4.908881746385829886e-02
561 7.024600000000001288e+00 6.584867500565218246e-02
562 7.039400000000000546e+00 8.279835747163105664e-02
563 7.021200000000000330e+00 7.363988049963149374e-02
564 7.045600000000000307e+00 8.731625278262925005e-02
565 7.062199999999999811e+00 1.095625483456824367e-01
566 7.034600000000000186e+00 1.086596889375264913e-01
567 7.072400000000000020e+00 1.064107513365074170e-01
568 7.056800000000000850e+00 1.063098866521829944e-01
569 7.042599999999998417e+00 1.113792081135432932e-01
570 7.072400000000000020e+00 1.293224187834422223e-01
571 7.083599999999999675e+00 1.375716831328308576e-01
572 7.073800000000000310e+00 1.185119065748248129e-01
573 7.109799999999999898e+00 1.261625618002424620e-01
574 7.069200000000000372e+00 1.440870292566267807e-01
575 7.109600000000000364e+00 1.593151844614944246e-01
576 7.075999999999998735e+00 1.653502948288875229e-01
577 7.077200000000000379e+00 1.666873480501744054e-01
578 7.119800000000000573e+00 1.588804330306284318e-01
579 7.033200000000000784e+00 1.684995905039535224e-01
580 7.042199999999999349e+00 1.435886903624376820e-01
581 7.111600000000000144e+00 1.562975623610298181e-01
582 7.007200000000000095e+00 1.546755054945676000e-01
583 7.035800000000000054e+00 1.357442890143081005e-01
584 7.053800000000000736e+00 1.596341818032717130e-01
585 7.016799999999999038e+00 1.469724872212484212e-01
586 6.990999999999999659e+00 1.439874994574182332e-01
587 7.001199999999999868e+00 1.486026648482455248e-01
588 6.958000000000000185e+00 1.443559489595077905e-01
589 7.006199999999999761e+00 1.310613291554760251e-01
590 6.982000000000001094e+00 1.378280087645468721e-01
591 6.967799999999999550e+00 1.407859083857472826e-01
592 7.031600000000000072e+00 1.480417778871897239e-01
593 7.003199999999999648e+00 1.477103652422537550e-01
594 6.984399999999999054e+00 1.455853289311804244e-01
595 7.012199999999999989e+00 1.518779510001370403e-01
596 6.995999999999999552e+00 1.725750851079030646e-01
597 6.995199999999999640e+00 1.729111679446993788e-01
598 6.974999999999999645e+00 1.767488613824712285e-01
599 6.943200000000000038e+00 1.767326568577522461e-01
600 6.944000000000000838e+00 1.605607673125661605e-01
601 6.971599999999999575e+00 1.393813760873382490e-01
602 6.961000000000000298e+00 1.432619977523697796e-01
603 6.946199999999999264e+00 1.386444084700137469e-01
604 6.980999999999999872e+00 1.424817181255195186e-01
605 6.979600000000000470e+00 1.380007536211305397e-01
606 6.927000000000001378e+00 1.205298303325778447e-01
607 6.943400000000001349e+00 1.211612479301859696e-01
608 6.969799999999999329e+00 1.250853788418135604e-01
609 6.972400000000000375e+00 1.001397423603635484e-01
610 6.949600000000001110e+00 1.166600531458819867e-01
611 6.906400000000000539e+00 1.323844703883352847e-01
612 6.910000000000001030e+00 1.177465073792000466e-01
613 6.920199999999999463e+00 1.178125290450893203e-01
614 6.959799999999999542e+00 1.234780628289900151e-01
615 6.932600000000000762e+00 1.251506612048056133e-01
616 6.928799999999999848e+00 1.373478503654135263e-01
617 6.943600000000000882e+00 1.499051967077859870e-01
618 6.989600000000000257e+00 1.633238745560490479e-01
619 6.997400000000000730e+00 1.569087887914505652e-01
620 6.979599999999999582e+00 1.645249160461722815e-01
621 6.968200000000000394e+00 1.385589838299921273e-01
622 6.981400000000000716e+00 1.569490618003179794e-01
623 6.912200000000001232e+00 1.426549403280517603e-01
624 6.965399999999999814e+00 1.325088978144487450e-01
625 6.964599999999999902e+00 1.456743216905437566e-01
626 6.938599999999999213e+00 1.442679728837970576e-01
627 6.946600000000000996e+00 1.351279689775585213e-01
628 6.953400000000000247e+00 1.333652428483524111e-01
629 6.906600000000000072e+00 1.269552992198435537e-01
630 6.936400000000000787e+00 1.579353285367146864e-01
631 6.883799999999999031e+00 1.203805299872035273e-01
632 6.846000000000000973e+00 1.248041665971132974e-01
633 6.925600000000000200e+00 1.200541877653587969e-01
634 6.869200000000001083e+00 1.323629555427046911e-01
635 6.821800000000000530e+00 1.204383327682679444e-01
636 6.850600000000000023e+00 1.170188360906056074e-01
637 6.886599999999999611e+00 1.197425905849711092e-01
638 6.884999999999999787e+00 1.336116761364814776e-01
639 6.899800000000000821e+00 1.513788360372745612e-01
640 6.939600000000000435e+00 1.560393796450115222e-01
641 6.920199999999999463e+00 1.506984804170235781e-01
642 6.916199999999999015e+00 1.475429157906268662e-01
643 6.962799999999999656e+00 1.693428238810255615e-01
644 6.988999999999999879e+00 1.480599878427660276e-01
645 6.974200000000000621e+00 1.397335750634041140e-01
646 6.977999999999999758e+00 1.498991661084211335e-01
647 7.000200000000001310e+00 1.414698271717330647e-01
648 7.026399999999999757e+00 1.409143285830083137e-01
649 6.968400000000000816e+00 1.431554679360869664e-01
650 6.964599999999999902e+00 1.643174001741752044e-01
651 6.951200000000000045e+00 1.554334326970875091e-01
652 6.972799999999999443e+00 1.617977502933834466e-01
653 6.993399999999999395e+00 1.691029508908700740e-01
654 7.070600000000000662e+00 1.442072397627802427e-01
655 7.014799999999999258e+00 1.447255056995829514e-01
656 7.005399999999999849e+00 1.659866500656003163e-01
657 6.992999999999999439e+00 1.476205947691582865e-01
658 6.996399999999999508e+00 1.586396167418467340e-01
659 7.054800000000000182e+00 1.549847476366627008e-01
660 7.010000000000000675e+00 1.776709317812005529e-01
661 6.999800000000000466e+00 1.874375415971944736e-01
662 7.014400000000000190e+00 1.711293312088843777e-01
663 6.990600000000000591e+00 1.645365855972464875e-01
664 6.982400000000000162e+00 2.096226323658780533e-01
665 6.929800000000000182e+00 1.921958168119171917e-01
666 6.905599999999999739e+00 2.074588344708415133e-01
667 6.918800000000000061e+00 2.043327482318975097e-01
668 6.942199999999999704e+00 2.047573002361577355e-01
669 6.930200000000001026e+00 2.102376559991097349e-01
670 6.934199999999999697e+00 1.949413039866103314e-01
671 6.953599999999999781e+00 1.999713179433491861e-01
672 6.976999999999999424e+00 2.067816239417806234e-01
673 6.970799999999999663e+00 1.571570933811133608e-01
674 6.976200000000000401e+00 1.791574503055901879e-01
675 6.931199999999999584e+00 1.657649902723733470e-01
676 6.985600000000000698e+00 1.747088091654224462e-01
677 7.012199999999999989e+00 1.745381104515573711e-01
678 7.003399999999999181e+00 1.504421749377481410e-01
679 6.950000000000000178e+00 1.526090429823869221e-01
680 6.999200000000000088e+00 1.512067194274117066e-01
681 7.023200000000000109e+00 1.657987695973646147e-01
682 7.000000000000000000e+00 1.630106744971016319e-01
683 7.059800000000000075e+00 1.434317677503836874e-01
684 7.010599999999999277e+00 1.363831661166436671e-01
685 7.006800000000000139e+00 1.478056561840581096e-01
686 7.014000000000000234e+00 1.173449615450106454e-01
687 7.057999999999999829e+00 1.186588386931205913e-01
688 7.032000000000000917e+00 1.299427566276782076e-01
689 7.045600000000000307e+00 1.148503722240376973e-01
690 7.047199999999999243e+00 1.180936577467224802e-01
691 7.016200000000000436e+00 1.022340060840814385e-01
692 7.016399999999999970e+00 9.253047065696795581e-02
693 7.048799999999999955e+00 9.992373091513340189e-02
694 7.016399999999999970e+00 8.714658914725229022e-02
695 6.982800000000000118e+00 9.696407582192489993e-02
696 6.995000000000000107e+00 1.116544669952797830e-01
697 7.031600000000000072e+00 1.098244417240533816e-01
698 7.048399999999999110e+00 1.111217710442018725e-01
699 7.000199999999999534e+00 1.132746750160864985e-01
700 6.974000000000001087e+00 8.145428165541701571e-02
701 6.985200000000000742e+00 8.644785711629875136e-02
702 6.977800000000000225e+00 9.439084701389217902e-02
703 6.973000000000000753e+00 8.708846077408878561e-02
704 6.942199999999999704e+00 1.067495761115706127e-01
705 6.968000000000000860e+00 1.011909086825491799e-01
706 7.024399999999999977e+00 1.011622854625180840e-01
707 6.973400000000000709e+00 1.033752775086964060e-01
708 6.941399999999999793e+00 1.164263200483464655e-01
709 6.923599999999998644e+00 1.124478901536174191e-01
710 6.877599999999999270e+00 1.027963423473812338e-01
711 6.841000000000001080e+00 1.018441947290074645e-01
712 6.872400000000000730e+00 1.059530462044391136e-01
713 6.880399999999999849e+00 1.162846851481312005e-01
714 6.845200000000000173e+00 9.919774190978337958e-02
715 6.841599999999999682e+00 1.043216564285670694e-01
716 6.843000000000000860e+00 1.059992452803322077e-01
717 6.831399999999999473e+00 1.015017635314775513e-01
718 6.846000000000000973e+00 1.095083558455700046e-01
719 6.825799999999999201e+00 1.209761629413002443e-01
720 6.846799999999999997e+00 9.047669313143583136e-02
721 6.858799999999999564e+00 9.193058250658481256e-02
722 6.843399999999999928e+00 1.050552616483343138e-01
723 6.860400000000001164e+00 9.547422688872637953e-02
724 6.923599999999998644e+00 1.063445720288534874e-01
725 6.901799999999999713e+00 9.237939164120972935e-02
726 6.912999999999999368e+00 1.047706065650094720e-01
727 6.927200000000000912e+00 1.042080227237808104e-01
728 6.895000000000000462e+00 9.744003284071700577e-02
729 6.857999999999999652e+00 8.022069558411980272e-02
730 6.884199999999999875e+00 9.498900989061839772e-02
731 6.912600000000000300e+00 9.696457084935723725e-02
732 6.959600000000000009e+00 1.123201139600561588e-01
733 6.961400000000000254e+00 1.091745757949167811e-01
734 6.993999999999999773e+00 1.118645609654818907e-01
735 6.972599999999999909e+00 8.149777911084454818e-02
736 7.009000000000000341e+00 7.939017571463105605e-02
737 6.983800000000000452e+00 9.824760556878719964e-02
738 6.991800000000000459e+00 1.148485611577262783e-01
739 6.999000000000000554e+00 1.182052452304887674e-01
740 7.026599999999999291e+00 1.146767980020370059e-01
741 6.980999999999999872e+00 1.241946858766509315e-01
742 7.008800000000000807e+00 1.134267693271742983e-01
743 7.038999999999999702e+00 1.070913628636782911e-01
744 6.988000000000001322e+00 9.744454833391132109e-02
745 7.031200000000000117e+00 1.285125363534623810e-01
746 7.029400000000000759e+00 1.074201470861028407e-01
747 7.044400000000000439e+00 1.164146382548175013e-01
748 7.051800000000000068e+00 1.178844858325300421e-01
749 6.995599999999998708e+00 1.117710517083917582e-01
750 7.023799999999999599e+00 1.255029561404829019e-01
751 6.989199999999999413e+00 1.134694320070386425e-01
752 7.007200000000000095e+00 1.135230020744694007e-01
753 6.988999999999999879e+00 1.131469840517191905e-01
754 7.022400000000000198e+00 1.247719840348785331e-01
755 7.050799999999999734e+00 1.081315495126189963e-01
756 7.011799999999999145e+00 1.022246154309225386e-01
757 6.996399999999999508e+00 1.324823308973689662e-01
758 6.970799999999999663e+00 1.196489531922447780e-01
759 7.029799999999999827e+00 1.026806310849324028e-01
760 7.068000000000000504e+00 1.198906168138273304e-01
761 7.069399999999999906e+00 1.171817733267422473e-01
762 7.040600000000000414e+00 9.363700123348668580e-02
763 7.114600000000000257e+00 1.221126037720921126e-01
764 7.058400000000000674e+00 9.515612434310255496e-02
765 7.059000000000000163e+00 1.071735041883020156e-01
766 7.054599999999998872e+00 8.525707008805769038e-02
767 7.045399999999998997e+00 1.030373136295778952e-01
768 7.075599999999999667e+00 9.681760170547505651e-02
769 7.086199999999999832e+00 1.185027932160250264e-01
770 7.012800000000001255e+00 1.392113213786866088e-01
771 7.045400000000000773e+00 1.344102972245800887e-01
772 7.024800000000000821e+00 1.161465970229003802e-01
773 7.059600000000000541e+00 1.238168324582727825e-01
774 7.025599999999999845e+00 1.129763161020928830e-01
775 7.046400000000000219e+00 9.544028499538330379e-02
776 7.052999999999999936e+00 1.459364245142383554e-01
777 7.074599999999999334e+00 1.529744030875753447e-01
778 7.010399999999999743e+00 1.307316641062906404e-01
779 7.022400000000000198e+00 1.521958212304134472e-01
780 7.062000000000000277e+00 1.444636978621272327e-01
781 7.029999999999999361e+00 1.113987432604156835e-01
782 7.087399999999999700e+00 1.353258585784697932e-01
783 7.046000000000001151e+00 1.647832515761234462e-01
784 7.048799999999999955e+00 1.555666802371252211e-01
785 7.068999999999999950e+00 1.568859458332707846e-01
786 7.061400000000000787e+00 1.509367019647639974e-01
787 7.048600000000000421e+00 1.842221702184620169e-01
788 7.011199999999999655e+00 1.468412476111531084e-01
789 7.040200000000001346e+00 1.808297320685953724e-01
790 7.039600000000000080e+00 1.709565090893002681e-01
791 7.024800000000000821e+00 1.625943172438693018e-01
792 7.032599999999999518e+00 1.517383537540854255e-01
793 7.059800000000000075e+00 1.584109592168419511e-01
794 7.100199999999999179e+00 1.585220237064869642e-01
795 7.082800000000000651e+00 1.636680543050475778e-01
796 7.034400000000000652e+00 1.671489395718679660e-01
797 7.094800000000001106e+00 1.634587165005279563e-01
798 7.071000000000000618e+00 1.394236708740663466e-01
799 7.073399999999999466e+00 1.200128659769441886e-01
800 7.073199999999999932e+00 1.379557610250473632e-01
801 7.110400000000000276e+00 1.691741351389153269e-01
802 7.092799999999999550e+00 1.617784658105025641e-01
803 7.082200000000000273e+00 1.671510454648729160e-01
804 7.143000000000000682e+00 1.663747577008002632e-01
805 7.086000000000000298e+00 1.496687008028063370e-01
806 7.103399999999998826e+00 1.233786367245156002e-01
807 7.158599999999999852e+00 1.458099036416935779e-01
808 7.117799999999999905e+00 1.355018523858621815e-01
809 7.088200000000000500e+00 1.377796501664885764e-01
810 7.121399999999999508e+00 1.509271612401160145e-01
811 7.094199999999998951e+00 1.671996172244422096e-01
812 7.068000000000000504e+00 1.627663355857100758e-01
813 7.081599999999999895e+00 1.759512659801003576e-01
814 7.088599999999999568e+00 1.666758770788382416e-01
815 7.111000000000001542e+00 1.527999999999999636e-01
816 7.111600000000000144e+00 1.608342252134165040e-01
817 7.065999999999999837e+00 1.561824574015916456e-01
818 7.122400000000000730e+00 1.678131341701239176e-01
819 7.031999999999999140e+00 1.289533248892792694e-01
820 7.064400000000000901e+00 1.284431703127885405e-01
821 6.989800000000000679e+00 1.438772810418657289e-01
822 7.044999999999999929e+00 1.547899221525743385e-01
823 7.052400000000000446e+00 1.405083912084968412e-01
824 7.052800000000000402e+00 1.393706999336661034e-01
825 7.024800000000000821e+00 1.314413633526372027e-01
826 7.026399999999999757e+00 1.350927385169166106e-01
827 7.035599999999999632e+00 1.836558956309325974e-01
828 6.996600000000000819e+00 1.618237559816233795e-01
829 7.049200000000000799e+00 1.506801645871147788e-01
830 6.989200000000001189e+00 1.709609078122831805e-01
831 7.005599999999999383e+00 1.654449999244461400e-01
832 6.973799999999999777e+00 1.942796746960421539e-01
833 6.968200000000000394e+00 1.887547403378256050e-01
834 6.975600000000000023e+00 1.923992931379946147e-01
835 7.002200000000000202e+00 1.984337471298669442e-01
836 7.014399999999999302e+00 1.697938985947375357e-01
837 7.017000000000000348e+00 1.868610178715721659e-01
838 7.073999999999999844e+00 1.583333192982449567e-01
839 7.025599999999999845e+00 1.580738055466496816e-01
840 7.053399999999999004e+00 1.451428537682788455e-01
841 7.027599999999999625e+00 1.438144916202814261e-01
842 7.040600000000000414e+00 1.770040903482176520e-01
843 6.958200000000000607e+00 1.814315077377685881e-01
844 7.034799999999999720e+00 1.751462017858222975e-01
845 7.002800000000000580e+00 1.669084539500620690e-01
846 6.949000000000000732e+00 1.575152056152040181e-01
847 6.990199999999999747e+00 1.622377021533526475e-01
848 6.996999999999999886e+00 1.615732651152412547e-01
849 6.961400000000000254e+00 1.737549078443540729e-01
850 6.953799999999999315e+00 1.616953678990217247e-01
851 6.929999999999999716e+00 1.879895741789953667e-01
852 6.952800000000000757e+00 1.789910388818389819e-01
853 6.996199999999999974e+00 1.665886910927629194e-01
854 6.956000000000000405e+00 1.915150124663861364e-01
855 6.989600000000000257e+00 2.009918605317140838e-01
856 7.004999999999999893e+00 1.748770997014760520e-01
857 7.047600000000000087e+00 1.603215768385529150e-01
858 7.001399999999999402e+00 1.759057929688502830e-01
859 7.009199999999999875e+00 1.729201896829865026e-01
860 7.048600000000000421e+00 1.609622564454164240e-01
861 7.074800000000000644e+00 1.667326962536142543e-01
862 7.054000000000000270e+00 1.448441921514287412e-01
863 7.068600000000000882e+00 1.408782736975435490e-01
864 7.057999999999999829e+00 1.394684193643852266e-01
865 7.125400000000000844e+00 1.347797017358326466e-01
866 7.041800000000000281e+00 1.550149412153551398e-01
867 7.099999999999999645e+00 1.391255548057221680e-01
868 7.068399999999999572e+00 1.436876055893478443e-01
869 7.089199999999999946e+00 1.565179606307212923e-01
870 7.068800000000000416e+00 1.325791537158086120e-01
871 7.071399999999999686e+00 1.543991191684719599e-01
872 7.074600000000001110e+00 1.327061716726092022e-01
873 7.063800000000000523e+00 1.419530626650936933e-01
874 7.078199999999999825e+00 1.164722799639468787e-01
875 7.076399999999999579e+00 1.362602216349291240e-01
876 7.054999999999999716e+00 1.401613356100747387e-01
877 6.995400000000000951e+00 1.313424836067904333e-01
878 6.995400000000000951e+00 1.357063299923772226e-01
879 7.037799999999999834e+00 1.376001162790206345e-01
880 7.022599999999999731e+00 1.181912348695959292e-01
881 7.023999999999999133e+00 1.362030836655322985e-01
882 6.981399999999998940e+00 1.400955673816984826e-01
883 7.008800000000000807e+00 1.178098128340759748e-01
884 6.997400000000000730e+00 1.398071815036695531e-01
885 6.999400000000001398e+00 1.433308340867380515e-01
886 7.054999999999999716e+00 1.701822552441940029e-01
887 7.032799999999999940e+00 1.686056701300404082e-01
888 6.987800000000000011e+00 1.540065972612861545e-01
889 6.985400000000000276e+00 1.616177218005500626e-01
890 7.029200000000000337e+00 1.527443354105153250e-01
891 7.023200000000000109e+00 1.640464324513033756e-01
892 6.980599999999999916e+00 1.561139583765654704e-01
893 7.026000000000000689e+00 1.531712766807145631e-01
894 7.018600000000001060e+00 1.711868219227170307e-01
895 7.034799999999999720e+00 1.644161549240220621e-01
896 7.039800000000001390e+00 1.587308161637178971e-01
897 7.086599999999999788e+00 1.769518804647184362e-01
898 7.026400000000000645e+00 1.748385769788807775e-01
899 6.977999999999999758e+00 1.777494866377959393e-01
900 6.987999999999999545e+00 1.505690539254332383e-01
901 6.974800000000000111e+00 1.505069832266927865e-01
902 6.999800000000000466e+00 1.496549097089700797e-01
903 7.027800000000000935e+00 1.767206609313127230e-01
904 7.027199999999998781e+00 1.674795271070468050e-01
905 7.003800000000000026e+00 1.758384258346281093e-01
906 6.994200000000001083e+00 1.487968816877558165e-01
907 6.991800000000000459e+00 1.363206220643084221e-01
908 6.998999999999999666e+00 1.682669307974683504e-01
909 6.961199999999999832e+00 1.616577619540738864e-01
910 6.968000000000000860e+00 1.621912451398041244e-01
911 6.995800000000000018e+00 1.765698502009899196e-01
912 7.020599999999999952e+00 1.771631112844884171e-01
913 6.996000000000000441e+00 1.556483215457205860e-01
914 6.980400000000000382e+00 1.514166701522656200e-01
915 6.965000000000000746e+00 1.533015329342796440e-01
916 6.960600000000001231e+00 1.513749252683548874e-01
917 6.953000000000000291e+00 1.742669217034604201e-01
918 6.979400000000000936e+00 1.773659719337393470e-01
919 6.924999999999999822e+00 1.784190572780833539e-01
920 7.005199999999999427e+00 1.399861135970279780e-01
921 6.954600000000001003e+00 1.452786563814519871e-01
922 6.928200000000001246e+00 1.560977642376726038e-01
923 6.950599999999999667e+00 1.567590762922517755e-01
924 6.926800000000000068e+00 1.633128041520321705e-01
925 6.958799999999999208e+00 1.682632223630582680e-01
926 6.962000000000000632e+00 1.567798456435010868e-01
927 6.925999999999999268e+00 1.401484926783018170e-01
928 6.923000000000000043e+00 1.475297936011571165e-01
929 6.930600000000000094e+00 1.526477251713892758e-01
930 6.964599999999999902e+00 1.475261603919793829e-01
931 6.965200000000000280e+00 1.200817721388221238e-01
932 6.970200000000000173e+00 1.457184682873107484e-01
933 6.958200000000000607e+00 1.538345604862575156e-01
934 6.970400000000000595e+00 1.592624500627816408e-01
935 6.969799999999999329e+00 1.660157582881818528e-01
936 6.970000000000001528e+00 1.586145012286077349e-01
937 7.037000000000000810e+00 1.549417955233513278e-01
938 7.031000000000000583e+00 1.475661207730283586e-01
939 7.016399999999999970e+00 1.548076483898648548e-01
940 7.007000000000000561e+00 1.624288151776032973e-01
941 7.031399999999999650e+00 1.905907867657826160e-01
942 7.006400000000001071e+00 1.855395591241933706e-01
943 7.008000000000000895e+00 1.680518967462135416e-01
944 6.997200000000001197e+00 1.595356762608289014e-01
945 7.016200000000000436e+00 1.454203287026954727e-01
946 7.020799999999999486e+00 1.336105983820146392e-01
947 7.010599999999999277e+00 1.489809652271054663e-01
948 7.015600000000000946e+00 1.455136007389000175e-01
949 7.051399999999999224e+00 1.398718270417600162e-01
950 7.049999999999999822e+00 1.574976825226328536e-01
951 7.049599999999999866e+00 1.578532483036063638e-01
952 7.079399999999999693e+00 1.578458995349579230e-01
953 7.076400000000001356e+00 1.631131141263632567e-01
954 7.055600000000000094e+00 1.564661241291545879e-01
955 7.037000000000000810e+00 1.674371523885903046e-01
956 7.006199999999999761e+00 1.540585343302993127e-01
957 6.988000000000001322e+00 1.632551377445745355e-01
958 7.003200000000001424e+00 1.475293597898398312e-01
959 7.020599999999999952e+00 1.738458167457589687e-01
960 6.961200000000000720e+00 1.561564343855226522e-01
961 6.975199999999999179e+00 1.550724733793847898e-01
962 6.990199999999999747e+00 1.548711464411625383e-01
963 6.986200000000001076e+00 1.713768712516365866e-01
964 6.951600000000000890e+00 1.686996384109936686e-01
965 6.950200000000000600e+00 1.699454971454082974e-01
966 6.885200000000000209e+00 1.641483231714536972e-01
967 6.941399999999999793e+00 1.638984075578527877e-01
968 6.894000000000000128e+00 1.658068756113569575e-01
969 6.957000000000000739e+00 1.646934121329690914e-01
970 6.913999999999999702e+00 1.427201457398359352e-01
971 6.944399999999999906e+00 1.473739732788662549e-01
972 6.966400000000000148e+00 1.292642564671301342e-01
973 6.988400000000000389e+00 1.503376466491344321e-01
974 6.977400000000000269e+00 1.555158127008311741e-01
975 6.962799999999999656e+00 1.371146673408793482e-01
976 6.976600000000000357e+00 1.556852208785406144e-01
977 6.900800000000001155e+00 1.470296296669483804e-01
978 6.928600000000000314e+00 1.369924377474902866e-01
979 7.015399999999999636e+00 1.213957495137288761e-01
980 6.971200000000000507e+00 1.325172894380201305e-01
981 6.953999999999998849e+00 1.403538385652490228e-01
982 6.952200000000000379e+00 1.652874828896611081e-01
983 6.962200000000000166e+00 1.360359952365549907e-01
984 6.944200000000000372e+00 1.612703072484207023e-01
985 7.002399999999999736e+00 1.475519162871157253e-01
986 6.979600000000000470e+00 1.617733228934858103e-01
987 6.965599999999999348e+00 1.467930788559188571e-01
988 6.953800000000001091e+00 1.707991569065842874e-01
989 6.944800000000000750e+00 1.395631469980524175e-01
990 6.993600000000000705e+00 1.408081247655830481e-01
991 6.980999999999999872e+00 1.253807002692201855e-01
992 7.002399999999999736e+00 1.418823738171871573e-01
993 7.026400000000000645e+00 1.423900558325616184e-01
994 7.027400000000000091e+00 1.322665793010463775e-01
995 6.993199999999999861e+00 1.581673544066537207e-01
996 6.907799999999999940e+00 1.602895879338393503e-01
997 6.942999999999999616e+00 1.604954828024763580e-01
998 6.999200000000000088e+00 1.675029313176339130e-01
999 6.958199999999999719e+00 1.793524797709806773e-01
1000 6.978200000000001069e+00 1.726701827183835802e-01
1001 7.008800000000000807e+00 1.690929685114079262e-01
1002 6.999000000000000554e+00 1.687386144307223834e-01
1003 7.014400000000000190e+00 1.507152547023691280e-01
1004 7.003600000000000492e+00 1.504844443788127539e-01
1005 6.933199999999999363e+00 1.292227224600997759e-01
1006 6.931600000000000428e+00 1.267579109957243655e-01
1007 6.988200000000000855e+00 1.323943805453992595e-01
1008 6.963600000000001344e+00 1.536480653962165044e-01
1009 6.951200000000000045e+00 1.539652947907417246e-01
1010 6.943600000000000882e+00 1.416735966932441415e-01
1011 6.986799999999999677e+00 1.513904620509494980e-01
1012 6.956599999999999895e+00 1.435062646716162293e-01
1013 6.953599999999999781e+00 1.504756724523934053e-01
1014 6.979600000000000470e+00 1.438934605880336781e-01
1015 6.968799999999999883e+00 1.435039790389102121e-01
1016 6.998800000000000132e+00 1.398214289728151871e-01
1017 7.003000000000000114e+00 1.309421246200015154e-01
1018 7.003400000000000958e+00 1.278935807615066145e-01
1019 6.980599999999999916e+00 1.447587233986263877e-01
1020 6.943800000000000416e+00 1.417192718016853925e-01
1021 6.954599999999999227e+00 1.393426280791345284e-01
1022 6.951000000000000512e+00 1.475091861546256877e-01
1023 6.931000000000000050e+00 1.548772417109757493e-01
1024 6.944800000000000750e+00 1.425455435992301068e-01
1025 6.939600000000000435e+00 1.597146455401006471e-01
1026 6.944399999999999018e+00 1.471822271879319466e-01
1027 6.950799999999999201e+00 1.311415723559848368e-01
1028 6.905200000000000671e+00 1.343102081005014825e-01
1029 6.963199999999998724e+00 1.265396064479419047e-01
1030 6.986800000000000566e+00 1.129089544721764704e-01
1031 6.993599999999998929e+00 1.040252277094359801e-01
1032 7.008399999999999963e+00 1.117406282423720476e-01
1033 6.973999999999999311e+00 1.165143767953122772e-01
1034 6.954600000000001003e+00 1.456133510362289107e-01
1035 6.989000000000001656e+00 1.305762612422334823e-01
1036 6.958599999999999675e+00 1.463392223568240613e-01
1037 6.945199999999999818e+00 1.334785076332516418e-01
1038 6.912799999999999834e+00 1.420969809672253115e-01
1039 6.975399999999998712e+00 1.499436160695080122e-01
1040 6.940999999999999837e+00 1.498882250211803768e-01
1041 6.956400000000000361e+00 1.531980678729337741e-01
1042 6.967200000000000948e+00 1.517665048684986029e-01
1043 6.973200000000000287e+00 1.624153687309179139e-01
1044 6.980400000000000382e+00 1.469047582619433245e-01
1045 6.992600000000000371e+00 1.603143412174968807e-01
1046 7.029399999999999871e+00 1.445607415586957767e-01
1047 6.996999999999999886e+00 1.818089106727170667e-01
1048 7.016599999999999504e+00 1.731458575883350892e-01
1049 7.017000000000000348e+00 1.669191421017973131e-01
1050 7.059400000000001008e+00 1.838291815789864225e-01
1051 7.004600000000000826e+00 1.821394191272169838e-01
1052 7.061400000000000787e+00 1.539193555080062004e-01
1053 7.070199999999999818e+00 1.778370939933511530e-01
1054 7.070000000000000284e+00 1.610195019244562709e-01
1055 7.083000000000000185e+00 1.653836751314954334e-01
1056 7.071599999999999220e+00 1.405163620365970090e-01
1057 7.127399999999999736e+00 1.723989791153068829e-01
1058 7.093200000000000394e+00 1.729639037487301911e-01
1059 7.100600000000000023e+00 1.528954152353823592e-01
1060 7.085800000000000765e+00 1.634259220564472925e-01
1061 7.107200000000000628e+00 1.433723543783808063e-01
1062 7.071599999999999220e+00 1.631295436148829936e-01
1063 7.052999999999999936e+00 1.603897752352063666e-01
1064 7.044599999999999973e+00 1.526354087359810263e-01
1065 7.039200000000001012e+00 1.674138345537787287e-01
1066 7.033800000000001162e+00 1.614269865914618463e-01
1067 7.050800000000000622e+00 1.678531262741329022e-01
1068 7.051600000000000534e+00 1.779803584668825100e-01
1069 7.009400000000001185e+00 1.757028400453446992e-01
1070 7.013399999999999856e+00 1.780787690882885965e-01
1071 6.962600000000000122e+00 1.799245619697322773e-01
1072 6.974000000000001087e+00 1.628125302303235766e-01
1073 6.966800000000000992e+00 1.746847217131481944e-01
1074 6.934000000000000163e+00 1.697954062982859891e-01
1075 6.971799999999999997e+00 1.542004928656196261e-01
1076 6.980800000000000338e+00 1.714860694050686640e-01
1077 6.939000000000000057e+00 1.888601599067417092e-01
1078 6.935599999999999099e+00 1.955033708149299942e-01
1079 6.921800000000000175e+00 1.742282181507920358e-01
1080 6.912600000000000300e+00 1.764268913743027578e-01
1081 6.927800000000000402e+00 1.905794112699480680e-01
1082 6.951400000000001356e+00 1.799870217543476369e-01
1083 6.943200000000000038e+00 2.011752271031400918e-01
1084 6.927200000000000912e+00 1.685086110559339267e-01
1085 6.983800000000000452e+00 1.856858422174400003e-01
1086 6.971000000000000973e+00 2.050956849863009301e-01
1087 6.931799999999999962e+00 1.837059389350273741e-01
1088 6.972400000000000375e+00 1.688008530784131100e-01
1089 7.000000000000000000e+00 1.597397884060198781e-01
1090 6.964400000000000368e+00 1.542321885988783281e-01
1091 6.962000000000000632e+00 1.475647654421610167e-01
1092 6.923400000000000887e+00 1.456416423966717388e-01
1093 6.919800000000000395e+00 1.610076768356092924e-01
1094 6.953599999999999781e+00 1.599368875525593037e-01
1095 6.929800000000000182e+00 1.497016766773171803e-01
1096 6.982999999999999652e+00 1.563145546646249329e-01
1097 6.973999999999999311e+00 1.438496437256623628e-01
1098 6.965600000000000236e+00 1.323657357475869212e-01
1099 6.993399999999999395e+00 1.426821923016323435e-01
1100 7.002600000000001046e+00 1.669719976523009464e-01
1101 6.978400000000000603e+00 1.601872903822273153e-01
1102 6.990199999999999747e+00 1.588910066680931377e-01
1103 6.994200000000001083e+00 1.650809256092296562e-01
1104 6.944600000000001216e+00 1.673089597122639771e-01
1105 6.963800000000000878e+00 1.619183497939626071e-01
1106 7.008599999999999497e+00 1.559719461954616748e-01
1107 6.987000000000000099e+00 1.656057969999842339e-01
1108 7.010599999999999277e+00 1.548957326720139804e-01
1109 7.017400000000000304e+00 1.599848992874014775e-01
1110 7.052600000000000868e+00 1.749339532509340267e-01
1111 7.047400000000000553e+00 1.982494590156552994e-01
1112 7.037999999999999368e+00 1.808099554781207319e-01
1113 7.039400000000000546e+00 1.680572759507899805e-01
1114 7.029200000000000337e+00 1.695406499928557298e-01
1115 6.976999999999999424e+00 1.679783319359970661e-01
1116 6.938800000000000523e+00 1.659051295168416096e-01
1117 6.965399999999999814e+00 1.579411535984210357e-01
1118 7.024800000000000821e+00 1.446279087866515767e-01
1119 7.033200000000000784e+00 1.584851791177964431e-01
1120 7.032400000000000873e+00 1.584395405194045370e-01
1121 6.998399999999999288e+00 1.488875011543950855e-01
1122 7.017400000000000304e+00 1.609985341548177129e-01
1123 7.025200000000000777e+00 1.491606918728925757e-01
1124 6.997600000000000264e+00 1.619574265046219708e-01
1125 7.030800000000001049e+00 1.881808491850326392e-01
1126 7.065600000000000769e+00 1.845107259754835693e-01
1127 7.004199999999999982e+00 1.611864510435042641e-01
1128 7.029799999999999827e+00 1.733979007946752360e-01
1129 6.984400000000000830e+00 1.592112056357843364e-01
1130 6.974400000000000155e+00 1.815886780611610518e-01
1131 6.937000000000000277e+00 1.829979234854866299e-01
1132 6.991400000000000503e+00 1.979269764332290682e-01
1133 6.967000000000000526e+00 1.891536941220023083e-01
1134 6.939600000000000435e+00 1.888505440818215864e-01
1135 7.000800000000000800e+00 1.802423701575187609e-01
1136 6.953200000000000713e+00 1.773081836802803679e-01
1137 6.973200000000000287e+00 1.826102735335557448e-01
1138 6.967000000000000526e+00 1.702508737128829441e-01
1139 6.984600000000000364e+00 1.719096506889593035e-01
1140 6.967200000000000060e+00 2.028198017945980203e-01
1141 6.992199999999999527e+00 1.862955501347255127e-01
1142 6.968999999999999417e+00 2.010482529145677932e-01
1143 7.002200000000000202e+00 1.845798255498147245e-01
1144 6.974400000000000155e+00 1.763733766757331067e-01
1145 7.016399999999999970e+00 1.959284767459800181e-01
1146 6.988400000000000389e+00 1.902481747612837781e-01
1147 6.998999999999999666e+00 1.861158778825709181e-01
1148 7.040799999999999947e+00 1.741974511868644437e-01
1149 7.046200000000000685e+00 1.845934776745917216e-01
1150 7.083400000000000141e+00 1.783602197800845113e-01
1151 7.046999999999999709e+00 1.533970012744709233e-01
1152 7.009800000000000253e+00 1.704876300498074371e-01
1153 6.986200000000001076e+00 1.763880721590890821e-01
1154 7.044200000000000905e+00 1.615706408974105779e-01
1155 7.036799999999999500e+00 1.673693878820139425e-01
1156 7.007800000000000473e+00 1.701240488584727928e-01
1157 7.002599999999999270e+00 1.596462589602399562e-01
1158 6.943599999999999106e+00 1.855492603057204426e-01
1159 6.912000000000000810e+00 1.986625279210953443e-01
1160 6.973399999999999821e+00 1.819346256214028901e-01
1161 6.938399999999999679e+00 1.728151845180279089e-01
1162 6.974999999999999645e+00 1.968599502184230909e-01
1163 6.937600000000000655e+00 2.117765992738574743e-01
1164 6.925800000000000622e+00 2.125371308736428710e-01
1165 6.904399999999999871e+00 2.175876099413751041e-01
1166 6.947800000000000864e+00 2.191674063358874380e-01
1167 6.948399999999999466e+00 2.160560297700576393e-01
1168 6.935200000000000031e+00 2.232181713033238035e-01
1169 6.936200000000001253e+00 2.311959169189630181e-01
1170 6.885800000000000587e+00 2.088728608508056417e-01
1171 6.893800000000000594e+00 2.022167945547549972e-01
1172 6.943800000000000416e+00 2.064107361548812580e-01
1173 6.973200000000001175e+00 2.182258279855985028e-01
1174 6.986199999999999299e+00 1.927426055650383885e-01
1175 7.010599999999999277e+00 2.025707975005281991e-01
1176 7.010600000000001053e+00 2.067836744039528718e-01
1177 7.042000000000001592e+00 2.048605379276351168e-01
1178 7.037799999999999834e+00 2.077480011937539728e-01
1179 7.040200000000000458e+00 1.896002953584196848e-01
1180 7.072200000000000486e+00 2.047352241310714249e-01
1181 7.068400000000001349e+00 1.812094037294975091e-01
1182 7.043000000000001037e+00 2.004658574421091521e-01
1183 7.031600000000000072e+00 2.125394269306285500e-01
1184 7.030599999999999739e+00 1.837852224744960239e-01
1185 7.026799999999999713e+00 1.684388078798944310e-01
1186 7.037000000000000810e+00 1.764113375041412302e-01
1187 7.047400000000000553e+00 1.658887820197617047e-01
1188 7.027400000000000091e+00 1.674220057220675295e-01
1189 7.075800000000000978e+00 1.758404731567792256e-01
1190 7.069200000000000372e+00 1.736860155568087372e-01
1191 7.096999999999999531e+00 1.799146464299113679e-01
1192 7.080599999999999561e+00 1.652461436766377023e-01
1193 7.050399999999998890e+00 1.910689090354576736e-01
1194 7.056199999999999584e+00 1.710116721162623366e-01
1195 7.039400000000000546e+00 1.727834714317315890e-01
1196 7.017400000000000304e+00 1.676345071875119108e-01
1197 7.035400000000000098e+00 1.845219986885032470e-01
1198 7.002599999999999270e+00 1.728068517160128159e-01
1199 7.023600000000000065e+00 1.893919956069950172e-01
1200 7.010399999999999743e+00 1.991045152677357877e-01
1201 7.024000000000000909e+00 2.013631545243568799e-01
1202 6.987599999999998701e+00 1.860396946890636449e-01
1203 6.963400000000000034e+00 1.897422672996189330e-01
1204 6.981199999999999406e+00 1.674370090511653475e-01
1205 6.947599999999999554e+00 1.896203786516629242e-01
1206 6.958000000000000185e+00 1.808778593416009994e-01
1207 6.942199999999999704e+00 1.818956624001792644e-01
1208 6.918400000000000105e+00 1.830714833063850633e-01
1209 6.963000000000000966e+00 1.889241117486066823e-01
1210 6.952399999999999913e+00 2.015852375547375896e-01
1211 6.946800000000000530e+00 1.862375687126525958e-01
1212 6.932000000000000384e+00 2.119465970474638250e-01
1213 6.922600000000000087e+00 1.767944795518232026e-01
1214 6.960399999999999920e+00 1.702371522318204544e-01
1215 6.955200000000000493e+00 1.691327052938018660e-01
1216 6.942600000000000549e+00 1.704536535249392692e-01
1217 6.958400000000000141e+00 1.964170257386055052e-01
1218 6.982200000000000628e+00 1.951388018821474668e-01
1219 6.990800000000000125e+00 1.528296829807613555e-01
1220 6.937999999999999723e+00 1.660024096210654942e-01
1221 6.987600000000000477e+00 1.703376881374171203e-01
1222 6.994800000000000573e+00 1.833602792318990704e-01
1223 6.986600000000000144e+00 1.806416563254445162e-01
1224 6.989600000000000257e+00 1.768177819112094484e-01
1225 6.943800000000000416e+00 1.920850644896681669e-01
1226 6.975800000000001333e+00 1.965065698647248948e-01
1227 6.993999999999999773e+00 1.869538980604577572e-01
1228 7.048600000000000421e+00 1.937781411821261623e-01
1229 7.057800000000000296e+00 1.945697612682917577e-01
1230 6.986600000000000144e+00 1.791635230731970230e-01
1231 7.007400000000001405e+00 1.792885049299035027e-01
1232 7.019599999999999618e+00 1.838465882196349821e-01
1233 7.039600000000000080e+00 1.928590366044589388e-01
1234 6.987000000000000099e+00 2.056826682051747512e-01
1235 6.977200000000000735e+00 2.101779055942846197e-01
1236 6.956199999999999939e+00 2.025717453150859548e-01
1237 6.977400000000000269e+00 1.959915508382951144e-01
1238 6.939400000000000901e+00 2.121410097081655732e-01
1239 6.950000000000000178e+00 2.219333233203162892e-01
1240 6.922400000000000553e+00 1.998158352083238554e-01
1241 6.902400000000000091e+00 1.942848630233451612e-01
1242 6.995400000000000951e+00 2.124820180627058630e-01
1243 7.013399999999999856e+00 2.023607867152132089e-01
1244 7.034799999999999720e+00 1.683019667145932430e-01
1245 7.006800000000000139e+00 1.867630370282085672e-01
1246 7.009399999999999409e+00 1.659531500152979511e-01
1247 7.041199999999999015e+00 1.762832720367987493e-01
1248 7.009199999999999875e+00 1.695908959820663087e-01
1249 6.991200000000000969e+00 1.650833486454645060e-01
1250 7.041999999999999815e+00 1.779563991543997026e-01
1251 6.989799999999999791e+00 1.450970433882097232e-01
1252 7.014199999999999768e+00 1.591138963133013617e-01
1253 7.006400000000001071e+00 1.610246192356932782e-01
1254 6.992600000000001259e+00 1.605571798456861543e-01
1255 6.982000000000001094e+00 1.534423670307520637e-01
1256 6.977199999999998958e+00 1.348840687405300776e-01
1257 6.977000000000001201e+00 1.683398942615802751e-01
1258 6.959200000000000053e+00 1.603564529415640039e-01
1259 6.951999999999999957e+00 1.727953703083506543e-01
1260 6.957599999999999341e+00 1.722622651656480208e-01
1261 6.995400000000000951e+00 1.633241194680074837e-01
1262 6.997600000000000264e+00 1.643463659470449922e-01
1263 7.021399999999999864e+00 1.716048017976187223e-01
1264 7.011199999999999655e+00 1.603392403624265550e-01
1265 6.967600000000000016e+00 1.606879211390824513e-01
1266 6.959400000000000475e+00 1.638539837782408970e-01
1267 6.979800000000000004e+00 1.643312264908894926e-01
1268 6.923799999999999955e+00 1.602256908239125532e-01
1269 6.952800000000000757e+00 1.671697101750194703e-01
1270 6.930800000000000516e+00 1.429968950711867359e-01
1271 6.923799999999999955e+00 1.517759928315410289e-01
1272 6.942800000000000971e+00 1.229365364730924809e-01
1273 6.951599999999999113e+00 1.179795236471141984e-01
1274 6.902400000000000091e+00 1.245897588086596341e-01
1275 6.920799999999999841e+00 1.429893422601839492e-01
1276 6.925199999999999356e+00 1.394332528488094192e-01
1277 6.945600000000000662e+00 1.393879765259544434e-01
1278 6.879600000000000826e+00 1.501709958680437496e-01
1279 6.914999999999999147e+00 1.511335832963673353e-01
1280 6.954200000000000159e+00 1.523848811398296199e-01
1281 6.899399999999999977e+00 1.579398872989341007e-01
1282 6.883800000000000807e+00 1.410768301316697171e-01
1283 6.906000000000000583e+00 1.566874596130780894e-01
1284 6.903999999999999027e+00 1.416991178518765548e-01
1285 6.884999999999999787e+00 1.441010756379007829e-01
1286 6.910999999999999588e+00 1.571004774022027040e-01
1287 6.915000000000000924e+00 1.661083983427689703e-01
1288 6.903200000000000003e+00 1.431794398648073563e-01
1289 6.954599999999999227e+00 1.642633495336071059e-01
1290 6.851799999999999891e+00 1.632263214068123136e-01
1291 6.932600000000000762e+00 1.604619830364812649e-01
1292 6.933400000000000674e+00 1.672310019105309742e-01
1293 6.944800000000000750e+00 1.662108059062346044e-01
1294 6.888199999999999434e+00 1.745204629835710730e-01
1295 6.930799999999999628e+00 1.865538849769684815e-01
1296 6.924800000000000288e+00 1.572881177966091726e-01
1297 6.879599999999999049e+00 1.611919600972703537e-01
1298 6.860400000000000276e+00 1.740256532813480861e-01
1299 6.830200000000000493e+00 1.405552987261597664e-01
1300 6.818999999999999950e+00 1.373054987973896801e-01
1301 6.908599999999999852e+00 1.411463354111611723e-01
1302 6.935800000000000409e+00 1.331103001273755970e-01
1303 6.891200000000000436e+00 1.336366416818381420e-01
1304 6.908199999999999008e+00 1.382905347447901112e-01
1305 6.857000000000001094e+00 1.350125920053385498e-01
1306 6.880399999999999849e+00 1.323832617818431479e-01
1307 6.807000000000000384e+00 1.526048492021142011e-01
1308 6.792199999999999349e+00 1.622056472506429037e-01
1309 6.797400000000000553e+00 1.622281356608650804e-01
1310 6.871800000000000352e+00 1.360436400571522764e-01
1311 6.860400000000001164e+00 1.475847146556850953e-01
1312 6.886599999999999611e+00 1.387655865119303555e-01
1313 6.854400000000000936e+00 1.359798808647809110e-01
1314 6.884199999999999875e+00 1.448216558391734188e-01
1315 6.842400000000000482e+00 1.736600357019426610e-01
1316 6.843999999999999417e+00 1.641231245132750427e-01
1317 6.828599999999999781e+00 1.516136141644278679e-01
1318 6.860800000000000232e+00 1.420215194961666483e-01
1319 6.839799999999999436e+00 1.556489383195400478e-01
1320 6.822599999999999554e+00 1.817824193919753972e-01
1321 6.828000000000000291e+00 1.861543445638592364e-01
1322 6.819200000000000372e+00 1.594790017525819226e-01
1323 6.820800000000000196e+00 1.870292811299877622e-01
1324 6.815600000000000769e+00 1.856031465250522483e-01
1325 6.832200000000000273e+00 2.026013622856470686e-01
1326 6.831399999999999473e+00 1.671049011848545207e-01
1327 6.864600000000000257e+00 1.560081023536918354e-01
1328 6.849800000000000111e+00 1.630831444386575124e-01
1329 6.870599999999998708e+00 1.415939546732134235e-01
1330 6.884999999999999787e+00 1.315391956794628170e-01
1331 6.841599999999999682e+00 1.542342633787966710e-01
1332 6.823800000000000310e+00 1.754138877056204693e-01
1333 6.803600000000000314e+00 1.707607917526738073e-01
1334 6.845000000000000639e+00 1.633416052327147650e-01
1335 6.780400000000000205e+00 1.660133970497563172e-01
1336 6.801399999999999224e+00 1.720731472368655646e-01
1337 6.785400000000000986e+00 1.804666395764049358e-01
1338 6.815600000000000769e+00 1.579006269778559790e-01
1339 6.832800000000000651e+00 1.529767041088283264e-01
1340 6.805600000000000094e+00 1.424563371703765347e-01
1341 6.811199999999999477e+00 1.385494568737099530e-01
1342 6.849200000000000621e+00 1.534276115958272957e-01
1343 6.888399999999999856e+00 1.796517965398621852e-01
1344 6.897800000000001042e+00 1.628794400776231721e-01
1345 6.872800000000000686e+00 1.888600328285475194e-01
1346 6.836200000000000720e+00 1.722612899057708036e-01
1347 6.842000000000001414e+00 1.536499918646271334e-01
1348 6.878200000000001424e+00 1.670064429894846658e-01
1349 6.843399999999999928e+00 1.563720179571779778e-01
1350 6.856600000000000250e+00 1.763282393719169117e-01
1351 6.857600000000000584e+00 1.703562385121250577e-01
1352 6.891399999999999970e+00 2.038463342814876567e-01
1353 6.880000000000000782e+00 1.838131660137543588e-01
1354 6.887400000000001299e+00 1.913667891772236895e-01
1355 6.875600000000000378e+00 1.991266129878174751e-01
1356 6.872199999999999420e+00 1.968301602905408176e-01
1357 6.893000000000000682e+00 2.027656775689614943e-01
1358 6.842799999999999550e+00 1.924264846636242199e-01
1359 6.878600000000000492e+00 1.869324155945138177e-01
1360 6.868799999999998462e+00 1.721944017673049387e-01
1361 6.892199999999999882e+00 1.784765306700016041e-01
1362 6.926800000000000068e+00 1.625564271260907245e-01
1363 6.904600000000000293e+00 1.719994418595595653e-01
1364 6.897000000000000242e+00 1.553870007433055256e-01
1365 6.879000000000000448e+00 1.500525241373833474e-01
1366 6.902599999999999625e+00 1.514597240192917527e-01
1367 6.871799999999998576e+00 1.218413394542263301e-01
1368 6.870800000000000018e+00 1.634868557407597733e-01
1369 6.868000000000000327e+00 1.464073768633262496e-01
1370 6.921400000000000219e+00 1.488549898391048620e-01
1371 6.954400000000001469e+00 1.449837508136687936e-01
1372 6.902600000000001401e+00 1.660333942314016487e-01
1373 6.923999999999999488e+00 1.553679503630012448e-01
1374 6.953599999999999781e+00 1.579236777687247906e-01
1375 6.919199999999999129e+00 1.489116247980661611e-01
1376 6.915600000000000414e+00 1.685668057477510140e-01
1377 6.908600000000001629e+00 1.579338089200663930e-01
1378 6.943600000000000882e+00 1.799265627971590176e-01
1379 6.975400000000000489e+00 1.709607206348874864e-01
1380 6.956999999999998963e+00 1.686893001941736359e-01
1381 6.935200000000000031e+00 1.682907959455894054e-01
1382 6.954000000000000625e+00 1.817752458394706894e-01
1383 6.991400000000000503e+00 1.812857633682249114e-01
1384 7.002600000000001046e+00 1.959425630127359930e-01
1385 7.026799999999999713e+00 1.850527276210756078e-01
1386 6.996399999999999508e+00 1.708165331576543544e-01
1387 7.012800000000000367e+00 1.884875380496016661e-01
1388 7.007000000000000561e+00 1.762577657863619307e-01
1389 6.998800000000000132e+00 1.696630543164893701e-01
1390 6.993000000000000327e+00 1.493492551035994764e-01
1391 6.944600000000001216e+00 1.690714878387246101e-01
1392 6.934600000000000541e+00 1.572790132217265213e-01
1393 6.925999999999999268e+00 1.697357946928107209e-01
1394 6.981199999999999406e+00 1.984416085401447538e-01
1395 6.961400000000000254e+00 1.693258633522947421e-01
1396 6.985200000000000742e+00 1.793431124966889945e-01
1397 6.962600000000000122e+00 1.871189140626890457e-01
1398 6.981799999999999784e+00 1.562053520209855939e-01
1399 6.964400000000000368e+00 1.955898974896199682e-01
1400 6.958000000000001073e+00 1.955296396969013473e-01
1401 6.987199999999999633e+00 1.625692221793536285e-01
1402 7.013200000000000323e+00 1.623392497210703056e-01
1403 7.026200000000000223e+00 1.733134501416437601e-01
1404 7.015599999999999170e+00 1.514906201716793577e-01
1405 7.028000000000000469e+00 1.413995756712162766e-01
1406 6.991800000000000459e+00 1.128097158936233468e-01
1407 6.976200000000000401e+00 1.378945684209498534e-01
1408 6.987199999999999633e+00 1.218410111579841110e-01
1409 7.028999999999999027e+00 1.201562316319882279e-01
1410 7.021000000000000796e+00 1.378767565617933788e-01
1411 6.939400000000000901e+00 1.463083319568644625e-01
1412 6.977200000000000735e+00 1.313667842340673630e-01
1413 6.959400000000000475e+00 1.240859701980849827e-01
1414 6.905799999999999272e+00 1.293433879253208518e-01
1415 6.968399999999999928e+00 1.193175930028761988e-01
1416 6.983799999999999564e+00 1.208223158195538965e-01
1417 6.951400000000001356e+00 1.313765884775518200e-01
1418 6.951800000000000423e+00 1.315055588178690726e-01
1419 6.936200000000001253e+00 1.405000782917931179e-01
1420 6.881400000000001071e+00 1.611872451529587358e-01
1421 6.924999999999999822e+00 1.468868952629881486e-01
1422 6.915200000000000458e+00 1.635211056714087896e-01
1423 6.929199999999999804e+00 1.593430011013975967e-01
1424 6.995600000000000485e+00 1.636568605344732308e-01
1425 6.985400000000001164e+00 1.706018991687959230e-01
1426 7.002399999999999736e+00 1.650526219119224369e-01
1427 6.996600000000000819e+00 1.607543716357350272e-01
1428 7.017400000000000304e+00 1.595961403042066573e-01
1429 7.008200000000000429e+00 1.425365637301531374e-01
1430 6.996999999999999886e+00 1.312838146916823767e-01
1431 7.061600000000000321e+00 1.496375888605534776e-01
1432 6.992400000000000837e+00 1.374736629322140802e-01
1433 7.000199999999999534e+00 1.623811319088520888e-01
1434 6.988400000000000389e+00 1.574696415186114251e-01
1435 7.021800000000000708e+00 1.866327731134057866e-01
1436 7.001399999999999402e+00 2.025085874722354906e-01
1437 6.989400000000000723e+00 1.770687098275695870e-01
1438 6.957600000000001117e+00 1.929415662836808654e-01
1439 6.985200000000000742e+00 1.808334924730483351e-01
1440 7.026799999999999713e+00 1.700382074711447034e-01
1441 7.037799999999999834e+00 1.297515780250861339e-01
1442 6.986799999999999677e+00 1.393442930298905424e-01
1443 6.986600000000000144e+00 1.549786049750095096e-01
1444 6.972599999999999909e+00 1.553606385156806879e-01
1445 6.999200000000000088e+00 1.562972552542110927e-01
1446 6.979200000000000514e+00 1.485442425676606615e-01
1447 7.067999999999999616e+00 1.208744803504858412e-01
1448 7.026200000000000223e+00 1.294284049194766029e-01
1449 7.043400000000000105e+00 1.199735304140043118e-01
1450 7.042799999999999727e+00 1.448431979762943855e-01
1451 7.026000000000000689e+00 1.468029972446067422e-01
1452 7.070000000000000284e+00 1.219399852386411076e-01
1453 7.013399999999999856e+00 1.237088840787112232e-01
1454 7.051999999999999602e+00 1.116594823559558108e-01
1455 7.095400000000000595e+00 1.184015540438553837e-01
1456 7.108999999999999986e+00 1.336996634251560179e-01
1457 7.083599999999999675e+00 1.050190839800081710e-01
1458 7.098200000000000287e+00 1.018471010878563149e-01
1459 7.048399999999999110e+00 8.559560736392968217e-02
1460 7.101999999999999424e+00 1.035664038189992725e-01
1461 7.119200000000001083e+00 1.201054203606148618e-01
1462 7.129199999999999982e+00 9.441669343924316560e-02
1463 7.059400000000001008e+00 1.053529686340162613e-01
1464 7.103600000000000136e+00 1.234094323785665803e-01
1465 7.067600000000000549e+00 1.231475862532433740e-01
1466 7.085000000000000853e+00 9.797918146218626001e-02
1467 7.131800000000000139e+00 9.390991427959032023e-02
1468 7.120000000000000107e+00 1.211161426070035407e-01
1469 7.084200000000000053e+00 1.100586752600630491e-01
1470 7.070000000000000284e+00 8.964240068182030563e-02
1471 7.068200000000000038e+00 1.048188532660036393e-01
1472 7.043800000000000061e+00 9.951056225346142925e-02
1473 7.081999999999998963e+00 1.254974103318471090e-01
1474 7.017599999999999838e+00 1.052538265337656931e-01
1475 7.130399999999999849e+00 1.097606851290570673e-01
1476 7.098200000000000287e+00 1.436917255794501469e-01
1477 7.113400000000000389e+00 1.168166426499239047e-01
1478 7.117199999999999527e+00 1.070294912629224798e-01
1479 7.132600000000000939e+00 9.675809010103496310e-02
1480 7.152599999999999625e+00 1.210244933887351659e-01
1481 7.180200000000001026e+00 8.899231427488565882e-02
1482 7.141200000000000436e+00 1.078771152747421691e-01
1483 7.169800000000000395e+00 1.027390480781284476e-01
1484 7.140600000000000946e+00 1.075105948267425782e-01
1485 7.160200000000000564e+00 1.003933862363452084e-01
1486 7.169800000000000395e+00 1.079293843214164522e-01
1487 7.145000000000000462e+00 8.369277149192748400e-02
1488 7.093200000000000394e+00 9.573480036016165928e-02
1489 7.137399999999999523e+00 9.434939321479490770e-02
1490 7.111800000000000566e+00 1.110201423166085333e-01
1491 7.095400000000000595e+00 9.867303583046385662e-02
1492 7.078400000000000247e+00 1.056865554363467796e-01
1493 7.072400000000000020e+00 1.217307192125308274e-01
1494 7.111600000000000144e+00 1.279145339670204051e-01
1495 7.119800000000000573e+00 1.116743121760774698e-01
1496 7.112000000000000099e+00 8.843212086114411730e-02
1497 7.171400000000001107e+00 1.130014513181135938e-01
1498 7.192399999999999238e+00 9.710472697042099588e-02
1499 7.149200000000000443e+00 7.760587606618460366e-02
1500 7.171200000000000685e+00 7.204409760695182352e-02
1501 7.178800000000000736e+00 1.351128121237953339e-01
1502 7.142000000000000348e+00 1.417454055692811965e-01
1503 7.182600000000000762e+00 1.355689049893079035e-01
1504 7.218999999999999417e+00 1.075259968565741159e-01
1505 7.144000000000000128e+00 1.196635282782520515e-01
1506 7.151200000000000223e+00 1.265004031614129498e-01
1507 7.163200000000000678e+00 1.355720915232924706e-01
1508 7.080400000000000027e+00 1.192300633229723406e-01
1509 7.133000000000000007e+00 1.185505799226642398e-01
1510 7.139199999999999768e+00 1.317690100137358655e-01
1511 7.063800000000000523e+00 1.512138617984475075e-01
1512 7.049999999999999822e+00 1.253235811808775801e-01
1513 7.022000000000001130e+00 1.075152082265573711e-01
1514 7.012000000000000455e+00 1.255748382439730026e-01
1515 7.039199999999999235e+00 1.248581274887622106e-01
1516 7.030400000000000205e+00 1.206686703332725125e-01
1517 7.035999999999999588e+00 1.500354624747096410e-01
1518 7.021800000000000708e+00 1.017759893098564711e-01
1519 7.035999999999999588e+00 1.461601860973090194e-01
1520 7.011800000000000921e+00 1.351918340729203194e-01
1521 7.027400000000000091e+00 1.291704610195381353e-01
1522 7.068999999999999950e+00 1.320027272445536415e-01
1523 7.112399999999999167e+00 1.312081095054723201e-01
1524 7.073000000000000398e+00 1.273294938339111781e-01
1525 7.093399999999999928e+00 1.473701733730405361e-01
1526 7.064000000000000057e+00 1.419628120318840170e-01
1527 7.099999999999999645e+00 1.319327101214858300e-01
1528 7.059600000000001430e+00 1.232047401685503474e-01
1529 7.094400000000000261e+00 1.309725467416741340e-01
1530 7.059800000000000075e+00 1.343456437700903117e-01
1531 7.051000000000000156e+00 1.546210852374281519e-01
1532 6.973999999999999311e+00 1.341625879297206891e-01
1533 7.044400000000000439e+00 1.255164053022552462e-01
1534 7.063599999999999213e+00 1.304826731792387007e-01
1535 7.048600000000000421e+00 1.314648546190198830e-01
1536 7.119200000000001083e+00 1.307759610937729300e-01
1537 7.085399999999999920e+00 1.310647473579375777e-01
1538 7.075800000000000978e+00 1.187095278400180087e-01
1539 7.031799999999999606e+00 1.129280833096887871e-01
1540 7.039400000000000546e+00 9.656815209995489591e-02
1541 7.036200000000000898e+00 8.974648739644366935e-02
1542 7.021000000000000796e+00 1.385178688834043659e-01
1543 7.007400000000001405e+00 1.316916398257688692e-01
1544 7.034799999999999720e+00 9.332755220190883105e-02
1545 7.027600000000001401e+00 9.028071776409413163e-02
1546 7.006600000000000605e+00 8.386207724591611401e-02
1547 7.037399999999999878e+00 8.578046397636242271e-02
1548 7.004199999999999982e+00 7.773205259093590724e-02
1549 7.011000000000000121e+00 9.665071132692200362e-02
1550 7.019200000000000550e+00 1.089445363476296974e-01
1551 6.991600000000000037e+00 9.632137872767405906e-02
1552 7.027600000000001401e+00 8.024841431455211060e-02
1553 6.968399999999999928e+00 7.259785120786987900e-02
1554 6.969200000000000728e+00 9.450646538729513824e-02
1555 6.941399999999999793e+00 9.734252924595707124e-02
1556 6.915999999999999481e+00 9.148901573413067978e-02
1557 6.935800000000000409e+00 9.714088737498759174e-02
1558 6.912999999999999368e+00 9.215118013351765447e-02
1559 6.920600000000000307e+00 1.028920210706351090e-01
1560 6.928200000000001246e+00 1.057927785815270666e-01
1561 6.929800000000000182e+00 1.216560397185442455e-01
1562 6.906600000000000072e+00 8.721999770694797982e-02
1563 6.937999999999999723e+00 9.423842103940421877e-02
1564 6.915999999999999481e+00 7.247013177854721988e-02
1565 6.929400000000001114e+00 6.881836964067081230e-02
1566 6.968399999999999928e+00 1.134134383571895471e-01
1567 6.963800000000000878e+00 6.246112390919657253e-02
1568 6.991199999999999193e+00 8.640759225901389895e-02
1569 6.985200000000000742e+00 1.045949903198045428e-01
1570 6.964199999999999946e+00 9.373042195573436097e-02
1571 6.945199999999999818e+00 1.024841060847973689e-01
1572 6.983600000000000030e+00 7.519074411122692037e-02
1573 6.901799999999999713e+00 8.664059094904662250e-02
1574 6.885399999999999743e+00 9.788630139095058635e-02
1575 6.980199999999999072e+00 8.206114793250222916e-02
1576 6.976200000000000401e+00 1.031350183012540583e-01
1577 6.935599999999999099e+00 8.466810497465974972e-02
1578 6.927200000000000912e+00 8.983380210143619704e-02
1579 6.987000000000000099e+00 1.086178622511049519e-01
1580 6.944599999999999440e+00 1.226995028514785563e-01
1581 6.930800000000000516e+00 8.619763337818502069e-02
1582 6.900800000000001155e+00 9.584378957449471437e-02
1583 6.944399999999999906e+00 8.490776171823172236e-02
1584 6.967600000000000016e+00 9.418730275360893966e-02
1585 6.980800000000000338e+00 1.019118835072730517e-01
1586 6.934999999999999609e+00 1.033181494220643537e-01
1587 7.002399999999999736e+00 1.062971683536302198e-01
1588 6.933800000000000630e+00 1.062180398990679453e-01
1589 6.967000000000000526e+00 9.244111639308552619e-02
1590 6.897400000000000198e+00 1.197552838082730220e-01
1591 6.939400000000000901e+00 1.193437388387007247e-01
1592 6.934400000000001008e+00 1.249625864008904047e-01
1593 6.945200000000001594e+00 7.794223502055860897e-02
1594 6.989399999999998947e+00 9.381539319322813875e-02
1595 6.937999999999999723e+00 8.614638703973603873e-02
1596 6.945800000000000196e+00 8.476527590941947132e-02
1597 6.941399999999999793e+00 7.060345600606252048e-02
1598 6.970799999999999663e+00 8.900939276278654888e-02
1599 6.991400000000000503e+00 7.270136174790678418e-02
1600 6.963600000000001344e+00 7.686382764343713259e-02
1601 6.971200000000000507e+00 8.003669158579707066e-02
1602 6.949000000000000732e+00 7.783264096765578344e-02
1603 6.971599999999999575e+00 8.294123220690660658e-02
1604 6.963400000000000034e+00 5.891594011810382531e-02
1605 7.002000000000000668e+00 6.572488113340341220e-02
1606 7.027599999999999625e+00 6.480283944396263152e-02
1607 7.095799999999999663e+00 7.371534439992803722e-02
1608 7.046800000000000175e+00 8.626999478381811026e-02
1609 7.021399999999999864e+00 8.778592142251513686e-02
1610 7.034600000000000186e+00 8.902341265083028865e-02
1611 7.060599999999999099e+00 6.117031960027678739e-02
1612 7.048400000000000887e+00 7.086753840793398596e-02
1613 7.021399999999999864e+00 6.724795907683756013e-02
1614 7.021399999999999864e+00 5.315381453856343752e-02
1615 7.067000000000000171e+00 5.302980294136506317e-02
1616 7.050800000000000622e+00 7.325975702935416667e-02
1617 7.025999999999998913e+00 5.937945772739938732e-02
1618 7.031200000000001005e+00 6.331975994900794491e-02
1619 7.070000000000000284e+00 7.809635074700996271e-02
1620 7.057999999999999829e+00 6.905765707001655651e-02
1621 7.067400000000001015e+00 7.617432638363146047e-02
1622 7.075399999999999245e+00 7.485270870182318681e-02
1623 7.083800000000000985e+00 7.209294001495576698e-02
1624 7.065399999999999459e+00 8.733365903247160278e-02
1625 7.081000000000000405e+00 7.820332473750719882e-02
1626 7.070000000000000284e+00 9.452491734987134020e-02
1627 7.137600000000000833e+00 7.502138361827248580e-02
1628 7.055400000000000560e+00 1.004181656872899925e-01
1629 7.035800000000000054e+00 1.016403069652979524e-01
1630 7.062400000000001121e+00 9.275412659283685524e-02
1631 7.079399999999999693e+00 6.966008900367562373e-02
1632 7.055400000000000560e+00 8.397837816962169799e-02
1633 7.060200000000000031e+00 7.016745684432358632e-02
1634 7.082600000000001117e+00 7.200588864808216139e-02
1635 7.141799999999999038e+00 5.813185013398415590e-02
1636 7.129000000000000448e+00 5.327062980667669062e-02
1637 7.147799999999999265e+00 5.315291149128144321e-02
1638 7.141000000000000902e+00 5.869446311194951443e-02
1639 7.139400000000000190e+00 4.971647614222075851e-02
1640 7.162200000000000344e+00 6.687803824874057057e-02
1641 7.130399999999999849e+00 5.953862611784058873e-02
1642 7.140399999999999636e+00 3.242048734982264091e-02
1643 7.141000000000000902e+00 6.869701594683716439e-02
1644 7.195000000000000284e+00 6.517791036846766473e-02
1645 7.164799999999999613e+00 6.650257137885734471e-02
1646 7.199600000000001110e+00 5.022318189840212221e-02
1647 7.167400000000000659e+00 5.190807258991610162e-02
1648 7.159000000000000696e+00 4.919918698515255567e-02
1649 7.140399999999999636e+00 6.507570975410104097e-02
1650 7.159200000000000230e+00 6.637553766260580190e-02
1651 7.142000000000000348e+00 7.621705845806447943e-02
1652 7.140000000000000568e+00 7.234915341591785509e-02
1653 7.110600000000000698e+00 8.823314569933453366e-02
1654 7.123000000000000220e+00 8.571767612342275078e-02
1655 7.131999999999999673e+00 8.826913390308085972e-02
1656 7.154000000000000803e+00 8.462670973162091104e-02
1657 7.095600000000000129e+00 8.959669636766762202e-02
1658 7.147000000000000242e+00 7.458096271837745539e-02
1659 7.133600000000001273e+00 6.782306392371259540e-02
1660 7.129999999999999893e+00 5.854844148224610384e-02
1661 7.102599999999999802e+00 7.894788154219223308e-02
1662 7.172200000000001019e+00 7.753574659471591801e-02
1663 7.138800000000000701e+00 7.003164998770215754e-02
1664 7.146200000000000330e+00 7.204742882296354123e-02
1665 7.166199999999999015e+00 5.667832037031446391e-02
1666 7.153200000000000891e+00 4.786848650208200967e-02
1667 7.185400000000001342e+00 5.257573584839310421e-02
1668 7.211599999999999788e+00 4.299637193996724838e-02
1669 7.151600000000000179e+00 4.788786902755243213e-02
1670 7.199800000000000644e+00 7.428561098893921022e-02
1671 7.176400000000001000e+00 6.352234252607502629e-02
1672 7.188800000000000523e+00 6.877348326208294893e-02
1673 7.164399999999998769e+00 7.206308347552176086e-02
1674 7.168999999999999595e+00 1.030727898138010384e-01
1675 7.163800000000000168e+00 8.449871004932563157e-02
1676 7.130599999999999383e+00 7.554527119548909431e-02
1677 7.149399999999999977e+00 7.769097759714446716e-02
1678 7.175399999999998890e+00 8.196662735528417731e-02
1679 7.188599999999999213e+00 9.973067732648761841e-02
1680 7.184999999999999609e+00 1.101035875891425431e-01
1681 7.215799999999999770e+00 1.551820608188974326e-01
1682 7.170799999999999841e+00 9.401336075260803560e-02
1683 7.239600000000000257e+00 8.766965267411526430e-02
1684 7.185800000000000409e+00 8.500136469492702851e-02
1685 7.211799999999999322e+00 9.984884576198160833e-02
1686 7.193000000000000504e+00 1.267286865709575105e-01
1687 7.149800000000000821e+00 1.257494015890334715e-01
1688 7.158599999999999852e+00 1.017768539501982400e-01
1689 7.178199999999999470e+00 1.100968301087728446e-01
1690 7.177599999999999980e+00 1.280539261405131413e-01
1691 7.133000000000000007e+00 1.107512528145845054e-01
1692 7.136400000000000077e+00 1.110194937837496315e-01
1693 7.104600000000000470e+00 1.310839730859574837e-01
1694 7.141000000000000014e+00 1.450357197382769192e-01
1695 7.142000000000000348e+00 1.347605283456546621e-01
1696 7.150200000000000777e+00 1.490238638607924992e-01
1697 7.183199999999999363e+00 1.355977580935614490e-01
1698 7.138399999999999856e+00 1.302826465804253764e-01
1699 7.180800000000000516e+00 1.197986310439313751e-01
1700 7.167400000000000659e+00 1.402336906738177458e-01
1701 7.201000000000000512e+00 1.330669004673965261e-01
1702 7.173399999999999110e+00 1.230273465535203919e-01
1703 7.156600000000000072e+00 1.092240266608039689e-01
1704 7.194799999999998974e+00 1.250565951879388793e-01
1705 7.185399999999999565e+00 1.296436963373074625e-01
1706 7.141399999999999970e+00 1.522126407365695655e-01
1707 7.168800000000000061e+00 1.371464618573879912e-01
1708 7.192400000000001015e+00 1.265760166856265412e-01
1709 7.206199999999999939e+00 1.557786634940742099e-01
1710 7.184600000000000541e+00 1.672214340328415649e-01
1711 7.154799999999999827e+00 1.519053389450153446e-01
1712 7.145400000000000418e+00 1.390869080826804827e-01
1713 7.137400000000001299e+00 1.381751352450938941e-01
1714 7.123800000000000132e+00 1.128962001132013809e-01
1715 7.150199999999999889e+00 9.539576510516602215e-02
1716 7.142800000000001148e+00 9.712935704512823398e-02
1717 7.143600000000001060e+00 1.084127667758737895e-01
1718 7.140200000000001879e+00 9.573856067436987971e-02
1719 7.146800000000000708e+00 9.427338967068055187e-02
1720 7.196600000000000996e+00 1.020343471581996314e-01
1721 7.186400000000000787e+00 9.512038687894405764e-02
1722 7.178600000000000314e+00 1.106173946538245717e-01
1723 7.229400000000000048e+00 1.255393484131568926e-01
1724 7.205400000000000027e+00 1.282932889905002705e-01
1725 7.188399999999999679e+00 1.313951597282030370e-01
1726 7.214400000000000368e+00 1.433710152018182749e-01
1727 7.176000000000000156e+00 1.294774111573135655e-01
1728 7.172400000000000553e+00 1.160167574102982657e-01
1729 7.106600000000000250e+00 1.284363188510166398e-01
1730 7.140800000000000480e+00 1.336575923769390550e-01
1731 7.161800000000001276e+00 1.385898697596617823e-01
1732 7.109199999999999520e+00 1.092528809688788627e-01
1733 7.170400000000000773e+00 9.309805583362108783e-02
1734 7.168599999999999639e+00 1.287200372902370382e-01
1735 7.185399999999999565e+00 1.403656938144074717e-01
1736 7.198800000000000310e+00 1.090373880831708442e-01
1737 7.194800000000000750e+00 1.291329237646233474e-01
1738 7.224999999999999645e+00 9.168773091313796308e-02
1739 7.212200000000000166e+00 1.063128966776844125e-01
1740 7.223200000000000287e+00 1.242994448901523219e-01
1741 7.225800000000001333e+00 1.189616408763766453e-01
1742 7.192000000000001947e+00 1.468713722956248302e-01
1743 7.138200000000000323e+00 1.281809346197788080e-01
1744 7.147799999999999265e+00 1.173665710498521808e-01
1745 7.158799999999999386e+00 1.284938597754771705e-01
1746 7.143400000000001526e+00 1.000002399997120539e-01
1747 7.151799999999999713e+00 1.465052627041090183e-01
1748 7.105800000000000338e+00 1.256233736213129837e-01
1749 7.119799999999999685e+00 1.298418730610430838e-01
1750 7.100999999999999091e+00 1.275532829840141658e-01
1751 7.122600000000000264e+00 1.280729791954571262e-01
1752 7.090800000000001546e+00 1.406599872031844278e-01
1753 7.080199999999999605e+00 1.362296296699069542e-01
1754 7.074200000000000266e+00 1.230146007594220686e-01
1755 7.090200000000000280e+00 1.321085614182517798e-01
1756 7.072200000000000486e+00 1.051457654877266529e-01
1757 7.107400000000000162e+00 1.170441284302634055e-01
1758 7.090600000000000236e+00 9.911996771589461075e-02
1759 7.086000000000000298e+00 1.060267890676691721e-01
1760 7.077599999999999447e+00 1.184333061262751452e-01
1761 7.057800000000000296e+00 1.214790187645586050e-01
1762 7.094199999999998951e+00 1.525876534979158372e-01
1763 7.084799999999999542e+00 1.548367914934949130e-01
1764 7.093399999999999928e+00 1.600783808014061838e-01
1765 7.013200000000000323e+00 1.616500912464945705e-01
1766 7.027400000000000091e+00 1.542192205919871717e-01
1767 7.044400000000000439e+00 1.366421896780053991e-01
1768 7.079200000000000159e+00 1.622980961071324169e-01
1769 7.102600000000000691e+00 1.387018673270120073e-01
1770 7.108799999999999564e+00 1.487067987685835313e-01
1771 7.092000000000000526e+00 1.354996678962720469e-01
1772 7.077600000000001224e+00 1.298138975610855783e-01
1773 7.045999999999999375e+00 1.436682289164865900e-01
1774 7.025799999999999379e+00 1.521834156536119864e-01
1775 7.015000000000000568e+00 1.836250527569700808e-01
1776 7.014599999999999724e+00 1.678634206728793210e-01
1777 6.994600000000000151e+00 1.613487155201428491e-01
1778 6.985600000000000698e+00 1.602467097946163876e-01
1779 7.012999999999999901e+00 1.623411223319587426e-01
1780 7.015200000000000102e+00 1.351021539428590990e-01
1781 7.049999999999999822e+00 1.569440664695546661e-01
1782 7.002399999999999736e+00 1.406324571356130648e-01
1783 7.048999999999999488e+00 1.164783241637687844e-01
1784 7.070400000000001128e+00 1.375324252676437542e-01
1785 7.068600000000000882e+00 1.317159367730419695e-01
1786 7.035800000000000054e+00 1.109877110314471393e-01
1787 7.032999999999999474e+00 1.057366540041815156e-01
1788 7.050400000000000666e+00 1.025345210160948511e-01
1789 7.039600000000000080e+00 9.165352148171948543e-02
1790 7.055800000000000516e+00 8.720064219947010198e-02
1791 7.023600000000000065e+00 1.097402751955725703e-01
1792 7.042400000000000659e+00 8.124609529078918868e-02
1793 7.046999999999999709e+00 1.246771831571438088e-01
1794 6.998600000000000598e+00 1.140798316969305753e-01
1795 7.016399999999999082e+00 9.685601684975485293e-02
1796 7.036199999999999122e+00 1.237240154537508768e-01
1797 7.042199999999999349e+00 1.346320615603875115e-01
1798 7.034000000000000696e+00 1.136693450319830184e-01
1799 7.056199999999999584e+00 1.224657993073984819e-01
1800 7.068200000000000038e+00 1.402761276910650945e-01
1801 7.029799999999999827e+00 1.262842507995355357e-01
1802 7.042600000000000193e+00 1.211879862032536476e-01
1803 7.031799999999999606e+00 1.191971140590240841e-01
1804 7.075599999999999667e+00 1.148238999511861924e-01
1805 7.107400000000000162e+00 1.478825479899504580e-01
1806 7.054999999999999716e+00 1.493433627584433987e-01
1807 7.089000000000000412e+00 1.676901905300366424e-01
1808 7.101799999999999891e+00 1.553317482036432051e-01
1809 7.071600000000000996e+00 1.524413592172412513e-01
1810 7.085400000000001697e+00 1.254590291688884585e-01
1811 7.096799999999999109e+00 1.185267564729584611e-01
1812 7.098599999999999355e+00 9.364340873761484163e-02
1813 7.145599999999999952e+00 9.940004024144057093e-02
1814 7.113999999999999879e+00 1.074158275115916494e-01
1815 7.116800000000000459e+00 1.027082859364325251e-01
1816 7.124399999999999622e+00 1.143190622774696297e-01
1817 7.123000000000000220e+00 1.026617747752297805e-01
1818 7.112399999999999167e+00 1.208551529724736923e-01
1819 7.145599999999999952e+00 9.066095080022046337e-02
1820 7.153999999999999027e+00 9.516343835738599877e-02
1821 7.137000000000000455e+00 8.874457729912288428e-02
1822 7.166800000000000281e+00 8.602111368728029839e-02
1823 7.176399999999999224e+00 1.043810710809196934e-01
1824 7.193000000000000504e+00 1.174859991658580571e-01
1825 7.196599999999999220e+00 9.540381543732942560e-02
1826 7.176800000000000068e+00 8.998017559440528446e-02
1827 7.217600000000000016e+00 1.075842367635705260e-01
1828 7.212600000000000122e+00 9.781558158085044974e-02
1829 7.131800000000000139e+00 8.154527576751456619e-02
1830 7.167399999999998883e+00 1.150320303219934392e-01
1831 7.145399999999999530e+00 1.170847897892805384e-01
1832 7.129199999999999982e+00 1.348561900692734350e-01
1833 7.148399999999999643e+00 1.043879686553963321e-01
1834 7.121999999999999886e+00 1.308642044258092885e-01
1835 7.164799999999999613e+00 1.317589921030059841e-01
1836 7.122999999999999332e+00 1.387985590703305072e-01
1837 7.140000000000000568e+00 1.298254212394474860e-01
1838 7.149200000000000443e+00 1.349297298596568717e-01
1839 7.138399999999999856e+00 1.487036247036365166e-01
1840 7.151799999999999713e+00 1.485059998787927604e-01
1841 7.177999999999999936e+00 1.473214173160168616e-01
1842 7.148799999999999599e+00 1.401414713780329280e-01
1843 7.133199999999999541e+00 1.382202300678160856e-01
1844 7.084200000000000941e+00 1.480506399851077848e-01
1845 7.088599999999999568e+00 1.215179328329773073e-01
1846 7.087200000000000166e+00 1.313899235101383955e-01
1847 7.151999999999999247e+00 1.394833323375950784e-01
1848 7.137399999999999523e+00 1.314462932151378993e-01
1849 7.140600000000000946e+00 1.281560299010546522e-01
1850 7.123000000000000220e+00 1.216979868362661199e-01
1851 7.164400000000000546e+00 1.440296080672303358e-01
1852 7.201600000000000890e+00 1.529898297273384056e-01
1853 7.161600000000001742e+00 1.503605267349114594e-01
1854 7.199200000000000266e+00 1.444840198776321527e-01
1855 7.229000000000000981e+00 1.685436441993586887e-01
1856 7.197800000000000864e+00 1.365170758550006691e-01
1857 7.211000000000000298e+00 1.261621179276885829e-01
1858 7.173199999999999577e+00 1.321548788354028059e-01
1859 7.181999999999999496e+00 1.345906386046221703e-01
1860 7.136799999999999145e+00 1.093205927536071154e-01
1861 7.095200000000000173e+00 1.043369158064393343e-01
1862 7.157399999999999984e+00 1.274000313971704323e-01
1863 7.140399999999999636e+00 1.195423272318219127e-01
1864 7.111799999999999677e+00 1.492936435351486235e-01
1865 7.143200000000000216e+00 1.578293762263539568e-01
1866 7.179399999999999338e+00 1.460615212846970712e-01
1867 7.179800000000000182e+00 1.567003254623295372e-01
1868 7.160599999999999632e+00 1.395554656758381529e-01
1869 7.195199999999999818e+00 1.603769060681743130e-01
1870 7.223000000000000753e+00 1.586238317529873876e-01
1871 7.211000000000000298e+00 1.470205427822929289e-01
1872 7.186600000000000321e+00 1.463971584423687522e-01
1873 7.213400000000000034e+00 1.441117899410038483e-01
1874 7.166400000000000325e+00 1.429034919097500467e-01
1875 7.179999999999999716e+00 1.684299260820357469e-01
1876 7.178799999999999848e+00 1.623099257593324241e-01
1877 7.171000000000001151e+00 1.648288809644717079e-01
1878 7.180400000000000560e+00 1.609001180857242141e-01
1879 7.177599999999999980e+00 1.673149365717238879e-01
1880 7.181800000000000850e+00 1.842853005532455180e-01
1881 7.233600000000000030e+00 1.613608626650217814e-01
1882 7.255799999999998917e+00 1.809528999491303580e-01
1883 7.221400000000000041e+00 1.740550717445486784e-01
1884 7.198399999999999466e+00 1.688780862042200681e-01
1885 7.206999999999998963e+00 1.994686942855945500e-01
1886 7.182800000000000296e+00 1.697596889723824443e-01
1887 7.157200000000000450e+00 1.600288473994611604e-01
1888 7.196800000000000530e+00 1.436828173443158163e-01
1889 7.183400000000000674e+00 1.753749354953552109e-01
1890 7.218000000000000860e+00 1.878116077349852864e-01
1891 7.207800000000000651e+00 1.896431174601387049e-01
1892 7.183199999999999363e+00 1.715951980680112676e-01
1893 7.179399999999999338e+00 1.719685087450606997e-01
1894 7.173199999999999577e+00 1.826939298389521349e-01
1895 7.214400000000000368e+00 1.789050250831429323e-01
1896 7.218200000000000394e+00 1.899135382220024371e-01
1897 7.193000000000000504e+00 1.899046076323583077e-01
1898 7.255599999999999383e+00 1.917595577800491335e-01
1899 7.228800000000001447e+00 1.950284902264281806e-01
1900 7.229800000000000004e+00 2.097523110718926553e-01
1901 7.245600000000000485e+00 1.799810212216832461e-01
1902 7.260800000000000587e+00 1.848189167807235966e-01
1903 7.219199999999998951e+00 1.740276759598887169e-01
1904 7.197800000000000864e+00 1.788394587332449159e-01
1905 7.252200000000000202e+00 1.924231586893843382e-01
1906 7.262600000000000833e+00 2.015479297834636974e-01
1907 7.229800000000000004e+00 2.105612309994412401e-01
1908 7.200599999999999667e+00 1.928465918806968604e-01
1909 7.250200000000001310e+00 2.026094568375327309e-01
1910 7.215399999999999814e+00 1.983027180852546534e-01
1911 7.248199999999999754e+00 1.886659269714592302e-01
1912 7.227999999999999758e+00 1.632085782059264634e-01
1913 7.238400000000001278e+00 1.942276190452840445e-01
1914 7.280799999999999272e+00 1.897283110134067308e-01
1915 7.284600000000000186e+00 2.040879418290065805e-01
1916 7.254800000000000360e+00 1.697222201127477903e-01
1917 7.273400000000000531e+00 1.948013552314255270e-01
1918 7.214599999999999902e+00 1.968830312647588954e-01
1919 7.199399999999999800e+00 1.999697177074569732e-01
1920 7.252399999999999736e+00 2.019399118549872751e-01
1921 7.194200000000000372e+00 1.883227867253457477e-01
1922 7.201200000000000045e+00 1.773519438855971908e-01
1923 7.202799999999998981e+00 1.899746088297065150e-01
1924 7.205800000000000871e+00 2.197315453001685570e-01
1925 7.219599999999999795e+00 1.969151289261443505e-01
1926 7.231999999999999318e+00 2.285859138267272717e-01
1927 7.199200000000000266e+00 1.889504485308251824e-01
1928 7.200599999999999667e+00 1.960492999222390176e-01
1929 7.237000000000000099e+00 2.076109823684672839e-01
1930 7.196399999999999686e+00 2.017833689876349090e-01
1931 7.216200000000000614e+00 2.318096460460609132e-01
1932 7.240399999999999281e+00 2.516064546071901664e-01
1933 7.252200000000000202e+00 2.343294091658150724e-01
1934 7.219800000000001106e+00 2.263173700801598687e-01
1935 7.195000000000000284e+00 2.073962391172993192e-01
1936 7.200599999999999667e+00 2.222183790778791412e-01
1937 7.240999999999999659e+00 1.981282412984074759e-01
1938 7.233600000000000918e+00 2.222311589314154290e-01
1939 7.247600000000000264e+00 2.402283247246253250e-01
1940 7.227800000000000225e+00 2.352133329554257912e-01
1941 7.190800000000000303e+00 2.020418570494738053e-01
1942 7.220200000000000173e+00 2.013242956028904185e-01
1943 7.201400000000001356e+00 1.949647352728179905e-01
1944 7.193000000000000504e+00 1.879082754963176671e-01
1945 7.217799999999999550e+00 1.797986429314749335e-01
1946 7.173600000000000421e+00 1.785704566830695894e-01
1947 7.166999999999999815e+00 1.642982653590718545e-01
1948 7.147200000000000664e+00 1.493359702148146229e-01
1949 7.160999999999999588e+00 1.808117252835112765e-01
1950 7.124399999999999622e+00 2.160206656780781498e-01
1951 7.123399999999999288e+00 1.984095965421028562e-01
1952 7.113600000000000811e+00 1.953560032351195075e-01
1953 7.068999999999999950e+00 1.934387758439346516e-01
1954 7.040399999999999991e+00 1.753867953980572936e-01
1955 7.093200000000000394e+00 1.814425308465466014e-01
1956 7.140200000000000102e+00 1.810174356243067217e-01
1957 7.063199999999999257e+00 2.077116077642267578e-01
1958 7.073999999999999844e+00 1.922729310121422397e-01
1959 7.136599999999999611e+00 1.899163184141900440e-01
1960 7.111199999999999299e+00 1.873555763781799277e-01
1961 7.109399999999999054e+00 1.926656378288562899e-01
1962 7.102999999999999758e+00 1.852455667485730095e-01
1963 7.102800000000000225e+00 2.075551782057003247e-01
1964 7.156800000000001383e+00 2.038631697977837942e-01
1965 7.142799999999999372e+00 1.842123557202393347e-01
1966 7.136599999999999611e+00 2.172605072257727532e-01
1967 7.128000000000000114e+00 1.795772814138804629e-01
1968 7.149599999999999511e+00 1.937550205801129022e-01
1969 7.143399999999999750e+00 1.977130445873513942e-01
1970 7.134199999999999875e+00 1.756212743377067176e-01
1971 7.127000000000000668e+00 1.926217017887653093e-01
1972 7.143399999999999750e+00 1.924703821370965795e-01
1973 7.126399999999999402e+00 1.809341537687123580e-01
1974 7.106799999999999784e+00 1.665829282969896741e-01
1975 7.119400000000000617e+00 1.824667860187162427e-01
1976 7.156399999999999650e+00 2.147054913131009601e-01
1977 7.162999999999999368e+00 2.173562973552871924e-01
1978 7.146200000000000330e+00 2.021344898823552727e-01
1979 7.131199999999999761e+00 1.921837454104795284e-01
1980 7.139799999999999258e+00 2.177178724863901293e-01
1981 7.140799999999998704e+00 2.335754096646305566e-01
1982 7.150400000000000311e+00 2.053197701148139209e-01
1983 7.212600000000000122e+00 2.101644308630743752e-01
1984 7.144400000000000084e+00 2.059171872379768065e-01
1985 7.132400000000001405e+00 2.093365902082098273e-01
1986 7.173800000000001731e+00 1.878591813034434232e-01
1987 7.202399999999999913e+00 1.895218404300675896e-01
1988 7.221000000000000973e+00 2.127650347214034288e-01
1989 7.231600000000000250e+00 2.173186784425121532e-01
1990 7.293800000000000061e+00 2.467964991647977613e-01
1991 7.267799999999999372e+00 2.485830887248768328e-01
1992 7.232200000000000628e+00 2.393296304263222984e-01
1993 7.279200000000000337e+00 2.295216591086775282e-01
1994 7.260600000000001053e+00 2.171955063991885815e-01
1995 7.217000000000000526e+00 2.175652545789424075e-01
1996 7.200000000000000178e+00 2.230269938819066655e-01
1997 7.222400000000000375e+00 2.173190465651826664e-01
1998 7.199600000000001110e+00 2.244949175371237227e-01
1999 7.222000000000001307e+00 2.382497848897245640e-01
2000 7.239600000000000257e+00 2.247303450804985503e-01
2001 7.224999999999999645e+00 2.109947866654530158e-01
2002 7.206599999999999895e+00 2.100248747172583363e-01
2003 7.240999999999999659e+00 1.890356580119210983e-01
2004 7.248600000000000598e+00 2.090679506763291895e-01
2005 7.243199999999999861e+00 2.154642244086011349e-01
2006 7.216599999999999682e+00 2.221344817897482060e-01
2007 7.197999999999998622e+00 2.105662841007554242e-01
2008 7.238599999999999923e+00 2.291203351952854905e-01
2009 7.212399999999999700e+00 2.379147074058264866e-01
2010 7.255199999999999427e+00 2.467590565713851380e-01
2011 7.258000000000000895e+00 2.471998381876493733e-01
2012 7.212799999999999656e+00 2.397274118660609188e-01
2013 7.244200000000001083e+00 2.186837716887103378e-01
2014 7.206199999999999939e+00 2.059781347619208114e-01
2015 7.154600000000000293e+00 1.834898580303555293e-01
2016 7.178600000000000314e+00 2.098564461721392216e-01
2017 7.130399999999999849e+00 1.770434071068448523e-01
2018 7.144800000000000928e+00 1.916409977014313371e-01
2019 7.189199999999999591e+00 1.919957082853676889e-01
2020 7.164400000000000546e+00 1.925439378427688530e-01
2021 7.190399999999999459e+00 2.157258630762663165e-01
2022 7.171400000000001107e+00 1.880599053493328399e-01
2023 7.278000000000000469e+00 2.231955196682944564e-01
2024 7.292199999999999349e+00 1.701024162085890135e-01
2025 7.251800000000000246e+00 1.576442577450888338e-01
2026 7.231600000000000250e+00 1.737136954877190886e-01
2027 7.237199999999999633e+00 1.473549184791603517e-01
2028 7.264400000000000190e+00 1.736012903177853728e-01
2029 7.279599999999999405e+00 2.003528088148504027e-01
2030 7.304199999999999804e+00 1.845241230842190050e-01
2031 7.261199999999999655e+00 2.019325431920273861e-01
2032 7.259399999999999409e+00 1.679758554078532307e-01
2033 7.306400000000000894e+00 2.048387853898767652e-01
2034 7.291599999999999859e+00 2.026367390183723971e-01
2035 7.332800000000000651e+00 1.957317347800299201e-01
2036 7.285200000000000564e+00 1.975954250482535590e-01
2037 7.279400000000000759e+00 2.084218030821152201e-01
2038 7.293000000000001037e+00 2.119122459887582965e-01
2039 7.295199999999999463e+00 2.209212348326886899e-01
2040 7.333599999999999675e+00 2.037061805640662526e-01
2041 7.290799999999999947e+00 1.955528368497885250e-01
2042 7.268199999999998440e+00 1.975936031353241751e-01
2043 7.291199999999999015e+00 1.710294477568117533e-01
2044 7.249000000000000554e+00 1.776794867169532721e-01
2045 7.257599999999999163e+00 1.836835539725861499e-01
2046 7.281799999999999606e+00 1.855970689423731002e-01
2047 7.246800000000000352e+00 1.790408668432991734e-01
2048 7.239200000000001189e+00 1.730723316997837546e-01
2049 7.225800000000001333e+00 1.512823585220695877e-01
2050 7.211199999999999832e+00 1.526919513268462925e-01
2051 7.226600000000000357e+00 1.707165135539031320e-01
2052 7.200599999999999667e+00 1.780154150628534271e-01
2053 7.192800000000000082e+00 1.804610539701017591e-01
2054 7.204600000000001003e+00 1.847975324510583994e-01
2055 7.205800000000000871e+00 1.873897329097835018e-01
2056 7.188599999999999213e+00 1.864503365510505883e-01
2057 7.156600000000000072e+00 1.934965839491746831e-01
2058 7.201999999999999957e+00 1.872296984989293978e-01
2059 7.258800000000000807e+00 1.961563458060941456e-01
2060 7.248199999999999754e+00 2.143226352954815117e-01
2061 7.260600000000001053e+00 2.073710876665308123e-01
2062 7.255799999999998917e+00 2.066230190467655548e-01
2063 7.280800000000001049e+00 1.979831103907603862e-01
2064 7.264400000000000190e+00 2.142903824253435674e-01
2065 7.225600000000000023e+00 1.970083450009162129e-01
2066 7.243199999999998973e+00 1.983966531975779324e-01
2067 7.206799999999999429e+00 1.960006938763227957e-01
2068 7.235400000000000276e+00 1.876706903061849396e-01
2069 7.240000000000000213e+00 2.097653927605790947e-01
2070 7.222799999999999443e+00 1.930412183964864969e-01
2071 7.246999999999999886e+00 1.795857455367768918e-01
2072 7.231600000000000250e+00 1.886099891310108190e-01
2073 7.217400000000000482e+00 1.817324627027322170e-01
2074 7.204599999999999227e+00 1.952042212658322839e-01
2075 7.187199999999999811e+00 1.964296108024449761e-01
2076 7.148600000000000065e+00 1.977130445873513942e-01
2077 7.140600000000000946e+00 2.076421151886100880e-01
2078 7.185599999999999099e+00 2.241273923464064399e-01
2079 7.131399999999999295e+00 2.098804612154261118e-01
2080 7.113800000000000345e+00 1.970107408239459013e-01
2081 7.126000000000000334e+00 1.983808458495931182e-01
2082 7.117800000000000793e+00 2.009681367779479755e-01
2083 7.153799999999999493e+00 1.963593440608314700e-01
2084 7.197599999999999554e+00 1.920403290978225375e-01
2085 7.138599999999999390e+00 1.734000230680492749e-01
2086 7.181199999999999584e+00 1.695229541979492993e-01
2087 7.171400000000000219e+00 1.814763014831412835e-01
2088 7.131800000000001027e+00 1.718700439285451020e-01
2089 7.126199999999999868e+00 1.632760607070124770e-01
2090 7.127399999999999736e+00 1.695050677708486442e-01
2091 7.181200000000001360e+00 1.763826295302346470e-01
2092 7.214400000000000368e+00 1.730064969878298831e-01
2093 7.175400000000000666e+00 1.762127350675882498e-01
2094 7.220000000000000639e+00 1.711114256851365145e-01
2095 7.197599999999999554e+00 1.626388883385520567e-01
2096 7.213200000000000500e+00 1.679665204735754092e-01
2097 7.180400000000000560e+00 1.710617666224688305e-01
2098 7.158800000000001162e+00 1.637518610581266409e-01
2099 7.135600000000001053e+00 1.802495159494194588e-01
2100 7.189999999999999503e+00 1.799384339156035739e-01
2101 7.204399999999999693e+00 1.849989405375068452e-01
2102 7.211800000000001098e+00 1.908950287461672612e-01
2103 7.211199999999999832e+00 2.004477787355100904e-01
2104 7.181799999999999962e+00 2.170888113192386837e-01
2105 7.203199999999999825e+00 1.925312234418094792e-01
2106 7.240199999999999747e+00 1.645029847753529118e-01
2107 7.256800000000000139e+00 1.935736345683472248e-01
2108 7.240400000000001057e+00 2.034985208791454947e-01
2109 7.267999999999998906e+00 1.933525277828039846e-01
2110 7.243999999999999773e+00 1.670841704052182797e-01
2111 7.264799999999999258e+00 1.858570203140036958e-01
2112 7.293999999999999595e+00 2.087992337150690048e-01
2113 7.321799999999998754e+00 2.000578716271870228e-01
2114 7.314799999999999969e+00 2.128784441882269340e-01
2115 7.282999999999999474e+00 2.060976467599764383e-01
2116 7.262600000000000833e+00 2.381716355908067018e-01
2117 7.259000000000000341e+00 2.443836328398446833e-01
2118 7.304600000000000648e+00 2.396752135703648645e-01
2119 7.291999999999999815e+00 2.493123342315817781e-01
2120 7.312600000000000655e+00 2.230197480045208736e-01
2121 7.303799999999999848e+00 2.479169861062368030e-01
2122 7.377600000000001046e+00 2.626324580092871952e-01
2123 7.380399999999999849e+00 2.370616122445808605e-01
2124 7.366999999999999993e+00 2.517317620007456513e-01
2125 7.373800000000000132e+00 2.427013638198186607e-01
2126 7.381800000000000139e+00 2.740790251004261990e-01
2127 7.390000000000000568e+00 2.733367154262304477e-01
2128 7.365399999999999281e+00 2.214189874423601045e-01
2129 7.407999999999999474e+00 2.293474220478617931e-01
2130 7.343999999999999417e+00 2.134263338953278910e-01
2131 7.292600000000000193e+00 2.182231151826038718e-01
2132 7.318800000000000416e+00 2.021071794865288707e-01
2133 7.280400000000000205e+00 2.323875383922296700e-01
2134 7.314000000000000057e+00 2.149117027990798401e-01
2135 7.316399999999999793e+00 2.271842600181623872e-01
2136 7.377800000000000580e+00 2.326483010898640347e-01
2137 7.344800000000001106e+00 2.666323911305599759e-01
2138 7.406800000000001383e+00 2.366011665229063310e-01
2139 7.296799999999999287e+00 2.352883167520224694e-01
2140 7.331000000000000405e+00 2.435196911955993526e-01
2141 7.296400000000000219e+00 2.368479005606764221e-01
2142 7.305600000000000094e+00 2.295506218680315458e-01
2143 7.287399999999999878e+00 2.359285654599713178e-01
2144 7.311600000000000321e+00 2.615185806018380799e-01
2145 7.310200000000000031e+00 2.594981926719335252e-01
2146 7.281200000000001005e+00 2.765876931463147614e-01
2147 7.266800000000000814e+00 2.343026077533070517e-01
2148 7.236400000000000610e+00 2.380911758129645450e-01
2149 7.259800000000001141e+00 2.444357420673170522e-01
2150 7.249799999999998690e+00 2.260958027031904072e-01
2151 7.275400000000000311e+00 2.135006510528715262e-01
2152 7.278000000000000469e+00 1.893810972615800614e-01
2153 7.272599999999999731e+00 1.943464123671956034e-01
2154 7.308400000000000674e+00 2.369882022380016828e-01
2155 7.270599999999999952e+00 2.125574933988450266e-01
2156 7.268200000000000216e+00 2.312656308230862379e-01
2157 7.329800000000000537e+00 2.219807919618272674e-01
2158 7.329000000000000625e+00 2.372079256686000781e-01
2159 7.287400000000000766e+00 2.338101109875277694e-01
2160 7.286799999999999500e+00 2.309048981723861582e-01
2161 7.281999999999999140e+00 2.130736961710666955e-01
2162 7.317199999999999704e+00 2.186435272309702471e-01
2163 7.304000000000000270e+00 1.799548832346596905e-01
2164 7.327800000000000757e+00 1.886377268734968360e-01
2165 7.334000000000000519e+00 1.928342293266421814e-01
2166 7.325400000000000134e+00 1.569513555213844780e-01
2167 7.333199999999999719e+00 2.081325346984464475e-01
2168 7.312399999999999345e+00 1.990410208977033968e-01
2169 7.308000000000001606e+00 2.110457770247962661e-01
2170 7.290000000000000924e+00 2.124950822960381680e-01
2171 7.327200000000000379e+00 2.243073605568930429e-01
2172 7.350600000000000023e+00 1.883487403727457932e-01
2173 7.330199999999999605e+00 2.025087454901640105e-01
2174 7.323000000000000398e+00 1.867751589478644780e-01
2175 7.334399999999999586e+00 2.028766324641652907e-01
2176 7.301800000000000068e+00 1.859925589909446064e-01
2177 7.325999999999998735e+00 1.768839167363725762e-01
2178 7.299600000000000755e+00 1.690856824216644960e-01
2179 7.299999999999999822e+00 1.577973383805950369e-01
2180 7.316600000000001103e+00 1.594677647676796539e-01
2181 7.283400000000000318e+00 1.488740675873404806e-01
2182 7.291400000000000325e+00 1.405197779673737490e-01
2183 7.332800000000000651e+00 1.487665016057042600e-01
2184 7.282799999999999940e+00 1.601068143459234983e-01
2185 7.294800000000000395e+00 1.500043732695817700e-01
2186 7.264199999999999768e+00 1.377160557088388804e-01
2187 7.285599999999999632e+00 1.577637727743604334e-01
2188 7.275799999999999379e+00 1.439762202587636930e-01
2189 7.285200000000000564e+00 1.770603061106582332e-01
2190 7.276000000000000689e+00 1.775587790000821287e-01
2191 7.270400000000000418e+00 1.880328907398917115e-01
2192 7.256399999999999295e+00 1.832202172250649852e-01
2193 7.273799999999999599e+00 1.535469700124362236e-01
2194 7.258799999999999031e+00 1.553605870225779340e-01
2195 7.248600000000000598e+00 1.771838818854583053e-01
2196 7.254600000000000826e+00 1.663638422254065941e-01
2197 7.211200000000000720e+00 1.807038239772473798e-01
2198 7.208800000000000985e+00 1.724956579163661741e-01
2199 7.162999999999999368e+00 1.852090710521492045e-01
2200 7.221999999999999531e+00 1.519291940345897929e-01
2201 7.202799999999998981e+00 1.931744082429139864e-01
2202 7.206599999999999895e+00 1.823817096092697487e-01
2203 7.183400000000000674e+00 1.745913170807757986e-01
2204 7.224200000000000621e+00 1.868429072777449962e-01
2205 7.237400000000000944e+00 1.782581498838131939e-01
2206 7.207600000000001117e+00 1.898223590623612234e-01
2207 7.216000000000001080e+00 2.165786693097915272e-01
2208 7.195000000000000284e+00 2.298435989972312243e-01
2209 7.179000000000000270e+00 2.264351562809980845e-01
2210 7.174000000000001265e+00 2.194812064847466715e-01
2211 7.110000000000001208e+00 2.163297483010601374e-01
2212 7.131999999999999673e+00 2.194881317975985457e-01
2213 7.118800000000000239e+00 2.084371176158413275e-01
2214 7.183400000000000674e+00 2.166875354052465730e-01
2215 7.169800000000000395e+00 1.926172162606448190e-01
2216 7.234600000000000364e+00 1.803282784257644600e-01
2217 7.224800000000000111e+00 1.931849683593420408e-01
2218 7.239199999999999413e+00 1.785636917181094574e-01
2219 7.244800000000000573e+00 1.871614062781106480e-01
2220 7.262800000000000367e+00 1.700111525753532360e-01
2221 7.267000000000000348e+00 1.986166156191371268e-01
2222 7.248999999999999666e+00 1.903953780951629371e-01
2223 7.243399999999999395e+00 1.974741704628734940e-01
2224 7.268599999999999284e+00 1.955191243842914206e-01
2225 7.261800000000000921e+00 2.125691228753602280e-01
2226 7.237199999999999633e+00 2.247885050441860433e-01
2227 7.246600000000000819e+00 2.134892222103963455e-01
2228 7.197599999999999554e+00 1.955426500792090405e-01
2229 7.246600000000000819e+00 2.029073877413043736e-01
2230 7.293800000000001837e+00 1.877799563318726939e-01
2231 7.267399999999999416e+00 1.905200461893707398e-01
2232 7.257800000000000473e+00 1.813957882642261710e-01
2233 7.260200000000000209e+00 1.565923114332246346e-01
2234 7.221999999999999531e+00 1.666980503785212286e-01
2235 7.293600000000000527e+00 1.543654365458796973e-01
2236 7.305199999999999250e+00 1.872588369076344239e-01
2237 7.280799999999999272e+00 1.548463496502258951e-01
2238 7.306199999999999584e+00 1.404548041186203244e-01
2239 7.291599999999999859e+00 1.452447864813054268e-01
2240 7.348200000000000287e+00 1.743911465642680181e-01
2241 7.340399999999999814e+00 1.380505994191984498e-01
2242 7.313800000000000523e+00 1.685109848051455916e-01
2243 7.353600000000000136e+00 1.847828130535955349e-01
2244 7.327599999999999447e+00 1.601043659617063797e-01
2245 7.325200000000000600e+00 1.863047825473088115e-01
2246 7.357800000000000118e+00 1.787533272417607677e-01
2247 7.349800000000000111e+00 2.065120626016795080e-01
2248 7.334999999999999076e+00 2.007316616779725171e-01
2249 7.330599999999999561e+00 1.778839172044510974e-01
2250 7.283199999999999008e+00 2.077657142071329122e-01
2251 7.288400000000000212e+00 2.180590011900449265e-01
2252 7.269599999999999618e+00 1.958216739791589500e-01
2253 7.284200000000000230e+00 2.079473779589442184e-01
2254 7.306199999999999584e+00 2.195773030165003303e-01
2255 7.244600000000000151e+00 2.330015622265224906e-01
2256 7.267000000000000348e+00 2.314529757855795233e-01
2257 7.297200000000001019e+00 2.460042926454739654e-01
2258 7.264399999999999302e+00 2.382228536475878289e-01
2259 7.263800000000000701e+00 2.176675262872255212e-01
2260 7.236200000000001076e+00 2.426438377540216240e-01
2261 7.276799999999999713e+00 2.302234392932222540e-01
2262 7.300800000000000622e+00 2.292703905871842640e-01
2263 7.286799999999999500e+00 2.640015757528732521e-01
2264 7.335799999999998988e+00 2.415333351734289258e-01
2265 7.284600000000000186e+00 2.347852806289185690e-01
2266 7.293200000000001459e+00 2.356430181439714555e-01
2267 7.231800000000001560e+00 2.282404696805542810e-01
2268 7.227600000000000691e+00 2.341012772284679910e-01
2269 7.252199999999999314e+00 2.145496492656188137e-01
2270 7.229599999999999582e+00 2.053006770568475969e-01
2271 7.230000000000001315e+00 1.990292440823710485e-01
2272 7.232800000000000118e+00 2.061827150854309565e-01
2273 7.218600000000000350e+00 1.939366081996898861e-01
2274 7.240399999999999281e+00 1.928662956558248598e-01
2275 7.225199999999999179e+00 2.098573610812831391e-01
2276 7.279799999999999827e+00 2.089096263938069187e-01
2277 7.284400000000000652e+00 2.222144189741071807e-01
2278 7.272599999999999731e+00 2.136109735008948629e-01
2279 7.250600000000000378e+00 2.114219666922053098e-01
2280 7.265600000000000946e+00 1.923527176829067931e-01
2281 7.225199999999999179e+00 1.892584264966820917e-01
2282 7.296400000000000219e+00 1.949573491818145654e-01
2283 7.256000000000000227e+00 2.270062554204178851e-01
2284 7.269800000000000928e+00 2.243881280282002955e-01
2285 7.270000000000000462e+00 2.149759056266539736e-01
2286 7.304199999999999804e+00 1.897871228508404007e-01
2287 7.235999999999999766e+00 2.154026926479797599e-01
2288 7.271000000000000796e+00 2.281986853599294318e-01
2289 7.246999999999999886e+00 2.140635419682670737e-01
2290 7.248199999999999754e+00 2.175581577417863843e-01
2291 7.236400000000000610e+00 2.089965741346017092e-01
2292 7.262400000000001299e+00 2.128884402686064270e-01
2293 7.296000000000001151e+00 2.016545561101956707e-01
2294 7.350800000000001333e+00 2.310491549432719116e-01
2295 7.306600000000000428e+00 2.696659563237451263e-01
2296 7.300600000000000200e+00 2.875031269395170175e-01
2297 7.291999999999999815e+00 2.367572596563831122e-01
2298 7.271399999999999864e+00 2.665336901781837353e-01
2299 7.328800000000001091e+00 2.739583033967031289e-01
2300 7.346999999999999531e+00 2.724877978919422739e-01
2301 7.341599999999999682e+00 2.660130222376342890e-01
2302 7.366199999999999193e+00 2.783645667106358079e-01
2303 7.350999999999999091e+00 2.732669024964421434e-01
2304 7.335200000000000387e+00 2.568840049516513124e-01
2305 7.290000000000000924e+00 2.208873015815984719e-01
2306 7.279400000000000759e+00 2.399532621157713375e-01
2307 7.297600000000000087e+00 2.479741276827081287e-01
2308 7.267400000000000304e+00 2.431875983680091002e-01
2309 7.259399999999999409e+00 2.568396542592285559e-01
2310 7.305800000000000516e+00 2.541463200599216044e-01
2311 7.243800000000000239e+00 2.815345662614094913e-01
2312 7.241800000000000459e+00 2.466624251887588604e-01
2313 7.233199999999999186e+00 2.595576853032867670e-01
2314 7.220799999999999663e+00 2.345650272312562457e-01
2315 7.241400000000001391e+00 2.485509364295375445e-01
2316 7.201999999999999957e+00 2.271286859910037759e-01
2317 7.208199999999999719e+00 2.563440500577300885e-01
2318 7.215200000000001168e+00 2.808828083026800315e-01
2319 7.169999999999999929e+00 2.771505006309750163e-01
2320 7.216600000000001458e+00 2.638635404901557013e-01
2321 7.200400000000000134e+00 2.321674568065042465e-01
2322 7.262000000000000455e+00 2.506505136639461395e-01
2323 7.306399999999999118e+00 2.496308634764539958e-01
2324 7.304800000000000182e+00 2.499006842727727884e-01
2325 7.298000000000000043e+00 2.667455716595871773e-01
2326 7.259999999999999787e+00 2.654137901466311344e-01
2327 7.303400000000000780e+00 2.457863462440499080e-01
2328 7.261199999999999655e+00 2.471809701413116844e-01
2329 7.277200000000000557e+00 2.018269357642830109e-01
2330 7.268000000000000682e+00 2.065454913572311313e-01
2331 7.254199999999999982e+00 2.036998576337253064e-01
2332 7.240000000000000213e+00 2.126529567158660927e-01
2333 7.234999999999999432e+00 2.197898996769416247e-01
2334 7.268600000000001060e+00 2.008294002381126320e-01
2335 7.179600000000000648e+00 2.221429449701251280e-01
2336 7.187000000000000277e+00 1.781843988681389712e-01
2337 7.205400000000000027e+00 1.889579000730057801e-01
2338 7.206200000000000827e+00 1.956211440514548927e-01
2339 7.142599999999999838e+00 2.102854440992054097e-01
2340 7.178600000000000314e+00 2.079508788151664678e-01
2341 7.114400000000000723e+00 2.167560102972926617e-01
2342 7.098400000000000709e+00 2.276775966141595664e-01
2343 7.126399999999999402e+00 2.014552257947160585e-01
2344 7.162399999999999878e+00 1.827764973950425920e-01
2345 7.128400000000000958e+00 1.881020148749078524e-01
2346 7.110599999999999810e+00 1.642139092768941377e-01
2347 7.161799999999999500e+00 1.779985168477536683e-01
2348 7.135399999999999743e+00 1.698678545222726821e-01
2349 7.090200000000000280e+00 1.617111993647936397e-01
2350 7.088400000000000034e+00 1.426578003475450496e-01
2351 7.099599999999999689e+00 1.491427772304110277e-01
2352 7.113400000000000389e+00 1.563287817390003609e-01
2353 7.108200000000000962e+00 1.308132714979638733e-01
2354 7.132000000000000561e+00 1.507487976734807056e-01
2355 7.147400000000000198e+00 1.550763940772417748e-01
2356 7.106799999999999784e+00 1.654761372524752305e-01
2357 7.058600000000000207e+00 1.717720815499422793e-01
2358 7.052000000000001378e+00 1.349829618877879389e-01
2359 7.068999999999999950e+00 1.786178042637408259e-01
2360 7.052599999999999980e+00 1.579852144980663509e-01
2361 7.070000000000000284e+00 1.366970372758678220e-01
2362 7.067000000000000171e+00 1.545261142978753000e-01
2363 7.098000000000000753e+00 1.589274048111275761e-01
2364 7.128000000000000114e+00 1.732531096402024906e-01
2365 7.166200000000000792e+00 1.634139284149303817e-01
2366 7.128000000000000114e+00 1.906315818535847806e-01
2367 7.128399999999999181e+00 1.936406155743159996e-01
2368 7.125600000000000378e+00 1.899710714819496382e-01
2369 7.075800000000000978e+00 1.786306580629428709e-01
2370 7.112399999999999167e+00 1.670536680231836102e-01
2371 7.040799999999999947e+00 1.577079325842553614e-01
2372 7.065999999999999837e+00 1.818581865080590443e-01
2373 7.050199999999999356e+00 1.511154260821839235e-01
2374 7.056600000000000428e+00 1.544418596106638397e-01
2375 7.090599999999999348e+00 1.478606370877658671e-01
2376 7.049999999999999822e+00 1.728462900961430238e-01
2377 7.091000000000001080e+00 1.969840602688451570e-01
2378 7.071200000000000152e+00 1.848251930879555305e-01
2379 7.041400000000000325e+00 1.598685960406234507e-01
2380 7.093799999999999883e+00 1.884391466760556577e-01
2381 7.071200000000000152e+00 1.753388490894131901e-01
2382 7.094800000000001106e+00 2.099114861078355820e-01
2383 7.104599999999999582e+00 1.820111205393780962e-01
2384 7.129600000000000826e+00 1.924716290781580408e-01
2385 7.110999999999999766e+00 1.993130201467029627e-01
2386 7.112400000000000944e+00 2.065853044144235207e-01
2387 7.099999999999999645e+00 1.961083374056290241e-01
2388 7.137000000000000455e+00 1.881958554272649131e-01
2389 7.070399999999999352e+00 1.548373598328260103e-01
2390 7.089799999999999436e+00 1.528888223514067446e-01
2391 7.110999999999999766e+00 1.855254160485836079e-01
2392 7.073800000000000310e+00 1.631621034431708916e-01
2393 7.101600000000000357e+00 1.828983542845589449e-01
2394 7.107800000000000118e+00 1.810934344475249314e-01
2395 7.115999999999999659e+00 1.777969628537000857e-01
2396 7.141599999999999504e+00 1.846736797705618160e-01
2397 7.100199999999999179e+00 1.758004323089109866e-01
2398 7.107600000000000584e+00 1.971002993402091452e-01
2399 7.129800000000000360e+00 1.879517810503535946e-01
2400 7.161800000000001276e+00 1.865564579423613645e-01
2401 7.153000000000000469e+00 1.868691520824129759e-01
2402 7.170400000000000773e+00 1.803684229570132469e-01
2403 7.183400000000000674e+00 2.084114392253938186e-01
2404 7.184400000000001008e+00 1.936837835235568073e-01
2405 7.211400000000000254e+00 2.149458722562496704e-01
2406 7.178600000000000314e+00 2.062973775887614603e-01
2407 7.224600000000000577e+00 2.049637236195712697e-01
2408 7.183999999999999275e+00 2.176994258145850125e-01
2409 7.190399999999999459e+00 2.292311671653748106e-01
2410 7.149600000000001288e+00 2.385170182607522504e-01
2411 7.193600000000000882e+00 2.400922489377782520e-01
2412 7.199800000000000644e+00 2.067155340074857128e-01
2413 7.220399999999999707e+00 2.127502949469166349e-01
2414 7.159200000000000230e+00 2.183914650346940045e-01
2415 7.169599999999999973e+00 2.237111709325219078e-01
2416 7.143200000000000216e+00 2.469081448636314402e-01
2417 7.205199999999999605e+00 1.988409213416595933e-01
2418 7.179800000000000182e+00 1.678035518098470735e-01
2419 7.185599999999999099e+00 1.852629698563640070e-01
2420 7.228999999999999204e+00 2.062241498952049890e-01
2421 7.229800000000000004e+00 1.943420489755111891e-01
2422 7.282599999999999518e+00 1.824455206356133397e-01
2423 7.224800000000000111e+00 1.938424927615202686e-01
2424 7.267800000000001148e+00 1.774479980163203019e-01
2425 7.269400000000001860e+00 2.105323918070566291e-01
2426 7.253000000000000114e+00 1.997376279022057832e-01
2427 7.207600000000001117e+00 2.016449553051106180e-01
2428 7.187600000000000655e+00 1.999066982369525625e-01
2429 7.204000000000000625e+00 1.916448799211709353e-01
2430 7.206399999999999473e+00 2.173786742070160372e-01
2431 7.192199999999999704e+00 2.038873022039381644e-01
2432 7.263599999999999390e+00 2.420619094364084012e-01
2433 7.196800000000000530e+00 2.490109073916241811e-01
2434 7.248000000000000220e+00 2.484586082227782933e-01
2435 7.216400000000000148e+00 2.447262307150585015e-01
2436 7.219599999999999795e+00 2.477796763255613322e-01
2437 7.244600000000001039e+00 2.805284441906025772e-01
2438 7.177600000000000868e+00 2.899642184822121549e-01
2439 7.170600000000000307e+00 2.754594126182657865e-01
2440 7.199800000000000644e+00 2.739524630296285568e-01
2441 7.184400000000001008e+00 2.623589297127124631e-01
2442 7.237999999999999545e+00 2.608139566817697097e-01
2443 7.253600000000000492e+00 2.336384557387761740e-01
2444 7.250400000000001732e+00 2.499492108409226698e-01
2445 7.219200000000000728e+00 2.223054475265957008e-01
2446 7.263399999999999856e+00 2.404080863864608009e-01
2447 7.252599999999999270e+00 2.280857031907085886e-01
2448 7.251599999999998936e+00 2.490812879362879761e-01
2449 7.240399999999999281e+00 2.671563736840279479e-01
2450 7.300400000000000666e+00 2.462547623904966787e-01
2451 7.291000000000001258e+00 2.237005140807682702e-01
2452 7.238999999999999879e+00 2.282195434225562924e-01
2453 7.230999999999999872e+00 2.287064494062203412e-01
2454 7.231200000000001182e+00 2.077724524570089271e-01
2455 7.216200000000000614e+00 2.209092845491108514e-01
2456 7.271800000000000708e+00 2.215403168725728900e-01
2457 7.288400000000000212e+00 2.562574642815308446e-01
2458 7.307600000000000762e+00 2.532740176172834645e-01
2459 7.319600000000001216e+00 2.336242453171331335e-01
2460 7.294799999999999507e+00 2.339576713852316303e-01
2461 7.314600000000000435e+00 2.322032902437000945e-01
2462 7.318999999999999950e+00 2.830007773840912955e-01
2463 7.346999999999999531e+00 2.833080302427024022e-01
2464 7.328000000000000291e+00 2.466993311705567293e-01
2465 7.388599999999999390e+00 2.618424870031600959e-01
2466 7.395599999999999064e+00 2.608703279409139153e-01
2467 7.372200000000001197e+00 2.474392693167355439e-01
2468 7.389599999999999724e+00 2.417017335477759099e-01
2469 7.442000000000000171e+00 2.177262501399405414e-01
2470 7.417199999999999349e+00 2.316192392699709945e-01
2471 7.386199999999999655e+00 2.450891103252040293e-01
2472 7.366400000000000503e+00 2.259075209018062413e-01
2473 7.329800000000000537e+00 2.204067875542855548e-01
2474 7.359200000000001296e+00 2.382228200655848172e-01
2475 7.349999999999999645e+00 2.352253387711452648e-01
2476 7.348200000000000287e+00 2.132383455197494060e-01
2477 7.359199999999999520e+00 2.605576174284681690e-01
2478 7.351200000000000401e+00 2.530660625212318160e-01
2479 7.304199999999999804e+00 2.346032224842617420e-01
2480 7.313599999999999213e+00 2.470719085610503518e-01
2481 7.262000000000000455e+00 2.044763066959104925e-01
2482 7.281999999999999140e+00 2.137080251183844926e-01
2483 7.278000000000000469e+00 2.093978032358506380e-01
2484 7.299000000000001265e+00 2.396751134348329981e-01
2485 7.252599999999999270e+00 2.283027113286218435e-01
2486 7.301999999999999602e+00 2.572017107252593804e-01
2487 7.303800000000000736e+00 2.397707905479732615e-01
2488 7.246399999999999508e+00 2.283601716587199404e-01
2489 7.291599999999999859e+00 2.588289937391095585e-01
2490 7.277200000000000557e+00 2.350294279446725754e-01
2491 7.256000000000000227e+00 2.196624683463245797e-01
2492 7.302199999999999136e+00 2.433123753531661881e-01
2493 7.323600000000000776e+00 2.235324763876605780e-01
2494 7.314600000000001323e+00 2.243968983742869461e-01
2495 7.325599999999999667e+00 2.102822103745345672e-01
2496 7.348200000000000287e+00 2.146694948053868568e-01
2497 7.359999999999999432e+00 2.020785985699625198e-01
2498 7.282000000000000917e+00 2.091866152505940379e-01
2499 7.277000000000001023e+00 2.174133390571978963e-01
2500 7.352199999999998958e+00 2.039114317540828281e-01
2501 7.331000000000000405e+00 2.239658902601019963e-01
2502 7.310200000000000031e+00 2.226069900070525853e-01
2503 7.280200000000000671e+00 2.217325235503353753e-01
2504 7.317199999999999704e+00 2.129460776816516354e-01
2505 7.330000000000000959e+00 2.260017699045740736e-01
2506 7.370199999999999640e+00 2.179279513967861681e-01
2507 7.334399999999999586e+00 1.923626990869073405e-01
2508 7.330800000000000871e+00 1.985987713959983525e-01
2509 7.293200000000000571e+00 2.123136170856688154e-01
2510 7.340399999999999814e+00 2.050207013937861700e-01
2511 7.334799999999999542e+00 1.914098012119547221e-01
2512 7.361200000000001076e+00 2.154345190539344868e-01
2513 7.383399999999999963e+00 1.940551674138053795e-01
2514 7.348200000000000287e+00 2.023892091985144692e-01
2515 7.292799999999999727e+00 2.256630053863503960e-01
2516 7.271199999999998553e+00 2.475465855147269134e-01
2517 7.261199999999999655e+00 2.385627632301404177e-01
2518 7.270199999999999996e+00 2.676486353411877128e-01
2519 7.297400000000000553e+00 2.463741220177151636e-01
2520 7.231799999999999784e+00 1.953788934352942153e-01
2521 7.242999999999999439e+00 2.079913459738170212e-01
2522 7.275800000000001155e+00 2.079918075309699355e-01
2523 7.328799999999999315e+00 2.257996279890648328e-01
2524 7.280400000000000205e+00 1.945288873149692843e-01
2525 7.297800000000000509e+00 2.087092523104810415e-01
2526 7.301600000000000534e+00 1.741658060584798939e-01
2527 7.265400000000001413e+00 1.986344582392492730e-01
2528 7.244800000000000573e+00 2.303946874387514665e-01
2529 7.309399999999999231e+00 2.255495688313325919e-01
2530 7.361600000000000144e+00 2.209305049104809127e-01
2531 7.419999999999999929e+00 2.551101722785669157e-01
2532 7.379800000000000360e+00 2.580123097838551982e-01
2533 7.349400000000000155e+00 2.256759801130816812e-01
2534 7.330200000000000493e+00 2.359008944451039536e-01
2535 7.334600000000000009e+00 2.478413363424270266e-01
2536 7.345999999999999197e+00 2.302463029019141127e-01
2537 7.324800000000000644e+00 2.303894789264476772e-01
2538 7.332599999999999341e+00 2.187273371117566811e-01
2539 7.334200000000000941e+00 2.531942179434594764e-01
2540 7.278400000000000425e+00 2.754239786220511466e-01
2541 7.265600000000000946e+00 2.434555565190493764e-01
2542 7.264599999999999724e+00 2.428024052599151716e-01
2543 7.312800000000000189e+00 1.919321546797202183e-01
2544 7.306400000000000894e+00 2.439030299114795519e-01
2545 7.319599999999999440e+00 2.135883142870882989e-01
2546 7.296000000000001151e+00 1.924814796285607144e-01
2547 7.266000000000000014e+00 1.981306639568948813e-01
2548 7.234199999999999520e+00 1.941305540094089288e-01
2549 7.308999999999999275e+00 2.203117790768347461e-01
2550 7.308400000000000674e+00 2.308578090513726533e-01
2551 7.296200000000000685e+00 2.559922498826870396e-01
2552 7.292199999999999349e+00 2.401375272630250357e-01
2553 7.302600000000000868e+00 2.513933332449372338e-01
2554 7.284200000000000230e+00 2.349511268327948432e-01
2555 7.345600000000000129e+00 2.187238624384637287e-01
2556 7.340999999999999304e+00 1.970122838809804655e-01
2557 7.347199999999999065e+00 1.968086176974982726e-01
2558 7.366400000000001391e+00 2.062362916656524381e-01
2559 7.374800000000000466e+00 2.225289913696640032e-01
2560 7.343999999999999417e+00 2.432805787562994926e-01
2561 7.345799999999999663e+00 2.202610088054625381e-01
2562 7.334799999999999542e+00 2.184876014788940390e-01
2563 7.325599999999999667e+00 1.899232687166057254e-01
2564 7.302999999999999936e+00 1.845754046453644548e-01
2565 7.285800000000000054e+00 1.683632739049703286e-01
2566 7.269200000000000550e+00 1.686139733236839688e-01
2567 7.274399999999999977e+00 1.501851124446096364e-01
2568 7.244400000000000617e+00 1.559111541872486018e-01
2569 7.267400000000000304e+00 1.779657495137759171e-01
2570 7.272200000000000664e+00 1.857250440839899597e-01
2571 7.261599999999999611e+00 1.731061177428459552e-01
2572 7.280800000000001049e+00 1.551611807121872355e-01
2573 7.287000000000000810e+00 1.568058672371669127e-01
2574 7.261000000000000121e+00 1.536614460429162055e-01
2575 7.237000000000000099e+00 1.582544786096115874e-01
2576 7.261199999999999655e+00 1.672591761309375202e-01
2577 7.288800000000000168e+00 1.563888487073167854e-01
2578 7.304400000000001114e+00 1.848261020527135201e-01
2579 7.264599999999999724e+00 1.976853257072967995e-01
2580 7.275800000000001155e+00 1.655732828689460701e-01
2581 7.308800000000000630e+00 1.452598774610525945e-01
2582 7.314199999999999591e+00 1.719961394915595909e-01
2583 7.324200000000000266e+00 1.789805352545354999e-01
2584 7.333400000000000141e+00 1.528603545724005197e-01
2585 7.288400000000000212e+00 1.581686694639618529e-01
2586 7.296200000000000685e+00 1.615894551015011338e-01
2587 7.328799999999999315e+00 1.685575035410765699e-01
2588 7.333400000000000141e+00 1.918892597307103876e-01
2589 7.263200000000000323e+00 1.864451447477247226e-01
2590 7.246600000000000819e+00 1.785404379965503663e-01
2591 7.293200000000000571e+00 1.841602345784779382e-01
2592 7.333600000000001451e+00 1.704869731093845708e-01
2593 7.272199999999999775e+00 1.686981683362330786e-01
2594 7.253199999999999648e+00 1.437974686842575789e-01
2595 7.254199999999999982e+00 1.244653847461213436e-01
2596 7.255200000000000315e+00 1.292388176980894809e-01
2597 7.323999999999999844e+00 1.530835066230193942e-01
2598 7.270599999999999952e+00 1.466453135971279576e-01
2599 7.259199999999999875e+00 1.365862072099522095e-01
2600 7.290000000000000924e+00 1.286244144787449806e-01
2601 7.322199999999999598e+00 1.304770937751144055e-01
2602 7.304000000000000270e+00 1.179264177358068100e-01
2603 7.292199999999999349e+00 1.270774252178569763e-01
2604 7.290000000000000924e+00 1.383644463003413094e-01
2605 7.325799999999999201e+00 1.361315246370215781e-01
2606 7.370600000000000485e+00 1.055854535435634539e-01
2607 7.376399999999999402e+00 1.345025204224813142e-01
2608 7.304999999999999716e+00 1.316033434225742371e-01
2609 7.347800000000001219e+00 1.331577710837787698e-01
2610 7.343599999999999461e+00 1.494032395900437848e-01
2611 7.372600000000000264e+00 1.392317779818962042e-01
2612 7.293600000000000527e+00 1.536688908009686549e-01
2613 7.349000000000001087e+00 1.288642696793801390e-01
2614 7.297800000000000509e+00 1.162137341281141434e-01
2615 7.289199999999999235e+00 9.116200963120545120e-02
2616 7.262999999999999901e+00 1.200976269540742769e-01
2617 7.307399999999999451e+00 1.182501078223611030e-01
2618 7.340200000000000280e+00 1.065736928139397882e-01
2619 7.363600000000000811e+00 1.021749871543912447e-01
2620 7.347200000000000841e+00 9.248498256473869361e-02
2621 7.310999999999999943e+00 1.230882610162318813e-01
2622 7.266200000000000436e+00 1.594975611098804202e-01
2623 7.253800000000000914e+00 1.867938757026044172e-01
2624 7.321400000000001462e+00 1.553899868073874146e-01
2625 7.337400000000000588e+00 1.399910282839582909e-01
2626 7.298799999999999955e+00 1.802037513483001896e-01
2627 7.352999999999999758e+00 1.836927870113577443e-01
2628 7.273000000000000576e+00 1.927931534054050378e-01
2629 7.337000000000000632e+00 2.066616558532328729e-01
2630 7.333200000000000607e+00 1.809438365902525381e-01
2631 7.357400000000000162e+00 1.762336176783534103e-01
2632 7.296400000000000219e+00 1.717485604015359935e-01
2633 7.312000000000000277e+00 1.711932241649769260e-01
2634 7.305600000000000094e+00 1.868271072408926037e-01
2635 7.287200000000000344e+00 1.849984648584955260e-01
2636 7.294599999999999973e+00 1.877457003502344124e-01
2637 7.322799999999999088e+00 1.712596625011272855e-01
2638 7.283400000000000318e+00 1.450805569330363975e-01
2639 7.341800000000000992e+00 1.229414169431929937e-01
2640 7.390399999999999636e+00 1.385645264849557912e-01
2641 7.362400000000000944e+00 1.455867026894971106e-01
2642 7.361000000000001542e+00 1.367616905423445495e-01
2643 7.391399999999999970e+00 1.213238970689617530e-01
2644 7.403599999999999959e+00 1.169699448576428380e-01
2645 7.438600000000000989e+00 1.102515668822897366e-01
2646 7.385800000000000587e+00 1.134630865083442186e-01
2647 7.363600000000000811e+00 1.242106597679925872e-01
2648 7.397400000000000198e+00 1.206872321333123804e-01
2649 7.413400000000000212e+00 9.991140075086539507e-02
2650 7.421800000000000175e+00 1.055490028375447448e-01
2651 7.427200000000000912e+00 1.101629338752377618e-01
2652 7.418000000000001037e+00 1.173637081895422818e-01
2653 7.443999999999999950e+00 1.251606967062745546e-01
2654 7.398799999999999599e+00 1.246984843532592396e-01
2655 7.356200000000001182e+00 1.377654238188958657e-01
2656 7.385200000000000209e+00 1.376748052477287099e-01
2657 7.465600000000000236e+00 1.575082474031122559e-01
2658 7.428199999999999470e+00 1.286403980093345778e-01
2659 7.432800000000000296e+00 1.324481483449279073e-01
2660 7.453799999999999315e+00 1.303077587866510179e-01
2661 7.480000000000001315e+00 1.237329382177600329e-01
2662 7.466800000000000992e+00 1.415342785335058362e-01
2663 7.498199999999999754e+00 1.354803011511268584e-01
2664 7.499600000000000932e+00 1.392619402421207686e-01
2665 7.488800000000000345e+00 1.132220473229486324e-01
2666 7.464599999999999902e+00 1.340706082629597173e-01
2667 7.479200000000000514e+00 1.200144657947532084e-01
2668 7.426199999999999690e+00 1.099212081447434736e-01
2669 7.446200000000000152e+00 1.361335814558627955e-01
2670 7.434199999999999697e+00 1.271784258433796277e-01
2671 7.410599999999999632e+00 1.487108872947773552e-01
2672 7.399399999999999977e+00 1.179574838660099878e-01
2673 7.374000000000000554e+00 1.566231145137906289e-01
2674 7.349200000000000621e+00 1.575003238091909619e-01
2675 7.345799999999999663e+00 1.676273008790633567e-01
2676 7.324200000000000266e+00 1.844159212215691901e-01
2677 7.337599999999999234e+00 1.582197459231938497e-01
2678 7.381399999999999295e+00 1.534594669611491768e-01
2679 7.342000000000000526e+00 1.471633106450110362e-01
2680 7.362000000000000099e+00 1.701568688005276053e-01
2681 7.371399999999999508e+00 1.440948576459273045e-01
2682 7.392199999999999882e+00 1.623325968498010863e-01
2683 7.378800000000000026e+00 1.641968087387815356e-01
2684 7.389000000000000234e+00 1.464196708096286714e-01
2685 7.389599999999999724e+00 1.704632746370901286e-01
2686 7.399199999999998667e+00 1.126393892028895727e-01
2687 7.413800000000000168e+00 1.398148489968072394e-01
2688 7.363599999999999923e+00 1.425837578407863626e-01
2689 7.368199999999998973e+00 1.171154643930510386e-01
2690 7.385200000000000209e+00 1.428241996301748140e-01
2691 7.381800000000000139e+00 1.284484020920463598e-01
2692 7.380399999999999849e+00 9.029533764264918716e-02
2693 7.359400000000000830e+00 1.172786766637482075e-01
2694 7.289400000000000546e+00 7.974238521639551158e-02
2695 7.378800000000000026e+00 8.345413111404381690e-02
2696 7.319599999999999440e+00 8.167525941189301975e-02
2697 7.354000000000000981e+00 6.192769977966243455e-02
2698 7.301399999999999224e+00 5.879088364704185277e-02
2699 7.231799999999999784e+00 4.360220177926799057e-02
2700 7.226799999999999891e+00 5.866406054817564081e-02
2701 7.257599999999999163e+00 4.260760495498423783e-02
2702 7.244800000000000573e+00 6.869841337323594199e-02
2703 7.288999999999999702e+00 8.579417229625810326e-02
2704 7.277400000000000091e+00 7.439655906021465370e-02
2705 7.254000000000000448e+00 1.028455152157837227e-01
2706 7.259399999999999409e+00 9.068565487440671813e-02
2707 7.271800000000000708e+00 7.885449892048018716e-02
2708 7.270199999999999996e+00 9.591596321780861134e-02
2709 7.268200000000000216e+00 8.445609510272192311e-02
2710 7.276600000000000179e+00 1.354555572872520319e-01
2711 7.257000000000000561e+00 1.181267116278109652e-01
2712 7.234200000000001296e+00 1.165014678019124228e-01
2713 7.175199999999999356e+00 1.359886465849264314e-01
2714 7.196399999999999686e+00 1.081175656403713381e-01
2715 7.244800000000000573e+00 1.274872228891978931e-01
2716 7.212400000000000588e+00 1.182318400431965483e-01
2717 7.245400000000000951e+00 1.240108382360187583e-01
2718 7.253999999999999559e+00 1.270603006450088113e-01
2719 7.292199999999999349e+00 1.299804292961060093e-01
2720 7.263200000000000323e+00 1.201846579227150158e-01
2721 7.267599999999999838e+00 1.610154278322423194e-01
2722 7.276200000000000223e+00 1.273924330562848095e-01
2723 7.245200000000001417e+00 1.267395439474200136e-01
2724 7.215400000000000702e+00 1.081060960353300848e-01
2725 7.215200000000000280e+00 1.057436144644205156e-01
2726 7.234199999999999520e+00 1.451050378174377209e-01
2727 7.270400000000000418e+00 1.313309102991371269e-01
2728 7.235599999999999810e+00 1.401926103616021324e-01
2729 7.240199999999999747e+00 1.402915250469535802e-01
2730 7.209399999999999586e+00 1.118390271774572370e-01
2731 7.217799999999999550e+00 1.288507353490853102e-01
2732 7.220799999999999663e+00 1.185760178113602625e-01
2733 7.229200000000000514e+00 1.016139360520987023e-01
2734 7.242199999999999527e+00 1.012554788641090164e-01
2735 7.277400000000000091e+00 1.099863991591688156e-01
2736 7.219400000000000261e+00 1.134747901518220053e-01
2737 7.251399999999999402e+00 1.196440052823376371e-01
2738 7.262399999999999523e+00 1.263913288164977278e-01
2739 7.264000000000000234e+00 1.202261202900601622e-01
2740 7.315199999999999925e+00 1.039289757478635834e-01
2741 7.348799999999999777e+00 1.111569700918480785e-01
2742 7.343599999999999461e+00 1.103523810345748563e-01
2743 7.393600000000001060e+00 1.089670041801646533e-01
2744 7.316200000000000259e+00 1.207971522843151457e-01
2745 7.292800000000001504e+00 1.077736145816777374e-01
2746 7.293200000000000571e+00 1.333747802247487457e-01
2747 7.296999999999999709e+00 1.234066448778185360e-01
2748 7.305400000000000560e+00 1.505761202847251679e-01
2749 7.340399999999999814e+00 1.721558828503982341e-01
2750 7.325199999999999712e+00 1.741979104352288643e-01
2751 7.339399999999999480e+00 1.490963715185585070e-01
2752 7.312600000000000655e+00 1.522318232170922492e-01
2753 7.318600000000000882e+00 1.643169133108337010e-01
2754 7.299800000000000288e+00 1.718006752023986117e-01
2755 7.379199999999999982e+00 1.399823988935752772e-01
2756 7.359400000000000830e+00 1.459250766660755150e-01
2757 7.332800000000000651e+00 1.337458485337020830e-01
2758 7.345999999999999197e+00 1.296234546677415000e-01
2759 7.376399999999999402e+00 1.321152829917872085e-01
2760 7.413200000000000678e+00 1.633634965345686085e-01
2761 7.395799999999999486e+00 1.451910190059977623e-01
2762 7.425799999999999734e+00 1.461619375897844630e-01
2763 7.453799999999999315e+00 1.539746472637623376e-01
2764 7.445399999999999352e+00 1.535689031021581219e-01
2765 7.412799999999999834e+00 1.241113693422162406e-01
2766 7.330199999999999605e+00 1.812488675826694484e-01
2767 7.341800000000000992e+00 1.770754415496401668e-01
2768 7.336399999999999366e+00 1.642302286425979807e-01
2769 7.274199999999998667e+00 1.587373680013626220e-01
2770 7.312400000000001121e+00 1.956649380957151685e-01
2771 7.340000000000000746e+00 1.668179846419444723e-01
2772 7.293599999999999639e+00 1.795284044378493149e-01
2773 7.246800000000000352e+00 2.048793596241457737e-01
2774 7.306399999999999118e+00 1.956986663214648203e-01
2775 7.254199999999999982e+00 2.133096153482070267e-01
2776 7.382200000000000095e+00 2.454433376565761382e-01
2777 7.344200000000000728e+00 2.260460837970877379e-01
2778 7.346000000000000973e+00 2.272603793009245199e-01
2779 7.405600000000001515e+00 1.868116912829601572e-01
2780 7.333199999999999719e+00 1.923516363330450285e-01
2781 7.377399999999999736e+00 2.336869016440587532e-01
2782 7.322599999999999554e+00 2.169111523181784518e-01
2783 7.298999999999999488e+00 2.031551131524875209e-01
2784 7.248399999999999288e+00 1.996694468365153574e-01
2785 7.304000000000000270e+00 1.940665865109190702e-01
2786 7.293600000000000527e+00 1.976507222349567772e-01
2787 7.381400000000001071e+00 1.919205252181226118e-01
2788 7.328199999999999825e+00 1.969687081746744062e-01
2789 7.393000000000000682e+00 1.948346991682949336e-01
2790 7.407000000000000917e+00 2.309645860299799902e-01
2791 7.351200000000000401e+00 1.976365148448029907e-01
2792 7.349599999999999689e+00 1.770725501030581128e-01
2793 7.338800000000000878e+00 1.799809767725468190e-01
2794 7.356799999999999784e+00 2.188422993847397025e-01
2795 7.358200000000000962e+00 1.776385994090249332e-01
2796 7.371599999999999042e+00 1.700970546482214740e-01
2797 7.356600000000000250e+00 1.858150908833833548e-01
2798 7.343200000000000394e+00 1.646250041761579408e-01
2799 7.376800000000000246e+00 1.599833491335895252e-01
2800 7.326999999999999957e+00 1.445378843071947750e-01
2801 7.361199999999999299e+00 1.629066972226742016e-01
2802 7.303600000000000314e+00 1.387445422350011004e-01
2803 7.372400000000000730e+00 1.360304671755560857e-01
2804 7.351600000000000357e+00 1.453350886744148029e-01
2805 7.372600000000000264e+00 1.483489400029539829e-01
2806 7.441399999999999793e+00 1.678584165301222342e-01
2807 7.447999999999998622e+00 1.669627503367144272e-01
2808 7.424800000000000288e+00 1.576602422933570113e-01
2809 7.438599999999999213e+00 1.806179614545575796e-01
2810 7.421999999999999709e+00 1.724765491305992882e-01
2811 7.405799999999999272e+00 1.670244054023243829e-01
2812 7.377600000000001046e+00 1.613536736489132317e-01
2813 7.403799999999999493e+00 1.322256858556611625e-01
2814 7.341000000000001080e+00 1.537499268292509547e-01
2815 7.412000000000000810e+00 1.636564694718788682e-01
2816 7.378000000000000114e+00 1.583168973925398459e-01
2817 7.387600000000000833e+00 1.735692599511791390e-01
2818 7.370400000000000951e+00 1.665572814379487065e-01
2819 7.348799999999999777e+00 1.623121437231362929e-01
2820 7.314600000000000435e+00 1.296350569869122726e-01
2821 7.322999999999998622e+00 1.467351355333820218e-01
2822 7.360999999999999766e+00 1.495216372302015928e-01
2823 7.348999999999999311e+00 1.638653105449717762e-01
2824 7.358999999999999986e+00 1.606922524579204037e-01
2825 7.354200000000000514e+00 1.356319726318246099e-01
2826 7.307800000000000296e+00 1.533058120228975307e-01
2827 7.339400000000000368e+00 1.494134130525101578e-01
2828 7.340000000000000746e+00 1.691929076527737830e-01
2829 7.253600000000000492e+00 1.841413804662059839e-01
2830 7.285200000000000564e+00 1.825366593317627184e-01
2831 7.200200000000000600e+00 1.679929522331220781e-01
2832 7.228400000000000603e+00 1.671719115162593472e-01
2833 7.233400000000000496e+00 1.887045521443507512e-01
2834 7.260599999999999277e+00 1.723335370727358262e-01
2835 7.256999999999999673e+00 1.843728830386942019e-01
2836 7.247600000000000264e+00 1.643758133059727844e-01
2837 7.254399999999999515e+00 1.309221448036963220e-01
2838 7.242600000000000371e+00 1.614941732695023002e-01
2839 7.246600000000000819e+00 1.371424369041182034e-01
2840 7.234999999999999432e+00 1.469250148885478946e-01
2841 7.225600000000000023e+00 1.622826176766939410e-01
2842 7.193599999999999106e+00 1.243242856404170732e-01
2843 7.223399999999999821e+00 1.402941481317022954e-01
2844 7.284999999999999254e+00 1.407579482658084802e-01
2845 7.278799999999999493e+00 1.509350588829514728e-01
2846 7.277200000000000557e+00 1.443510720431268046e-01
2847 7.255599999999999383e+00 1.352924535959046659e-01
2848 7.284400000000000652e+00 1.588273528080097474e-01
2849 7.249800000000000466e+00 1.314623596319494381e-01
2850 7.258200000000000429e+00 1.257659413354823563e-01
2851 7.250800000000000800e+00 1.477282369758740055e-01
2852 7.256999999999999673e+00 1.223460665489495419e-01
2853 7.248399999999999288e+00 1.259547855383033321e-01
2854 7.294200000000000905e+00 1.318391140746933143e-01
2855 7.267799999999999372e+00 1.465636789931258621e-01
2856 7.284999999999999254e+00 1.550697907395247876e-01
2857 7.250799999999999912e+00 1.542969604366853376e-01
2858 7.287000000000000810e+00 1.765887878660476751e-01
2859 7.278800000000001269e+00 1.777250460683581224e-01
2860 7.248999999999999666e+00 1.750471936364591807e-01
2861 7.256999999999999673e+00 1.584956781745167909e-01
2862 7.285599999999999632e+00 1.569676654601196153e-01
2863 7.246600000000000819e+00 1.568190294575247945e-01
2864 7.249600000000000932e+00 1.706459727037238083e-01
2865 7.244400000000000617e+00 1.547973126381721742e-01
2866 7.230800000000000338e+00 1.247789725875317196e-01
2867 7.216800000000000992e+00 1.283063209666616966e-01
2868 7.274600000000001288e+00 1.219883928904714060e-01
2869 7.276200000000001111e+00 1.395083940126901623e-01
2870 7.254199999999999982e+00 1.460863854026102360e-01
2871 7.264599999999999724e+00 1.863782390731278105e-01
2872 7.247200000000001197e+00 1.694901531063087996e-01
2873 7.206000000000000405e+00 1.695292305179257608e-01
2874 7.227999999999999758e+00 1.665677039524769976e-01
2875 7.218799999999999883e+00 1.596940574974535787e-01
2876 7.251800000000000246e+00 1.451833048253139413e-01
2877 7.286400000000000432e+00 1.828255124428755096e-01
2878 7.284600000000000186e+00 1.729542367217410392e-01
2879 7.296800000000000175e+00 1.712925917837663237e-01
2880 7.344800000000001106e+00 1.504835937901538301e-01
2881 7.331199999999999939e+00 1.512294680278946368e-01
2882 7.338800000000000878e+00 1.986571720326252011e-01
2883 7.378000000000000114e+00 1.926113184628567565e-01
2884 7.357400000000000162e+00 1.777302675404501819e-01
2885 7.304600000000000648e+00 1.616595434856848423e-01
2886 7.319399999999999906e+00 1.865976634366037223e-01
2887 7.276799999999999713e+00 1.871960255988359134e-01
2888 7.296200000000000685e+00 1.932977806390959175e-01
2889 7.291599999999999859e+00 1.849918052239072075e-01
2890 7.325199999999999712e+00 1.595166198237663591e-01
2891 7.380800000000000693e+00 1.877290387766369362e-01
2892 7.309600000000000541e+00 1.900127574664396413e-01
2893 7.334999999999999076e+00 1.889018792918694400e-01
2894 7.323400000000001242e+00 1.852139519582692018e-01
2895 7.323600000000000776e+00 1.575247536103454582e-01
2896 7.299400000000000333e+00 1.857177643630248398e-01
2897 7.304000000000000270e+00 1.586445082566679543e-01
2898 7.286400000000000432e+00 1.682884666279896857e-01
2899 7.288200000000000678e+00 1.854204735189725062e-01
2900 7.339599999999999902e+00 2.055271466254520174e-01
2901 7.337200000000000166e+00 2.005523173638241452e-01
2902 7.387000000000000455e+00 1.897037690716765757e-01
2903 7.388599999999999390e+00 1.828644525324702175e-01
2904 7.324800000000000644e+00 1.926828274652416240e-01
2905 7.319200000000000372e+00 1.645066320851533703e-01
2906 7.335399999999999920e+00 1.681629210022233534e-01
2907 7.373600000000000598e+00 1.638124781571905220e-01
2908 7.371000000000000441e+00 1.793419080973546464e-01
2909 7.340200000000000280e+00 1.482323581408594715e-01
2910 7.372199999999999420e+00 1.563077477286396177e-01
2911 7.362000000000000099e+00 1.663636979632275859e-01
2912 7.423799999999999955e+00 1.191491166563983795e-01
2913 7.345000000000000639e+00 1.431678734912271156e-01
2914 7.381199999999999761e+00 1.479087286132906021e-01
2915 7.429800000000000182e+00 1.555558806345809231e-01
2916 7.392400000000000304e+00 1.449964413356410742e-01
2917 7.398799999999999599e+00 1.783310180535064016e-01
2918 7.395599999999999952e+00 1.850925390176492435e-01
2919 7.352999999999999758e+00 1.850757682680259364e-01
2920 7.329000000000000625e+00 1.859705353006224360e-01
2921 7.340799999999999770e+00 1.933828120593967803e-01
2922 7.324800000000000644e+00 1.928654245840867310e-01
2923 7.326200000000000045e+00 1.890450528313290246e-01
2924 7.343799999999999883e+00 1.947805739800559655e-01
2925 7.291400000000000325e+00 1.889754693075268721e-01
2926 7.324599999999999334e+00 1.722650515920163272e-01
2927 7.332600000000001117e+00 1.814414726571630387e-01
2928 7.345200000000000173e+00 1.817528871847707839e-01
2929 7.323599999999999000e+00 1.855376188270184690e-01
2930 7.296999999999999709e+00 2.210513062616913660e-01
2931 7.232999999999999652e+00 1.944366220648776344e-01
2932 7.266999999999998572e+00 1.837591902463657223e-01
2933 7.297200000000001019e+00 1.910715886781706729e-01
2934 7.276399999999999757e+00 1.759864994822046280e-01
2935 7.336800000000001098e+00 2.033582848078730465e-01
2936 7.372400000000000730e+00 1.964905290338444799e-01
2937 7.318600000000000882e+00 1.557805122600385284e-01
2938 7.354999999999999538e+00 1.723863103613509362e-01
2939 7.384600000000000719e+00 1.902708805887017851e-01
2940 7.353600000000000136e+00 1.592313034550682516e-01
2941 7.381200000000001538e+00 1.700598482887716867e-01
2942 7.401799999999999713e+00 1.794572706802374795e-01
2943 7.385800000000000587e+00 1.698821709303246497e-01
2944 7.371800000000000352e+00 1.956039672399310647e-01
2945 7.333400000000000141e+00 1.791570484240015415e-01
2946 7.333000000000000185e+00 1.692257663596180017e-01
2947 7.362199999999999633e+00 1.683787159946293077e-01
2948 7.355400000000000382e+00 1.476462258237575542e-01
2949 7.389000000000000234e+00 1.368771712156560405e-01
2950 7.345799999999999663e+00 1.401740061494997913e-01
2951 7.386400000000000077e+00 1.552125252677761247e-01
2952 7.426199999999999690e+00 1.291707087539586130e-01
2953 7.444599999999999440e+00 1.321740065217061333e-01
2954 7.393000000000000682e+00 1.097899813279882980e-01
2955 7.438200000000000145e+00 1.121190082011075811e-01
2956 7.471600000000000463e+00 1.193682034714437790e-01
2957 7.428999999999999382e+00 1.204312251868260297e-01
2958 7.348799999999999777e+00 1.200617840946902187e-01
2959 7.352800000000000225e+00 1.159321870750311123e-01
2960 7.378599999999998715e+00 1.098313616413819777e-01
2961 7.343399999999999928e+00 1.274317385897250909e-01
2962 7.341800000000000992e+00 1.176698432054705534e-01
2963 7.357999999999999652e+00 1.125102661982453345e-01
2964 7.333799999999999208e+00 1.228173929050768859e-01
2965 7.395000000000000462e+00 1.365017216008649059e-01
2966 7.402400000000000091e+00 1.392998492461497151e-01
2967 7.409399999999999764e+00 1.259449403509327881e-01
2968 7.446200000000000152e+00 1.191820120655798926e-01
2969 7.476000000000000867e+00 1.114572563810898864e-01
2970 7.454600000000001003e+00 1.175556378911705724e-01
2971 7.511400000000000077e+00 1.415538342822263429e-01
2972 7.457800000000000651e+00 1.222811187387487925e-01
2973 7.495800000000000018e+00 1.190134110090119851e-01
2974 7.476799999999999891e+00 1.226788979409256103e-01
2975 7.409600000000000186e+00 1.367232533258334881e-01
2976 7.370400000000000951e+00 1.189109246452992458e-01
2977 7.461799999999999322e+00 1.258285818087449548e-01
2978 7.409799999999999720e+00 1.419730678685222069e-01
2979 7.425800000000000622e+00 1.424357820212324155e-01
2980 7.454600000000001003e+00 1.375053744404196587e-01
2981 7.454200000000000159e+00 1.102547595344528508e-01
2982 7.448800000000000310e+00 8.923246046142639665e-02
2983 7.476799999999999891e+00 8.997973105094295154e-02
2984 7.416800000000000281e+00 1.199534576408700648e-01
2985 7.435200000000000031e+00 1.239991612874861565e-01
2986 7.416599999999999859e+00 1.232884747249312907e-01
2987 7.421600000000000641e+00 1.254752884037332594e-01
2988 7.480400000000000382e+00 1.221171896171870108e-01
2989 7.424200000000000799e+00 1.451783454927077777e-01
2990 7.431000000000000050e+00 1.077203787590817058e-01
2991 7.398000000000000576e+00 1.157791000137762816e-01
2992 7.404000000000000803e+00 1.195417918554009945e-01
2993 7.428200000000001246e+00 1.107268350491425052e-01
2994 7.435000000000000497e+00 1.160810061982579522e-01
2995 7.369200000000001083e+00 1.200684471457844210e-01
2996 7.418999999999999595e+00 1.219317842074001679e-01
2997 7.398200000000000109e+00 1.280879073136884372e-01
2998 7.414800000000001390e+00 1.637550365637651106e-01
2999 7.367799999999999905e+00 1.488199986560946320e-01
3000 7.410400000000000098e+00 1.484944712775529418e-01
3001 7.426400000000001000e+00 1.772554315105748790e-01
3002 7.433600000000001096e+00 1.142648152319865468e-01
3003 7.442000000000000171e+00 1.425263484412620518e-01
3004 7.457800000000000651e+00 1.641468610726382893e-01
3005 7.459200000000000053e+00 1.327901803598444952e-01
3006 7.423000000000000043e+00 1.101282888271674504e-01
3007 7.412399999999999878e+00 1.317046999920656325e-01
3008 7.455400000000000027e+00 1.479460982925877577e-01
3009 7.427400000000000446e+00 1.454583376778382231e-01
3010 7.425799999999999734e+00 1.410263521473912873e-01
3011 7.407799999999999940e+00 1.472454821038663708e-01
3012 7.426399999999999224e+00 1.264429041109069729e-01
3013 7.426999999999999602e+00 1.365069961577062008e-01
3014 7.395599999999999064e+00 1.380665346852741615e-01
3015 7.430600000000000982e+00 1.655194490082660674e-01
3016 7.456599999999999895e+00 1.478979648271064595e-01
3017 7.452599999999999447e+00 1.467884464118346666e-01
3018 7.463800000000000878e+00 1.662122498494018608e-01
3019 7.483999999999999986e+00 1.677386061704342346e-01
3020 7.459600000000000009e+00 1.742441046348485734e-01
3021 7.459000000000000519e+00 1.871207097036564626e-01
3022 7.465200000000000280e+00 1.768419407267405874e-01
3023 7.418800000000000061e+00 2.042462043710972508e-01
3024 7.454599999999999227e+00 1.688728752642059405e-01
3025 7.470600000000000129e+00 1.656851471918953378e-01
3026 7.400000000000000355e+00 1.417397615350048656e-01
3027 7.439000000000000057e+00 1.455018900220888256e-01
3028 7.467999999999999083e+00 1.407897723558072522e-01
3029 7.461400000000000254e+00 1.351244167424971443e-01
3030 7.487000000000000099e+00 1.371632603870293343e-01
3031 7.470200000000001062e+00 1.358102794342166963e-01
3032 7.408400000000000318e+00 1.395399871004724401e-01
3033 7.421200000000000685e+00 1.091939192446172990e-01
3034 7.462600000000000122e+00 9.372410575727041504e-02
3035 7.423199999999999577e+00 8.930191487308657139e-02
3036 7.410200000000000564e+00 9.533410722296620232e-02
3037 7.407599999999999518e+00 9.505139662309025628e-02
3038 7.418999999999999595e+00 8.641249909590628664e-02
3039 7.365199999999999747e+00 8.097525547968340009e-02
3040 7.402400000000000091e+00 8.066949857288065184e-02
3041 7.402000000000001023e+00 1.057843088553307442e-01
3042 7.389000000000000234e+00 1.163161209807136581e-01
3043 7.394400000000000084e+00 1.226649420168615945e-01
3044 7.416999999999999815e+00 1.212913846899276032e-01
3045 7.440399999999999459e+00 1.139854727585933453e-01
3046 7.463800000000000878e+00 9.739954825357260981e-02
3047 7.448199999999999932e+00 8.757506494430947197e-02
3048 7.419400000000000439e+00 1.131164355874070132e-01
3049 7.408599999999999852e+00 8.855669370521919437e-02
3050 7.356199999999999406e+00 8.038079372586469373e-02
3051 7.433200000000001140e+00 1.055751485909445370e-01
3052 7.424999999999999822e+00 1.219639290938104581e-01
3053 7.393600000000001060e+00 9.141973528730001908e-02
3054 7.423600000000000421e+00 9.621043602437313880e-02
3055 7.446600000000000996e+00 1.096549497286830877e-01
3056 7.450400000000000134e+00 1.161990017168823136e-01
3057 7.412999999999999368e+00 1.322966363895923536e-01
3058 7.445600000000000662e+00 9.600233330497755235e-02
3059 7.447400000000000020e+00 1.113321516903361813e-01
3060 7.401200000000000223e+00 1.207209675242872510e-01
3061 7.400599999999999845e+00 1.409654141979513609e-01
3062 7.455400000000000027e+00 8.775037321857968864e-02
3063 7.464800000000001212e+00 9.608637780663828454e-02
3064 7.506999999999999673e+00 9.803917584312929479e-02
3065 7.542399999999998883e+00 1.114632136626251546e-01
3066 7.498199999999999754e+00 1.048699766377394205e-01
3067 7.503600000000000492e+00 1.257163792033480221e-01
3068 7.464000000000000412e+00 1.153828410119980274e-01
3069 7.489400000000000723e+00 1.058106232851882961e-01
3070 7.461400000000000254e+00 1.005932800936524124e-01
3071 7.509999999999999787e+00 1.324226566717343623e-01
3072 7.501199999999999868e+00 1.343748190696456846e-01
3073 7.473999999999999311e+00 1.428305289495212793e-01
3074 7.485200000000000742e+00 1.271803129419014911e-01
3075 7.472800000000001219e+00 1.358662283277196070e-01
3076 7.470599999999999241e+00 1.786868993519111770e-01
3077 7.478799999999999670e+00 1.802911866953013920e-01
3078 7.459400000000000475e+00 1.685677549236510031e-01
3079 7.467200000000000060e+00 1.709237022767761960e-01
3080 7.471200000000000507e+00 1.258587780013775137e-01
3081 7.471799999999999997e+00 1.212525958485013572e-01
3082 7.523399999999999643e+00 1.316977144828262170e-01
3083 7.482400000000000162e+00 1.165739593562817172e-01
3084 7.446599999999999220e+00 1.465290687884148457e-01
3085 7.482800000000000118e+00 1.238971831802483797e-01
3086 7.516200000000000436e+00 1.193600938337433803e-01
3087 7.560800000000000409e+00 1.276107832434235090e-01
3088 7.568000000000000504e+00 1.263471408461626089e-01
3089 7.523999999999999133e+00 1.432122899754069423e-01
3090 7.531999999999999140e+00 1.423317252055915638e-01
3091 7.518800000000000594e+00 1.318840096448390120e-01
3092 7.508000000000000895e+00 1.524314928090650667e-01
3093 7.528000000000000469e+00 1.777890885290771827e-01
3094 7.504599999999999049e+00 1.379926374847586512e-01
3095 7.492799999999999905e+00 1.062997271868560134e-01
3096 7.538200000000000678e+00 1.150323085050455885e-01
3097 7.499200000000000088e+00 1.275527812319277310e-01
3098 7.539400000000000546e+00 1.034170585541863557e-01
3099 7.481999999999999318e+00 9.860628783196338787e-02
3100 7.541800000000000281e+00 1.389688886046081262e-01
3101 7.512800000000000367e+00 1.291923836764380107e-01
3102 7.476799999999999891e+00 1.156509922136425700e-01
3103 7.479999999999999538e+00 1.170186309952394588e-01
3104 7.490199999999999747e+00 1.375137520395688651e-01
3105 7.396399999999999864e+00 1.107493024808735016e-01
3106 7.459000000000000519e+00 1.247849349881627740e-01
3107 7.477599999999999802e+00 1.033296085350176585e-01
3108 7.475200000000000955e+00 1.056800454201265449e-01
3109 7.490600000000000591e+00 1.097307978645924581e-01
3110 7.486200000000001076e+00 1.409494661217275124e-01
3111 7.439199999999999591e+00 1.312470647290825687e-01
3112 7.462200000000000166e+00 1.311583470466137213e-01
3113 7.409000000000000696e+00 1.465362753723460920e-01
3114 7.430400000000000560e+00 1.483003978416781443e-01
3115 7.462000000000000632e+00 1.608009950217971495e-01
3116 7.472000000000001307e+00 1.758954234765646996e-01
3117 7.436400000000000787e+00 1.687574827970599323e-01
3118 7.478800000000001447e+00 1.569902926935294318e-01
3119 7.463800000000000878e+00 1.719503184062187717e-01
3120 7.523000000000001464e+00 1.594778981551991104e-01
3121 7.525599999999999845e+00 1.624006403928262010e-01
3122 7.551999999999999602e+00 1.418525995531981498e-01
3123 7.527200000000000557e+00 1.280810368477707240e-01
3124 7.560599999999999099e+00 1.446453870678219844e-01
3125 7.505399999999999849e+00 1.380859442521214786e-01
3126 7.494400000000000617e+00 1.453653603854784537e-01
3127 7.484600000000000364e+00 1.550634966715249141e-01
3128 7.559000000000000163e+00 1.655081871086745704e-01
3129 7.495800000000000018e+00 1.743661435026880591e-01
3130 7.532799999999999940e+00 1.708670594351059113e-01
3131 7.581399999999999473e+00 1.682073957945964815e-01
3132 7.520000000000000462e+00 1.861012627576718870e-01
3133 7.492799999999999905e+00 1.861634550603314120e-01
3134 7.480000000000001315e+00 1.541889749625439399e-01
3135 7.458400000000000141e+00 1.853488818417851902e-01
3136 7.462799999999999656e+00 1.920496602444274337e-01
3137 7.464800000000001212e+00 1.610414605000838051e-01
3138 7.502600000000001046e+00 1.472626497113239119e-01
3139 7.502599999999999270e+00 1.550487923203532625e-01
3140 7.504600000000000826e+00 1.578380435763191980e-01
3141 7.487000000000000099e+00 1.344782510296740063e-01
3142 7.517399999999999416e+00 1.413100421060018708e-01
3143 7.512999999999999901e+00 1.471872277067545198e-01
3144 7.522999999999998799e+00 1.745833898170155996e-01
3145 7.484199999999999520e+00 1.554833495908808094e-01
3146 7.530199999999998894e+00 1.678695684154814516e-01
3147 7.512199999999999989e+00 1.729833286764942413e-01
3148 7.492400000000000837e+00 1.702691046549550946e-01
3149 7.461199999999999832e+00 1.917088208716541398e-01
3150 7.453400000000000247e+00 1.869251400962427534e-01
3151 7.474600000000000577e+00 1.901247169623140054e-01
3152 7.478600000000000136e+00 1.823834641627360698e-01
3153 7.430200000000001026e+00 1.879013358121756905e-01
3154 7.421999999999999709e+00 1.528348127881865581e-01
3155 7.451999999999999957e+00 1.381749615523739372e-01
3156 7.481999999999999318e+00 1.584767490832645065e-01
3157 7.446799999999998754e+00 1.481016947911131254e-01
3158 7.487199999999999633e+00 1.710341252499045783e-01
3159 7.444200000000000372e+00 1.725575614106783506e-01
3160 7.466400000000001924e+00 1.537146967599390401e-01
3161 7.434000000000000163e+00 1.255958598043742380e-01
3162 7.479600000000000470e+00 1.327739733532142252e-01
3163 7.454599999999999227e+00 1.716537444974621796e-01
3164 7.437199999999999811e+00 1.647993689308306087e-01
3165 7.405199999999998894e+00 1.575907103861138858e-01
3166 7.423999999999999488e+00 1.466219628841465006e-01
3167 7.350200000000000955e+00 1.370128169187102840e-01
3168 7.343200000000000394e+00 1.206274927203579428e-01
3169 7.357199999999998852e+00 1.328064456267089855e-01
3170 7.310999999999999943e+00 1.230079672216398412e-01
3171 7.342400000000000482e+00 1.176488333983811141e-01
3172 7.337600000000000122e+00 1.097329850136229967e-01
3173 7.346799999999999109e+00 1.126567885215977172e-01
3174 7.358600000000000030e+00 1.073173238578004618e-01
3175 7.341800000000000992e+00 1.228141359941925109e-01
3176 7.337399999999999700e+00 1.318437256755133069e-01
3177 7.345799999999999663e+00 1.450212122415200644e-01
3178 7.358199999999999186e+00 1.291409772303122316e-01
3179 7.327000000000000846e+00 1.064052630277281253e-01
3180 7.386000000000000121e+00 1.059905656178887629e-01
3181 7.376199999999999868e+00 1.017126934064770116e-01
3182 7.403799999999999493e+00 1.118861564269683639e-01
3183 7.431799999999999962e+00 8.485865895711534879e-02
3184 7.438200000000000145e+00 8.139159661783268440e-02
3185 7.463800000000000878e+00 9.536179528511408432e-02
3186 7.437600000000000655e+00 1.095929194793167916e-01
3187 7.448400000000001242e+00 1.031339323404281139e-01
3188 7.448199999999999932e+00 1.070952473268538818e-01
3189 7.458799999999999208e+00 1.231238076084394117e-01
3190 7.471200000000000507e+00 1.379977970838665580e-01
3191 7.449399999999999800e+00 1.352510554487468541e-01
3192 7.495800000000000018e+00 1.335027789972927093e-01
3193 7.403799999999999493e+00 1.382618964140157058e-01
3194 7.415999999999999481e+00 1.416816148976287881e-01
3195 7.438000000000000611e+00 1.285550465753873550e-01
3196 7.443200000000000038e+00 1.518597774264139888e-01
3197 7.422400000000000553e+00 1.493810161968381622e-01
3198 7.393800000000000594e+00 1.281381754201299794e-01
3199 7.401400000000000645e+00 1.436942865948399595e-01
3200 7.440199999999999925e+00 1.301406623619227876e-01
3201 7.429399999999999338e+00 1.524872715999601169e-01
3202 7.461199999999999832e+00 1.538067358733030410e-01
3203 7.429399999999999338e+00 1.409915174753431366e-01
3204 7.457000000000000739e+00 1.347528107313537005e-01
3205 7.463800000000000878e+00 1.186131190046026129e-01
3206 7.434400000000001008e+00 1.425509312491504421e-01
3207 7.458200000000000607e+00 1.894215193688404963e-01
3208 7.409600000000000186e+00 1.721449621685167131e-01
3209 7.414600000000000080e+00 1.656600374260492059e-01
3210 7.443200000000000038e+00 1.554192780835119692e-01
3211 7.442000000000000171e+00 1.598516812548433086e-01
3212 7.397400000000000198e+00 1.598470769204117237e-01
3213 7.416600000000000747e+00 1.615347888227177398e-01
3214 7.377000000000000668e+00 1.417375038583648938e-01
3215 7.356200000000001182e+00 1.463987431640039749e-01
3216 7.386000000000000121e+00 1.490060401460290007e-01
3217 7.354400000000000936e+00 9.939601601673979381e-02
3218 7.340599999999999348e+00 1.055820439279331752e-01
3219 7.351600000000000357e+00 1.097256943473132185e-01
3220 7.453400000000000247e+00 1.107908299454427037e-01
3221 7.472400000000000375e+00 1.046741993043176916e-01
3222 7.445600000000000662e+00 1.278037871113372748e-01
3223 7.405199999999998894e+00 1.218547988386178699e-01
3224 7.412000000000000810e+00 1.192922461855758093e-01
3225 7.394399999999999196e+00 1.072181327947843293e-01
3226 7.416599999999999859e+00 1.153424813327683929e-01
3227 7.446200000000000152e+00 1.046878789545381272e-01
3228 7.447200000000000486e+00 7.494819544191845540e-02
3229 7.475600000000000023e+00 6.537497992351511134e-02
3230 7.475400000000000489e+00 8.546372329825092928e-02
3231 7.388599999999999390e+00 8.631875810042692609e-02
3232 7.377399999999999736e+00 9.546626629338758607e-02
3233 7.386000000000001009e+00 1.171771308745866158e-01
3234 7.367199999999999527e+00 1.316180534729184393e-01
3235 7.432999999999999829e+00 1.504252638355672578e-01
3236 7.429399999999999338e+00 1.522331369971728354e-01
3237 7.433799999999999741e+00 1.349522582248996461e-01
3238 7.397800000000001042e+00 1.678359675397382011e-01
3239 7.397000000000000242e+00 1.451200882028398087e-01
3240 7.351999999999999424e+00 1.578984483774303060e-01
3241 7.365000000000000213e+00 1.567071153457940957e-01
3242 7.339799999999999436e+00 1.535141426709605295e-01
3243 7.304800000000000182e+00 1.290687878613572259e-01
3244 7.317999999999999616e+00 1.350356989836392629e-01
3245 7.342399999999999594e+00 9.828391526592743233e-02
3246 7.313399999999999679e+00 1.282642896522645515e-01
3247 7.325400000000000134e+00 1.342882273321083508e-01
3248 7.334200000000000053e+00 1.326690318047132611e-01
3249 7.336400000000000254e+00 1.473025729578409104e-01
3250 7.360599999999999810e+00 1.569225541469422280e-01
3251 7.341600000000001458e+00 1.321782432929112239e-01
3252 7.323999999999999844e+00 1.225437064887463373e-01
3253 7.349400000000000155e+00 1.332302067850981986e-01
3254 7.382200000000000095e+00 1.203240291878558688e-01
3255 7.355400000000000382e+00 1.183606691430900554e-01
3256 7.351999999999999424e+00 1.200006666648148757e-01
3257 7.330000000000000959e+00 1.208691854857971149e-01
3258 7.352999999999999758e+00 1.366973298934547609e-01
3259 7.337999999999999190e+00 1.256035031358600229e-01
3260 7.388599999999999390e+00 1.316317894735158645e-01
3261 7.342799999999999550e+00 1.233140381302956362e-01
3262 7.368200000000001637e+00 1.390454314244089218e-01
3263 7.413800000000000168e+00 1.415848579474514313e-01
3264 7.431999999999999496e+00 1.170685269404206919e-01
3265 7.415000000000000924e+00 1.095518142250505034e-01
3266 7.409600000000000186e+00 1.131192644954872178e-01
3267 7.396200000000000330e+00 1.244258494043742336e-01
3268 7.401799999999999713e+00 1.323399863986694514e-01
3269 7.429600000000000648e+00 1.296298113861159840e-01
3270 7.395199999999999996e+00 1.398637622831589988e-01
3271 7.427199999999999136e+00 1.428586434206905731e-01
3272 7.444399999999999018e+00 1.451803292460794315e-01
3273 7.383000000000000007e+00 1.554850475126145770e-01
3274 7.424400000000000333e+00 1.529103266623939583e-01
3275 7.380800000000000693e+00 1.559005837064121325e-01
3276 7.400800000000001155e+00 1.526041677019339959e-01
3277 7.412600000000000300e+00 1.693275169604751273e-01
3278 7.389400000000000190e+00 1.870363814876667141e-01
3279 7.394000000000000128e+00 1.503342941580530778e-01
3280 7.424200000000000799e+00 1.790877773607119916e-01
3281 7.471799999999999109e+00 2.035580310378347080e-01
3282 7.488000000000001322e+00 1.804804698575445121e-01
3283 7.444599999999999440e+00 1.859459276241348658e-01
3284 7.426800000000000068e+00 2.070167915894745581e-01
3285 7.456400000000000361e+00 1.986602325580034412e-01
3286 7.470399999999999707e+00 1.826589390092913379e-01
3287 7.449800000000000644e+00 1.786118473114257088e-01
3288 7.489400000000000723e+00 1.578950537540677879e-01
3289 7.461199999999999832e+00 1.681564509615971481e-01
3290 7.509999999999999787e+00 1.499413218562514472e-01
3291 7.429399999999999338e+00 1.565721814371889287e-01
3292 7.401799999999999713e+00 1.574045488542183402e-01
3293 7.391000000000000902e+00 1.616009900959769485e-01
3294 7.367799999999999905e+00 1.459524306066878052e-01
3295 7.365399999999999281e+00 1.584829580743622179e-01
3296 7.366600000000000037e+00 1.500897331598668727e-01
3297 7.405400000000000205e+00 1.977395458677905227e-01
3298 7.419400000000000439e+00 1.728346261603848910e-01
3299 7.344800000000001106e+00 1.772635100634080696e-01
3300 7.359600000000000364e+00 1.855216645030978717e-01
3301 7.371399999999999508e+00 1.751284328714215466e-01
3302 7.371600000000000819e+00 1.751996803650053003e-01
3303 7.355200000000000848e+00 1.974022087009162374e-01
3304 7.375200000000001310e+00 1.952519193247534146e-01
3305 7.436600000000000321e+00 1.978681581255559152e-01
3306 7.340799999999999770e+00 1.959813052308817527e-01
3307 7.348799999999999777e+00 1.928380460386384110e-01
3308 7.380599999999999383e+00 1.931595402769431813e-01
3309 7.422199999999999243e+00 1.754578923844694049e-01
3310 7.345600000000000129e+00 1.701892123490793274e-01
3311 7.372800000000000686e+00 1.520687739149626516e-01
3312 7.430200000000001026e+00 1.727644407857126252e-01
3313 7.456200000000000827e+00 1.873457552227966172e-01
3314 7.426600000000000534e+00 1.680025237905670710e-01
3315 7.484399999999999054e+00 1.160336502916288204e-01
3316 7.475400000000000489e+00 1.636544163779272698e-01
3317 7.424400000000000333e+00 1.294670923439621701e-01
3318 7.468399999999999928e+00 1.251215728801394478e-01
3319 7.412000000000000810e+00 1.404418740974358037e-01
3320 7.440399999999999459e+00 1.286547628344945071e-01
3321 7.378800000000000914e+00 1.360827395373859772e-01
3322 7.392799999999999372e+00 1.172530255473180627e-01
3323 7.388800000000000701e+00 1.388133711138808679e-01
3324 7.331799999999999429e+00 1.249375524011896998e-01
3325 7.322599999999999554e+00 1.462044048584036915e-01
3326 7.416599999999999859e+00 1.148726599326402448e-01
3327 7.382600000000000939e+00 1.259373177418035838e-01
3328 7.384199999999999875e+00 1.362757205080935563e-01
3329 7.337600000000000122e+00 1.506496863587840906e-01
3330 7.344000000000001194e+00 1.395099996416028498e-01
3331 7.358999999999999986e+00 1.041664053330055295e-01
3332 7.315800000000000303e+00 1.061555085711523710e-01
3333 7.358800000000000452e+00 1.125619473889821753e-01
3334 7.331400000000000361e+00 8.411259120964009739e-02
3335 7.328399999999999359e+00 1.017953240576403434e-01
3336 7.377000000000000668e+00 9.409101976278086421e-02
3337 7.381200000000001538e+00 9.631132851331665468e-02
3338 7.451200000000000045e+00 1.067255920573881023e-01
3339 7.372199999999999420e+00 9.970331990460505611e-02
3340 7.383399999999999963e+00 1.224949305073479849e-01
3341 7.386599999999999611e+00 1.175631234699045791e-01
3342 7.353799999999999670e+00 1.162426427779410659e-01
3343 7.365399999999999281e+00 1.209458060455177730e-01
3344 7.326999999999999957e+00 1.242877306897184758e-01
3345 7.331199999999999939e+00 1.114645773328908351e-01
3346 7.404600000000000293e+00 1.258410425894509743e-01
3347 7.329599999999999227e+00 1.127225265863038978e-01
3348 7.368399999999999395e+00 1.045495480621509155e-01
3349 7.424999999999999822e+00 1.224457430864788754e-01
3350 7.400000000000000355e+00 1.250433524822491538e-01
3351 7.392400000000000304e+00 1.371643102268224057e-01
3352 7.447599999999999554e+00 1.523665580106081108e-01
3353 7.456000000000000405e+00 1.482416945396942409e-01
3354 7.414600000000000080e+00 1.481773531954192480e-01
3355 7.414200000000001012e+00 1.440689834766664956e-01
3356 7.396600000000001174e+00 1.520840820072897337e-01
3357 7.343200000000000394e+00 1.560290742137502851e-01
3358 7.386000000000000121e+00 1.663834126347936149e-01
3359 7.350200000000000955e+00 1.861907409083491394e-01
3360 7.332800000000000651e+00 1.699575005699953401e-01
3361 7.340799999999999770e+00 1.685411285117078828e-01
3362 7.370600000000000485e+00 1.688546357077591598e-01
3363 7.340399999999999814e+00 1.355317232237530645e-01
3364 7.360200000000000742e+00 1.418538402723028558e-01
3365 7.345600000000000129e+00 1.105562662177047017e-01
3366 7.373000000000000220e+00 1.392815852867852200e-01
3367 7.383800000000000807e+00 1.459252959565270069e-01
3368 7.376199999999999868e+00 1.531789541679927091e-01
3369 7.376800000000000246e+00 1.408131812011930162e-01
3370 7.389599999999999724e+00 1.484863899487088024e-01
3371 7.415000000000000924e+00 1.323579993804681332e-01
3372 7.447000000000000064e+00 1.395392417924077311e-01
3373 7.391600000000001280e+00 1.361941555280548888e-01
3374 7.367400000000000837e+00 1.342316207158358587e-01
3375 7.415200000000000458e+00 1.330652170929729206e-01
3376 7.380399999999999849e+00 1.533113433507123369e-01
3377 7.447000000000000064e+00 1.630011042907378860e-01
3378 7.480999999999999872e+00 1.393146079921270819e-01
3379 7.434600000000000541e+00 1.306710679530859731e-01
3380 7.460399999999999920e+00 1.236386994431760006e-01
3381 7.497400000000000730e+00 1.113034051590517381e-01
3382 7.487800000000001788e+00 1.429151916347593532e-01
3383 7.478799999999999670e+00 1.322011800249908720e-01
3384 7.504000000000000448e+00 1.154944154494060710e-01
3385 7.496800000000000352e+00 1.123417642731323191e-01
3386 7.484199999999999520e+00 1.367887129846612204e-01
3387 7.454800000000000537e+00 1.317410793943938618e-01
3388 7.445400000000001128e+00 1.304167473908164343e-01
3389 7.531999999999999140e+00 1.203966776950261275e-01
3390 7.468000000000000860e+00 9.219284137068339824e-02
3391 7.472199999999999065e+00 1.010122368824688532e-01
3392 7.490600000000000591e+00 1.143260600213268779e-01
3393 7.497200000000001197e+00 8.040119402098455659e-02
3394 7.498199999999999754e+00 1.121931905242023880e-01
3395 7.487800000000000011e+00 9.090892145438754512e-02
3396 7.517200000000000770e+00 8.466092368974016680e-02
3397 7.492599999999998595e+00 1.050236544784077936e-01
3398 7.485200000000000742e+00 9.121201675218029714e-02
3399 7.484199999999999520e+00 9.760180326202999579e-02
3400 7.473400000000000709e+00 1.041881375205450794e-01
3401 7.443999999999999950e+00 8.806088802641054425e-02
3402 7.456599999999999895e+00 1.192223468985576795e-01
3403 7.418400000000000105e+00 1.261293304509304991e-01
3404 7.422200000000001019e+00 1.200297963007520008e-01
3405 7.387000000000000455e+00 9.286721703593794897e-02
3406 7.447800000000000864e+00 1.145475970939591470e-01
3407 7.395400000000000418e+00 9.423315764634022929e-02
3408 7.406400000000000539e+00 8.413731633466810245e-02
3409 7.381999999999999673e+00 8.582820049377719307e-02
3410 7.368199999999999861e+00 7.057897703990903548e-02
3411 7.343999999999999417e+00 7.304902463414557345e-02
3412 7.391800000000000814e+00 7.376904499856298814e-02
3413 7.385399999999999743e+00 8.243572041293760477e-02
3414 7.359199999999999520e+00 7.025974665482366543e-02
3415 7.385200000000000209e+00 9.551979899476351066e-02
3416 7.355199999999999072e+00 8.988321311568697736e-02
3417 7.371599999999999042e+00 9.218615948177909247e-02
3418 7.310200000000000031e+00 7.480983892510396915e-02
3419 7.309000000000000163e+00 1.039584532397438837e-01
3420 7.322599999999999554e+00 1.131288115379986692e-01
3421 7.345800000000001440e+00 1.062775234939165592e-01
3422 7.350400000000000489e+00 1.114617782022161163e-01
3423 7.356600000000000250e+00 7.514231830333695239e-02
3424 7.351600000000000357e+00 1.187220619767025420e-01
3425 7.322400000000000020e+00 9.727717101149682688e-02
3426 7.292600000000000193e+00 1.092163357744618257e-01
3427 7.309600000000000541e+00 8.742704387087558981e-02
3428 7.343399999999999928e+00 1.035917371222243172e-01
3429 7.300399999999998890e+00 7.393056201598896537e-02
3430 7.398600000000000065e+00 8.651779007811047362e-02
3431 7.373000000000000220e+00 8.591623827891903264e-02
3432 7.345600000000000129e+00 5.266923200503306757e-02
3433 7.317600000000000549e+00 5.860279856798653042e-02
3434 7.306000000000000050e+00 7.731700977145973541e-02
3435 7.304199999999999804e+00 7.627445181710575117e-02
3436 7.331199999999999939e+00 6.737738492996003803e-02
3437 7.304399999999999338e+00 1.002435434329811970e-01
3438 7.321800000000000530e+00 6.715498492293783817e-02
3439 7.357200000000000628e+00 6.655968749926635675e-02
3440 7.332000000000000739e+00 7.479037371212961249e-02
3441 7.332800000000000651e+00 7.673976804760357373e-02
3442 7.309600000000000541e+00 8.405407783088213181e-02
3443 7.260399999999999743e+00 7.971629695363428858e-02
3444 7.315000000000000391e+00 7.457023534896474459e-02
3445 7.298199999999999577e+00 1.007834907115247591e-01
3446 7.338400000000000034e+00 9.933160624896791857e-02
3447 7.350600000000000023e+00 7.325604411923987425e-02
3448 7.387000000000000455e+00 9.412799796022437715e-02
3449 7.418999999999999595e+00 1.000171985210544234e-01
3450 7.418999999999999595e+00 8.741166970147633275e-02
3451 7.414800000000001390e+00 8.527855533485539929e-02
3452 7.368399999999999395e+00 8.125692585866149675e-02
3453 7.420400000000000773e+00 6.119973856153301112e-02
3454 7.400599999999999845e+00 6.117358907240939142e-02
3455 7.343999999999999417e+00 9.768398026288650782e-02
3456 7.379200000000001758e+00 1.196151829827635238e-01
3457 7.336000000000000298e+00 1.071705183341015999e-01
3458 7.421600000000000641e+00 9.662239905943145746e-02
3459 7.340200000000001168e+00 9.587508539761512016e-02
3460 7.355200000000000848e+00 9.761778526477643547e-02
3461 7.338599999999999568e+00 9.323072454936734421e-02
3462 7.334799999999999542e+00 1.049652895008631737e-01
3463 7.344200000000000728e+00 9.507445503393638364e-02
3464 7.355799999999999450e+00 1.028032684305319328e-01
3465 7.365000000000000213e+00 1.249649550874164239e-01
3466 7.378199999999999648e+00 1.012744390258469990e-01
3467 7.409600000000000186e+00 1.046367430685798960e-01
3468 7.373800000000000132e+00 9.293025341620457513e-02
3469 7.391200000000000436e+00 8.492368338690919893e-02
3470 7.391599999999999504e+00 9.204285958182754912e-02
3471 7.419599999999999973e+00 1.046848986243957697e-01
3472 7.409000000000000696e+00 1.119910710726529091e-01
3473 7.433600000000000207e+00 1.095107665939746705e-01
3474 7.440000000000000391e+00 9.612325421041471862e-02
3475 7.394200000000000550e+00 1.045456455334223961e-01
3476 7.455199999999999605e+00 1.066318526520102228e-01
3477 7.421600000000000641e+00 1.052374838163665921e-01
3478 7.405599999999999739e+00 1.144285279115309500e-01
3479 7.404000000000000803e+00 1.154473039962389258e-01
3480 7.348799999999999777e+00 9.016846455385613135e-02
3481 7.404999999999999361e+00 7.390967460353210783e-02
3482 7.401200000000000223e+00 9.659664590450335597e-02
3483 7.393400000000001526e+00 1.109542608465308583e-01
3484 7.412799999999999834e+00 9.800955055503521307e-02
3485 7.377599999999999270e+00 8.512043232972914264e-02
3486 7.417400000000000659e+00 1.049070445680364838e-01
3487 7.422600000000000087e+00 8.756784798086564292e-02
3488 7.437399999999999345e+00 1.068818413015045071e-01
3489 7.434399999999999231e+00 1.157253991135912818e-01
3490 7.432400000000001228e+00 1.115403424775090885e-01
3491 7.456599999999999895e+00 9.425904731112028090e-02
3492 7.442800000000000082e+00 1.063802237260291217e-01
3493 7.448999999999999844e+00 1.177295205120619248e-01
3494 7.440600000000000769e+00 8.928005376342480759e-02
3495 7.458199999999999719e+00 9.788785420061067721e-02
3496 7.461199999999999832e+00 1.044399923400992913e-01
3497 7.389400000000000190e+00 1.379990144892347115e-01
3498 7.432199999999999918e+00 1.322211480815379536e-01
3499 7.419400000000000439e+00 1.167090741973391549e-01
3500 7.393000000000000682e+00 1.104217369905039076e-01
3501 7.444800000000000750e+00 1.293458619361284589e-01
3502 7.450199999999999712e+00 1.175358328340766478e-01
3503 7.482200000000000628e+00 1.038338673073482127e-01
3504 7.481999999999999318e+00 9.158995578118815650e-02
3505 7.493400000000001171e+00 1.191142644690383473e-01
3506 7.437199999999999811e+00 1.166462686930019449e-01
3507 7.443200000000000038e+00 1.324490543567602707e-01
3508 7.457200000000000273e+00 1.053836419943817854e-01
3509 7.458599999999999675e+00 7.794592997713230276e-02
3510 7.481600000000000250e+00 7.951935613421429183e-02
3511 7.470999999999999197e+00 6.743767493026443793e-02
3512 7.487399999999999167e+00 1.111415673814257626e-01
3513 7.461400000000000254e+00 1.158470025507783024e-01
3514 7.496399999999999508e+00 1.050967554208977750e-01
3515 7.505200000000000315e+00 1.132962135289614647e-01
3516 7.545600000000000307e+00 8.374752533657355003e-02
3517 7.451600000000000890e+00 1.188641577600246663e-01
3518 7.456599999999999895e+00 1.173635718611188705e-01
3519 7.473000000000000753e+00 1.146305369436957516e-01
3520 7.539400000000000546e+00 9.439220306783824288e-02
3521 7.512400000000001299e+00 1.262203153220591290e-01
3522 7.502800000000000580e+00 1.171916037948112083e-01
3523 7.477599999999999802e+00 1.129001682903972292e-01
3524 7.487199999999999633e+00 1.410388315323125030e-01
3525 7.485599999999999810e+00 1.293734439519951540e-01
3526 7.468600000000000350e+00 1.392478653337279326e-01
3527 7.518800000000000594e+00 1.409565606844889185e-01
3528 7.474800000000000111e+00 1.387502504502245437e-01
3529 7.482600000000000584e+00 1.545837248871950731e-01
3530 7.476600000000000357e+00 1.555178703557890674e-01
3531 7.521200000000000330e+00 1.330646158826605530e-01
3532 7.462600000000000122e+00 1.057985255095741234e-01
3533 7.465600000000000236e+00 1.197813341051101182e-01
3534 7.417600000000000193e+00 1.171688013081981228e-01
3535 7.453800000000001091e+00 1.254959441575703716e-01
3536 7.422400000000000553e+00 1.122994568107968105e-01
3537 7.439200000000001367e+00 1.293186452140603626e-01
3538 7.469400000000000261e+00 1.431062821821601216e-01
3539 7.483400000000000496e+00 1.324340137577956211e-01
3540 7.504600000000000826e+00 1.460700106113504149e-01
3541 7.532600000000000406e+00 1.405875101138078231e-01
3542 7.453599999999999781e+00 1.418169524422240313e-01
3543 7.446399999999999686e+00 1.522799001838392174e-01
3544 7.469400000000000261e+00 1.465653710806205656e-01
3545 7.443999999999999950e+00 1.431960893320764205e-01
3546 7.442800000000000082e+00 1.431691028120244680e-01
3547 7.464799999999999436e+00 1.570300353435609420e-01
3548 7.505399999999999849e+00 1.732887994072323246e-01
3549 7.487999999999999545e+00 1.708269299612917014e-01
3550 7.455000000000000959e+00 1.833547381443958735e-01
3551 7.469800000000001106e+00 1.910575620068467873e-01
3552 7.462600000000000122e+00 1.860850558212562011e-01
3553 7.476200000000000401e+00 1.963581218080883428e-01
3554 7.490000000000000213e+00 1.771699748828790832e-01
3555 7.427600000000000868e+00 1.412704073753594525e-01
3556 7.436799999999999855e+00 1.578321640224199240e-01
3557 7.454399999999999693e+00 1.631643588532741829e-01
3558 7.483600000000000918e+00 1.718121299559492721e-01
3559 7.496999999999999886e+00 1.868522410890487984e-01
3560 7.455199999999999605e+00 1.751555651413907733e-01
3561 7.450599999999999667e+00 1.686462807179571755e-01
3562 7.507400000000001405e+00 1.709415338646519955e-01
3563 7.458599999999999675e+00 1.657790336562499078e-01
3564 7.519599999999999618e+00 1.614654390264369521e-01
3565 7.478199999999999292e+00 1.537913911764896557e-01
3566 7.492599999999998595e+00 1.528525040684646785e-01
3567 7.501800000000000246e+00 1.546266212526161421e-01
3568 7.508399999999999963e+00 1.421665502148801163e-01
3569 7.477599999999999802e+00 1.337372349048687181e-01
3570 7.463000000000000966e+00 1.328385486220021172e-01
3571 7.494400000000000617e+00 1.474054544445353998e-01
3572 7.490999999999999659e+00 1.108923802612245685e-01
3573 7.461799999999999322e+00 1.427631324957534253e-01
3574 7.440600000000000769e+00 1.374992654525834246e-01
3575 7.477999999999999758e+00 1.428669310932380032e-01
3576 7.458599999999999675e+00 1.582821784030028489e-01
3577 7.401400000000000645e+00 1.537058489453151378e-01
3578 7.476400000000000823e+00 1.613749918667697902e-01
3579 7.417399999999998883e+00 1.703358095058113142e-01
3580 7.441599999999999326e+00 1.587681580166501460e-01
3581 7.409399999999999764e+00 1.526629228070785493e-01
3582 7.442400000000001015e+00 1.331377031497839869e-01
3583 7.380799999999998917e+00 1.312882020594387245e-01
3584 7.411799999999999500e+00 1.275010274468405536e-01
3585 7.407799999999999940e+00 1.286972882387193706e-01
3586 7.448600000000000776e+00 1.383209600892070790e-01
3587 7.451000000000000512e+00 1.495558758457855575e-01
3588 7.454000000000000625e+00 1.340528254084933923e-01
3589 7.475199999999999179e+00 1.464888801240560035e-01
3590 7.483799999999999564e+00 1.603654326842290923e-01
3591 7.496199999999999086e+00 1.435934260333667223e-01
3592 7.502600000000001046e+00 1.265146947986675874e-01
3593 7.468000000000000860e+00 1.516427380391161261e-01
3594 7.536199999999999122e+00 1.678712363688312781e-01
3595 7.481999999999999318e+00 1.359508734800921603e-01
3596 7.501199999999999868e+00 1.418290238279881765e-01
3597 7.469200000000000728e+00 1.655351080586834056e-01
3598 7.514599999999999724e+00 1.714238256485952627e-01
3599 7.501199999999999868e+00 1.657176876498102358e-01
3600 7.465600000000000236e+00 1.661191379703134685e-01
3601 7.507200000000000095e+00 1.819950328992526178e-01
3602 7.490000000000000213e+00 1.625710921412537313e-01
3603 7.422399999999998776e+00 1.475158567747889005e-01
3604 7.481199999999999406e+00 1.802734367565006490e-01
3605 7.512800000000000367e+00 1.682984016561061280e-01
3606 7.457800000000000651e+00 1.562371018676421974e-01
3607 7.523400000000000531e+00 1.620559409586702082e-01
3608 7.491200000000000969e+00 1.785948263528370217e-01
3609 7.511400000000000077e+00 1.678717605793185463e-01
3610 7.472200000000000841e+00 1.749874052610644881e-01
3611 7.496800000000000352e+00 1.941235482881971952e-01
3612 7.487999999999999545e+00 1.798944134763502123e-01
3613 7.484999999999999432e+00 1.744506807094773904e-01
3614 7.464799999999999436e+00 1.786111754622314030e-01
3615 7.493000000000000327e+00 1.539077645864562749e-01
3616 7.441599999999999326e+00 1.684531032661613914e-01
3617 7.439799999999999969e+00 1.746013516557074485e-01
3618 7.452000000000000846e+00 1.661688298087220794e-01
3619 7.482800000000000118e+00 1.778881446302704727e-01
3620 7.504000000000000448e+00 1.700536385967676145e-01
3621 7.520400000000000418e+00 1.720196732934927975e-01
3622 7.493000000000000327e+00 1.629603632789275725e-01
3623 7.510800000000000587e+00 1.668353439772281566e-01
3624 7.497800000000000686e+00 1.800254204272274672e-01
3625 7.530000000000001137e+00 1.444360065911544366e-01
3626 7.512600000000000833e+00 1.466780419831134885e-01
3627 7.513800000000000701e+00 1.408535125582604519e-01
3628 7.488599999999999923e+00 1.554334841660573174e-01
3629 7.539400000000000546e+00 1.460620689980804410e-01
3630 7.505800000000000693e+00 1.250594738514440307e-01
3631 7.537399999999999878e+00 1.526257121195508382e-01
3632 7.511200000000000543e+00 1.100844766531595131e-01
3633 7.503999999999999559e+00 1.318857080960633699e-01
3634 7.520000000000000462e+00 1.612915372857485208e-01
3635 7.490399999999999281e+00 1.367109651783644797e-01
3636 7.514000000000000234e+00 1.764342370403204630e-01
3637 7.528399999999999537e+00 1.533118651637896679e-01
3638 7.505800000000000693e+00 1.315502641578495668e-01
3639 7.540399999999999991e+00 1.328134330555459375e-01
3640 7.473400000000000709e+00 1.157278186090103800e-01
3641 7.487199999999999633e+00 1.188590425672359924e-01
3642 7.478600000000000136e+00 1.270072753821607781e-01
3643 7.469000000000001194e+00 1.184645094532536802e-01
3644 7.470400000000000595e+00 9.415247208650459609e-02
3645 7.435200000000000031e+00 1.136828571069535415e-01
3646 7.462399999999999700e+00 1.099059961967499416e-01
3647 7.456799999999999429e+00 1.113353133556466146e-01
3648 7.462200000000000166e+00 1.006909727830653800e-01
3649 7.448199999999999932e+00 9.270184464184089146e-02
3650 7.446200000000000152e+00 1.095932114685941039e-01
3651 7.490599999999998815e+00 9.863613942161361670e-02
3652 7.513600000000001167e+00 9.689813207693945274e-02
3653 7.466599999999999682e+00 9.095739662061579078e-02
3654 7.472400000000000375e+00 1.049466912294046150e-01
3655 7.458799999999999208e+00 1.007104364006036340e-01
3656 7.449399999999999800e+00 1.087777918510942909e-01
3657 7.484199999999999520e+00 9.605140290490296606e-02
3658 7.498000000000000220e+00 8.356171372105772321e-02
3659 7.521600000000001174e+00 1.036357467286264517e-01
3660 7.552800000000000402e+00 1.066498570088118547e-01
3661 7.540200000000000458e+00 1.043139108652341440e-01
3662 7.528999999999999027e+00 8.893053468859835053e-02
3663 7.552400000000000446e+00 1.108792496367106140e-01
3664 7.527600000000001401e+00 1.033551546851920466e-01
3665 7.501000000000000334e+00 7.727509301191418101e-02
3666 7.527600000000001401e+00 1.087936027531030275e-01
3667 7.553800000000000736e+00 1.005096612271676321e-01
3668 7.572800000000000864e+00 1.118407439174114171e-01
3669 7.547799999999999621e+00 1.182155319744406519e-01
3670 7.529200000000000337e+00 1.114893358128928730e-01
3671 7.505399999999999849e+00 1.128760736383047636e-01
3672 7.456400000000000361e+00 1.031955813007514600e-01
3673 7.502199999999999314e+00 1.023763253882459812e-01
3674 7.468000000000000860e+00 1.248429413302970664e-01
3675 7.502200000000000202e+00 1.277764923606841407e-01
3676 7.519400000000000084e+00 1.043120702507624731e-01
3677 7.500800000000000800e+00 9.954592909808010481e-02
3678 7.537400000000000766e+00 1.044239819198635455e-01
3679 7.541800000000000281e+00 1.098363874132794182e-01
3680 7.586400000000000254e+00 1.372159174440049922e-01
3681 7.567400000000001015e+00 1.161583746442760995e-01
3682 7.503399999999999181e+00 9.496298226151074495e-02
3683 7.500799999999999912e+00 8.699213757576021444e-02
3684 7.484199999999999520e+00 1.229801284761080360e-01
3685 7.480200000000000848e+00 1.044005363970896411e-01
3686 7.455400000000000027e+00 1.086987028441461639e-01
3687 7.452800000000000757e+00 1.199451207844653700e-01
3688 7.442400000000001015e+00 1.021984735698142632e-01
3689 7.454800000000000537e+00 9.744799638781702356e-02
3690 7.459600000000000009e+00 1.068863321477540596e-01
3691 7.460800000000000765e+00 1.033063018406911865e-01
3692 7.451000000000000512e+00 9.494882832347130430e-02
3693 7.456000000000000405e+00 1.194765248908755684e-01
3694 7.511400000000000077e+00 1.213209297689397531e-01
3695 7.471400000000000041e+00 1.237001535973178551e-01
3696 7.454400000000001469e+00 1.216505158229918560e-01
3697 7.488800000000000345e+00 1.140762551980035039e-01
3698 7.486600000000000144e+00 9.407214252901874296e-02
3699 7.450399999999999245e+00 1.374567859365262434e-01
3700 7.499600000000000932e+00 1.226740722402254041e-01
3701 7.470600000000000129e+00 1.070736568909460007e-01
3702 7.472000000000001307e+00 1.178361574390475591e-01
3703 7.408600000000001629e+00 1.012978183378103053e-01
3704 7.413600000000000634e+00 1.473090900114451263e-01
3705 7.408199999999999008e+00 1.240304478747054351e-01
3706 7.343000000000000860e+00 1.102640467242156780e-01
3707 7.406999999999999140e+00 1.076598346645581683e-01
3708 7.367600000000001259e+00 8.487006539410708872e-02
3709 7.421000000000001151e+00 1.001207271248067548e-01
3710 7.458799999999999208e+00 1.126237630342726420e-01
3711 7.463200000000000500e+00 1.229674428456574847e-01
3712 7.445000000000000284e+00 1.380457895047871586e-01
3713 7.451000000000000512e+00 1.431762550145798674e-01
3714 7.451400000000001356e+00 1.394906735233577000e-01
3715 7.473599999999999355e+00 1.217310478062192530e-01
3716 7.430600000000000982e+00 1.261715023291712090e-01
3717 7.484400000000000830e+00 1.177365193981885355e-01
3718 7.431600000000000428e+00 8.428361643878354292e-02
3719 7.395799999999999486e+00 1.001264800140302252e-01
3720 7.402000000000001023e+00 1.304174834905197922e-01
3721 7.444800000000000750e+00 1.052009125435705850e-01
3722 7.495600000000000485e+00 1.047712174215802150e-01
3723 7.445999999999999730e+00 8.944629673720419505e-02
3724 7.465200000000000280e+00 7.814826933464369407e-02
3725 7.442000000000000171e+00 8.523238821011645816e-02
3726 7.389800000000001035e+00 1.050372886169478465e-01
3727 7.461799999999999322e+00 1.062515505769210528e-01
3728 7.425600000000001089e+00 9.860328594930303781e-02
3729 7.450200000000000600e+00 8.793379327653270960e-02
3730 7.430799999999999628e+00 1.133488067868383131e-01
3731 7.470799999999999663e+00 8.578829757023975766e-02
3732 7.438599999999999213e+00 8.361894522176181732e-02
3733 7.426199999999999690e+00 8.720477051170995308e-02
3734 7.384400000000001185e+00 1.034162849845226828e-01
3735 7.452399999999999913e+00 7.522265616155825174e-02
3736 7.440400000000001235e+00 1.023029227343970754e-01
3737 7.423599999999998644e+00 9.548847050822434346e-02
3738 7.464400000000000368e+00 9.561656760206359296e-02
3739 7.383599999999999497e+00 1.081009158148071442e-01
3740 7.419999999999999929e+00 6.966835723626631227e-02
3741 7.411599999999999966e+00 8.595422037340581800e-02
3742 7.413400000000000212e+00 9.894547993718562362e-02
3743 7.427400000000000446e+00 9.057266695863608330e-02
3744 7.397000000000000242e+00 9.221843633460723166e-02
3745 7.378199999999999648e+00 6.976612358444474193e-02
3746 7.338799999999999102e+00 8.864418762671369412e-02
3747 7.325000000000000178e+00 8.520328632159691884e-02
3748 7.354599999999999582e+00 8.862081019715416230e-02
3749 7.348000000000000753e+00 9.592121767367231544e-02
3750 7.394599999999999618e+00 1.100576576163604103e-01
3751 7.351000000000000867e+00 1.292424079008125393e-01
3752 7.336599999999999788e+00 1.308665274239368959e-01
3753 7.351000000000000867e+00 1.317673707713712672e-01
3754 7.266200000000000436e+00 1.215912496851645624e-01
3755 7.321399999999999686e+00 1.134532855407898999e-01
3756 7.324000000000000732e+00 1.226963732145332220e-01
3757 7.297800000000000509e+00 1.265133668827132518e-01
3758 7.301400000000001000e+00 1.278094206230512841e-01
3759 7.284799999999999720e+00 1.086331072923904795e-01
3760 7.285800000000000054e+00 1.235810341435934628e-01
3761 7.307199999999999918e+00 1.267761491764125004e-01
3762 7.260399999999999743e+00 1.457319731562021214e-01
3763 7.328799999999999315e+00 1.381985238705537578e-01
3764 7.302800000000000402e+00 1.339341330654738038e-01
3765 7.289999999999999147e+00 1.452674774338702790e-01
3766 7.238200000000000855e+00 1.281138243906567997e-01
3767 7.268199999999998440e+00 1.497217151918852907e-01
3768 7.277799999999999159e+00 1.447373897788682140e-01
3769 7.268399999999999750e+00 1.636209277568124176e-01
3770 7.255399999999999849e+00 1.672137793365128522e-01
3771 7.197400000000000020e+00 1.391745953829219562e-01
3772 7.281200000000001005e+00 1.534925144754622772e-01
3773 7.275199999999999889e+00 1.236593385070453022e-01
3774 7.305199999999999250e+00 1.175797261435832103e-01
3775 7.316000000000000725e+00 1.338001494767476485e-01
3776 7.296600000000000641e+00 1.560350217098714354e-01
3777 7.316599999999999326e+00 1.609908320371070123e-01
3778 7.327800000000000757e+00 1.767428414391937763e-01
3779 7.325800000000000978e+00 1.721456127817380111e-01
3780 7.368999999999999773e+00 1.453354739903509885e-01
3781 7.385599999999999277e+00 1.261318675038152204e-01
3782 7.334399999999999586e+00 1.058586227002789593e-01
3783 7.396399999999999864e+00 1.413912585699696745e-01
3784 7.406600000000000072e+00 1.234920564246948516e-01
3785 7.379600000000000826e+00 1.322753491773882295e-01
3786 7.347800000000001219e+00 1.231991558412638826e-01
3787 7.374599999999999156e+00 1.084957510688783766e-01
3788 7.487600000000000477e+00 1.361021968963030959e-01
3789 7.461599999999999788e+00 1.194542925139152750e-01
3790 7.464599999999999902e+00 1.284039251736489029e-01
3791 7.476400000000000823e+00 1.239350152297567231e-01
3792 7.457200000000000273e+00 1.344721235052082076e-01
3793 7.435400000000001342e+00 1.199945332088091787e-01
3794 7.391599999999999504e+00 1.402975694728888223e-01
3795 7.437200000000001587e+00 1.665377794976263814e-01
3796 7.353600000000000136e+00 1.597559638949359317e-01
3797 7.381000000000000227e+00 1.692101651792823347e-01
3798 7.362800000000000011e+00 1.497163718502422525e-01
3799 7.389600000000001501e+00 1.412239639721248052e-01
3800 7.363599999999999923e+00 1.423049120726337935e-01
3801 7.403400000000000425e+00 1.479882698054139911e-01
3802 7.415000000000000924e+00 1.456974948308996654e-01
3803 7.437399999999999345e+00 1.408989992867232532e-01
3804 7.437600000000000655e+00 1.273821337550916089e-01
3805 7.389400000000000190e+00 1.169224016174832403e-01
3806 7.436600000000001209e+00 1.522268307493788442e-01
3807 7.469799999999999329e+00 1.577594117636092197e-01
3808 7.402000000000001023e+00 1.455703266466076840e-01
3809 7.409799999999999720e+00 1.490045368436814233e-01
3810 7.408599999999999852e+00 1.518308532545346867e-01
3811 7.406399999999999650e+00 1.430677042522176534e-01
3812 7.407200000000000450e+00 1.509271082344058046e-01
3813 7.429199999999999804e+00 1.545407130823459874e-01
3814 7.340799999999999770e+00 1.414785920201356850e-01
3815 7.375600000000000378e+00 1.676762595002643519e-01
3816 7.387400000000001299e+00 1.490730290830639126e-01
3817 7.389399999999999302e+00 1.467846313481081522e-01
3818 7.338600000000001344e+00 1.262605559943406064e-01
3819 7.379199999999999982e+00 1.028106609258010035e-01
3820 7.371399999999999508e+00 1.484524435635871664e-01
3821 7.381800000000000139e+00 1.028861117935749858e-01
3822 7.354200000000000514e+00 1.186778496603305144e-01
3823 7.350799999999999557e+00 1.327443859453198427e-01
3824 7.337999999999999190e+00 1.435423282519829313e-01
3825 7.286199999999999122e+00 1.419849006056631280e-01
3826 7.360999999999999766e+00 1.361942730073479879e-01
3827 7.333599999999999675e+00 1.509692948913786137e-01
3828 7.321600000000000996e+00 1.087880875831541971e-01
3829 7.341599999999999682e+00 9.544112321216675909e-02
3830 7.377199999999999314e+00 1.279610565758191876e-01
3831 7.403599999999999959e+00 1.218460011654056430e-01
3832 7.400599999999999845e+00 1.067200449775018573e-01
3833 7.394400000000000084e+00 1.137726153342711877e-01
3834 7.366400000000000503e+00 5.436807886986627647e-02
3835 7.410999999999999588e+00 8.410755019616251993e-02
3836 7.421999999999999709e+00 7.649104522752975255e-02
3837 7.400000000000000355e+00 1.024269495787120537e-01
3838 7.341200000000000614e+00 9.751077889136162968e-02
3839 7.333600000000001451e+00 9.161074172824938688e-02
3840 7.318200000000000038e+00 1.066172218733915794e-01
3841 7.332400000000001583e+00 1.090077428442585844e-01
3842 7.287399999999999878e+00 1.044098079684088048e-01
3843 7.306600000000000428e+00 1.092002197799986501e-01
3844 7.358200000000000962e+00 9.447005874879098319e-02
3845 7.369799999999999685e+00 1.022875945557427946e-01
3846 7.321399999999999686e+00 9.768381646925976269e-02
3847 7.393599999999999284e+00 7.248867497754399314e-02
3848 7.408400000000000318e+00 1.045682934736912317e-01
3849 7.469599999999999795e+00 1.040167678790299977e-01
3850 7.475199999999999179e+00 7.147665353106572028e-02
3851 7.415799999999999947e+00 1.110882171969647808e-01
3852 7.419800000000000395e+00 9.565329058636733162e-02
3853 7.391200000000000436e+00 1.051305474160579567e-01
3854 7.414600000000000080e+00 6.301656924968232487e-02
3855 7.424200000000000799e+00 6.820932487570889602e-02
3856 7.426800000000000068e+00 6.850483194636718121e-02
3857 7.429800000000000182e+00 7.612694660893742915e-02
3858 7.431400000000000894e+00 8.551144952577993674e-02
3859 7.427800000000000402e+00 9.940197181142849947e-02
3860 7.485200000000000742e+00 1.053399829124726100e-01
3861 7.474000000000001087e+00 7.976314938616704819e-02
3862 7.438599999999999213e+00 1.192773574489307403e-01
3863 7.423400000000000887e+00 1.102268932701997856e-01
3864 7.385800000000000587e+00 1.075886239339457623e-01
3865 7.399599999999999511e+00 1.043803046556197739e-01
3866 7.393399999999999750e+00 1.089236797028085291e-01
3867 7.406600000000000072e+00 1.181086279659535054e-01
3868 7.397600000000001508e+00 1.052002281366348629e-01
3869 7.362400000000000944e+00 1.274063106757276076e-01
3870 7.368999999999999773e+00 1.386249616771814408e-01
3871 7.400799999999999379e+00 1.381015278698973781e-01
3872 7.399399999999999977e+00 1.561001217168008492e-01
3873 7.444599999999999440e+00 1.380294461337869538e-01
3874 7.419999999999999929e+00 1.366873805440722289e-01
3875 7.420599999999998531e+00 1.510063839710097389e-01
3876 7.391800000000000814e+00 1.479257651661806394e-01
3877 7.404200000000000337e+00 1.656097581666008678e-01
3878 7.371399999999999508e+00 1.408348252386462662e-01
3879 7.408599999999999852e+00 1.449277337158075829e-01
3880 7.432600000000000762e+00 1.519240863062865099e-01
3881 7.449199999999999378e+00 1.540512641947478778e-01
3882 7.379800000000000360e+00 1.451783454927078609e-01
3883 7.438800000000000523e+00 1.609728921278364144e-01
3884 7.431999999999999496e+00 1.475951218706093304e-01
3885 7.454800000000000537e+00 1.426782113709027799e-01
3886 7.431800000000000850e+00 1.273783027049740224e-01
3887 7.381400000000001071e+00 1.630446809926653917e-01
3888 7.406200000000001005e+00 1.602469094865796584e-01
3889 7.452600000000001224e+00 1.731021894719994569e-01
3890 7.374199999999999200e+00 1.674334255756598777e-01
3891 7.410599999999999632e+00 1.880675623280101405e-01
3892 7.464599999999999902e+00 1.629703285877525110e-01
3893 7.389200000000000657e+00 1.493525761411567676e-01
3894 7.470200000000000173e+00 1.603584484833898149e-01
3895 7.470400000000000595e+00 1.700716554867389707e-01
3896 7.394599999999999618e+00 1.785462629124451861e-01
3897 7.429600000000000648e+00 1.648178631095550406e-01
3898 7.380399999999999849e+00 1.394556847174040770e-01
3899 7.496199999999999974e+00 1.690546420539820738e-01
3900 7.503399999999999181e+00 1.646746124938510969e-01
3901 7.473000000000000753e+00 1.643968369525401207e-01
3902 7.448800000000000310e+00 1.521324160065828657e-01
3903 7.506600000000000605e+00 1.710217763911953681e-01
3904 7.497199999999999420e+00 1.575061649587088941e-01
3905 7.526200000000000223e+00 1.683007783701551130e-01
3906 7.519200000000000550e+00 1.582957737907112472e-01
3907 7.523999999999999133e+00 1.624115759421108918e-01
3908 7.507200000000000095e+00 1.444219927850327878e-01
3909 7.507400000000001405e+00 1.515608392692518180e-01
3910 7.477400000000000269e+00 1.483114560645940050e-01
3911 7.466800000000000992e+00 1.379563409198720780e-01
3912 7.421800000000000175e+00 1.603095505576634106e-01
3913 7.456999999999998963e+00 1.467048738113360118e-01
3914 7.466800000000000992e+00 1.657133428544607379e-01
3915 7.461400000000000254e+00 1.434970661720999241e-01
3916 7.434399999999999231e+00 1.519433052161235087e-01
3917 7.451800000000000423e+00 1.618765949728375175e-01
3918 7.471000000000000973e+00 1.530424777635281397e-01
3919 7.422600000000000087e+00 1.504591904803426472e-01
3920 7.441800000000000637e+00 1.578742284225009562e-01
3921 7.446800000000000530e+00 1.413397042589237818e-01
3922 7.422400000000000553e+00 1.513619767312782693e-01
3923 7.447400000000000020e+00 1.352900883287464495e-01
3924 7.428200000000001246e+00 1.556281208522420079e-01
3925 7.473000000000000753e+00 1.687827005353333687e-01
3926 7.439400000000000901e+00 1.790404647000226335e-01
3927 7.425799999999999734e+00 1.539904932130552739e-01
3928 7.466199999999998838e+00 1.413215907071528887e-01
3929 7.490399999999999281e+00 1.558333982174554821e-01
3930 7.532799999999999940e+00 1.120904634658988624e-01
3931 7.509800000000001141e+00 1.023313832604642037e-01
3932 7.506399999999999295e+00 1.145061046407570560e-01
3933 7.520000000000001350e+00 1.117515100569115294e-01
3934 7.532600000000000406e+00 1.075667606651794922e-01
3935 7.506199999999999761e+00 1.074141145287713789e-01
3936 7.450599999999999667e+00 1.197813341051101182e-01
3937 7.483400000000000496e+00 1.091203372428806717e-01
3938 7.505200000000000315e+00 1.284636602312109466e-01
3939 7.533400000000000318e+00 1.382940635023789389e-01
3940 7.555200000000001026e+00 1.271504305930577783e-01
3941 7.535200000000000564e+00 1.266141856191479176e-01
3942 7.616800000000000459e+00 1.086655051062665467e-01
3943 7.573600000000000776e+00 1.247501823645962710e-01
3944 7.538599999999999746e+00 1.389315227009334797e-01
3945 7.603400000000000603e+00 1.410879442050243238e-01
3946 7.575400000000000134e+00 1.306410655192309644e-01
3947 7.616999999999999993e+00 1.640475540811260624e-01
3948 7.576400000000001356e+00 1.650880007753441348e-01
3949 7.573400000000001242e+00 1.634910639759861450e-01
3950 7.593000000000000860e+00 1.531475105902802281e-01
3951 7.572400000000000020e+00 1.649493498016891824e-01
3952 7.569200000000000372e+00 1.692776181306908934e-01
3953 7.545600000000000307e+00 1.680168086829410545e-01
3954 7.599599999999999689e+00 1.601952808293678199e-01
3955 7.560200000000000031e+00 1.629177461174810826e-01
3956 7.595799999999999663e+00 1.327769257062387243e-01
3957 7.548400000000000887e+00 1.500054932327479218e-01
3958 7.580800000000000871e+00 1.431383666247452724e-01
3959 7.581199999999999939e+00 1.511376591058629648e-01
3960 7.610800000000000232e+00 1.323151994292418032e-01
3961 7.617600000000000371e+00 1.005244646839764250e-01
3962 7.588800000000000878e+00 1.212403893098335378e-01
3963 7.588200000000000500e+00 1.126553682697811753e-01
3964 7.595600000000001906e+00 1.294970578816369566e-01
3965 7.591000000000001080e+00 1.173510971401630909e-01
3966 7.507399999999999629e+00 9.623953449596482634e-02
3967 7.469400000000000261e+00 1.293839557286761144e-01
3968 7.553799999999999848e+00 1.402858225195975361e-01
3969 7.538999999999999702e+00 1.313069685888756943e-01
3970 7.520599999999999064e+00 1.309609407418870219e-01
3971 7.517400000000000304e+00 1.388324457754742114e-01
3972 7.528599999999999959e+00 1.558359650401665575e-01
3973 7.521600000000001174e+00 1.784568519278540988e-01
3974 7.526799999999999713e+00 1.416551869858637680e-01
3975 7.523400000000000531e+00 1.443669214190010375e-01
3976 7.505599999999999383e+00 1.535777588064106414e-01
3977 7.549400000000000333e+00 1.519296152828673030e-01
3978 7.556800000000000850e+00 1.448837879129340200e-01
3979 7.581199999999999939e+00 1.499155495604109489e-01
3980 7.592400000000000482e+00 1.499075982063617918e-01
3981 7.604000000000000981e+00 1.473157153870557345e-01
3982 7.633399999999999963e+00 1.308980060963497449e-01
3983 7.689600000000000435e+00 1.549641506929910206e-01
3984 7.655200000000000671e+00 1.697757108658362601e-01
3985 7.594200000000000728e+00 1.579540186256746803e-01
3986 7.650400000000000311e+00 1.576321287047791064e-01
3987 7.599000000000001087e+00 1.744928651836516187e-01
3988 7.621999999999999886e+00 1.727511505026811389e-01
3989 7.633000000000000007e+00 1.725743897569972096e-01
3990 7.634199999999999875e+00 1.822348814030948227e-01
3991 7.589199999999999946e+00 1.745023552849645498e-01
3992 7.574399999999999800e+00 1.403237969839756516e-01
3993 7.532400000000000873e+00 1.375524917985857798e-01
3994 7.562399999999999345e+00 1.596156884519815966e-01
3995 7.524399999999999977e+00 1.559021744556503830e-01
3996 7.483999999999999986e+00 1.499962666202063755e-01
3997 7.470400000000000595e+00 1.654909302650753589e-01
3998 7.481399999999998940e+00 1.568422392087029105e-01
3999 7.512199999999999989e+00 1.487210543265480023e-01
4000 7.491600000000000037e+00 1.451968594701691373e-01
4001 7.490400000000001057e+00 1.707387712266902058e-01
4002 7.488800000000000345e+00 1.258937329655453463e-01
4003 7.484199999999999520e+00 1.636511900353922744e-01
4004 7.525599999999999845e+00 1.489543822786025262e-01
4005 7.525800000000001155e+00 1.509106755667073696e-01
4006 7.486799999999999677e+00 1.630966339321570369e-01
4007 7.539799999999999613e+00 1.177371309315800169e-01
4008 7.584000000000000519e+00 1.285846024996773196e-01
4009 7.598400000000000709e+00 1.478725397090346894e-01
4010 7.632000000000000561e+00 1.436509658860669336e-01
4011 7.629199999999999982e+00 1.304212866061365272e-01
4012 7.579800000000000537e+00 1.417776851271032312e-01
4013 7.664799999999999613e+00 1.405157357736135926e-01
4014 7.598599999999999355e+00 1.445972613848547916e-01
4015 7.590200000000000280e+00 1.447821535963600970e-01
4016 7.555200000000001026e+00 1.392429244162877444e-01
4017 7.507800000000000473e+00 1.427281051510177479e-01
4018 7.529599999999999405e+00 1.504613172878664362e-01
4019 7.546400000000000219e+00 1.318394781543070493e-01
4020 7.544400000000000439e+00 1.384071096439775939e-01
4021 7.528400000000000425e+00 1.406250617777642653e-01
4022 7.535800000000000054e+00 1.450942865863436848e-01
4023 7.551399999999999224e+00 1.255227788092663499e-01
4024 7.546799999999999287e+00 1.250393218151794328e-01
4025 7.540999999999999481e+00 1.149619067343614354e-01
4026 7.573600000000000776e+00 1.441337156948367393e-01
4027 7.538200000000000678e+00 1.159811708856227364e-01
4028 7.521399999999999864e+00 1.149548085118670127e-01
4029 7.528400000000000425e+00 1.367589412067818366e-01
4030 7.551199999999999690e+00 1.500702235621711178e-01
4031 7.485400000000000276e+00 1.123852659382003211e-01
4032 7.540000000000000924e+00 9.225963364332198657e-02
4033 7.554000000000000270e+00 8.338009354756099889e-02
4034 7.559000000000000163e+00 6.023221729274126635e-02
4035 7.575200000000000600e+00 8.698248099473822326e-02
4036 7.510200000000000209e+00 8.964837979573316018e-02
4037 7.551199999999999690e+00 7.977337901831668687e-02
4038 7.494200000000001083e+00 8.672411429354591472e-02
4039 7.511800000000000921e+00 1.044396093443479140e-01
4040 7.514599999999999724e+00 1.185983473746578254e-01
4041 7.537799999999999834e+00 1.636377462567851770e-01
4042 7.515000000000000568e+00 1.258376732143439425e-01
4043 7.490400000000001057e+00 1.312751613977298504e-01
4044 7.459000000000000519e+00 1.283470295721720889e-01
4045 7.502800000000000580e+00 1.415108193743503939e-01
4046 7.487999999999999545e+00 1.347925813982357446e-01
4047 7.477200000000000735e+00 1.518276391175204798e-01
4048 7.456000000000000405e+00 1.655147123370004081e-01
4049 7.443999999999999950e+00 1.379159164128638260e-01
4050 7.509399999999999409e+00 1.316922473040839647e-01
4051 7.481600000000000250e+00 1.227881427500229078e-01
4052 7.497399999999998954e+00 1.297578051602292504e-01
4053 7.498199999999999754e+00 1.280579243936119105e-01
4054 7.507199999999999207e+00 1.017028613166807566e-01
4055 7.515600000000000946e+00 1.081678695361983356e-01
4056 7.414400000000000546e+00 9.720600804477066981e-02
4057 7.436600000000000321e+00 9.761745745510894134e-02
4058 7.467200000000000060e+00 1.150844559443195136e-01
4059 7.425399999999998890e+00 1.241065993410503526e-01
4060 7.443799999999998640e+00 1.203572681644112935e-01
4061 7.421600000000000641e+00 1.320813688602598124e-01
4062 7.444399999999999906e+00 1.040667478112006078e-01
4063 7.439800000000000857e+00 1.809055886367252342e-01
4064 7.427600000000000868e+00 1.415343350569041592e-01
4065 7.431399999999999118e+00 1.552303063193525290e-01
4066 7.377399999999999736e+00 1.376667280064432508e-01
4067 7.436799999999999855e+00 1.431992737411750538e-01
4068 7.435800000000000409e+00 1.026627098804625132e-01
4069 7.465000000000000746e+00 1.613446001575511157e-01
4070 7.457200000000000273e+00 1.587842309550921704e-01
4071 7.489400000000000723e+00 1.709232810356741128e-01
4072 7.495800000000000018e+00 1.557203647568294602e-01
4073 7.540400000000000880e+00 1.420595931290808966e-01
4074 7.534800000000001496e+00 1.115933331341976420e-01
4075 7.506800000000000139e+00 1.192558258534987398e-01
4076 7.515800000000000480e+00 1.388231680952427272e-01
4077 7.475199999999999179e+00 1.295544364350369460e-01
4078 7.498599999999998822e+00 1.550057031208852132e-01
4079 7.504399999999999515e+00 1.559521978043272861e-01
4080 7.555200000000001026e+00 1.691050324502497704e-01
4081 7.517199999999999882e+00 1.546980025727547059e-01
4082 7.509800000000000253e+00 1.436399387357152335e-01
4083 7.496199999999999974e+00 1.662680727018871485e-01
4084 7.497799999999999798e+00 1.740141143700705273e-01
4085 7.466399999999998371e+00 1.725543624484761063e-01
4086 7.510599999999999277e+00 1.671101672550178163e-01
4087 7.488999999999999879e+00 1.658104942396590731e-01
4088 7.481600000000000250e+00 1.771703361175340219e-01
4089 7.527199999999998781e+00 1.823577582665460717e-01
4090 7.507000000000000561e+00 1.627891888302169521e-01
4091 7.545199999999999463e+00 1.577348154340061648e-01
4092 7.569200000000000372e+00 1.843326124157090018e-01
4093 7.556000000000000050e+00 1.939206023092956976e-01
4094 7.512800000000000367e+00 1.654294774216495401e-01
4095 7.493199999999999861e+00 1.683364250541159457e-01
4096 7.531000000000000583e+00 1.773660621426772499e-01
4097 7.473200000000000287e+00 1.677801895338064397e-01
4098 7.492199999999999527e+00 1.906106817573453294e-01
4099 7.462600000000000122e+00 1.797657586972558064e-01
4100 7.467200000000000948e+00 1.973821471156904372e-01
4101 7.546999999999999709e+00 1.888000000000001621e-01
4102 7.505199999999999427e+00 2.195259255760011463e-01
4103 7.503400000000000958e+00 1.819513341528443684e-01
4104 7.489000000000001656e+00 1.754523297081005684e-01
4105 7.502800000000000580e+00 1.498381526848218681e-01
4106 7.509800000000000253e+00 1.790075752587024782e-01
4107 7.516800000000000814e+00 1.571102542802347568e-01
4108 7.496999999999999886e+00 1.474451762520566089e-01
4109 7.576000000000000512e+00 1.409771612708953514e-01
4110 7.554800000000000182e+00 1.552884799333165144e-01
4111 7.581599999999999895e+00 1.318828571119081694e-01
4112 7.546999999999999709e+00 1.687834115071739360e-01
4113 7.603600000000000136e+00 1.601201049212746530e-01
4114 7.629199999999999982e+00 1.301265230458419075e-01
4115 7.610200000000000742e+00 1.482774156775064356e-01
4116 7.599999999999999645e+00 1.523136238161248435e-01
4117 7.561799999999999855e+00 1.584283812957767712e-01
4118 7.596999999999999531e+00 1.391416544389207921e-01
4119 7.590000000000000746e+00 1.629478444165494699e-01
4120 7.543999999999999595e+00 1.489603974215966131e-01
4121 7.569800000000000750e+00 1.532356094385375345e-01
4122 7.554199999999999804e+00 1.646782074228402837e-01
4123 7.535200000000000564e+00 1.641626997828680434e-01
4124 7.608999999999999986e+00 1.884167720772226273e-01
4125 7.545199999999999463e+00 1.384761062421962230e-01
4126 7.590799999999998882e+00 1.421431391239127429e-01
4127 7.604800000000000004e+00 1.485385875791203902e-01
4128 7.554199999999999804e+00 1.293826572613192560e-01
4129 7.563599999999999213e+00 1.549050289693657267e-01
4130 7.584200000000000053e+00 1.556556198792708179e-01
4131 7.601600000000000357e+00 1.795573668775526655e-01
4132 7.592200000000000060e+00 1.667063046198313525e-01
4133 7.575000000000000178e+00 1.359611709275852232e-01
4134 7.548799999999999955e+00 1.357448783564226824e-01
4135 7.531400000000000539e+00 1.374128378282029328e-01
4136 7.519800000000000928e+00 1.626469550898510807e-01
4137 7.534000000000000696e+00 1.598912130168509971e-01
4138 7.471799999999999997e+00 1.481835078542819428e-01
4139 7.553399999999999004e+00 1.329876986792389304e-01
4140 7.548000000000000043e+00 1.252533432687528425e-01
4141 7.525000000000000355e+00 1.196999582288984371e-01
4142 7.589199999999999946e+00 1.509944104925742825e-01
4143 7.547600000000000087e+00 1.444001662048905732e-01
4144 7.515800000000000480e+00 1.279329199229033986e-01
4145 7.468200000000000394e+00 1.452411511934548483e-01
4146 7.530600000000001515e+00 1.543799468843024270e-01
4147 7.528799999999999493e+00 1.559547113748092351e-01
4148 7.565199999999999925e+00 1.774966816591229402e-01
4149 7.590000000000000746e+00 1.791017587853342419e-01
4150 7.583199999999999719e+00 1.512596178760215182e-01
4151 7.584600000000000009e+00 1.655300818582532141e-01
4152 7.593799999999999883e+00 1.603674281143149805e-01
4153 7.618199999999998973e+00 1.738607258698756097e-01
4154 7.643200000000001992e+00 2.021827688009046886e-01
4155 7.589599999999999902e+00 1.951765559692045238e-01
4156 7.573199999999999932e+00 1.852819257240167494e-01
4157 7.558800000000000630e+00 1.842642450395628462e-01
4158 7.534000000000000696e+00 1.812516482683676211e-01
4159 7.590200000000000280e+00 1.976727396481367527e-01
4160 7.574200000000000266e+00 1.720354382096899448e-01
4161 7.537200000000001232e+00 1.653820788356466231e-01
4162 7.515600000000000946e+00 1.764754033852876935e-01
4163 7.552799999999999514e+00 1.777698287111734998e-01
4164 7.549999999999999822e+00 1.769011023142592898e-01
4165 7.576000000000000512e+00 1.790101673090106482e-01
4166 7.573800000000000310e+00 1.566283243861084917e-01
4167 7.555600000000000982e+00 1.631717132348620147e-01
4168 7.567800000000000082e+00 1.651647420002222699e-01
4169 7.534000000000000696e+00 1.563473057011217915e-01
4170 7.528000000000000469e+00 1.498874244224646102e-01
4171 7.528599999999999959e+00 1.286476117151033882e-01
4172 7.545999999999999375e+00 1.261773355242534200e-01
4173 7.600400000000002265e+00 1.535717682388272054e-01
4174 7.570400000000001128e+00 1.460853449186468866e-01
4175 7.559999999999999609e+00 1.114777107766392189e-01
4176 7.520799999999999486e+00 8.208064327233306756e-02
4177 7.533800000000001162e+00 7.305252904588602214e-02
4178 7.556000000000000050e+00 9.999839998719982359e-02
4179 7.576399999999999579e+00 8.793934273122579193e-02
4180 7.575000000000000178e+00 8.922466026833617003e-02
4181 7.549200000000000799e+00 1.263956961292590775e-01
4182 7.546999999999999709e+00 1.300449153177470896e-01
4183 7.515400000000001413e+00 1.197506075141166332e-01
4184 7.537799999999999834e+00 1.464615717517738502e-01
4185 7.558000000000001606e+00 1.487981182676717806e-01
4186 7.534999999999999254e+00 1.355666625686418880e-01
4187 7.537600000000000300e+00 1.384833852850226588e-01
4188 7.557000000000000384e+00 1.321620217763032068e-01
4189 7.522599999999999731e+00 1.471004010871487244e-01
4190 7.564000000000000057e+00 1.414012729787112732e-01
4191 7.534400000000000652e+00 1.390475026744458775e-01
4192 7.528799999999999493e+00 1.407344733887190280e-01
4193 7.530200000000000671e+00 1.479771333686391299e-01
4194 7.511800000000000921e+00 1.809783191434818916e-01
4195 7.556399999999999118e+00 1.418913950879334140e-01
4196 7.518399999999999750e+00 1.592006532649915262e-01
4197 7.517400000000000304e+00 1.622463805451450358e-01
4198 7.484199999999999520e+00 1.296010493784676421e-01
4199 7.506600000000000605e+00 1.468895094960835923e-01
4200 7.550399999999998890e+00 1.775248940289784194e-01
4201 7.576600000000000890e+00 1.447719862404325819e-01
4202 7.582800000000000651e+00 1.441769468396388310e-01
4203 7.590600000000000236e+00 1.717711500805650382e-01
4204 7.654200000000000337e+00 2.085706403116221186e-01
4205 7.615800000000000125e+00 1.806393976960728176e-01
4206 7.624799999999998690e+00 1.690458872614177821e-01
4207 7.641399999999999970e+00 1.994561806512900326e-01
4208 7.645799999999999486e+00 1.722835801810491396e-01
4209 7.625600000000000378e+00 1.888450370012408619e-01
4210 7.644999999999998685e+00 1.819720857714171858e-01
4211 7.692199999999999704e+00 1.949852096955049519e-01
4212 7.592600000000000016e+00 1.988661057093441542e-01
4213 7.659999999999999254e+00 2.029403853352014508e-01
4214 7.621399999999999508e+00 1.936468125221792180e-01
4215 7.615600000000000591e+00 2.222918082161374487e-01
4216 7.632800000000000473e+00 1.914781240768773096e-01
4217 7.666200000000000792e+00 1.937062518350918805e-01
4218 7.683400000000000674e+00 1.894289523805695596e-01
4219 7.660600000000000520e+00 1.977073797307526692e-01
4220 7.673600000000000421e+00 1.887880504693028594e-01
4221 7.717000000000001414e+00 2.385081969241310829e-01
4222 7.650800000000001155e+00 2.173609716577474260e-01
4223 7.708799999999999208e+00 1.904362150432527545e-01
4224 7.732400000000001050e+00 1.898156157959614843e-01
4225 7.720799999999999663e+00 2.384958532134258402e-01
4226 7.761000000000001009e+00 2.338709045606145731e-01
4227 7.763200000000000323e+00 2.121543588993637097e-01
4228 7.751999999999999780e+00 2.153969359113541426e-01
4229 7.788200000000000678e+00 2.161457656305116326e-01
4230 7.793200000000000571e+00 2.111589732878999537e-01
4231 7.727000000000001201e+00 2.409064548740859624e-01
4232 7.760800000000000587e+00 2.473535768894399856e-01
4233 7.804000000000000270e+00 2.245430916327645632e-01
4234 7.748199999999999754e+00 2.184196694439399788e-01
4235 7.724599999999999689e+00 2.164043622480840146e-01
4236 7.726799999999999891e+00 2.169551843123366797e-01
4237 7.767399999999999416e+00 2.253891922874742271e-01
4238 7.740999999999999659e+00 2.131534658409288685e-01
4239 7.769599999999999618e+00 2.122030348510596798e-01
4240 7.720200000000000173e+00 2.268069487471670309e-01
4241 7.670600000000000307e+00 2.274102196472270743e-01
4242 7.694599999999999440e+00 2.476734301454235065e-01
4243 7.680800000000000516e+00 2.002681003055654108e-01
4244 7.697199999999999598e+00 2.078463663382162652e-01
4245 7.749800000000000466e+00 1.988103417833188002e-01
4246 7.732200000000000628e+00 1.842355883101851055e-01
4247 7.776000000000000689e+00 2.038691737364920487e-01
4248 7.702800000000000757e+00 1.808023008703152634e-01
4249 7.684199999999999697e+00 1.976947950756417216e-01
4250 7.726600000000000357e+00 1.986471444546837606e-01
4251 7.691599999999999326e+00 1.839677363017767353e-01
4252 7.743600000000000705e+00 1.717911755591655376e-01
4253 7.696600000000000996e+00 1.738345420220045179e-01
4254 7.695199999999999818e+00 1.459754499907434389e-01
4255 7.733600000000000030e+00 1.786560046569944382e-01
4256 7.679399999999999338e+00 1.586902895579940520e-01
4257 7.685599999999999099e+00 1.622900120155273684e-01
4258 7.683200000000001140e+00 1.423104774779428150e-01
4259 7.721200000000000507e+00 1.613419722204982309e-01
4260 7.684000000000000163e+00 1.437553477266151347e-01
4261 7.723000000000000753e+00 2.049669241609486103e-01
4262 7.703199999999999825e+00 2.009979900397018127e-01
4263 7.679199999999999804e+00 1.830845487746031452e-01
4264 7.678999999999999382e+00 1.840612941386646495e-01
4265 7.645400000000000418e+00 1.612924300765539443e-01
4266 7.649399999999999977e+00 1.618358674707186806e-01
4267 7.592799999999999550e+00 1.725858395118209931e-01
4268 7.594800000000001106e+00 1.888017796526293701e-01
4269 7.640000000000000568e+00 2.070816264181832289e-01
4270 7.686600000000001209e+00 1.987920722765373904e-01
4271 7.643600000000001060e+00 2.209178308783608102e-01
4272 7.687400000000001121e+00 1.927181569027683339e-01
4273 7.682199999999999918e+00 1.776187827905596484e-01
4274 7.734600000000000364e+00 1.702357424279637155e-01
4275 7.680800000000000516e+00 1.963562884147081467e-01
4276 7.721400000000000041e+00 2.110872047282829067e-01
4277 7.646200000000000330e+00 2.099284449520837093e-01
4278 7.675600000000000200e+00 2.197941946458094598e-01
4279 7.631399999999999295e+00 2.279474676323472448e-01
4280 7.656999999999999140e+00 2.129578362023807070e-01
4281 7.676599999999998758e+00 2.293382828923248851e-01
4282 7.660800000000000054e+00 1.945494076063969680e-01
4283 7.630800000000000693e+00 2.315223358555281441e-01
4284 7.600999999999999091e+00 2.464537279085062260e-01
4285 7.625999999999999446e+00 2.460438985221946318e-01
4286 7.609600000000000364e+00 2.358376729871628774e-01
4287 7.696600000000000996e+00 2.475480720991381223e-01
4288 7.689400000000000901e+00 2.810196576754016573e-01
4289 7.625800000000000800e+00 2.468109235832158521e-01
4290 7.626199999999999868e+00 2.644821959981428772e-01
4291 7.639600000000001501e+00 2.443739102277492081e-01
4292 7.631200000000001538e+00 2.682581443311649050e-01
4293 7.617200000000001303e+00 2.407704965314480805e-01
4294 7.616600000000000037e+00 2.169954100897067695e-01
4295 7.538400000000000212e+00 2.231244675063674410e-01
4296 7.531800000000001383e+00 2.082136210722055347e-01
4297 7.529600000000000293e+00 2.197783610822504063e-01
4298 7.578599999999999781e+00 2.232714222644716362e-01
4299 7.532999999999999474e+00 2.110201886076306099e-01
4300 7.549800000000000288e+00 1.945286405648281036e-01
4301 7.477800000000000225e+00 2.280523448684534660e-01
4302 7.511000000000000121e+00 1.974833663881594981e-01
4303 7.527199999999998781e+00 2.180853777766862955e-01
4304 7.508800000000000807e+00 2.064890118141884390e-01
4305 7.483999999999999986e+00 2.014989826277046037e-01
4306 7.536600000000001742e+00 1.722016492371661878e-01
4307 7.512600000000000833e+00 1.759505839717506737e-01
4308 7.560800000000000409e+00 1.688024644369863214e-01
4309 7.570199999999999818e+00 1.422958607971434308e-01
4310 7.570400000000001128e+00 1.654522529311704959e-01
4311 7.564000000000000057e+00 1.678439751674156433e-01
4312 7.577199999999999491e+00 1.689987928950973939e-01
4313 7.595000000000000639e+00 1.742586583214733864e-01
4314 7.520800000000001262e+00 1.734689367004940974e-01
4315 7.543600000000000527e+00 2.034080824352857420e-01
4316 7.587799999999999656e+00 2.036279745025226795e-01
4317 7.578000000000000291e+00 2.132009380842401491e-01
4318 7.614400000000000723e+00 2.191081194296552181e-01
4319 7.629000000000000448e+00 2.231682773155719279e-01
4320 7.613400000000000389e+00 2.362035732159868950e-01
4321 7.610599999999999810e+00 2.587125972966913823e-01
4322 7.635599999999999277e+00 2.504167087077059928e-01
4323 7.633799999999999031e+00 2.508439195994193738e-01
4324 7.608200000000000962e+00 2.435921837826493797e-01
4325 7.609799999999999898e+00 2.346582877291999991e-01
4326 7.586599999999999788e+00 2.595393765886016557e-01
4327 7.583199999999999719e+00 2.354762663199840844e-01
4328 7.595000000000000639e+00 2.424620382657871331e-01
4329 7.527600000000001401e+00 2.213985727144600069e-01
4330 7.542600000000000193e+00 2.448231361615973711e-01
4331 7.581200000000000827e+00 2.469305003437201884e-01
4332 7.542400000000000659e+00 2.480512205170537499e-01
4333 7.625600000000000378e+00 2.063171539160039980e-01
4334 7.610200000000000742e+00 2.164789874329610120e-01
4335 7.574800000000000644e+00 2.289564849485596632e-01
4336 7.608600000000000030e+00 2.278906053351036076e-01
4337 7.581000000000000405e+00 2.410974906547143914e-01
4338 7.580400000000000027e+00 2.473096197077663538e-01
4339 7.603799999999999670e+00 2.487103375414863315e-01
4340 7.629000000000000448e+00 2.693613186780908775e-01
4341 7.698199999999999932e+00 2.412416879397092373e-01
4342 7.662600000000000300e+00 2.736366349741934378e-01
4343 7.694800000000000750e+00 2.895240784459904293e-01
4344 7.668600000000000527e+00 2.673320930977051146e-01
4345 7.632800000000000473e+00 2.670646962816314862e-01
4346 7.633599999999999497e+00 2.775196713748415700e-01
4347 7.614199999999999413e+00 3.027897488357226830e-01
4348 7.626000000000000334e+00 2.715983799657134545e-01
4349 7.631199999999999761e+00 2.852924674785508041e-01
4350 7.591800000000000992e+00 2.862082318872051223e-01
4351 7.632200000000000095e+00 2.573371951350990616e-01
4352 7.604999999999999538e+00 2.665510082517041912e-01
4353 7.639199999999999768e+00 2.707183628792105834e-01
4354 7.651200000000000223e+00 2.770141368233758339e-01
4355 7.674000000000001265e+00 2.561974238746361765e-01
4356 7.695399999999999352e+00 2.677926959422158304e-01
4357 7.708400000000000141e+00 2.793924265258455608e-01
4358 7.662000000000000810e+00 2.670809615079293153e-01
4359 7.659200000000000230e+00 3.002041172269296343e-01
4360 7.646800000000000708e+00 2.942324795123745784e-01
4361 7.693000000000000504e+00 2.849315707323428204e-01
4362 7.704200000000000159e+00 2.816649640974185909e-01
4363 7.633200000000000429e+00 2.718010154506417808e-01
4364 7.600800000000001333e+00 2.360636185438155232e-01
4365 7.586599999999999788e+00 2.852445407014831402e-01
4366 7.534999999999999254e+00 2.816961483584752290e-01
4367 7.554599999999998872e+00 2.577767406109404691e-01
4368 7.600800000000001333e+00 2.382312154189707432e-01
4369 7.609399999999999054e+00 2.610674395630371847e-01
4370 7.616999999999999993e+00 2.350155739520256026e-01
4371 7.627599999999999270e+00 2.429391034806872851e-01
4372 7.674999999999999822e+00 2.262635631293737626e-01
4373 7.737600000000000477e+00 2.140509472065003360e-01
4374 7.697400000000000020e+00 2.295136771523651198e-01
4375 7.675199999999999356e+00 2.051515342374996276e-01
4376 7.657400000000000873e+00 2.251439717158778275e-01
4377 7.699000000000000732e+00 2.382128460012182536e-01
4378 7.653800000000001269e+00 2.242326292045830061e-01
4379 7.681399999999999118e+00 2.260340859251099843e-01
4380 7.653799999999999493e+00 2.302849365460102882e-01
4381 7.657200000000000450e+00 2.439810484443411809e-01
4382 7.666599999999999859e+00 2.334892888335565186e-01
4383 7.645799999999999486e+00 2.187779513570780876e-01
4384 7.632600000000000939e+00 2.210561195714790261e-01
4385 7.649399999999999977e+00 2.053702217946895281e-01
4386 7.655199999999998894e+00 2.305333641796779853e-01
4387 7.701400000000001356e+00 2.339250478251529708e-01
4388 7.677999999999999936e+00 2.490421651046264284e-01
4389 7.625800000000000800e+00 2.517129158386593457e-01
4390 7.610800000000000232e+00 2.292810327959990679e-01
4391 7.595600000000000129e+00 2.475249643975331593e-01
4392 7.600400000000000489e+00 2.580154413983783979e-01
4393 7.612800000000000011e+00 2.419866773192278220e-01
4394 7.593200000000000394e+00 2.853620016750654242e-01
4395 7.661400000000000432e+00 2.589854976634793360e-01
4396 7.634000000000000341e+00 2.516152618582586098e-01
4397 7.615800000000000125e+00 2.557316405922427927e-01
4398 7.648600000000000065e+00 2.744703408384957521e-01
4399 7.616200000000000969e+00 2.770009963880996628e-01
4400 7.631000000000000227e+00 2.876814905411888001e-01
4401 7.575200000000000600e+00 2.763307293805740139e-01
4402 7.543600000000000527e+00 2.739381828077276371e-01
4403 7.582800000000000651e+00 2.526622092834620581e-01
4404 7.660800000000000054e+00 2.696947014681601029e-01
4405 7.651399999999999757e+00 2.484168432292786499e-01
4406 7.674200000000000799e+00 2.730086299002286720e-01
4407 7.594800000000001106e+00 2.573151219808119117e-01
4408 7.583599999999999675e+00 2.634300818054005622e-01
4409 7.607999999999999652e+00 2.547026501628910089e-01
4410 7.602400000000000269e+00 2.353252387654157785e-01
4411 7.616400000000000503e+00 2.370995740190183498e-01
4412 7.617400000000000837e+00 2.400594259761527627e-01
4413 7.611199999999999299e+00 2.222653189321266987e-01
4414 7.592799999999999550e+00 2.325619745358215584e-01
4415 7.558800000000000630e+00 2.056463760925536510e-01
4416 7.575800000000000978e+00 1.937450696146872375e-01
4417 7.595200000000000173e+00 1.997651421044222275e-01
4418 7.581599999999999895e+00 1.974792343513615267e-01
4419 7.609999999999999432e+00 2.264821405762496020e-01
4420 7.572199999999999598e+00 2.584026934844139700e-01
4421 7.585399999999999920e+00 2.464216873572616928e-01
4422 7.607600000000000584e+00 2.372122425171180327e-01
4423 7.593999999999999417e+00 2.198539515223685292e-01
4424 7.615600000000000591e+00 2.181985517825450194e-01
4425 7.618600000000000705e+00 1.903351990568219743e-01
4426 7.662800000000001610e+00 2.007917129764075770e-01
4427 7.627200000000000202e+00 2.181583644969866675e-01
4428 7.667600000000000193e+00 2.554357218558124809e-01
4429 7.652400000000000091e+00 2.369216917042422377e-01
4430 7.627199999999999314e+00 2.603025009484158381e-01
4431 7.661200000000000898e+00 2.519559326548991840e-01
4432 7.618000000000000327e+00 2.427467816470488260e-01
4433 7.625400000000000844e+00 2.300202773670183554e-01
4434 7.598400000000000709e+00 2.785507637756537425e-01
4435 7.660000000000001030e+00 2.758263221666852893e-01
4436 7.637399999999999523e+00 2.446595348642680579e-01
4437 7.628999999999999559e+00 2.326874298280851294e-01
4438 7.612200000000001410e+00 2.175215667468402836e-01
4439 7.666200000000000792e+00 2.283729230885309103e-01
4440 7.665600000000000414e+00 2.364928075016235753e-01
4441 7.688800000000000523e+00 2.637743581169328944e-01
4442 7.653599999999999959e+00 2.407286605288202208e-01
4443 7.650000000000000355e+00 2.582536737396005089e-01
4444 7.666599999999999859e+00 2.691954828744345107e-01
4445 7.681400000000000894e+00 2.860381233332369155e-01
4446 7.627800000000000580e+00 3.016129174952559278e-01
4447 7.647599999999999731e+00 2.864632053161453307e-01
4448 7.703800000000001091e+00 2.833375936934597328e-01
4449 7.654200000000000337e+00 2.845135357061241432e-01
4450 7.655400000000000205e+00 2.926557841560629147e-01
4451 7.657200000000000450e+00 3.019701177269036307e-01
4452 7.644000000000000128e+00 2.958553700712563406e-01
4453 7.630799999999998917e+00 3.176995310037458164e-01
4454 7.607600000000000584e+00 3.020199463611635271e-01
4455 7.603999999999999204e+00 2.821291902657361850e-01
4456 7.633199999999999541e+00 2.822977718651000223e-01
4457 7.607200000000000628e+00 2.797114799217222392e-01
4458 7.660599999999999632e+00 2.435018850029707083e-01
4459 7.675600000000000200e+00 2.811936841395979991e-01
4460 7.629800000000000360e+00 2.386594896500032481e-01
4461 7.638800000000000701e+00 2.695018218862352821e-01
4462 7.685399999999999565e+00 2.618712049844350020e-01
4463 7.630800000000000693e+00 2.645496399543950106e-01
4464 7.673199999999999577e+00 2.440800524418167139e-01
4465 7.659000000000000696e+00 2.410009128613417040e-01
4466 7.653599999999999959e+00 2.476937786865064106e-01
4467 7.551199999999999690e+00 2.348980033972193071e-01
4468 7.601200000000000401e+00 2.351930951367408040e-01
4469 7.676599999999998758e+00 2.690071523212719251e-01
4470 7.686199999999999477e+00 3.047261590346321269e-01
4471 7.608799999999999564e+00 2.714707203364664090e-01
4472 7.588800000000000878e+00 2.527394547750707599e-01
4473 7.653599999999999959e+00 2.990149962794508842e-01
4474 7.705600000000001337e+00 2.960396730169793100e-01
4475 7.691800000000000637e+00 2.975710200943634254e-01
4476 7.624200000000000088e+00 2.584327223863108758e-01
4477 7.624200000000000088e+00 2.731515916116911136e-01
4478 7.656799999999999606e+00 2.915134851083222012e-01
4479 7.665399999999999991e+00 2.984104019634703509e-01
4480 7.700999999999998735e+00 3.069648839851231159e-01
4481 7.748399999999999288e+00 3.133859728832802394e-01
4482 7.673199999999999577e+00 3.030868390412227997e-01
4483 7.703999999999998849e+00 3.071555957491252098e-01
4484 7.736400000000000610e+00 3.042963818384964436e-01
4485 7.766800000000000814e+00 2.922926478719572452e-01
4486 7.750399999999999068e+00 2.854910996861376171e-01
4487 7.686200000000001253e+00 3.046626199585372730e-01
4488 7.700000000000000178e+00 2.750394880739857051e-01
4489 7.630000000000000782e+00 2.884461821553547245e-01
4490 7.682800000000000296e+00 2.817072807010853053e-01
4491 7.737400000000000944e+00 2.969729415283487994e-01
4492 7.669599999999999973e+00 3.039781044746480143e-01
4493 7.667799999999999727e+00 3.041439659108823856e-01
4494 7.684200000000001474e+00 2.592286095322043904e-01
4495 7.670600000000000307e+00 2.686819085833654919e-01
4496 7.694599999999999440e+00 2.853321713371978485e-01
4497 7.764199999999999768e+00 2.967791636890972362e-01
4498 7.701200000000000045e+00 2.792908734634917400e-01
4499 7.702600000000001224e+00 2.905087399717951047e-01
4500 7.696000000000000618e+00 2.869176885449902792e-01
4501 7.693600000000000882e+00 2.496872603878702856e-01
4502 7.620400000000000951e+00 2.951277147270313095e-01
4503 7.634600000000000719e+00 2.946024575593356176e-01
4504 7.654399999999999871e+00 2.892941202306054671e-01
4505 7.688200000000000145e+00 3.231397716159369882e-01
4506 7.714000000000001300e+00 3.209033499357713537e-01
4507 7.683800000000000630e+00 3.152697131029241207e-01
4508 7.701200000000000045e+00 3.118072994655514130e-01
4509 7.707000000000000739e+00 3.252216474959809256e-01
4510 7.718799999999999883e+00 3.197587090291679757e-01
4511 7.740199999999999747e+00 3.314575568606032974e-01
4512 7.716400000000000148e+00 3.540633389663493946e-01
4513 7.736799999999999677e+00 3.386479469891998662e-01
4514 7.646399999999999864e+00 3.249390835218195495e-01
4515 7.639599999999999724e+00 3.503671902447487718e-01
4516 7.647000000000000242e+00 3.159611368507210249e-01
4517 7.665799999999999947e+00 2.783539329702385823e-01
4518 7.670400000000000773e+00 2.992510116941963227e-01
4519 7.711199999999999832e+00 2.902105993929235961e-01
4520 7.655799999999999272e+00 2.936542729128933660e-01
4521 7.676400000000001000e+00 2.996532128978430798e-01
4522 7.646600000000001174e+00 2.871548153871009701e-01
4523 7.647400000000000198e+00 2.731811999387952494e-01
4524 7.640199999999998326e+00 3.170432651863148710e-01
4525 7.657200000000000450e+00 3.340768055402828507e-01
4526 7.686600000000000321e+00 3.214205469474533672e-01
4527 7.750999999999999446e+00 3.542142854262094187e-01
4528 7.673999999999999488e+00 3.547256968419400525e-01
4529 7.657399999999999984e+00 3.520521097792199683e-01
4530 7.641000000000000014e+00 3.394349422201550226e-01
4531 7.683200000000001140e+00 3.611831003798489093e-01
4532 7.654399999999999871e+00 3.404461308342333625e-01
4533 7.641999999999998572e+00 3.380130175008056459e-01
4534 7.675800000000000622e+00 3.349853011700660854e-01
4535 7.659800000000001496e+00 3.120456889623699492e-01
4536 7.651999999999999247e+00 3.143970737777310176e-01
4537 7.684800000000000075e+00 3.185402203804097443e-01
4538 7.651799999999999713e+00 3.094189910138032684e-01
4539 7.723799999999999777e+00 3.311809656366138666e-01
4540 7.702200000000000379e+00 3.453630437669904518e-01
4541 7.681000000000000050e+00 3.044499302019956777e-01
4542 7.690000000000000391e+00 3.026050891839066059e-01
4543 7.727599999999999802e+00 3.026002775940562772e-01
4544 7.751199999999999868e+00 2.834571431451324286e-01
4545 7.674600000000000755e+00 2.717487957655009834e-01
4546 7.677000000000001378e+00 2.664043543187687435e-01
4547 7.715600000000000236e+00 2.514760585025940243e-01
4548 7.681400000000000894e+00 2.628769445957556128e-01
4549 7.746999999999999886e+00 2.652387603650718240e-01
4550 7.733200000000000962e+00 2.656021686658450176e-01
4551 7.725200000000000955e+00 2.730725031928334379e-01
4552 7.780600000000001515e+00 2.763051356743122522e-01
4553 7.724400000000000155e+00 2.670594840105851020e-01
4554 7.729800000000000004e+00 2.717487663265464870e-01
4555 7.759800000000000253e+00 2.624230782534188733e-01
4556 7.778200000000000891e+00 2.859015774702895474e-01
4557 7.703000000000000291e+00 2.885587635127376815e-01
4558 7.681199999999999584e+00 2.921011331713725956e-01
4559 7.681600000000000428e+00 2.739241646879663206e-01
4560 7.684400000000001008e+00 2.592260172127791029e-01
4561 7.733000000000001428e+00 2.703767741504436439e-01
4562 7.746199999999999974e+00 2.575042368583478902e-01
4563 7.673000000000000043e+00 2.654483000510645119e-01
4564 7.658599999999999852e+00 2.597196334511507332e-01
4565 7.694599999999999440e+00 2.558051758663222319e-01
4566 7.694399999999999906e+00 2.989923878629687781e-01
4567 7.701800000000000423e+00 3.168080049493697259e-01
4568 7.742800000000000793e+00 2.923524448332869285e-01
4569 7.722200000000000841e+00 2.639409630959167474e-01
4570 7.697000000000000064e+00 2.726399823943655987e-01
4571 7.750200000000001310e+00 2.629394455002899700e-01
4572 7.761200000000000543e+00 2.447271787113151631e-01
4573 7.734199999999999520e+00 2.491957303005011004e-01
4574 7.721799999999999997e+00 2.554302096463925142e-01
4575 7.746000000000000441e+00 2.533855560208592150e-01
4576 7.810399999999999565e+00 2.228539611494488037e-01
4577 7.775199999999999889e+00 2.662112544578084661e-01
4578 7.842000000000000526e+00 2.585969837411101202e-01
4579 7.833599999999999675e+00 2.456062865644934312e-01
4580 7.851200000000000401e+00 2.603172525976717999e-01
4581 7.797600000000000087e+00 2.322191378848868781e-01
4582 7.808799999999999741e+00 2.459779502313164112e-01
4583 7.817800000000000082e+00 2.757821459050604496e-01
4584 7.816599999999999326e+00 2.429868473806762186e-01
4585 7.823399999999999466e+00 2.457454943635793421e-01
4586 7.816599999999999326e+00 2.408223577660511261e-01
4587 7.802600000000000868e+00 2.135787629892072770e-01
4588 7.834599999999999120e+00 2.567334181597712428e-01
4589 7.835800000000000765e+00 2.403183555203391164e-01
4590 7.816599999999999326e+00 2.434233513860164511e-01
4591 7.811799999999999855e+00 2.223716528696947081e-01
4592 7.816599999999999326e+00 2.531468506618244074e-01
4593 7.793999999999999595e+00 2.463137836175637030e-01
4594 7.834999999999999076e+00 2.659279601696670770e-01
4595 7.814400000000000901e+00 2.602238421052154305e-01
4596 7.799400000000000333e+00 3.191506979469103666e-01
4597 7.851000000000000867e+00 3.007993351056481579e-01
4598 7.834399999999999586e+00 2.643566681587586342e-01
4599 7.778400000000000425e+00 2.701899479995508724e-01
4600 7.824800000000000644e+00 2.719057777981188639e-01
4601 7.809000000000000163e+00 2.631761387360185278e-01
4602 7.761000000000000121e+00 2.412167490038782114e-01
4603 7.834000000000000519e+00 2.588557899680824503e-01
4604 7.807600000000000762e+00 2.364308947663143201e-01
4605 7.852999999999999758e+00 2.490291549196600451e-01
4606 7.876400000000001178e+00 2.499578524471675611e-01
4607 7.842600000000001792e+00 2.253354122192073594e-01
4608 7.808199999999999363e+00 2.067072132268249762e-01
4609 7.777000000000001023e+00 2.243830653146533238e-01
4610 7.733799999999999564e+00 2.405422873425793751e-01
4611 7.833599999999999675e+00 2.615971865292134879e-01
4612 7.759000000000000341e+00 2.628363749559790574e-01
4613 7.714600000000001678e+00 2.593788888865092845e-01
4614 7.707600000000001117e+00 2.446840575109054394e-01
4615 7.769000000000000128e+00 2.326203774392949786e-01
4616 7.782999999999999474e+00 2.586460129211352044e-01
4617 7.787600000000000300e+00 2.693171513290604224e-01
4618 7.708799999999999208e+00 2.761571147010338789e-01
4619 7.714199999999999946e+00 2.513516102991980583e-01
4620 7.690800000000000303e+00 2.374495146341639995e-01
4621 7.715000000000000746e+00 2.587125045296421733e-01
4622 7.723600000000000243e+00 2.575154519635666772e-01
4623 7.814199999999999591e+00 2.665950337121831271e-01
4624 7.765800000000000480e+00 2.722001322556621417e-01
4625 7.750799999999999912e+00 2.871337528052040899e-01
4626 7.759399999999999409e+00 2.842138068426654507e-01
4627 7.759999999999999787e+00 2.918259755402182187e-01
4628 7.746199999999999974e+00 2.900120549218601629e-01
4629 7.764400000000000190e+00 2.637200940391157267e-01
4630 7.709400000000000475e+00 2.284470354371008205e-01
4631 7.644200000000000550e+00 2.219267266464316768e-01
4632 7.710399999999999920e+00 2.401207362973887260e-01
4633 7.676599999999998758e+00 2.557288564085017368e-01
4634 7.670199999999999463e+00 2.578758460965277499e-01
4635 7.689199999999999591e+00 2.691575598046616058e-01
4636 7.687000000000000277e+00 2.578162136096176504e-01
4637 7.706199999999999939e+00 2.445221298778497421e-01
4638 7.742999999999999439e+00 2.538807594127605038e-01
4639 7.731200000000001182e+00 2.566830574852965730e-01
4640 7.722400000000000375e+00 2.520721484020002623e-01
4641 7.716800000000000992e+00 2.679258703447652268e-01
4642 7.728199999999999292e+00 2.698386777317144380e-01
4643 7.686600000000000321e+00 2.252800213068170410e-01
4644 7.673600000000000421e+00 2.171664062418496577e-01
4645 7.678600000000000314e+00 2.297053068607688986e-01
4646 7.644200000000000550e+00 1.881797863746264565e-01
4647 7.649800000000000821e+00 1.954791855927378030e-01
4648 7.666800000000000281e+00 2.113549431643369503e-01
4649 7.647800000000001042e+00 1.910864516390423096e-01
4650 7.713200000000000500e+00 1.998420176039064911e-01
4651 7.692000000000000171e+00 1.925450596613685617e-01
4652 7.643800000000000594e+00 2.191785390954144319e-01
4653 7.721799999999999109e+00 1.931754435739698739e-01
4654 7.731600000000000250e+00 1.821108673308654002e-01
4655 7.721799999999999997e+00 1.966766686722143387e-01
4656 7.715799999999999770e+00 2.284965470198621340e-01
4657 7.752600000000001046e+00 2.140722494860087810e-01
4658 7.684000000000000163e+00 2.237564747666533904e-01
4659 7.714199999999999946e+00 2.418682947390995430e-01
4660 7.704800000000000537e+00 2.196982293965976663e-01
4661 7.625200000000001310e+00 2.126340330238788712e-01
4662 7.690999999999999837e+00 2.422499535603672705e-01
4663 7.694800000000000750e+00 2.367279282214077574e-01
4664 7.711400000000000254e+00 2.484339107287891757e-01
4665 7.733600000000000030e+00 2.607697221688132228e-01
4666 7.719800000000001106e+00 2.825519987542118305e-01
4667 7.752200000000000202e+00 2.780519951376002052e-01
4668 7.782200000000000450e+00 2.469972307537071365e-01
4669 7.712999999999999190e+00 2.543347400572718575e-01
4670 7.745199999999999640e+00 2.680194619799093347e-01
4671 7.788800000000000168e+00 2.868034030481506624e-01
4672 7.789600000000000080e+00 2.727726672524211082e-01
4673 7.775800000000001155e+00 2.526370360814107485e-01
4674 7.750800000000000800e+00 2.645301343892600965e-01
4675 7.750600000000000378e+00 2.692006835058188829e-01
4676 7.742600000000000371e+00 2.516067725638562180e-01
4677 7.736199999999999299e+00 2.498504192511993016e-01
4678 7.707800000000000651e+00 2.582339094696900483e-01
4679 7.724800000000000111e+00 2.549053785230905866e-01
4680 7.714799999999999436e+00 2.400190659093565937e-01
4681 7.735400000000001164e+00 2.541092048706620754e-01
4682 7.720799999999999663e+00 2.201338501911961343e-01
4683 7.746999999999999886e+00 2.204335727605938322e-01
4684 7.659600000000000186e+00 2.605300136260696453e-01
4685 7.680400000000000560e+00 2.746823037620008123e-01
4686 7.653200000000000003e+00 2.570485401631373845e-01
4687 7.751599999999998936e+00 2.779704444720699219e-01
4688 7.738400000000000389e+00 2.316089117456408275e-01
4689 7.726600000000000357e+00 2.472091584063990655e-01
4690 7.739400000000000723e+00 2.493417895179227683e-01
4691 7.816200000000000259e+00 2.331592417211894863e-01
4692 7.833800000000000985e+00 2.806055452053648480e-01
4693 7.748199999999999754e+00 2.496691250435265907e-01
4694 7.815600000000000769e+00 2.788581861807181150e-01
4695 7.807600000000000762e+00 2.758488861677711457e-01
4696 7.714799999999999436e+00 2.506738757828585462e-01
4697 7.734999999999999432e+00 2.305409291210564759e-01
4698 7.774399999999999977e+00 2.641729130702086259e-01
4699 7.746799999999998576e+00 2.613119821209887728e-01
4700 7.790399999999999991e+00 2.323358947730634338e-01
4701 7.773000000000000576e+00 2.204019963611945909e-01
4702 7.746199999999999974e+00 2.072967727679330685e-01
4703 7.677999999999999936e+00 1.836093679527272260e-01
4704 7.665999999999999481e+00 2.109270964101103985e-01
4705 7.674400000000000333e+00 2.282645132297179413e-01
4706 7.727400000000000269e+00 2.297676391487715186e-01
4707 7.712600000000000122e+00 2.601045328324750328e-01
4708 7.682800000000000296e+00 2.168893542800106600e-01
4709 7.691599999999999326e+00 2.066081508556716628e-01
4710 7.755399999999999849e+00 2.360651774404687597e-01
4711 7.778000000000000469e+00 2.444214393215128900e-01
4712 7.799400000000000333e+00 2.409450725787935232e-01
4713 7.771399999999999864e+00 2.479012061285705282e-01
4714 7.761400000000000077e+00 2.517412322207071562e-01
4715 7.745199999999999640e+00 2.222136629462735380e-01
4716 7.784200000000000230e+00 2.319609277443077933e-01
4717 7.737000000000000099e+00 2.516739160103804163e-01
4718 7.697599999999999554e+00 2.161693040188640558e-01
4719 7.670400000000000773e+00 2.364231122373615379e-01
4720 7.730199999999999072e+00 2.158957896764086837e-01
4721 7.702599999999999447e+00 2.216724791217891399e-01
4722 7.752799999999998803e+00 2.370605661007329501e-01
4723 7.767000000000000348e+00 2.423531307823359460e-01
4724 7.743999999999999773e+00 2.498186542274215272e-01
4725 7.754600000000000826e+00 2.575208884731489123e-01
4726 7.757000000000000561e+00 2.722415104277820519e-01
4727 7.729800000000000004e+00 2.997039072151047590e-01
4728 7.781600000000000072e+00 2.818201696117579313e-01
4729 7.788999999999999702e+00 2.836864466272578378e-01
4730 7.802400000000000446e+00 2.841926951911327159e-01
4731 7.781799999999999606e+00 2.718110225873850982e-01
4732 7.779799999999999827e+00 2.597302292764553378e-01
4733 7.753600000000000492e+00 2.813792600743703076e-01
4734 7.825599999999999667e+00 2.968605868080166910e-01
4735 7.794599999999999973e+00 3.048403647813065498e-01
4736 7.831599999999999895e+00 2.945212522043190173e-01
4737 7.814400000000000901e+00 2.926583810520382856e-01
4738 7.780799999999999272e+00 2.529321490044317278e-01
4739 7.740000000000000213e+00 3.022215081690912131e-01
4740 7.770599999999999064e+00 3.139111466641476000e-01
4741 7.845400000000000595e+00 2.993588615691875066e-01
4742 7.801199999999999690e+00 3.501512130494481845e-01
4743 7.768800000000000594e+00 2.948064314088144067e-01
4744 7.752800000000000580e+00 3.098420759031930705e-01
4745 7.770599999999999064e+00 2.990840149523208424e-01
4746 7.795199999999999463e+00 3.562754440036530745e-01
4747 7.755800000000000693e+00 3.635484451899086977e-01
4748 7.773600000000000065e+00 3.373366982704371630e-01
4749 7.808600000000001096e+00 3.627494562366705977e-01
4750 7.719800000000001106e+00 3.425892467664448660e-01
4751 7.782200000000000450e+00 3.484049827427844748e-01
4752 7.813800000000000523e+00 3.451934414208937540e-01
4753 7.734399999999999054e+00 3.224013151337941641e-01
4754 7.828599999999999781e+00 3.286611142194952873e-01
4755 7.798799999999999955e+00 3.251558887672191256e-01
4756 7.857200000000000628e+00 3.450680396675414041e-01
4757 7.748399999999999288e+00 3.307191678751021380e-01
4758 7.778000000000000469e+00 3.190252654571422153e-01
4759 7.802400000000000446e+00 3.169275753228173453e-01
4760 7.825200000000000600e+00 3.106493070972475845e-01
4761 7.763799999999998924e+00 3.099999225806354675e-01
4762 7.777600000000001401e+00 3.107404833619206164e-01
4763 7.738599999999999923e+00 3.382632820747769054e-01
4764 7.743800000000000239e+00 3.324249569451728226e-01
4765 7.773400000000000531e+00 3.425408121669590855e-01
4766 7.830599999999999561e+00 3.423825462841236789e-01
4767 7.691200000000000259e+00 3.329695962096240192e-01
4768 7.693600000000000882e+00 3.270817145607501919e-01
4769 7.636200000000000543e+00 3.131126825920664825e-01
4770 7.721000000000000973e+00 3.303008325753963859e-01
4771 7.780200000000000671e+00 2.980638052498156831e-01
4772 7.700000000000000178e+00 2.663954954574120348e-01
4773 7.650999999999998913e+00 2.991085421715668491e-01
4774 7.663400000000001100e+00 2.643323060089327048e-01
4775 7.680200000000001026e+00 2.806973316581404809e-01
4776 7.673199999999999577e+00 2.957277667044473368e-01
4777 7.706799999999999429e+00 2.823337599367106709e-01
4778 7.737800000000001788e+00 3.028614732844046586e-01
4779 7.731999999999999318e+00 2.696418365165169084e-01
4780 7.684000000000000163e+00 2.774098772574618565e-01
4781 7.694399999999999906e+00 3.071456462331838000e-01
4782 7.725399999999998712e+00 2.617135227686944732e-01
4783 7.746399999999999508e+00 2.374498852389700099e-01
4784 7.726799999999999891e+00 2.651754739790239124e-01
4785 7.727400000000000269e+00 2.827047364300782628e-01
4786 7.701800000000000423e+00 2.657841831260844834e-01
4787 7.708199999999999719e+00 2.809625455465551425e-01
4788 7.659000000000000696e+00 2.258379950318368246e-01
4789 7.626800000000000246e+00 2.609774549649837017e-01
4790 7.667400000000000659e+00 2.555180776383541019e-01
4791 7.620400000000000951e+00 2.767867915923737376e-01
4792 7.602000000000001201e+00 2.730588215018882048e-01
4793 7.650800000000001155e+00 2.862561649991139934e-01
4794 7.609200000000001296e+00 2.698752897173062881e-01
4795 7.626999999999999780e+00 2.259761049314729098e-01
4796 7.697000000000000064e+00 2.335016916426947142e-01
4797 7.702399999999999913e+00 2.414815272438039506e-01
4798 7.647000000000000242e+00 2.061966052096884106e-01
4799 7.668600000000000527e+00 2.257530686391661934e-01
4800 7.682599999999998985e+00 2.389544893907626089e-01
4801 7.672800000000000509e+00 2.762263419733896885e-01
4802 7.698800000000000310e+00 2.767315522306772468e-01
4803 7.731600000000000250e+00 2.714611721775327391e-01
4804 7.734600000000000364e+00 2.728725123569613609e-01
4805 7.613800000000000345e+00 2.632780127545784055e-01
4806 7.640800000000001369e+00 2.559711546248913949e-01
4807 7.559600000000000541e+00 2.498773459119494889e-01
4808 7.552999999999999936e+00 2.779316462729641835e-01
4809 7.612600000000000477e+00 2.687649679552751025e-01
4810 7.692199999999999704e+00 2.649764366882460531e-01
4811 7.704200000000000159e+00 2.709660347718880202e-01
4812 7.637000000000000455e+00 2.156958970402545472e-01
4813 7.655400000000000205e+00 2.342500544290224140e-01
4814 7.640800000000000480e+00 2.208973336190367398e-01
4815 7.648000000000000576e+00 2.116718214595416370e-01
4816 7.634000000000000341e+00 2.326822726380333439e-01
4817 7.618800000000000239e+00 2.320095515275180931e-01
4818 7.644200000000000550e+00 2.238451965086588613e-01
4819 7.738599999999999923e+00 2.280065963958060882e-01
4820 7.681400000000000894e+00 2.139483302108245999e-01
4821 7.682399999999999451e+00 2.357543806591936575e-01
4822 7.684800000000000075e+00 2.735620441508653800e-01
4823 7.660999999999999588e+00 2.542384707317129067e-01
4824 7.734199999999999520e+00 2.830668330977686997e-01
4825 7.774600000000001288e+00 2.988445214488631430e-01
4826 7.757599999999999163e+00 2.802551123530132582e-01
4827 7.782600000000000406e+00 2.818000141944639325e-01
4828 7.771800000000000708e+00 2.853862505447661846e-01
4829 7.766800000000000814e+00 2.934804116120871553e-01
4830 7.744400000000000617e+00 3.151946192434127991e-01
4831 7.689400000000000901e+00 2.935566180483757948e-01
4832 7.705000000000000071e+00 3.136633864511444991e-01
4833 7.731199999999999406e+00 3.384615074125860712e-01
4834 7.681800000000000850e+00 3.143781671808653089e-01
4835 7.781400000000000539e+00 3.188575355860358562e-01
4836 7.804000000000000270e+00 3.235684780691716611e-01
4837 7.744999999999999218e+00 2.858353372135782888e-01
4838 7.751600000000000712e+00 2.872351789039777059e-01
4839 7.701800000000000423e+00 2.794121543526696949e-01
4840 7.750400000000000844e+00 2.946013713477927398e-01
4841 7.765600000000000946e+00 3.099411040826950958e-01
4842 7.741800000000000459e+00 2.816922292147938656e-01
4843 7.737999999999999545e+00 2.704312112164571347e-01
4844 7.745600000000000485e+00 2.751431045837783307e-01
4845 7.757200000000000095e+00 2.595533702343316151e-01
4846 7.772200000000000664e+00 2.798530185651033619e-01
4847 7.787399999999999878e+00 2.561239699832877359e-01
4848 7.782599999999999518e+00 2.866798353564476987e-01
4849 7.788800000000000168e+00 2.462927363930977886e-01
4850 7.735200000000000742e+00 2.525317247396849929e-01
4851 7.699200000000000266e+00 2.468274539025188674e-01
4852 7.745000000000000107e+00 2.424785351324939831e-01
4853 7.723200000000000287e+00 2.382740271200367854e-01
4854 7.692400000000001015e+00 2.129019680510257639e-01
4855 7.756000000000000227e+00 2.363632797200106994e-01
4856 7.742199999999999527e+00 2.372997092286463494e-01
4857 7.732200000000000628e+00 2.470182827241741708e-01
4858 7.809999999999999609e+00 2.344810440099583393e-01
4859 7.809400000000001008e+00 2.252304775113705138e-01
4860 7.794200000000000905e+00 2.269279004441719927e-01
4861 7.816200000000000259e+00 2.422529917255927256e-01
4862 7.761000000000000121e+00 2.266062664623378076e-01
4863 7.793799999999999173e+00 2.233894178335222580e-01
4864 7.774200000000000443e+00 2.167146326393305789e-01
4865 7.814000000000000057e+00 2.424016501593997952e-01
4866 7.811400000000000787e+00 2.720568470007693751e-01
4867 7.843600000000000350e+00 2.532694375561330702e-01
4868 7.875000000000000000e+00 2.676781649668124596e-01
4869 7.822200000000000486e+00 2.521511292855931896e-01
4870 7.828799999999999315e+00 2.567276221990926754e-01
4871 7.784400000000000652e+00 2.576148442927930216e-01
4872 7.769599999999999618e+00 2.580155964278129654e-01
4873 7.806000000000000050e+00 2.507156157880878200e-01
4874 7.822799999999999088e+00 2.643741893604593662e-01
4875 7.825800000000000978e+00 2.708926577078087927e-01
4876 7.814200000000001367e+00 2.809147059162264704e-01
4877 7.904600000000000293e+00 3.055440524703436078e-01
4878 7.894800000000000928e+00 3.058067886754643472e-01
4879 7.857000000000001094e+00 2.928009562825915069e-01
4880 7.850999999999999091e+00 3.083361801670377322e-01
4881 7.892400000000000304e+00 2.848148310745072243e-01
4882 7.855999999999999872e+00 2.773234934151812547e-01
4883 7.905400000000000205e+00 3.032106330589348087e-01
4884 7.933400000000000674e+00 3.293049164528221162e-01
4885 7.929599999999998872e+00 3.120555847921968606e-01
4886 7.896400000000001640e+00 3.260393350502361343e-01
4887 7.884400000000001185e+00 3.255845942301325846e-01
4888 7.868800000000000239e+00 2.871967130731130635e-01
4889 7.842599999999999127e+00 2.956774729329239015e-01
4890 7.807400000000001228e+00 2.615757786951997677e-01
4891 7.857200000000000628e+00 2.874738805526513841e-01
4892 7.908600000000001629e+00 2.874935268836500968e-01
4893 7.889000000000001123e+00 2.749895998033380362e-01
4894 7.885599999999999277e+00 2.806963626411997925e-01
4895 7.856799999999999784e+00 3.123376890482478796e-01
4896 7.857599999999999696e+00 3.032478326385864564e-01
4897 7.843399999999999928e+00 3.154353943361460910e-01
4898 7.892400000000000304e+00 2.766747693592606083e-01
4899 7.897000000000000242e+00 2.821691691166844373e-01
4900 7.947400000000000020e+00 2.891378356424492146e-01
4901 7.927400000000000446e+00 2.877456654756073151e-01
4902 7.958000000000001073e+00 2.765390388353875517e-01
4903 7.940000000000000391e+00 2.569342328301155720e-01
4904 7.960599999999999454e+00 2.555252785929409964e-01
4905 7.881400000000001071e+00 2.537826786839479931e-01
4906 7.839599999999999902e+00 2.197798170897410086e-01
4907 7.878999999999999559e+00 2.165215924567340522e-01
4908 7.866400000000000503e+00 2.401627115103426857e-01
4909 7.866400000000000503e+00 2.451369576379703319e-01
4910 7.840999999999999304e+00 2.395393913326158974e-01
4911 7.823199999999999932e+00 2.695456028207472987e-01
4912 7.779799999999999827e+00 2.468097891089411078e-01
4913 7.786400000000000432e+00 2.331482961550438160e-01
4914 7.885599999999999277e+00 2.183570653768731884e-01
4915 7.752199999999999314e+00 2.114240099894049985e-01
4916 7.766200000000000436e+00 2.244831218599742384e-01
4917 7.755000000000000782e+00 2.133425414679408494e-01
4918 7.782400000000000873e+00 2.338359424896012118e-01
4919 7.835800000000000765e+00 2.307007412211760922e-01
4920 7.804400000000001114e+00 2.391482552727491329e-01
4921 7.798400000000000887e+00 2.402672844979109046e-01
4922 7.808800000000000630e+00 2.650559789931176691e-01
4923 7.778799999999999493e+00 2.507614643441054003e-01
4924 7.804999999999999716e+00 2.722250539535258085e-01
4925 7.804599999999998872e+00 2.682298417402509405e-01
4926 7.803399999999999004e+00 2.568664400033605077e-01
4927 7.760000000000000675e+00 2.262923772467824168e-01
4928 7.801199999999999690e+00 2.430531464515529316e-01
4929 7.817199999999999704e+00 2.233236933242865319e-01
4930 7.767199999999999882e+00 2.101084291502842427e-01
4931 7.774199999999998667e+00 2.052778409863080800e-01
4932 7.826200000000000045e+00 2.138117676836335523e-01
4933 7.802999999999999936e+00 2.318100946895972903e-01
4934 7.773200000000000109e+00 2.492884915113412203e-01
4935 7.767000000000000348e+00 2.315386792741117306e-01
4936 7.777800000000000935e+00 2.486318402779500725e-01
4937 7.764600000000001501e+00 2.161863270422068883e-01
4938 7.814799999999999969e+00 2.135382682331204429e-01
4939 7.802200000000000912e+00 2.093382717039576624e-01
4940 7.710599999999999454e+00 2.316014853147536356e-01
4941 7.728600000000000136e+00 2.436450861396552425e-01
4942 7.769599999999999618e+00 2.524045324474187280e-01
4943 7.785400000000000098e+00 3.042518167571066634e-01
4944 7.752799999999998803e+00 2.937600925925780149e-01
4945 7.773799999999999599e+00 2.770879138468513858e-01
4946 7.741400000000000503e+00 2.710053283609015207e-01
4947 7.734199999999999520e+00 2.761927442928217014e-01
4948 7.733600000000000030e+00 2.679469499733111992e-01
4949 7.738999999999999879e+00 2.665157406233260584e-01
4950 7.747600000000000264e+00 2.538414623342687415e-01
4951 7.740000000000000213e+00 2.812519155490325606e-01
4952 7.758600000000001273e+00 2.636292244801399787e-01
4953 7.690399999999999459e+00 2.587826269284707603e-01
4954 7.766599999999999504e+00 2.603417139069344466e-01
4955 7.722800000000001219e+00 2.715731061795333412e-01
4956 7.803400000000000780e+00 2.767052728084523072e-01
4957 7.751999999999999780e+00 2.636201813215370837e-01
4958 7.763200000000000323e+00 2.802211126949575859e-01
4959 7.736600000000000144e+00 2.518498918006517040e-01
4960 7.723200000000000287e+00 2.830959413343823172e-01
4961 7.712800000000001432e+00 2.498110325826305989e-01
4962 7.752200000000000202e+00 2.421420079209719300e-01
4963 7.713400000000001810e+00 2.555149467252358364e-01
4964 7.724200000000000621e+00 2.563271971523896631e-01
4965 7.646399999999999864e+00 2.377209456484641603e-01
4966 7.648599999999999177e+00 2.459296810065837724e-01
4967 7.620599999999998708e+00 2.335415337793259882e-01
4968 7.624599999999999156e+00 2.126024647081967422e-01
4969 7.659600000000000186e+00 2.055806605690330691e-01
4970 7.657000000000000917e+00 1.947073701738071538e-01
4971 7.678600000000000314e+00 2.054708933158174433e-01
4972 7.675800000000000622e+00 2.280521694700577973e-01
4973 7.608600000000000030e+00 2.089198123682866615e-01
4974 7.682800000000000296e+00 2.191721515156523636e-01
4975 7.684000000000000163e+00 2.335815061172438478e-01
4976 7.719400000000000261e+00 2.318724821965731375e-01
4977 7.716599999999999682e+00 2.364588082520929224e-01
4978 7.775200000000000777e+00 1.799447470753176015e-01
4979 7.772400000000000198e+00 2.165848748181646299e-01
4980 7.812400000000001121e+00 2.568011837978945722e-01
4981 7.767599999999999838e+00 2.155138232225486949e-01
4982 7.730200000000000848e+00 1.913763621767328449e-01
4983 7.732400000000001050e+00 2.154434682231049503e-01
4984 7.763800000000000701e+00 2.172554993550223079e-01
4985 7.691200000000000259e+00 2.004693293249617814e-01
4986 7.730600000000000804e+00 2.371429273665990045e-01
4987 7.718200000000000394e+00 2.123271814912070232e-01
4988 7.718000000000000860e+00 2.156413689439018733e-01
4989 7.765399999999999636e+00 1.975760309349288701e-01
4990 7.699599999999999334e+00 2.039516805520365794e-01
4991 7.727400000000000269e+00 2.131481362808503588e-01
4992 7.729800000000000004e+00 2.420788962301339553e-01
4993 7.735400000000000276e+00 2.072292643426599246e-01
4994 7.625000000000000000e+00 2.146571219410154940e-01
4995 7.677199999999999136e+00 2.212420213250638479e-01
4996 7.748399999999999288e+00 2.018816683109193599e-01
4997 7.737000000000000099e+00 2.122766119948213681e-01
4998 7.713200000000000500e+00 2.318030888491350583e-01
4999 7.760599999999999277e+00 2.297669427920390195e-01
5000 7.750000000000000000e+00 2.327321206881422799e-01
5001 7.679199999999999804e+00 2.472885601882950091e-01
5002 7.746999999999999886e+00 2.031454651229016029e-01
5003 7.748800000000000132e+00 1.697926735757464833e-01
5004 7.750999999999999446e+00 1.981752759554026855e-01
5005 7.741600000000000037e+00 1.906717808171937145e-01
5006 7.761000000000000121e+00 2.017824571165690584e-01
5007 7.799000000000001265e+00 2.400671572706271906e-01
5008 7.849200000000000621e+00 2.250975610707501573e-01
5009 7.844599999999999795e+00 2.366520821797266916e-01
5010 7.793200000000000571e+00 2.151037703063338469e-01
5011 7.842000000000000526e+00 2.187914075095273025e-01
5012 7.837200000000000166e+00 1.998276057005138606e-01
5013 7.818000000000000504e+00 2.276514880250072037e-01
5014 7.754400000000001292e+00 2.495576246080253580e-01
5015 7.780600000000001515e+00 2.516802097901222890e-01
5016 7.816200000000000259e+00 2.132959258870175123e-01
5017 7.784399999999999764e+00 2.147045598025342783e-01
5018 7.841599999999999682e+00 1.989043187062563278e-01
5019 7.824399999999999800e+00 2.329564079393397769e-01
5020 7.747400000000000730e+00 2.091222800181750663e-01
5021 7.760000000000000675e+00 2.168841165230871726e-01
5022 7.740999999999999659e+00 2.144475693497132351e-01
5023 7.789799999999999613e+00 2.141278870208175866e-01
5024 7.797199999999999243e+00 1.689026701979574885e-01
5025 7.770400000000000418e+00 1.773122894781973824e-01
5026 7.781200000000000117e+00 1.838580756997092724e-01
5027 7.770599999999999952e+00 1.967871133992264154e-01
5028 7.739199999999999413e+00 1.992735607149126731e-01
5029 7.728400000000000603e+00 1.819313277036146981e-01
5030 7.764599999999999724e+00 1.907086993296321642e-01
5031 7.727599999999999802e+00 1.878243008771762479e-01
5032 7.742400000000000837e+00 1.745354061501565024e-01
5033 7.729600000000000470e+00 1.982736694571418934e-01
5034 7.748000000000000220e+00 1.979052298449943681e-01
5035 7.740399999999999281e+00 1.814017860992554187e-01
5036 7.676600000000000534e+00 1.988807884135620208e-01
5037 7.665399999999999991e+00 1.791740159732989612e-01
5038 7.685599999999999099e+00 1.962758467055995271e-01
5039 7.731800000000001560e+00 1.621407783378382705e-01
5040 7.681999999999999496e+00 2.015245890704162046e-01
5041 7.746999999999999886e+00 1.917454562695034559e-01
5042 7.766800000000000814e+00 1.878568391089343592e-01
5043 7.775000000000000355e+00 2.146612214630301552e-01
5044 7.787999999999999368e+00 2.112634374424501027e-01
5045 7.776600000000000179e+00 2.250984851126280051e-01
5046 7.837999999999999190e+00 2.092940515160429393e-01
5047 7.724600000000000577e+00 2.238761443298503961e-01
5048 7.801400000000001000e+00 2.106915470539814372e-01
5049 7.811600000000000321e+00 2.009735504985669663e-01
5050 7.779600000000000293e+00 1.974605986013413250e-01
5051 7.821600000000000996e+00 2.150180643573930406e-01
5052 7.786799999999999500e+00 2.244170047032979509e-01
5053 7.767400000000000304e+00 2.120118109917463745e-01
5054 7.814000000000000057e+00 2.126516400124860984e-01
5055 7.816600000000001103e+00 2.252768252617211864e-01
5056 7.804399999999999338e+00 2.081166211526605525e-01
5057 7.821600000000000996e+00 2.352199991497324338e-01
5058 7.886000000000001009e+00 2.481973408399051340e-01
5059 7.842000000000000526e+00 2.659291635003577237e-01
5060 7.786400000000000432e+00 2.342068487469997351e-01
5061 7.819599999999999440e+00 2.074912239107959133e-01
5062 7.821199999999999264e+00 1.941130392322988896e-01
5063 7.884600000000000719e+00 2.269302271624474288e-01
5064 7.856199999999999406e+00 2.070167915894747246e-01
5065 7.898999999999999133e+00 2.053938655364372090e-01
5066 7.958000000000001073e+00 2.139220418750720221e-01
5067 7.956999999999998963e+00 2.316820234718264815e-01
5068 7.967600000000000016e+00 2.140045980814432314e-01
5069 7.976400000000000823e+00 2.244416360660383136e-01
5070 7.961199999999999832e+00 2.658976344385184931e-01
5071 8.020400000000000418e+00 2.526559083021809871e-01
5072 7.933400000000000674e+00 2.432471335905111998e-01
5073 7.946600000000000996e+00 2.575036465761214588e-01
5074 7.963600000000001344e+00 2.663685567029261403e-01
5075 7.947800000000000864e+00 2.374370484991759067e-01
5076 7.959399999999999586e+00 2.106351537611896863e-01
5077 7.955200000000000493e+00 1.973953190934376600e-01
5078 7.920200000000001239e+00 2.180653846900054982e-01
5079 7.918000000000001037e+00 1.967585322165216477e-01
5080 7.896800000000000708e+00 2.059859024302390929e-01
5081 7.870199999999999640e+00 1.691289212405733267e-01
5082 7.885800000000000587e+00 1.873664644486841002e-01
5083 7.841800000000000992e+00 1.945224717095689893e-01
5084 7.820800000000000196e+00 1.803892236249163006e-01
5085 7.848799999999999777e+00 1.723112068322895374e-01
5086 7.880800000000000693e+00 2.079367980901890844e-01
5087 7.882000000000000561e+00 1.761778646709059315e-01
5088 7.823200000000001708e+00 1.900411323898066329e-01
5089 7.931199999999999584e+00 2.120236590571911994e-01
5090 7.906400000000000539e+00 1.874542290800610689e-01
5091 7.942000000000000171e+00 2.189443764977763163e-01
5092 7.929999999999999716e+00 2.127302517273932103e-01
5093 7.882800000000000473e+00 2.086304675736505299e-01
5094 7.943000000000000504e+00 2.269546210148630228e-01
5095 7.883799999999999031e+00 1.954910535037345243e-01
5096 7.872400000000000730e+00 2.338824662089913908e-01
5097 7.918599999999999639e+00 2.280006315780726267e-01
5098 7.867600000000000371e+00 2.033528165529065179e-01
5099 7.854200000000000514e+00 2.133270540742548682e-01
5100 7.845200000000000173e+00 2.093611998437151234e-01
5101 7.860599999999999810e+00 2.185161961960716270e-01
5102 7.892799999999999372e+00 2.190695597293244312e-01
5103 7.826800000000000423e+00 2.124375484701328254e-01
5104 7.821600000000000996e+00 2.161935429193019842e-01
5105 7.859799999999999898e+00 2.109658550571632818e-01
5106 7.893399999999999750e+00 2.170449907277291757e-01
5107 7.898799999999999599e+00 1.996086972053073283e-01
5108 7.911799999999999500e+00 2.104270705018726206e-01
5109 7.953000000000000291e+00 1.850939221044279326e-01
5110 7.979000000000000981e+00 2.025215050309474019e-01
5111 7.892400000000000304e+00 1.864565579431305131e-01
5112 7.853200000000001069e+00 1.495410044101616320e-01
5113 7.866400000000000503e+00 1.558606043873819458e-01
5114 7.885399999999999743e+00 2.006450796805145931e-01
5115 7.854999999999999538e+00 2.185179168855496679e-01
5116 7.858400000000000496e+00 2.164640570625988303e-01
5117 7.856999999999999318e+00 2.104475231500720078e-01
5118 7.833799999999999208e+00 2.014464494598997846e-01
5119 7.833000000000000185e+00 2.026847798923245014e-01
5120 7.905600000000001515e+00 2.075600346887618852e-01
5121 7.914199999999999235e+00 2.042068363204328496e-01
5122 7.891599999999999504e+00 2.047352632059265820e-01
5123 7.904400000000000759e+00 2.249032858808426849e-01
5124 7.897400000000000198e+00 2.325384441334380770e-01
5125 7.893399999999999750e+00 2.198764380282708653e-01
5126 7.853799999999999670e+00 2.244029233321170602e-01
5127 7.876000000000000334e+00 2.158323423400672902e-01
5128 7.867800000000000793e+00 1.883969001868131543e-01
5129 7.851400000000000823e+00 1.795406583479075002e-01
5130 7.901799999999999713e+00 1.654836306104021104e-01
5131 7.830600000000001337e+00 1.650514101727093841e-01
5132 7.857600000000000584e+00 1.586978512771992644e-01
5133 7.918999999999999595e+00 1.616393516443319356e-01
5134 7.927600000000000868e+00 2.063503040947602396e-01
5135 7.880799999999998917e+00 1.934955089918109494e-01
5136 7.889199999999999768e+00 1.863043531429152688e-01
5137 7.897399999999999309e+00 1.832003493446451303e-01
5138 7.818999999999999950e+00 1.898622658666012930e-01
5139 7.871000000000000441e+00 1.651266180844265519e-01
5140 7.892599999999999838e+00 1.663674487392289569e-01
5141 7.918999999999999595e+00 1.833728442272737347e-01
5142 7.940400000000001235e+00 1.745777992758530961e-01
5143 7.911799999999999500e+00 1.513465956009583668e-01
5144 7.915199999999998681e+00 1.923320878064811723e-01
5145 7.849999999999999645e+00 2.047794911606139745e-01
5146 7.846200000000000507e+00 1.963055577409872909e-01
5147 7.885200000000000209e+00 1.925534523190900460e-01
5148 7.923000000000000043e+00 1.902493101170148193e-01
5149 7.888200000000000323e+00 1.943082911252117240e-01
5150 7.946200000000000152e+00 1.762365228889858082e-01
5151 7.884999999999999787e+00 1.788539068625563111e-01
5152 7.889199999999999768e+00 1.782536170741005621e-01
5153 7.898600000000000065e+00 1.750375045525958406e-01
5154 7.932999999999998053e+00 1.766725785174371455e-01
5155 7.956999999999998963e+00 1.720809112016787323e-01
5156 7.961799999999999322e+00 1.773384109548748200e-01
5157 7.963200000000000500e+00 1.812753485722755076e-01
5158 7.929800000000000182e+00 1.774953295160185129e-01
5159 7.931799999999999962e+00 1.939932782340665907e-01
5160 7.905200000000000671e+00 1.963418243777929895e-01
5161 7.850200000000000955e+00 2.162460450505397924e-01
5162 7.850600000000000023e+00 2.024175091240876245e-01
5163 7.843399999999999928e+00 2.036513884067575053e-01
5164 7.875600000000000378e+00 2.089994449753397043e-01
5165 7.901200000000000223e+00 2.079656510099683608e-01
5166 7.924000000000001265e+00 2.050387280491176023e-01
5167 7.929999999999999716e+00 1.524188964662847867e-01
5168 7.949799999999998867e+00 1.837540530165255592e-01
5169 7.924599999999999866e+00 1.718679958572859601e-01
5170 7.899200000000000443e+00 1.982284338837394522e-01
5171 7.868199999999999861e+00 1.865592452814923141e-01
5172 7.836199999999999832e+00 1.780841149569494797e-01
5173 7.804599999999998872e+00 1.839701280099572678e-01
5174 7.831400000000000361e+00 1.973473283325619942e-01
5175 7.929199999999999804e+00 1.633071706937576362e-01
5176 7.872800000000000686e+00 1.545293240779886668e-01
5177 7.897200000000000664e+00 1.918877588591830219e-01
5178 7.838800000000000878e+00 2.164041404409814962e-01
5179 7.860600000000000698e+00 1.938049741363726819e-01
5180 7.892199999999999882e+00 2.143006112917087702e-01
5181 7.937599999999998879e+00 1.945188114296403925e-01
5182 7.916399999999998549e+00 1.790129827694069697e-01
5183 7.889200000000000657e+00 1.960113057963751571e-01
5184 7.903000000000000469e+00 2.131804869119122148e-01
5185 7.888399999999999856e+00 1.951681531397991554e-01
5186 7.864199999999999413e+00 1.947481245095829816e-01
5187 7.881399999999999295e+00 2.027312704049377967e-01
5188 7.904799999999999827e+00 2.115509205841468732e-01
5189 7.923799999999999955e+00 1.946579358772717039e-01
5190 7.928399999999999004e+00 2.159799249930418608e-01
5191 7.876800000000000246e+00 2.254965010815024040e-01
5192 7.907600000000000406e+00 2.057067038285336491e-01
5193 7.945199999999999818e+00 2.012126039789754739e-01
5194 7.948000000000000398e+00 2.083333866666598755e-01
5195 7.924999999999999822e+00 1.832812047101395614e-01
5196 7.942400000000001015e+00 2.076989359626094100e-01
5197 7.954800000000000537e+00 2.130641968984935408e-01
5198 7.916200000000000792e+00 1.943928805280689120e-01
5199 7.976399999999999935e+00 2.132357568514249291e-01
5200 7.898000000000000576e+00 1.816585808598097651e-01
5201 7.942400000000001015e+00 1.902126389070927237e-01
5202 7.963200000000000500e+00 1.918819220249786128e-01
5203 7.931399999999999118e+00 2.172884902612193248e-01
5204 7.948800000000000310e+00 1.870624280821778784e-01
5205 7.848399999999999821e+00 2.331445217027411920e-01
5206 7.908199999999999008e+00 2.188393748848685150e-01
5207 7.940800000000000303e+00 1.971566686673316138e-01
5208 7.936199999999999477e+00 1.900912202075626112e-01
5209 7.899400000000001754e+00 2.244136537735618164e-01
5210 7.954800000000000537e+00 2.146141467844092932e-01
5211 7.961199999999999832e+00 2.114561703994472519e-01
5212 7.966800000000000992e+00 2.069684806921093245e-01
5213 7.975200000000000955e+00 2.147967225075839426e-01
5214 7.938800000000000523e+00 1.904152094765542425e-01
5215 7.961599999999999788e+00 2.006897306789763580e-01
5216 7.928600000000000314e+00 1.869794855057636540e-01
5217 7.944200000000000372e+00 2.130718939700870229e-01
5218 7.890200000000001879e+00 1.890645180884027443e-01
5219 7.943000000000000504e+00 1.667304411317862556e-01
5220 7.968799999999999883e+00 1.732335764221245855e-01
5221 7.958800000000000985e+00 1.675991408092536716e-01
5222 7.940399999999999459e+00 1.431822894075941155e-01
5223 7.934600000000000541e+00 1.625926443600692606e-01
5224 7.988599999999999923e+00 1.667147503971979083e-01
5225 7.985800000000000232e+00 2.013997815291763971e-01
5226 8.019200000000001438e+00 2.125728863237267563e-01
5227 8.004000000000001336e+00 2.010892339236489690e-01
5228 7.944399999999999906e+00 2.054416900242013178e-01
5229 7.967400000000000482e+00 1.895150864707081106e-01
5230 7.962600000000000122e+00 1.901640554889385271e-01
5231 8.009000000000000341e+00 2.459751206931304335e-01
5232 8.048400000000000887e+00 1.968675900192817796e-01
5233 8.035199999999999676e+00 1.889040814805229840e-01
5234 7.977200000000000735e+00 1.669213946742597598e-01
5235 7.976600000000000357e+00 1.673928552836111971e-01
5236 7.990800000000000125e+00 1.845297591176014163e-01
5237 7.980999999999999872e+00 1.766406521727090229e-01
5238 8.070800000000000196e+00 1.964041547422049894e-01
5239 8.024399999999999977e+00 2.003370360168084952e-01
5240 8.003000000000000114e+00 1.790894748442800333e-01
5241 7.988800000000000345e+00 1.782468849657689036e-01
5242 8.032599999999998630e+00 2.232312881295989981e-01
5243 7.982400000000001050e+00 2.144329452299716665e-01
5244 8.018800000000002370e+00 2.105644604390780050e-01
5245 8.001400000000000290e+00 2.230480845019746083e-01
5246 7.982400000000000162e+00 1.890095447325345901e-01
5247 7.993199999999999861e+00 2.033763801428277451e-01
5248 8.008399999999999963e+00 1.633101589001736409e-01
5249 8.033799999999999386e+00 2.003679415475442260e-01
5250 8.022200000000001552e+00 1.675590403410093521e-01
5251 8.047599999999999199e+00 1.947148890044106961e-01
5252 8.083600000000000563e+00 1.996434020948351928e-01
5253 8.093600000000000350e+00 2.092154105222654437e-01
5254 8.113799999999999457e+00 2.062932669768940408e-01
5255 8.101000000000000867e+00 2.185935040205907454e-01
5256 8.131200000000001538e+00 2.111193785515675381e-01
5257 8.145999999999999019e+00 2.223807545629793436e-01
5258 8.116600000000000037e+00 2.219505530518004754e-01
5259 8.089999999999999858e+00 2.362928691264296055e-01
5260 8.080600000000000449e+00 2.288446809519507352e-01
5261 8.059200000000000585e+00 2.158500220060216579e-01
5262 8.104000000000000981e+00 2.424070956057187975e-01
5263 8.168800000000000949e+00 2.253809929874300844e-01
5264 8.117599999999999483e+00 2.412839986406061787e-01
5265 8.101200000000000401e+00 2.554471217297233920e-01
5266 8.095000000000000639e+00 2.150095811818627245e-01
5267 8.082800000000000651e+00 2.177862070931030625e-01
5268 8.079800000000000537e+00 2.297642966172074308e-01
5269 8.102000000000000313e+00 2.199294432312326186e-01
5270 8.105599999999999028e+00 2.682519114563772233e-01
5271 8.079599999999999227e+00 2.347009331042379243e-01
5272 8.079800000000000537e+00 2.262413578459959995e-01
5273 8.127399999999999736e+00 2.207028046944579935e-01
5274 8.137600000000000833e+00 2.136695766832518717e-01
5275 8.094800000000001106e+00 1.906463532302679065e-01
5276 8.077199999999999491e+00 2.124386782109132510e-01
5277 8.065599999999999881e+00 2.144183947332878037e-01
5278 8.077000000000001734e+00 2.209946605689831478e-01
5279 8.105000000000000426e+00 2.369376289237319078e-01
5280 8.112999999999999545e+00 2.398032526885321980e-01
5281 8.053999999999998494e+00 2.301988705445792149e-01
5282 8.055400000000000560e+00 2.148395866687517475e-01
5283 8.046800000000001063e+00 1.958197947093194002e-01
5284 8.036199999999999122e+00 2.014776215861207032e-01
5285 8.020199999999999108e+00 1.914390555764420576e-01
5286 8.078800000000001091e+00 2.048389416102317784e-01
5287 8.048799999999999955e+00 2.031116737167021347e-01
5288 8.056200000000000472e+00 1.852776079292909051e-01
5289 8.030800000000001049e+00 1.655123922852910490e-01
5290 8.072800000000000864e+00 1.647794647399973000e-01
5291 8.077799999999999869e+00 1.856742093022077933e-01
5292 8.133799999999999031e+00 1.869873578614339449e-01
5293 8.067000000000000171e+00 1.834140670722942956e-01
5294 8.069599999999999440e+00 2.125260642838896763e-01
5295 8.080600000000000449e+00 2.124008662882523046e-01
5296 8.080600000000000449e+00 2.302808024999046799e-01
5297 8.050399999999999778e+00 2.225137478898775445e-01
5298 8.109400000000000830e+00 2.094248504834133606e-01
5299 8.147999999999999687e+00 2.323426779565047062e-01
5300 8.161800000000001276e+00 2.373694841381260301e-01
5301 8.129000000000001336e+00 2.554863597141734943e-01
5302 8.170799999999999841e+00 2.100914848345834807e-01
5303 8.173000000000000043e+00 2.401781005837126670e-01
5304 8.151199999999999335e+00 2.400410631537864548e-01
5305 8.172200000000000131e+00 1.920294560738014245e-01
5306 8.137400000000001299e+00 1.871009567051971634e-01
5307 8.144800000000000040e+00 1.956025357708842116e-01
5308 8.183400000000000674e+00 2.391288522951591222e-01
5309 8.132600000000000051e+00 2.171660378604353125e-01
5310 8.194599999999999440e+00 2.143189399003269380e-01
5311 8.151600000000000179e+00 2.168240946020530691e-01
5312 8.134600000000000719e+00 2.072097681095174670e-01
5313 8.103400000000000603e+00 1.917695700573999185e-01
5314 8.087799999999999656e+00 2.131783103413665281e-01
5315 8.141999999999999460e+00 2.102134153663845206e-01
5316 8.165000000000000924e+00 2.178999770536933223e-01
5317 8.130800000000000693e+00 2.102431734920304773e-01
5318 8.181999999999998607e+00 2.054402102802662944e-01
5319 8.182599999999998985e+00 2.212941210244864787e-01
5320 8.151400000000000645e+00 2.066549975200213107e-01
5321 8.166800000000000281e+00 2.080804459818365870e-01
5322 8.144999999999999574e+00 2.144401081887435390e-01
5323 8.063599999999999213e+00 2.049863605218651130e-01
5324 8.031400000000001427e+00 2.192117880042039890e-01
5325 8.016600000000000392e+00 2.044609693804665951e-01
5326 8.086400000000001143e+00 2.118638430690808205e-01
5327 8.072599999999999554e+00 1.969179727703898319e-01
5328 8.089000000000000412e+00 1.764224475513250234e-01
5329 8.096200000000001396e+00 2.026779514402098081e-01
5330 8.015600000000000946e+00 2.061129011003436096e-01
5331 8.060200000000000031e+00 2.178016345209560500e-01
5332 7.968000000000000860e+00 2.219477415969804135e-01
5333 7.982400000000000162e+00 2.617245269362427074e-01
5334 7.995600000000000485e+00 2.478781313468375047e-01
5335 8.016999999999999460e+00 2.675859488089761817e-01
5336 8.030600000000001515e+00 2.686290527846905696e-01
5337 8.004200000000000870e+00 2.653105953406310613e-01
5338 8.042799999999999727e+00 2.616784897541255539e-01
5339 8.053399999999999892e+00 2.624324065354733948e-01
5340 8.070000000000000284e+00 2.728335756464002615e-01
5341 8.094999999999998863e+00 2.919675324415370032e-01
5342 8.074400000000000688e+00 2.776231402459095610e-01
5343 8.015400000000001413e+00 2.495834289370991721e-01
5344 8.064000000000000057e+00 2.264637719371467295e-01
5345 8.066200000000000259e+00 2.185331828350101369e-01
5346 8.028600000000000847e+00 2.357988295136346502e-01
5347 8.072400000000000020e+00 2.450037713995439903e-01
5348 8.050000000000000711e+00 2.282405748327847872e-01
5349 8.077000000000001734e+00 2.194792017481383972e-01
5350 8.102399999999999380e+00 2.345957544372874737e-01
5351 8.160000000000000142e+00 2.398571241385172581e-01
5352 8.157599999999998630e+00 2.174730512040515817e-01
5353 8.114000000000000767e+00 2.532748704471093903e-01
5354 8.103400000000000603e+00 2.466742953775283298e-01
5355 8.076399999999999579e+00 2.424901812445196536e-01
5356 8.108600000000000918e+00 2.544577921777992358e-01
5357 8.085000000000000853e+00 2.919830132045355686e-01
5358 8.034000000000000696e+00 2.525695151834442820e-01
5359 8.028600000000000847e+00 2.646767991343404458e-01
5360 8.086800000000000210e+00 2.612022051974294268e-01
5361 8.109999999999999432e+00 2.482279597466811871e-01
5362 8.086600000000000676e+00 2.242667340467596748e-01
5363 8.077999999999999403e+00 2.363118278884915602e-01
5364 8.095800000000000551e+00 2.490014297147710720e-01
5365 8.077600000000000335e+00 2.343837195711340748e-01
5366 8.144200000000001438e+00 2.296481482616397340e-01
5367 8.132200000000000983e+00 2.271682020001919711e-01
5368 8.116200000000000969e+00 2.073168396440579486e-01
5369 8.145799999999999486e+00 2.540545453244243412e-01
5370 8.189400000000000901e+00 2.435603580224007525e-01
5371 8.120000000000000995e+00 2.087517185558003807e-01
5372 8.103200000000001069e+00 2.279107544632329729e-01
5373 8.168600000000001415e+00 2.178286666166784347e-01
5374 8.152000000000001023e+00 2.209474145583063542e-01
5375 8.069200000000000372e+00 2.272025351971231899e-01
5376 8.074999999999999289e+00 1.875110663400965660e-01
5377 8.042399999999998883e+00 2.008640535287487816e-01
5378 8.096799999999999997e+00 2.279311124002162958e-01
5379 8.062599999999999767e+00 1.983335775908860177e-01
5380 8.048400000000000887e+00 2.208776312803087394e-01
5381 8.086199999999999832e+00 2.159235790737083494e-01
5382 8.126799999999999358e+00 2.238552032006403403e-01
5383 8.086800000000000210e+00 2.145919662988342858e-01
5384 8.085399999999999920e+00 1.980544571576211554e-01
5385 8.110999999999998877e+00 2.207456454836652926e-01
5386 8.065400000000000347e+00 2.398832382639521366e-01
5387 8.007200000000000983e+00 2.039932155734598407e-01
5388 8.020799999999999486e+00 2.147862937898970537e-01
5389 8.071200000000001040e+00 1.974121374181437016e-01
5390 8.071799999999999642e+00 2.047123640623595697e-01
5391 8.056200000000000472e+00 1.868099354959472658e-01
5392 8.038000000000000256e+00 2.067843320950598363e-01
5393 7.932399999999999451e+00 1.793835220972093969e-01
5394 8.014000000000001123e+00 2.119626382172103696e-01
5395 7.995800000000000018e+00 2.213887802035143793e-01
5396 7.982400000000000162e+00 2.387689427040293744e-01
5397 7.948600000000000776e+00 2.231626492045654941e-01
5398 8.006000000000000227e+00 2.475348864301758767e-01
5399 8.012399999999999523e+00 2.467543880055631245e-01
5400 7.996199999999999974e+00 2.362096357052355100e-01
5401 7.971600000000000463e+00 2.231246467784322174e-01
5402 7.999399999999999622e+00 2.417184477858485003e-01
5403 8.012200000000001765e+00 2.488235358642747197e-01
5404 7.967799999999999550e+00 2.607666236311697028e-01
5405 7.990800000000000125e+00 2.458112121120597238e-01
5406 7.985999999999999766e+00 2.675660666078569228e-01
5407 7.980799999999999450e+00 2.676407143915142117e-01
5408 7.958000000000000185e+00 2.733355447065016763e-01
5409 7.934999999999999609e+00 2.712737362886426529e-01
5410 7.942400000000001015e+00 2.591902158647198529e-01
5411 7.932399999999999451e+00 2.233643839111331408e-01
5412 8.022200000000001552e+00 2.706169839459455773e-01
5413 7.967200000000000060e+00 3.017083890116415978e-01
5414 7.991799999999999571e+00 2.957917375451856734e-01
5415 8.011199999999998766e+00 2.703811236014822539e-01
5416 7.999799999999998690e+00 2.846138998713871882e-01
5417 7.947399999999999132e+00 2.678454181052944971e-01
5418 7.958199999999999719e+00 2.401378604052264165e-01
5419 7.969200000000000728e+00 2.651576738470904915e-01
5420 7.969200000000000728e+00 2.606124172022508123e-01
5421 7.971799999999999997e+00 2.958306813026667648e-01
5422 7.927200000000000912e+00 3.103331629072213493e-01
5423 7.930400000000000560e+00 3.036867596718699214e-01
5424 7.945400000000001128e+00 3.104395077949971271e-01
5425 7.943600000000000882e+00 3.004490772160901546e-01
5426 7.983400000000000496e+00 2.809039123971041607e-01
5427 7.931399999999999118e+00 2.679797902827749101e-01
5428 7.949399999999999800e+00 2.604713573504773283e-01
5429 7.983799999999999564e+00 2.665983345784440628e-01
5430 7.955000000000000959e+00 2.889365328233868269e-01
5431 7.948400000000001242e+00 2.458733983171013660e-01
5432 8.051600000000000534e+00 3.040246832084528839e-01
5433 8.036199999999999122e+00 2.769905991184539173e-01
5434 8.000600000000000378e+00 2.943612202719644300e-01
5435 7.967400000000000482e+00 2.854932013201015306e-01
5436 7.905199999999998894e+00 2.764648838460320723e-01
5437 7.914400000000000546e+00 2.930636244913379929e-01
5438 7.915399999999999991e+00 2.420478630353925242e-01
5439 7.906600000000000072e+00 2.293265968002840549e-01
5440 7.932800000000000296e+00 2.334172915617007404e-01
5441 7.940800000000000303e+00 2.597288432192314533e-01
5442 7.972200000000000841e+00 2.678530044632689289e-01
5443 7.990600000000000591e+00 2.445059672073467416e-01
5444 7.963400000000000034e+00 2.683391287158846117e-01
5445 7.987000000000000099e+00 2.912445020940309104e-01
5446 7.921600000000000641e+00 2.848277514569114710e-01
5447 7.940800000000000303e+00 2.828745870522834660e-01
5448 7.938599999999999213e+00 2.916020027366067469e-01
5449 7.995199999999999640e+00 2.872298591720576222e-01
5450 7.994800000000000573e+00 2.645904609013711717e-01
5451 7.984600000000000364e+00 2.773718947550382063e-01
5452 7.978799999999999670e+00 2.659970526152499182e-01
5453 8.007200000000000983e+00 2.739206308403949741e-01
5454 7.934399999999999231e+00 2.537505231521702265e-01
5455 7.966999999999998749e+00 2.568291260741273341e-01
5456 7.936800000000000743e+00 2.587524531284679519e-01
5457 7.956000000000000405e+00 2.590748154491284150e-01
5458 7.900799999999999379e+00 2.137973620043054912e-01
5459 7.914400000000000546e+00 2.304823811053677285e-01
5460 7.885200000000000209e+00 2.186638333149769353e-01
5461 7.907599999999999518e+00 2.403654883713549906e-01
5462 7.935200000000000031e+00 2.239502444740796294e-01
5463 7.896000000000000796e+00 2.343370222564075400e-01
5464 7.842000000000000526e+00 2.690318940200214226e-01
5465 7.817600000000000549e+00 2.673246116615528578e-01
5466 7.831800000000001205e+00 2.517508927491620141e-01
5467 7.834799999999999542e+00 2.354884965343319869e-01
5468 7.842600000000000016e+00 2.510694883891710916e-01
5469 7.842799999999999550e+00 2.646754087557058877e-01
5470 7.847400000000000375e+00 2.574140011732073408e-01
5471 7.892599999999999838e+00 2.430829652608343661e-01
5472 7.827399999999999913e+00 2.374972168257978022e-01
5473 7.894000000000000128e+00 2.366707417489539167e-01
5474 7.924600000000000755e+00 2.680812712592955949e-01
5475 7.897399999999999309e+00 2.757496835900270504e-01
5476 7.917400000000000659e+00 2.724022907392668613e-01
5477 7.902000000000001023e+00 2.817073658958886839e-01
5478 7.949399999999999800e+00 2.860171463391663060e-01
5479 7.906999999999999140e+00 2.827363436136218211e-01
5480 7.888399999999999856e+00 2.688222609829773457e-01
5481 7.891800000000000814e+00 2.328679282340098966e-01
5482 7.901600000000000179e+00 2.394335983106800625e-01
5483 7.882200000000000095e+00 2.524401552843762997e-01
5484 7.903800000000001269e+00 2.496732905218339849e-01
5485 7.913600000000000634e+00 2.389102927878999083e-01
5486 7.865800000000000125e+00 2.629426401327863982e-01
5487 7.903999999999999027e+00 2.466328445280555892e-01
5488 7.942000000000001947e+00 2.692830481110908281e-01
5489 7.916000000000001258e+00 2.549793717146546235e-01
5490 7.913600000000000634e+00 2.757978390053122397e-01
5491 7.908399999999998542e+00 2.834028369653346369e-01
5492 7.895400000000000418e+00 2.728385016818559716e-01
5493 7.927199999999999136e+00 2.563070658409557501e-01
5494 7.964799999999999436e+00 3.010030431739851298e-01
5495 7.903400000000000425e+00 2.716952115882797503e-01
5496 7.900599999999999845e+00 2.886410365835045400e-01
5497 7.951000000000000512e+00 2.482471349280794271e-01
5498 7.956199999999999939e+00 2.461635878841548497e-01
5499 7.947200000000000486e+00 2.697111640255184239e-01
5500 7.964799999999999436e+00 2.678459855962005420e-01
5501 7.954600000000001003e+00 2.776584376531713305e-01
5502 7.984400000000000830e+00 2.705435417820946653e-01
5503 7.949399999999999800e+00 2.606521973818751725e-01
5504 7.923999999999999488e+00 2.564542844251194165e-01
5505 7.908200000000000784e+00 2.597086675488520235e-01
5506 7.942399999999999238e+00 2.900897240510254549e-01
5507 7.950200000000000600e+00 3.084086120717123847e-01
5508 7.968600000000000350e+00 3.036594935120587313e-01
5509 8.004000000000001336e+00 2.886543954281660662e-01
5510 7.982400000000001050e+00 2.470676992243221737e-01
5511 7.979800000000000004e+00 2.514381673493507052e-01
5512 7.966599999999999682e+00 2.510626376026509066e-01
5513 7.980599999999999916e+00 2.536248568259822922e-01
5514 7.942200000000001481e+00 2.331947512273808976e-01
5515 7.869800000000000573e+00 2.310922586327807393e-01
5516 7.930600000000000094e+00 2.058742528826759677e-01
5517 7.895599999999999064e+00 2.144622297748486617e-01
5518 7.907599999999999518e+00 2.110707180070225397e-01
5519 7.866200000000000969e+00 2.326642903412556307e-01
5520 7.854400000000000936e+00 2.202169112488867320e-01
5521 7.886400000000000077e+00 2.540996025183827611e-01
5522 7.898400000000000531e+00 2.434105338723039358e-01
5523 7.893600000000001060e+00 2.433620512734063768e-01
5524 7.828800000000001091e+00 2.252996937414696865e-01
5525 7.897600000000001508e+00 2.482957269064453298e-01
5526 7.919800000000000395e+00 2.342247467711302544e-01
5527 7.933799999999999741e+00 2.172698598517520951e-01
5528 7.953400000000000247e+00 2.366713501883994930e-01
5529 7.889200000000000657e+00 2.348584935658067363e-01
5530 7.860999999999999766e+00 2.342151147983409232e-01
5531 7.863000000000001322e+00 2.390337214704236768e-01
5532 7.945400000000001128e+00 2.580971290037920585e-01
5533 7.923000000000000043e+00 2.457255379483379854e-01
5534 7.876000000000000334e+00 2.280847211016119869e-01
5535 7.859799999999999898e+00 2.398505201161757749e-01
5536 7.857400000000001050e+00 2.262832914733212408e-01
5537 7.890000000000000568e+00 2.018433055615173055e-01
5538 7.925999999999999268e+00 2.131277551141569082e-01
5539 7.951600000000000890e+00 2.141932958801466003e-01
5540 7.949200000000000266e+00 2.007044394127843745e-01
5541 7.984799999999999898e+00 2.239731055283201433e-01
5542 7.943800000000000416e+00 1.829886116675024377e-01
5543 7.949000000000000732e+00 1.857600602928413669e-01
5544 7.852200000000000735e+00 1.661982912066188312e-01
5545 7.903200000000000891e+00 1.583099238835013189e-01
5546 7.960399999999999920e+00 1.466169430863977219e-01
5547 7.900000000000000355e+00 1.829542019194969338e-01
5548 7.879999999999999893e+00 1.978154695669678553e-01
5549 7.944399999999999906e+00 1.406495218619673027e-01
5550 7.976799999999999891e+00 1.523691307319171018e-01
5551 7.968000000000000860e+00 1.749130069491689199e-01
5552 7.954599999999999227e+00 1.797377200255974861e-01
5553 7.984799999999999898e+00 1.906423667498911012e-01
5554 7.986600000000001032e+00 1.952749036614793154e-01
5555 7.983199999999999186e+00 1.892711071452799210e-01
5556 7.971999999999999531e+00 2.104832534906282415e-01
5557 8.019000000000000128e+00 2.239533880074155991e-01
5558 7.980000000000001315e+00 2.012856676467554007e-01
5559 7.986199999999999299e+00 2.020192862080253671e-01
5560 7.996800000000000352e+00 2.218145892406540032e-01
5561 8.022000000000000242e+00 2.180847541668146927e-01
5562 8.006399999999999295e+00 2.184085346317768406e-01
5563 7.993999999999999773e+00 2.103486629384651863e-01
5564 8.009199999999999875e+00 1.924002910600709215e-01
5565 8.054600000000000648e+00 2.340243747988658141e-01
5566 7.991800000000000459e+00 2.219225810953000810e-01
5567 8.052600000000001756e+00 2.248899464182425867e-01
5568 8.047800000000000509e+00 2.465758138990926107e-01
5569 8.083400000000001029e+00 2.283867947145807598e-01
5570 8.061600000000000321e+00 2.554800344449641436e-01
5571 8.047599999999999199e+00 2.275308506554662713e-01
5572 8.013600000000000279e+00 2.548382388889078309e-01
5573 8.081999999999998963e+00 2.466077046647167093e-01
5574 8.019400000000000972e+00 2.377757935535070311e-01
5575 8.023400000000000531e+00 2.164834589524106401e-01
5576 8.049000000000001265e+00 1.921946929548266347e-01
5577 7.994400000000000617e+00 2.104993301652051674e-01
5578 8.008000000000000895e+00 1.962074412452292638e-01
5579 7.991200000000000969e+00 2.070565912981280898e-01
5580 7.986199999999999299e+00 1.988795414314907528e-01
5581 7.971999999999999531e+00 1.828818197634745624e-01
5582 7.970799999999999663e+00 2.054543063554523652e-01
5583 7.930000000000001492e+00 2.199645425972106272e-01
5584 7.986799999999999677e+00 2.149529064702314640e-01
5585 8.064199999999999591e+00 2.275802100359344549e-01
5586 8.022600000000000620e+00 2.265745969873941001e-01
5587 7.998000000000000220e+00 2.169508700143884528e-01
5588 7.968000000000000860e+00 2.279433262896722046e-01
5589 7.974600000000000577e+00 2.255951417916618462e-01
5590 8.009800000000000253e+00 2.360066778716230496e-01
5591 7.972400000000000375e+00 2.158652542675639219e-01
5592 8.009800000000000253e+00 1.947267624133878217e-01
5593 7.956599999999999895e+00 1.934587501251880670e-01
5594 7.971600000000000463e+00 2.180555158669463811e-01
5595 7.958000000000000185e+00 2.170791560698538125e-01
5596 7.985400000000000276e+00 2.590034131049240296e-01
5597 8.014400000000000190e+00 2.227320542714945895e-01
5598 7.986400000000000610e+00 1.950090459440280144e-01
5599 7.964400000000000368e+00 2.020892080245751954e-01
5600 7.988800000000000345e+00 2.056424858826601532e-01
5601 7.980999999999999872e+00 2.130766998054926531e-01
5602 7.998800000000000132e+00 2.142513290507204737e-01
5603 7.991400000000001391e+00 2.096817779398105763e-01
5604 7.969599999999999795e+00 2.098330002644960557e-01
5605 8.006000000000000227e+00 2.076443112632753718e-01
5606 7.954600000000001003e+00 2.058087656053550485e-01
5607 8.010999999999999233e+00 2.089336736861725219e-01
5608 8.024399999999999977e+00 2.177484052754465049e-01
5609 8.055400000000000560e+00 1.683340963679076652e-01
5610 7.990999999999999659e+00 1.511134673018921515e-01
5611 7.971799999999999997e+00 1.670102751329991531e-01
5612 8.004200000000000870e+00 1.777941281370113702e-01
5613 8.033000000000001251e+00 1.567655574416779718e-01
5614 8.051599999999998758e+00 1.910268253413640038e-01
5615 8.068200000000000927e+00 1.822054664383044309e-01
5616 8.030799999999999272e+00 1.905840287117470389e-01
5617 8.047399999999999665e+00 1.844810234143339778e-01
5618 8.042799999999999727e+00 2.020941166882400941e-01
5619 8.004799999999999471e+00 2.043826607126935924e-01
5620 8.031200000000000117e+00 2.397741270446001050e-01
5621 8.047200000000000131e+00 2.391786612555561187e-01
5622 8.030000000000001137e+00 2.414860658505994795e-01
5623 7.996199999999999974e+00 2.346028814827303688e-01
5624 8.038800000000000168e+00 2.265667936834522000e-01
5625 8.091800000000000992e+00 2.413457934168316554e-01
5626 8.023600000000000065e+00 2.008923293707353952e-01
5627 8.009999999999999787e+00 2.134619404015619393e-01
5628 8.059799999999999187e+00 1.937291717837043015e-01
5629 8.125600000000000378e+00 2.176736272496050950e-01
5630 8.060800000000000409e+00 2.423591384701637430e-01
5631 8.053799999999998960e+00 2.518752707194575335e-01
5632 8.022800000000000153e+00 2.373169020529302120e-01
5633 8.056000000000000938e+00 2.529357230602272688e-01
5634 8.016000000000000014e+00 2.516923518901598711e-01
5635 8.041000000000000369e+00 2.004560799776352598e-01
5636 8.008799999999999031e+00 2.346836849889656629e-01
5637 8.055200000000001026e+00 2.557231940986190999e-01
5638 8.018200000000001992e+00 2.310815267389414174e-01
5639 7.990199999999999747e+00 2.680361766627782361e-01
5640 8.070399999999999352e+00 2.119906790403768282e-01
5641 7.953000000000000291e+00 2.235393477667858286e-01
5642 8.024600000000001288e+00 2.648525023480050034e-01
5643 8.015000000000000568e+00 2.236107331949878652e-01
5644 7.998800000000000132e+00 2.576747407100666298e-01
5645 8.034400000000001540e+00 2.189413802824856370e-01
5646 7.996999999999999886e+00 2.473900563886918258e-01
5647 7.988400000000000389e+00 2.344622101746889620e-01
5648 8.045800000000001617e+00 2.283977933343491473e-01
5649 8.003200000000001424e+00 2.536644082247253018e-01
5650 8.010999999999999233e+00 2.187519142773383662e-01
5651 7.969400000000000261e+00 2.204369479012083244e-01
5652 7.964200000000000834e+00 1.889047167224790491e-01
5653 7.978399999999998826e+00 2.387270575364259517e-01
5654 8.041599999999998971e+00 2.179087148326105394e-01
5655 7.989799999999999791e+00 2.100926271909607512e-01
5656 8.006199999999999761e+00 2.391865213593776240e-01
5657 8.003999999999999559e+00 2.443837965168723092e-01
5658 7.995600000000000485e+00 2.507688337892093333e-01
5659 7.916800000000000281e+00 2.533429927983010255e-01
5660 7.940199999999999037e+00 2.654250025901855881e-01
5661 7.986600000000000144e+00 2.472201609901588382e-01
5662 8.026600000000001955e+00 2.365851390091949502e-01
5663 8.021399999999999864e+00 2.346951384242972893e-01
5664 7.973799999999999777e+00 2.131191966951829220e-01
5665 7.912200000000001232e+00 2.543865405244547517e-01
5666 7.971799999999999997e+00 2.278068304507133157e-01
5667 8.009600000000000719e+00 2.738552318287896248e-01
5668 8.036400000000000432e+00 2.566224619942689134e-01
5669 7.993199999999998973e+00 2.471390539756921634e-01
5670 8.022400000000001086e+00 2.437583393445237612e-01
5671 7.998800000000000132e+00 2.554784374462940599e-01
5672 7.978199999999999292e+00 2.600208299348343854e-01
5673 7.905600000000001515e+00 2.346666742424240726e-01
5674 7.918400000000000105e+00 2.400520943462066403e-01
5675 7.943200000000000038e+00 2.073972805993367641e-01
5676 7.962600000000000122e+00 2.230715759571353929e-01
5677 7.956399999999999473e+00 2.306674836209039459e-01
5678 7.959000000000000519e+00 2.228376987854616409e-01
5679 7.961800000000001098e+00 2.128387934564562323e-01
5680 7.970799999999999663e+00 2.358707103478516476e-01
5681 7.922800000000000509e+00 2.293787086893638583e-01
5682 7.959800000000001319e+00 2.222771963112728510e-01
5683 7.962200000000000166e+00 2.392371877447150019e-01
5684 7.977799999999999336e+00 2.055769247751315087e-01
5685 7.970799999999999663e+00 1.950801681360770368e-01
5686 7.973999999999999311e+00 1.868361849321485968e-01
5687 8.023600000000000065e+00 1.987570577363231283e-01
5688 8.022600000000000620e+00 1.807561008652268653e-01
5689 8.082800000000000651e+00 1.846355112106011220e-01
5690 8.037600000000001188e+00 1.683488283297511212e-01
5691 8.059999999999998721e+00 1.776553967657610866e-01
5692 7.990800000000000125e+00 2.072029729516448038e-01
5693 8.012800000000000367e+00 2.023892091985144692e-01
5694 7.999800000000000466e+00 2.220845604719068611e-01
5695 8.006800000000000139e+00 2.136047565013475535e-01
5696 8.018200000000000216e+00 2.282940910317217131e-01
5697 7.998599999999998822e+00 2.243772894033619625e-01
5698 7.965399999999999814e+00 1.910088165504409408e-01
5699 7.961200000000000720e+00 2.122373011513292440e-01
5700 7.953799999999999315e+00 2.168277473018618007e-01
5701 7.921200000000000685e+00 1.951277325241085880e-01
5702 7.902200000000000557e+00 1.936630888940894801e-01
5703 7.883000000000000007e+00 2.120192444095582718e-01
5704 7.887000000000000455e+00 1.787299639120426276e-01
5705 7.909399999999999764e+00 1.747813720051426545e-01
5706 7.896399999999999864e+00 1.468393952589017726e-01
5707 7.932399999999999451e+00 1.565987483985743500e-01
5708 7.879600000000000826e+00 1.448208824721078092e-01
5709 7.871000000000000441e+00 1.569170481496514891e-01
5710 7.844399999999998485e+00 1.562688964573563655e-01
5711 7.866600000000000037e+00 1.427760764273904304e-01
5712 7.825000000000000178e+00 1.492024128491226120e-01
5713 7.898200000000000109e+00 1.318694505941389594e-01
5714 7.886199999999999655e+00 1.748895422831224788e-01
5715 7.885800000000000587e+00 1.736097693103704487e-01
5716 7.943800000000000416e+00 1.560188193776636534e-01
5717 7.901799999999999713e+00 1.842132242809945974e-01
5718 7.915200000000001346e+00 1.699909174044308691e-01
5719 7.861799999999999677e+00 1.670303924440099674e-01
5720 7.861200000000001076e+00 1.873212000815711598e-01
5721 7.873199999999999754e+00 1.697750040494772072e-01
5722 7.908199999999999008e+00 1.615463772419549748e-01
5723 7.864600000000001145e+00 1.649170943231781650e-01
5724 7.891800000000000814e+00 1.866955596686755980e-01
5725 7.918000000000001037e+00 1.330672010677312889e-01
5726 7.910600000000000520e+00 1.326932100749695920e-01
5727 7.857000000000001094e+00 1.387045781508310371e-01
5728 7.925799999999999734e+00 1.022543495407408076e-01
5729 7.918800000000000061e+00 1.124659592943573067e-01
5730 7.954600000000001003e+00 1.186856688905616880e-01
5731 7.916599999999999859e+00 1.477480558247723785e-01
5732 7.860400000000001164e+00 1.430847580981285672e-01
5733 7.865600000000000591e+00 1.767777361547547554e-01
5734 7.888399999999999856e+00 1.473883577491791330e-01
5735 7.845400000000000595e+00 1.691878482634021907e-01
5736 7.859999999999999432e+00 1.484501263050995168e-01
5737 7.811800000000000743e+00 1.566995596675370139e-01
5738 7.877399999999999736e+00 1.903690310948709663e-01
5739 7.854400000000000936e+00 1.478465691181233832e-01
5740 7.804599999999998872e+00 1.513241818084605506e-01
5741 7.856200000000001182e+00 1.529301539919450670e-01
5742 7.820599999999998886e+00 1.585841353982169466e-01
5743 7.875800000000000800e+00 1.407401577375839430e-01
5744 7.824800000000000644e+00 1.667993764976357096e-01
5745 7.819599999999999440e+00 1.803364854930917527e-01
5746 7.869600000000000151e+00 1.850458537768409073e-01
5747 7.855199999999999072e+00 1.810523460218066705e-01
5748 7.859400000000000830e+00 1.907716121439455292e-01
5749 7.879400000000001292e+00 1.885826291045919478e-01
5750 7.915000000000000924e+00 1.452344311793866971e-01
5751 7.917799999999999727e+00 1.466621696280264175e-01
5752 7.891200000000000436e+00 1.502867658844251331e-01
5753 7.889400000000000190e+00 1.211553052903586586e-01
5754 7.864199999999999413e+00 1.232244780877567586e-01
5755 7.832000000000000739e+00 1.217301934607845915e-01
5756 7.862200000000001410e+00 9.260038876808265873e-02
5757 7.851999999999999424e+00 1.039284369169479749e-01
5758 7.858600000000000030e+00 9.994062237148627903e-02
5759 7.869400000000000617e+00 1.016081099125459436e-01
5760 7.862000000000000099e+00 1.063473553973017516e-01
5761 7.853199999999999292e+00 7.135791476773965802e-02
5762 7.855200000000000848e+00 9.616294504641603735e-02
5763 7.875999999999999446e+00 1.227723095815990151e-01
5764 7.869200000000001083e+00 1.245402424921359941e-01
5765 7.837000000000000632e+00 1.031817813375986437e-01
5766 7.887200000000001765e+00 1.098178127627755241e-01
5767 7.875400000000000844e+00 1.083647913300257726e-01
5768 7.880600000000001160e+00 1.114226547879738349e-01
5769 7.840999999999999304e+00 1.047244002131309248e-01
5770 7.864800000000000679e+00 9.814576913958152071e-02
5771 7.864600000000000257e+00 1.078386201692140833e-01
5772 7.842599999999999127e+00 1.108868251867642096e-01
5773 7.865999999999999659e+00 1.373657890451623342e-01
5774 7.871000000000000441e+00 1.396773424718554257e-01
5775 7.903000000000000469e+00 1.373788921195683022e-01
5776 7.918600000000000527e+00 1.249033546386964233e-01
5777 7.863800000000000345e+00 1.533491180281125466e-01
5778 7.922800000000000509e+00 1.511416289445103034e-01
5779 7.867799999999999905e+00 1.262972367076968250e-01
5780 7.945000000000000284e+00 1.527848159994965316e-01
5781 7.910200000000000564e+00 1.381047138949282882e-01
5782 7.930600000000000094e+00 1.344189272386892842e-01
5783 7.878999999999999559e+00 1.259565004277270472e-01
5784 7.847400000000000375e+00 1.320553217405492641e-01
5785 7.907400000000000873e+00 1.323660379402512022e-01
5786 7.871999999999999886e+00 1.224692614495572346e-01
5787 7.888000000000000789e+00 1.393754641247878512e-01
5788 7.888399999999998968e+00 1.517399354158291136e-01
5789 7.867199999999999527e+00 1.380299677606279252e-01
5790 7.911200000000000898e+00 1.183741187929186200e-01
5791 7.863999999999999879e+00 1.318756990502800430e-01
5792 7.822200000000000486e+00 1.334554307624833125e-01
5793 7.892400000000000304e+00 1.217349908612969239e-01
5794 7.946399999999999686e+00 1.348200578549052508e-01
5795 7.948199999999999932e+00 1.470761435447640597e-01
5796 7.952600000000001224e+00 1.343489784107048668e-01
5797 7.947200000000000486e+00 1.485881287317395438e-01
5798 7.942000000000000171e+00 1.306466991546285927e-01
5799 7.912600000000000300e+00 1.513767749689496345e-01
5800 8.026600000000000179e+00 1.442008599142183267e-01
5801 7.974999999999999645e+00 1.170739936962946898e-01
5802 7.927400000000000446e+00 1.207823165864938819e-01
5803 7.953800000000001091e+00 1.418772427135514824e-01
5804 7.963800000000000878e+00 1.021721684217379855e-01
5805 7.917799999999999727e+00 9.653948415026884777e-02
5806 7.911799999999999500e+00 1.001464527579486452e-01
5807 7.971799999999999997e+00 9.315767279188542915e-02
5808 7.953400000000000247e+00 1.048521244419969578e-01
5809 7.923199999999999577e+00 1.018388530964486755e-01
5810 7.894200000000000550e+00 1.054614242270604380e-01
5811 7.885800000000000587e+00 9.815840259498945231e-02
5812 7.895600000000001728e+00 1.132030388284697986e-01
5813 7.903000000000000469e+00 8.810766141488500514e-02
5814 7.931600000000000428e+00 9.321012820504001595e-02
5815 7.964599999999999902e+00 8.409404259518044045e-02
5816 7.951800000000000423e+00 9.233868095224230521e-02
5817 7.933199999999999363e+00 8.258978145024972739e-02
5818 7.898600000000000065e+00 7.754719853095928817e-02
5819 7.882200000000000095e+00 8.961624852670409258e-02
5820 7.914200000000001012e+00 7.373324894509956928e-02
5821 7.892000000000000348e+00 8.043481833136709169e-02
5822 7.887200000000001765e+00 9.177380889992547974e-02
5823 7.833199999999999719e+00 1.028480043559427820e-01
5824 7.874399999999999622e+00 7.246825511905213846e-02
5825 7.885800000000000587e+00 5.821436248899410082e-02
5826 7.878399999999999181e+00 5.514098294372338921e-02
5827 7.876600000000000712e+00 6.113892377201286116e-02
5828 7.940000000000000391e+00 7.191216865037514117e-02
5829 7.951599999999999113e+00 7.088616226034533119e-02
5830 7.987400000000000944e+00 8.474743653940230992e-02
5831 7.969400000000000261e+00 5.953661058542042417e-02
5832 7.984200000000001296e+00 5.207640540590351835e-02
5833 7.933400000000000674e+00 5.049720784360261366e-02
5834 7.960400000000001697e+00 4.532778397407045273e-02
5835 8.049600000000001643e+00 9.019827049339688985e-02
5836 8.069800000000000750e+00 9.985245114667951061e-02
5837 8.101200000000000401e+00 1.030360713536768863e-01
5838 8.124799999999998690e+00 1.235761789342914724e-01
5839 8.081600000000001671e+00 1.135600634025888955e-01
5840 8.104000000000000981e+00 1.212046203739774730e-01
5841 8.115600000000000591e+00 1.221152242760910750e-01
5842 8.043600000000001415e+00 1.068459077363284604e-01
5843 8.105000000000000426e+00 1.256063692652567287e-01
5844 8.084199999999999164e+00 1.187351338063002415e-01
5845 8.118999999999999773e+00 1.388037463471359090e-01
5846 8.078399999999998471e+00 1.405490946253301343e-01
5847 8.108599999999999142e+00 1.382743938695810137e-01
5848 8.082399999999998030e+00 1.305932923239167820e-01
5849 8.097599999999999909e+00 1.373173259279396041e-01
5850 8.090799999999999770e+00 1.513394594942112092e-01
5851 8.062200000000000699e+00 1.705847355421933054e-01
5852 8.144399999999999196e+00 1.509783030769653867e-01
5853 8.088200000000000500e+00 1.578689076417520154e-01
5854 8.144200000000001438e+00 1.619499675825840923e-01
5855 8.065999999999998948e+00 1.765908264888071677e-01
5856 8.017400000000000304e+00 1.585061765358057317e-01
5857 8.015199999999998326e+00 1.612311136226502184e-01
5858 8.008799999999999031e+00 1.525928962959940405e-01
5859 7.973200000000000287e+00 1.495578550260734940e-01
5860 8.072599999999999554e+00 1.500230915559336853e-01
5861 7.971799999999999109e+00 1.549713263800759355e-01
5862 8.001400000000000290e+00 1.649321314965644658e-01
5863 8.025400000000001199e+00 1.559701509905020989e-01
5864 7.992400000000000837e+00 1.585319147679735974e-01
5865 7.945199999999999818e+00 1.718516569602983601e-01
5866 7.998800000000000132e+00 1.406747738580020057e-01
5867 7.990199999999999747e+00 1.519208741417715225e-01
5868 8.022000000000000242e+00 1.184959071023130861e-01
5869 8.009200000000001651e+00 1.353976070689583144e-01
5870 7.998000000000000220e+00 1.164209603121363068e-01
5871 7.996600000000000819e+00 1.146827275573788496e-01
5872 8.029999999999999361e+00 1.337968609497249550e-01
5873 8.055400000000000560e+00 1.279883119663668412e-01
5874 8.106399999999998940e+00 1.492803001068794821e-01
5875 8.058199999999999363e+00 1.331352395123093224e-01
5876 8.078999999999998849e+00 1.408025567949672541e-01
5877 8.038399999999999324e+00 1.491245385575426519e-01
5878 8.058600000000001984e+00 1.304053986612516980e-01
5879 8.086999999999999744e+00 1.071302011572833751e-01
5880 8.128400000000000958e+00 1.334039279781522036e-01
5881 8.044800000000000395e+00 1.279291679016166527e-01
5882 8.053399999999999892e+00 1.157609951581272806e-01
5883 8.034600000000001074e+00 1.169446364738460226e-01
5884 8.056799999999999073e+00 1.124047685821202153e-01
5885 8.047000000000000597e+00 9.988313170901301496e-02
5886 8.044200000000000017e+00 1.005080693277907722e-01
5887 8.043600000000001415e+00 8.241582372336048179e-02
5888 8.032599999999998630e+00 9.880550591945792827e-02
5889 8.050000000000000711e+00 8.619187896780072800e-02
5890 8.078399999999998471e+00 9.859517229560475771e-02
5891 8.039199999999999235e+00 1.038943309329243281e-01
5892 8.062599999999999767e+00 1.209074356687791091e-01
5893 8.031400000000001427e+00 9.225555809814392494e-02
5894 7.967200000000000060e+00 1.396012607392927707e-01
5895 8.000799999999999912e+00 1.413708315035319130e-01
5896 7.999000000000000554e+00 1.503489274986689328e-01
5897 8.024800000000000821e+00 1.394691076905564542e-01
5898 8.018600000000001060e+00 1.538741303793461912e-01
5899 7.984999999999999432e+00 1.339838796273643551e-01
5900 7.988800000000000345e+00 1.096632664113193212e-01
5901 7.941400000000001569e+00 1.537006441105567833e-01
5902 7.964400000000000368e+00 1.508579729414391557e-01
5903 7.995199999999999640e+00 1.287581919723945201e-01
5904 7.998800000000000132e+00 1.323185247801682840e-01
5905 8.019800000000000040e+00 1.519887890602461544e-01
5906 8.015399999999999636e+00 1.629278613374643692e-01
5907 8.018000000000000682e+00 1.261716291406273782e-01
5908 8.026399999999998869e+00 1.515410439451966018e-01
5909 8.027199999999998781e+00 1.404844190648913416e-01
5910 7.977600000000000691e+00 1.833635950781944135e-01
5911 8.002399999999999736e+00 1.690622607207179218e-01
5912 8.065000000000001279e+00 1.819265785969714500e-01
5913 8.077799999999999869e+00 1.619000679431604750e-01
5914 7.972599999999999909e+00 1.264615672842940297e-01
5915 8.007799999999999585e+00 1.468575908831408761e-01
5916 8.066999999999998394e+00 1.255340591234108405e-01
5917 8.098200000000000287e+00 1.517356648912840111e-01
5918 8.145799999999999486e+00 1.655022416766611937e-01
5919 8.117200000000000415e+00 1.421856251524745984e-01
5920 8.103600000000000136e+00 1.585374656035601071e-01
5921 8.125000000000000000e+00 1.647422228816888823e-01
5922 8.118600000000000705e+00 1.524103933463855087e-01
5923 8.134399999999999409e+00 1.463438690208784532e-01
5924 8.236999999999998323e+00 1.697779726584105475e-01
5925 8.228600000000000136e+00 1.804832623818619086e-01
5926 8.145400000000000418e+00 1.687807097982468585e-01
5927 8.118999999999999773e+00 1.857329265370036564e-01
5928 8.146800000000000708e+00 2.016816104656049269e-01
5929 8.102600000000000691e+00 1.850674687782811745e-01
5930 8.113200000000000855e+00 1.884363871443094640e-01
5931 8.136199999999998766e+00 1.867831684065778819e-01
5932 8.146600000000001174e+00 2.198808040734797353e-01
5933 8.126400000000000290e+00 1.913636538112711560e-01
5934 8.092600000000000904e+00 1.756711928575654669e-01
5935 8.078599999999999781e+00 1.857582514990922806e-01
5936 8.102800000000000225e+00 1.911488216024362363e-01
5937 8.138999999999999346e+00 1.883074082451351994e-01
5938 8.141000000000000014e+00 1.916135694568627812e-01
5939 8.117200000000000415e+00 1.607675091553016355e-01
5940 8.088800000000000878e+00 1.974236865221598580e-01
5941 8.093400000000000816e+00 1.671855496147918174e-01
5942 8.127199999999998425e+00 1.582449746437466775e-01
5943 8.120799999999999130e+00 1.618879612571608728e-01
5944 8.115999999999999659e+00 1.555370052431254702e-01
5945 8.122199999999999420e+00 1.730247149975980281e-01
5946 8.126000000000001222e+00 1.608355682055434832e-01
5947 8.139799999999999258e+00 1.731545898900747893e-01
5948 8.165600000000001302e+00 1.882021466402550303e-01
5949 8.180799999999999628e+00 1.644475357066806920e-01
5950 8.154999999999999361e+00 1.380993845026111388e-01
5951 8.096000000000000085e+00 1.367985380038836685e-01
5952 8.134199999999999875e+00 1.574022617372444754e-01
5953 8.184799999999999187e+00 1.303513406145100639e-01
5954 8.225999999999999091e+00 1.305894329568822732e-01
5955 8.189600000000000435e+00 1.278382102503002604e-01
5956 8.183199999999999363e+00 1.412581749846712753e-01
5957 8.192600000000000549e+00 1.510815938491515964e-01
5958 8.230399999999999494e+00 1.549419504201492714e-01
5959 8.233799999999998676e+00 1.436672266037038459e-01
5960 8.235800000000001120e+00 1.557917584469731553e-01
5961 8.233399999999999608e+00 1.355444133854286914e-01
5962 8.203599999999999781e+00 1.218689788256223511e-01
5963 8.264599999999999724e+00 1.126660907283111579e-01
5964 8.167199999999999349e+00 1.149992695628976325e-01
5965 8.215399999999998926e+00 1.328971331519233079e-01
5966 8.168000000000001037e+00 1.533490136909919643e-01
5967 8.159400000000001540e+00 1.533066469530921239e-01
5968 8.138600000000000279e+00 1.659712264219314337e-01
5969 8.125800000000001688e+00 1.783460456528263294e-01
5970 8.184000000000001052e+00 1.616940320481867754e-01
5971 8.162000000000000810e+00 1.743164937692356087e-01
5972 8.160599999999998744e+00 1.582121613530389215e-01
5973 8.190799999999999415e+00 1.831754131972955779e-01
5974 8.150399999999999423e+00 1.687842646694294735e-01
5975 8.187000000000001165e+00 1.639636545091624487e-01
5976 8.169399999999999551e+00 1.756267861119142071e-01
5977 8.175000000000000711e+00 1.799757761477915330e-01
5978 8.203200000000000713e+00 1.965077911941407462e-01
5979 8.188800000000000523e+00 1.632973729121200424e-01
5980 8.181000000000000938e+00 1.386538135068775546e-01
5981 8.208999999999999631e+00 1.652479349341468007e-01
5982 8.150000000000002132e+00 1.559607642966653884e-01
5983 8.147199999999999775e+00 1.596537252932106743e-01
5984 8.185000000000000497e+00 1.076029739365972349e-01
5985 8.168799999999999173e+00 1.386775829036546726e-01
5986 8.217000000000002302e+00 1.360423463484809470e-01
5987 8.194399999999999906e+00 1.614867424899023296e-01
5988 8.194399999999999906e+00 1.579008803015359286e-01
5989 8.203599999999999781e+00 1.658501974674737034e-01
5990 8.167199999999999349e+00 1.530838724359950553e-01
5991 8.158799999999999386e+00 1.670957569778481755e-01
5992 8.177200000000000912e+00 1.632483751833384567e-01
5993 8.169200000000000017e+00 1.758902839840793264e-01
5994 8.210200000000000387e+00 1.742963912420451844e-01
5995 8.260799999999999699e+00 1.493683768406151580e-01
5996 8.159399999999999764e+00 1.652960011615527414e-01
5997 8.150000000000002132e+00 1.834735948304280218e-01
5998 8.147999999999999687e+00 1.758876914397368707e-01
5999 8.161599999999999966e+00 1.694850081865651448e-01
6000 8.242399999999999949e+00 1.675798555912972887e-01
6001 8.185800000000000409e+00 1.999060579372222146e-01
6002 8.151999999999999247e+00 2.002812023131476937e-01
6003 8.207800000000000651e+00 1.770575951491490940e-01
6004 8.166000000000000369e+00 1.323598126320826296e-01
6005 8.163999999999999702e+00 1.519463063058790753e-01
6006 8.208000000000000185e+00 1.390720676483959417e-01
6007 8.109600000000000364e+00 1.631533266593115095e-01
6008 8.105199999999999960e+00 1.578336846177015862e-01
6009 8.149399999999999977e+00 1.772563341604470599e-01
6010 8.127000000000000668e+00 1.407906246878677381e-01
6011 8.132400000000000517e+00 1.545658694537703770e-01
6012 8.087799999999999656e+00 1.526010222770477209e-01
6013 8.159200000000002007e+00 1.177887600749748936e-01
6014 8.123999999999998778e+00 1.215127976799151716e-01
6015 8.109400000000000830e+00 1.122363933846771966e-01
6016 8.147600000000000620e+00 1.215097033162374357e-01
6017 8.155200000000000671e+00 1.157436477738628677e-01
6018 8.204200000000000159e+00 1.136765235217896408e-01
6019 8.161800000000001276e+00 1.403311512102711767e-01
6020 8.126000000000001222e+00 1.382180885412615523e-01
6021 8.175399999999999778e+00 1.607595969141500658e-01
6022 8.099199999999999733e+00 1.357531288773853873e-01
6023 8.141999999999999460e+00 1.377197153642136240e-01
6024 8.159399999999999764e+00 1.142280525965492788e-01
6025 8.184400000000000119e+00 1.199014929014648734e-01
6026 8.201000000000002288e+00 1.070540050628655676e-01
6027 8.206199999999999051e+00 1.112134524237065047e-01
6028 8.184000000000001052e+00 1.164652737943804306e-01
6029 8.150999999999999801e+00 1.107628096429483788e-01
6030 8.130399999999999849e+00 1.201664179377916891e-01
6031 8.171000000000001151e+00 1.180637116136876857e-01
6032 8.102199999999999847e+00 1.448409886737865859e-01
6033 8.112600000000000477e+00 1.342807804564750129e-01
6034 8.206199999999999051e+00 1.248738243187898639e-01
6035 8.161400000000000432e+00 1.138028470645615353e-01
6036 8.126599999999999824e+00 9.697777064874203712e-02
6037 8.177799999999999514e+00 1.087975735023535701e-01
6038 8.104800000000000892e+00 1.023560061745281413e-01
6039 8.139200000000000657e+00 1.199917997198141906e-01
6040 8.124800000000000466e+00 1.107528419499924227e-01
6041 8.153800000000000381e+00 1.133752706722238324e-01
6042 8.165000000000000924e+00 1.073212001423763939e-01
6043 8.141600000000000392e+00 1.048307588449117478e-01
6044 8.153399999999999537e+00 1.036847529774750920e-01
6045 8.180600000000001870e+00 7.518382804832440813e-02
6046 8.194800000000000750e+00 7.416381867191058908e-02
6047 8.211999999999999744e+00 1.141910679519198973e-01
6048 8.156800000000000495e+00 1.219201049868315068e-01
6049 8.124599999999999156e+00 1.359828224446015810e-01
6050 8.169000000000000483e+00 1.370561928553395981e-01
6051 8.150999999999999801e+00 1.408735603298220951e-01
6052 8.065400000000000347e+00 1.544664623793788050e-01
6053 8.103799999999999670e+00 1.586788958872602795e-01
6054 8.089999999999999858e+00 1.653437631118878648e-01
6055 8.125800000000001688e+00 1.478949356807055249e-01
6056 8.112600000000000477e+00 1.392731417036323360e-01
6057 8.135400000000000631e+00 1.284251065796716551e-01
6058 8.155400000000000205e+00 1.259805064285741127e-01
6059 8.151999999999999247e+00 1.379109857843093812e-01
6060 8.142799999999999372e+00 1.185358679893980527e-01
6061 8.103200000000001069e+00 1.363731351843170958e-01
6062 8.184999999999998721e+00 9.317939686432848145e-02
6063 8.164199999999999235e+00 1.256262392973698516e-01
6064 8.152400000000000091e+00 1.302233773175923148e-01
6065 8.242599999999999483e+00 1.510257196639037680e-01
6066 8.238000000000001322e+00 1.109760334486686872e-01
6067 8.210400000000001697e+00 1.155614468583706367e-01
6068 8.218799999999998107e+00 1.317094985185198464e-01
6069 8.215199999999999392e+00 1.207448218351411806e-01
6070 8.268000000000000682e+00 1.351109173975219291e-01
6071 8.204399999999999693e+00 1.402105844792041200e-01
6072 8.268600000000001060e+00 1.177524861733288408e-01
6073 8.251999999999998892e+00 1.091908421068359808e-01
6074 8.250600000000000378e+00 9.381837773059188701e-02
6075 8.272000000000002018e+00 1.012829699406570388e-01
6076 8.190599999999999881e+00 7.682010153599128088e-02
6077 8.211999999999999744e+00 1.001998003990029612e-01
6078 8.164799999999999613e+00 8.651631060094965020e-02
6079 8.162199999999998568e+00 7.972221773132000255e-02
6080 8.101600000000001245e+00 1.022004305274690356e-01
6081 8.097799999999999443e+00 1.078893507256392936e-01
6082 8.136400000000000077e+00 9.076501528672833996e-02
6083 8.053800000000000736e+00 1.047195874705397212e-01
6084 8.084600000000000009e+00 1.146153916365514197e-01
6085 8.121799999999998576e+00 1.184416818522939091e-01
6086 8.113200000000000855e+00 1.366945207387625649e-01
6087 8.116800000000001347e+00 1.224096074660809413e-01
6088 8.125999999999999446e+00 1.426169695372889179e-01
6089 8.123999999999998778e+00 1.505137867439390875e-01
6090 8.121199999999999974e+00 1.272186778739663737e-01
6091 8.121999999999999886e+00 1.184928689837494026e-01
6092 8.105399999999999494e+00 1.188675228983931270e-01
6093 8.141600000000000392e+00 1.132701549394189988e-01
6094 8.115600000000000591e+00 8.301498659880654496e-02
6095 8.143600000000001060e+00 7.318939813934816074e-02
6096 8.147200000000001552e+00 6.252129237307882392e-02
6097 8.207200000000000273e+00 5.956200130955975613e-02
6098 8.196000000000001506e+00 7.625116392554287525e-02
6099 8.193200000000000927e+00 9.821543666858097155e-02
6100 8.146600000000001174e+00 9.853632832615598358e-02
6101 8.169799999999998619e+00 8.787463797933965648e-02
6102 8.187999999999998835e+00 8.651797501097681364e-02
6103 8.197199999999998710e+00 7.604493408505265395e-02
6104 8.164600000000001856e+00 9.196373198168948659e-02
6105 8.197199999999998710e+00 9.359846152581784151e-02
6106 8.218399999999999039e+00 8.350837083789861004e-02
6107 8.224999999999999645e+00 8.752736714879517932e-02
6108 8.142199999999998994e+00 1.070261276511489251e-01
6109 8.169000000000000483e+00 1.231698014937103597e-01
6110 8.245200000000000529e+00 1.356119168804866271e-01
6111 8.233599999999999142e+00 1.475557115126350516e-01
6112 8.231600000000000250e+00 1.325176516544118166e-01
6113 8.209199999999999164e+00 9.254853861623098255e-02
6114 8.247199999999999420e+00 1.200331287603551983e-01
6115 8.218199999999999505e+00 1.259334427386149535e-01
6116 8.266600000000000392e+00 1.207624444933111246e-01
6117 8.231199999999999406e+00 1.168901706731578505e-01
6118 8.297399999999999665e+00 1.003424536275648454e-01
6119 8.269800000000000040e+00 7.940297223656057890e-02
6120 8.312799999999999301e+00 4.138637456941600401e-02
6121 8.366000000000001435e+00 7.341335028453616074e-02
6122 8.361600000000001032e+00 6.305971772851508284e-02
6123 8.351800000000000779e+00 6.646827814830191805e-02
6124 8.345200000000000173e+00 7.734566568334651226e-02
6125 8.353199999999999292e+00 6.281299228662830247e-02
6126 8.302799999999999514e+00 7.358119324936224226e-02
6127 8.287800000000000722e+00 9.396399310374176084e-02
6128 8.283199999999999008e+00 8.323191695497579590e-02
6129 8.236999999999998323e+00 6.747266113026811896e-02
6130 8.208199999999999719e+00 9.181172038470901409e-02
6131 8.253000000000000114e+00 1.117736999477069726e-01
6132 8.282000000000000028e+00 8.285988172813185670e-02
6133 8.258199999999998653e+00 9.157615410138195133e-02
6134 8.253400000000000958e+00 8.501510454031094288e-02
6135 8.254000000000001336e+00 1.119303354770279507e-01
6136 8.178000000000000824e+00 1.263857586913968989e-01
6137 8.203800000000001091e+00 9.374962399924616219e-02
6138 8.196600000000000108e+00 8.068139810390009825e-02
6139 8.157600000000000406e+00 9.013394477110166225e-02
6140 8.165000000000000924e+00 8.507267481394953368e-02
6141 8.155400000000000205e+00 9.267517466937960635e-02
6142 8.179400000000001114e+00 7.737989402939240979e-02
6143 8.188599999999999213e+00 5.600471408729797845e-02
6144 8.186799999999999855e+00 9.400442542774256616e-02
6145 8.128999999999999559e+00 8.943064351775618925e-02
6146 8.083800000000000097e+00 7.901260658907542644e-02
6147 8.077799999999999869e+00 1.096227713570495782e-01
6148 8.121600000000000819e+00 1.140170513563652094e-01
6149 8.097599999999999909e+00 1.085418260395504264e-01
6150 8.122600000000000264e+00 9.773908123161394179e-02
6151 8.126200000000000756e+00 8.180630782525274980e-02
6152 8.045799999999999841e+00 1.139689080407458727e-01
6153 8.072599999999999554e+00 8.580937011772074574e-02
6154 8.089199999999999946e+00 1.036013127329958455e-01
6155 8.065799999999999415e+00 8.626953112194372941e-02
6156 8.079800000000000537e+00 1.071490177276487737e-01
6157 8.083999999999999631e+00 7.163965382384247793e-02
6158 8.188399999999999679e+00 9.147266258287239937e-02
6159 8.126400000000000290e+00 9.182139184307774871e-02
6160 8.156200000000001893e+00 1.063027375000288044e-01
6161 8.190599999999999881e+00 8.983032895409015506e-02
6162 8.180000000000001492e+00 9.194911636334515692e-02
6163 8.177400000000000446e+00 7.791153958175903171e-02
6164 8.164600000000000080e+00 9.187669998427248907e-02
6165 8.187400000000002009e+00 8.471722375054567544e-02
6166 8.162200000000000344e+00 7.429261066889490672e-02
6167 8.169000000000000483e+00 7.284229540589728935e-02
6168 8.166599999999998971e+00 9.694765597991532313e-02
6169 8.116400000000000503e+00 1.119594926748063435e-01
6170 8.187200000000000699e+00 7.999619990974574102e-02
6171 8.225000000000001421e+00 5.863991814455420115e-02
6172 8.255799999999998917e+00 7.365020027128241220e-02
6173 8.211000000000000298e+00 9.628665535784280971e-02
6174 8.213600000000001344e+00 9.354853285861852719e-02
6175 8.226400000000001711e+00 9.448284500373621553e-02
6176 8.224399999999999267e+00 7.639088950915555454e-02
6177 8.188200000000000145e+00 1.009266664464849722e-01
6178 8.213199999999998724e+00 7.195743186078852605e-02
6179 8.229800000000000892e+00 9.267120372586090671e-02
6180 8.197200000000000486e+00 9.323964821898479693e-02
6181 8.181000000000000938e+00 9.456891666927356999e-02
6182 8.152000000000001023e+00 9.031101815393303978e-02
6183 8.156800000000000495e+00 1.087170271852576364e-01
6184 8.182400000000001228e+00 1.252653503567527082e-01
6185 8.166199999999999903e+00 9.352107783810037489e-02
6186 8.156600000000000961e+00 1.029635275230993408e-01
6187 8.163399999999999324e+00 7.683207663469726612e-02
6188 8.132600000000000051e+00 8.021900024308471766e-02
6189 8.121000000000000441e+00 7.650673172995968441e-02
6190 8.160000000000000142e+00 1.143877615831344757e-01
6191 8.125000000000000000e+00 9.448597779564973931e-02
6192 8.185400000000001342e+00 1.137532768758773433e-01
6193 8.117200000000000415e+00 1.093238857706770595e-01
6194 8.073000000000000398e+00 9.226873793436231319e-02
6195 8.099199999999999733e+00 1.171823877551573106e-01
6196 8.118199999999998084e+00 1.007735679630329950e-01
6197 8.082000000000000739e+00 9.283404547901598358e-02
6198 8.161399999999998656e+00 9.684486563571659268e-02
6199 8.192800000000000082e+00 8.720522920100613751e-02
6200 8.135999999999999233e+00 8.060669947343088171e-02
6201 8.153999999999999915e+00 9.461585490814952704e-02
6202 8.173799999999999955e+00 7.672986380803764606e-02
6203 8.177799999999999514e+00 9.361555426316718609e-02
6204 8.168599999999999639e+00 6.282139762851528253e-02
6205 8.215799999999997993e+00 7.749136726113456386e-02
6206 8.239200000000000301e+00 8.247297739259834559e-02
6207 8.197199999999998710e+00 7.309905608145718381e-02
6208 8.142000000000001236e+00 8.919955156837977572e-02
6209 8.122400000000000730e+00 9.670102377948242012e-02
6210 8.173199999999999577e+00 7.111871764873162194e-02
6211 8.163600000000000634e+00 7.913613586725107285e-02
6212 8.126400000000000290e+00 8.729517741547927756e-02
6213 8.132999999999999119e+00 6.551335741663681655e-02
6214 8.171800000000001063e+00 5.211709892156334706e-02
6215 8.150000000000000355e+00 5.866446965583180934e-02
6216 8.158200000000000784e+00 6.998022577842985537e-02
6217 8.187599999999999767e+00 7.462203427942715184e-02
6218 8.180800000000001404e+00 9.468913348426012677e-02
6219 8.153000000000000469e+00 8.099135756363169680e-02
6220 8.159800000000000608e+00 6.787128995385308117e-02
6221 8.190999999999998948e+00 5.961945991033461983e-02
6222 8.153800000000000381e+00 8.291412424912902868e-02
6223 8.124799999999998690e+00 7.289356624558855635e-02
6224 8.231200000000001182e+00 9.619372120881916621e-02
6225 8.180000000000001492e+00 8.656280956623356448e-02
6226 8.203599999999999781e+00 6.611904415522051881e-02
6227 8.286799999999999500e+00 5.340741521549209614e-02
6228 8.263799999999999812e+00 6.658011715219507021e-02
6229 8.306800000000000850e+00 2.676026905694304375e-02
6230 8.270400000000000418e+00 3.694276654502212653e-02
6231 8.244600000000000151e+00 3.580346351960948803e-02
6232 8.251999999999998892e+00 6.560670697421110142e-02
6233 8.226400000000001711e+00 3.559617957028513024e-02
6234 8.261599999999999611e+00 2.913499613866467330e-02
6235 8.255199999999998539e+00 5.113386353484358771e-02
6236 8.270399999999998641e+00 4.673551112376980732e-02
6237 8.260000000000001563e+00 3.552126123886968634e-02
6238 8.291199999999999903e+00 5.362417365330682945e-02
6239 8.336400000000001143e+00 7.852164032927509696e-02
6240 8.297400000000001441e+00 8.359693774295805235e-02
6241 8.297000000000000597e+00 5.632406235349152884e-02
6242 8.281200000000000117e+00 4.850847348659807767e-02
6243 8.253399999999999181e+00 5.486317526355911911e-02
6244 8.257400000000000517e+00 4.889629842840887558e-02
6245 8.194400000000001683e+00 5.544554084865633420e-02
6246 8.193200000000000927e+00 6.329259040361681632e-02
6247 8.210800000000000765e+00 6.708943284899632209e-02
6248 8.225600000000000023e+00 8.757744001739277417e-02
6249 8.278800000000000381e+00 7.065487952010096606e-02
6250 8.243399999999999395e+00 6.921537401473745743e-02
6251 8.273399999999998755e+00 6.861929757728504886e-02
6252 8.248000000000001108e+00 6.159999999999997422e-02
6253 8.268799999999998818e+00 5.005229265478248341e-02
6254 8.305799999999999628e+00 7.393532308714148571e-02
6255 8.268800000000000594e+00 8.812373119653985065e-02
6256 8.226000000000002643e+00 1.000199980003997763e-01
6257 8.238200000000000855e+00 9.299651606377530577e-02
6258 8.309000000000001052e+00 9.800408154765809232e-02
6259 8.252800000000000580e+00 1.140173320157948367e-01
6260 8.267799999999999372e+00 9.661113807424076549e-02
6261 8.264800000000001035e+00 9.977831427720168511e-02
6262 8.228600000000000136e+00 9.865317024809688862e-02
6263 8.255600000000001160e+00 9.660542427834988011e-02
6264 8.251999999999998892e+00 9.581398645291830385e-02
6265 8.269200000000001438e+00 1.283926477645820907e-01
6266 8.253800000000001802e+00 1.266088148589979145e-01
6267 8.197599999999999554e+00 1.323609005711280651e-01
6268 8.199800000000001532e+00 1.170297056306644073e-01
6269 8.263200000000001211e+00 1.223618894917859190e-01
6270 8.304600000000000648e+00 1.240095480194974148e-01
6271 8.323200000000001708e+00 1.276784711687918850e-01
6272 8.282600000000000406e+00 1.307509388111610937e-01
6273 8.287000000000000810e+00 1.169146697382326128e-01
6274 8.224999999999999645e+00 1.222839318962226085e-01
6275 8.263200000000001211e+00 1.351862123147180572e-01
6276 8.245799999999999130e+00 1.212017821651151239e-01
6277 8.253800000000000026e+00 1.098884525325569128e-01
6278 8.272600000000000620e+00 1.152137491795141300e-01
6279 8.294800000000000395e+00 1.341448172685029694e-01
6280 8.269000000000001904e+00 1.110124317362700119e-01
6281 8.258799999999999031e+00 1.384399942213233314e-01
6282 8.219199999999998951e+00 1.342470558336383846e-01
6283 8.201000000000000512e+00 1.474245569774588482e-01
6284 8.258399999999999963e+00 1.211860057927482831e-01
6285 8.282399999999999096e+00 1.221522328899476428e-01
6286 8.230999999999999872e+00 1.330031578572479223e-01
6287 8.200000000000001066e+00 1.262898254017322253e-01
6288 8.144000000000000128e+00 1.119482023080317495e-01
6289 8.178000000000000824e+00 1.102752918835404744e-01
6290 8.141999999999999460e+00 1.297360397114078745e-01
6291 8.202999999999999403e+00 1.404509878925741251e-01
6292 8.219200000000000728e+00 1.376626020384621729e-01
6293 8.166599999999998971e+00 1.477580725375098880e-01
6294 8.207799999999998875e+00 1.912758008740259585e-01
6295 8.147199999999999775e+00 1.401057886027555488e-01
6296 8.158599999999999852e+00 1.288234761213965240e-01
6297 8.172200000000000131e+00 1.492470167206032261e-01
6298 8.225600000000000023e+00 1.705472603122079600e-01
6299 8.212399999999998812e+00 1.571861571513217815e-01
6300 8.246399999999999508e+00 1.667572127375603619e-01
6301 8.241200000000000969e+00 1.574070900563251663e-01
6302 8.210399999999998144e+00 1.595239417767752577e-01
6303 8.215599999999998460e+00 1.806551632254112805e-01
6304 8.240399999999999281e+00 1.965055927957268800e-01
6305 8.252799999999998803e+00 1.854526138936844482e-01
6306 8.269200000000001438e+00 1.848106923313692640e-01
6307 8.302799999999999514e+00 1.603591968051724104e-01
6308 8.322199999999998710e+00 1.676814599173086784e-01
6309 8.299400000000000333e+00 1.438411902064217485e-01
6310 8.271600000000001174e+00 1.600963709769837318e-01
6311 8.287000000000000810e+00 1.461081791002818153e-01
6312 8.261599999999999611e+00 1.173516425108741962e-01
6313 8.327400000000000801e+00 1.317878901872248376e-01
6314 8.342999999999999972e+00 1.463401517014384645e-01
6315 8.351200000000000401e+00 1.196496218130252975e-01
6316 8.256600000000000605e+00 1.230809814715497358e-01
6317 8.281800000000000495e+00 1.173587320994906730e-01
6318 8.306200000000000472e+00 1.006512394359850987e-01
6319 8.314800000000001745e+00 1.058721493122720264e-01
6320 8.298399999999999110e+00 1.229447355521983004e-01
6321 8.323399999999999466e+00 1.298077347464318132e-01
6322 8.318400000000000460e+00 1.377042047288316584e-01
6323 8.347200000000000841e+00 1.313673932146025847e-01
6324 8.323400000000001242e+00 1.278682446896024505e-01
6325 8.323199999999999932e+00 1.883841606929838874e-01
6326 8.293599999999999639e+00 1.543091960966681830e-01
6327 8.316800000000000637e+00 1.355579285766789766e-01
6328 8.253400000000000958e+00 1.420229840553988154e-01
6329 8.268000000000000682e+00 1.545587267028296630e-01
6330 8.261200000000000543e+00 1.178519070698476334e-01
6331 8.222199999999999065e+00 8.625979364686654771e-02
6332 8.229999999999998650e+00 1.228407098644418299e-01
6333 8.211400000000001143e+00 1.334051273377452329e-01
6334 8.255199999999998539e+00 1.284798505603116092e-01
6335 8.286799999999999500e+00 1.205535233827696312e-01
6336 8.242200000000000415e+00 1.257866129602034089e-01
6337 8.246399999999999508e+00 1.751231795051698681e-01
6338 8.305600000000000094e+00 1.784104481245422369e-01
6339 8.268800000000002370e+00 1.564604486763347957e-01
6340 8.289800000000001390e+00 9.678487485139408708e-02
6341 8.348800000000000665e+00 7.893359234191736629e-02
6342 8.361200000000000188e+00 1.068675441843783130e-01
6343 8.272600000000000620e+00 7.800594849112475748e-02
6344 8.267599999999999838e+00 7.539899203570285535e-02
6345 8.233200000000000074e+00 7.854904200561590999e-02
6346 8.284600000000001074e+00 1.143550960823348367e-01
6347 8.297200000000000131e+00 1.326850104570974076e-01
6348 8.305400000000000560e+00 1.040663634417961503e-01
6349 8.301199999999999690e+00 1.132623150037116999e-01
6350 8.318400000000000460e+00 1.087630819717794739e-01
6351 8.346600000000000463e+00 8.933917393842422117e-02
6352 8.259800000000000253e+00 8.999751107669602679e-02
6353 8.265800000000002257e+00 8.249383007231521348e-02
6354 8.303199999999998582e+00 9.017467493703543169e-02
6355 8.358000000000000540e+00 1.281424207668951931e-01
6356 8.371800000000000352e+00 1.118807937047284484e-01
6357 8.305399999999998784e+00 1.038154516437701930e-01
6358 8.397600000000000620e+00 1.302043317251774801e-01
6359 8.401799999999999713e+00 1.236470460625729573e-01
6360 8.421000000000001151e+00 1.341739169883624516e-01
6361 8.370400000000000063e+00 1.043461930306995578e-01
6362 8.333600000000000563e+00 1.057849138582624832e-01
6363 8.342600000000000904e+00 7.880893350375960116e-02
6364 8.342200000000000060e+00 9.378631030166408034e-02
6365 8.357400000000000162e+00 1.363963635878904790e-01
6366 8.319799999999998974e+00 1.369363063617534682e-01
6367 8.357000000000001094e+00 1.274287251760763406e-01
6368 8.284000000000000696e+00 1.221612049711363890e-01
6369 8.354800000000000892e+00 1.497289284006267096e-01
6370 8.302400000000000446e+00 1.412313279693991896e-01
6371 8.345400000000001484e+00 1.395675033809804788e-01
6372 8.347400000000002152e+00 1.213740005108177589e-01
6373 8.366199999999999193e+00 1.212126726048065317e-01
6374 8.314400000000000901e+00 1.130025132463875620e-01
6375 8.404399999999998983e+00 1.370146269563947972e-01
6376 8.473399999999999821e+00 1.464717310609799095e-01
6377 8.425200000000000244e+00 1.364546518078443571e-01
6378 8.427400000000000446e+00 1.571100506014812270e-01
6379 8.373000000000001108e+00 1.182590377095973783e-01
6380 8.358200000000000074e+00 1.464593868620240602e-01
6381 8.334800000000001319e+00 1.318994768753841973e-01
6382 8.386199999999998766e+00 1.326868192398928947e-01
6383 8.338999999999998636e+00 1.182218253961593857e-01
6384 8.365800000000000125e+00 1.133593930823557222e-01
6385 8.429599999999998872e+00 1.102170948628206776e-01
6386 8.399399999999999977e+00 1.384175133427847093e-01
6387 8.378999999999999559e+00 1.386096677724898973e-01
6388 8.374200000000000088e+00 1.515655369798822039e-01
6389 8.383799999999999031e+00 1.380745885382246019e-01
6390 8.406800000000000495e+00 1.354017429725336286e-01
6391 8.381800000000000139e+00 1.584490833043852853e-01
6392 8.424800000000001177e+00 1.881242993342435166e-01
6393 8.486999999999998323e+00 1.584050504245366753e-01
6394 8.421600000000001529e+00 2.060944637781423616e-01
6395 8.427600000000001756e+00 1.858295132641744896e-01
6396 8.406399999999999650e+00 1.505633687189551762e-01
6397 8.425799999999998846e+00 1.391038173451757676e-01
6398 8.367599999999999483e+00 1.235678275280422539e-01
6399 8.419200000000000017e+00 1.377979390266778903e-01
6400 8.485799999999999343e+00 1.126862547074842930e-01
6401 8.481200000000001182e+00 1.109678872467164262e-01
6402 8.457600000000001117e+00 1.189055423434924041e-01
6403 8.419399999999999551e+00 8.628955904395406440e-02
6404 8.479400000000001825e+00 1.220116715728458423e-01
6405 8.461800000000000210e+00 1.303608530196087301e-01
6406 8.445399999999999352e+00 1.159350162806733336e-01
6407 8.410800000000000054e+00 1.285713498412459355e-01
6408 8.457399999999999807e+00 1.291524990079558344e-01
6409 8.442600000000000549e+00 1.198514413763974162e-01
6410 8.446600000000000108e+00 1.655933815102524354e-01
6411 8.465799999999999770e+00 1.254321808787522696e-01
6412 8.376400000000000290e+00 1.305549999042549814e-01
6413 8.394400000000000972e+00 1.124116008248259579e-01
6414 8.372200000000001197e+00 1.462128311742852682e-01
6415 8.386400000000000077e+00 1.517684025085592192e-01
6416 8.334399999999998698e+00 1.362637442609001548e-01
6417 8.321800000000001418e+00 1.643156474593943928e-01
6418 8.332000000000000739e+00 1.333506655401464625e-01
6419 8.302599999999999980e+00 1.362619829592978393e-01
6420 8.366000000000001435e+00 1.268132485192300651e-01
6421 8.376200000000000756e+00 1.322988737669373027e-01
6422 8.432000000000000384e+00 1.494060239749389341e-01
6423 8.441200000000000259e+00 1.295562889249304017e-01
6424 8.438600000000000989e+00 1.199268443677228152e-01
6425 8.347599999999999909e+00 1.308457412375350903e-01
6426 8.369999999999999218e+00 1.175673424042577297e-01
6427 8.338400000000000034e+00 1.361615511074986962e-01
6428 8.342399999999999594e+00 1.023705426380070727e-01
6429 8.362199999999999633e+00 1.317905611187691894e-01
6430 8.363599999999999923e+00 1.226874402699804911e-01
6431 8.401200000000001111e+00 1.200477904836237675e-01
6432 8.435800000000000409e+00 1.240668851869829309e-01
6433 8.415400000000001768e+00 1.109520977719663376e-01
6434 8.424800000000001177e+00 8.017850085902081259e-02
6435 8.471799999999998221e+00 1.170895042264676472e-01
6436 8.506600000000002382e+00 1.467069459841626178e-01
6437 8.428799999999998960e+00 1.477563941086812715e-01
6438 8.436799999999999855e+00 1.383292882942729340e-01
6439 8.426600000000000534e+00 1.216850360562052452e-01
6440 8.439600000000000435e+00 1.284923655319646640e-01
6441 8.390199999999998326e+00 1.275960500956044019e-01
6442 8.409799999999998832e+00 1.120765452715242610e-01
6443 8.370000000000000995e+00 1.147808346371465699e-01
6444 8.389199999999998880e+00 9.451323716813442299e-02
6445 8.368000000000000327e+00 1.130479544264293423e-01
6446 8.427200000000000912e+00 1.497927635101241606e-01
6447 8.481999999999999318e+00 1.467893729123468105e-01
6448 8.394200000000001438e+00 1.606363346195374409e-01
6449 8.408599999999999852e+00 1.466142148633617359e-01
6450 8.437400000000000233e+00 1.518948583724938628e-01
6451 8.444599999999999440e+00 1.664683994036105230e-01
6452 8.464400000000001256e+00 1.720838400315380379e-01
6453 8.435200000000000031e+00 1.529332926474809284e-01
6454 8.420800000000001617e+00 1.499139486505508823e-01
6455 8.347800000000001219e+00 1.484009164392189051e-01
6456 8.318400000000000460e+00 1.240030967355252034e-01
6457 8.398799999999999599e+00 1.384581958570889060e-01
6458 8.437599999999999767e+00 1.495942779654356181e-01
6459 8.370400000000000063e+00 9.632054817119793666e-02
6460 8.361399999999999721e+00 1.217481334559179645e-01
6461 8.419399999999999551e+00 9.085135111818652687e-02
6462 8.394600000000000506e+00 1.124599839943079133e-01
6463 8.416000000000000369e+00 1.093343495887730277e-01
6464 8.353800000000001447e+00 1.020640583163338194e-01
6465 8.361800000000000566e+00 7.326685471616760370e-02
6466 8.342600000000000904e+00 1.161552753860107812e-01
6467 8.347599999999999909e+00 1.025969200317436020e-01
6468 8.374599999999999156e+00 1.084776843410662911e-01
6469 8.349000000000000199e+00 1.275056077198177540e-01
6470 8.395199999999999108e+00 1.152348558379801130e-01
6471 8.422200000000000131e+00 9.816370001176620563e-02
6472 8.391799999999999926e+00 5.979257478985174068e-02
6473 8.438000000000000611e+00 9.660641800625888176e-02
6474 8.452600000000000335e+00 9.375824230434379181e-02
6475 8.451600000000000890e+00 1.011195727839076103e-01
6476 8.449600000000000222e+00 1.148357435644496299e-01
6477 8.365200000000001523e+00 1.089709686109105458e-01
6478 8.381199999999999761e+00 9.202799574042666575e-02
6479 8.433199999999999363e+00 1.045043157003576612e-01
6480 8.402599999999999625e+00 1.393144931441090695e-01
6481 8.373599999999999710e+00 1.264378424365110998e-01
6482 8.371600000000000819e+00 1.117155674022202588e-01
6483 8.372800000000001575e+00 1.118868714371798190e-01
6484 8.327400000000000801e+00 1.101041688584044054e-01
6485 8.322799999999999088e+00 1.030178237005616726e-01
6486 8.368199999999999861e+00 7.935106804574214301e-02
6487 8.414799999999999613e+00 1.030616902636475735e-01
6488 8.477000000000000313e+00 1.020897644232762053e-01
6489 8.433600000000000207e+00 1.007343436966758043e-01
6490 8.401599999999998403e+00 6.847457922470204239e-02
6491 8.387600000000000833e+00 1.054539141046932083e-01
6492 8.332599999999999341e+00 8.783876137560232833e-02
6493 8.363600000000001700e+00 1.057535247639529441e-01
6494 8.401799999999999713e+00 1.257373134753560773e-01
6495 8.400400000000001199e+00 1.295294869904147772e-01
6496 8.405800000000001049e+00 1.476207031550792192e-01
6497 8.343600000000000350e+00 1.307209547088759305e-01
6498 8.378800000000001802e+00 1.324982716868413068e-01
6499 8.382600000000000051e+00 1.261572352265221963e-01
6500 8.352999999999999758e+00 1.579331504149777132e-01
6501 8.415200000000000458e+00 1.456665781845651042e-01
6502 8.435400000000001342e+00 1.088814401080366034e-01
6503 8.509000000000000341e+00 1.338808425429119930e-01
6504 8.444399999999999906e+00 1.303062853434170387e-01
6505 8.479200000000000514e+00 1.249064930257831330e-01
6506 8.513400000000000745e+00 1.248809352943835299e-01
6507 8.434799999999999187e+00 1.152240947024536222e-01
6508 8.449400000000000688e+00 1.298594932994890094e-01
6509 8.444800000000000750e+00 1.455006254282090183e-01
6510 8.437599999999999767e+00 1.371946354636362775e-01
6511 8.395599999999999952e+00 1.349967703317380141e-01
6512 8.465999999999999304e+00 1.467929153603810544e-01
6513 8.420599999999998531e+00 1.287868316249763945e-01
6514 8.474000000000000199e+00 1.412246437418058775e-01
6515 8.494800000000001461e+00 1.328437879616506667e-01
6516 8.543599999999999639e+00 1.844710492191120044e-01
6517 8.593399999999999039e+00 1.914526782262396531e-01
6518 8.595800000000000551e+00 2.045233287427133118e-01
6519 8.588599999999999568e+00 2.127019699015502141e-01
6520 8.512600000000000833e+00 1.842217359596854398e-01
6521 8.506000000000000227e+00 1.970957127894973626e-01
6522 8.551800000000000068e+00 1.895561974718843190e-01
6523 8.455600000000000449e+00 1.951501165769573554e-01
6524 8.413599999999998857e+00 1.904751112350378528e-01
6525 8.482400000000000162e+00 2.121083873872034453e-01
6526 8.398600000000000065e+00 2.321040456347110426e-01
6527 8.372600000000002041e+00 2.032451918250466893e-01
6528 8.378600000000000492e+00 1.933648572000611354e-01
6529 8.353600000000000136e+00 1.815675301368612771e-01
6530 8.407799999999998164e+00 1.978293001554623509e-01
6531 8.359600000000000364e+00 2.035920627136529881e-01
6532 8.308200000000001140e+00 1.842564300099186481e-01
6533 8.412800000000000722e+00 1.835859253864521590e-01
6534 8.425200000000000244e+00 1.660444277896732934e-01
6535 8.411600000000001742e+00 1.790297405460890279e-01
6536 8.319599999999999440e+00 1.945780254807824017e-01
6537 8.294200000000000017e+00 1.890588056663852767e-01
6538 8.323600000000000776e+00 1.827957548741215577e-01
6539 8.295200000000001239e+00 2.381771441595519900e-01
6540 8.253000000000000114e+00 2.101270092110959775e-01
6541 8.252399999999999736e+00 2.237437105261285974e-01
6542 8.308600000000000207e+00 2.179210132135036282e-01
6543 8.293000000000001037e+00 2.185519617848351304e-01
6544 8.340400000000000702e+00 2.000141195015992523e-01
6545 8.288399999999999324e+00 2.327607527054336156e-01
6546 8.371000000000000441e+00 2.285773392092925183e-01
6547 8.350200000000000955e+00 2.278677511189330096e-01
6548 8.331399999999998585e+00 2.068335756109243861e-01
6549 8.298000000000000043e+00 2.283884410385079722e-01
6550 8.298799999999999955e+00 2.309293225209827494e-01
6551 8.352800000000000225e+00 2.500664551674215974e-01
6552 8.339800000000000324e+00 2.307463369156704802e-01
6553 8.356200000000001182e+00 2.272366871788092657e-01
6554 8.341599999999999682e+00 2.369620391539539184e-01
6555 8.314199999999999591e+00 2.229438314912527697e-01
6556 8.312599999999999767e+00 1.779596808268660568e-01
6557 8.324799999999999756e+00 1.887244340301488243e-01
6558 8.390599999999999170e+00 2.308831046222308558e-01
6559 8.336999999999999744e+00 2.270212324871840326e-01
6560 8.371600000000000819e+00 1.710035321272635189e-01
6561 8.357800000000001006e+00 2.094981431898622348e-01
6562 8.315200000000000813e+00 1.654456768851940984e-01
6563 8.318599999999999994e+00 1.986743264742579507e-01
6564 8.302000000000001378e+00 2.233997314232942233e-01
6565 8.224000000000000199e+00 2.282360181916956443e-01
6566 8.224000000000000199e+00 2.458554046589174480e-01
6567 8.244200000000001083e+00 2.442889109231117239e-01
6568 8.280799999999999272e+00 2.006282931193901775e-01
6569 8.258399999999999963e+00 2.232024372626787712e-01
6570 8.287000000000000810e+00 2.228484686956588023e-01
6571 8.260200000000001097e+00 2.331144611558880197e-01
6572 8.336000000000000298e+00 2.152771237266050686e-01
6573 8.294599999999999085e+00 2.313344937530934231e-01
6574 8.292600000000000193e+00 2.199317348633434144e-01
6575 8.323400000000001242e+00 2.414941158703458046e-01
6576 8.342600000000000904e+00 2.368384428254840801e-01
6577 8.331800000000001205e+00 2.162545537092802617e-01
6578 8.275600000000000733e+00 2.397337856873746342e-01
6579 8.311600000000000321e+00 2.806960776355807985e-01
6580 8.332600000000001117e+00 2.673379284725608818e-01
6581 8.321000000000001506e+00 2.977715903171421763e-01
6582 8.272000000000002018e+00 2.796404834783404736e-01
6583 8.287399999999999878e+00 2.846452669552052561e-01
6584 8.265200000000000102e+00 2.383552642590467396e-01
6585 8.272999999999999687e+00 2.375538675753354756e-01
6586 8.332200000000000273e+00 2.272507689755967619e-01
6587 8.298599999999998644e+00 2.060408891458198610e-01
6588 8.299000000000001265e+00 2.135852054801548605e-01
6589 8.243600000000000705e+00 2.197283049586465364e-01
6590 8.213200000000000500e+00 1.872834002254337438e-01
6591 8.249799999999998690e+00 1.587779329755868996e-01
6592 8.216599999999999682e+00 1.878617789759270407e-01
6593 8.204600000000002780e+00 1.724326187239527686e-01
6594 8.201999999999999957e+00 1.739882754670554477e-01
6595 8.234600000000000364e+00 1.869516728997096255e-01
6596 8.234400000000000830e+00 1.986823796918085472e-01
6597 8.224399999999999267e+00 2.146782895404191760e-01
6598 8.175399999999999778e+00 1.731929790724785478e-01
6599 8.174400000000000333e+00 2.099614440796213899e-01
6600 8.207399999999999807e+00 1.913979310233003828e-01
6601 8.215800000000001546e+00 1.852871069448709940e-01
6602 8.152200000000000557e+00 1.859671799001103298e-01
6603 8.213800000000000878e+00 1.903156115509181956e-01
6604 8.190400000000000347e+00 1.998080278667501986e-01
6605 8.201400000000001356e+00 1.779828306326202980e-01
6606 8.144999999999999574e+00 1.861016926306690300e-01
6607 8.208800000000000097e+00 2.076484336565052047e-01
6608 8.203800000000001091e+00 2.234962907969616497e-01
6609 8.153800000000000381e+00 2.178087968838723076e-01
6610 8.155399999999998428e+00 2.295633420213256115e-01
6611 8.134999999999999787e+00 2.307360396643750033e-01
6612 8.230399999999999494e+00 2.201595058133988814e-01
6613 8.148000000000001464e+00 1.816314950662467620e-01
6614 8.167400000000000659e+00 1.979780997989425695e-01
6615 8.197200000000000486e+00 2.339032962572353269e-01
6616 8.226600000000001245e+00 2.151859846737236848e-01
6617 8.237600000000000477e+00 1.907401583306463921e-01
6618 8.206599999999998118e+00 2.071694185926098442e-01
6619 8.200799999999999201e+00 1.966758551525833454e-01
6620 8.222399999999998599e+00 1.853844869453753486e-01
6621 8.208400000000001029e+00 1.562650568745297674e-01
6622 8.271800000000000708e+00 1.788273804538891842e-01
6623 8.250200000000001310e+00 1.750783595993520014e-01
6624 8.189000000000001833e+00 1.816297332487169514e-01
6625 8.203799999999997539e+00 1.555929047225484974e-01
6626 8.145199999999999108e+00 1.772244678366956538e-01
6627 8.201399999999999579e+00 2.063406116109962052e-01
6628 8.223800000000000665e+00 1.669767408952517185e-01
6629 8.189600000000002211e+00 1.642441110055395670e-01
6630 8.173599999999998644e+00 1.580669731474604323e-01
6631 8.243600000000000705e+00 1.285546109635901935e-01
6632 8.212199999999999278e+00 1.603931170593052846e-01
6633 8.281000000000000583e+00 1.551461246696159424e-01
6634 8.285200000000001452e+00 1.366594014329055307e-01
6635 8.283400000000000318e+00 1.291936840561488387e-01
6636 8.358000000000000540e+00 1.473466660634030756e-01
6637 8.297800000000000509e+00 1.301311338611939317e-01
6638 8.240999999999999659e+00 1.001510858653065633e-01
6639 8.208999999999999631e+00 9.978977903573099661e-02
6640 8.301000000000000156e+00 1.284264770209010142e-01
6641 8.265200000000001879e+00 1.390137834892642699e-01
6642 8.165600000000001302e+00 1.101248745742757773e-01
6643 8.168600000000001415e+00 1.430246412336000639e-01
6644 8.090199999999999392e+00 1.397610532301470920e-01
6645 8.129200000000000870e+00 1.172861117097844103e-01
6646 8.125399999999999068e+00 1.546967614399215596e-01
6647 8.123400000000000176e+00 1.244053375060734656e-01
6648 8.133399999999999963e+00 1.171285106197463149e-01
6649 8.094599999999999795e+00 1.250518612416464670e-01
6650 8.134599999999998943e+00 1.165190456534895974e-01
6651 8.151199999999999335e+00 1.083514282323957412e-01
6652 8.158199999999999008e+00 8.411392274766393840e-02
6653 8.138400000000000745e+00 1.162888128755299177e-01
6654 8.129400000000000404e+00 1.303606075469119774e-01
6655 8.112199999999997857e+00 1.190641507759577916e-01
6656 8.034000000000000696e+00 1.423131757779302065e-01
6657 8.096600000000000463e+00 1.253247302011857855e-01
6658 7.993399999999999395e+00 9.702065759414325863e-02
6659 8.066399999999999793e+00 1.035044346876017318e-01
6660 8.083999999999999631e+00 7.692281846110451959e-02
6661 8.072199999999998710e+00 7.796583867310084848e-02
6662 8.075200000000000600e+00 6.296818244161113409e-02
6663 8.010799999999999699e+00 7.911227464812296828e-02
6664 7.982200000000000628e+00 8.105375993746384566e-02
6665 8.013400000000000745e+00 8.662729362042900783e-02
6666 7.981999999999999318e+00 1.028875113898668897e-01
6667 8.060200000000000031e+00 1.135152500768067813e-01
6668 8.023399999999998755e+00 1.264068352582248811e-01
6669 8.059400000000000119e+00 1.251960382759775003e-01
6670 8.062999999999998835e+00 1.111046353668467684e-01
6671 8.046000000000001151e+00 1.282057721009472462e-01
6672 8.081199999999999051e+00 1.197548829902147782e-01
6673 8.082800000000000651e+00 1.174112090049326956e-01
6674 8.063200000000000145e+00 9.164601464330042468e-02
6675 8.049600000000001643e+00 1.077718330548387560e-01
6676 8.091599999999999682e+00 1.191300465877521142e-01
6677 8.052599999999999980e+00 1.299056888669622156e-01
6678 8.042799999999999727e+00 1.114128897390244538e-01
6679 8.017599999999998062e+00 1.136473844837617431e-01
6680 8.051399999999999224e+00 1.048631870581855363e-01
6681 8.078199999999998937e+00 1.037918686603146734e-01
6682 8.037600000000001188e+00 1.317144183451456063e-01
6683 8.005200000000000315e+00 1.284468450371592518e-01
6684 8.014199999999998880e+00 1.358774153419176345e-01
6685 8.041400000000001214e+00 1.035739735647908111e-01
6686 8.009000000000000341e+00 1.187747447902962189e-01
6687 8.007999999999999119e+00 1.040757416500118909e-01
6688 8.067999999999999616e+00 1.293840793915542742e-01
6689 8.022000000000000242e+00 8.828046216462630269e-02
6690 8.038999999999999702e+00 8.593904816787317769e-02
6691 8.070199999999999818e+00 1.021306614097843291e-01
6692 8.099000000000000199e+00 9.967186162603780542e-02
6693 8.061200000000001253e+00 1.408810562140986600e-01
6694 8.059200000000000585e+00 1.121596718968098511e-01
6695 8.025800000000000267e+00 9.944341104366855033e-02
6696 7.994600000000000151e+00 1.049748922361915249e-01
6697 8.014000000000001123e+00 1.480937540884154080e-01
6698 7.974400000000000155e+00 1.289460662447677319e-01
6699 8.041799999999998505e+00 8.603459769185879680e-02
6700 7.976000000000000867e+00 6.967811708133367365e-02
6701 7.940399999999999459e+00 9.387975287568671445e-02
6702 7.999399999999999622e+00 9.197590988949225221e-02
6703 8.018200000000000216e+00 9.194711523479133508e-02
6704 8.060200000000000031e+00 1.015095660516782544e-01
6705 8.055400000000000560e+00 1.309520828394875047e-01
6706 8.018200000000000216e+00 1.061521172657428624e-01
6707 8.016400000000000858e+00 1.237515575659556000e-01
6708 8.030799999999999272e+00 8.304475901584644493e-02
6709 7.995000000000000107e+00 8.677280680028755244e-02
6710 8.067999999999999616e+00 1.359341016816605907e-01
6711 8.002800000000000580e+00 1.190544077302474330e-01
6712 8.062400000000000233e+00 1.163493360531121651e-01
6713 8.063999999999998280e+00 1.228784765530563233e-01
6714 8.050399999999999778e+00 1.378772207436748110e-01
6715 8.056999999999998607e+00 1.381460097143599464e-01
6716 8.090199999999999392e+00 1.372222722447052068e-01
6717 8.162399999999999878e+00 1.062384487838561042e-01
6718 8.129599999999999937e+00 9.067153908476477397e-02
6719 8.103999999999999204e+00 9.910923266779952945e-02
6720 8.133200000000000429e+00 7.674341665576285554e-02
6721 8.143799999999998818e+00 9.796178846876990587e-02
6722 8.182399999999999451e+00 7.548912504460500439e-02
6723 8.164600000000000080e+00 1.051679038490358209e-01
6724 8.184000000000001052e+00 1.267548815628021797e-01
6725 8.082000000000000739e+00 8.777562303965733004e-02
6726 8.071400000000000574e+00 1.384186692610501479e-01
6727 8.086400000000001143e+00 1.279376723252381720e-01
6728 8.048999999999999488e+00 1.305679899515959086e-01
6729 8.023600000000000065e+00 1.122481536596482421e-01
6730 8.062000000000001165e+00 1.227328806799548311e-01
6731 8.096799999999999997e+00 1.245148665822680967e-01
6732 8.050599999999999312e+00 1.149746406821956501e-01
6733 8.147399999999999309e+00 9.130108433091045639e-02
6734 8.143200000000001992e+00 1.073876715456669045e-01
6735 8.203599999999998005e+00 1.294615309657662083e-01
6736 8.243000000000000327e+00 1.454446973938891829e-01
6737 8.116200000000000969e+00 1.357325016346492552e-01
6738 8.196200000000001040e+00 1.197892816574172292e-01
6739 8.176999999999999602e+00 1.279327948572999141e-01
6740 8.192199999999999704e+00 1.239681894681051444e-01
6741 8.142800000000001148e+00 1.194183905435004661e-01
6742 8.110600000000001586e+00 9.895599021787418459e-02
6743 8.115199999999997971e+00 7.775109002451345563e-02
6744 8.154399999999998983e+00 1.051222526394863660e-01
6745 8.096199999999999619e+00 8.865050479269699635e-02
6746 8.100799999999999557e+00 7.461710259719291083e-02
6747 8.125799999999999912e+00 1.063196689234875703e-01
6748 8.147199999999999775e+00 1.266242946673347969e-01
6749 8.084600000000000009e+00 1.012563479491533636e-01
6750 8.046599999999999753e+00 1.009390311029386561e-01
6751 8.098200000000002063e+00 9.371591113572994014e-02
6752 8.104000000000000981e+00 1.117536576582619512e-01
6753 8.128000000000000114e+00 8.794771173828229427e-02
6754 8.052599999999999980e+00 1.037572551680122912e-01
6755 8.093600000000000350e+00 9.636372761573717971e-02
6756 8.106400000000000716e+00 1.180771273363304674e-01
6757 8.180400000000000560e+00 1.048402975959150663e-01
6758 8.119800000000001461e+00 1.076414046731090923e-01
6759 8.158199999999999008e+00 1.139050130591273274e-01
6760 8.157799999999998164e+00 1.172823601399630156e-01
6761 8.178399999999999892e+00 1.167135296355995694e-01
6762 8.211800000000000210e+00 8.235066484248938778e-02
6763 8.160399999999999210e+00 8.814878331548312018e-02
6764 8.176000000000001933e+00 8.621693569131311241e-02
6765 8.138799999999999812e+00 7.567213489786035752e-02
6766 8.158200000000000784e+00 9.427296537183947611e-02
6767 8.153999999999999915e+00 1.177641711217803921e-01
6768 8.177199999999999136e+00 1.174595760251162246e-01
6769 8.125400000000000844e+00 1.111793506007297677e-01
6770 8.155600000000001515e+00 1.420967557687368155e-01
6771 8.169399999999999551e+00 1.360513432495246700e-01
6772 8.124199999999998312e+00 1.424385902766521494e-01
6773 8.148600000000000065e+00 1.212859761060609692e-01
6774 8.162200000000002120e+00 1.248940030585937722e-01
6775 8.166000000000000369e+00 1.081476768127729721e-01
6776 8.200199999999998823e+00 9.708157394686192654e-02
6777 8.229200000000000514e+00 1.083765288242800606e-01
6778 8.248800000000001020e+00 1.184568782300124690e-01
6779 8.236000000000000654e+00 1.096736978495754938e-01
6780 8.211200000000001609e+00 1.231955843364526959e-01
6781 8.173599999999998644e+00 1.119516324132882046e-01
6782 8.125600000000002154e+00 1.027881705256009637e-01
6783 8.099800000000000111e+00 1.163238238711229722e-01
6784 8.081800000000001205e+00 1.055921966813835183e-01
6785 8.111399999999999721e+00 1.092752854034252513e-01
6786 8.100999999999999091e+00 9.209907708549529282e-02
6787 8.065400000000000347e+00 1.077692349420742574e-01
6788 8.069799999999998974e+00 9.912351890444577596e-02
6789 8.141799999999999926e+00 1.098611487287474847e-01
6790 8.111799999999998789e+00 1.086099074670445475e-01
6791 8.058600000000001984e+00 1.111134915300569237e-01
6792 8.117599999999999483e+00 1.079994814802368169e-01
6793 8.131400000000001071e+00 1.173768631375025073e-01
6794 8.137600000000000833e+00 7.443633521338892389e-02
6795 8.120200000000000529e+00 1.061807515513052275e-01
6796 8.157199999999999562e+00 1.045942254620206846e-01
6797 8.097999999999998977e+00 1.151360933851761498e-01
6798 8.114000000000000767e+00 1.574959047086621211e-01
6799 8.121400000000001285e+00 1.060666205740525975e-01
6800 8.174000000000001265e+00 1.528753740796731930e-01
6801 8.138000000000001677e+00 1.079677729695302929e-01
6802 8.172000000000000597e+00 1.326233765216375815e-01
6803 8.202799999999999869e+00 1.207666841475744102e-01
6804 8.240599999999998815e+00 9.994782638957191989e-02
6805 8.236799999999998789e+00 7.808989691374942921e-02
6806 8.224199999999999733e+00 8.091892238531114834e-02
6807 8.224600000000000577e+00 7.413965200889474638e-02
6808 8.184400000000000119e+00 1.008264251077067991e-01
6809 8.218599999999998573e+00 8.620654267513576385e-02
6810 8.244600000000000151e+00 1.580036961592987399e-01
6811 8.265400000000001413e+00 1.513344904507893662e-01
6812 8.244800000000001461e+00 1.482212940167504656e-01
6813 8.194399999999999906e+00 1.449865097172837736e-01
6814 8.218999999999999417e+00 1.342931122582241843e-01
6815 8.238200000000000855e+00 1.394714020865928383e-01
6816 8.226200000000000401e+00 1.481619114347544341e-01
6817 8.248400000000000176e+00 1.189892768277883150e-01
6818 8.262999999999999901e+00 1.337535046269816008e-01
6819 8.239200000000000301e+00 1.128547384915670887e-01
6820 8.245800000000000907e+00 1.131135358832002363e-01
6821 8.270799999999999486e+00 1.411553470471452187e-01
6822 8.281000000000000583e+00 1.394236708740664576e-01
6823 8.266999999999999460e+00 1.346857082247409354e-01
6824 8.354399999999998272e+00 1.681172448025483879e-01
6825 8.318599999999999994e+00 1.562069396665845544e-01
6826 8.384199999999999875e+00 1.546483494900607603e-01
6827 8.379999999999999005e+00 1.495165542674121439e-01
6828 8.362000000000000099e+00 1.320733129742719947e-01
6829 8.350200000000000955e+00 1.426187645438004858e-01
6830 8.375600000000000378e+00 1.297275915139104729e-01
6831 8.400999999999999801e+00 1.128453809422434173e-01
6832 8.408400000000000318e+00 1.147590867861886660e-01
6833 8.310000000000000497e+00 1.069680326078779331e-01
6834 8.321999999999999176e+00 1.064342050282707369e-01
6835 8.305600000000000094e+00 1.296976792390674427e-01
6836 8.250800000000001688e+00 1.458087514520304551e-01
6837 8.259999999999999787e+00 1.081517452471296853e-01
6838 8.318400000000000460e+00 1.295322662505372091e-01
6839 8.309200000000000585e+00 1.062285837239676095e-01
6840 8.274799999999999045e+00 9.697026348319359723e-02
6841 8.326200000000001822e+00 1.055391491343380117e-01
6842 8.347799999999999443e+00 1.130626021282015864e-01
6843 8.324199999999999378e+00 8.346946747164503411e-02
6844 8.330199999999999605e+00 6.851884412335056129e-02
6845 8.364600000000001145e+00 6.916160784712868659e-02
6846 8.327800000000001646e+00 6.582607386135069794e-02
6847 8.351599999999999469e+00 7.557279933944478778e-02
6848 8.323600000000000776e+00 9.152337406367846984e-02
6849 8.368800000000000239e+00 6.475269878545591995e-02
6850 8.311600000000000321e+00 6.643890426549807493e-02
6851 8.367599999999999483e+00 6.708716717823169640e-02
6852 8.364599999999999369e+00 5.868533036458085939e-02
6853 8.339199999999999946e+00 7.130464220511863183e-02
6854 8.360799999999999343e+00 7.741803407475549015e-02
6855 8.374600000000000932e+00 8.904228209115019887e-02
6856 8.358000000000000540e+00 6.275985978314495284e-02
6857 8.360599999999999810e+00 1.124745660138326137e-01
6858 8.356399999999998940e+00 1.150897388996952458e-01
6859 8.389999999999998792e+00 1.185097464346286794e-01
6860 8.368999999999999773e+00 1.179019931977402791e-01
6861 8.267799999999999372e+00 8.398256962013003757e-02
6862 8.305200000000001026e+00 7.215893569059909918e-02
6863 8.221399999999999153e+00 5.394856809962613603e-02
6864 8.274399999999999977e+00 5.680957665746146773e-02
6865 8.204200000000000159e+00 6.149432494141231914e-02
6866 8.305600000000000094e+00 8.683943804516465470e-02
6867 8.276600000000000179e+00 5.339707857177201922e-02
6868 8.360200000000000742e+00 8.056619638533271677e-02
6869 8.367799999999999017e+00 9.382937706283668577e-02
6870 8.332200000000000273e+00 9.220212578894283750e-02
6871 8.341400000000001924e+00 1.147479324432469638e-01
6872 8.353400000000000603e+00 7.419520200120757747e-02
6873 8.336400000000001143e+00 9.612017478136436477e-02
6874 8.355199999999999960e+00 1.027915949871389401e-01
6875 8.353600000000000136e+00 8.665360927278219216e-02
6876 8.377199999999998425e+00 1.341704587455823106e-01
6877 8.352399999999999380e+00 1.203240956749727364e-01
6878 8.312200000000000699e+00 1.038388751865118725e-01
6879 8.385600000000000165e+00 9.415119754947363917e-02
6880 8.477600000000000691e+00 9.054218906123269461e-02
6881 8.457599999999999341e+00 1.314003348549767358e-01
6882 8.431800000000000850e+00 1.347256174600808265e-01
6883 8.426400000000001000e+00 1.270245960434437105e-01
6884 8.388999999999999346e+00 1.158160610623587550e-01
6885 8.346199999999999619e+00 1.198904166311887814e-01
6886 8.292000000000001592e+00 1.377635655752275645e-01
6887 8.296400000000000219e+00 1.480050269416549602e-01
6888 8.309200000000000585e+00 1.534518556420871593e-01
6889 8.318400000000000460e+00 1.603824429293930764e-01
6890 8.284399999999999764e+00 1.686588509388108892e-01
6891 8.286799999999999500e+00 1.613526324545095092e-01
6892 8.277000000000001023e+00 1.583333192982450954e-01
6893 8.341599999999999682e+00 1.689332649302677514e-01
6894 8.271600000000001174e+00 1.440007222204111037e-01
6895 8.186400000000000787e+00 1.081582544237840726e-01
6896 8.243000000000000327e+00 1.252696292003772915e-01
6897 8.232000000000002871e+00 1.528128266867675167e-01
6898 8.238599999999999923e+00 1.437293567786346316e-01
6899 8.308799999999999741e+00 1.603374940555077344e-01
6900 8.326999999999999957e+00 1.315641288497743921e-01
6901 8.267400000000000304e+00 1.525738116453803639e-01
6902 8.353600000000000136e+00 1.485596445876201099e-01
6903 8.308799999999999741e+00 1.634163761683633809e-01
6904 8.269999999999999574e+00 1.844412101456723019e-01
6905 8.168000000000001037e+00 1.804574188001148161e-01
6906 8.161599999999999966e+00 1.817311420753197071e-01
6907 8.122999999999999332e+00 2.081418746912789275e-01
6908 8.179000000000000270e+00 1.778684907452695307e-01
6909 8.149799999999999045e+00 1.477517918673069697e-01
6910 8.134600000000002495e+00 1.729801375881057646e-01
6911 8.157600000000000406e+00 1.669691228940248795e-01
6912 8.208200000000001495e+00 1.566753075631254766e-01
6913 8.207200000000000273e+00 1.142146750641091085e-01
6914 8.196200000000001040e+00 1.268868472301206696e-01
6915 8.220399999999999707e+00 1.304339219681749651e-01
6916 8.212199999999999278e+00 1.490437251278965702e-01
6917 8.230399999999999494e+00 1.544177709980298907e-01
6918 8.283599999999999852e+00 1.459804370455163591e-01
6919 8.263600000000000279e+00 1.123072927284777256e-01
6920 8.263400000000000745e+00 1.390463519837900619e-01
6921 8.279600000000000293e+00 1.606057533216042332e-01
6922 8.271199999999998553e+00 1.211199075296873484e-01
6923 8.223800000000000665e+00 1.717548019707165197e-01
6924 8.159600000000001074e+00 1.615399888572488230e-01
6925 8.147800000000000153e+00 1.681279036923974957e-01
6926 8.213400000000000034e+00 1.470011156420249765e-01
6927 8.172200000000000131e+00 1.424593696462259362e-01
6928 8.184200000000000585e+00 1.604721533475511885e-01
6929 8.159000000000000696e+00 1.617469628772052470e-01
6930 8.167000000000001592e+00 1.624243824060908337e-01
6931 8.178200000000000358e+00 1.400675265720074669e-01
6932 8.186799999999999855e+00 1.422455342005507495e-01
6933 8.196999999999999176e+00 1.657233839866903424e-01
6934 8.239799999999998903e+00 1.473644190434041934e-01
6935 8.244799999999999685e+00 1.725904748240759123e-01
6936 8.215799999999999770e+00 1.467317007330045664e-01
6937 8.170800000000001617e+00 1.467600490596810969e-01
6938 8.154000000000001691e+00 1.585100627720526234e-01
6939 8.177200000000000912e+00 1.796481895260844952e-01
6940 8.189199999999999591e+00 1.666559089861502918e-01
6941 8.238999999999998991e+00 1.873954108296146115e-01
6942 8.187599999999999767e+00 1.761423515228520142e-01
6943 8.234200000000001296e+00 1.603589473649664199e-01
6944 8.200400000000000134e+00 1.821354660685282900e-01
6945 8.237800000000000011e+00 1.754565245295825193e-01
6946 8.244000000000001549e+00 1.636224923413647780e-01
6947 8.171000000000001151e+00 1.447911599511518821e-01
6948 8.274000000000000909e+00 1.230739615028297318e-01
6949 8.320600000000000662e+00 1.420305882547842347e-01
6950 8.273400000000000531e+00 1.195848150895422318e-01
6951 8.322400000000000020e+00 1.507736316469164006e-01
6952 8.282000000000000028e+00 1.171419651533983225e-01
6953 8.249600000000000932e+00 1.618284523809085662e-01
6954 8.251400000000000290e+00 1.408734467527502920e-01
6955 8.139199999999998880e+00 1.618115941457843043e-01
6956 8.109600000000000364e+00 1.655027733906596910e-01
6957 8.185800000000000409e+00 1.506809609738404276e-01
6958 8.227000000000000313e+00 1.738753576559944891e-01
6959 8.276799999999999713e+00 1.589056072012564880e-01
6960 8.252199999999998425e+00 1.707157637712463372e-01
6961 8.190400000000000347e+00 1.619517458998203374e-01
6962 8.195399999999999352e+00 1.782121432450662069e-01
6963 8.149000000000000909e+00 1.560520426011783035e-01
6964 8.182000000000000384e+00 1.361184778051825750e-01
6965 8.140599999999999170e+00 1.349736566889997991e-01
6966 8.162000000000000810e+00 1.192010067071583579e-01
6967 8.182400000000001228e+00 1.362687344918119825e-01
6968 8.177999999999999048e+00 1.623253523020973532e-01
6969 8.128000000000000114e+00 1.512862188039610922e-01
6970 8.125400000000000844e+00 1.732186133185461829e-01
6971 8.053000000000000824e+00 1.542426659520639565e-01
6972 8.080000000000000071e+00 1.936086774914802522e-01
6973 8.092000000000000526e+00 1.827980306239649078e-01
6974 8.113200000000000855e+00 1.744016972394479559e-01
6975 8.138600000000000279e+00 1.974928049322305923e-01
6976 8.189200000000001367e+00 1.552315431862996975e-01
6977 8.142199999999998994e+00 1.720770525084620861e-01
6978 8.141000000000000014e+00 1.774010146532427334e-01
6979 8.065200000000000813e+00 1.576927138456309663e-01
6980 8.072400000000000020e+00 1.482793579700156239e-01
6981 8.137000000000000455e+00 1.632548927291309349e-01
6982 8.118599999999998929e+00 1.349861029884187325e-01
6983 8.106199999999999406e+00 1.279132205833314329e-01
6984 8.112999999999999545e+00 1.149264112378002439e-01
6985 8.089400000000001256e+00 1.419939717030268000e-01
6986 8.085400000000001697e+00 1.271995597476657525e-01
6987 8.071000000000001506e+00 1.410202822291887204e-01
6988 8.023999999999999133e+00 1.308871269453188158e-01
6989 8.056000000000000938e+00 1.627407754682272667e-01
6990 8.081999999999998963e+00 1.544126937787175802e-01
6991 8.038399999999999324e+00 1.750242497484277571e-01
6992 8.099000000000000199e+00 1.856357724146939225e-01
6993 8.115800000000000125e+00 1.794180369973991107e-01
6994 8.092800000000000438e+00 1.577457194347917924e-01
6995 8.074799999999999756e+00 1.513013945738770072e-01
6996 8.070199999999999818e+00 1.435117834883253840e-01
6997 8.135600000000000165e+00 1.589519675876960303e-01
6998 8.092999999999999972e+00 1.301328551903784270e-01
6999 8.141600000000000392e+00 1.335486727751345748e-01
7000 8.111600000000001032e+00 1.380366907745906313e-01
7001 8.080799999999999983e+00 1.155606853562231584e-01
7002 8.068999999999999062e+00 1.360858552532187848e-01
7003 8.082200000000000273e+00 1.431224370949574776e-01
7004 8.068999999999999062e+00 1.527209219458814660e-01
7005 8.109799999999999898e+00 1.778843219623361394e-01
7006 8.088400000000000034e+00 1.590397686115016529e-01
7007 8.079399999999999693e+00 1.614743570973421194e-01
7008 8.113200000000000855e+00 1.792353536554660842e-01
7009 8.159800000000000608e+00 1.706609269868179513e-01
7010 8.110000000000001208e+00 1.840408650273085978e-01
7011 8.106200000000001182e+00 1.843191579841879646e-01
7012 8.106600000000000250e+00 1.711767741254637820e-01
7013 8.119399999999998840e+00 1.803194055003509988e-01
7014 8.071799999999999642e+00 1.712012616775941409e-01
7015 8.100600000000000023e+00 1.393532489754007730e-01
7016 8.105199999999999960e+00 1.372686125813181723e-01
7017 8.125799999999999912e+00 1.333522853197500191e-01
7018 8.099600000000000577e+00 1.399338700958421278e-01
7019 8.075599999999999667e+00 1.132687423784691644e-01
7020 8.105999999999999872e+00 1.424244361056066221e-01
7021 8.066599999999999326e+00 1.213822392279859941e-01
7022 8.021400000000001640e+00 1.235891904658331930e-01
7023 8.089999999999999858e+00 1.269245445136597816e-01
7024 8.059200000000000585e+00 1.391133063369568990e-01
7025 8.113200000000000855e+00 1.222349868081965968e-01
7026 8.090399999999998926e+00 1.640893902724976927e-01
7027 8.074799999999999756e+00 1.631275329305265920e-01
7028 8.103800000000001447e+00 1.721537452395388024e-01
7029 8.104400000000001825e+00 1.380911582976984964e-01
7030 8.116600000000001813e+00 1.473690876676652106e-01
7031 8.114799999999998903e+00 1.888638451371781046e-01
7032 8.113400000000000389e+00 1.823773231517560045e-01
7033 8.118799999999998462e+00 1.653177304465555664e-01
7034 8.054599999999998872e+00 1.472784030331669158e-01
7035 8.097399999999998599e+00 1.516877318704448196e-01
7036 8.075599999999999667e+00 1.431817306781840715e-01
7037 8.087599999999998346e+00 1.328480635914576491e-01
7038 8.077799999999999869e+00 1.372006997066705924e-01
7039 8.093799999999999883e+00 1.312924674153091720e-01
7040 8.108000000000000540e+00 1.628088449685702876e-01
7041 8.080600000000000449e+00 1.342408581617384467e-01
7042 8.100800000000001333e+00 1.691844910149864212e-01
7043 8.109400000000000830e+00 1.634915532986339626e-01
7044 8.070199999999999818e+00 1.368413387832785044e-01
7045 8.074600000000000222e+00 1.494910298312243091e-01
7046 8.115600000000000591e+00 1.585104665313934458e-01
7047 8.100999999999999091e+00 1.133984126873035653e-01
7048 8.169399999999999551e+00 1.395898563649952961e-01
7049 8.167600000000000193e+00 1.279736222820938574e-01
7050 8.178000000000000824e+00 1.517990777310588013e-01
7051 8.125000000000000000e+00 1.428921271449201114e-01
7052 8.149599999999999511e+00 1.385079347907548220e-01
7053 8.105000000000000426e+00 1.336338280526303546e-01
7054 8.079400000000001469e+00 1.550831003043207368e-01
7055 8.118000000000000327e+00 1.602183510088655005e-01
7056 8.130600000000001160e+00 1.583183122699329815e-01
7057 8.117200000000000415e+00 1.573913339418660795e-01
7058 8.167199999999999349e+00 1.974552911420710266e-01
7059 8.256199999999999761e+00 1.560042050715300666e-01
7060 8.253199999999999648e+00 1.618652278903656427e-01
7061 8.161799999999999500e+00 1.367925144150805294e-01
7062 8.140600000000000946e+00 1.736747765220960082e-01
7063 8.147400000000001086e+00 1.479022920714890277e-01
7064 8.248400000000000176e+00 1.728114811000703854e-01
7065 8.188599999999999213e+00 1.683455018704094475e-01
7066 8.269000000000000128e+00 1.956304679746997399e-01
7067 8.215399999999998926e+00 1.708448653018287133e-01
7068 8.226400000000001711e+00 1.727480477458428199e-01
7069 8.218600000000000350e+00 1.492869987641254337e-01
7070 8.239200000000000301e+00 1.299573468488795791e-01
7071 8.221199999999999619e+00 1.321373225095771597e-01
7072 8.177800000000001290e+00 1.531439584182151536e-01
7073 8.175799999999998846e+00 1.597226095454240269e-01
7074 8.202400000000000801e+00 1.494690871049930148e-01
7075 8.247400000000000730e+00 1.672618545873506279e-01
7076 8.214800000000000324e+00 1.762977935199417368e-01
7077 8.220000000000000639e+00 1.489432106542623868e-01
7078 8.241600000000001813e+00 1.415405524929163605e-01
7079 8.193200000000000927e+00 1.379264731659587961e-01
7080 8.286600000000001742e+00 1.543776149576097656e-01
7081 8.256400000000001071e+00 1.751820995421622118e-01
7082 8.275200000000001666e+00 1.544130564427762808e-01
7083 8.250600000000000378e+00 1.715357921834390065e-01
7084 8.274799999999999045e+00 2.049357753053382414e-01
7085 8.313000000000000611e+00 1.772112863222880808e-01
7086 8.316399999999999793e+00 1.816248000687130382e-01
7087 8.300800000000000622e+00 1.903515484570587057e-01
7088 8.244800000000001461e+00 2.043290287746702683e-01
7089 8.335600000000001231e+00 2.101056115385784573e-01
7090 8.266999999999999460e+00 2.054678563668780322e-01
7091 8.233200000000000074e+00 2.092780733856272057e-01
7092 8.293400000000000105e+00 2.153660326049584017e-01
7093 8.301600000000000534e+00 2.183370971685756612e-01
7094 8.323800000000000310e+00 2.205923661417139858e-01
7095 8.272400000000001086e+00 2.086439263434237135e-01
7096 8.248799999999999244e+00 2.079316041394382031e-01
7097 8.275800000000000267e+00 2.161102311321702052e-01
7098 8.243800000000002015e+00 1.815857703676143908e-01
7099 8.243399999999999395e+00 1.649379519698239427e-01
7100 8.284400000000001540e+00 1.976640786789547466e-01
7101 8.280400000000001981e+00 1.857401625928004896e-01
7102 8.225600000000000023e+00 2.075214880440095222e-01
7103 8.208000000000000185e+00 1.745405397035314221e-01
7104 8.303399999999999892e+00 1.695975471520740907e-01
7105 8.296600000000001529e+00 1.675108593494763209e-01
7106 8.309799999999999187e+00 1.739639962750913760e-01
7107 8.318000000000001393e+00 1.637764329810611208e-01
7108 8.314200000000001367e+00 1.679048301866269688e-01
7109 8.302000000000001378e+00 1.904987139064198698e-01
7110 8.290599999999999525e+00 1.442602093440877586e-01
7111 8.254599999999999937e+00 1.589184948330433778e-01
7112 8.282399999999999096e+00 1.575112948331006679e-01
7113 8.268599999999999284e+00 1.443874232750207709e-01
7114 8.316999999999998394e+00 1.761213218210673503e-01
7115 8.310800000000000409e+00 1.564998146963758885e-01
7116 8.308400000000000674e+00 1.271372801345066195e-01
7117 8.318799999999999528e+00 1.142948467779714983e-01
7118 8.288600000000000634e+00 1.424271322466331702e-01
7119 8.220000000000002416e+00 1.262955264449219239e-01
7120 8.251800000000001134e+00 1.205691171071597984e-01
7121 8.312599999999999767e+00 1.009318978321520344e-01
7122 8.312799999999999301e+00 1.337003814504656718e-01
7123 8.248599999999999710e+00 9.548805160856510543e-02
7124 8.287600000000001188e+00 1.144232843437034131e-01
7125 8.271800000000000708e+00 1.067135980088760733e-01
7126 8.300800000000000622e+00 1.355794674720327553e-01
7127 8.304199999999999804e+00 1.418011001367762147e-01
7128 8.287399999999999878e+00 1.493930654347785381e-01
7129 8.299599999999999866e+00 1.736240997096888949e-01
7130 8.264599999999997948e+00 1.330631729668280694e-01
7131 8.297200000000000131e+00 1.209169632433762243e-01
7132 8.218600000000000350e+00 1.417314643965836007e-01
7133 8.216800000000000992e+00 1.409176780961139963e-01
7134 8.265800000000000480e+00 1.400818046714134291e-01
7135 8.268399999999999750e+00 1.489280631714520187e-01
7136 8.256800000000000139e+00 1.532058484523355080e-01
7137 8.168800000000000949e+00 1.648163584114151203e-01
7138 8.167199999999999349e+00 1.490592902170140843e-01
7139 8.230800000000000338e+00 1.227515865477918910e-01
7140 8.221000000000000085e+00 1.659828906845521590e-01
7141 8.255600000000001160e+00 1.676385635824884091e-01
7142 8.305600000000000094e+00 1.675490614715581805e-01
7143 8.266600000000000392e+00 1.429927550612268006e-01
7144 8.212600000000000122e+00 1.558277510586608405e-01
7145 8.266000000000000014e+00 1.618218773837456215e-01
7146 8.251200000000000756e+00 1.785892269987190695e-01
7147 8.272399999999999309e+00 1.451610416055217345e-01
7148 8.278200000000000003e+00 1.321918000482632805e-01
7149 8.309999999999998721e+00 1.597405396259823640e-01
7150 8.290400000000001768e+00 1.353681203238043806e-01
7151 8.342400000000001370e+00 1.533410838620881955e-01
7152 8.285399999999999210e+00 1.547502762517729002e-01
7153 8.303000000000000824e+00 1.607460108369722085e-01
7154 8.256999999999999673e+00 1.401978601833850924e-01
7155 8.273599999999998289e+00 1.744322447255667596e-01
7156 8.305200000000002802e+00 1.776629167834414824e-01
7157 8.317600000000000549e+00 1.778962843906528868e-01
7158 8.284600000000001074e+00 1.525213689946427753e-01
7159 8.324600000000000222e+00 1.555073245863359821e-01
7160 8.273799999999999599e+00 1.756659101817995006e-01
7161 8.269200000000001438e+00 1.603966084429468975e-01
7162 8.242200000000000415e+00 1.490329896365231444e-01
7163 8.261199999999998766e+00 1.570414977004486179e-01
7164 8.285800000000000054e+00 1.305485043958756752e-01
7165 8.272800000000000153e+00 1.703686356111358546e-01
7166 8.319000000000000838e+00 1.660623979111466308e-01
7167 8.273400000000000531e+00 1.690714878387248321e-01
7168 8.282399999999999096e+00 1.444799224805994320e-01
7169 8.282399999999999096e+00 1.600331465665786601e-01
7170 8.266600000000000392e+00 1.290722588320202258e-01
7171 8.311200000000001253e+00 1.505120327415720438e-01
7172 8.269000000000001904e+00 1.763975056512987749e-01
7173 8.314600000000000435e+00 1.749826505685636302e-01
7174 8.319200000000000372e+00 1.551008446140768049e-01
7175 8.345200000000000173e+00 1.724485778427877758e-01
7176 8.359199999999999520e+00 1.701480296682862103e-01
7177 8.376199999999998980e+00 1.799405235070744569e-01
7178 8.342800000000000438e+00 1.452816299468037420e-01
7179 8.434199999999998809e+00 1.749307062810872004e-01
7180 8.449400000000000688e+00 1.453521516868601926e-01
7181 8.432199999999999918e+00 1.326768706293603717e-01
7182 8.424200000000002575e+00 1.482987255508287083e-01
7183 8.437200000000000699e+00 1.562225079814046069e-01
7184 8.403800000000000381e+00 1.657131014736011321e-01
7185 8.383599999999999497e+00 1.578537551026265862e-01
7186 8.380800000000000693e+00 1.495923527457202473e-01
7187 8.439000000000000057e+00 1.475455184002551212e-01
7188 8.374800000000000466e+00 1.606545112967577016e-01
7189 8.426000000000000156e+00 1.677340752500815213e-01
7190 8.411400000000000432e+00 1.640128287665327811e-01
7191 8.404400000000000759e+00 1.746343837850953817e-01
7192 8.428199999999998582e+00 1.801202709302870131e-01
7193 8.467000000000000526e+00 1.869573213329717987e-01
7194 8.394400000000000972e+00 1.828756079962552406e-01
7195 8.375600000000000378e+00 1.689910293477143166e-01
7196 8.361399999999999721e+00 1.638737562881867060e-01
7197 8.441800000000000637e+00 1.629253571424656433e-01
7198 8.365399999999999281e+00 1.480687948218667171e-01
7199 8.364599999999999369e+00 1.536053644896557546e-01
7200 8.404600000000000293e+00 1.365733795437455711e-01
7201 8.381800000000000139e+00 1.369476980456408310e-01
7202 8.452999999999999403e+00 1.504678038651459104e-01
7203 8.345800000000000551e+00 1.475933331827695705e-01
7204 8.388799999999999812e+00 1.550745369169290733e-01
7205 8.410000000000000142e+00 1.498356432895724955e-01
7206 8.476000000000000867e+00 1.372958848618560102e-01
7207 8.440000000000001279e+00 1.305416408660470817e-01
7208 8.441599999999999326e+00 1.008006349186353207e-01
7209 8.430799999999999628e+00 1.225826741428005240e-01
7210 8.424600000000001643e+00 1.066394298559403681e-01
7211 8.426999999999997826e+00 1.468509448386356997e-01
7212 8.440799999999999415e+00 1.279748100213475570e-01
7213 8.439599999999998658e+00 1.261188645683111176e-01
7214 8.408600000000001629e+00 1.273032913949989631e-01
7215 8.446199999999999264e+00 1.412791279701287039e-01
7216 8.419200000000000017e+00 1.489760786166693940e-01
7217 8.373400000000000176e+00 1.476746694595927889e-01
7218 8.349199999999999733e+00 1.619292191051386887e-01
7219 8.305600000000001870e+00 1.486242510494165392e-01
7220 8.302799999999999514e+00 1.335234511237631261e-01
7221 8.385999999999999233e+00 1.366270836986576698e-01
7222 8.353600000000000136e+00 1.434446513467826090e-01
7223 8.387399999999999523e+00 1.454885837445673846e-01
7224 8.436800000000001631e+00 1.694639548694649722e-01
7225 8.503200000000001424e+00 1.758893743237492369e-01
7226 8.442000000000001947e+00 1.531378463999020223e-01
7227 8.461600000000000676e+00 1.549352380835296583e-01
7228 8.480999999999999872e+00 1.306114849467687744e-01
7229 8.522000000000000242e+00 1.576956562496253100e-01
7230 8.528400000000001313e+00 1.617649158501312523e-01
7231 8.543000000000001037e+00 1.576941343233793924e-01
7232 8.481800000000001560e+00 1.733060645217009699e-01
7233 8.535000000000000142e+00 1.749681113803313037e-01
7234 8.532799999999999940e+00 1.571886509898217099e-01
7235 8.530599999999999739e+00 1.586053214744069517e-01
7236 8.523200000000000998e+00 1.731776890941787439e-01
7237 8.516199999999999548e+00 1.682772474222227477e-01
7238 8.445600000000000662e+00 1.345194707096337983e-01
7239 8.485000000000001208e+00 1.672337286554359537e-01
7240 8.489200000000000301e+00 1.397478872827780105e-01
7241 8.435200000000000031e+00 1.305285869072364824e-01
7242 8.500800000000001688e+00 1.588406497090716352e-01
7243 8.489999999999998437e+00 1.767818995259412829e-01
7244 8.524400000000001754e+00 1.467192148288697651e-01
7245 8.497399999999998954e+00 1.762093300594494982e-01
7246 8.482200000000000628e+00 1.535018957537659101e-01
7247 8.504200000000000870e+00 1.604437346860262681e-01
7248 8.445400000000001128e+00 1.584758909108890668e-01
7249 8.365399999999999281e+00 1.573166488328557044e-01
7250 8.398599999999998289e+00 1.577105196237714446e-01
7251 8.403200000000001779e+00 1.689209045677888543e-01
7252 8.430799999999999628e+00 1.870609312496867016e-01
7253 8.395199999999999108e+00 1.673588718891233507e-01
7254 8.332399999999999807e+00 1.849887780380203850e-01
7255 8.394600000000000506e+00 2.023400306414923078e-01
7256 8.397999999999999687e+00 1.894009503672037797e-01
7257 8.414600000000000080e+00 1.753122015148974588e-01
7258 8.315999999999998948e+00 1.723143638818308565e-01
7259 8.258399999999999963e+00 1.908674094757930040e-01
7260 8.276799999999999713e+00 1.921852023439891977e-01
7261 8.258200000000000429e+00 1.863827030601285240e-01
7262 8.236599999999999255e+00 1.351625983769179640e-01
7263 8.304200000000001580e+00 1.493043602846212958e-01
7264 8.294200000000000017e+00 1.696477291330480974e-01
7265 8.296800000000001063e+00 1.458600425065069706e-01
7266 8.305600000000000094e+00 1.752526404936599613e-01
7267 8.282199999999999562e+00 1.687249596236432281e-01
7268 8.309599999999999653e+00 1.848615914677790295e-01
7269 8.294599999999999085e+00 1.591579341409028736e-01
7270 8.293200000000002348e+00 1.599683468689977739e-01
7271 8.243999999999999773e+00 1.638946002771292654e-01
7272 8.291800000000000281e+00 1.495067623888632069e-01
7273 8.326800000000000423e+00 1.503258859943955306e-01
7274 8.298400000000000887e+00 1.656540008572084943e-01
7275 8.286199999999999122e+00 1.272919164754778565e-01
7276 8.256999999999999673e+00 1.445807732722439454e-01
7277 8.300000000000000711e+00 1.533057076563035248e-01
7278 8.354400000000000048e+00 1.611959304697236917e-01
7279 8.336600000000000676e+00 1.538093885300895469e-01
7280 8.312200000000000699e+00 2.076291694343548599e-01
7281 8.252599999999999270e+00 1.714445916323988350e-01
7282 8.311199999999999477e+00 1.764955296884315461e-01
7283 8.337799999999997880e+00 1.540746312667988227e-01
7284 8.331800000000001205e+00 1.735298014751356643e-01
7285 8.275600000000000733e+00 1.532889037079983863e-01
7286 8.315400000000000347e+00 1.740401333026380393e-01
7287 8.299600000000001643e+00 1.727992129611707062e-01
7288 8.292199999999999349e+00 1.636854055803388386e-01
7289 8.270799999999999486e+00 1.650186413712100286e-01
7290 8.281600000000000961e+00 1.595660615544545746e-01
7291 8.275000000000000355e+00 1.809371161481247992e-01
[truncated: 708,997 more chars]
