# Supplementary material for: Hairpin protein partitioning from the ER to lipid droplets involves major structural rearrangements
Source: Nat Commun. 2024 May 27;15:4504. doi: 10.1038/s41467-024-48843-8 (PMC11130287; doi:10.1038/s41467-024-48843-8)
Supplement: Supplementary file 4 — Source Data [file 41467_2024_48843_MOESM4_ESM.zip › Source_data_MD_Simulations/Fig3D/P102_Bilayer_DI_AVG_ERROR.txt]

0 5.976599999999999469e+00 1.218064037725439218e-02
1 6.084999999999999964e+00 1.560512736250486976e-02
2 6.076999999999999957e+00 4.619523784980445608e-02
3 6.087999999999999190e+00 2.629068276024800963e-02
4 6.139599999999999724e+00 3.919755094390460493e-02
5 6.146200000000000330e+00 4.193175407730993787e-02
6 6.092000000000000526e+00 3.185466998730333149e-02
7 6.149199999999999555e+00 5.595955682454954727e-02
8 6.110599999999999810e+00 6.350974728338959485e-02
9 6.131600000000000605e+00 6.125265708522371205e-02
10 6.098799999999999777e+00 6.707094751082612327e-02
11 6.048399999999999110e+00 4.310972048158046022e-02
12 6.110799999999999343e+00 8.545894920954738572e-02
13 6.156200000000000117e+00 9.979154272782837787e-02
14 6.130399999999999849e+00 9.850831436990480083e-02
15 6.149600000000000399e+00 9.434600150509821204e-02
16 6.125400000000000844e+00 5.918080769979402328e-02
17 6.147000000000000242e+00 7.113255232311015142e-02
18 6.138800000000000701e+00 7.615846637111331474e-02
19 6.209799999999999542e+00 7.298405305270461163e-02
20 6.184400000000000119e+00 9.877797325314995047e-02
21 6.203199999999999825e+00 6.765701737440103780e-02
22 6.212000000000000632e+00 8.117191632578346638e-02
23 6.191799999999999748e+00 8.356046912266588966e-02
24 6.187599999999999767e+00 8.565633660156155016e-02
25 6.281599999999999184e+00 7.412022665912462727e-02
26 6.259800000000000253e+00 7.024722058558616200e-02
27 6.287399999999999878e+00 7.445943862264881030e-02
28 6.259600000000000719e+00 9.266913186169384309e-02
29 6.278200000000000003e+00 8.254230430512593530e-02
30 6.248800000000000132e+00 7.142290948988283539e-02
31 6.237599999999999589e+00 6.485836877381359611e-02
32 6.212200000000000166e+00 5.973233630120292070e-02
33 6.181799999999999962e+00 6.152683967180498648e-02
34 6.203400000000000247e+00 4.737813841847302726e-02
35 6.248199999999999754e+00 5.122530624603430921e-02
36 6.242600000000000371e+00 8.006727171572675106e-02
37 6.288800000000000168e+00 6.087193113414425538e-02
38 6.298999999999999488e+00 7.973706791699834706e-02
39 6.337199999999999278e+00 8.623243009448366969e-02
40 6.375000000000000000e+00 1.035443866175274064e-01
41 6.287200000000000344e+00 9.292724035502186730e-02
42 6.287000000000000810e+00 7.739405661935538916e-02
43 6.315399999999999459e+00 9.955444741446763113e-02
44 6.336999999999999744e+00 5.166662365589611700e-02
45 6.271799999999999820e+00 8.351641754768937553e-02
46 6.246999999999999886e+00 1.012296399282345272e-01
47 6.323800000000000310e+00 7.078497015610021870e-02
48 6.293400000000000105e+00 6.564608137581411096e-02
49 6.405599999999999739e+00 6.758260131128428216e-02
50 6.316000000000000725e+00 6.068278174243509765e-02
51 6.320199999999999818e+00 9.403633340363712345e-02
52 6.361400000000000610e+00 6.427602974671038638e-02
53 6.314000000000000057e+00 6.844618323909670843e-02
54 6.217399999999999594e+00 6.350848762173440243e-02
55 6.281200000000000117e+00 6.419432996768496824e-02
56 6.281800000000000495e+00 4.722152051766236036e-02
57 6.316599999999999326e+00 7.301594346442437378e-02
58 6.382400000000000517e+00 8.715530964892498345e-02
59 6.258000000000000007e+00 6.255301751314645831e-02
60 6.262199999999999989e+00 6.361408649033641061e-02
61 6.309199999999999697e+00 5.951631709035764412e-02
62 6.325000000000000178e+00 6.934666538486194964e-02
63 6.293400000000000105e+00 5.347642471220376975e-02
64 6.272800000000000153e+00 6.250209596485545305e-02
65 6.295200000000000351e+00 4.518707779885751397e-02
66 6.259600000000000719e+00 5.861098873078326305e-02
67 6.320800000000000196e+00 8.571459618991390805e-02
68 6.330199999999999605e+00 1.011135599215060438e-01
69 6.337400000000000588e+00 1.029922715547142847e-01
70 6.345399999999999707e+00 7.484576140303464409e-02
71 6.384199999999999875e+00 7.733894232532534385e-02
72 6.339599999999999014e+00 5.289430971286043087e-02
73 6.319799999999999862e+00 5.108064212595610915e-02
74 6.329399999999999693e+00 5.927873143042115822e-02
75 6.292799999999999727e+00 4.411113238174683981e-02
76 6.303399999999999004e+00 7.823431472186616331e-02
77 6.316999999999999282e+00 5.455272678794347713e-02
78 6.325199999999999712e+00 6.585705732873281537e-02
79 6.367600000000000371e+00 8.147274390862253857e-02
80 6.409400000000000652e+00 6.189578337819132831e-02
81 6.358600000000000030e+00 7.142918171167858543e-02
82 6.374000000000000554e+00 3.462369131100843239e-02
83 6.358000000000000540e+00 6.894925670375282034e-02
84 6.369600000000000151e+00 6.581707985014223494e-02
85 6.320400000000000240e+00 4.301776377265566220e-02
86 6.349800000000000111e+00 6.592201453232450492e-02
87 6.358600000000000030e+00 4.905719111404566873e-02
88 6.288800000000000168e+00 6.188078861811630721e-02
89 6.354400000000000048e+00 4.118893055178785706e-02
90 6.351599999999999469e+00 6.846406356622426748e-02
91 6.293400000000000105e+00 3.506861845011853551e-02
92 6.292399999999999771e+00 4.288645473806376729e-02
93 6.285000000000000142e+00 4.462465686142578353e-02
94 6.186799999999999855e+00 5.367934425828981004e-02
95 6.284200000000000230e+00 5.644140324265507075e-02
96 6.264200000000000657e+00 1.772997461927113688e-02
97 6.198800000000000310e+00 5.347552711287663352e-02
98 6.222999999999999865e+00 4.520442456220408883e-02
99 6.239600000000000257e+00 5.428782552285549984e-02
100 6.212399999999999700e+00 5.044648649807036839e-02
101 6.209399999999999586e+00 6.153347056683866612e-02
102 6.219199999999998951e+00 5.822466831163571749e-02
103 6.182000000000000384e+00 4.780878580344824491e-02
104 6.189199999999999591e+00 6.726865540502494079e-02
105 6.173000000000000043e+00 4.803581996801968568e-02
106 6.230400000000000382e+00 4.477820898606822003e-02
107 6.250999999999999446e+00 7.615037754338449538e-02
108 6.292799999999999727e+00 5.906633558974188486e-02
109 6.374600000000000044e+00 3.502524803623804917e-02
110 6.329800000000000537e+00 7.023697032190379108e-02
111 6.361799999999999677e+00 3.935926828588160592e-02
112 6.315599999999998992e+00 6.058884385759472080e-02
113 6.319800000000000750e+00 6.431509931579058870e-02
114 6.310399999999999565e+00 6.787199717114555941e-02
115 6.302599999999999980e+00 6.086943403712573308e-02
116 6.279999999999999361e+00 6.495598509760278083e-02
117 6.338800000000000878e+00 4.567485084814180973e-02
118 6.401000000000000689e+00 5.009031842581959659e-02
119 6.383600000000000385e+00 7.843295225860114073e-02
120 6.309800000000000075e+00 4.069044113793808537e-02
121 6.279600000000000293e+00 6.750324436647474335e-02
122 6.311800000000000743e+00 5.545838079136459348e-02
123 6.314999999999999503e+00 6.315378056775372562e-02
124 6.357199999999999740e+00 7.832414697907658097e-02
125 6.404599999999999405e+00 7.172034578834647622e-02
126 6.412399999999999878e+00 7.679458314230250271e-02
127 6.384999999999999787e+00 6.815335648374198918e-02
128 6.456999999999998963e+00 4.129600464936033360e-02
129 6.441599999999999326e+00 7.076530223209671899e-02
130 6.379000000000000448e+00 5.816596943230630673e-02
131 6.379400000000000404e+00 4.615504306140342378e-02
132 6.360799999999999343e+00 4.797949562052523931e-02
133 6.377799999999999692e+00 3.794037427332523638e-02
134 6.320800000000000196e+00 4.964465731576758745e-02
135 6.287200000000000344e+00 6.588741913294221542e-02
136 6.299200000000000799e+00 3.479011353818788760e-02
137 6.299000000000000377e+00 5.165113745117338312e-02
138 6.299799999999999400e+00 5.509802174307164291e-02
139 6.270600000000000840e+00 6.191193745958856187e-02
140 6.347600000000000797e+00 7.283878087941890456e-02
141 6.343000000000000860e+00 9.008573693987301234e-02
142 6.352999999999999758e+00 7.199444423009319916e-02
143 6.331000000000000405e+00 6.943716584078003795e-02
144 6.325599999999999667e+00 7.433900725729392089e-02
145 6.354800000000000004e+00 5.846599011391157702e-02
146 6.337400000000000588e+00 4.618103506852139911e-02
147 6.383200000000000429e+00 7.304979123857915924e-02
148 6.427400000000000446e+00 7.527156169497219163e-02
149 6.459399999999999586e+00 4.835005687690552972e-02
150 6.447799999999999088e+00 2.523870044197995544e-02
151 6.508599999999999497e+00 2.952233053131135543e-02
152 6.485800000000000232e+00 5.729321076707083460e-02
153 6.467000000000000526e+00 6.364778079399152633e-02
154 6.381800000000000139e+00 3.136673397088068221e-02
155 6.409600000000000186e+00 5.315531958327412987e-02
156 6.384600000000000719e+00 4.705197126582467276e-02
157 6.438599999999999213e+00 7.513167108483619072e-02
158 6.444199999999999484e+00 9.916910809319608167e-02
159 6.457800000000000651e+00 9.189533176391494196e-02
160 6.436600000000000321e+00 6.161272595819794473e-02
161 6.403000000000000469e+00 7.616350832255559811e-02
162 6.384800000000000253e+00 8.353748859045261044e-02
163 6.376600000000000712e+00 6.935277932426366088e-02
164 6.342999999999999972e+00 6.025612002112316901e-02
165 6.285800000000000054e+00 6.200348377309134601e-02
166 6.349600000000000577e+00 3.966923241001760886e-02
167 6.348200000000000287e+00 6.679065802939811169e-02
168 6.330200000000000493e+00 9.741761647669273938e-02
169 6.345200000000000173e+00 1.098837203592960832e-01
170 6.328400000000000247e+00 8.966319200206958329e-02
171 6.345600000000000129e+00 1.044258971711518602e-01
172 6.383199999999999541e+00 8.390823559103124940e-02
173 6.360200000000000742e+00 1.044679472374182155e-01
174 6.403599999999999959e+00 7.218952832648231621e-02
175 6.420600000000000307e+00 8.591279299382598156e-02
176 6.419200000000000905e+00 7.444213860442212838e-02
177 6.400599999999999845e+00 6.838982380442285014e-02
178 6.328400000000000247e+00 7.522691007877431446e-02
179 6.423399999999999110e+00 7.453675603351675449e-02
180 6.466000000000001080e+00 8.543114186290616530e-02
181 6.438599999999999213e+00 1.046008030561907803e-01
182 6.348399999999999821e+00 9.545956211925556156e-02
183 6.381000000000000227e+00 9.292706817714634082e-02
184 6.419400000000000439e+00 8.437042135725056347e-02
185 6.421400000000000219e+00 8.078494909325623086e-02
186 6.469199999999998951e+00 7.739633066237693038e-02
187 6.464599999999999902e+00 5.247140173465919544e-02
188 6.433799999999999741e+00 6.548734228841478211e-02
189 6.462399999999999700e+00 6.053798807360548373e-02
190 6.395999999999999019e+00 8.058684756211771660e-02
191 6.409800000000001496e+00 7.372619615848904906e-02
192 6.434999999999999609e+00 1.000015999872002348e-01
193 6.387399999999999523e+00 1.060398415691008178e-01
194 6.354800000000000004e+00 9.612799800266308425e-02
195 6.349800000000000111e+00 8.884881541134918848e-02
196 6.357200000000000628e+00 8.679511506991621772e-02
197 6.298799999999999955e+00 9.727297672015595975e-02
198 6.282400000000000873e+00 8.052756049949601203e-02
199 6.315999999999999837e+00 1.092940986512995066e-01
200 6.241199999999999193e+00 9.097577699585754352e-02
201 6.335800000000000765e+00 9.232395138857521499e-02
202 6.336599999999999788e+00 9.563873692181425190e-02
203 6.319600000000000328e+00 9.728909496958024206e-02
204 6.391000000000000014e+00 9.921814350208332800e-02
205 6.401600000000000179e+00 8.309782187277826859e-02
206 6.351399999999999935e+00 7.821948606325662690e-02
207 6.298999999999999488e+00 6.854545936821782037e-02
208 6.320000000000000284e+00 9.988473356824854876e-02
209 6.319800000000000750e+00 1.076882166255900553e-01
210 6.355199999999999960e+00 8.126322661573318062e-02
211 6.348200000000000287e+00 8.859047352847811141e-02
212 6.361600000000000144e+00 9.611310004364641280e-02
213 6.404999999999999361e+00 8.957856886554949050e-02
214 6.381599999999999717e+00 8.144917433590095901e-02
215 6.373000000000000220e+00 6.468199131133797741e-02
216 6.376400000000000290e+00 6.277744818005911998e-02
217 6.363400000000000389e+00 7.409755731466459439e-02
218 6.372600000000000264e+00 5.391148300686961908e-02
219 6.360000000000000320e+00 2.975768808224184617e-02
220 6.403000000000000469e+00 5.670202818242037895e-02
221 6.376999999999999780e+00 4.823276894394509795e-02
222 6.438200000000000145e+00 5.709458818487091886e-02
223 6.401999999999999247e+00 8.602371765972456619e-02
224 6.363799999999999457e+00 1.011238448636126303e-01
225 6.435399999999999565e+00 8.425703531456589512e-02
226 6.416199999999999015e+00 7.217334688096427309e-02
227 6.420199999999999463e+00 5.610946444228465113e-02
228 6.416599999999999859e+00 7.607080911887301178e-02
229 6.451399999999999579e+00 7.590235832963300455e-02
230 6.490199999999999747e+00 6.750016296276625805e-02
231 6.476600000000000357e+00 5.089722978709163709e-02
232 6.426600000000000534e+00 4.711059328855871781e-02
233 6.458199999999999719e+00 6.464697982117953434e-02
234 6.439000000000000057e+00 7.137506567422539916e-02
235 6.392599999999999838e+00 5.865260437525347120e-02
236 6.395000000000000462e+00 8.004148924151772981e-02
237 6.349400000000000155e+00 9.362503938583952023e-02
238 6.407599999999999518e+00 7.602715304415925968e-02
239 6.432600000000000762e+00 7.728937831293508642e-02
240 6.434599999999998765e+00 7.292933566130976875e-02
241 6.413800000000000168e+00 8.331117572090797341e-02
242 6.415999999999999481e+00 7.568143761848075690e-02
243 6.450599999999999667e+00 1.010752590894527514e-01
244 6.474000000000001087e+00 8.069051988926581598e-02
245 6.400599999999999845e+00 6.413148992499699552e-02
246 6.443200000000000038e+00 7.149679713106030232e-02
247 6.405599999999999739e+00 7.209471547901410982e-02
248 6.404799999999999827e+00 6.742901452638921933e-02
249 6.390200000000000102e+00 7.923958606656138215e-02
250 6.444399999999999906e+00 5.218934757208597286e-02
251 6.424200000000000799e+00 5.809743539950789487e-02
252 6.418999999999999595e+00 6.301936210403905059e-02
253 6.373800000000001020e+00 6.635323654502470192e-02
254 6.417600000000000193e+00 6.548135612523614535e-02
255 6.412399999999999878e+00 5.436366433565712614e-02
256 6.384999999999999787e+00 6.507657028455023085e-02
257 6.392000000000000348e+00 7.732373503653329483e-02
258 6.397799999999999265e+00 7.832772178481886560e-02
259 6.327600000000000335e+00 9.653418047510427258e-02
260 6.411400000000000432e+00 5.383203507206475030e-02
261 6.425400000000000666e+00 5.676097250752494550e-02
262 6.347599999999999909e+00 6.933778190856702828e-02
263 6.316399999999999793e+00 6.273346794176141994e-02
264 6.360199999999999854e+00 6.970933940298092157e-02
265 6.333000000000000185e+00 5.866446965583176076e-02
266 6.366999999999999993e+00 5.723355659051773681e-02
267 6.375799999999999912e+00 5.350319616621052737e-02
268 6.403000000000000469e+00 4.787065907212899318e-02
269 6.393399999999999750e+00 5.346146275589551411e-02
270 6.442000000000000171e+00 5.418191580223052917e-02
271 6.369799999999999685e+00 5.482729247373067938e-02
272 6.389599999999999724e+00 4.875292811719102171e-02
273 6.409000000000000696e+00 2.569202210803969016e-02
274 6.439399999999999125e+00 2.282559966353569364e-02
275 6.430200000000001026e+00 4.534878168154026640e-02
276 6.397199999999999775e+00 4.461874045734590122e-02
277 6.373399999999999288e+00 3.025042148466693809e-02
278 6.354000000000000092e+00 3.605773148715815668e-02
279 6.400599999999999845e+00 4.935633697915598611e-02
280 6.400599999999999845e+00 4.417746031631968745e-02
281 6.386599999999999611e+00 6.261923027313574808e-02
282 6.376999999999999780e+00 5.561582508603097469e-02
283 6.416800000000000281e+00 6.550993817734825087e-02
284 6.412200000000000344e+00 5.808366379628614878e-02
285 6.485400000000000276e+00 8.035152767682757213e-02
286 6.494800000000000573e+00 4.165323516847164315e-02
287 6.430199999999999250e+00 4.851589430279519555e-02
288 6.391999999999999460e+00 3.067507131206051452e-02
289 6.470200000000000173e+00 4.351863968462246074e-02
290 6.448600000000000776e+00 6.066801463703908742e-02
291 6.421800000000000175e+00 7.042465477373673066e-02
292 6.500800000000000800e+00 7.226307494149425414e-02
293 6.472800000000001219e+00 6.357194349711205172e-02
294 6.441599999999999326e+00 5.398192290017092554e-02
295 6.464799999999999436e+00 5.925227421795727090e-02
296 6.455199999999999605e+00 6.433375474818792128e-02
297 6.459200000000000053e+00 6.883394511431124851e-02
298 6.378400000000000070e+00 7.653945387837578218e-02
299 6.446799999999998754e+00 6.974318604709713043e-02
300 6.441800000000000637e+00 3.526630119533380459e-02
301 6.473400000000000709e+00 7.236772761390249109e-02
302 6.481199999999999406e+00 7.730221212876130232e-02
303 6.465799999999999770e+00 6.733165674480312557e-02
304 6.407600000000000406e+00 6.751509460853917510e-02
305 6.482999999999999652e+00 5.528833511691230718e-02
306 6.444799999999998974e+00 4.816338858510686022e-02
307 6.431799999999999962e+00 4.048347811144692443e-02
308 6.487199999999999633e+00 3.861750898232561152e-02
309 6.501000000000000334e+00 3.300545409474019837e-02
310 6.418200000000000571e+00 6.819876831732368805e-02
311 6.431199999999999584e+00 8.571179615432168719e-02
312 6.412000000000000810e+00 6.238717816987714854e-02
313 6.436600000000000321e+00 7.587863994563956438e-02
314 6.446399999999999686e+00 5.788443659568609512e-02
315 6.503800000000000026e+00 4.702629051924028109e-02
316 6.499000000000000554e+00 5.029671957493846851e-02
317 6.477999999999999758e+00 4.970150903141677678e-02
318 6.473999999999999311e+00 4.388895077351485235e-02
319 6.503400000000000958e+00 6.641361306238355300e-02
320 6.500000000000000000e+00 5.656076378550765893e-02
321 6.528999999999999027e+00 6.811871989402036587e-02
322 6.556000000000000050e+00 5.400740689942443856e-02
323 6.442600000000000549e+00 9.089624854745105564e-02
324 6.532599999999999518e+00 8.418009265853770851e-02
325 6.512800000000000367e+00 7.023070553539947913e-02
326 6.483799999999999564e+00 8.621248169493785085e-02
327 6.529999999999999361e+00 7.653757247260972729e-02
328 6.505799999999998917e+00 6.658852754041047484e-02
329 6.420999999999999375e+00 6.759408258124377511e-02
330 6.460600000000001231e+00 6.322316031329015817e-02
331 6.453799999999999315e+00 3.526289834939838608e-02
332 6.503600000000000492e+00 5.648263449946368253e-02
333 6.545799999999999841e+00 3.447712284979717601e-02
334 6.485799999999999343e+00 7.728772218146943984e-02
335 6.510399999999999743e+00 5.822137064686815772e-02
336 6.483199999999999186e+00 5.256036529553415049e-02
337 6.460399999999999920e+00 4.121805429663071008e-02
338 6.499600000000000932e+00 2.469914978293780150e-02
339 6.510399999999999743e+00 4.573191445806749911e-02
340 6.540600000000000414e+00 6.940524475859161102e-02
341 6.564400000000000901e+00 4.081725125483099542e-02
342 6.495000000000000107e+00 7.859618311343111174e-02
343 6.507200000000000095e+00 7.776857977358203611e-02
344 6.508799999999999031e+00 6.650858591189556801e-02
345 6.486800000000000566e+00 4.143370608574620251e-02
346 6.443800000000000416e+00 6.662576078364881860e-02
347 6.479200000000000514e+00 7.436956366686579833e-02
348 6.493999999999999773e+00 6.061550956644665838e-02
349 6.524399999999999977e+00 6.886427230429438551e-02
350 6.467399999999999594e+00 1.066112939608182264e-01
351 6.523799999999999599e+00 9.113480125616113536e-02
352 6.550600000000000200e+00 5.337460070108255433e-02
353 6.518800000000000594e+00 8.163597246312442879e-02
354 6.494799999999999685e+00 8.758054578500865106e-02
355 6.543200000000000571e+00 8.256120154164428571e-02
356 6.424400000000000333e+00 1.013672925553405213e-01
357 6.527599999999999625e+00 9.505013413983168236e-02
358 6.572799999999999088e+00 8.340522765390664950e-02
359 6.537799999999999834e+00 7.962582495647992087e-02
360 6.519000000000000128e+00 7.673174049896157312e-02
361 6.486799999999999677e+00 8.389584018293157197e-02
362 6.481999999999999318e+00 6.550358768800385034e-02
363 6.491400000000000503e+00 5.866692424185879912e-02
364 6.479999999999999538e+00 6.997485262578259646e-02
365 6.481199999999999406e+00 4.834327254127501056e-02
366 6.410999999999999588e+00 6.320126581010859779e-02
367 6.424400000000000333e+00 6.743921707730597681e-02
368 6.461799999999999322e+00 4.381908260107696823e-02
369 6.461400000000000254e+00 4.501964015849076878e-02
370 6.445800000000000196e+00 6.894078618640785139e-02
371 6.421400000000000219e+00 5.354668990703340126e-02
372 6.447000000000000064e+00 2.641060393099705500e-02
373 6.495000000000000107e+00 4.185594342503819176e-02
374 6.419199999999999129e+00 4.650281711896601944e-02
375 6.429000000000000270e+00 3.686949958976938613e-02
376 6.423199999999999577e+00 5.376868977388227222e-02
377 6.475199999999999179e+00 5.654831562478235263e-02
378 6.512000000000000455e+00 3.858704445795240606e-02
379 6.469400000000000261e+00 4.913377656968775237e-02
380 6.484199999999999520e+00 5.873833501215362102e-02
381 6.493399999999999395e+00 6.270795802766984672e-02
382 6.491000000000001435e+00 5.856346984255635102e-02
383 6.454000000000000625e+00 5.395257176446739689e-02
384 6.499599999999999156e+00 5.159581378367819604e-02
385 6.434399999999999231e+00 5.811271805723763201e-02
386 6.401799999999999713e+00 7.337759876147487148e-02
387 6.429399999999999338e+00 3.963089703753876897e-02
388 6.446000000000000618e+00 5.366563145999490164e-02
389 6.426399999999999224e+00 4.686883826168513484e-02
390 6.517599999999999838e+00 2.654596014462462863e-02
391 6.499600000000000932e+00 3.283973203301145810e-02
392 6.485599999999999810e+00 2.788347180678899667e-02
393 6.449599999999999334e+00 4.444196215290231039e-02
394 6.490399999999999281e+00 3.687882861480280827e-02
395 6.444599999999999440e+00 2.326645654155349782e-02
396 6.513799999999998924e+00 9.450502632135386952e-03
397 6.537000000000000810e+00 1.814607395554203306e-02
398 6.474400000000000155e+00 2.335739711526101103e-02
399 6.445800000000000196e+00 2.811746788030529756e-02
400 6.464599999999999902e+00 4.215552158377365577e-02
401 6.461199999999999832e+00 2.950308458449724461e-02
402 6.497600000000000264e+00 4.177616545352144661e-02
403 6.480199999999999072e+00 2.460959162603070308e-02
404 6.542199999999999349e+00 4.200895142704711566e-02
405 6.485400000000000276e+00 1.658818856897874630e-02
406 6.580799999999999095e+00 1.597347801826524971e-02
407 6.567600000000000549e+00 1.886499403657485030e-02
408 6.551599999999998758e+00 2.248839700823522872e-02
409 6.533400000000000318e+00 4.646684839754036678e-02
410 6.526600000000000179e+00 5.215561331247099003e-02
411 6.492600000000000371e+00 4.780677776215416092e-02
412 6.513599999999999390e+00 5.205658459791616399e-02
413 6.508199999999999541e+00 6.143966145740070717e-02
414 6.554999999999999716e+00 3.897794248033115833e-02
415 6.508599999999999497e+00 5.184021604893254004e-02
416 6.516199999999999548e+00 4.485835485168845199e-02
417 6.504399999999999515e+00 3.564222215294657325e-02
418 6.510399999999999743e+00 3.930455444347382560e-02
419 6.523200000000000109e+00 4.280784974744706456e-02
420 6.515200000000000102e+00 4.019691530453541745e-02
421 6.525400000000000311e+00 4.832605922274224586e-02
422 6.484400000000000830e+00 4.988995890958412144e-02
423 6.484799999999999898e+00 4.889695287029655751e-02
424 6.467200000000000060e+00 1.765083567426769737e-02
425 6.479599999999999582e+00 4.782099957131803053e-02
426 6.476999999999999424e+00 4.467392975774571451e-02
427 6.534600000000000186e+00 2.147109685134878862e-02
428 6.444800000000000750e+00 4.835154599389759889e-02
429 6.523399999999999643e+00 4.301590403560063419e-02
430 6.501000000000000334e+00 5.622739545808612405e-02
431 6.491600000000000037e+00 6.115789401213886367e-02
432 6.557600000000000762e+00 7.687163325961017535e-02
433 6.434199999999999697e+00 8.382142924097625569e-02
434 6.504599999999999049e+00 5.802178901068112682e-02
435 6.520199999999999996e+00 4.037761756220879794e-02
436 6.487399999999999167e+00 7.683155601704293181e-02
437 6.484600000000000364e+00 6.676082683730026612e-02
438 6.418600000000000527e+00 5.862327182953881721e-02
439 6.445400000000001128e+00 6.357521529652886139e-02
440 6.442000000000000171e+00 3.147443406957459860e-02
441 6.439799999999999969e+00 3.287114235921827915e-02
442 6.488599999999999923e+00 4.273883479927825801e-02
443 6.476400000000000823e+00 1.639170521940899738e-02
444 6.436199999999999477e+00 5.323111871828353769e-02
445 6.391000000000000014e+00 6.565485511369281713e-02
446 6.415600000000000414e+00 7.205031575225746832e-02
447 6.409000000000000696e+00 5.501417999025338262e-02
448 6.430600000000000094e+00 3.889946015049563360e-02
449 6.400599999999999845e+00 4.395233782178150500e-02
450 6.422600000000000087e+00 4.479696418285513543e-02
451 6.373600000000000598e+00 4.841619563741052928e-02
452 6.352999999999999758e+00 4.980200799164623965e-02
453 6.393400000000000638e+00 5.734987358312127609e-02
454 6.406200000000000117e+00 4.752632954479022592e-02
455 6.436600000000000321e+00 6.164063594740089302e-02
456 6.418599999999999639e+00 5.762471691904429844e-02
457 6.390600000000000058e+00 6.903946697360865969e-02
458 6.435800000000000409e+00 7.506178788171784244e-02
459 6.444200000000000372e+00 7.826283920226766166e-02
460 6.475399999999998712e+00 5.598113968114620809e-02
461 6.458199999999999719e+00 6.989729608504173519e-02
462 6.491600000000000037e+00 6.118535772552111812e-02
463 6.520000000000000462e+00 8.980734936518279532e-02
464 6.516000000000000902e+00 6.030257042614360630e-02
465 6.533399999999998542e+00 5.922742607947768106e-02
466 6.512999999999999901e+00 7.336647735853209229e-02
467 6.542400000000000659e+00 6.475096910471689338e-02
468 6.564000000000000057e+00 5.497854126838947614e-02
469 6.532000000000000917e+00 3.533610052057239992e-02
470 6.531000000000000583e+00 3.522158429145406944e-02
471 6.525400000000000311e+00 3.540124291603323481e-02
472 6.560800000000000409e+00 3.489114500844028161e-02
473 6.549400000000000333e+00 4.774649725372529657e-02
474 6.578399999999999359e+00 6.028505619139783167e-02
475 6.543000000000001037e+00 3.291564977332205044e-02
476 6.488199999999999079e+00 4.602295079631469471e-02
477 6.561799999999999855e+00 5.626892570504617858e-02
478 6.543200000000000571e+00 4.585402926679406355e-02
479 6.586000000000000298e+00 5.099019513592789599e-02
480 6.596199999999998731e+00 4.072777921762983644e-02
481 6.556400000000000894e+00 2.957377216386171404e-02
482 6.584399999999999586e+00 2.964537063354076574e-02
483 6.605999999999999872e+00 4.900612206653374298e-02
484 6.645199999999999996e+00 3.966600559673235521e-02
485 6.621199999999999974e+00 4.746147911727989499e-02
486 6.563200000000000145e+00 3.860714959693337806e-02
487 6.600200000000000955e+00 3.276144074975939624e-02
488 6.603999999999999204e+00 2.895651912782330750e-02
489 6.576399999999999579e+00 3.472935357878115248e-02
490 6.525599999999999845e+00 1.332546434462979039e-02
491 6.543200000000000571e+00 4.496345182478757307e-02
492 6.553999999999999382e+00 3.933446326060639764e-02
493 6.568999999999999950e+00 4.244997055358227384e-02
494 6.598400000000000709e+00 5.849485447456043152e-02
495 6.586400000000000254e+00 3.884904117220912279e-02
496 6.616200000000000969e+00 5.169943906852378368e-02
497 6.660800000000000054e+00 6.079763153281551868e-02
498 6.582399999999999807e+00 5.900481336297914298e-02
499 6.594200000000000728e+00 5.584936884155451003e-02
500 6.531600000000000072e+00 3.050455703661340140e-02
501 6.550400000000000666e+00 3.292609907049422191e-02
502 6.579800000000000537e+00 2.025122218533988161e-02
503 6.554199999999999804e+00 4.301943746726585860e-02
504 6.604400000000000048e+00 4.017919859827973755e-02
505 6.545400000000000773e+00 1.436829843788062049e-02
506 6.524600000000001288e+00 3.810994620830630147e-02
507 6.548999999999999488e+00 4.366508903002492420e-02
508 6.554199999999999804e+00 4.572474166138062318e-02
509 6.545400000000000773e+00 2.785476619898296161e-02
510 6.590000000000000746e+00 3.400117645023481572e-02
511 6.596400000000000041e+00 3.708649349830739350e-02
512 6.568800000000000416e+00 3.765676566036967043e-02
513 6.551399999999999224e+00 2.895872925388819422e-02
514 6.513599999999999390e+00 2.432710422553416643e-02
515 6.497800000000000686e+00 3.504899427943686252e-02
516 6.506999999999999673e+00 4.720423709795557726e-02
517 6.490399999999999281e+00 5.282317673143108183e-02
518 6.525400000000000311e+00 5.059375455528090926e-02
519 6.434400000000001008e+00 4.852924891238277749e-02
520 6.469599999999998019e+00 3.560966161029896493e-02
521 6.467200000000000060e+00 4.739822781497214643e-02
522 6.445199999999999818e+00 4.543954225121555474e-02
523 6.501999999999999780e+00 4.804081597974776269e-02
524 6.458000000000000185e+00 3.184587885425679832e-02
525 6.511000000000000121e+00 3.332626591744110300e-02
526 6.440800000000000303e+00 3.642241068353386374e-02
527 6.499199999999999200e+00 4.099502408829634736e-02
528 6.534600000000000186e+00 4.064539334291156214e-02
529 6.562999999999999723e+00 2.782660597342044226e-02
530 6.498599999999998822e+00 3.548475729098347908e-02
531 6.496600000000000819e+00 5.472666626060818107e-02
532 6.517199999999999882e+00 6.313059480156980874e-02
533 6.465000000000000746e+00 4.033360881448620761e-02
534 6.471799999999999109e+00 5.187323009028836640e-02
535 6.543599999999999639e+00 4.260478846327022534e-02
536 6.500199999999999534e+00 3.371456658478640123e-02
537 6.481799999999999784e+00 2.897088193341718076e-02
538 6.552799999999999514e+00 5.089707260737106470e-02
539 6.557599999999998985e+00 5.858709755569044969e-02
540 6.546799999999999287e+00 6.888970895569229702e-02
541 6.493800000000000239e+00 6.064941879358781707e-02
542 6.570199999999999818e+00 5.213705016588488644e-02
543 6.594599999999999795e+00 6.046393966654838720e-02
544 6.617799999999999905e+00 5.399733326748642342e-02
545 6.593799999999999883e+00 4.351036658085053604e-02
546 6.532200000000000450e+00 4.629937364587127097e-02
547 6.509600000000000719e+00 3.211927770047134922e-02
548 6.450000000000000178e+00 4.825183934317951034e-02
549 6.512800000000000367e+00 4.749349429132379563e-02
550 6.517599999999999838e+00 5.819182073109585573e-02
551 6.486800000000000566e+00 6.772497323735164609e-02
552 6.481199999999999406e+00 6.682239145675644698e-02
553 6.595400000000000595e+00 6.319658218606451217e-02
554 6.586200000000000720e+00 7.252332038730711916e-02
555 6.603600000000000136e+00 7.401113429748248929e-02
556 6.573399999999999466e+00 7.521999734113254954e-02
557 6.584200000000000053e+00 7.987710560604963095e-02
558 6.521600000000001174e+00 7.018011114268779549e-02
559 6.539199999999999235e+00 6.269251948996787394e-02
560 6.536200000000000898e+00 4.578768393356449917e-02
561 6.490600000000000591e+00 5.830444236934265861e-02
562 6.505799999999998917e+00 5.388981350867710907e-02
563 6.556000000000000050e+00 5.250219043049544898e-02
564 6.589400000000000368e+00 3.179257775016056803e-02
565 6.556999999999999496e+00 2.466414401514887764e-02
566 6.588199999999998724e+00 2.611114704489249025e-02
567 6.576000000000000512e+00 3.720430082665170807e-02
568 6.564000000000000057e+00 3.754144376552392276e-02
569 6.581400000000000361e+00 6.254380864641996551e-02
570 6.594799999999999329e+00 1.783120859616639173e-02
571 6.588800000000000878e+00 1.489268276705029738e-02
572 6.554999999999999716e+00 4.003698290331072357e-02
573 6.613600000000000811e+00 2.923778377374049858e-02
574 6.573199999999999932e+00 2.681402618034078519e-02
575 6.562600000000000655e+00 3.022925735111597206e-02
576 6.506600000000000605e+00 3.237727598177467941e-02
577 6.574600000000001110e+00 2.439114593453949043e-02
578 6.529200000000000337e+00 3.930943907002490412e-02
579 6.538400000000000212e+00 2.647353395374333479e-02
580 6.500600000000000378e+00 4.556191391941299268e-02
581 6.608000000000001428e+00 4.103461953034289594e-02
582 6.558400000000000674e+00 3.650380802053400375e-02
583 6.636200000000000543e+00 6.401399846908487068e-02
584 6.619200000000001083e+00 6.542990142129209707e-02
585 6.538199999999998902e+00 8.863380844801838077e-02
586 6.611399999999998833e+00 7.942019894208274255e-02
587 6.558400000000000674e+00 5.689330364814473850e-02
588 6.552200000000000912e+00 6.914529629700047475e-02
589 6.479800000000000004e+00 7.709080360198625193e-02
590 6.470599999999999241e+00 6.597854196630896506e-02
591 6.493800000000000239e+00 6.713711343213978056e-02
592 6.501400000000001178e+00 7.446212460036315262e-02
593 6.517000000000000348e+00 8.237863800767769584e-02
594 6.514000000000000234e+00 8.322115115762333815e-02
595 6.578199999999999825e+00 4.563805429682561698e-02
596 6.519200000000000550e+00 6.789839467910858961e-02
597 6.535799999999999166e+00 4.838462565733040593e-02
598 6.595799999999999663e+00 3.722085436956010934e-02
599 6.522199999999999775e+00 4.229931441524794472e-02
600 6.546600000000000641e+00 2.678297966993220883e-02
601 6.585800000000000765e+00 1.998879686224269009e-02
602 6.590600000000000236e+00 1.874587954724974900e-02
603 6.583400000000000141e+00 3.742362889939994386e-02
604 6.558399999999998897e+00 4.186893836724311924e-02
605 6.570000000000000284e+00 4.342257477395828486e-02
606 6.575199999999999712e+00 2.256262396087838767e-02
607 6.566399999999999793e+00 3.457467281117786867e-02
608 6.534399999999999764e+00 6.755951450388018864e-02
609 6.525000000000000355e+00 6.302063154237674825e-02
610 6.522200000000000664e+00 4.938939157349479803e-02
611 6.531000000000000583e+00 6.005530784202170458e-02
612 6.470799999999999663e+00 5.520898477603080473e-02
613 6.498399999999999288e+00 3.778105345275594579e-02
614 6.499399999999999622e+00 5.272919494928782203e-02
615 6.525999999999998913e+00 3.434064647032724488e-02
616 6.475199999999999179e+00 2.009059481448964568e-02
617 6.451999999999999957e+00 1.340447686409286521e-02
618 6.439000000000000057e+00 4.421040601487397081e-02
619 6.437800000000000189e+00 3.773952834893411212e-02
620 6.434199999999999697e+00 4.153591217248032291e-02
621 6.442000000000000171e+00 4.242829244737528899e-02
622 6.464799999999999436e+00 5.731833912457694885e-02
623 6.464599999999999902e+00 6.538599238369025013e-02
624 6.479999999999999538e+00 8.579137485784918415e-02
625 6.434199999999999697e+00 6.236499017878534973e-02
626 6.402800000000000935e+00 5.859242271830040344e-02
627 6.472199999999999065e+00 5.557942065189247494e-02
628 6.491999999999999993e+00 5.847050538519402152e-02
629 6.470799999999999663e+00 6.182970160044450741e-02
630 6.394200000000000550e+00 2.731944362537413323e-02
631 6.404999999999999361e+00 4.916746892000844332e-02
632 6.398600000000000065e+00 6.777291494395079607e-02
633 6.366600000000000037e+00 6.969281168097604673e-02
634 6.406000000000000583e+00 5.122187032899131603e-02
635 6.369800000000000573e+00 5.932513801079608573e-02
636 6.366199999999999193e+00 5.890018675691952726e-02
637 6.415399999999999991e+00 5.042110669154328817e-02
638 6.478799999999999670e+00 8.076405140902731539e-02
639 6.426399999999999224e+00 5.965406943369409160e-02
640 6.406399999999999650e+00 6.700364169207527476e-02
641 6.435200000000000031e+00 4.540960250872056597e-02
642 6.486800000000000566e+00 4.176256697091310782e-02
643 6.462399999999999700e+00 4.843189032032512581e-02
644 6.495199999999999640e+00 5.020231070379128913e-02
645 6.473799999999999777e+00 8.235115056876862738e-02
646 6.451800000000000423e+00 7.740873335741906003e-02
647 6.421799999999999287e+00 6.356816813468831040e-02
648 6.439600000000000435e+00 6.472563634295143420e-02
649 6.439000000000000057e+00 5.705646326228078907e-02
650 6.464599999999999902e+00 8.786790085122091198e-02
651 6.437000000000000277e+00 8.380167062773870301e-02
652 6.419599999999999973e+00 6.385145260681239499e-02
653 6.461400000000000254e+00 4.471295114393590564e-02
654 6.478600000000000136e+00 5.640184394148834574e-02
655 6.435599999999999099e+00 4.027565021200782414e-02
656 6.440999999999999837e+00 5.185903971343854002e-02
657 6.444800000000000750e+00 5.293422333424748633e-02
658 6.402799999999999159e+00 6.910015918939696467e-02
659 6.461799999999999322e+00 7.058407752460896245e-02
660 6.443200000000000038e+00 7.348327700912637983e-02
661 6.440000000000000391e+00 3.805154398969900348e-02
662 6.458400000000000141e+00 5.270263750515714191e-02
663 6.469599999999999795e+00 3.524497127250916101e-02
664 6.480999999999999872e+00 2.506471623617549313e-02
665 6.471600000000000463e+00 2.730802079975772068e-02
666 6.485599999999999810e+00 4.459291423533567889e-02
667 6.463400000000000034e+00 4.228342464843637405e-02
668 6.470399999999999707e+00 3.596509418867127605e-02
669 6.517599999999999838e+00 2.221458980039918082e-02
670 6.485400000000000276e+00 5.048770147273497211e-02
671 6.459999999999999076e+00 3.537343636120192369e-02
672 6.483600000000000030e+00 5.212032233208074850e-02
673 6.490399999999999281e+00 4.867327808972812808e-02
674 6.476599999999999469e+00 4.765089715839565532e-02
675 6.455000000000000071e+00 4.721609894940494156e-02
676 6.534200000000000230e+00 6.797317117804638209e-02
677 6.514199999999999768e+00 5.250020952339141955e-02
678 6.479800000000000004e+00 5.107124435531218420e-02
679 6.496199999999999086e+00 4.436701477449210562e-02
680 6.504999999999999893e+00 4.080686216802272698e-02
681 6.539799999999999613e+00 3.464494191076104151e-02
682 6.509600000000000719e+00 4.388494046936836784e-02
683 6.537799999999999834e+00 6.097435526514410897e-02
684 6.549999999999999822e+00 4.837602712087878815e-02
685 6.504800000000000360e+00 5.402991763828626781e-02
686 6.550999999999999268e+00 5.639361666004418655e-02
687 6.550400000000000666e+00 4.506581853245311686e-02
688 6.566599999999999326e+00 3.014843279508900090e-02
689 6.547600000000000087e+00 4.063653528538080373e-02
690 6.554800000000000182e+00 4.568185635457468891e-02
691 6.554800000000000182e+00 2.486668453976123572e-02
692 6.587799999999999656e+00 4.547913807450627149e-02
693 6.558799999999999741e+00 4.045283673613022518e-02
694 6.517000000000000348e+00 3.564828186603113264e-02
695 6.565199999999999925e+00 4.101160811282590635e-02
696 6.567800000000000082e+00 5.291835220412665491e-02
697 6.528400000000000425e+00 5.572546993969630658e-02
698 6.592000000000000526e+00 6.063332417078905884e-02
699 6.529799999999999827e+00 6.208278344275480753e-02
700 6.584599999999999120e+00 5.017856115912452952e-02
701 6.634000000000000341e+00 3.843748170731271091e-02
702 6.631000000000000227e+00 4.907545211202851004e-02
703 6.635399999999999743e+00 6.438422166959843762e-02
704 6.638599999999999390e+00 6.350029921189340176e-02
705 6.644200000000000550e+00 9.313276544804192925e-02
706 6.587799999999999656e+00 9.845624408842736097e-02
707 6.652400000000000091e+00 9.313199235493674344e-02
708 6.589000000000000412e+00 7.364074958879769650e-02
709 6.566200000000000259e+00 5.994223886375955185e-02
710 6.556000000000000050e+00 6.790758425978651869e-02
711 6.572000000000000064e+00 6.890573270780886439e-02
712 6.612800000000001788e+00 8.056619638533278616e-02
713 6.608999999999999986e+00 7.404971303117922898e-02
714 6.654000000000000803e+00 5.859897610026983811e-02
715 6.580400000000000027e+00 6.676801629522929882e-02
716 6.654399999999999871e+00 6.750324436647475723e-02
717 6.667999999999999261e+00 7.207107602915338584e-02
718 6.681799999999999962e+00 8.712997188109267155e-02
719 6.689600000000000435e+00 7.717750967736645984e-02
720 6.637400000000001299e+00 5.679126693427431066e-02
721 6.591800000000000992e+00 4.166763732202725251e-02
722 6.654399999999999871e+00 4.877835585585065664e-02
723 6.638200000000000323e+00 5.499629078401569587e-02
724 6.582399999999999807e+00 4.419737548769146068e-02
725 6.590799999999999770e+00 3.863718416241009035e-02
726 6.552799999999999514e+00 4.715625091119946682e-02
727 6.596000000000000973e+00 3.785445812582709929e-02
728 6.577599999999999447e+00 4.676460199766476616e-02
729 6.598000000000000753e+00 7.262561531580992435e-02
730 6.627199999999999314e+00 5.478569156266989426e-02
731 6.544599999999999973e+00 5.725703450232118991e-02
732 6.511799999999999145e+00 8.209038920604533329e-02
733 6.537999999999999368e+00 6.561889971646882314e-02
734 6.584999999999999076e+00 7.136665888214185904e-02
735 6.556400000000000894e+00 6.593609026929030115e-02
736 6.512000000000000455e+00 4.835038779575606682e-02
737 6.627799999999998803e+00 6.409517922589816341e-02
738 6.570800000000000196e+00 6.404835673145721497e-02
739 6.518600000000001060e+00 6.938679989738671949e-02
740 6.476399999999999935e+00 4.841041210318292737e-02
741 6.501400000000001178e+00 4.261886906054637020e-02
742 6.472999999999998977e+00 5.947907194972020667e-02
743 6.490600000000000591e+00 7.007515965019281423e-02
744 6.476399999999999935e+00 7.268375334282066447e-02
745 6.519199999999999662e+00 6.130148448447234749e-02
746 6.499599999999999156e+00 8.411639554807366637e-02
747 6.489799999999999791e+00 6.819172970382846033e-02
748 6.481199999999999406e+00 7.376036876263568354e-02
749 6.507399999999999629e+00 8.485168236399324992e-02
750 6.531399999999999650e+00 5.467840524375236488e-02
751 6.568600000000000882e+00 6.846055798779326906e-02
752 6.550800000000000622e+00 7.577830824187084535e-02
753 6.558400000000000674e+00 7.674508453314789203e-02
754 6.569200000000000372e+00 4.824470955452010712e-02
755 6.593999999999999417e+00 4.606517122512406720e-02
756 6.574200000000000266e+00 4.565119932707135258e-02
757 6.638399999999999856e+00 3.365186473287920532e-02
758 6.611799999999999677e+00 4.721474346006769574e-02
759 6.631600000000000605e+00 4.769201190975268928e-02
760 6.593000000000000860e+00 6.905765707001655651e-02
761 6.587000000000000632e+00 5.872784688714539209e-02
762 6.596999999999999531e+00 5.320676648697980626e-02
763 6.593799999999999883e+00 6.218385642592462459e-02
764 6.643399999999999750e+00 7.623364086805772821e-02
765 6.617799999999999905e+00 1.037930248138091011e-01
766 6.613400000000000389e+00 6.470338476463198540e-02
767 6.577399999999999913e+00 8.061890597124218849e-02
768 6.596600000000000463e+00 6.140267095167771527e-02
769 6.576999999999999957e+00 5.991260301472466770e-02
770 6.583199999999999719e+00 6.545679491084184509e-02
771 6.618399999999999395e+00 7.620477675316683630e-02
772 6.660200000000000564e+00 5.150176695997918386e-02
773 6.634600000000000719e+00 8.128596434809645666e-02
774 6.617600000000000371e+00 6.444383601245352866e-02
775 6.601599999999999469e+00 5.951174673961428380e-02
776 6.624399999999999622e+00 3.740117645208514141e-02
777 6.603800000000001447e+00 3.277974984651339796e-02
778 6.601799999999999891e+00 3.875605759103998432e-02
779 6.677400000000000446e+00 5.988028056046502262e-02
780 6.699399999999999800e+00 5.651024685842384598e-02
781 6.621000000000000441e+00 7.924695577749343856e-02
782 6.663999999999999702e+00 7.621443432841312760e-02
783 6.631400000000001071e+00 5.675462976709465951e-02
784 6.610400000000000276e+00 7.729455349505551243e-02
785 6.639400000000000190e+00 9.281663643981076517e-02
786 6.636000000000000121e+00 8.902134575482445467e-02
787 6.633000000000000007e+00 5.340636666166322100e-02
788 6.674999999999999822e+00 5.491812087098386919e-02
789 6.659799999999999720e+00 6.623557956264891633e-02
790 6.660400000000000098e+00 8.279159377617996418e-02
791 6.642399999999999416e+00 6.587661193473751120e-02
792 6.676600000000000534e+00 7.390296340472418679e-02
793 6.671599999999999753e+00 5.697409937857730172e-02
794 6.637200000000001765e+00 5.991821092122160547e-02
795 6.680399999999998784e+00 7.647985355634513704e-02
796 6.646200000000000330e+00 5.393507207745254495e-02
797 6.649399999999999977e+00 4.786948923897139940e-02
798 6.627800000000000580e+00 6.000093332607416702e-02
799 6.651200000000000223e+00 6.319518969035543832e-02
800 6.633599999999999497e+00 4.503918294107907977e-02
801 6.658200000000000784e+00 7.357086379810964805e-02
802 6.610400000000000276e+00 7.398843152817875801e-02
803 6.694399999999999906e+00 7.937233775062951802e-02
804 6.732599999999999696e+00 8.260828045662252372e-02
805 6.728799999999999670e+00 9.151498237993606344e-02
806 6.721999999999999531e+00 1.048007633559984303e-01
807 6.697800000000000864e+00 9.475416613532085253e-02
808 6.723399999999999821e+00 6.581768759231829136e-02
809 6.733999999999999986e+00 5.821958433379609277e-02
810 6.720999999999999197e+00 6.089400627319564024e-02
811 6.748800000000000132e+00 8.860492085657543926e-02
812 6.701599999999999113e+00 7.398680963523163179e-02
813 6.743199999999999861e+00 4.252754401561419095e-02
814 6.725199999999999179e+00 3.864857047809129587e-02
815 6.693400000000001349e+00 5.750033043383311060e-02
816 6.668199999999998795e+00 5.440764652142190266e-02
817 6.682800000000000296e+00 6.794374143363020313e-02
818 6.678399999999999004e+00 6.410466441687377726e-02
819 6.644199999999999662e+00 4.392757675993514549e-02
820 6.705799999999999095e+00 3.899887177855274750e-02
821 6.653599999999999959e+00 4.717168642310763660e-02
822 6.711599999999999788e+00 2.903597768286791600e-02
823 6.602200000000000735e+00 4.816255807159749991e-02
824 6.582800000000000651e+00 4.632355772174674702e-02
825 6.616999999999999993e+00 6.117973520701111556e-02
826 6.676399999999999224e+00 6.022730277872317961e-02
827 6.639599999999999724e+00 7.492268014426606282e-02
828 6.612000000000000099e+00 5.788885903176872738e-02
829 6.640800000000000480e+00 4.286667703473167473e-02
830 6.651000000000000689e+00 3.293387313997549887e-02
831 6.619800000000000573e+00 5.964320581591846943e-02
832 6.612999999999999545e+00 4.191038057569985986e-02
833 6.662999999999999368e+00 7.201610930895951945e-02
834 6.617799999999999905e+00 7.495566689717331199e-02
835 6.583199999999999719e+00 5.987480271366244639e-02
836 6.585399999999999920e+00 6.397161870704841380e-02
837 6.618199999999999861e+00 6.136735288408651234e-02
838 6.585800000000000765e+00 4.625096755744690508e-02
839 6.638599999999999390e+00 5.966077438317408249e-02
840 6.573199999999999932e+00 5.922121241582273959e-02
841 6.493199999999999861e+00 6.472304071966944461e-02
842 6.501399999999999402e+00 7.768479902786649960e-02
843 6.526400000000000645e+00 7.626668997668639705e-02
844 6.496599999999999042e+00 6.359597471538594449e-02
845 6.501599999999998936e+00 5.392632010437945628e-02
846 6.613600000000000811e+00 7.808948712855019736e-02
847 6.548399999999999110e+00 6.633285761973475858e-02
848 6.517599999999999838e+00 7.775325073590171054e-02
849 6.526199999999998447e+00 9.363862450933370385e-02
850 6.546800000000000175e+00 6.614372230227141825e-02
851 6.541999999999999815e+00 9.828407805947010634e-02
852 6.562999999999999723e+00 1.003095209838029134e-01
853 6.545199999999999463e+00 6.232071886620040024e-02
854 6.552999999999999936e+00 8.097999753025431069e-02
855 6.590599999999999348e+00 7.590341230801157801e-02
856 6.567199999999999704e+00 9.084201671033069470e-02
857 6.565000000000000391e+00 7.003599074761497623e-02
858 6.560999999999999943e+00 9.308963422422492084e-02
859 6.578200000000000713e+00 9.093663728113099420e-02
860 6.556799999999999962e+00 9.057655325745171682e-02
861 6.544600000000000861e+00 9.491705853006604521e-02
862 6.559999999999999609e+00 1.012047429718587604e-01
863 6.584399999999999586e+00 1.027138160132316513e-01
864 6.547199999999999243e+00 1.024341349355769731e-01
865 6.544799999999999507e+00 9.825004834604408877e-02
866 6.488799999999999457e+00 1.006981231205427291e-01
867 6.580800000000000871e+00 1.066558577856837747e-01
868 6.547199999999999243e+00 1.458759472976953186e-01
869 6.556599999999998651e+00 1.138299081963963094e-01
870 6.557199999999999918e+00 8.792696969644749061e-02
871 6.572200000000000486e+00 1.134962202013793942e-01
872 6.573199999999999932e+00 1.114828776090750623e-01
873 6.559999999999999609e+00 9.094701754318278153e-02
874 6.545199999999999463e+00 9.054430959480565255e-02
875 6.576399999999999579e+00 9.167621283626406492e-02
876 6.593399999999999928e+00 9.200721710822472310e-02
877 6.599800000000000111e+00 9.250746996864632476e-02
878 6.597200000000000841e+00 8.676792033925895264e-02
879 6.628000000000000114e+00 7.681145747868603491e-02
880 6.651000000000000689e+00 1.103140970139356442e-01
881 6.646800000000000708e+00 9.040061946690412797e-02
882 6.650599999999999845e+00 7.015673880676030760e-02
883 6.689399999999999125e+00 1.137363969888267046e-01
884 6.658799999999999386e+00 1.112314344059268656e-01
885 6.632399999999999629e+00 1.172049828292296147e-01
886 6.637999999999999901e+00 9.052690207888479390e-02
887 6.610400000000001164e+00 6.607244508870543931e-02
888 6.613200000000000855e+00 8.787782427893850445e-02
889 6.616800000000000459e+00 9.998455880784791472e-02
890 6.634600000000000719e+00 6.807090421024233895e-02
891 6.627200000000000202e+00 6.633575204970537653e-02
892 6.634199999999999875e+00 6.816239432414339383e-02
893 6.620000000000000107e+00 1.165301677678360487e-01
894 6.642000000000000348e+00 1.000739726402424534e-01
895 6.622199999999999420e+00 1.278049764289325152e-01
896 6.682800000000000296e+00 1.170854047266352976e-01
897 6.715799999999999770e+00 8.452000946521484592e-02
898 6.696200000000000152e+00 1.009924353602784514e-01
899 6.667999999999999261e+00 8.093157603803353972e-02
900 6.644199999999999662e+00 8.546784190559635064e-02
901 6.645799999999999486e+00 1.111126995442015819e-01
902 6.641199999999999548e+00 7.336287889661911865e-02
903 6.711200000000000720e+00 8.215614401856992377e-02
904 6.634000000000000341e+00 7.163965382384260283e-02
905 6.652400000000000091e+00 5.959301972546782178e-02
906 6.567199999999999704e+00 5.645344985029705775e-02
907 6.607400000000000162e+00 5.518086624909038229e-02
908 6.564000000000000057e+00 5.518550534334179525e-02
909 6.599999999999999645e+00 7.988591865904778877e-02
910 6.504399999999999515e+00 5.162526513249104942e-02
911 6.581799999999999429e+00 6.232456979394238733e-02
912 6.537200000000000344e+00 6.300311103429737103e-02
913 6.571599999999999220e+00 6.531437820265913186e-02
914 6.517199999999999882e+00 6.565814496313455984e-02
915 6.589199999999999946e+00 3.999239927786275156e-02
916 6.534999999999999254e+00 3.971599174136281052e-02
917 6.572999999999998622e+00 5.802275415731316527e-02
918 6.595799999999999663e+00 3.853663192340504168e-02
919 6.603999999999999204e+00 7.284504101172575852e-02
920 6.593799999999998995e+00 4.615053629157524206e-02
921 6.606600000000000250e+00 3.883256365474730548e-02
922 6.597799999999999443e+00 7.270730362212594888e-02
923 6.612800000000000011e+00 5.227802597650379329e-02
924 6.573800000000000310e+00 8.402923300851908306e-02
925 6.620199999999999640e+00 6.651700534449818403e-02
926 6.601999999999999424e+00 6.746436096191815723e-02
927 6.562800000000000189e+00 6.732571574071831433e-02
928 6.558600000000000207e+00 5.204044580900514527e-02
929 6.540600000000000414e+00 5.130037036903339204e-02
930 6.571800000000000530e+00 5.273662863702980458e-02
931 6.568200000000000038e+00 7.558804138221869584e-02
932 6.625600000000000378e+00 4.826808469371869637e-02
933 6.636000000000000121e+00 4.236319157004106439e-02
934 6.673999999999999488e+00 4.911781754109191545e-02
935 6.619200000000001083e+00 5.202184156678810178e-02
936 6.621799999999998576e+00 6.166645765730347645e-02
937 6.655800000000001049e+00 8.404446442211400969e-02
938 6.582599999999999341e+00 6.246957659533162316e-02
939 6.606199999999999406e+00 8.757689192932111011e-02
940 6.602200000000000735e+00 6.944718856800467799e-02
941 6.599999999999999645e+00 7.666811592833094879e-02
942 6.542999999999999261e+00 6.779793507179994461e-02
943 6.564199999999999591e+00 6.129430642400647555e-02
944 6.548000000000000043e+00 6.886915129432034932e-02
945 6.553199999999999470e+00 9.217435652067222651e-02
946 6.526600000000000179e+00 6.018810513714482890e-02
947 6.619200000000001083e+00 7.071882351962603674e-02
948 6.569199999999999484e+00 8.095302341481752650e-02
949 6.571799999999998754e+00 8.278618242194760168e-02
950 6.623600000000000598e+00 5.672361060440349323e-02
951 6.565799999999998526e+00 7.379235732784260315e-02
952 6.550800000000000622e+00 8.422180240294069309e-02
953 6.586799999999999322e+00 6.227448915888428999e-02
954 6.603799999999999670e+00 5.577411586031633117e-02
955 6.565800000000000303e+00 4.747833189993087843e-02
956 6.584200000000000053e+00 5.179837835299481302e-02
957 6.575199999999999712e+00 3.880041236894262585e-02
958 6.613599999999999923e+00 5.011235376631194977e-02
959 6.608999999999999986e+00 6.879709296183959821e-02
960 6.584200000000000053e+00 6.876941180495885209e-02
961 6.579800000000000537e+00 5.984874267685164756e-02
962 6.576999999999999957e+00 3.117948043184817775e-02
963 6.584200000000000053e+00 5.410316072097817730e-02
964 6.564999999999999503e+00 5.419741691261689698e-02
965 6.525399999999999423e+00 4.513588372902418988e-02
966 6.504399999999999515e+00 5.094828750802140455e-02
967 6.515200000000000102e+00 3.600155552194930775e-02
968 6.556400000000000894e+00 3.489252068853726518e-02
969 6.580200000000000493e+00 5.314237480579892675e-02
970 6.560999999999998167e+00 4.507504853020125046e-02
971 6.641399999999999970e+00 2.373958719101905077e-02
972 6.624000000000000554e+00 3.544234755204568599e-02
973 6.628000000000000114e+00 4.178516483155238215e-02
974 6.614199999999999413e+00 2.608815823319077243e-02
975 6.628000000000000114e+00 3.835101041693691343e-02
976 6.596200000000000507e+00 4.218568477576252473e-02
977 6.594800000000001106e+00 2.977032079101604028e-02
978 6.559400000000001008e+00 5.649962831736147356e-02
979 6.576399999999999579e+00 1.811651180553255913e-02
980 6.548799999999999955e+00 3.663157108287877495e-02
981 6.567800000000000082e+00 3.422794180198399094e-02
982 6.602999999999999758e+00 4.463630809105970793e-02
983 6.583599999999999675e+00 5.813542809681546131e-02
984 6.578800000000001091e+00 4.851506982371562443e-02
985 6.568200000000000038e+00 4.878475171608435274e-02
986 6.605599999999999916e+00 4.313105609650656758e-02
987 6.578399999999999359e+00 3.578893683807876647e-02
988 6.539199999999999235e+00 6.969958392989156204e-02
989 6.527799999999999159e+00 2.342374863253104955e-02
990 6.547800000000000509e+00 3.398635020122046935e-02
991 6.523200000000000109e+00 2.272338003026843842e-02
992 6.524599999999999511e+00 5.256508346802084980e-02
993 6.532599999999999518e+00 5.924498290994774374e-02
994 6.457200000000000273e+00 5.367487307856438905e-02
995 6.495000000000000107e+00 5.898135298549873201e-02
996 6.493999999999999773e+00 6.531829758957283238e-02
997 6.459200000000000053e+00 4.068945809420421861e-02
998 6.453599999999999781e+00 5.374726039529829219e-02
999 6.408799999999999386e+00 4.967365498934025320e-02
1000 6.403399999999999537e+00 5.498116040972576835e-02
1001 6.505000000000000782e+00 3.354877046927351447e-02
1002 6.533800000000001162e+00 5.499338141994908336e-02
1003 6.520599999999999952e+00 3.600511074833676745e-02
1004 6.459799999999999542e+00 4.339437751598703569e-02
1005 6.500600000000000378e+00 2.145618791864008570e-02
1006 6.521800000000000708e+00 5.605026315727693748e-02
1007 6.504199999999999982e+00 3.636195814309241964e-02
1008 6.558000000000001606e+00 5.793306482484766179e-02
1009 6.559400000000001008e+00 4.990438858457250937e-02
1010 6.534399999999999764e+00 4.432028880772334589e-02
1011 6.575000000000000178e+00 3.446969683649678262e-02
1012 6.599800000000000111e+00 3.225324789846743118e-02
1013 6.570000000000000284e+00 4.287563410609795261e-02
1014 6.549200000000000799e+00 3.141897515833392412e-02
1015 6.578199999999999825e+00 5.282681137452829856e-02
1016 6.601599999999999469e+00 5.671021072082174652e-02
1017 6.599199999999998845e+00 4.862460282614148449e-02
1018 6.607600000000000584e+00 4.595180083522301673e-02
1019 6.571200000000000152e+00 4.840363622704394603e-02
1020 6.509000000000000341e+00 3.870607187509476216e-02
1021 6.512999999999999901e+00 6.384669137864547317e-02
1022 6.531400000000000539e+00 7.212633360985432063e-02
1023 6.589199999999999946e+00 4.968331711953221513e-02
1024 6.571599999999999220e+00 5.307700066883962869e-02
1025 6.562199999999999811e+00 4.650797781026393823e-02
1026 6.570400000000001128e+00 3.176236766993293520e-02
1027 6.573000000000000398e+00 2.341110847439725404e-02
1028 6.599599999999999689e+00 2.187528285531410016e-02
1029 6.550400000000000666e+00 4.297124620022094166e-02
1030 6.562999999999999723e+00 5.160077518797567125e-02
1031 6.610600000000000698e+00 2.989260778185798273e-02
1032 6.552599999999999980e+00 6.737869099351802282e-02
1033 6.525000000000000355e+00 6.271395379020529293e-02
1034 6.570400000000001128e+00 6.376117941192736838e-02
1035 6.495800000000000018e+00 7.272105609794182746e-02
1036 6.567400000000001015e+00 5.243174610863161889e-02
1037 6.531200000000000117e+00 4.015111455489126652e-02
1038 6.543800000000000061e+00 6.267273729461632359e-02
1039 6.546799999999999287e+00 6.768066193529731489e-02
1040 6.509199999999999875e+00 7.964792527115824305e-02
1041 6.533599999999999852e+00 7.183013295268225740e-02
1042 6.527599999999999625e+00 5.673559729129497992e-02
1043 6.545799999999999841e+00 5.938309523761792219e-02
1044 6.560000000000000497e+00 8.379164636167499292e-02
1045 6.525400000000000311e+00 6.219620567205042666e-02
1046 6.557999999999999829e+00 5.725102619167630330e-02
1047 6.539799999999999613e+00 7.905613195698349416e-02
1048 6.551600000000000534e+00 8.992556922255202922e-02
1049 6.541200000000000792e+00 1.069064637896138953e-01
1050 6.521399999999999864e+00 9.078748812474098095e-02
1051 6.563599999999999213e+00 9.474622947642820370e-02
1052 6.595400000000000595e+00 6.614686689481220905e-02
1053 6.546999999999999709e+00 7.444353564951079749e-02
1054 6.590600000000000236e+00 5.384912255552547211e-02
1055 6.668000000000001037e+00 5.611060505822399597e-02
1056 6.642799999999999372e+00 3.640593358231585669e-02
1057 6.644000000000000128e+00 3.409046787593269373e-02
1058 6.671400000000000219e+00 4.100985247474070450e-02
1059 6.700200000000000600e+00 4.016505944225649133e-02
1060 6.674800000000000288e+00 5.216312874051938497e-02
1061 6.682199999999999918e+00 3.356831839696469699e-02
1062 6.682999999999999829e+00 3.903741794740017007e-02
1063 6.712200000000000166e+00 1.493827299255167870e-02
1064 6.699599999999999334e+00 3.517339903961513164e-02
1065 6.668200000000000571e+00 2.362778025968583287e-02
1066 6.636600000000001387e+00 1.511449635283958724e-02
1067 6.675199999999999356e+00 4.877081094261198624e-02
1068 6.660600000000000520e+00 5.126605114498287985e-02
1069 6.689600000000000435e+00 5.687220762375942706e-02
1070 6.634599999999998943e+00 6.027178444346904806e-02
1071 6.677000000000001378e+00 3.241481142934500570e-02
1072 6.613400000000000389e+00 5.741539863137760241e-02
1073 6.618399999999999395e+00 5.964535187254734611e-02
1074 6.622199999999999420e+00 3.435741550233364222e-02
1075 6.596999999999999531e+00 5.132173029039452383e-02
1076 6.602000000000001201e+00 7.291145314695077206e-02
1077 6.617600000000000371e+00 5.452823122016702689e-02
1078 6.615599999999998815e+00 3.475007913660058123e-02
1079 6.620199999999999640e+00 2.026899109477337674e-02
1080 6.565600000000000769e+00 3.299648466124840279e-02
1081 6.641799999999999038e+00 2.736040935366280263e-02
1082 6.665999999999999481e+00 3.985573986265966706e-02
1083 6.701800000000000423e+00 4.849857729872091711e-02
1084 6.715000000000000746e+00 3.809671901883415757e-02
1085 6.733600000000000030e+00 3.034020435000388261e-02
1086 6.689000000000000057e+00 8.045421057968323020e-02
1087 6.680200000000001026e+00 4.790690973126945917e-02
1088 6.671200000000000685e+00 6.393959649544252166e-02
1089 6.629800000000000360e+00 9.241662188156411772e-02
1090 6.639799999999999258e+00 4.438143756121472328e-02
1091 6.633000000000000007e+00 6.407433183420645217e-02
1092 6.618000000000000327e+00 1.025432591641204927e-01
1093 6.652199999999998781e+00 6.663056355757468463e-02
1094 6.648400000000000531e+00 8.171638758535523794e-02
1095 6.602999999999999758e+00 6.876568911892030900e-02
1096 6.589399999999999480e+00 7.405273796423725297e-02
1097 6.582399999999999807e+00 6.943635935156736161e-02
1098 6.630599999999999383e+00 6.955952846303659065e-02
1099 6.608400000000000496e+00 6.942368471926571583e-02
1100 6.650999999999998913e+00 7.288072447499407969e-02
1101 6.654200000000000337e+00 7.103936936657029300e-02
1102 6.691599999999999326e+00 7.802184309537933682e-02
1103 6.668599999999999639e+00 8.374418188746010627e-02
1104 6.654000000000000803e+00 7.038693060504909449e-02
1105 6.676000000000000156e+00 4.646461018883080163e-02
1106 6.633999999999998565e+00 3.934971410315447199e-02
1107 6.631800000000000139e+00 4.839371860066148112e-02
1108 6.638800000000000701e+00 2.555214276729049147e-02
1109 6.589599999999999902e+00 3.219391246804281098e-02
1110 6.618199999999999861e+00 2.515138167178891659e-02
1111 6.581399999999999473e+00 4.483177444625629365e-02
1112 6.617400000000000837e+00 7.375505406411143883e-02
1113 6.600199999999999179e+00 4.998031612545090346e-02
1114 6.692999999999999616e+00 5.309387911991354098e-02
1115 6.642400000000000304e+00 4.353168960653834574e-02
1116 6.695800000000000196e+00 5.545838079136452409e-02
1117 6.644000000000000128e+00 5.503526142392708292e-02
1118 6.706599999999999895e+00 7.550078145290947673e-02
1119 6.724800000000000111e+00 4.600817318694584018e-02
1120 6.751999999999999780e+00 7.248392925331795245e-02
1121 6.678200000000001246e+00 6.531670536700391605e-02
1122 6.658599999999999852e+00 4.261886906054643265e-02
1123 6.693999999999999950e+00 6.722083010496068822e-02
1124 6.670200000000001239e+00 9.099599991208401351e-02
1125 6.660800000000000054e+00 7.588749567616530356e-02
1126 6.639400000000000190e+00 7.232017699093390428e-02
1127 6.657799999999999940e+00 1.016528996143248598e-01
1128 6.640800000000000480e+00 8.893521237395228540e-02
1129 6.675200000000001133e+00 8.282144649787272217e-02
1130 6.701800000000000423e+00 6.965538026599242538e-02
1131 6.679599999999998872e+00 7.298799901353647535e-02
1132 6.608799999999999564e+00 9.386177070564992453e-02
1133 6.582399999999999807e+00 6.736087885412418708e-02
1134 6.638599999999999390e+00 5.809550757158431916e-02
1135 6.625800000000000800e+00 8.868163282213509246e-02
1136 6.663599999999999746e+00 9.957895359964369364e-02
1137 6.651000000000000689e+00 1.304892332723278370e-01
1138 6.612000000000000099e+00 9.698865913084891988e-02
1139 6.614999999999999325e+00 8.649208056232654540e-02
1140 6.682000000000000384e+00 1.182783158486795660e-01
1141 6.646399999999999864e+00 1.013041361445819466e-01
1142 6.650000000000000355e+00 1.074273708139596578e-01
1143 6.644999999999998685e+00 9.798326387705198759e-02
1144 6.609999999999999432e+00 8.842533573586244811e-02
1145 6.583000000000000185e+00 9.540482168108697925e-02
1146 6.579000000000000625e+00 9.227567393414155827e-02
1147 6.674200000000000799e+00 1.140180336613467738e-01
1148 6.573600000000000776e+00 1.173420981574813809e-01
1149 6.610999999999999766e+00 9.925562956326453024e-02
1150 6.599599999999999689e+00 1.045579647850893162e-01
1151 6.626600000000000712e+00 9.361692154733566862e-02
1152 6.545400000000000773e+00 9.750347686108433443e-02
1153 6.550199999999999356e+00 9.211705596685121344e-02
1154 6.570199999999999818e+00 9.709970133836665074e-02
1155 6.540400000000000880e+00 1.045311819506504758e-01
1156 6.573999999999999844e+00 1.212610407344420355e-01
1157 6.556799999999999962e+00 1.085148469104574298e-01
1158 6.480799999999999450e+00 7.202188556265377850e-02
1159 6.505800000000000693e+00 7.326084902592930326e-02
1160 6.411400000000000432e+00 8.793069998584117364e-02
1161 6.466400000000000148e+00 6.413647947931042093e-02
1162 6.492999999999999439e+00 5.705506112519728029e-02
1163 6.484999999999999432e+00 8.565418845567325523e-02
1164 6.461199999999999832e+00 1.130020884762755196e-01
1165 6.433400000000000674e+00 8.981251583159213792e-02
1166 6.420400000000000773e+00 7.185518770415960654e-02
1167 6.482999999999999652e+00 7.848260953867426670e-02
1168 6.493199999999999861e+00 1.083883388561702465e-01
1169 6.505599999999999383e+00 9.237384911326361470e-02
1170 6.475199999999999179e+00 9.285188204877704854e-02
1171 6.500999999999999446e+00 7.157653246700333705e-02
1172 6.523599999999999177e+00 1.129295709723542318e-01
1173 6.545600000000000307e+00 6.697796652631370085e-02
1174 6.589799999999999436e+00 7.563142204137111857e-02
1175 6.527200000000000557e+00 6.816063379987015447e-02
1176 6.504999999999999893e+00 7.921666491338801019e-02
1177 6.507200000000000095e+00 9.216697890242468716e-02
1178 6.464800000000001212e+00 6.487427841602545764e-02
1179 6.511400000000000077e+00 7.388185162812309359e-02
1180 6.468600000000000350e+00 1.166357063681615347e-01
1181 6.472199999999999065e+00 9.961622357829078012e-02
1182 6.493199999999999861e+00 7.770323030608186632e-02
1183 6.513199999999999434e+00 7.315648980097404219e-02
1184 6.489799999999999791e+00 8.642703280802829791e-02
1185 6.522400000000000198e+00 8.975459876797403647e-02
1186 6.526999999999999247e+00 7.420566016147292498e-02
1187 6.484799999999999898e+00 9.315166128416599300e-02
1188 6.502200000000000202e+00 9.225460422114446779e-02
1189 6.479200000000000514e+00 7.409744934881366818e-02
1190 6.543999999999999595e+00 9.078502079087724663e-02
1191 6.509399999999999409e+00 6.910548458697042540e-02
1192 6.552200000000000912e+00 5.805059861879124233e-02
1193 6.520799999999999486e+00 9.187922507291836072e-02
1194 6.493000000000000327e+00 5.519202840990714010e-02
1195 6.436799999999999855e+00 7.072052036007650533e-02
1196 6.490600000000000591e+00 6.676502078184359812e-02
1197 6.498600000000000598e+00 9.272005176875168508e-02
1198 6.552800000000000402e+00 8.159578420482266337e-02
1199 6.543400000000000105e+00 6.241576723873541732e-02
1200 6.541799999999999393e+00 7.540578227165348202e-02
1201 6.518000000000000682e+00 7.863586967790206494e-02
1202 6.563800000000000523e+00 8.669043776564978876e-02
1203 6.610599999999999810e+00 6.930777734136335522e-02
1204 6.593999999999999417e+00 8.237475341389496886e-02
1205 6.580000000000000071e+00 8.452360617011089872e-02
1206 6.552800000000000402e+00 6.519840488846341542e-02
1207 6.565399999999999459e+00 5.790240064107881474e-02
1208 6.580199999999999605e+00 7.300706815096733027e-02
1209 6.587000000000000632e+00 6.647405508918492745e-02
1210 6.533799999999999386e+00 6.293831901155294561e-02
1211 6.603199999999999292e+00 7.635097903759970051e-02
1212 6.581599999999999895e+00 7.610655687915462986e-02
1213 6.652799999999999159e+00 7.130015427753293167e-02
1214 6.584999999999999076e+00 6.593754620851464965e-02
1215 6.601799999999999891e+00 7.361434642785327775e-02
1216 6.555400000000000560e+00 4.074761342704635858e-02
1217 6.605799999999999450e+00 6.756294842589391503e-02
1218 6.584199999999998276e+00 8.228700991043481905e-02
1219 6.554199999999999804e+00 7.462246310595761767e-02
1220 6.613800000000000345e+00 7.138817829304791585e-02
1221 6.501000000000000334e+00 8.653877743532076283e-02
1222 6.520799999999999486e+00 9.082175950728983704e-02
1223 6.509199999999999875e+00 6.763513879633864523e-02
1224 6.571599999999999220e+00 8.590487762636060676e-02
1225 6.542199999999999349e+00 6.749423679100306772e-02
1226 6.520799999999999486e+00 7.396453204070184417e-02
1227 6.548000000000000043e+00 4.651365390936292726e-02
1228 6.510599999999999277e+00 8.456221378369900565e-02
1229 6.482999999999999652e+00 5.221494039065832649e-02
1230 6.478999999999999204e+00 8.627259124426477077e-02
1231 6.481999999999999318e+00 8.522487899668731992e-02
1232 6.481199999999999406e+00 6.020458454303952156e-02
1233 6.532799999999999940e+00 6.817002273727058859e-02
1234 6.502800000000000580e+00 7.413468823701903354e-02
1235 6.498600000000000598e+00 4.691660686793102525e-02
1236 6.498800000000000132e+00 4.953980217966159200e-02
1237 6.473999999999999311e+00 5.339363257917553035e-02
1238 6.426599999999998758e+00 7.357314727534773613e-02
1239 6.466800000000000992e+00 4.359577961225147291e-02
1240 6.459000000000000519e+00 5.003838526571379591e-02
1241 6.512600000000000833e+00 7.676019801954649113e-02
1242 6.480199999999999072e+00 7.221600930541645369e-02
1243 6.482400000000001050e+00 7.916797332255003095e-02
1244 6.481600000000000250e+00 5.832159119914333278e-02
1245 6.434799999999998299e+00 7.620729623861485780e-02
1246 6.521800000000000708e+00 7.479647050496424088e-02
1247 6.584000000000000519e+00 7.787168933572703733e-02
1248 6.560999999999999943e+00 7.403944894446477798e-02
1249 6.551800000000000068e+00 8.480490551848984815e-02
1250 6.554800000000000182e+00 6.586191615797408472e-02
1251 6.637800000000000367e+00 6.206538487756276673e-02
1252 6.572599999999999554e+00 7.017384128006678989e-02
1253 6.623800000000000132e+00 8.472704408864976944e-02
1254 6.587999999999999190e+00 5.904980948318123285e-02
1255 6.556999999999999496e+00 6.701223768835064265e-02
1256 6.536599999999999966e+00 6.590028831499911144e-02
1257 6.561199999999999477e+00 7.509695067044991346e-02
1258 6.516000000000000902e+00 6.710648254826065418e-02
1259 6.528000000000000469e+00 4.014274529725143231e-02
1260 6.556799999999999962e+00 6.406459240485344597e-02
1261 6.572200000000000486e+00 6.553191588836689008e-02
1262 6.556600000000000428e+00 6.585717880383280820e-02
1263 6.516800000000000814e+00 6.909089665071656283e-02
1264 6.482999999999999652e+00 6.104686724148921523e-02
1265 6.471999999999999531e+00 7.740697642977657777e-02
1266 6.508399999999999963e+00 4.002459244014866524e-02
1267 6.492400000000000837e+00 6.109965630017893251e-02
1268 6.508399999999999963e+00 7.545202449238849751e-02
1269 6.563599999999999213e+00 7.472327615944046597e-02
1270 6.582200000000000273e+00 6.956458869281118007e-02
1271 6.582599999999999341e+00 5.616589712628116543e-02
1272 6.558199999999999363e+00 8.152025515171068548e-02
1273 6.576200000000000045e+00 5.976580962389777679e-02
1274 6.511399999999999189e+00 7.402410418235395861e-02
1275 6.534999999999999254e+00 7.185986362358336155e-02
1276 6.587000000000000632e+00 6.692264190840048477e-02
1277 6.621599999999999042e+00 5.874187603405248842e-02
1278 6.584400000000000475e+00 4.234959267808844491e-02
1279 6.544999999999999929e+00 3.894098098404819019e-02
1280 6.529999999999999361e+00 6.489560848008130156e-02
1281 6.571399999999999686e+00 7.480032085492679950e-02
1282 6.533199999999999008e+00 7.630171688762962812e-02
1283 6.559800000000000075e+00 8.391776927445104839e-02
1284 6.616200000000000969e+00 7.161586416430364144e-02
1285 6.627599999999999270e+00 8.597515920310927484e-02
1286 6.614600000000000257e+00 6.836700958795843830e-02
1287 6.573000000000000398e+00 7.049425508507768667e-02
1288 6.496199999999999086e+00 6.441763733636933498e-02
1289 6.492600000000000371e+00 5.792588367906003483e-02
1290 6.545600000000000307e+00 5.583518603891274995e-02
1291 6.507200000000000095e+00 7.577619679028496646e-02
1292 6.517799999999999372e+00 5.618498019933802073e-02
1293 6.634200000000001651e+00 6.999565700813158153e-02
1294 6.623400000000001064e+00 6.195004439062180152e-02
1295 6.614199999999999413e+00 3.236837963198033880e-02
1296 6.710799999999998988e+00 3.243997533907826830e-02
1297 6.716200000000000614e+00 5.370988735791575736e-02
1298 6.681600000000000428e+00 4.138656786929788972e-02
1299 6.617399999999999061e+00 3.518022171618588601e-02
1300 6.597599999999999909e+00 3.868188206382932454e-02
1301 6.620599999999998708e+00 3.475353219458409554e-02
1302 6.613400000000000389e+00 4.980088352629898768e-02
1303 6.586200000000000720e+00 7.306895373549562867e-02
1304 6.594199999999998951e+00 8.081752285241111666e-02
1305 6.644199999999999662e+00 7.392233762537542274e-02
1306 6.675600000000000200e+00 7.114413538725440633e-02
1307 6.570800000000000196e+00 6.547879045920129704e-02
1308 6.621800000000000352e+00 9.541756651686318647e-02
1309 6.585600000000001231e+00 6.394034719955779544e-02
1310 6.564600000000000435e+00 7.785761362898306615e-02
1311 6.500600000000000378e+00 5.958496454643569945e-02
1312 6.537000000000000810e+00 7.492289369745405714e-02
1313 6.551800000000000068e+00 6.911983796277304526e-02
1314 6.563199999999999257e+00 9.274067068983271600e-02
1315 6.562600000000000655e+00 7.975843529056965420e-02
1316 6.588400000000000034e+00 7.232515468355395216e-02
1317 6.606799999999999784e+00 8.744891079939191847e-02
1318 6.580000000000000071e+00 8.179828849065237661e-02
1319 6.572199999999999598e+00 8.571832942842498582e-02
1320 6.607400000000000162e+00 1.088759293875372069e-01
1321 6.605599999999999916e+00 1.230527041555771750e-01
1322 6.650799999999999379e+00 1.204320223196472389e-01
1323 6.557999999999999829e+00 1.114841692797681749e-01
1324 6.609999999999999432e+00 1.127038597386975649e-01
1325 6.606600000000000250e+00 9.086675959887637044e-02
1326 6.631400000000001071e+00 8.839574650400318367e-02
1327 6.602400000000000269e+00 9.362931164971789733e-02
1328 6.516000000000000014e+00 7.722124060127492917e-02
1329 6.542400000000000659e+00 8.625200287529569132e-02
1330 6.562600000000000655e+00 9.100268127917991723e-02
1331 6.619199999999999307e+00 1.031900770423202079e-01
1332 6.574599999999999334e+00 1.064231553751343179e-01
1333 6.570000000000000284e+00 8.712290169639667903e-02
1334 6.599799999999999223e+00 6.088901378738194314e-02
1335 6.573600000000000776e+00 8.532694767774125222e-02
1336 6.542600000000000193e+00 8.702257178456629383e-02
1337 6.574800000000000644e+00 9.277732481592687597e-02
1338 6.605599999999999916e+00 7.533477284760338455e-02
1339 6.538400000000000212e+00 7.953897157997458223e-02
1340 6.535600000000000520e+00 8.574315133000416644e-02
1341 6.534399999999999764e+00 7.987470187737798211e-02
1342 6.524599999999999511e+00 1.039494492529902253e-01
1343 6.634800000000000253e+00 6.755702776173622137e-02
1344 6.635800000000000587e+00 5.344934050107638668e-02
1345 6.655199999999998894e+00 8.221990026751430092e-02
1346 6.681400000000000894e+00 8.728417955162327824e-02
1347 6.610200000000000742e+00 8.383001848979877713e-02
1348 6.634800000000000253e+00 5.446128900420918462e-02
1349 6.572199999999999598e+00 7.370069199132396609e-02
1350 6.597800000000001219e+00 7.054042812458681533e-02
1351 6.529799999999999827e+00 9.685056530552615950e-02
1352 6.542799999999999727e+00 7.693290583358974866e-02
1353 6.572799999999999088e+00 9.965195432102670614e-02
1354 6.549200000000000799e+00 7.449961073723809779e-02
1355 6.534600000000000186e+00 6.958080194996311973e-02
1356 6.613799999999999457e+00 8.384719434781340297e-02
1357 6.660400000000000098e+00 5.952249994749871792e-02
1358 6.638200000000000323e+00 6.759609456174228703e-02
1359 6.578799999999999315e+00 7.544714706335821364e-02
1360 6.653000000000000469e+00 7.410694974157279458e-02
1361 6.608600000000000030e+00 6.551982905960596071e-02
1362 6.589999999999998970e+00 6.847539704156525853e-02
1363 6.598200000000000287e+00 8.253891203547569777e-02
1364 6.586000000000000298e+00 9.536330531184404602e-02
1365 6.584800000000001319e+00 7.138257490452418197e-02
1366 6.616600000000000037e+00 6.998834188634561748e-02
1367 6.677599999999999980e+00 4.280336435375151766e-02
1368 6.609600000000000364e+00 4.718779503219022731e-02
1369 6.600199999999999179e+00 6.968925311696205771e-02
1370 6.575000000000000178e+00 7.598789377262669953e-02
1371 6.533599999999999852e+00 9.469301980610815572e-02
1372 6.526999999999999247e+00 8.808722949440525585e-02
1373 6.423799999999999955e+00 8.991613870713092982e-02
1374 6.465799999999999770e+00 9.588217769742182761e-02
1375 6.493000000000000327e+00 7.845763187861327925e-02
1376 6.501599999999998936e+00 7.159363100164703453e-02
1377 6.429800000000000182e+00 6.088638599884216990e-02
1378 6.436799999999999855e+00 7.137921266026961420e-02
1379 6.444599999999999440e+00 5.120281242275658701e-02
1380 6.501399999999999402e+00 6.431957711303765146e-02
1381 6.504399999999999515e+00 5.408482227020815908e-02
1382 6.495999999999999552e+00 5.295205378453230610e-02
1383 6.506999999999999673e+00 3.554602650086219340e-02
1384 6.485200000000000742e+00 4.270587781558878721e-02
1385 6.533199999999999008e+00 5.361820586330734439e-02
1386 6.493799999999998462e+00 7.190571604538818773e-02
1387 6.511000000000001009e+00 4.160769159662672939e-02
1388 6.524599999999999511e+00 6.630450965055088852e-02
1389 6.504999999999999893e+00 5.938282580005774247e-02
1390 6.526000000000000689e+00 4.466139272346986849e-02
1391 6.522000000000000242e+00 4.436755571360678080e-02
1392 6.517400000000000304e+00 4.472279061060484284e-02
1393 6.555600000000000094e+00 3.958343087707275054e-02
1394 6.448399999999999466e+00 5.401377602056725569e-02
1395 6.486800000000000566e+00 6.324264384100335146e-02
1396 6.490199999999999747e+00 7.467229740673576865e-02
1397 6.503199999999999648e+00 4.397944974644405619e-02
1398 6.504399999999999515e+00 6.097776643990825141e-02
1399 6.465399999999999814e+00 6.407158496556798755e-02
1400 6.474000000000001087e+00 2.932302849297791641e-02
1401 6.493399999999999395e+00 5.883849080321482822e-02
1402 6.507800000000000473e+00 7.156949070658527590e-02
1403 6.553600000000000314e+00 5.355789390930158073e-02
1404 6.563200000000000145e+00 3.393806122924533653e-02
1405 6.583599999999999675e+00 4.438522276614141615e-02
1406 6.490399999999999281e+00 5.738822178809865893e-02
1407 6.456399999999999473e+00 9.101850361327627759e-02
1408 6.506600000000000605e+00 8.211289789064812883e-02
1409 6.522199999999999775e+00 7.319366092770604459e-02
1410 6.579399999999999693e+00 8.481113134488893479e-02
1411 6.522799999999999265e+00 7.445395892764862522e-02
1412 6.538400000000000212e+00 7.338915451209397645e-02
1413 6.427200000000000912e+00 6.308749479889017020e-02
1414 6.500199999999999534e+00 8.211280046375227237e-02
1415 6.537000000000000810e+00 8.173126696681014269e-02
1416 6.471799999999999997e+00 8.846893240002390302e-02
1417 6.545999999999999375e+00 8.085740535040686350e-02
1418 6.530400000000000205e+00 7.946098413687062434e-02
1419 6.514000000000000234e+00 4.824852329346476093e-02
1420 6.511000000000000121e+00 1.028019455068823057e-01
1421 6.541999999999998927e+00 7.592575320666899996e-02
1422 6.580200000000000493e+00 5.642155616428883719e-02
1423 6.508599999999999497e+00 5.849075140567103898e-02
1424 6.535800000000000054e+00 5.115732596608234956e-02
1425 6.523399999999999643e+00 6.034408007418786551e-02
1426 6.510599999999999277e+00 5.186952862712369133e-02
1427 6.465600000000000236e+00 8.104842996628622287e-02
1428 6.457399999999999807e+00 6.760508856587643667e-02
1429 6.431000000000000050e+00 6.269354033710333729e-02
1430 6.535999999999999588e+00 5.167823526398707817e-02
1431 6.545600000000000307e+00 6.926274611939661763e-02
1432 6.538200000000000678e+00 6.051009833077453104e-02
1433 6.567800000000000082e+00 6.088967071679716320e-02
1434 6.535999999999998700e+00 8.665840986309404637e-02
1435 6.554800000000000182e+00 6.799670580256081398e-02
1436 6.577000000000000846e+00 4.721694611048025264e-02
1437 6.575199999999999712e+00 5.415784338394575431e-02
1438 6.553400000000000780e+00 6.167372211890572581e-02
1439 6.550600000000000200e+00 3.383560255115907606e-02
1440 6.538599999999999746e+00 5.887926629977652954e-02
1441 6.527200000000000557e+00 9.077506265489443393e-02
1442 6.572400000000000020e+00 1.023381062947717884e-01
1443 6.547600000000000087e+00 8.817736671051149000e-02
1444 6.514000000000000234e+00 8.048403568410326947e-02
1445 6.523999999999999133e+00 9.107798855925623716e-02
1446 6.533200000000000784e+00 9.390139509080790148e-02
1447 6.519999999999998685e+00 7.520212762947607599e-02
1448 6.538999999999999702e+00 9.438559212083164063e-02
1449 6.537600000000000300e+00 9.418517930120427761e-02
1450 6.500199999999999534e+00 7.657122174812144855e-02
1451 6.490800000000000125e+00 7.382487385698660587e-02
1452 6.530800000000001049e+00 8.070459714291376707e-02
1453 6.565600000000000769e+00 8.514486478936940383e-02
1454 6.590000000000000746e+00 9.801714135802987171e-02
1455 6.561199999999999477e+00 7.120584245692203329e-02
1456 6.570400000000001128e+00 7.981959659131326879e-02
1457 6.589000000000000412e+00 1.028704039070518633e-01
1458 6.591199999999998838e+00 7.137360856787325347e-02
1459 6.643800000000000594e+00 7.631115252700616802e-02
1460 6.618199999999999861e+00 8.783047307170779860e-02
1461 6.629999999999999893e+00 7.704699864368493023e-02
1462 6.658199999999999008e+00 9.358350281967441064e-02
1463 6.574800000000000644e+00 7.413037164347682784e-02
1464 6.560800000000000409e+00 7.761515315967620898e-02
1465 6.514000000000000234e+00 9.291845887658711778e-02
1466 6.555400000000000560e+00 8.814787575432546374e-02
1467 6.560599999999999099e+00 9.745751895056636860e-02
1468 6.531999999999999140e+00 8.193900170248605286e-02
1469 6.576200000000000045e+00 8.187375647910627441e-02
1470 6.559800000000000075e+00 7.400994527764492847e-02
1471 6.561800000000000743e+00 9.713306337185084738e-02
1472 6.606599999999998474e+00 7.570130778262681992e-02
1473 6.618199999999998973e+00 7.005106708680454430e-02
1474 6.642599999999999838e+00 7.645212881274142391e-02
1475 6.553399999999999004e+00 8.807524056169252491e-02
1476 6.561799999999999855e+00 7.930165193739663332e-02
1477 6.510000000000000675e+00 6.608418872922630638e-02
1478 6.510599999999999277e+00 8.919533620094717563e-02
1479 6.521000000000000796e+00 1.112780301766705809e-01
1480 6.540600000000000414e+00 9.576036758492530165e-02
1481 6.677400000000000446e+00 4.597442767452360191e-02
1482 6.540799999999999947e+00 3.513903812001697297e-02
1483 6.624000000000000554e+00 5.669356224475582962e-02
1484 6.564199999999999591e+00 7.433082805942627103e-02
1485 6.578199999999999825e+00 6.516710826789849642e-02
1486 6.551199999999999690e+00 7.232061946637355354e-02
1487 6.590600000000000236e+00 8.093483798711154087e-02
1488 6.533800000000001162e+00 6.137191540110177590e-02
1489 6.560599999999999099e+00 5.118796733608391852e-02
1490 6.563399999999999679e+00 5.134713234446493940e-02
1491 6.567199999999999704e+00 6.317809747056329917e-02
1492 6.634800000000000253e+00 7.299172555844947452e-02
1493 6.573800000000000310e+00 1.544642353426832135e-02
1494 6.603799999999999670e+00 4.217809858208409340e-02
1495 6.596000000000000973e+00 6.357420860694998344e-02
1496 6.600199999999999179e+00 6.387763301813870198e-02
1497 6.640200000000000102e+00 9.556961860340353054e-02
1498 6.589400000000000368e+00 5.960979785236657225e-02
1499 6.605199999999999072e+00 6.104778456258676961e-02
1500 6.632399999999999629e+00 5.010437106680414032e-02
1501 6.627600000000001046e+00 4.377908176286929992e-02
1502 6.605999999999999872e+00 4.205900616990368435e-02
1503 6.584000000000000519e+00 6.725176577607472339e-02
1504 6.596999999999999531e+00 4.213312236234088154e-02
1505 6.639000000000000234e+00 5.357984695760160260e-02
1506 6.648999999999999133e+00 3.581396375717151026e-02
1507 6.692000000000000171e+00 5.895557649620603025e-02
1508 6.702600000000001224e+00 5.774883548609446166e-02
1509 6.654399999999999871e+00 5.412991779044189211e-02
1510 6.681399999999999118e+00 5.348689559135016286e-02
1511 6.721799999999999997e+00 3.813491838197636402e-02
1512 6.720000000000000639e+00 5.208608259410568708e-02
1513 6.675799999999999734e+00 5.952034946133965415e-02
1514 6.701800000000000423e+00 4.934077421362579458e-02
1515 6.724800000000000111e+00 6.493282682896231450e-02
1516 6.625199999999999534e+00 6.811014608705522055e-02
1517 6.655200000000000671e+00 9.189359063612650980e-02
1518 6.685399999999999565e+00 6.970027259631057792e-02
1519 6.665200000000000458e+00 3.648166662859575471e-02
1520 6.664199999999999235e+00 4.995950360041623989e-02
1521 6.666600000000000747e+00 5.067906865758291246e-02
1522 6.660400000000000098e+00 5.028685712987034789e-02
1523 6.661599999999999966e+00 5.814093222506838687e-02
1524 6.692800000000000082e+00 5.658932761572629810e-02
1525 6.668800000000000061e+00 4.789605411722343969e-02
1526 6.703199999999999825e+00 6.335638878597804613e-02
1527 6.672600000000000087e+00 6.841321509766948306e-02
1528 6.649799999999999045e+00 7.162200779090181768e-02
1529 6.655199999999998894e+00 6.126623866372091221e-02
1530 6.629600000000000826e+00 7.555321303558161505e-02
1531 6.632800000000000473e+00 7.503940298269966280e-02
1532 6.656999999999999140e+00 5.462453661130692306e-02
1533 6.719800000000001106e+00 4.977421018961538518e-02
1534 6.672600000000000087e+00 4.124715747781901309e-02
1535 6.689400000000000901e+00 5.715634697914138279e-02
1536 6.650799999999999379e+00 4.400309080053353694e-02
1537 6.678799999999999848e+00 3.795723909875434177e-02
1538 6.656399999999999650e+00 4.375714798750024448e-02
1539 6.617600000000000371e+00 6.370155414116686343e-02
1540 6.595000000000000639e+00 8.585289744673731127e-02
1541 6.670799999999999841e+00 8.109372355490901407e-02
1542 6.621599999999999042e+00 9.096839011436889944e-02
1543 6.652000000000001023e+00 5.916215006234977480e-02
1544 6.637399999999999523e+00 8.059161246680705826e-02
1545 6.600799999999999557e+00 6.309890648814762970e-02
1546 6.677200000000000912e+00 7.565468921355769649e-02
1547 6.569799999999998974e+00 6.727222309393379729e-02
1548 6.621399999999999508e+00 7.053770622865472573e-02
1549 6.616400000000000503e+00 8.496145008178702940e-02
1550 6.673999999999999488e+00 4.563419770303848988e-02
1551 6.668800000000000061e+00 6.472798467432770708e-02
1552 6.637000000000000455e+00 4.678033774995642158e-02
1553 6.589599999999999902e+00 3.941735658310942247e-02
1554 6.566999999999998394e+00 4.995277770054437627e-02
1555 6.559400000000001008e+00 8.089825708876549615e-02
1556 6.559999999999999609e+00 7.746947786063872188e-02
1557 6.597599999999999909e+00 6.971347072123147692e-02
1558 6.581200000000000827e+00 5.122374449413087671e-02
1559 6.622400000000000730e+00 8.680027649725544081e-02
1560 6.594599999999999795e+00 8.982097750525755431e-02
1561 6.625799999999999912e+00 6.179799349493472066e-02
1562 6.608199999999999186e+00 7.747226600532608476e-02
1563 6.607600000000000584e+00 8.172617695695791329e-02
1564 6.580800000000000871e+00 5.401881153820397435e-02
1565 6.594200000000000728e+00 7.702332114366415572e-02
1566 6.563399999999999679e+00 6.870144103292154247e-02
1567 6.542399999999998883e+00 9.078440394693350346e-02
1568 6.646000000000000796e+00 1.097364114594604340e-01
1569 6.595200000000000173e+00 1.046576896362612641e-01
1570 6.587200000000000166e+00 8.916115746220427962e-02
1571 6.627399999999999736e+00 1.043553927691329430e-01
1572 6.657200000000000450e+00 1.048829442759879882e-01
1573 6.586000000000000298e+00 1.132423948881336323e-01
1574 6.591599999999999682e+00 1.184636990811953755e-01
1575 6.578000000000000291e+00 1.152562362737912655e-01
1576 6.609799999999999898e+00 8.534419722511889239e-02
1577 6.608199999999999186e+00 1.036217737736620792e-01
1578 6.580000000000000071e+00 1.044559237190500756e-01
1579 6.611799999999999677e+00 9.231528584151162120e-02
1580 6.581200000000000827e+00 6.792077738071020110e-02
1581 6.582800000000000651e+00 1.105373782934984533e-01
1582 6.635800000000000587e+00 9.476345287081937296e-02
1583 6.562600000000000655e+00 9.458524197780540654e-02
1584 6.618799999999998462e+00 6.990244630912424706e-02
1585 6.606400000000000716e+00 7.073081365289109190e-02
1586 6.638599999999999390e+00 9.194285181567948828e-02
1587 6.635599999999999277e+00 6.644311853006291957e-02
1588 6.579399999999999693e+00 7.907646931926080869e-02
1589 6.574600000000001110e+00 6.579154960935337804e-02
1590 6.556399999999999118e+00 5.188186581070504400e-02
1591 6.600600000000000023e+00 7.540005305037922323e-02
1592 6.584600000000000009e+00 7.453997585188765207e-02
1593 6.611600000000000144e+00 6.402661946409479721e-02
1594 6.626800000000000246e+00 6.160545430398189914e-02
1595 6.572400000000000020e+00 9.041088430050885083e-02
1596 6.619199999999999307e+00 1.042613638890264871e-01
1597 6.632800000000000473e+00 7.562719087735578216e-02
1598 6.608600000000000030e+00 1.113246064443974837e-01
1599 6.614199999999999413e+00 1.025683771929731675e-01
1600 6.546999999999999709e+00 1.113779152255957444e-01
1601 6.630799999999998917e+00 9.096874188423191565e-02
1602 6.603199999999999292e+00 9.550807295721137902e-02
1603 6.614600000000000257e+00 8.865691174409365272e-02
1604 6.598000000000000753e+00 8.723210418188945270e-02
1605 6.630200000000000315e+00 9.114094579276646457e-02
1606 6.594199999999998951e+00 8.396446867574404449e-02
1607 6.629199999999999982e+00 7.545827986377638685e-02
1608 6.578800000000001091e+00 8.267401042649369369e-02
1609 6.584799999999999542e+00 8.143286805706899389e-02
1610 6.592799999999999550e+00 6.347371109364886854e-02
1611 6.522200000000000664e+00 9.439466086596201566e-02
1612 6.568800000000000416e+00 9.403420654208766161e-02
1613 6.571399999999999686e+00 7.969823084611098174e-02
1614 6.611400000000000610e+00 8.564512829110587644e-02
1615 6.565599999999998992e+00 8.299330093447303269e-02
1616 6.571399999999999686e+00 9.191152267262249487e-02
1617 6.570199999999999818e+00 9.791727120380755434e-02
1618 6.569200000000000372e+00 9.376370299854847046e-02
1619 6.575200000000000600e+00 7.607070395362469650e-02
1620 6.634600000000000719e+00 9.585680987806755038e-02
1621 6.671799999999999287e+00 9.710999948512001601e-02
1622 6.630599999999999383e+00 1.048399160625378412e-01
1623 6.671999999999999709e+00 9.148595520625021904e-02
1624 6.669999999999999929e+00 7.017235923068286529e-02
1625 6.620199999999999640e+00 9.813150360613047407e-02
1626 6.565800000000000303e+00 8.019346606800344113e-02
1627 6.593200000000000394e+00 8.636175079281341316e-02
1628 6.567600000000000549e+00 6.137660792191108189e-02
1629 6.589799999999999436e+00 7.357140748959478671e-02
1630 6.619199999999999307e+00 1.006949452554595642e-01
1631 6.595400000000000595e+00 5.226746598028265967e-02
1632 6.641400000000001747e+00 6.633104853686548619e-02
1633 6.611400000000000610e+00 6.511626524916797054e-02
1634 6.578999999999998849e+00 9.327078856748241553e-02
1635 6.642199999999999882e+00 9.103950790728175535e-02
1636 6.583800000000000985e+00 6.721630754511873085e-02
1637 6.650999999999998913e+00 8.693123719354277357e-02
1638 6.557199999999999918e+00 9.317999785361666398e-02
1639 6.542600000000000193e+00 1.023662444363374613e-01
1640 6.587600000000000122e+00 1.045973613433914401e-01
1641 6.581799999999999429e+00 1.051073356145991317e-01
1642 6.650400000000000311e+00 1.049337314689609557e-01
1643 6.598599999999999355e+00 1.207829789332916931e-01
1644 6.583599999999999675e+00 1.196667372330338514e-01
1645 6.553799999999999848e+00 1.275712820347903176e-01
1646 6.513599999999999390e+00 1.277543267369054270e-01
1647 6.605999999999999872e+00 1.352931631679886171e-01
1648 6.572599999999999554e+00 1.386444661715713345e-01
1649 6.564000000000000057e+00 1.106706826580554082e-01
1650 6.544800000000000395e+00 1.182016581947986228e-01
1651 6.505399999999999849e+00 1.082244334704507288e-01
1652 6.565000000000000391e+00 9.413097258607282247e-02
1653 6.567400000000001015e+00 9.172114260082021853e-02
1654 6.562199999999999811e+00 1.111234988650015437e-01
1655 6.545799999999999841e+00 1.239472145713649970e-01
1656 6.568800000000000416e+00 1.021756918254043411e-01
1657 6.588800000000000878e+00 6.809898677660333743e-02
1658 6.607999999999999652e+00 6.130579091733500546e-02
1659 6.607400000000000162e+00 7.792540022354714491e-02
1660 6.620600000000000485e+00 4.197961410017967548e-02
1661 6.630599999999999383e+00 3.359238008834736222e-02
1662 6.626800000000000246e+00 6.106350792412768708e-02
1663 6.532200000000000450e+00 7.046440236034078042e-02
1664 6.546200000000000685e+00 7.642795300150333204e-02
1665 6.505599999999999383e+00 1.006862850640542206e-01
1666 6.597800000000001219e+00 7.079344602433185196e-02
1667 6.632200000000000095e+00 1.027168535343641331e-01
1668 6.559999999999999609e+00 7.163016124510689087e-02
1669 6.579000000000000625e+00 6.949820141557619402e-02
1670 6.559000000000000163e+00 7.762576891728685535e-02
1671 6.601999999999999424e+00 7.880203043069396174e-02
1672 6.516800000000000814e+00 9.705973418467622738e-02
1673 6.575000000000000178e+00 1.319542344905990094e-01
1674 6.617800000000000793e+00 1.214121575461040853e-01
1675 6.598000000000000753e+00 1.210213204356984651e-01
1676 6.570199999999999818e+00 1.090252814717761198e-01
1677 6.527799999999999159e+00 1.046829116904951368e-01
1678 6.455200000000000493e+00 1.226492233974598445e-01
1679 6.524399999999999977e+00 1.101760772581779763e-01
1680 6.512200000000001765e+00 8.846531523710297884e-02
1681 6.510399999999999743e+00 8.955204073609926430e-02
1682 6.512399999999999523e+00 9.973669334803515751e-02
1683 6.540999999999999481e+00 1.057688044746653427e-01
1684 6.523999999999999133e+00 1.145055457172270835e-01
1685 6.578399999999999359e+00 1.070037756343205498e-01
1686 6.618199999999999861e+00 1.121725100013368087e-01
1687 6.586599999999999788e+00 1.311898166779723318e-01
1688 6.620000000000000107e+00 1.174512664895529662e-01
1689 6.560800000000000409e+00 9.364802186912438153e-02
1690 6.632399999999999629e+00 1.196667372330339763e-01
1691 6.505600000000001160e+00 1.375498745910005982e-01
1692 6.534799999999999720e+00 1.388983513221089539e-01
1693 6.578000000000000291e+00 1.148209040201304404e-01
1694 6.608199999999999186e+00 1.250220460558857105e-01
1695 6.528599999999999959e+00 1.203207712741238000e-01
1696 6.566800000000000637e+00 9.762598014872891916e-02
1697 6.551199999999999690e+00 1.110219437768947270e-01
1698 6.507200000000000095e+00 9.295478470740485555e-02
1699 6.501999999999999780e+00 9.710736326355483283e-02
1700 6.515599999999999170e+00 8.426320668002144909e-02
1701 6.531799999999999606e+00 7.919666659651783402e-02
1702 6.513599999999999390e+00 6.117424294586736033e-02
1703 6.518399999999999750e+00 7.803670931042649972e-02
1704 6.473999999999999311e+00 8.705308725140077641e-02
1705 6.524399999999999977e+00 6.939025868232520655e-02
1706 6.476800000000001667e+00 9.444930915575815156e-02
1707 6.470000000000000639e+00 1.084424271214914637e-01
1708 6.456399999999999473e+00 1.153091843696763125e-01
1709 6.500400000000000844e+00 7.999179957970697918e-02
1710 6.433799999999999741e+00 9.721662409279599459e-02
1711 6.509399999999999409e+00 6.840678328937853381e-02
1712 6.559999999999999609e+00 1.027618606293210640e-01
1713 6.479400000000000048e+00 8.734007098691859428e-02
1714 6.473600000000000243e+00 6.557963098401822788e-02
1715 6.495000000000000107e+00 8.172294659396471539e-02
1716 6.427999999999999936e+00 7.778277444267465979e-02
1717 6.448600000000000776e+00 7.413533570437243203e-02
1718 6.514199999999999768e+00 7.538456075351233909e-02
1719 6.512399999999999523e+00 6.160883053588982888e-02
1720 6.517000000000000348e+00 4.304788031947680976e-02
1721 6.478799999999999670e+00 3.718429776128629599e-02
1722 6.538400000000000212e+00 4.363814844834745799e-02
1723 6.510599999999999277e+00 3.422817552835674682e-02
1724 6.573000000000000398e+00 3.409398773977610764e-02
1725 6.498000000000000220e+00 6.060231018698866018e-02
1726 6.498999999999999666e+00 5.898949058942618007e-02
1727 6.534200000000000230e+00 5.684392667647088226e-02
1728 6.555799999999999628e+00 6.458755298043114546e-02
1729 6.562399999999999345e+00 6.980578772566066459e-02
1730 6.555799999999999628e+00 9.672906491846178234e-02
1731 6.568800000000000416e+00 8.355999042604056459e-02
1732 6.564199999999999591e+00 9.865065635868826288e-02
1733 6.604200000000000514e+00 9.842739456066076920e-02
1734 6.613200000000000855e+00 9.652166596158609502e-02
1735 6.622199999999999420e+00 7.261977692061578893e-02
1736 6.599600000000000577e+00 9.182836163190542800e-02
1737 6.566399999999999793e+00 7.939450862622679517e-02
1738 6.516599999999999504e+00 7.389538551222257778e-02
1739 6.520400000000000418e+00 9.767480739678990886e-02
1740 6.582599999999999341e+00 9.562284245932030358e-02
1741 6.619799999999999685e+00 6.110279862657694294e-02
1742 6.552999999999999936e+00 7.059631718439701720e-02
1743 6.524399999999999977e+00 9.597316291547340616e-02
1744 6.533199999999999008e+00 8.422892614773144770e-02
1745 6.514000000000000234e+00 7.134087187580488709e-02
1746 6.564000000000000057e+00 9.903130818079708408e-02
1747 6.610199999999998965e+00 5.805748875037573808e-02
1748 6.578799999999999315e+00 3.727562206053711830e-02
1749 6.543800000000000061e+00 6.066326730402837181e-02
1750 6.575000000000000178e+00 7.566240810336397060e-02
1751 6.595799999999999663e+00 7.473173355409339080e-02
1752 6.618800000000000239e+00 9.894297347462326087e-02
1753 6.622000000000001663e+00 1.016240129103352513e-01
1754 6.603399999999998826e+00 7.948967228514661199e-02
1755 6.560399999999999565e+00 7.589445302523756265e-02
1756 6.558599999999998431e+00 7.670181223413172211e-02
1757 6.621199999999999974e+00 7.199466646912114354e-02
1758 6.593200000000000394e+00 7.814571005499915124e-02
1759 6.587999999999999190e+00 6.922253968181177330e-02
1760 6.564799999999999969e+00 6.908163287010513076e-02
1761 6.607999999999999652e+00 6.342680821230095578e-02
1762 6.545400000000000773e+00 5.329360186739114796e-02
1763 6.572200000000000486e+00 5.361745984285345989e-02
1764 6.525199999999999889e+00 4.054863746169539568e-02
1765 6.446600000000000996e+00 5.558028427419198225e-02
1766 6.455400000000000027e+00 5.749546069038846685e-02
1767 6.511000000000000121e+00 4.551746917393360153e-02
1768 6.515599999999999170e+00 6.810086636747000877e-02
1769 6.550399999999998890e+00 5.058110319081635109e-02
1770 6.535400000000000098e+00 6.746768115179289926e-02
1771 6.548399999999999110e+00 6.822527390930724356e-02
1772 6.570399999999999352e+00 4.561718974246434938e-02
1773 6.587799999999999656e+00 5.322660988640929430e-02
1774 6.580799999999999095e+00 8.008065933794504543e-02
1775 6.557999999999999829e+00 6.314047830037392006e-02
1776 6.609600000000000364e+00 7.064989738138334474e-02
1777 6.569399999999999906e+00 4.296845354443182968e-02
1778 6.563399999999999679e+00 6.349840942889829754e-02
1779 6.542400000000000659e+00 5.168411748303344128e-02
1780 6.566599999999999326e+00 3.575762855671500012e-02
1781 6.589799999999999436e+00 4.293846760190671297e-02
1782 6.593200000000000394e+00 3.710784283679120082e-02
1783 6.592000000000000526e+00 4.774683235566520162e-02
1784 6.538599999999999746e+00 5.151978260823696087e-02
1785 6.536599999999999966e+00 4.000359983801461683e-02
1786 6.486799999999999677e+00 2.448901794682666402e-02
1787 6.554399999999999338e+00 3.143068564317357677e-02
1788 6.524399999999999977e+00 4.885783458156935100e-02
1789 6.559600000000000541e+00 4.735702693370855143e-02
1790 6.534000000000000696e+00 5.224174575949765836e-02
1791 6.543600000000000527e+00 3.401246830208001087e-02
1792 6.560200000000000031e+00 4.039544528780438654e-02
1793 6.567600000000000549e+00 6.084774441176928755e-02
1794 6.512399999999999523e+00 4.282672063093321407e-02
1795 6.602400000000000269e+00 2.579085109103612314e-02
1796 6.716199999999998838e+00 2.890868381645907842e-02
1797 6.651399999999999757e+00 2.052042884542131310e-02
1798 6.666200000000000792e+00 3.458600873185575797e-02
1799 6.674200000000000799e+00 3.341065698246597354e-02
1800 6.680400000000000560e+00 4.991961538313371277e-02
1801 6.592400000000000482e+00 4.701455093904442772e-02
1802 6.598200000000000287e+00 5.416522869886175595e-02
1803 6.562600000000000655e+00 5.233782570951910074e-02
1804 6.607800000000000118e+00 5.892395098769253464e-02
1805 6.589400000000000368e+00 6.455174668434629504e-02
1806 6.547400000000000553e+00 6.316999287636484994e-02
1807 6.568800000000000416e+00 3.708519920399511866e-02
1808 6.618800000000000239e+00 5.918472775978608769e-02
1809 6.645399999999999530e+00 5.192964471282278394e-02
1810 6.613200000000000855e+00 4.779154736980168600e-02
1811 6.592799999999999550e+00 4.063338528845460151e-02
1812 6.609600000000000364e+00 3.012188573114234907e-02
1813 6.652199999999998781e+00 4.658875400780749382e-02
1814 6.654399999999999871e+00 3.833703170564989327e-02
1815 6.605199999999999072e+00 6.177080216412927927e-02
1816 6.573999999999999844e+00 7.004227294998363607e-02
1817 6.645399999999999530e+00 4.611776230477791783e-02
1818 6.632399999999999629e+00 4.287899252547805462e-02
1819 6.651600000000000179e+00 6.651051044759777320e-02
1820 6.641399999999999970e+00 8.203686975988297436e-02
1821 6.650999999999998913e+00 6.411115347581892998e-02
1822 6.664799999999999613e+00 6.439217343746045374e-02
1823 6.612199999999998745e+00 6.919156017896985200e-02
1824 6.578199999999999825e+00 6.719130896179956181e-02
1825 6.552199999999999136e+00 6.835519000046749727e-02
1826 6.555000000000001492e+00 6.925604666742107840e-02
1827 6.544400000000000439e+00 7.777948315590686723e-02
1828 6.644800000000000928e+00 7.349470729243018363e-02
1829 6.568800000000000416e+00 6.789957289998209411e-02
1830 6.621000000000000441e+00 1.123629832284637198e-01
1831 6.584999999999999076e+00 8.192044921751830133e-02
1832 6.576200000000000045e+00 8.069567522488420297e-02
1833 6.655199999999998894e+00 7.232615018096852366e-02
1834 6.641800000000000814e+00 8.612335339499968545e-02
1835 6.658199999999999008e+00 7.781074475931971934e-02
1836 6.649399999999999977e+00 8.214942483060978795e-02
1837 6.612800000000000011e+00 6.817119626352469153e-02
1838 6.665200000000000458e+00 7.288368816134374595e-02
1839 6.677199999999999136e+00 9.039973451288441098e-02
1840 6.656400000000000539e+00 4.495117351082169449e-02
1841 6.607999999999999652e+00 6.187018668147048484e-02
1842 6.579199999999998383e+00 4.940882512264383603e-02
1843 6.607000000000001094e+00 7.961055206440915966e-02
1844 6.593200000000000394e+00 3.677216338482136582e-02
1845 6.597599999999999909e+00 5.887451061367722505e-02
1846 6.591400000000000148e+00 6.452943514397130320e-02
1847 6.624399999999999622e+00 6.682251117699791743e-02
1848 6.606999999999999318e+00 7.028001138303836826e-02
1849 6.596799999999999109e+00 5.853504932944020300e-02
1850 6.665799999999999947e+00 7.411634097822145106e-02
1851 6.654200000000000337e+00 5.755303640990628439e-02
1852 6.621199999999999974e+00 5.582501231526960234e-02
1853 6.591800000000000992e+00 5.415784338394575431e-02
1854 6.696600000000000996e+00 5.351829593699704984e-02
1855 6.677999999999999936e+00 5.151465810815413632e-02
1856 6.606999999999999318e+00 3.870607187509479685e-02
1857 6.571800000000000530e+00 2.569887157055733562e-02
1858 6.669400000000000439e+00 4.997327285659802776e-02
1859 6.601799999999999891e+00 4.471545594087113218e-02
1860 6.541800000000000281e+00 3.622860748082937926e-02
1861 6.600200000000000955e+00 2.055509669157503175e-02
1862 6.635000000000000675e+00 2.777192827298822012e-02
1863 6.601399999999999935e+00 4.313476556097187165e-02
1864 6.632400000000001405e+00 6.365821235315986815e-02
1865 6.590200000000000280e+00 4.153205990557174571e-02
1866 6.641000000000000014e+00 3.662239751845862423e-02
1867 6.653000000000000469e+00 3.856941793701325338e-02
1868 6.629999999999999893e+00 3.036313554295738334e-02
1869 6.681999999999999496e+00 1.920000000000002954e-02
1870 6.719399999999998485e+00 4.197008458414169807e-02
1871 6.689400000000000901e+00 3.589607220853004849e-02
1872 6.706400000000000361e+00 5.059849800142283971e-02
1873 6.695399999999999352e+00 6.411464731245106186e-02
1874 6.708199999999999719e+00 6.628085696488836276e-02
1875 6.646800000000000708e+00 5.455521973193760976e-02
1876 6.673600000000000421e+00 4.461354054544423853e-02
1877 6.682800000000000296e+00 8.124156571607903110e-02
1878 6.613599999999999923e+00 6.171845753095264037e-02
1879 6.673599999999998644e+00 2.079153673974104555e-02
1880 6.580799999999999095e+00 4.321703367886326613e-02
1881 6.584400000000000475e+00 3.363521963656546099e-02
1882 6.644199999999999662e+00 4.921333152713801284e-02
1883 6.663999999999999702e+00 2.815386296762838192e-02
1884 6.664799999999999613e+00 4.771699906741833086e-02
1885 6.599600000000000577e+00 4.449862919236947240e-02
1886 6.653200000000000003e+00 6.133605791049822481e-02
1887 6.637400000000001299e+00 5.580007168454177713e-02
1888 6.590799999999999770e+00 7.813137653977439423e-02
1889 6.563199999999999257e+00 5.027874302326974798e-02
1890 6.558600000000000207e+00 5.029401554857194229e-02
1891 6.549400000000000333e+00 4.767942952678858037e-02
1892 6.563200000000000145e+00 3.809713900019263272e-02
1893 6.551599999999998758e+00 6.917201746371147431e-02
1894 6.571000000000000618e+00 7.845916135162295246e-02
1895 6.554800000000000182e+00 6.231494202837702806e-02
1896 6.632399999999999629e+00 8.198956031105419928e-02
1897 6.588800000000000878e+00 7.246759275703863745e-02
1898 6.587799999999999656e+00 8.887087261864821952e-02
1899 6.596200000000000507e+00 4.004337648101111147e-02
1900 6.613400000000000389e+00 6.067526678968953452e-02
1901 6.604800000000000004e+00 4.007433093639865829e-02
1902 6.610199999999998965e+00 6.566240933745882968e-02
1903 6.610599999999999810e+00 5.403228664419074123e-02
1904 6.555400000000000560e+00 5.656189530063508719e-02
1905 6.509999999999999787e+00 5.056876506303075586e-02
1906 6.520400000000000418e+00 5.421040490533157036e-02
1907 6.487199999999999633e+00 3.294528797870791004e-02
1908 6.509999999999999787e+00 4.653084998149079055e-02
1909 6.546999999999999709e+00 4.629125187332923386e-02
1910 6.541800000000000281e+00 3.072770736647956885e-02
1911 6.553199999999999470e+00 4.038851321848821452e-02
1912 6.577800000000000757e+00 5.036935576320194369e-02
1913 6.639599999999998836e+00 3.982421373988440788e-02
1914 6.675799999999999734e+00 3.924426072688851075e-02
1915 6.643200000000000216e+00 1.121213628172604455e-02
1916 6.629000000000000448e+00 3.665624094202783040e-02
1917 6.613999999999999879e+00 4.279813080030477057e-02
1918 6.578999999999998849e+00 3.405642376997325416e-02
1919 6.592200000000000948e+00 3.667522324403765105e-02
1920 6.573600000000000776e+00 6.750916974752393940e-02
1921 6.610200000000000742e+00 4.090418071542326756e-02
1922 6.606999999999999318e+00 5.176639836805336375e-02
1923 6.642399999999999416e+00 3.026099800072697826e-02
1924 6.647000000000000242e+00 5.111007728423025420e-02
1925 6.589799999999999436e+00 6.572451597387386768e-02
1926 6.592400000000000482e+00 5.554572890871087298e-02
1927 6.557599999999998985e+00 2.816465870554796594e-02
1928 6.584000000000000519e+00 3.755635765086918348e-02
1929 6.551800000000000068e+00 2.961945306719897600e-02
1930 6.608400000000000496e+00 1.402740175513628521e-02
1931 6.604600000000000470e+00 5.204890008443986693e-02
1932 6.621199999999999086e+00 4.095304628473924596e-02
1933 6.621799999999998576e+00 3.201049827790869440e-02
1934 6.597199999999999065e+00 1.506094286557111209e-02
1935 6.651200000000000223e+00 2.160999768625619308e-02
1936 6.656999999999999140e+00 3.446737587922821255e-02
1937 6.660999999999999588e+00 3.922346236629295491e-02
1938 6.653999999999999027e+00 5.007674110802336209e-02
1939 6.652599999999999625e+00 6.490275803076472894e-02
1940 6.645400000000000418e+00 5.823167522920836420e-02
1941 6.615800000000000125e+00 6.001493147542533158e-02
1942 6.660400000000000098e+00 6.360352191506371544e-02
1943 6.668999999999999595e+00 6.590538672976584134e-02
1944 6.593999999999999417e+00 5.976286472383992437e-02
1945 6.577599999999999447e+00 5.165392531066730075e-02
1946 6.569599999999999440e+00 6.926274611939674253e-02
1947 6.665600000000000414e+00 5.940814758936687617e-02
1948 6.575800000000000978e+00 5.564056074483791220e-02
1949 6.632600000000000939e+00 4.892410448848297233e-02
1950 6.644599999999999618e+00 7.029344208388141335e-02
1951 6.634600000000000719e+00 8.022498363976152125e-02
1952 6.596999999999999531e+00 4.151915220714407634e-02
1953 6.624999999999998224e+00 6.919653170499227846e-02
1954 6.609799999999999898e+00 5.345607542646581278e-02
1955 6.615199999999999747e+00 3.174951968140618530e-02
1956 6.620199999999999640e+00 4.622501487290180122e-02
1957 6.591400000000000148e+00 3.741721528922219847e-02
1958 6.552200000000000912e+00 4.569236260032964042e-02
1959 6.569199999999999484e+00 4.764065490733730007e-02
1960 6.597599999999999909e+00 3.827960292375041235e-02
1961 6.631599999999998829e+00 5.241267022390666552e-02
1962 6.565399999999999459e+00 6.068317724048401945e-02
1963 6.626000000000000334e+00 9.167551472448894068e-02
1964 6.593000000000000860e+00 1.079825911895061635e-01
1965 6.578599999999999781e+00 9.623745632548695583e-02
1966 6.561799999999999855e+00 8.733356742971168374e-02
1967 6.524599999999999511e+00 7.698134839037311383e-02
1968 6.531000000000000583e+00 3.946846842734077349e-02
1969 6.555000000000001492e+00 5.712582603341503223e-02
1970 6.587600000000000122e+00 6.557109119116438789e-02
1971 6.547800000000000509e+00 7.091989847708476957e-02
1972 6.532200000000000450e+00 8.387772052219816254e-02
1973 6.583000000000001073e+00 7.710616058396373151e-02
1974 6.645999999999999019e+00 5.991260301472469546e-02
1975 6.604800000000000004e+00 6.571173411195294078e-02
1976 6.565199999999999925e+00 6.231750957796695911e-02
1977 6.618000000000000327e+00 7.522712276832076161e-02
1978 6.650000000000000355e+00 6.517545550281950151e-02
1979 6.625799999999999912e+00 6.355432322037574133e-02
1980 6.669199999999999129e+00 4.719101609416768289e-02
1981 6.648799999999999599e+00 6.329575025228793839e-02
1982 6.557000000000000384e+00 6.058712734566644442e-02
1983 6.555200000000001026e+00 7.804327004937718082e-02
1984 6.612000000000000099e+00 6.920231210010255318e-02
1985 6.551999999999999602e+00 5.660035335578747495e-02
1986 6.513199999999999434e+00 1.086761795427130806e-01
1987 6.495600000000000485e+00 7.327242318908247509e-02
1988 6.551000000000000156e+00 8.200731674673911176e-02
1989 6.511799999999999145e+00 9.304510734047211074e-02
1990 6.609199999999999520e+00 8.140339059277565403e-02
1991 6.584200000000000053e+00 7.231896016951575024e-02
1992 6.607800000000000118e+00 5.577698450077769876e-02
1993 6.543599999999999639e+00 5.702252186636434794e-02
1994 6.597200000000000841e+00 9.057964451244002180e-02
1995 6.540399999999999991e+00 6.499883075871439042e-02
1996 6.559000000000000163e+00 7.912875583503126142e-02
1997 6.483199999999999186e+00 5.087349014958575388e-02
1998 6.512399999999999523e+00 7.134289032552573739e-02
1999 6.522800000000001042e+00 7.696305607237799440e-02
2000 6.534200000000000230e+00 6.824274320394804749e-02
2001 6.531800000000001383e+00 8.198068065099245461e-02
2002 6.540200000000000458e+00 6.178763630371374160e-02
2003 6.564200000000001367e+00 1.033651391911218909e-01
2004 6.550799999999999734e+00 9.807809133542516600e-02
2005 6.610200000000000742e+00 8.773934123299535759e-02
2006 6.633599999999999497e+00 1.105066875804356086e-01
2007 6.620000000000000107e+00 9.529029331469185404e-02
2008 6.601600000000000357e+00 1.055134493796880957e-01
2009 6.653599999999999959e+00 1.243094847547845105e-01
2010 6.687800000000000189e+00 8.470438005203750897e-02
2011 6.629999999999999893e+00 8.576992479884770759e-02
2012 6.606199999999999406e+00 1.036673140387074643e-01
2013 6.642799999999999372e+00 8.153742698908265918e-02
2014 6.583400000000000141e+00 8.873943880823222108e-02
2015 6.613599999999999923e+00 9.174076520282568870e-02
2016 6.633200000000000429e+00 8.213715359080814293e-02
2017 6.626199999999999868e+00 8.701512512201543814e-02
2018 6.654799999999999827e+00 9.480987290361692077e-02
2019 6.665000000000000924e+00 6.766328398769907992e-02
2020 6.583599999999999675e+00 6.070953796562782862e-02
2021 6.639000000000000234e+00 6.428374600161387842e-02
2022 6.612000000000000099e+00 4.755207671595426677e-02
2023 6.592799999999999550e+00 6.065733261527408993e-02
2024 6.617799999999999905e+00 5.291759631729311963e-02
2025 6.673799999999999955e+00 6.980166187133374223e-02
2026 6.625600000000000378e+00 7.347794226841139476e-02
2027 6.645999999999999019e+00 7.975612829118530756e-02
2028 6.712600000000000122e+00 8.048582483891185413e-02
2029 6.678199999999999470e+00 8.205237351838159943e-02
2030 6.621800000000000352e+00 8.069964064356166533e-02
2031 6.617800000000000793e+00 5.537609592594985169e-02
2032 6.680600000000000982e+00 7.591395128696697137e-02
2033 6.662799999999999834e+00 5.479518226997707325e-02
2034 6.625600000000000378e+00 7.227868288783355355e-02
2035 6.668400000000000105e+00 4.550744993954281004e-02
2036 6.686200000000001253e+00 6.914240377655384018e-02
2037 6.675600000000000200e+00 7.005346529615788520e-02
2038 6.688200000000000145e+00 5.699361367732348749e-02
2039 6.671400000000000219e+00 5.510107076999499337e-02
2040 6.647599999999999731e+00 4.199961904589143841e-02
2041 6.650999999999998913e+00 3.171371942866361981e-02
2042 6.666200000000000792e+00 4.436611319464436182e-02
2043 6.709600000000000009e+00 3.379775140449442494e-02
2044 6.715399999999999814e+00 5.952787582301258262e-02
2045 6.668600000000000527e+00 6.982125750801104758e-02
2046 6.608800000000000452e+00 5.563552821713836638e-02
2047 6.637000000000000455e+00 8.008145852817616372e-02
2048 6.620000000000000107e+00 6.834851863793388327e-02
2049 6.619799999999999685e+00 7.590594179641003969e-02
2050 6.631399999999999295e+00 6.878174176334869716e-02
2051 6.564000000000001833e+00 6.594846472814974714e-02
2052 6.553600000000000314e+00 6.046063181939138192e-02
2053 6.600799999999999557e+00 6.686786971333832930e-02
2054 6.616200000000000969e+00 4.546506351034823590e-02
2055 6.591599999999999682e+00 5.976393561337805388e-02
2056 6.571200000000000152e+00 5.846599011391153539e-02
2057 6.619400000000000617e+00 5.502770211448051313e-02
2058 6.654600000000000293e+00 4.192240451119185612e-02
2059 6.664799999999999613e+00 4.283774036991217643e-02
2060 6.636400000000000077e+00 2.675757836576404466e-02
2061 6.685200000000000031e+00 3.864753549710513852e-02
2062 6.627599999999999270e+00 6.175927460713893230e-02
2063 6.687000000000000277e+00 4.155285790412011765e-02
2064 6.628600000000000492e+00 5.639404223852012565e-02
2065 6.679800000000000182e+00 5.019274848023366070e-02
2066 6.684800000000000963e+00 2.105497565897434045e-02
2067 6.639400000000000190e+00 4.342589089471862035e-02
2068 6.671999999999999709e+00 5.047058549293838986e-02
2069 6.603600000000000136e+00 5.499134477351871886e-02
2070 6.676399999999999224e+00 6.739056313757882388e-02
2071 6.659400000000000652e+00 6.889156697303376597e-02
2072 6.685800000000000409e+00 5.045742759990838600e-02
2073 6.615199999999999747e+00 4.418452217688909056e-02
2074 6.644800000000000928e+00 1.429237558980313294e-02
2075 6.682999999999999829e+00 4.642843956025225621e-02
2076 6.689200000000001367e+00 5.820061855341408796e-02
2077 6.708400000000000141e+00 4.650384930304152925e-02
2078 6.718399999999999928e+00 4.108001947419207683e-02
2079 6.725600000000000023e+00 7.466704761807588242e-02
2080 6.673799999999999955e+00 1.049816745913304816e-01
2081 6.660800000000000054e+00 6.236819702380364677e-02
2082 6.688800000000000523e+00 9.125586008580489905e-02
2083 6.697400000000000020e+00 8.610068524698283321e-02
2084 6.686799999999999855e+00 8.239728150855461786e-02
2085 6.666800000000000281e+00 8.135522109858714379e-02
2086 6.654200000000000337e+00 5.833105519361027336e-02
2087 6.677200000000000912e+00 6.331344249051697182e-02
2088 6.705200000000000493e+00 7.975632890247641438e-02
2089 6.665599999999999525e+00 7.002719471748103386e-02
2090 6.616600000000000037e+00 7.368180236666306560e-02
2091 6.617799999999999905e+00 7.096669641458597244e-02
2092 6.636000000000000121e+00 8.015335301782457178e-02
2093 6.689799999999999969e+00 7.672308648640246975e-02
2094 6.602400000000000269e+00 7.174097852692003230e-02
2095 6.664600000000000080e+00 8.665545568514426700e-02
2096 6.656400000000000539e+00 1.117778511155049226e-01
2097 6.649200000000000443e+00 8.936012533563285343e-02
2098 6.624399999999999622e+00 1.187988552133394521e-01
2099 6.676399999999999224e+00 9.283473487870805285e-02
2100 6.677799999999999514e+00 9.105312734881763903e-02
2101 6.645400000000000418e+00 9.346169268743208247e-02
2102 6.647200000000000664e+00 9.440016949137315649e-02
2103 6.722400000000000375e+00 9.622415497160773101e-02
2104 6.663200000000000678e+00 7.942312005958968024e-02
2105 6.666200000000000792e+00 6.347371109364878528e-02
2106 6.651400000000000645e+00 7.663659700169367373e-02
2107 6.670999999999999375e+00 6.285538958593761549e-02
2108 6.664400000000000546e+00 5.807553701861054019e-02
2109 6.708199999999999719e+00 7.479860961274611975e-02
2110 6.667600000000000193e+00 7.428625714087359888e-02
2111 6.715399999999999814e+00 6.959344796746312622e-02
2112 6.665200000000000458e+00 5.507986928089064066e-02
2113 6.650000000000000355e+00 8.497105389484113647e-02
2114 6.674400000000000333e+00 5.932122722938224652e-02
2115 6.644400000000000084e+00 4.489775050044272908e-02
2116 6.688000000000000611e+00 4.387527777689835540e-02
2117 6.641599999999999504e+00 3.522340131219584697e-02
2118 6.662799999999999834e+00 1.470618917326983223e-02
2119 6.678199999999999470e+00 3.291127466385943001e-02
2120 6.688200000000000145e+00 3.417882385337445844e-02
2121 6.709400000000000475e+00 3.629942148299339366e-02
2122 6.616400000000000503e+00 5.565148695228196163e-02
2123 6.627599999999999270e+00 5.893087476017982301e-02
2124 6.664600000000000080e+00 5.996705762333183476e-02
2125 6.641999999999998572e+00 6.696984395980035143e-02
2126 6.634800000000000253e+00 4.823227135435349811e-02
2127 6.658599999999999852e+00 4.729279014818225935e-02
2128 6.682600000000000762e+00 4.159384569861263037e-02
2129 6.671200000000000685e+00 2.796769565051792847e-02
2130 6.651799999999999713e+00 2.548160120557576430e-02
2131 6.640000000000000568e+00 6.342617756100388249e-02
2132 6.618399999999999395e+00 5.554572890871092156e-02
2133 6.616200000000000969e+00 3.491177451806193321e-02
2134 6.622199999999999420e+00 4.284801045556260735e-02
2135 6.660800000000000054e+00 3.253355191183399803e-02
2136 6.675199999999999356e+00 3.047674523304615482e-02
2137 6.573000000000000398e+00 6.284584314017914453e-02
2138 6.675600000000000200e+00 7.214019683921020498e-02
2139 6.604400000000000048e+00 4.103130512182133482e-02
2140 6.646800000000000708e+00 7.747484753131174406e-02
2141 6.668200000000000571e+00 4.259145454196178876e-02
2142 6.666599999999999859e+00 4.184313563776024397e-02
2143 6.648799999999999599e+00 6.033731846875527161e-02
2144 6.575000000000000178e+00 5.741637397119397912e-02
2145 6.620999999999999552e+00 5.068569818005871919e-02
2146 6.620199999999999640e+00 7.475421058375235350e-02
2147 6.582600000000001117e+00 8.734877217225210655e-02
2148 6.543200000000000571e+00 9.607222283261693252e-02
2149 6.616600000000000037e+00 8.264749239995129726e-02
2150 6.660400000000000098e+00 9.554081850183195057e-02
2151 6.626800000000000246e+00 6.822691550993641163e-02
2152 6.648200000000000109e+00 9.204059973728982713e-02
2153 6.657400000000000873e+00 7.725831994031444327e-02
2154 6.620199999999999640e+00 7.644103609972852098e-02
2155 6.617199999999999527e+00 1.148151209553862906e-01
2156 6.643000000000000682e+00 7.853457837156820054e-02
2157 6.598600000000000243e+00 8.463408296897884098e-02
2158 6.561799999999999855e+00 9.846193172998382592e-02
2159 6.588200000000000500e+00 9.817062697161499374e-02
2160 6.624399999999999622e+00 1.117660413542503478e-01
2161 6.580400000000000027e+00 1.386981182280422886e-01
2162 6.612399999999999167e+00 1.074074857726406013e-01
2163 6.693199999999999150e+00 1.172605304439647278e-01
2164 6.683600000000001096e+00 1.321152829917871252e-01
2165 6.640599999999999170e+00 1.255418973888796919e-01
2166 6.714799999999999436e+00 8.917820361500902737e-02
2167 6.629000000000000448e+00 8.665102422937653870e-02
2168 6.637399999999999523e+00 1.000034399408339936e-01
2169 6.652800000000000935e+00 8.620784187067903614e-02
2170 6.671800000000000175e+00 7.804993273539702348e-02
2171 6.683400000000000674e+00 7.212799733806550539e-02
2172 6.709399999999999586e+00 6.720809475055816717e-02
2173 6.723400000000000709e+00 5.379710029360319778e-02
2174 6.695600000000000662e+00 5.231336349347077280e-02
2175 6.736400000000000610e+00 5.194735796939042860e-02
2176 6.717200000000000060e+00 6.407146010510444967e-02
2177 6.664600000000000080e+00 8.793524890508923331e-02
2178 6.724199999999998845e+00 6.150798322169246518e-02
2179 6.660999999999999588e+00 8.850717485040411614e-02
2180 6.672400000000000553e+00 8.380577545730358291e-02
2181 6.724200000000000621e+00 6.474281427309130921e-02
2182 6.669199999999999129e+00 6.358452641956215123e-02
2183 6.657399999999999984e+00 7.825527458261206937e-02
2184 6.689600000000000435e+00 7.624308493233993012e-02
2185 6.660800000000000054e+00 9.192100956799804934e-02
2186 6.652600000000001401e+00 1.084278930902929372e-01
2187 6.631800000000000139e+00 8.273736761584818411e-02
2188 6.704399999999999693e+00 7.479550788650353443e-02
2189 6.710399999999999920e+00 7.256919456628950493e-02
2190 6.698400000000001242e+00 1.107175144229674002e-01
2191 6.736600000000000144e+00 8.661390188647541399e-02
2192 6.662399999999999878e+00 8.396789862798764714e-02
2193 6.697000000000000064e+00 5.046345212131250063e-02
2194 6.748999999999999666e+00 7.980325807885289835e-02
2195 6.696000000000000618e+00 8.470796892854874638e-02
2196 6.679599999999998872e+00 5.718573248634658407e-02
2197 6.691800000000000637e+00 6.233355436680947104e-02
2198 6.690399999999999459e+00 7.120258422276534716e-02
2199 6.657400000000000873e+00 7.121606560320495327e-02
2200 6.630600000000001160e+00 6.479357992887886664e-02
2201 6.715399999999999814e+00 6.915987275870305595e-02
2202 6.703000000000000291e+00 5.935857141138085880e-02
2203 6.727599999999999802e+00 8.246288862270111097e-02
2204 6.751199999999999868e+00 2.606514914593821217e-02
2205 6.824199999999999378e+00 5.926982368794417311e-02
2206 6.828800000000001091e+00 3.573054715506052137e-02
2207 6.834000000000000519e+00 5.905929224093360574e-02
2208 6.788599999999999746e+00 5.818494650680703512e-02
2209 6.753999999999999559e+00 6.321961720858493283e-02
2210 6.737999999999999545e+00 7.067446497851966047e-02
2211 6.738400000000000389e+00 7.254162942752247212e-02
2212 6.714199999999999946e+00 5.905888586825865788e-02
2213 6.671599999999999753e+00 6.725628595157474854e-02
2214 6.618000000000000327e+00 5.576522213709898812e-02
2215 6.593999999999999417e+00 4.239245215837363079e-02
2216 6.632800000000000473e+00 5.654265646394763395e-02
2217 6.731999999999999318e+00 4.053344298230787679e-02
2218 6.720600000000000129e+00 3.437859799351924289e-02
2219 6.721999999999999531e+00 3.102515108746446357e-02
2220 6.689000000000000057e+00 5.371182365178078788e-02
2221 6.697999999999998622e+00 4.938663786896205915e-02
2222 6.670799999999999841e+00 3.134632354838438884e-02
2223 6.681199999999999584e+00 1.902503613662791943e-02
2224 6.679399999999999338e+00 4.305587067985038735e-02
2225 6.678199999999999470e+00 3.104371111835697861e-02
2226 6.732999999999999652e+00 2.897585201508314640e-02
2227 6.701400000000001356e+00 2.598091607314877843e-02
2228 6.689400000000000901e+00 5.053996438463319307e-02
2229 6.709799999999999542e+00 5.195798302474793906e-02
2230 6.694799999999998974e+00 4.457030401511742623e-02
2231 6.656200000000000117e+00 5.707146397281216699e-02
2232 6.662200000000000344e+00 6.544457196742896332e-02
2233 6.656000000000000583e+00 6.896723859920732280e-02
2234 6.705400000000000027e+00 6.132770988713014126e-02
2235 6.712600000000000122e+00 8.548103883318212970e-02
2236 6.658400000000000318e+00 4.881688232568739266e-02
2237 6.679000000000000270e+00 7.662218999741525483e-02
2238 6.708199999999999719e+00 7.323518280171073536e-02
2239 6.736600000000000144e+00 8.979113541992887748e-02
2240 6.701800000000000423e+00 7.754142118893614377e-02
2241 6.666199999999999015e+00 6.234061276567622739e-02
2242 6.606399999999998940e+00 8.218496212811678137e-02
2243 6.655600000000001515e+00 9.358572540724363620e-02
2244 6.676800000000000068e+00 7.996619285673159383e-02
2245 6.699399999999999800e+00 9.647283555488556095e-02
2246 6.671000000000001151e+00 8.082425378560571805e-02
2247 6.702599999999999447e+00 5.614808990517837495e-02
2248 6.698399999999999466e+00 6.634491691154636994e-02
2249 6.692400000000001015e+00 5.284286139110941360e-02
2250 6.709999999999999076e+00 6.404311048036318010e-02
2251 6.626199999999999868e+00 6.871005748796894796e-02
2252 6.660799999999999166e+00 6.329764608577476137e-02
2253 6.695399999999999352e+00 5.314327803212748336e-02
2254 6.715600000000000236e+00 6.776701262413738214e-02
2255 6.628800000000000026e+00 7.889811151098617692e-02
2256 6.601799999999999891e+00 4.992025640959792121e-02
2257 6.631399999999999295e+00 8.093286106397083735e-02
2258 6.670999999999999375e+00 5.349467263195472472e-02
2259 6.680799999999999628e+00 5.938242164142513990e-02
2260 6.711800000000001098e+00 8.918627697129190290e-02
2261 6.629399999999999515e+00 7.878862862114047183e-02
2262 6.631999999999999673e+00 5.593496223293618202e-02
2263 6.637999999999999901e+00 4.733539901595845700e-02
2264 6.697400000000000020e+00 5.144130635977286342e-02
2265 6.708400000000000141e+00 4.974382373722398276e-02
2266 6.728999999999999204e+00 5.715452737972728792e-02
2267 6.705799999999999095e+00 5.880095237323973434e-02
2268 6.695999999999999730e+00 6.931031669239433313e-02
2269 6.683400000000000674e+00 4.320240734033228835e-02
2270 6.682599999999998985e+00 4.588734030209198206e-02
2271 6.669799999999999507e+00 3.578424234212590482e-02
2272 6.695600000000000662e+00 4.355006314576360948e-02
2273 6.654600000000000293e+00 5.846339025407264883e-02
2274 6.675399999999998890e+00 4.465745178578828939e-02
2275 6.664600000000000080e+00 5.335811091108825371e-02
2276 6.643800000000000594e+00 5.238809024959766719e-02
2277 6.660199999999998788e+00 2.900262057125185811e-02
2278 6.637800000000000367e+00 3.003251571214108837e-02
2279 6.642199999999999882e+00 2.626846017565546282e-02
2280 6.745400000000000951e+00 5.581297340224762593e-02
2281 6.689799999999999969e+00 4.093839273835737924e-02
2282 6.684400000000001008e+00 5.917810405884927488e-02
2283 6.657599999999999518e+00 4.433923770206259218e-02
2284 6.644800000000000928e+00 5.564271740308870950e-02
2285 6.703000000000000291e+00 4.770576485080188500e-02
2286 6.689600000000000435e+00 5.424064896366931343e-02
2287 6.727000000000001201e+00 4.839752059765042164e-02
2288 6.708400000000000141e+00 3.006872128973887490e-02
2289 6.665200000000000458e+00 5.003230956092263176e-02
2290 6.677799999999999514e+00 3.440279058448607319e-02
2291 6.710599999999999454e+00 3.905237508782275629e-02
2292 6.671800000000000175e+00 3.491750277439663319e-02
2293 6.685999999999999943e+00 1.773809459891326906e-02
2294 6.685200000000000031e+00 5.244074751564861692e-02
2295 6.732800000000000118e+00 6.386949193472572783e-02
2296 6.705799999999999095e+00 5.602956362492926556e-02
2297 6.672799999999999621e+00 5.974438885786680781e-02
2298 6.646599999999999397e+00 7.235722493296704860e-02
2299 6.688799999999998747e+00 8.083236975370691746e-02
2300 6.691800000000000637e+00 9.324865682678751266e-02
2301 6.658400000000000318e+00 8.236727505508487091e-02
2302 6.726000000000000867e+00 7.105434539843430430e-02
2303 6.692600000000000549e+00 7.239038610202322421e-02
2304 6.645000000000000462e+00 8.827004021750521623e-02
2305 6.739600000000000257e+00 5.356536194221046127e-02
2306 6.668000000000001037e+00 8.718486107117447148e-02
2307 6.680600000000000094e+00 7.455660936496512348e-02
2308 6.760799999999998811e+00 5.079637782362046022e-02
2309 6.728799999999999670e+00 4.811103823448420469e-02
2310 6.700199999999999712e+00 4.326236239504268472e-02
2311 6.786599999999999966e+00 5.721999650471859544e-02
2312 6.786999999999999034e+00 4.334420376474808212e-02
2313 6.763399999999999856e+00 4.170908773876499942e-02
2314 6.736799999999999677e+00 6.057418592106707245e-02
2315 6.710399999999999920e+00 4.252867268091012343e-02
2316 6.688200000000000145e+00 6.009286147289050889e-02
2317 6.656999999999999140e+00 6.526315959252962373e-02
2318 6.726400000000000823e+00 5.430918890942850602e-02
2319 6.684800000000000075e+00 2.581844302044567635e-02
2320 6.637600000000000833e+00 5.721929744413162960e-02
2321 6.659999999999999254e+00 3.486775014250269311e-02
2322 6.644000000000000128e+00 3.656008752724754229e-02
2323 6.733999999999999986e+00 2.737005663128950009e-02
2324 6.611400000000000610e+00 3.033229302245374695e-02
2325 6.673999999999999488e+00 3.150492025065287915e-02
2326 6.674200000000000799e+00 4.166091693662055812e-02
2327 6.618199999999998973e+00 3.162581224253368378e-02
2328 6.676399999999999224e+00 5.882965238721030860e-02
2329 6.685599999999999099e+00 3.327052749807248022e-02
2330 6.683600000000000207e+00 5.882149267062167924e-02
2331 6.660999999999999588e+00 4.552186287928028374e-02
2332 6.666800000000000281e+00 4.329193920350538766e-02
2333 6.618000000000000327e+00 5.603998572448075366e-02
2334 6.643399999999999750e+00 5.489378835533207518e-02
2335 6.624399999999999622e+00 5.769478312637985745e-02
2336 6.679600000000000648e+00 5.120359362388531704e-02
2337 6.660599999999999632e+00 3.528013605415939585e-02
2338 6.672800000000000509e+00 2.930174056263557675e-02
2339 6.675399999999998890e+00 3.022264051998107409e-02
2340 6.646800000000000708e+00 2.651097885782410443e-02
2341 6.615199999999999747e+00 1.354813640321063210e-02
2342 6.604800000000000004e+00 2.922245711777161220e-02
2343 6.595200000000000173e+00 5.138202020162306594e-02
2344 6.545600000000000307e+00 3.410642168272722680e-02
2345 6.579800000000000537e+00 4.631578564593280545e-02
2346 6.555200000000001026e+00 7.881289234636681962e-02
2347 6.619800000000000573e+00 7.193074446994142390e-02
2348 6.588800000000000878e+00 5.596384547187586989e-02
2349 6.605400000000000382e+00 7.159754185724542808e-02
2350 6.641200000000000436e+00 9.381274966655646363e-02
2351 6.640800000000000480e+00 8.527667910982460187e-02
2352 6.653999999999999027e+00 8.368177818378381982e-02
2353 6.692800000000000082e+00 9.835259020483395898e-02
2354 6.672199999999999243e+00 7.849504442956896366e-02
2355 6.739199999999999413e+00 8.904353991166344406e-02
2356 6.731399999999998940e+00 7.131765559803546206e-02
2357 6.724600000000000577e+00 5.948283786101670606e-02
2358 6.719599999999999795e+00 6.985390468685341581e-02
2359 6.671400000000000219e+00 5.081543072728997301e-02
2360 6.682199999999999918e+00 6.733165674480315332e-02
2361 6.669599999999999973e+00 4.656831540865524754e-02
2362 6.659800000000001496e+00 7.341193363479811551e-02
2363 6.656000000000000583e+00 7.202499566122862185e-02
2364 6.639199999999999768e+00 6.062896997310777275e-02
2365 6.638599999999999390e+00 6.300768207131574039e-02
2366 6.636599999999999611e+00 4.988514809038852027e-02
2367 6.651799999999999713e+00 5.953580435334690502e-02
2368 6.616000000000001435e+00 6.808700316506820227e-02
2369 6.652599999999999625e+00 7.130475439968923801e-02
2370 6.675600000000000200e+00 6.183500626667717132e-02
2371 6.684600000000000541e+00 8.173792265527660139e-02
2372 6.754199999999999982e+00 5.980127088950525777e-02
2373 6.770000000000000462e+00 5.970661604880987683e-02
2374 6.720799999999999663e+00 3.500102855631537224e-02
2375 6.786800000000001276e+00 4.552572898922105371e-02
2376 6.750799999999999912e+00 4.284427616380042519e-02
2377 6.691999999999998394e+00 6.128556110536962503e-02
2378 6.711400000000000254e+00 5.501170784478522091e-02
2379 6.739600000000000257e+00 1.006338312894823755e-01
2380 6.740000000000000213e+00 9.095713276043830564e-02
2381 6.723999999999999311e+00 9.000533317531808630e-02
2382 6.688799999999998747e+00 7.592332974784495037e-02
2383 6.667399999999998883e+00 8.090666227202801541e-02
2384 6.692800000000000082e+00 8.586053808356902683e-02
2385 6.690399999999999459e+00 7.310737308917622523e-02
2386 6.709200000000000053e+00 5.803199117728081308e-02
2387 6.708800000000000985e+00 9.785883710733538077e-02
2388 6.668400000000000105e+00 1.211916168717952352e-01
2389 6.734999999999999432e+00 1.068243417953043534e-01
2390 6.714599999999999902e+00 9.268553285168081024e-02
2391 6.682199999999999918e+00 1.021063759027808909e-01
2392 6.688800000000000523e+00 1.030550920624497963e-01
2393 6.627399999999999736e+00 9.383329899348100134e-02
2394 6.696000000000000618e+00 1.038067435189064108e-01
2395 6.692600000000000549e+00 1.073922157327987514e-01
2396 6.684000000000000163e+00 9.820794265231298781e-02
2397 6.649599999999999511e+00 1.051454611478783580e-01
2398 6.615999999999999659e+00 9.524830707156949072e-02
2399 6.568600000000000882e+00 1.053734691466499396e-01
2400 6.561199999999999477e+00 9.567377906197710447e-02
2401 6.625400000000000844e+00 8.407834441757289223e-02
2402 6.609199999999999520e+00 7.093399749062506698e-02
2403 6.540200000000000458e+00 7.506711663571473403e-02
2404 6.646599999999999397e+00 9.621542495878704360e-02
2405 6.639199999999999768e+00 1.138537307249964103e-01
2406 6.648400000000000531e+00 1.001313537309868190e-01
2407 6.662000000000000810e+00 1.099829077629792679e-01
2408 6.633600000000001273e+00 1.314821965134443937e-01
2409 6.624200000000000088e+00 1.411425945630871426e-01
2410 6.622600000000000264e+00 1.371368951085009946e-01
2411 6.664799999999999613e+00 1.325607483382618412e-01
2412 6.666400000000000325e+00 1.244053375060732991e-01
2413 6.669999999999999929e+00 1.014356939149133746e-01
2414 6.655800000000001049e+00 9.546995338848771051e-02
2415 6.659999999999999254e+00 9.352774989274577344e-02
2416 6.671000000000001151e+00 9.997719740020730161e-02
2417 6.731799999999999784e+00 9.667322276618268984e-02
2418 6.696200000000000152e+00 6.444247046785216149e-02
2419 6.695800000000000196e+00 7.508256788363068535e-02
2420 6.690999999999999837e+00 1.035849409904741059e-01
2421 6.700599999999999667e+00 1.036901538237841591e-01
2422 6.690999999999999837e+00 8.179682145413719185e-02
2423 6.707000000000000739e+00 9.497199587246760166e-02
2424 6.767400000000000304e+00 8.754546247521910463e-02
2425 6.725799999999999557e+00 9.229665216030319419e-02
2426 6.698399999999999466e+00 1.014453941783459989e-01
2427 6.736600000000000144e+00 9.246863251935760752e-02
2428 6.684199999999999697e+00 7.440612877982566431e-02
2429 6.637600000000000833e+00 6.971748704593427881e-02
2430 6.651799999999999713e+00 7.156725508219526077e-02
2431 6.722400000000000375e+00 7.018125105752963389e-02
2432 6.777200000000000557e+00 8.827203407648419320e-02
2433 6.690199999999999925e+00 8.602808843627758606e-02
2434 6.735599999999999810e+00 8.532413492090033802e-02
2435 6.701600000000000890e+00 6.844536507317341978e-02
2436 6.749399999999999622e+00 6.969453350155946358e-02
2437 6.690600000000000769e+00 7.948464002560493014e-02
2438 6.690600000000000769e+00 9.995182839748345538e-02
2439 6.718000000000000860e+00 8.317114884381485163e-02
2440 6.709399999999999586e+00 8.597888112786766790e-02
2441 6.706999999999998963e+00 7.701740063128593994e-02
2442 6.714199999999999946e+00 6.720738054707986464e-02
2443 6.724000000000001087e+00 7.237181771933051677e-02
2444 6.659000000000000696e+00 6.000533309631737866e-02
2445 6.656600000000000072e+00 5.690455166328965697e-02
2446 6.721600000000000463e+00 8.164488961349634921e-02
2447 6.726600000000000357e+00 3.915671079138292182e-02
2448 6.725399999999998712e+00 6.696721585970252799e-02
2449 6.721799999999999997e+00 6.275692790441542157e-02
2450 6.781999999999999140e+00 8.481320651879628580e-02
2451 6.775000000000000355e+00 6.995312716383735030e-02
2452 6.788200000000000678e+00 7.793197033310528266e-02
2453 6.726999999999999424e+00 4.416061593773340510e-02
2454 6.657399999999999984e+00 6.318138966499553533e-02
2455 6.704399999999999693e+00 6.224506406133747255e-02
2456 6.625800000000000800e+00 6.596932620544182502e-02
2457 6.654399999999999871e+00 7.827060751009921880e-02
2458 6.704600000000001003e+00 4.561368215787894170e-02
2459 6.615999999999999659e+00 6.068475920690472036e-02
2460 6.650799999999999379e+00 8.096488127577287919e-02
2461 6.701399999999999579e+00 6.098498175780656116e-02
2462 6.710200000000000387e+00 4.163210299756665844e-02
2463 6.778399999999999537e+00 4.341115064128121120e-02
2464 6.809600000000000541e+00 4.682272952317077797e-02
2465 6.741799999999999571e+00 5.249716182804555625e-02
2466 6.734799999999999898e+00 3.750029333218606042e-02
2467 6.725799999999999557e+00 1.928605713980956551e-02
2468 6.683800000000000630e+00 4.212020892635737895e-02
2469 6.662600000000000300e+00 2.957647713978116266e-02
2470 6.659600000000000186e+00 4.063850390946979751e-02
2471 6.664400000000000546e+00 3.031118605399658883e-02
2472 6.654600000000000293e+00 3.936353642649510765e-02
2473 6.724999999999999645e+00 2.635754161525690614e-02
2474 6.666400000000000325e+00 3.793742215807506535e-02
2475 6.617999999999999439e+00 3.410689079936786439e-02
2476 6.660800000000000054e+00 1.894919523357121299e-02
2477 6.654799999999999827e+00 3.308220065231449319e-02
2478 6.674999999999999822e+00 1.747455292704222854e-02
2479 6.668600000000000527e+00 6.830613442436928029e-02
2480 6.677599999999999980e+00 5.364744169110026439e-02
2481 6.655000000000001137e+00 4.538281613121862568e-02
2482 6.702800000000000757e+00 5.769603105933716197e-02
2483 6.649399999999999977e+00 7.807514329157512478e-02
2484 6.666800000000000281e+00 7.167783478872671865e-02
2485 6.684199999999999697e+00 8.110506765917888106e-02
2486 6.745400000000000951e+00 1.084282619984291152e-01
2487 6.758799999999999031e+00 8.636823490149606042e-02
2488 6.729000000000000981e+00 8.121329940348438747e-02
2489 6.716400000000000148e+00 7.708312396367955621e-02
2490 6.650000000000000355e+00 7.147587005416586314e-02
2491 6.666999999999999815e+00 7.441128946604802508e-02
2492 6.646399999999999864e+00 9.241843971848900940e-02
2493 6.630599999999999383e+00 9.761254017799154969e-02
2494 6.644400000000000084e+00 8.281478128933265903e-02
2495 6.623600000000000598e+00 6.025386294670247167e-02
2496 6.613799999999999457e+00 5.539920577048017963e-02
2497 6.632800000000000473e+00 8.385482693321831549e-02
2498 6.604200000000000514e+00 8.398352219334463686e-02
2499 6.679800000000000182e+00 9.464476742007453536e-02
2500 6.629400000000001292e+00 7.401437698177301683e-02
2501 6.614199999999999413e+00 5.876829076976798627e-02
2502 6.579000000000000625e+00 7.998249808551861906e-02
2503 6.594800000000001106e+00 7.773308176059912089e-02
2504 6.554800000000000182e+00 5.198107347871915029e-02
2505 6.556199999999999584e+00 6.536629100690964644e-02
2506 6.562000000000000277e+00 5.793306482484772424e-02
2507 6.562000000000000277e+00 4.302278466115357081e-02
2508 6.526200000000000223e+00 5.503409852082619819e-02
2509 6.502200000000000202e+00 5.755442641535051668e-02
2510 6.557199999999999918e+00 4.678324486394676990e-02
2511 6.589799999999999436e+00 7.385845923115384737e-02
2512 6.560599999999999099e+00 5.037030871455924069e-02
2513 6.610999999999999766e+00 5.701298097801936471e-02
2514 6.578599999999999781e+00 5.733731769101169107e-02
2515 6.598999999999999311e+00 3.999499968746088319e-02
2516 6.618199999999999861e+00 5.990085141298072402e-02
2517 6.661199999999999122e+00 5.857125574887396546e-02
2518 6.675799999999999734e+00 5.619636998952868417e-02
2519 6.617399999999999061e+00 2.708298358748536042e-02
2520 6.616600000000000925e+00 2.575360168986072854e-02
2521 6.657999999999999474e+00 2.449326438023319980e-02
2522 6.673199999999999577e+00 1.221605500969934720e-02
2523 6.648000000000000576e+00 2.315685643605363067e-02
2524 6.681199999999999584e+00 1.479297130396737582e-02
2525 6.590600000000000236e+00 4.831778140602072807e-02
2526 6.656799999999999606e+00 5.085461630963305363e-02
2527 6.648600000000000065e+00 3.722966559076240634e-02
2528 6.617199999999999527e+00 7.334652002651519120e-02
2529 6.685800000000000409e+00 5.660911587368235021e-02
2530 6.625399999999999068e+00 5.107688322519294416e-02
2531 6.651599999999999291e+00 5.178849293037977169e-02
2532 6.642599999999999838e+00 3.572853201574341386e-02
2533 6.600399999999998712e+00 2.931429685324210554e-02
2534 6.631200000000001538e+00 3.706146246439812053e-02
2535 6.673799999999999955e+00 4.000339985551220473e-02
2536 6.591200000000000614e+00 3.267708677345631391e-02
2537 6.592200000000000060e+00 2.965049746631576860e-02
2538 6.622199999999999420e+00 5.403213858436479305e-02
2539 6.593599999999999461e+00 3.540915135950028353e-02
2540 6.560600000000000875e+00 4.998367733570634186e-02
2541 6.554599999999998872e+00 4.322092086015758700e-02
2542 6.581199999999999939e+00 2.703242497446361678e-02
2543 6.646399999999999864e+00 2.575981366392233671e-02
2544 6.616199999999999193e+00 4.181329931971409369e-02
2545 6.609199999999999520e+00 2.076227347859577882e-02
2546 6.591200000000000614e+00 5.552037463850546112e-02
2547 6.565600000000000769e+00 4.697795227550899400e-02
2548 6.595799999999999663e+00 3.099599974190212631e-02
2549 6.575599999999999667e+00 6.777940690209673102e-02
2550 6.598799999999999777e+00 8.556793792069543325e-02
2551 6.569199999999999484e+00 6.345228128286652114e-02
2552 6.615400000000001057e+00 5.779730097504549857e-02
2553 6.549800000000000288e+00 6.726270883632326503e-02
2554 6.580599999999999561e+00 7.792950660693281906e-02
2555 6.603799999999999670e+00 1.054891084425305658e-01
2556 6.573800000000000310e+00 1.112472561459382225e-01
2557 6.544400000000000439e+00 9.126953489527601937e-02
2558 6.614199999999999413e+00 9.051382214888495370e-02
2559 6.603800000000001447e+00 9.269191982044608369e-02
2560 6.666999999999999815e+00 8.615242306516987525e-02
2561 6.701000000000000512e+00 8.570787595081326427e-02
2562 6.712399999999999700e+00 9.606772611028124853e-02
2563 6.662600000000000300e+00 7.771002509329151542e-02
2564 6.713400000000000034e+00 8.592117317634814788e-02
2565 6.683799999999999741e+00 7.566790601040841724e-02
2566 6.666199999999999015e+00 8.271464199281766683e-02
2567 6.674199999999999022e+00 7.008988514757313881e-02
2568 6.703799999999999315e+00 8.709323739533403330e-02
2569 6.684199999999999697e+00 7.808272536227207905e-02
2570 6.684199999999999697e+00 7.041954274205422526e-02
2571 6.680600000000000094e+00 6.313769080351300245e-02
2572 6.679800000000000182e+00 6.586373812652902837e-02
2573 6.729400000000000048e+00 6.549845799711624672e-02
2574 6.709799999999999542e+00 5.686855018373514897e-02
2575 6.681000000000000050e+00 7.826467913433236834e-02
2576 6.657399999999999984e+00 5.522216946118659736e-02
2577 6.631999999999999673e+00 6.594057931198353539e-02
2578 6.685399999999999565e+00 4.003658327080376889e-02
2579 6.703799999999999315e+00 3.198174479292836825e-02
2580 6.652199999999998781e+00 6.488537585619734427e-02
2581 6.678399999999999004e+00 5.435924944294206335e-02
2582 6.682600000000000762e+00 5.916526007717699820e-02
2583 6.654600000000000293e+00 5.394041156683921506e-02
2584 6.639799999999999258e+00 5.355027544280231699e-02
2585 6.615000000000000213e+00 7.294984578462108959e-02
2586 6.666800000000000281e+00 5.521115829250467649e-02
2587 6.590200000000000280e+00 5.169557040985236357e-02
2588 6.636400000000000077e+00 2.855114708728881401e-02
2589 6.627200000000000202e+00 6.353795715948062917e-02
2590 6.631000000000000227e+00 5.930261377038961723e-02
2591 6.627200000000000202e+00 2.030054186468921787e-02
2592 6.682800000000000296e+00 3.959434303028646490e-02
2593 6.626399999999999402e+00 3.198574682573477462e-02
2594 6.650599999999999845e+00 3.088896242996836197e-02
2595 6.600799999999999557e+00 4.026849885456379452e-02
2596 6.675199999999999356e+00 2.354128288772726688e-02
2597 6.614399999999998947e+00 5.171197153464558716e-02
2598 6.586599999999999788e+00 3.734016604140909246e-02
2599 6.621800000000000352e+00 5.507042763589194145e-02
2600 6.595799999999999663e+00 3.826162568422825094e-02
2601 6.567600000000000549e+00 5.714584849313202736e-02
2602 6.596200000000000507e+00 3.866512640610403340e-02
2603 6.570600000000000662e+00 3.714253626235029804e-02
2604 6.557599999999998985e+00 7.077491080884533436e-02
2605 6.602999999999999758e+00 5.437940786731684101e-02
2606 6.671400000000000219e+00 3.125712718725127265e-02
2607 6.649199999999998667e+00 4.410750503032332542e-02
2608 6.626999999999999780e+00 5.017648851802999216e-02
2609 6.599199999999998845e+00 6.362666107851325248e-02
2610 6.637600000000000833e+00 7.385260997419113016e-02
2611 6.644799999999999152e+00 5.213091213474010943e-02
2612 6.629399999999999515e+00 5.390703108129778209e-02
2613 6.598800000000001553e+00 5.345233390601388662e-02
2614 6.595600000000000129e+00 5.751841444268085413e-02
2615 6.637000000000000455e+00 7.842601609160049225e-02
2616 6.616799999999999571e+00 9.775209460671417661e-02
2617 6.610600000000000698e+00 1.019782721956004751e-01
2618 6.607800000000000118e+00 1.003854172676488798e-01
2619 6.603600000000000136e+00 1.072483473066135201e-01
2620 6.610800000000000232e+00 1.043330820018270738e-01
2621 6.598799999999999777e+00 9.221297088804815412e-02
2622 6.610400000000000276e+00 9.555672660781122651e-02
2623 6.585800000000000765e+00 7.816157623794449394e-02
2624 6.634199999999999875e+00 5.086012190311781783e-02
2625 6.686400000000000787e+00 4.944055015875117864e-02
2626 6.686199999999999477e+00 6.274864141955580066e-02
2627 6.671200000000000685e+00 5.989016613768909092e-02
2628 6.693800000000000416e+00 5.854734836010937193e-02
2629 6.691599999999999326e+00 6.433450085296384124e-02
2630 6.627399999999999736e+00 5.130426882823686113e-02
2631 6.681600000000000428e+00 7.461613766471697495e-02
2632 6.721600000000000463e+00 7.991275242412809732e-02
2633 6.733400000000000496e+00 8.579072210909524654e-02
2634 6.720000000000000639e+00 8.455199583688123577e-02
2635 6.697400000000000020e+00 5.977865839913107382e-02
2636 6.690599999999998992e+00 8.310263533727439700e-02
2637 6.616600000000000037e+00 4.914110295872490403e-02
2638 6.678600000000000314e+00 6.305210543669421963e-02
2639 6.677799999999999514e+00 7.443192863281188065e-02
2640 6.624799999999998690e+00 5.451341119394381707e-02
2641 6.611799999999999677e+00 4.469398169776331309e-02
2642 6.657200000000000450e+00 6.338857941301413723e-02
2643 6.605400000000000382e+00 7.223218119370335144e-02
2644 6.562400000000001121e+00 6.280547746813162913e-02
2645 6.583400000000000141e+00 5.200738409110764598e-02
2646 6.627399999999999736e+00 8.652056402959931725e-02
2647 6.583600000000001451e+00 5.689189748988866813e-02
2648 6.656000000000000583e+00 5.193226357477599003e-02
2649 6.679800000000000182e+00 6.292878514638584886e-02
2650 6.592799999999999550e+00 5.248268285825329754e-02
2651 6.639000000000000234e+00 7.763607408930454923e-02
2652 6.640800000000000480e+00 7.694850225962809875e-02
2653 6.608999999999999986e+00 8.813308118975524130e-02
2654 6.601999999999999424e+00 8.417077877743564529e-02
2655 6.616800000000000459e+00 4.501501971564594862e-02
2656 6.638800000000000701e+00 3.407802811196685572e-02
2657 6.628199999999999648e+00 2.069086755068535663e-02
2658 6.626800000000000246e+00 4.221412086020516485e-02
2659 6.659799999999999720e+00 4.446247856339091697e-02
2660 6.613400000000000389e+00 4.276129090661310445e-02
2661 6.639799999999999258e+00 2.592820857676057800e-02
2662 6.605000000000001315e+00 3.540056496724304502e-02
2663 6.580199999999999605e+00 2.617235182401459609e-02
2664 6.602599999999999802e+00 3.385451225464637670e-02
2665 6.570800000000000196e+00 2.017800783030876746e-02
2666 6.584799999999999542e+00 5.396102297028847194e-02
2667 6.607599999999999696e+00 4.457317578992989887e-02
2668 6.575000000000000178e+00 5.874146746549663289e-02
2669 6.563200000000000145e+00 4.813098793916448237e-02
2670 6.605799999999999450e+00 5.453615314633038225e-02
2671 6.633200000000000429e+00 4.592985956869447689e-02
2672 6.628800000000000914e+00 5.597242178073052327e-02
2673 6.581000000000000405e+00 6.213855485928205385e-02
2674 6.541999999999999815e+00 7.130946641225131832e-02
2675 6.554399999999999338e+00 5.581010661161645015e-02
2676 6.553800000000000736e+00 8.040019900472886172e-02
2677 6.514199999999999768e+00 6.807489992647804133e-02
2678 6.567399999999999238e+00 5.715144792566508036e-02
2679 6.542199999999999349e+00 4.883310352619422284e-02
2680 6.547199999999999243e+00 4.076213929616558790e-02
2681 6.516199999999999548e+00 4.719016846759500894e-02
2682 6.593200000000000394e+00 3.581217670011130338e-02
2683 6.537600000000000300e+00 2.428102139532022780e-02
2684 6.604000000000000981e+00 3.340059879702766271e-02
2685 6.532399999999999984e+00 2.803797424922134865e-02
2686 6.567400000000001015e+00 4.324682647316449580e-02
2687 6.581199999999999939e+00 3.801831137754542456e-02
2688 6.606399999999998940e+00 2.653541030396930345e-02
2689 6.631199999999999761e+00 4.648819204916455894e-02
2690 6.624200000000000088e+00 4.176065133591670003e-02
2691 6.648400000000000531e+00 3.991150210152454025e-02
2692 6.659400000000000652e+00 6.102235655888751248e-02
2693 6.643800000000000594e+00 5.259155825795615996e-02
2694 6.588600000000001344e+00 4.834592020015754388e-02
2695 6.573199999999999932e+00 6.278751468245893919e-02
2696 6.589999999999998970e+00 5.860853180211895302e-02
2697 6.582399999999999807e+00 9.706146506209339941e-02
2698 6.574800000000000644e+00 5.761694195286666542e-02
2699 6.588599999999999568e+00 7.651331910197077535e-02
2700 6.596799999999999997e+00 6.059993399336341402e-02
2701 6.573800000000000310e+00 8.563195665170796056e-02
2702 6.549400000000000333e+00 7.005517825257463749e-02
2703 6.487800000000000011e+00 5.240335867098607631e-02
2704 6.439400000000000901e+00 7.293591707793913026e-02
2705 6.433799999999999741e+00 8.304138727164907252e-02
2706 6.457600000000001117e+00 7.955908496205824076e-02
2707 6.446399999999999686e+00 7.863973550311574578e-02
2708 6.438800000000000523e+00 9.459826636889273610e-02
2709 6.427599999999999980e+00 9.870748705138837620e-02
2710 6.468799999999999883e+00 9.234084686637875072e-02
2711 6.449200000000000266e+00 9.306187189176888530e-02
2712 6.435999999999999943e+00 1.070390582918216704e-01
2713 6.420399999999998997e+00 9.419494678590785430e-02
2714 6.469800000000001106e+00 8.989122315332016833e-02
2715 6.417599999999998417e+00 8.825716968042884858e-02
2716 6.482599999999999696e+00 8.046942276417801132e-02
2717 6.490800000000000125e+00 8.481339516845194659e-02
2718 6.431600000000000428e+00 9.098114090293668577e-02
2719 6.482400000000000162e+00 7.360195649573446353e-02
2720 6.465999999999999304e+00 1.087135686103624654e-01
2721 6.526000000000000689e+00 8.421401308570920785e-02
2722 6.422799999999999621e+00 9.061893841797084848e-02
2723 6.473999999999999311e+00 1.078276402412665508e-01
2724 6.526799999999999713e+00 1.037082060398308025e-01
2725 6.471799999999999997e+00 1.001260805185142100e-01
2726 6.534200000000000230e+00 1.000573435585815213e-01
2727 6.479400000000000048e+00 7.482063886388563845e-02
2728 6.428600000000000314e+00 9.979202372935423726e-02
2729 6.459000000000000519e+00 1.008495909758685971e-01
2730 6.496800000000000352e+00 8.349294580981075908e-02
2731 6.461400000000000254e+00 7.442289970163751267e-02
2732 6.491400000000000503e+00 7.622839366010542017e-02
2733 6.506000000000000227e+00 7.250048275701348466e-02
2734 6.472599999999999909e+00 7.376427319509092084e-02
2735 6.503199999999999648e+00 9.072569647018420558e-02
2736 6.514399999999999302e+00 8.290601908184956625e-02
2737 6.500199999999999534e+00 6.547756867813590842e-02
2738 6.510400000000001519e+00 1.071752210168003677e-01
2739 6.552199999999999136e+00 8.276685326868474246e-02
2740 6.482000000000001094e+00 7.786912096588727294e-02
2741 6.503000000000000114e+00 8.884953573317080910e-02
2742 6.506400000000001071e+00 1.173693656794651818e-01
2743 6.558000000000001606e+00 1.137488461479939234e-01
2744 6.540399999999999991e+00 9.885286035315317410e-02
2745 6.538200000000000678e+00 1.009298370156218455e-01
2746 6.536800000000001276e+00 1.216622866791513685e-01
2747 6.564000000000000057e+00 1.144478920732050209e-01
2748 6.509600000000000719e+00 8.998648787456918485e-02
2749 6.514199999999999768e+00 1.022899408544163252e-01
2750 6.536399999999998656e+00 9.761417929788689107e-02
2751 6.528799999999999493e+00 1.311629215899065837e-01
2752 6.558199999999999363e+00 9.419273857362892022e-02
2753 6.569599999999999440e+00 9.996663443369496749e-02
2754 6.487600000000000477e+00 1.009366534020224027e-01
2755 6.531200000000000117e+00 1.123787880340413603e-01
2756 6.552999999999999936e+00 1.189302316486435113e-01
2757 6.573000000000000398e+00 9.712260293052291105e-02
2758 6.532399999999999984e+00 1.037429901246344766e-01
2759 6.512999999999999901e+00 7.598789377262669953e-02
2760 6.552599999999999980e+00 6.997062240683583900e-02
2761 6.544399999999998663e+00 4.297683096739451231e-02
2762 6.523799999999999599e+00 7.398021357092714190e-02
2763 6.528399999999999537e+00 6.551738700528281223e-02
2764 6.540399999999999991e+00 7.786531962305170973e-02
2765 6.582800000000000651e+00 6.365997172478166100e-02
2766 6.523999999999999133e+00 7.267626847878204399e-02
2767 6.592000000000000526e+00 7.961959557797322617e-02
2768 6.553800000000000736e+00 8.662812476326609001e-02
2769 6.556400000000000894e+00 7.705665448227037861e-02
2770 6.546199999999998909e+00 7.396615442214089786e-02
2771 6.552999999999999936e+00 7.352659382835563529e-02
2772 6.545999999999999375e+00 8.290717701140234985e-02
2773 6.578399999999999359e+00 9.238813776670674882e-02
2774 6.525400000000000311e+00 7.478748558415375391e-02
2775 6.503000000000000114e+00 4.257417057324777709e-02
2776 6.482999999999999652e+00 5.385684728982943759e-02
2777 6.500799999999999912e+00 5.643006290976463474e-02
2778 6.491400000000000503e+00 6.270476855869885902e-02
2779 6.506199999999999761e+00 5.052555788905265660e-02
2780 6.536199999999999122e+00 5.253219964935793018e-02
2781 6.484600000000000364e+00 4.141555263424606670e-02
2782 6.526599999999999291e+00 6.025651831959750321e-02
2783 6.541599999999999859e+00 7.775119291689355783e-02
2784 6.553799999999999848e+00 7.535112474276675631e-02
2785 6.555200000000001026e+00 6.728946425704392109e-02
2786 6.551199999999999690e+00 5.355774453802177731e-02
2787 6.643599999999999284e+00 8.016313367128302669e-02
2788 6.626199999999999868e+00 5.403139827914874016e-02
2789 6.584800000000001319e+00 8.236814918401404173e-02
2790 6.536400000000000432e+00 8.032862503491512707e-02
2791 6.584600000000000009e+00 6.824872159974866570e-02
2792 6.649200000000000443e+00 5.109630123599945978e-02
2793 6.557399999999999451e+00 7.040147725722809002e-02
2794 6.600999999999999091e+00 5.770892478637943551e-02
2795 6.620399999999999174e+00 5.221923017433339337e-02
2796 6.655000000000001137e+00 4.607906249046309077e-02
2797 6.651200000000000223e+00 7.193519305597229074e-02
2798 6.629999999999999893e+00 5.506577884675753487e-02
2799 6.647000000000000242e+00 5.890874298438215223e-02
2800 6.709799999999999542e+00 7.517680493343677217e-02
2801 6.717799999999999550e+00 5.304141777893955217e-02
2802 6.684800000000000075e+00 8.246667205604950313e-02
2803 6.702799999999998981e+00 6.913661837261064758e-02
2804 6.770400000000000418e+00 5.630957289839804564e-02
2805 6.758799999999999031e+00 4.689170502338336349e-02
2806 6.732999999999999652e+00 6.109140692437849823e-02
2807 6.680799999999999628e+00 7.917039850853344052e-02
2808 6.684800000000000075e+00 4.925720251902259567e-02
2809 6.730999999999999872e+00 4.633357314086614109e-02
2810 6.682199999999999918e+00 3.901425380550040817e-02
2811 6.702199999999999491e+00 6.290271854220602643e-02
2812 6.739799999999999791e+00 5.771058828326045692e-02
2813 6.709200000000000053e+00 5.652496793453309909e-02
2814 6.791999999999998927e+00 6.616282944372922636e-02
2815 6.737000000000000099e+00 6.934147388107629595e-02
2816 6.777400000000000091e+00 8.367393859500102393e-02
2817 6.730199999999999072e+00 6.279706999534297174e-02
2818 6.710399999999999920e+00 7.500218663479088499e-02
2819 6.795799999999999841e+00 7.184895267155962106e-02
2820 6.776599999999999291e+00 9.005047473500622790e-02
2821 6.820600000000000662e+00 7.118797651289154871e-02
2822 6.744200000000001083e+00 6.614795537278535253e-02
2823 6.728399999999998826e+00 8.204077035230712689e-02
2824 6.769799999999999152e+00 5.943426621066335430e-02
2825 6.748199999999999754e+00 7.783387437356560634e-02
2826 6.756999999999999673e+00 7.213154649666123075e-02
2827 6.768800000000000594e+00 7.673976804760353210e-02
2828 6.712600000000000122e+00 6.676322340929914667e-02
2829 6.706199999999999939e+00 4.817335363040439050e-02
2830 6.720799999999999663e+00 6.091922520846762557e-02
2831 6.726799999999999891e+00 5.114012123567958368e-02
2832 6.712999999999999190e+00 5.443307817862221010e-02
2833 6.720200000000000173e+00 3.116202817532908939e-02
2834 6.767799999999999372e+00 3.409093721210967182e-02
2835 6.723200000000000287e+00 1.603097002679498492e-02
2836 6.701600000000000890e+00 3.076049414427533754e-02
2837 6.702399999999999913e+00 4.356934702287839495e-02
2838 6.719200000000000728e+00 3.975665981945663424e-02
2839 6.702599999999999447e+00 4.890856775658028455e-02
2840 6.675400000000000666e+00 5.839219125876338873e-02
2841 6.649800000000000821e+00 7.022785772042312857e-02
2842 6.692600000000000549e+00 6.191645984711980494e-02
2843 6.716599999999999682e+00 6.798446881457556601e-02
2844 6.687199999999999811e+00 8.888392430580460690e-02
2845 6.759600000000000719e+00 5.197276209708311806e-02
2846 6.733799999999999564e+00 6.592201453232449104e-02
2847 6.760800000000000587e+00 6.593414896698068794e-02
2848 6.739799999999999791e+00 4.889449866805056083e-02
2849 6.738400000000000389e+00 4.925249232272418259e-02
2850 6.735400000000001164e+00 4.239207473101542362e-02
2851 6.740399999999999281e+00 5.077842061348509378e-02
2852 6.695800000000000196e+00 7.409528999875761301e-02
2853 6.641200000000000436e+00 7.075444862339042018e-02
2854 6.646800000000000708e+00 6.320088606973793544e-02
2855 6.721200000000000507e+00 7.121988486370924021e-02
2856 6.682800000000000296e+00 7.533891424755195798e-02
2857 6.736600000000001032e+00 6.594518936207544035e-02
2858 6.681999999999999496e+00 7.739405661935543079e-02
2859 6.755399999999999849e+00 7.059212420659975729e-02
2860 6.750999999999999446e+00 5.057430177471559235e-02
2861 6.797799999999999621e+00 6.651520127008564431e-02
2862 6.785400000000000098e+00 4.249479968184333850e-02
2863 6.738400000000000389e+00 5.716264514523452384e-02
2864 6.779600000000000293e+00 4.704176867423248698e-02
2865 6.784000000000000696e+00 7.458149904634525651e-02
2866 6.735200000000000742e+00 3.155236916619740678e-02
2867 6.708599999999999675e+00 4.082607010232554290e-02
2868 6.705400000000000027e+00 3.571733472699219897e-02
2869 6.711199999999999832e+00 2.214028003436271930e-02
2870 6.664199999999999235e+00 6.521558096038101993e-02
2871 6.726399999999999935e+00 9.249890810166357114e-02
2872 6.763000000000000789e+00 9.253972120122257172e-02
2873 6.704200000000000159e+00 7.559121642095716076e-02
2874 6.668800000000000061e+00 5.123701786794387231e-02
2875 6.695199999999999818e+00 5.891376749113912126e-02
2876 6.716199999999998838e+00 6.344219416129930067e-02
2877 6.745800000000000018e+00 6.782176641757418911e-02
2878 6.747799999999999798e+00 6.560024390198559985e-02
2879 6.706800000000001205e+00 5.505444577870159673e-02
2880 6.735200000000000742e+00 6.083183377147199922e-02
2881 6.766399999999999970e+00 9.274765765236336890e-02
2882 6.829600000000001003e+00 7.085116795085320829e-02
2883 6.731799999999999784e+00 7.006248639607363937e-02
2884 6.821199999999999264e+00 8.120561556936808922e-02
2885 6.767000000000000348e+00 6.581489193184165976e-02
2886 6.749600000000000932e+00 6.814255645336478318e-02
2887 6.733199999999999186e+00 5.583934097032303839e-02
2888 6.762000000000000455e+00 7.139523793643388905e-02
2889 6.693999999999999950e+00 6.199161233586364395e-02
2890 6.701999999999999957e+00 6.070189453386116984e-02
2891 6.765800000000000480e+00 6.293196326192272705e-02
2892 6.752599999999999270e+00 8.422759642777424838e-02
2893 6.730400000000000382e+00 6.978859505678559894e-02
2894 6.727000000000001201e+00 8.846513437507450006e-02
2895 6.709000000000000519e+00 1.038102114437689238e-01
2896 6.763599999999999390e+00 7.768788837392867630e-02
2897 6.815199999999999925e+00 8.453893777425887379e-02
2898 6.761599999999999611e+00 6.609847199444171539e-02
2899 6.745199999999999640e+00 1.000361534646349443e-01
2900 6.779200000000000337e+00 8.785324126063874528e-02
2901 6.737000000000000099e+00 1.025202419037333917e-01
2902 6.719799999999999329e+00 1.150166596628505178e-01
2903 6.788199999999998902e+00 1.051381567272319933e-01
2904 6.755999999999998451e+00 9.416581120555379825e-02
2905 6.745000000000000107e+00 1.303051802500576062e-01
2906 6.720200000000000173e+00 8.751658128606250309e-02
2907 6.712399999999999700e+00 9.545998114393272616e-02
2908 6.723999999999999311e+00 6.292916652872497518e-02
2909 6.721400000000000041e+00 7.751882352048436453e-02
2910 6.686200000000001253e+00 5.297652310221950128e-02
2911 6.680200000000001026e+00 5.861494689923368862e-02
2912 6.657399999999999984e+00 4.905719111404556465e-02
2913 6.631000000000000227e+00 3.300060605504082784e-02
2914 6.597400000000000375e+00 5.878680123973405863e-02
2915 6.567800000000000082e+00 4.827040501176684678e-02
2916 6.586000000000000298e+00 4.640258613482665939e-02
2917 6.633799999999999031e+00 4.722575568479549235e-02
2918 6.630399999999999849e+00 7.192807518625814189e-02
2919 6.594599999999999795e+00 5.058268478442003169e-02
2920 6.565000000000000391e+00 4.222132162782217535e-02
2921 6.584399999999999586e+00 6.377497941983205354e-02
2922 6.604599999999999582e+00 6.315162705742419225e-02
2923 6.583799999999999208e+00 7.066789936031778185e-02
2924 6.667199999999999349e+00 7.457152271477368588e-02
2925 6.670999999999999375e+00 7.406213607505517105e-02
2926 6.694599999999999440e+00 8.661851995964835182e-02
2927 6.643399999999999750e+00 8.224285987245327778e-02
2928 6.669400000000000439e+00 6.632622407464486280e-02
2929 6.672399999999998776e+00 6.840853747888488157e-02
2930 6.755599999999999383e+00 6.356451840453133939e-02
2931 6.677199999999999136e+00 6.579203599220802279e-02
2932 6.659600000000000186e+00 6.999177094487601947e-02
2933 6.644800000000000928e+00 8.860582373636616271e-02
2934 6.692400000000001015e+00 9.379023403318698104e-02
2935 6.629399999999999515e+00 7.210858478711115738e-02
2936 6.637399999999999523e+00 5.914362180320038853e-02
2937 6.577599999999999447e+00 4.860666620948200095e-02
2938 6.563599999999999213e+00 4.652620766836690347e-02
2939 6.609799999999999898e+00 5.379769511791372694e-02
2940 6.604999999999999538e+00 5.870264048575673382e-02
2941 6.604599999999999582e+00 3.876348797515515032e-02
2942 6.621599999999999042e+00 4.254653922471245131e-02
2943 6.630199999999999427e+00 4.003138768516516927e-02
2944 6.659000000000000696e+00 5.530352610819676967e-02
2945 6.636000000000000121e+00 6.967696893522276613e-02
2946 6.630999999999998451e+00 6.810051394813398939e-02
2947 6.652599999999999625e+00 4.666013287593598347e-02
2948 6.643399999999999750e+00 5.277848046315838232e-02
2949 6.628999999999999559e+00 6.319746830372238722e-02
2950 6.615999999999999659e+00 4.490077950325593176e-02
2951 6.685399999999999565e+00 4.232786316364195445e-02
2952 6.685800000000000409e+00 2.974074646003365546e-02
2953 6.647199999999999775e+00 1.460794304479584756e-02
2954 6.662600000000000300e+00 2.559937499237039185e-02
2955 6.671999999999999709e+00 3.193994364428331956e-02
2956 6.700000000000000178e+00 2.660676605677580672e-02
2957 6.698800000000000310e+00 5.548578196258923539e-02
2958 6.634400000000001185e+00 4.119766983701874524e-02
2959 6.642999999999998906e+00 3.414205617709627216e-02
2960 6.657799999999999940e+00 4.398945328144013289e-02
2961 6.632200000000000095e+00 2.933584837702834028e-02
2962 6.594599999999999795e+00 4.839057759523025110e-02
2963 6.615000000000000213e+00 4.444772210136304497e-02
2964 6.659200000000000230e+00 5.146991354179649564e-02
2965 6.660599999999999632e+00 5.258182195397943792e-02
2966 6.617199999999999527e+00 3.872508231108104382e-02
2967 6.654200000000000337e+00 4.648561067685345882e-02
2968 6.607600000000000584e+00 6.085694701511077526e-02
2969 6.581599999999999895e+00 2.935384131591636109e-02
2970 6.586599999999999788e+00 2.869229861827040512e-02
2971 6.608999999999999986e+00 2.659323222175145190e-02
2972 6.569199999999999484e+00 3.857190687534130941e-02
2973 6.605400000000000382e+00 4.026969083566446506e-02
2974 6.587799999999999656e+00 1.304269910716342011e-02
2975 6.585599999999999454e+00 1.919708311176472962e-02
2976 6.553199999999999470e+00 4.066880868675645105e-02
2977 6.581000000000000405e+00 6.016975984662065180e-02
2978 6.613599999999999923e+00 7.866719773832042684e-02
2979 6.656200000000000117e+00 6.644480416104781018e-02
2980 6.672400000000000553e+00 5.622639949347632560e-02
2981 6.737000000000000099e+00 7.441075191126607369e-02
2982 6.705000000000000959e+00 7.085760368513750740e-02
2983 6.715799999999998882e+00 5.586870322461411770e-02
2984 6.688599999999999213e+00 6.213894109171792801e-02
2985 6.695199999999999818e+00 9.099687906736149412e-02
2986 6.745000000000000107e+00 7.731959648109915095e-02
2987 6.694000000000000838e+00 8.190335768452963738e-02
2988 6.716800000000000992e+00 6.337911327874498624e-02
2989 6.696399999999999686e+00 1.261727704379990433e-01
2990 6.764399999999999302e+00 1.046011854617336229e-01
2991 6.705000000000000071e+00 1.000915580855848003e-01
2992 6.723000000000000753e+00 1.096788037863287574e-01
2993 6.694599999999999440e+00 9.194154664785662845e-02
2994 6.716199999999998838e+00 8.070757089641590609e-02
2995 6.770599999999999952e+00 8.663606639269817722e-02
2996 6.721400000000000041e+00 9.414185041733567905e-02
2997 6.767400000000000304e+00 7.797568851892237862e-02
2998 6.650200000000000777e+00 8.083236975370688970e-02
2999 6.644800000000000928e+00 7.292209541695848785e-02
3000 6.703999999999998849e+00 8.220559591657981835e-02
3001 6.617199999999999527e+00 7.775366229316790778e-02
3002 6.617400000000000837e+00 7.819084345369349542e-02
3003 6.663000000000001144e+00 7.432200212588475907e-02
3004 6.617999999999999439e+00 7.956330812629655580e-02
3005 6.646399999999999864e+00 7.194976024977431384e-02
3006 6.604599999999999582e+00 9.087864435608621061e-02
3007 6.650200000000000777e+00 7.095147637646449790e-02
3008 6.585399999999999920e+00 8.774080008753062931e-02
3009 6.674400000000000333e+00 9.063623999262102049e-02
3010 6.641000000000000014e+00 9.847639311022722552e-02
3011 6.663800000000000168e+00 9.408481280206706932e-02
3012 6.640199999999998326e+00 7.290069958512057635e-02
3013 6.604000000000000981e+00 7.207385101408135542e-02
3014 6.616200000000000969e+00 6.844817017276652593e-02
3015 6.586599999999999788e+00 6.817424733724607167e-02
3016 6.607800000000000118e+00 7.016745684432353081e-02
3017 6.624600000000000932e+00 6.956240363874717503e-02
3018 6.634600000000000719e+00 7.534486047501842698e-02
3019 6.613999999999999879e+00 7.702986433844991043e-02
3020 6.680600000000000094e+00 5.839150623164302695e-02
3021 6.611600000000000144e+00 6.963079778373935935e-02
3022 6.565600000000000769e+00 5.811547126196262708e-02
3023 6.565599999999998992e+00 5.270415543389337515e-02
3024 6.560599999999999099e+00 7.027352275217170485e-02
3025 6.533800000000001162e+00 5.218152929916867327e-02
3026 6.554599999999998872e+00 3.789627950076364382e-02
3027 6.537999999999999368e+00 5.325936537361290052e-02
3028 6.522399999999999309e+00 4.847646851824093106e-02
3029 6.543800000000000061e+00 4.739822781497218113e-02
3030 6.545400000000000773e+00 4.615937607897230982e-02
3031 6.552200000000000912e+00 7.593281240675865684e-02
3032 6.568800000000000416e+00 6.594021534693385311e-02
3033 6.549800000000000288e+00 6.222115395908371649e-02
3034 6.559399999999999231e+00 5.822617967890378332e-02
3035 6.555600000000000982e+00 6.084511484088106492e-02
3036 6.606999999999999318e+00 6.740385745638009796e-02
3037 6.556199999999999584e+00 6.661675464926225532e-02
3038 6.491799999999999571e+00 8.783138391258567268e-02
3039 6.561600000000000321e+00 8.951317221504331845e-02
3040 6.544400000000000439e+00 7.463972132852583763e-02
3041 6.505399999999999849e+00 8.463786386718419319e-02
3042 6.593399999999999928e+00 8.279111063393219949e-02
3043 6.607600000000000584e+00 6.530090351595457809e-02
3044 6.610199999999998965e+00 6.940282415003014294e-02
3045 6.620800000000000018e+00 6.891583272369272706e-02
3046 6.594400000000000261e+00 8.420004750592485765e-02
3047 6.630000000000000782e+00 1.020356800339959347e-01
3048 6.609199999999999520e+00 8.328812640466821959e-02
3049 6.555400000000000560e+00 8.753906556503798786e-02
3050 6.608999999999999986e+00 9.130695482820563869e-02
3051 6.618599999999998929e+00 6.151396589393345188e-02
3052 6.614800000000000679e+00 8.045192353200766866e-02
3053 6.582199999999998496e+00 6.871355033761533670e-02
3054 6.654999999999999361e+00 5.776988835024702423e-02
3055 6.631000000000000227e+00 1.012035572497329977e-01
3056 6.613600000000000811e+00 6.791559467456645405e-02
3057 6.609199999999999520e+00 9.102940184358014608e-02
3058 6.588599999999999568e+00 1.016651759453549714e-01
3059 6.626600000000000712e+00 1.138984108756570801e-01
3060 6.583400000000000141e+00 8.703452188643316656e-02
3061 6.574399999999999800e+00 7.631545059815876553e-02
3062 6.626400000000001178e+00 7.413317745786961177e-02
3063 6.609199999999999520e+00 6.350395263288731440e-02
3064 6.632599999999999163e+00 8.465865578899778310e-02
3065 6.512800000000000367e+00 9.740776149773686110e-02
3066 6.568199999999999150e+00 8.890327328057164025e-02
3067 6.528599999999999959e+00 7.851348928687353068e-02
3068 6.563200000000000145e+00 7.380644958267536249e-02
3069 6.567400000000001015e+00 7.655513046164832969e-02
3070 6.644000000000000128e+00 5.745258914966316216e-02
3071 6.595400000000000595e+00 7.055698406252927657e-02
3072 6.556000000000000050e+00 6.807995299645852594e-02
3073 6.547600000000000087e+00 5.895394812902691323e-02
3074 6.590200000000000280e+00 5.930490704823672410e-02
3075 6.576600000000000890e+00 5.837232220838920599e-02
3076 6.608199999999999186e+00 6.772202005256477975e-02
3077 6.589200000000000834e+00 9.973420676979390109e-02
3078 6.597199999999999065e+00 6.469584221570971738e-02
3079 6.614600000000000257e+00 5.485515472587786795e-02
3080 6.655199999999998894e+00 8.016253489005949195e-02
3081 6.626999999999999780e+00 4.895140447423331626e-02
3082 6.672799999999999621e+00 6.457454606886520176e-02
3083 6.620600000000000485e+00 6.307874443899470773e-02
3084 6.613400000000000389e+00 8.492707459932910541e-02
3085 6.602599999999999802e+00 6.999062794403262955e-02
3086 6.570199999999999818e+00 6.094154576313275812e-02
3087 6.573000000000000398e+00 3.990789395595810418e-02
3088 6.568999999999999950e+00 4.767053597349199534e-02
3089 6.587999999999999190e+00 5.425200457125981673e-02
3090 6.583400000000000141e+00 5.003886489519920877e-02
3091 6.566800000000000637e+00 8.219167841089512760e-02
3092 6.612600000000000477e+00 9.822162694641128899e-02
3093 6.618399999999999395e+00 8.172764526156368892e-02
3094 6.595600000000000129e+00 8.210169303979060473e-02
3095 6.558400000000000674e+00 7.910327426851557209e-02
3096 6.579200000000000159e+00 8.704545938760968604e-02
3097 6.586400000000000254e+00 7.203032694636336830e-02
3098 6.581999999999998963e+00 8.740617827133272122e-02
3099 6.528999999999999027e+00 5.326987891857835195e-02
3100 6.557199999999999918e+00 6.526279184956769452e-02
3101 6.535599999999999632e+00 4.682700075810962426e-02
3102 6.524399999999999977e+00 3.807529382683738639e-02
3103 6.527400000000000091e+00 5.280045454349791695e-02
3104 6.516399999999999970e+00 3.643031704501083212e-02
3105 6.584999999999999076e+00 4.476069704551078471e-02
3106 6.538400000000000212e+00 5.638056402697651237e-02
3107 6.513399999999999856e+00 7.551349548259574107e-02
3108 6.568399999999999572e+00 4.874144027416497243e-02
3109 6.495000000000000107e+00 3.457976286789720549e-02
3110 6.505200000000000315e+00 5.516622154906031250e-02
3111 6.622199999999999420e+00 5.218536193225065817e-02
3112 6.615800000000000125e+00 6.722404331784873066e-02
3113 6.662600000000000300e+00 7.803722188801962001e-02
3114 6.621599999999999042e+00 7.626826338654893456e-02
3115 6.708599999999999675e+00 8.806434011562239150e-02
3116 6.691800000000000637e+00 8.307654301907368977e-02
3117 6.667199999999999349e+00 5.708968383166964505e-02
3118 6.586400000000000254e+00 6.443080008815656179e-02
3119 6.626199999999999868e+00 5.289642710051408597e-02
3120 6.652800000000000935e+00 5.396250550150546305e-02
3121 6.649399999999999977e+00 3.895700193803419698e-02
3122 6.657799999999999940e+00 5.983403713606504776e-02
3123 6.671400000000000219e+00 3.820952760765304601e-02
3124 6.634000000000000341e+00 2.988511335096447757e-02
3125 6.667600000000000193e+00 2.811063855553621108e-02
3126 6.626399999999999402e+00 5.839630125273340133e-02
3127 6.600600000000000023e+00 7.132999369129378042e-02
3128 6.624799999999998690e+00 7.133941407104488208e-02
3129 6.598599999999999355e+00 6.117228130452549012e-02
3130 6.640000000000000568e+00 7.091064800155198744e-02
3131 6.632200000000000095e+00 8.523726884409182913e-02
3132 6.634999999999999787e+00 8.040248752370780794e-02
3133 6.619400000000000617e+00 6.331167348917571269e-02
3134 6.550199999999999356e+00 8.363224258621793084e-02
3135 6.512399999999999523e+00 7.592712295352699314e-02
3136 6.509199999999999875e+00 9.276568331015513924e-02
3137 6.529399999999999871e+00 9.060887373762019359e-02
3138 6.561199999999999477e+00 8.424127254499412520e-02
3139 6.467200000000000060e+00 5.909003300049850416e-02
3140 6.526200000000000223e+00 5.520753571750874195e-02
3141 6.489400000000000723e+00 4.738742449215822133e-02
3142 6.480599999999999916e+00 6.261539746739623602e-02
3143 6.481399999999998940e+00 5.675533455103581870e-02
3144 6.528000000000000469e+00 6.703491627502787542e-02
3145 6.526400000000000645e+00 6.416142143063850722e-02
3146 6.545400000000000773e+00 6.624475828320308679e-02
3147 6.551199999999999690e+00 7.808784796624880509e-02
3148 6.520400000000000418e+00 7.916595227747846852e-02
3149 6.504999999999999893e+00 8.408519489184772266e-02
3150 6.507200000000000095e+00 7.089789841737194342e-02
3151 6.524800000000000821e+00 5.812359245607579689e-02
3152 6.563199999999999257e+00 8.229089864620504902e-02
3153 6.556600000000000428e+00 6.782365369102429098e-02
3154 6.603199999999999292e+00 8.806515769587877629e-02
3155 6.603400000000000603e+00 4.994124547906270140e-02
3156 6.596600000000000463e+00 9.002781792312858355e-02
3157 6.610599999999999810e+00 7.184572360273082381e-02
3158 6.556600000000000428e+00 6.694869677596415602e-02
3159 6.534799999999999720e+00 8.319105721169797740e-02
3160 6.543199999999998795e+00 7.304924366480461395e-02
3161 6.560200000000000031e+00 9.830092573317918136e-02
3162 6.600600000000000023e+00 7.869820836588339863e-02
3163 6.611999999999999211e+00 8.103233922330019268e-02
3164 6.660800000000000054e+00 6.064216354979426460e-02
3165 6.686200000000001253e+00 4.372221403360081193e-02
3166 6.665399999999999991e+00 6.196166556831727429e-02
3167 6.643600000000001060e+00 8.120768436545890145e-02
3168 6.657799999999999940e+00 5.940801292755050478e-02
3169 6.685199999999999143e+00 4.142308535104539252e-02
3170 6.665200000000000458e+00 4.938291202430250548e-02
3171 6.695400000000001128e+00 2.594548130214578696e-02
3172 6.721599999999999575e+00 6.396161348809152603e-02
3173 6.743999999999999773e+00 7.534507283160590818e-02
3174 6.677800000000000402e+00 7.123167834608420956e-02
3175 6.709200000000000053e+00 7.192685173146391719e-02
3176 6.698999999999999844e+00 6.475368715370570516e-02
3177 6.690400000000001235e+00 6.388902879211738606e-02
3178 6.660800000000000054e+00 8.628251271260013733e-02
3179 6.636199999999999655e+00 7.190682860479948035e-02
3180 6.718999999999999417e+00 6.962355923105331690e-02
3181 6.692600000000000549e+00 4.881196574611591094e-02
3182 6.708000000000000185e+00 2.104661492972205103e-02
3183 6.740800000000000125e+00 3.144188289527209690e-02
3184 6.694399999999999906e+00 3.415095899092741860e-02
3185 6.627600000000001046e+00 3.127631691871660818e-02
3186 6.613000000000001322e+00 3.680217384883663345e-02
3187 6.594200000000000728e+00 4.047458461800453738e-02
3188 6.599200000000000621e+00 6.397149365146946598e-02
3189 6.618999999999999773e+00 5.156510447967695837e-02
3190 6.604999999999999538e+00 5.570565500916405122e-02
3191 6.656400000000000539e+00 6.508984559821914817e-02
3192 6.610200000000000742e+00 7.350776829696305248e-02
3193 6.596799999999999997e+00 5.726318188853989771e-02
3194 6.549400000000000333e+00 4.271543046722112158e-02
3195 6.607000000000001094e+00 4.622726468221975693e-02
3196 6.593799999999999883e+00 6.987726382737102782e-02
3197 6.606799999999999784e+00 5.624261729329469578e-02
3198 6.584000000000000519e+00 5.019163276881920960e-02
3199 6.624200000000000088e+00 5.837012934712416251e-02
3200 6.654599999999999405e+00 7.808487689687421129e-02
3201 6.691800000000000637e+00 7.167337022911648980e-02
3202 6.634600000000000719e+00 5.849758969393529379e-02
3203 6.672399999999998776e+00 5.362208500235700337e-02
3204 6.654200000000000337e+00 7.376579152967863151e-02
3205 6.706200000000000827e+00 5.675660314007525270e-02
3206 6.680199999999999250e+00 4.335010957310261870e-02
3207 6.661199999999999122e+00 5.732322391491950775e-02
3208 6.695800000000000196e+00 6.958873472049914577e-02
3209 6.684800000000000075e+00 4.037464550927974405e-02
3210 6.621600000000000819e+00 3.261239028344899843e-02
3211 6.619200000000001083e+00 4.650539753620003269e-02
3212 6.555600000000000094e+00 4.815691019988727756e-02
3213 6.656999999999999140e+00 3.861295119516252455e-02
3214 6.635200000000000209e+00 3.802462360102989991e-02
3215 6.698800000000000310e+00 5.284800847714130057e-02
3216 6.663999999999999702e+00 5.637942887259494301e-02
3217 6.695000000000000284e+00 3.336105513918882770e-02
3218 6.711000000000000298e+00 5.581612670187715425e-02
3219 6.663200000000000678e+00 3.775648288704875483e-02
3220 6.702599999999999447e+00 5.366458795146009098e-02
3221 6.662799999999999834e+00 2.399733318516874409e-02
3222 6.675200000000001133e+00 5.790571647082862899e-02
3223 6.597400000000000375e+00 5.537118384141696131e-02
3224 6.641599999999999504e+00 3.071885414529647654e-02
3225 6.639599999999999724e+00 2.947215635137678119e-02
3226 6.621999999999999886e+00 4.269988290382074198e-02
3227 6.653799999999999493e+00 4.321333127635500204e-02
3228 6.655800000000001049e+00 4.692666619311459258e-02
3229 6.669999999999999929e+00 3.324575160828826398e-02
3230 6.654799999999999827e+00 5.285254960737462149e-02
3231 6.641000000000000014e+00 4.084899019559731087e-02
3232 6.659800000000001496e+00 4.716897285292519920e-02
3233 6.618999999999999773e+00 3.387034100802646663e-02
3234 6.738400000000000389e+00 4.020109451246330762e-02
3235 6.725600000000000023e+00 6.168150452120957361e-02
3236 6.597399999999998599e+00 4.291069796682406984e-02
3237 6.626199999999999868e+00 5.002671286422879365e-02
3238 6.647800000000001042e+00 6.529649301455629773e-02
3239 6.617400000000000837e+00 4.254183823014699023e-02
3240 6.622400000000000730e+00 2.634175392793721565e-02
3241 6.590600000000000236e+00 3.876967887408914321e-02
3242 6.656200000000000117e+00 3.207042251046894610e-02
3243 6.658800000000001162e+00 3.598155082816738293e-02
3244 6.686400000000000787e+00 4.388858621555262463e-02
3245 6.642599999999999838e+00 7.272556634361819483e-02
3246 6.624200000000000088e+00 6.473478199546212064e-02
3247 6.666999999999999815e+00 4.047023597657919275e-02
3248 6.622199999999999420e+00 6.049423112991844653e-02
3249 6.709999999999999076e+00 7.209604704836469757e-02
3250 6.667400000000000659e+00 5.044648649807038227e-02
3251 6.683400000000000674e+00 5.968624632191230767e-02
3252 6.641399999999999082e+00 4.238075034729799073e-02
3253 6.717999999999999083e+00 6.913985825846043209e-02
3254 6.672200000000001019e+00 5.825969447225071846e-02
3255 6.682800000000000296e+00 4.080333319717887458e-02
3256 6.692000000000000171e+00 4.835948717676806508e-02
3257 6.669999999999999929e+00 6.778082324669706948e-02
3258 6.705000000000000071e+00 6.920462412295870502e-02
3259 6.698800000000000310e+00 7.644051281879261917e-02
3260 6.691800000000000637e+00 6.140905470694036500e-02
3261 6.687199999999999811e+00 7.879664967497029826e-02
3262 6.718999999999999417e+00 6.961723924431351129e-02
3263 6.678799999999999848e+00 8.078831598690491833e-02
3264 6.686999999999999389e+00 8.830537922459774647e-02
3265 6.687999999999999723e+00 8.783120174516574619e-02
3266 6.709000000000000519e+00 9.196303605253577929e-02
3267 6.697200000000000486e+00 9.551603006825599984e-02
3268 6.657200000000000450e+00 6.398837394402208389e-02
3269 6.701399999999999579e+00 1.132411939181143662e-01
3270 6.636599999999999611e+00 7.491039981204210274e-02
3271 6.663599999999999746e+00 3.497953687515031190e-02
3272 6.704599999999999227e+00 6.882301940484741865e-02
3273 6.688800000000000523e+00 6.185040016038690497e-02
3274 6.670199999999999463e+00 4.809607052556372914e-02
3275 6.640800000000000480e+00 5.025566634718916376e-02
3276 6.598799999999999777e+00 6.433624173045850159e-02
3277 6.644000000000000128e+00 6.092552831120966184e-02
3278 6.680199999999999250e+00 5.937770625411525893e-02
3279 6.690800000000000303e+00 9.026068911768850289e-02
3280 6.620600000000000485e+00 7.857612869058898386e-02
3281 6.695800000000000196e+00 7.312641109749601354e-02
3282 6.663999999999999702e+00 9.026051185319076964e-02
3283 6.638600000000001167e+00 4.825979693285083888e-02
3284 6.615800000000000125e+00 3.549805628481650377e-02
3285 6.650000000000000355e+00 4.193614193032063620e-02
3286 6.677999999999999936e+00 7.375852493102058594e-02
3287 6.723200000000000287e+00 7.140162463137660065e-02
3288 6.696000000000000618e+00 4.940040485664062841e-02
3289 6.761400000000000077e+00 6.184018111228331560e-02
3290 6.683600000000000207e+00 4.333091275290653493e-02
3291 6.756999999999999673e+00 6.741928507482111699e-02
3292 6.662000000000000810e+00 7.106560349423617085e-02
3293 6.701600000000000890e+00 7.634794037824461921e-02
3294 6.721999999999999531e+00 5.958926077742524724e-02
3295 6.714599999999999902e+00 5.719762232820515407e-02
3296 6.682199999999999918e+00 6.951166808529345154e-02
3297 6.670599999999998531e+00 7.866719773832035745e-02
3298 6.684600000000000541e+00 6.561560789934049731e-02
3299 6.759199999999999875e+00 7.630853163310111209e-02
3300 6.707600000000001117e+00 6.141309306654400835e-02
3301 6.692600000000000549e+00 7.939198952035400603e-02
3302 6.706399999999999473e+00 7.949269148796009321e-02
3303 6.683600000000000207e+00 8.242650059295254794e-02
3304 6.655799999999999272e+00 9.352107783810023611e-02
3305 6.675600000000000200e+00 9.100575805958652231e-02
3306 6.718599999999999461e+00 7.441107444460128006e-02
3307 6.677999999999999936e+00 7.568725123823692724e-02
3308 6.648999999999999133e+00 7.779100205036577897e-02
3309 6.647199999999999775e+00 8.899366269572230037e-02
3310 6.673399999999999110e+00 7.953746287127838599e-02
3311 6.594400000000000261e+00 7.697875031461599848e-02
3312 6.602199999999998958e+00 9.980517020675827577e-02
3313 6.625000000000000000e+00 8.635230164853738288e-02
3314 6.641599999999999504e+00 7.368017372400793852e-02
3315 6.624399999999999622e+00 8.550583605813111276e-02
3316 6.623000000000000220e+00 9.896261920543532320e-02
3317 6.679800000000000182e+00 6.830426048205195944e-02
3318 6.700599999999999667e+00 6.339753938442727055e-02
3319 6.703799999999999315e+00 8.532169712329924771e-02
3320 6.684399999999999231e+00 4.884555250992662218e-02
3321 6.674999999999999822e+00 4.006993885695362551e-02
3322 6.660400000000000098e+00 2.961026848915759499e-02
3323 6.664799999999999613e+00 4.709258965060206942e-02
3324 6.697199999999999598e+00 4.925801457631028696e-02
3325 6.686400000000000787e+00 3.762403487134254043e-02
3326 6.676799999999998292e+00 2.629433399042455793e-02
3327 6.664400000000000546e+00 3.681260653634835234e-02
3328 6.701200000000000045e+00 5.755512140548400823e-02
3329 6.716400000000000148e+00 4.311435955688078941e-02
3330 6.671600000000000641e+00 5.380304824078283726e-02
3331 6.679999999999999716e+00 4.878688348316584378e-02
3332 6.710399999999999920e+00 8.476867345900841733e-02
3333 6.724800000000000111e+00 6.643517140792219722e-02
3334 6.688800000000000523e+00 5.734345647063837648e-02
3335 6.656600000000000072e+00 5.311165597117072090e-02
3336 6.687199999999999811e+00 6.348379320740057952e-02
3337 6.669199999999999129e+00 6.566301851118326594e-02
3338 6.678399999999999004e+00 5.158030631936950244e-02
3339 6.715799999999999770e+00 5.183774686461593839e-02
3340 6.709600000000000009e+00 8.940228185007352557e-02
3341 6.680400000000000560e+00 7.735352609933181245e-02
3342 6.687600000000000655e+00 1.032622292999720442e-01
3343 6.694599999999999440e+00 5.150114561832580540e-02
3344 6.727999999999999758e+00 7.536205941984337742e-02
3345 6.694399999999999906e+00 5.818494650680697267e-02
3346 6.751600000000000712e+00 5.047581599142304115e-02
3347 6.691800000000000637e+00 7.814007934472556871e-02
3348 6.629000000000000448e+00 6.813515979287053381e-02
3349 6.682800000000000296e+00 9.540373158320375468e-02
3350 6.621800000000000352e+00 8.824030824968821796e-02
3351 6.640200000000000102e+00 7.883319097943454479e-02
3352 6.664400000000000546e+00 6.946515673343010844e-02
3353 6.659800000000001496e+00 7.992466452854211922e-02
3354 6.635399999999999743e+00 9.564291923608353452e-02
3355 6.708599999999999675e+00 7.244562098567450259e-02
3356 6.701999999999999957e+00 7.478662982111174140e-02
3357 6.678600000000000314e+00 1.229200065082978327e-01
3358 6.709000000000000519e+00 9.955621527559188610e-02
3359 6.687199999999998923e+00 9.218086569348327153e-02
3360 6.673799999999999955e+00 7.977137331148308197e-02
3361 6.732400000000000162e+00 8.606304665766825734e-02
3362 6.744999999999999218e+00 1.057790149320743112e-01
3363 6.720799999999999663e+00 1.022520024253803367e-01
3364 6.693999999999999950e+00 5.039444413821821817e-02
3365 6.731199999999999406e+00 4.094230086353226050e-02
3366 6.759800000000000253e+00 4.206033761157886713e-02
3367 6.711799999999999322e+00 4.990022044039486848e-02
3368 6.703799999999999315e+00 4.353609996313393543e-02
3369 6.702200000000000379e+00 3.244244133846894279e-02
3370 6.756400000000001071e+00 3.001679529863237814e-02
3371 6.754599999999999049e+00 3.982019588098485718e-02
3372 6.691799999999998860e+00 3.040710443301043384e-02
3373 6.677400000000000446e+00 4.641430813876257916e-02
3374 6.671400000000000219e+00 3.695251006359368678e-02
3375 6.709599999999999120e+00 5.190036608734088092e-02
3376 6.713400000000000034e+00 3.973975339631583698e-02
3377 6.748999999999999666e+00 5.767148342118483956e-02
3378 6.683600000000000207e+00 3.667653200617527337e-02
3379 6.706399999999999473e+00 5.249502833602427004e-02
3380 6.707800000000000651e+00 5.715970608741792469e-02
3381 6.648999999999999133e+00 5.182740587758568468e-02
3382 6.677400000000000446e+00 5.657533031277853924e-02
3383 6.695199999999999818e+00 1.874118459436324019e-02
3384 6.731199999999999406e+00 4.833996276374238205e-02
3385 6.730599999999999916e+00 3.615809729507356296e-02
3386 6.700000000000000178e+00 3.060849555270571745e-02
3387 6.670199999999999463e+00 3.175581836451395190e-02
3388 6.724599999999999689e+00 3.552756676160080673e-02
3389 6.701599999999999113e+00 4.983219842631880780e-02
3390 6.609799999999999898e+00 3.728742415345951550e-02
3391 6.631800000000000139e+00 3.522998722679304695e-02
3392 6.689000000000000057e+00 4.450707808877139848e-02
3393 6.659000000000000696e+00 6.264503172638674622e-02
3394 6.666999999999999815e+00 6.415231874219350094e-02
3395 6.628800000000000026e+00 6.130605190354369155e-02
3396 6.616800000000000459e+00 5.706375381974095745e-02
3397 6.617799999999999905e+00 4.639258561451387736e-02
3398 6.603199999999999292e+00 5.239267124321869695e-02
3399 6.575599999999999667e+00 6.250670364048960259e-02
3400 6.626199999999999868e+00 4.669166949253365784e-02
3401 6.684999999999999609e+00 4.280093456923576845e-02
3402 6.690599999999998992e+00 4.961016024969070598e-02
3403 6.665399999999999991e+00 6.241448549815981767e-02
3404 6.673000000000000043e+00 5.952209673726222006e-02
3405 6.741200000000000969e+00 3.144188289527199281e-02
3406 6.750799999999999912e+00 4.693945035894652590e-02
3407 6.733400000000000496e+00 3.604064372344083916e-02
3408 6.726399999999999935e+00 3.824615013305265182e-02
3409 6.685200000000000031e+00 6.274354150030100885e-02
3410 6.717599999999999127e+00 1.500293304657460310e-02
3411 6.725999999999999091e+00 3.752972155505559376e-02
3412 6.724199999999998845e+00 4.349013681284528976e-02
3413 6.708399999999999253e+00 9.668919277768445175e-03
3414 6.648200000000000109e+00 3.965390270830862485e-02
3415 6.652799999999999159e+00 7.009559187281313997e-02
3416 6.693000000000000504e+00 4.862756419974168659e-02
3417 6.623999999999999666e+00 5.038809383177732942e-02
3418 6.678800000000000736e+00 4.920032520217718780e-02
3419 6.614400000000000723e+00 5.675744885034911258e-02
3420 6.686600000000000321e+00 3.332338518218094098e-02
3421 6.662600000000000300e+00 3.122511809425231044e-02
3422 6.649600000000001288e+00 4.663355015436856238e-02
3423 6.634600000000000719e+00 3.186923281160053412e-02
3424 6.733399999999998720e+00 6.625381498449740836e-02
3425 6.684600000000000541e+00 6.878232331057163029e-02
3426 6.702200000000000379e+00 4.135446771510910974e-02
3427 6.698999999999999844e+00 7.585828893403796791e-02
3428 6.666999999999999815e+00 7.868112861417272952e-02
3429 6.691399999999999793e+00 7.153941570910407610e-02
3430 6.674199999999999022e+00 8.148000981835974710e-02
3431 6.679800000000000182e+00 8.622315234320765409e-02
3432 6.637600000000000833e+00 7.036681035829320252e-02
3433 6.697399999999999132e+00 6.313959138290332895e-02
3434 6.643399999999999750e+00 8.060600473910127517e-02
3435 6.653599999999999959e+00 8.269249059013759895e-02
3436 6.639199999999999768e+00 8.631912881858803954e-02
3437 6.620600000000000485e+00 6.379379280149437281e-02
3438 6.621199999999999974e+00 7.946893732773829822e-02
3439 6.506199999999999761e+00 1.072803430270430070e-01
3440 6.524599999999999511e+00 1.016954669589554411e-01
3441 6.535600000000000520e+00 8.562737879907345029e-02
3442 6.501199999999999868e+00 7.607701361120842998e-02
3443 6.511399999999999189e+00 2.842899927890531545e-02
3444 6.528999999999999027e+00 3.993895341643301233e-02
3445 6.556000000000000050e+00 3.100064515457707365e-02
3446 6.557800000000000296e+00 5.029862821191054961e-02
3447 6.545999999999999375e+00 3.043550558147509882e-02
3448 6.570800000000000196e+00 3.857398086793742409e-02
3449 6.569599999999999440e+00 4.389223165891656397e-02
3450 6.596799999999999109e+00 5.618498019933804155e-02
3451 6.554399999999999338e+00 4.506936875528647773e-02
3452 6.583200000000000607e+00 4.224727210128483013e-02
3453 6.616200000000000969e+00 4.685244924227540547e-02
3454 6.612600000000000477e+00 2.496173070922766066e-02
3455 6.644799999999999152e+00 4.598121355510306069e-02
3456 6.656000000000000583e+00 3.578044158475409547e-02
3457 6.671400000000000219e+00 5.109724062999882604e-02
3458 6.634399999999999409e+00 4.196722530737526102e-02
3459 6.671400000000000219e+00 4.552239009542443510e-02
3460 6.672800000000000509e+00 7.605019395110053371e-02
3461 6.621199999999999974e+00 6.239705121237695828e-02
3462 6.665799999999999947e+00 6.381686297523567197e-02
3463 6.645399999999999530e+00 5.960040268320336565e-02
3464 6.601200000000000401e+00 6.773087922063310284e-02
3465 6.620599999999998708e+00 5.538490769153633919e-02
3466 6.660799999999999166e+00 6.215297257573448864e-02
3467 6.640599999999999170e+00 6.516784483163462482e-02
3468 6.652200000000000557e+00 4.532319494475206545e-02
3469 6.639400000000000190e+00 6.977827742213184303e-02
3470 6.644399999999999196e+00 6.646900029336988425e-02
3471 6.662999999999999368e+00 7.795896356417257589e-02
3472 6.669599999999999973e+00 8.046942276417787254e-02
3473 6.636599999999999611e+00 5.210190015728791146e-02
3474 6.630199999999999427e+00 5.276923346041712676e-02
3475 6.690399999999999459e+00 5.661067037228935395e-02
3476 6.646600000000001174e+00 3.947515674446396006e-02
3477 6.615800000000000125e+00 4.157441520935691026e-02
3478 6.603199999999999292e+00 5.712820669336649698e-02
3479 6.552600000000000868e+00 6.314655968459405300e-02
3480 6.576000000000000512e+00 5.428812024743537301e-02
3481 6.573600000000000776e+00 6.325921276778592728e-02
3482 6.581599999999999895e+00 3.075789329586801901e-02
3483 6.633200000000000429e+00 5.819924398134407317e-02
3484 6.626000000000000334e+00 7.338283177964718962e-02
3485 6.571200000000000152e+00 8.800245451122370999e-02
3486 6.599999999999999645e+00 7.125166664717398624e-02
3487 6.548600000000000421e+00 5.863691669929447375e-02
3488 6.584399999999999586e+00 8.312958558780378371e-02
3489 6.584199999999998276e+00 6.409018645627433119e-02
3490 6.538399999999998435e+00 5.311316221051049641e-02
3491 6.512000000000000455e+00 2.790125445208520294e-02
3492 6.548799999999999955e+00 5.247810972205455005e-02
3493 6.567600000000000549e+00 4.633840739602513442e-02
3494 6.507000000000000561e+00 4.518318271215516352e-02
3495 6.533800000000001162e+00 4.463935483404753157e-02
3496 6.578199999999999825e+00 5.559165404986624731e-02
3497 6.595000000000000639e+00 7.706568626827380031e-02
3498 6.553999999999999382e+00 7.750354830586786425e-02
3499 6.601799999999999891e+00 5.502246813802529057e-02
3500 6.569399999999999906e+00 6.400474982374348976e-02
3501 6.590999999999999304e+00 5.423209381906626825e-02
3502 6.577399999999999913e+00 7.623783837439250533e-02
3503 6.607999999999999652e+00 5.291956160060290459e-02
3504 6.582600000000001117e+00 6.719559509372617645e-02
3505 6.589799999999999436e+00 6.874032295530772829e-02
3506 6.537000000000000810e+00 3.769031705889461931e-02
3507 6.577799999999998981e+00 6.648572779175987435e-02
3508 6.543400000000000105e+00 7.866465534151910466e-02
3509 6.578400000000000247e+00 6.731335677263464157e-02
3510 6.554799999999998406e+00 7.247145645010880100e-02
3511 6.495199999999999640e+00 5.418442580668357544e-02
3512 6.537999999999999368e+00 6.181973794832838071e-02
3513 6.516800000000000814e+00 3.399929411031944737e-02
3514 6.549400000000000333e+00 3.282998629302188998e-02
3515 6.589799999999999436e+00 6.353669805710723817e-02
3516 6.533599999999999852e+00 6.685183617523156319e-02
3517 6.544599999999999973e+00 7.530662653445584220e-02
3518 6.583199999999999719e+00 8.764720189486938096e-02
3519 6.597799999999999443e+00 4.301199832604846868e-02
3520 6.578799999999999315e+00 2.614788710393246493e-02
3521 6.570800000000001084e+00 6.919156017896979649e-02
3522 6.551999999999999602e+00 6.559390215561201887e-02
3523 6.538599999999999746e+00 8.645581530469770293e-02
3524 6.531800000000001383e+00 6.150343079861475548e-02
3525 6.571399999999999686e+00 4.557244781663598310e-02
3526 6.625199999999999534e+00 2.517840344422177246e-02
3527 6.566800000000000637e+00 2.409049605134782127e-02
3528 6.569599999999999440e+00 5.074138350498530459e-02
3529 6.592799999999999550e+00 5.910830736876162422e-02
3530 6.574600000000001110e+00 5.281939037891298511e-02
3531 6.539600000000000080e+00 5.474785840560342232e-02
3532 6.592399999999999594e+00 4.633236449826400039e-02
3533 6.569000000000000838e+00 7.259201057967742954e-02
3534 6.558799999999999741e+00 5.288432660061006402e-02
3535 6.552400000000000446e+00 5.364371351798827292e-02
3536 6.496000000000000441e+00 3.977134646953765090e-02
3537 6.516799999999999038e+00 4.572211718632468447e-02
3538 6.576999999999999957e+00 7.258429582216803511e-02
3539 6.586200000000000720e+00 7.177487025414948374e-02
3540 6.520799999999999486e+00 7.022671856209712626e-02
3541 6.526000000000000689e+00 8.171217779498966827e-02
3542 6.570800000000000196e+00 9.244561644556220648e-02
3543 6.550800000000000622e+00 7.840173467468689039e-02
3544 6.566599999999999326e+00 5.549529709804243427e-02
3545 6.540399999999999991e+00 7.887133826682550530e-02
3546 6.592799999999999550e+00 6.802611263331163893e-02
3547 6.576399999999999579e+00 9.138910219495531562e-02
3548 6.644799999999999152e+00 6.524011036164784061e-02
3549 6.618199999999999861e+00 7.458278621773253847e-02
3550 6.608799999999999564e+00 6.821225696310016795e-02
3551 6.619799999999999685e+00 6.922277082001261628e-02
3552 6.597399999999998599e+00 5.723397592339715678e-02
3553 6.642599999999998950e+00 4.327918668367052718e-02
3554 6.580599999999999561e+00 6.856973093136654873e-02
3555 6.665999999999999481e+00 5.491156526634440732e-02
3556 6.629000000000000448e+00 7.485238807145701279e-02
3557 6.606600000000000250e+00 5.041079249525833028e-02
3558 6.615800000000000125e+00 5.471189998528657589e-02
3559 6.708400000000000141e+00 4.304007434937816290e-02
3560 6.581599999999999895e+00 5.469376564106734340e-02
3561 6.624000000000000554e+00 4.655577300400023932e-02
3562 6.655200000000000671e+00 6.567702794737291516e-02
3563 6.596799999999999109e+00 8.146675395521782437e-02
3564 6.627000000000000668e+00 7.956381086901252730e-02
3565 6.633799999999999031e+00 8.409204480805543280e-02
3566 6.596599999999999575e+00 5.971840587289647256e-02
3567 6.593999999999999417e+00 4.598521501526339761e-02
3568 6.593399999999999928e+00 4.255499970626242662e-02
3569 6.594599999999999795e+00 3.539559294601508227e-02
3570 6.649399999999999977e+00 3.793425892250962966e-02
3571 6.648799999999999599e+00 5.674462089044206292e-02
3572 6.586000000000000298e+00 5.435144892272884137e-02
3573 6.612999999999999545e+00 8.207411284930224427e-02
3574 6.563399999999999679e+00 6.026713864121972797e-02
3575 6.559199999999999697e+00 6.640686711477969406e-02
3576 6.545799999999999841e+00 8.611963771405449497e-02
3577 6.594199999999998951e+00 7.080192087789703714e-02
3578 6.548400000000000887e+00 1.017689933132876895e-01
3579 6.565799999999998526e+00 6.380746037886157740e-02
3580 6.542799999999999727e+00 7.695214097086572336e-02
3581 6.536599999999999966e+00 9.790959095001865176e-02
3582 6.523599999999999177e+00 8.597143711721928760e-02
3583 6.568000000000000504e+00 9.163536435241587119e-02
3584 6.564799999999999969e+00 8.730791487602936052e-02
3585 6.505599999999999383e+00 9.719860081297458654e-02
3586 6.559800000000000075e+00 9.561564725503877982e-02
3587 6.565199999999999925e+00 1.009060553187963588e-01
3588 6.544400000000000439e+00 1.197649698367598686e-01
3589 6.506200000000001538e+00 1.034080847903103006e-01
3590 6.515800000000000480e+00 1.215445268204207452e-01
3591 6.539999999999999147e+00 1.001546803699157606e-01
3592 6.546000000000001151e+00 1.131505192210799648e-01
3593 6.483600000000000030e+00 9.323501488174922025e-02
3594 6.565399999999999459e+00 7.458503871420860132e-02
3595 6.539799999999999613e+00 5.040507910915328904e-02
3596 6.517199999999999882e+00 4.582174156445821545e-02
3597 6.531799999999999606e+00 3.732816630910226752e-02
3598 6.549800000000000288e+00 2.342204090168056863e-02
3599 6.485800000000000232e+00 5.412681405735986218e-02
3600 6.575000000000000178e+00 8.318220963643620236e-02
3601 6.548600000000000421e+00 7.417525193755672430e-02
3602 6.560999999999999943e+00 8.921076168265795747e-02
3603 6.576800000000000423e+00 7.299775339008732211e-02
3604 6.631600000000000605e+00 8.828979555984939331e-02
3605 6.601200000000000401e+00 8.350444299556762651e-02
3606 6.587999999999999190e+00 8.777243302996670660e-02
3607 6.655799999999999272e+00 9.312589328430623259e-02
3608 6.608999999999999986e+00 7.831679257988038989e-02
3609 6.657999999999999474e+00 7.521861471736894511e-02
3610 6.629199999999999982e+00 1.057103211611808008e-01
3611 6.631000000000000227e+00 8.728023831314846159e-02
3612 6.577799999999998981e+00 1.179428336101858571e-01
3613 6.608199999999999186e+00 6.943509199244993213e-02
3614 6.602999999999999758e+00 9.192344641058662613e-02
3615 6.584000000000000519e+00 9.753440418642028709e-02
3616 6.568999999999999950e+00 7.301123201261566775e-02
3617 6.580199999999999605e+00 6.019063050010352300e-02
3618 6.592400000000000482e+00 6.684465573252666715e-02
3619 6.582600000000001117e+00 5.865874188899729974e-02
3620 6.560800000000000409e+00 7.438623528583757083e-02
3621 6.592399999999999594e+00 6.563267478931512910e-02
3622 6.548000000000000043e+00 6.785101325698823793e-02
3623 6.636599999999999611e+00 8.820458037993270106e-02
3624 6.625799999999999912e+00 7.013495562128770067e-02
3625 6.634999999999999787e+00 5.313304056799317970e-02
3626 6.684199999999999697e+00 6.317429857149181593e-02
3627 6.645400000000000418e+00 5.905766673345638068e-02
3628 6.674599999999999866e+00 5.020565705177055388e-02
3629 6.611999999999999211e+00 4.998239690130925478e-02
3630 6.650199999999999889e+00 5.466874792786094450e-02
3631 6.582400000000001583e+00 5.033058712155064757e-02
3632 6.599400000000000155e+00 6.906611325389604150e-02
3633 6.536599999999999966e+00 4.825731032703751283e-02
3634 6.563200000000000145e+00 5.968812277162015290e-02
3635 6.630599999999999383e+00 5.810376924090208950e-02
3636 6.580199999999999605e+00 7.073918291866251873e-02
3637 6.599999999999999645e+00 5.455565965140555390e-02
3638 6.635399999999999743e+00 4.383843062884444641e-02
3639 6.628999999999999559e+00 5.617686356499450306e-02
3640 6.606600000000000250e+00 6.980464167947579568e-02
3641 6.594199999999998951e+00 8.859273107879671316e-02
3642 6.581199999999999939e+00 9.076624923395264222e-02
3643 6.588799999999999102e+00 1.023587416882407591e-01
3644 6.628200000000001424e+00 8.737844127701066554e-02
3645 6.568000000000000504e+00 8.856093947107826492e-02
3646 6.580799999999999095e+00 1.020091760578429596e-01
3647 6.564600000000000435e+00 9.465076861811533293e-02
3648 6.580400000000000027e+00 1.010550740932883301e-01
3649 6.615600000000000591e+00 1.091533233575597700e-01
3650 6.562600000000000655e+00 1.145316026256509717e-01
3651 6.613200000000000855e+00 1.220748622772108438e-01
3652 6.632000000000000561e+00 1.066305772281103403e-01
3653 6.640600000000000946e+00 1.175464503930253590e-01
3654 6.556199999999999584e+00 1.257875669531770269e-01
3655 6.553600000000000314e+00 1.186179075856592935e-01
3656 6.574800000000000644e+00 1.081004717843543905e-01
3657 6.645199999999999996e+00 9.524511536031654568e-02
3658 6.612399999999999167e+00 7.635789415640002742e-02
3659 6.567199999999999704e+00 7.044907380512534234e-02
3660 6.571000000000000618e+00 5.611559498036168547e-02
3661 6.554999999999999716e+00 4.387892432592210845e-02
3662 6.517400000000000304e+00 5.703935483506090975e-02
3663 6.545799999999999841e+00 6.159701291458859890e-02
3664 6.561799999999999855e+00 6.345732424235991931e-02
3665 6.578199999999999825e+00 6.168656255620021123e-02
3666 6.593200000000000394e+00 1.025387341447123735e-01
3667 6.620600000000000485e+00 7.395652777138740641e-02
3668 6.604200000000000514e+00 9.917596483019459896e-02
3669 6.538800000000000168e+00 8.745119781912660817e-02
3670 6.628600000000000492e+00 6.968534996683306559e-02
3671 6.610400000000000276e+00 8.300101204202266214e-02
3672 6.581000000000000405e+00 4.937043649796906547e-02
3673 6.640599999999999170e+00 6.042423354913156047e-02
3674 6.588800000000000878e+00 8.447929923951787157e-02
3675 6.614199999999999413e+00 5.649877874786329857e-02
3676 6.562199999999999811e+00 1.037089774320428953e-01
3677 6.565800000000000303e+00 8.468973963828191343e-02
3678 6.563800000000000523e+00 9.250703757012210260e-02
3679 6.534599999999999298e+00 8.487477835022608219e-02
3680 6.573199999999999932e+00 7.453933189934022763e-02
3681 6.620599999999998708e+00 8.869254760125001857e-02
3682 6.647800000000001042e+00 7.374626770216920202e-02
3683 6.627200000000000202e+00 8.899815728429440187e-02
3684 6.566399999999999793e+00 8.350022754460012520e-02
3685 6.508599999999999497e+00 8.417153913289217304e-02
3686 6.475199999999999179e+00 7.437494201678408745e-02
3687 6.532200000000000450e+00 8.819043031984814818e-02
3688 6.536199999999999122e+00 8.161343026732796602e-02
3689 6.609999999999999432e+00 7.985286469501264028e-02
3690 6.594400000000000261e+00 7.439709671754660136e-02
3691 6.576599999999999113e+00 7.197866350523600409e-02
3692 6.565999999999999837e+00 6.865158410408311873e-02
3693 6.599800000000000111e+00 9.789439207635944329e-02
3694 6.602599999999999802e+00 8.289299125981641758e-02
3695 6.634000000000000341e+00 8.460685551419584727e-02
3696 6.545999999999999375e+00 7.907060136359145286e-02
3697 6.673199999999999577e+00 7.186843535238547631e-02
3698 6.636800000000000921e+00 8.559037329045832143e-02
3699 6.580000000000000071e+00 8.636619709122309030e-02
3700 6.658399999999998542e+00 1.090503003205401666e-01
3701 6.580599999999999561e+00 1.145665221607079509e-01
3702 6.629599999999999049e+00 1.045682934736912317e-01
3703 6.635399999999999743e+00 9.224341710929835625e-02
3704 6.630199999999999427e+00 1.087589628490451543e-01
3705 6.612999999999999545e+00 1.084708255707496766e-01
3706 6.612999999999999545e+00 1.053743801879754582e-01
3707 6.571399999999999686e+00 1.025462237237432517e-01
3708 6.621000000000000441e+00 9.455749573672096731e-02
3709 6.642199999999999882e+00 9.085170334121427105e-02
3710 6.677400000000000446e+00 7.067763436901376706e-02
3711 6.631200000000001538e+00 8.391490928315417652e-02
3712 6.661400000000000432e+00 6.385333194125429601e-02
3713 6.626399999999999402e+00 4.777246068604798501e-02
3714 6.637599999999999056e+00 5.820281780120272613e-02
3715 6.658400000000000318e+00 7.829411216688010600e-02
3716 6.576600000000000890e+00 9.905497463530034408e-02
3717 6.589199999999999946e+00 8.730012600220007912e-02
3718 6.609799999999999898e+00 9.818570160670027358e-02
3719 6.592600000000000016e+00 7.087374690250261566e-02
3720 6.577800000000000757e+00 8.170062423262137996e-02
3721 6.579800000000000537e+00 7.761721458542555907e-02
3722 6.603799999999999670e+00 5.949480649602943011e-02
3723 6.549999999999999822e+00 8.395999047165261797e-02
3724 6.563800000000000523e+00 6.348190293304066534e-02
3725 6.551000000000000156e+00 6.800176468298448074e-02
3726 6.578799999999999315e+00 8.798063423276740458e-02
3727 6.568600000000000882e+00 8.384872092047683523e-02
3728 6.577399999999999913e+00 6.181689089561195199e-02
3729 6.553600000000000314e+00 6.279273843367555452e-02
3730 6.589199999999999946e+00 4.562402875678558956e-02
3731 6.577200000000000379e+00 5.646266022780010302e-02
3732 6.593200000000000394e+00 3.759936169670966000e-02
3733 6.610599999999999810e+00 5.309131755758186161e-02
3734 6.632399999999999629e+00 5.476319932217259961e-02
3735 6.664600000000000080e+00 8.510915344426821239e-02
3736 6.645799999999999486e+00 4.292076420568495532e-02
3737 6.588800000000000878e+00 7.261041247644854646e-02
3738 6.621600000000000819e+00 7.422754205818747619e-02
3739 6.575999999999998735e+00 7.074687272240380576e-02
3740 6.558799999999999741e+00 7.168787903125603544e-02
3741 6.592799999999999550e+00 6.448714600600641278e-02
3742 6.616199999999999193e+00 7.040306811496209460e-02
3743 6.647400000000000198e+00 9.021379052007520716e-02
3744 6.560800000000000409e+00 8.343831254285999366e-02
3745 6.555199999999999250e+00 8.654774404916631969e-02
3746 6.616999999999999993e+00 7.875988826807717169e-02
3747 6.592600000000000016e+00 8.490870391190771804e-02
3748 6.593200000000000394e+00 8.569592755784848082e-02
3749 6.564799999999999969e+00 8.293341907819785919e-02
3750 6.551199999999998802e+00 9.377223469663066580e-02
3751 6.565399999999999459e+00 7.615331903469477193e-02
3752 6.583599999999999675e+00 8.094126265385293006e-02
3753 6.546400000000000219e+00 6.691821874497252964e-02
3754 6.577000000000000846e+00 6.040860865803812652e-02
3755 6.633599999999999497e+00 7.290519871723817602e-02
3756 6.610999999999999766e+00 6.194965698048700287e-02
3757 6.632200000000000095e+00 6.630378571393938381e-02
3758 6.613200000000000855e+00 5.499919999418169392e-02
3759 6.629800000000000360e+00 4.153591217248038536e-02
3760 6.622999999999999332e+00 6.113198835307090406e-02
3761 6.608399999999998720e+00 6.835296628530469765e-02
3762 6.635200000000000209e+00 6.655728359841625585e-02
3763 6.600600000000000023e+00 8.386541599491406651e-02
3764 6.641599999999999504e+00 7.750540626304726344e-02
3765 6.634200000000001651e+00 8.066196129527229697e-02
3766 6.659600000000000186e+00 6.413086620341257316e-02
3767 6.598399999999999821e+00 5.563926670976168665e-02
3768 6.673600000000000421e+00 9.033121276723783677e-02
3769 6.639599999999999724e+00 8.772393060049242519e-02
3770 6.617199999999999527e+00 8.846893240002386138e-02
3771 6.599200000000000621e+00 1.002658067339010778e-01
3772 6.584600000000000009e+00 8.971314284986350862e-02
3773 6.682800000000000296e+00 7.626396265602766733e-02
3774 6.555199999999999250e+00 1.122509331809761896e-01
3775 6.559800000000000075e+00 9.092124064265728889e-02
3776 6.558199999999999363e+00 8.298549270806306055e-02
3777 6.606799999999999784e+00 9.302704982960609270e-02
3778 6.534799999999999720e+00 1.224096074660809136e-01
3779 6.551399999999999224e+00 8.509223231294388290e-02
3780 6.516600000000001280e+00 8.641462839126254347e-02
3781 6.509399999999999409e+00 1.052637069459365499e-01
3782 6.532400000000000873e+00 8.738997654193539355e-02
3783 6.585599999999999454e+00 1.138088221536449895e-01
3784 6.513599999999999390e+00 8.815558972634691959e-02
3785 6.535199999999998788e+00 7.699631159997201435e-02
3786 6.526799999999999713e+00 7.269685000053306700e-02
3787 6.518799999999998818e+00 7.754090533389458584e-02
3788 6.560199999999999143e+00 9.271263128614143367e-02
3789 6.499800000000000466e+00 6.812658805488493174e-02
3790 6.503999999999999559e+00 8.899842695239056078e-02
3791 6.497600000000000264e+00 7.487995726494506288e-02
3792 6.465399999999999814e+00 8.560775665791044153e-02
3793 6.576800000000000423e+00 8.109964241598105472e-02
3794 6.532999999999999474e+00 8.666948713359270973e-02
3795 6.511399999999999189e+00 9.691340464559067280e-02
3796 6.608400000000000496e+00 7.906382232095793272e-02
3797 6.551800000000000068e+00 7.569750326133613261e-02
3798 6.561399999999999011e+00 8.520826251015803376e-02
3799 6.496799999999998576e+00 8.365902222713340886e-02
3800 6.452399999999999913e+00 6.191968992170426844e-02
3801 6.537799999999999834e+00 8.102513190362609086e-02
3802 6.508199999999999541e+00 8.973980164898949508e-02
3803 6.485999999999999766e+00 7.035680493029798643e-02
3804 6.497200000000001197e+00 8.177109513758512582e-02
3805 6.488599999999999923e+00 7.909720601892331060e-02
3806 6.430400000000000560e+00 7.048551624270048277e-02
3807 6.515400000000001413e+00 6.692120740094281706e-02
3808 6.526599999999999291e+00 8.942688633738733739e-02
3809 6.499800000000000466e+00 8.673149370326801999e-02
3810 6.591600000000001458e+00 1.127313975784918071e-01
3811 6.535000000000001030e+00 7.786912096588731458e-02
3812 6.541200000000000792e+00 8.204944850515447086e-02
3813 6.531000000000000583e+00 4.083429930830205501e-02
3814 6.535800000000000054e+00 4.659991416301099282e-02
3815 6.464799999999999436e+00 4.526490914604819338e-02
3816 6.492600000000000371e+00 3.169050330935120618e-02
3817 6.501999999999999780e+00 3.643185419382329732e-02
3818 6.559199999999999697e+00 4.307983286875659290e-02
3819 6.516199999999999548e+00 3.768225046358043839e-02
3820 6.593799999999999883e+00 1.798310318048577244e-02
3821 6.599800000000000111e+00 5.372924715646027610e-02
3822 6.589400000000000368e+00 2.943005266729916206e-02
3823 6.511400000000000077e+00 3.406182614012347176e-02
3824 6.491800000000000459e+00 5.825282825751906118e-02
3825 6.546799999999999287e+00 5.170872266842413412e-02
3826 6.558600000000000207e+00 2.973967047564582064e-02
3827 6.532799999999999940e+00 3.809818893333381806e-02
3828 6.534799999999999720e+00 5.918945852092245830e-02
3829 6.511599999999999611e+00 5.525837493086447477e-02
3830 6.480599999999999916e+00 5.795625936859619826e-02
3831 6.545400000000000773e+00 1.157305836846941188e-01
3832 6.566399999999999793e+00 7.255761848351963139e-02
3833 6.565000000000000391e+00 4.464706037355646584e-02
3834 6.566599999999999326e+00 4.626929867633608473e-02
3835 6.583399999999999253e+00 4.541506358027030954e-02
3836 6.583599999999999675e+00 5.225368886499788534e-02
3837 6.585399999999999920e+00 5.775299126452240056e-02
3838 6.600799999999999557e+00 3.182627845036235109e-02
3839 6.573600000000000776e+00 5.222076215453001075e-02
3840 6.588800000000000878e+00 4.554417635658805641e-02
3841 6.617199999999999527e+00 4.262055841961727431e-02
3842 6.585599999999999454e+00 5.356461518577346897e-02
3843 6.586199999999999832e+00 5.273738711767957110e-02
3844 6.601000000000000867e+00 6.246471003694802765e-02
3845 6.582399999999999807e+00 5.657179509260776284e-02
3846 6.569399999999999906e+00 6.632622407464484893e-02
3847 6.602999999999999758e+00 6.849058329434777603e-02
3848 6.557599999999998985e+00 5.153142730412183653e-02
3849 6.627200000000000202e+00 5.042808741167962433e-02
3850 6.586000000000000298e+00 4.446661669162618041e-02
3851 6.575000000000000178e+00 5.802689031819650844e-02
3852 6.644799999999999152e+00 5.083809595175654839e-02
3853 6.642400000000000304e+00 5.769894279794040431e-02
3854 6.592799999999999550e+00 8.299754213228251187e-02
3855 6.559600000000000541e+00 3.642153209298031047e-02
3856 6.580199999999999605e+00 4.041524464852342541e-02
3857 6.554199999999999804e+00 3.335553927011224162e-02
3858 6.634199999999999875e+00 6.259418503343588958e-02
3859 6.638800000000000701e+00 4.519946902342983353e-02
3860 6.611600000000000144e+00 5.301818555929645876e-02
3861 6.565599999999998992e+00 3.478689408383566634e-02
3862 6.587400000000000588e+00 3.108903343624569091e-02
3863 6.602400000000000269e+00 4.046885221994806631e-02
3864 6.602800000000000225e+00 6.257309325900392571e-02
3865 6.596799999999999997e+00 5.682562802116668255e-02
3866 6.571800000000000530e+00 6.270783045202563133e-02
3867 6.619000000000001549e+00 6.916473089660647722e-02
3868 6.535000000000001030e+00 3.727841198334498618e-02
3869 6.605799999999999450e+00 2.406557707598143761e-02
3870 6.601999999999999424e+00 6.198838600899371498e-02
3871 6.542599999999998417e+00 6.116508808135571323e-02
3872 6.575199999999999712e+00 3.584901672291722352e-02
3873 6.581199999999999939e+00 5.528138927342540060e-02
3874 6.608999999999999986e+00 4.420316730733214738e-02
3875 6.612000000000000099e+00 4.387710108929248481e-02
3876 6.659399999999999764e+00 5.536829417636050799e-02
3877 6.610999999999999766e+00 4.775269625895484094e-02
3878 6.591200000000000614e+00 4.711636658317359949e-02
3879 6.589799999999999436e+00 5.981397829939070349e-02
3880 6.599599999999999689e+00 8.232452854404942455e-02
3881 6.590000000000000746e+00 6.562987124777860948e-02
3882 6.630199999999999427e+00 4.671565048246684171e-02
3883 6.624399999999999622e+00 7.212356064421661384e-02
3884 6.586000000000000298e+00 6.184302709279358018e-02
3885 6.562600000000000655e+00 5.869827936149404901e-02
3886 6.526599999999999291e+00 7.297045977654240123e-02
3887 6.605400000000000382e+00 7.134681492540503878e-02
3888 6.573800000000000310e+00 6.078578781261298469e-02
3889 6.578599999999999781e+00 7.859801524211663948e-02
3890 6.605799999999999450e+00 6.449893022368664852e-02
3891 6.533200000000000784e+00 5.284195302976604086e-02
3892 6.546799999999999287e+00 4.773543757000658222e-02
3893 6.577399999999999913e+00 4.994204641381846249e-02
3894 6.587999999999999190e+00 5.513909683699942665e-02
3895 6.620199999999999640e+00 4.260272291767282921e-02
3896 6.616999999999999105e+00 4.084507314230191588e-02
3897 6.573000000000000398e+00 6.011655346075650552e-02
3898 6.592000000000000526e+00 4.505640908905197278e-02
3899 6.636999999999998678e+00 4.356604182158392569e-02
3900 6.604400000000000936e+00 5.407076844284720851e-02
3901 6.599200000000000621e+00 4.971711978785578467e-02
3902 6.618799999999998462e+00 3.659770484606923724e-02
3903 6.613800000000000345e+00 2.536990342906331880e-02
3904 6.648399999999999643e+00 4.683981212601085603e-02
3905 6.638799999999998924e+00 4.553012189748665423e-02
3906 6.654399999999999871e+00 6.515495376408454720e-02
3907 6.652599999999999625e+00 5.935425848243740254e-02
3908 6.642199999999999882e+00 4.929373185304601612e-02
3909 6.626399999999999402e+00 3.663288140455243924e-02
3910 6.584399999999999586e+00 6.230094702329962847e-02
3911 6.606999999999999318e+00 6.617310631971268231e-02
3912 6.572400000000000020e+00 6.361421224852188694e-02
3913 6.594399999999998485e+00 5.904276416293532254e-02
3914 6.604000000000000981e+00 5.614623762996059225e-02
3915 6.610800000000000232e+00 8.651723527714000328e-02
3916 6.591599999999999682e+00 8.478801802141619492e-02
3917 6.620399999999999174e+00 8.143051025260740483e-02
3918 6.605000000000001315e+00 6.442049363362564729e-02
3919 6.620199999999999640e+00 3.535239737273834087e-02
3920 6.615000000000000213e+00 5.462746561941161927e-02
3921 6.592200000000000060e+00 5.323562716827896085e-02
3922 6.665200000000000458e+00 5.094734536754588761e-02
3923 6.667399999999998883e+00 5.509453693425514498e-02
3924 6.628800000000000026e+00 5.374636731910353155e-02
3925 6.639000000000000234e+00 6.428561269833239777e-02
3926 6.659999999999999254e+00 7.887052681452057235e-02
3927 6.637600000000000833e+00 8.411972420306663978e-02
3928 6.608999999999999986e+00 8.491077670119381859e-02
3929 6.635999999999998344e+00 7.411720448047139087e-02
3930 6.621000000000000441e+00 1.089208887220445843e-01
3931 6.653000000000000469e+00 1.068056178297752262e-01
3932 6.584999999999999076e+00 9.107974527851946112e-02
3933 6.656400000000000539e+00 6.642565769339432713e-02
3934 6.667799999999999727e+00 7.182612338139926500e-02
3935 6.694399999999999906e+00 8.977420564950709669e-02
3936 6.657799999999999940e+00 8.875106759921252975e-02
3937 6.612999999999999545e+00 8.612409651195188087e-02
3938 6.624200000000000088e+00 7.954943117332771707e-02
3939 6.584600000000000009e+00 8.911323134080596786e-02
3940 6.579000000000000625e+00 9.560753108411486345e-02
3941 6.605400000000000382e+00 8.413731633466808857e-02
3942 6.664400000000000546e+00 8.684588648865289306e-02
3943 6.693200000000000038e+00 8.902556936071795435e-02
3944 6.710200000000000387e+00 7.113896260137615724e-02
3945 6.634000000000000341e+00 1.063860893162258681e-01
3946 6.636599999999999611e+00 8.308915693398261082e-02
3947 6.606799999999999784e+00 9.836031720160319514e-02
3948 6.602999999999999758e+00 9.240432890292533952e-02
3949 6.604599999999999582e+00 8.492330657716998243e-02
3950 6.646399999999999864e+00 8.679336380161793707e-02
3951 6.633399999999999963e+00 1.062956631288407838e-01
3952 6.628199999999999648e+00 9.836031720160327840e-02
3953 6.651000000000000689e+00 9.695689764013695755e-02
3954 6.659399999999999764e+00 6.239076854791904964e-02
3955 6.629400000000001292e+00 6.916218620026406971e-02
3956 6.657799999999999940e+00 6.973917120241684975e-02
3957 6.627599999999999270e+00 5.189959537414522844e-02
3958 6.677599999999999980e+00 3.369581576397869677e-02
3959 6.598200000000000287e+00 5.501519790021657669e-02
3960 6.599400000000000155e+00 4.227774828441092925e-02
3961 6.594400000000000261e+00 2.368898478196143631e-02
3962 6.626999999999999780e+00 4.678375786531051295e-02
3963 6.578200000000000713e+00 4.888468062696120497e-02
3964 6.584399999999999586e+00 5.999173276377344627e-02
3965 6.604999999999999538e+00 5.808545428934853982e-02
3966 6.601200000000000401e+00 6.662095766348599679e-02
3967 6.573000000000000398e+00 6.320696164189516797e-02
3968 6.606600000000000250e+00 7.760237109779564990e-02
3969 6.647000000000000242e+00 6.592359213513787619e-02
3970 6.655199999999998894e+00 6.645925067287469790e-02
3971 6.603600000000000136e+00 5.520478240152746491e-02
3972 6.611199999999999299e+00 7.672360784009046863e-02
3973 6.546800000000000175e+00 7.178267200376425849e-02
3974 6.587200000000000166e+00 7.451464285628696393e-02
3975 6.659799999999999720e+00 6.947655719737408364e-02
3976 6.684199999999998809e+00 8.337932597472832996e-02
3977 6.665399999999999991e+00 7.930175281795476261e-02
3978 6.703799999999999315e+00 1.014157384235799819e-01
3979 6.688199999999999257e+00 1.148666705358869777e-01
3980 6.686799999999999855e+00 9.283938819272787024e-02
3981 6.682600000000000762e+00 8.661805816341064390e-02
3982 6.685600000000000875e+00 7.838652945500267089e-02
3983 6.668400000000000105e+00 9.382562549751533032e-02
3984 6.652799999999999159e+00 7.679864582139460383e-02
3985 6.656999999999999140e+00 8.142137311541727818e-02
3986 6.641399999999999970e+00 8.739913043045684227e-02
3987 6.702399999999999025e+00 8.782191070570029290e-02
3988 6.698600000000000776e+00 7.547163705657898569e-02
3989 6.697399999999999132e+00 8.244590954074069999e-02
3990 6.672799999999999621e+00 6.172999271018903694e-02
3991 6.659399999999999764e+00 6.870959176126731349e-02
3992 6.648000000000000576e+00 3.889781484865179051e-02
3993 6.643599999999999284e+00 5.727798879150703543e-02
3994 6.641800000000000814e+00 8.789693965093432759e-02
3995 6.623599999999998822e+00 7.445514085676016580e-02
3996 6.682800000000000296e+00 1.022003522498821648e-01
3997 6.645000000000000462e+00 1.178707767005884172e-01
3998 6.615600000000000591e+00 9.477408928604903748e-02
3999 6.611400000000000610e+00 8.913971056717649721e-02
4000 6.612800000000000011e+00 1.092913171299531722e-01
4001 6.595200000000000173e+00 8.455596962958904228e-02
4002 6.645400000000000418e+00 1.126668007888748657e-01
4003 6.659999999999999254e+00 1.158253858184810775e-01
4004 6.634999999999999787e+00 1.081077240533719064e-01
4005 6.662399999999999878e+00 1.213542253075680782e-01
4006 6.650000000000000355e+00 1.150565078559227239e-01
4007 6.575599999999999667e+00 1.075741976498081620e-01
4008 6.638200000000000323e+00 9.017911066316851298e-02
4009 6.612199999999999633e+00 9.480818530063743477e-02
4010 6.566399999999999793e+00 7.976395175767062029e-02
4011 6.634400000000001185e+00 7.035714604786073856e-02
4012 6.660400000000000098e+00 8.211971748611904265e-02
4013 6.655400000000000205e+00 7.770487758178377946e-02
4014 6.685800000000000409e+00 8.392158244456551786e-02
4015 6.681200000000001360e+00 6.859702617460911034e-02
4016 6.697599999999999554e+00 9.493728456196755261e-02
4017 6.634600000000000719e+00 7.433846917982640801e-02
4018 6.673000000000000043e+00 8.101851640211635286e-02
4019 6.670799999999999841e+00 1.219273226147445377e-01
4020 6.648799999999999599e+00 1.207196421465869252e-01
4021 6.671799999999999287e+00 1.092312775719481849e-01
4022 6.625600000000000378e+00 9.008111899837834002e-02
4023 6.578399999999999359e+00 9.390361015424267266e-02
4024 6.557800000000000296e+00 7.255530304533232278e-02
4025 6.613800000000000345e+00 6.771138752085953394e-02
4026 6.571800000000000530e+00 8.182341963032342680e-02
4027 6.560800000000000409e+00 5.828166092348437133e-02
4028 6.573999999999999844e+00 8.090735442467524019e-02
4029 6.504199999999999982e+00 9.573187556921679275e-02
4030 6.490600000000000591e+00 8.002379646080277908e-02
4031 6.528399999999999537e+00 6.100596692127756987e-02
4032 6.479599999999999582e+00 5.325155396793589124e-02
4033 6.508599999999999497e+00 6.261539746739616663e-02
4034 6.536400000000000432e+00 6.334072939270594949e-02
4035 6.529399999999999871e+00 6.130552993001527756e-02
4036 6.531200000000000117e+00 5.603099142438933838e-02
4037 6.614400000000000723e+00 6.671767382036024319e-02
4038 6.663599999999999746e+00 4.827885665589026071e-02
4039 6.673999999999999488e+00 4.453403193064826848e-02
4040 6.684600000000000541e+00 8.117221199400694032e-02
4041 6.634400000000001185e+00 6.123828867628478695e-02
4042 6.620400000000000951e+00 5.907798236229803990e-02
4043 6.662799999999999834e+00 5.311451778939537544e-02
4044 6.631999999999999673e+00 6.835495592859376635e-02
4045 6.664600000000000080e+00 3.990147866934259935e-02
4046 6.559800000000000075e+00 3.675801953315763898e-02
4047 6.579800000000000537e+00 5.928062077947569147e-02
4048 6.632399999999999629e+00 5.171970610898711518e-02
4049 6.632800000000000473e+00 8.277651840951026629e-02
4050 6.644000000000000128e+00 6.266163100335003788e-02
4051 6.620399999999999174e+00 5.852561832223552446e-02
4052 6.599199999999998845e+00 4.803532033826773268e-02
4053 6.593600000000000350e+00 3.510509934468217935e-02
4054 6.643599999999999284e+00 3.096139531739474510e-02
4055 6.640399999999999636e+00 5.099694108473562526e-02
4056 6.650599999999999845e+00 5.038301301033905333e-02
4057 6.619200000000001083e+00 4.667538966093366659e-02
4058 6.630199999999999427e+00 6.047968253884933310e-02
4059 6.588400000000000034e+00 5.458248803416716755e-02
4060 6.648599999999999177e+00 4.361064090333924975e-02
4061 6.601999999999999424e+00 4.129213000076405876e-02
4062 6.601000000000000867e+00 5.635246223546944155e-02
4063 6.653599999999999959e+00 2.951419997221673905e-02
4064 6.612399999999999167e+00 2.724789900157436121e-02
4065 6.616400000000000503e+00 4.989396757124062859e-02
4066 6.616200000000000969e+00 5.990218693837479069e-02
4067 6.690400000000001235e+00 9.263459397007139939e-02
4068 6.668800000000000061e+00 8.607968401428987837e-02
4069 6.627399999999999736e+00 8.550911062571046883e-02
4070 6.658799999999999386e+00 8.393969263703547623e-02
4071 6.582200000000000273e+00 6.088638599884210745e-02
4072 6.612000000000000099e+00 4.588071490288701815e-02
4073 6.570600000000000662e+00 3.347787328968204051e-02
4074 6.580199999999999605e+00 4.493675555711609815e-02
4075 6.569200000000000372e+00 4.531172033812001093e-02
4076 6.589400000000000368e+00 6.115985611493865437e-02
4077 6.580599999999999561e+00 5.174908694846700602e-02
4078 6.576800000000000423e+00 4.388384668645169823e-02
4079 6.636599999999999611e+00 4.605353406634502683e-02
4080 6.580200000000000493e+00 3.410735990955609392e-02
4081 6.631399999999999295e+00 5.923080279719322716e-02
4082 6.575800000000000978e+00 4.277139230841101036e-02
4083 6.576599999999999113e+00 4.296566070712747737e-02
4084 6.536200000000000898e+00 4.690023454099143119e-02
4085 6.584400000000000475e+00 6.782247415127237722e-02
4086 6.563200000000000145e+00 8.308617213471811147e-02
4087 6.569800000000000750e+00 5.573824539757239738e-02
4088 6.533400000000000318e+00 5.438058477066967655e-02
4089 6.567000000000000171e+00 5.095880689341149988e-02
4090 6.587799999999999656e+00 4.546066431542768876e-02
4091 6.568200000000000038e+00 3.450959286922990893e-02
4092 6.560599999999999099e+00 4.655972508509906987e-02
4093 6.627800000000000580e+00 5.196799014778224340e-02
4094 6.630399999999999849e+00 4.730124734084718841e-02
4095 6.597999999999998977e+00 5.413834131186503335e-02
4096 6.666599999999999859e+00 4.714793738860697386e-02
4097 6.615600000000000591e+00 5.915038461413413967e-02
4098 6.583599999999999675e+00 8.087006862863418966e-02
4099 6.604800000000000004e+00 5.797682295538458125e-02
4100 6.583400000000000141e+00 6.235934573101281631e-02
4101 6.660200000000000564e+00 8.503806206634760556e-02
4102 6.638800000000000701e+00 8.012859664314611607e-02
4103 6.658200000000000784e+00 6.040092714520212819e-02
4104 6.654999999999999361e+00 8.273669077259505900e-02
4105 6.641599999999999504e+00 8.412875845987502488e-02
4106 6.630000000000000782e+00 7.304628669549197151e-02
4107 6.690999999999999837e+00 5.503598822588725431e-02
4108 6.716799999999999216e+00 5.398029270020677367e-02
4109 6.653399999999999537e+00 4.276316171659896165e-02
4110 6.629999999999999893e+00 7.254736383908100272e-02
4111 6.677400000000000446e+00 6.862629233755820901e-02
4112 6.673199999999999577e+00 6.893092194363865943e-02
4113 6.604000000000000981e+00 5.031898250163643893e-02
4114 6.654799999999999827e+00 5.367561830104992243e-02
4115 6.669600000000000861e+00 5.841684688512376739e-02
4116 6.635800000000000587e+00 7.902323708884612108e-02
4117 6.580000000000000071e+00 6.983695296904071648e-02
4118 6.645399999999999530e+00 8.091605526717185470e-02
4119 6.607800000000000118e+00 8.068080316903157578e-02
4120 6.670799999999999841e+00 9.196755949790115514e-02
4121 6.639400000000000190e+00 9.659217359600108521e-02
4122 6.627800000000000580e+00 1.158175807034492605e-01
4123 6.674800000000000288e+00 9.654445608112362243e-02
4124 6.763200000000000323e+00 7.614848652468418633e-02
4125 6.728199999999999292e+00 6.315783403505850768e-02
4126 6.761799999999999145e+00 1.004029481638861604e-01
4127 6.692800000000000082e+00 6.374160336860054676e-02
4128 6.724400000000000155e+00 7.109576639997630676e-02
4129 6.671599999999999753e+00 5.997372758133357601e-02
4130 6.634000000000000341e+00 3.977134646953752600e-02
4131 6.657199999999998674e+00 5.946925255962112744e-02
4132 6.644799999999999152e+00 4.621549523698738338e-02
4133 6.652800000000000935e+00 5.845025235189329343e-02
4134 6.665999999999999481e+00 7.882131691363696013e-02
4135 6.682199999999999918e+00 7.330724384397487026e-02
4136 6.739600000000000257e+00 7.986117955552630987e-02
4137 6.694399999999999018e+00 7.670911288758335000e-02
4138 6.682199999999999918e+00 5.321533613536606061e-02
4139 6.706000000000000405e+00 8.473629682727469581e-02
4140 6.745199999999999640e+00 6.945409995097473477e-02
4141 6.767199999999999882e+00 5.633854808210796844e-02
4142 6.695600000000000662e+00 4.755931033982732647e-02
4143 6.678799999999999848e+00 6.577379417366766012e-02
4144 6.748199999999999754e+00 7.461710259719279981e-02
4145 6.781799999999999606e+00 9.520478979547193632e-02
4146 6.750399999999999068e+00 8.239349488885630568e-02
4147 6.720000000000000639e+00 7.267296608781015355e-02
4148 6.721400000000000041e+00 9.024482256617279152e-02
4149 6.715600000000000236e+00 7.565426623793262972e-02
4150 6.719799999999999329e+00 7.677572533034120184e-02
4151 6.668599999999999639e+00 7.669503243365902168e-02
4152 6.688599999999999213e+00 9.788752729536084884e-02
4153 6.672600000000000087e+00 7.671328437760960295e-02
4154 6.742600000000000371e+00 6.274940637169409974e-02
4155 6.675600000000000200e+00 5.873302307901406144e-02
4156 6.687000000000000277e+00 6.232623845540493507e-02
4157 6.753000000000000114e+00 6.870982462501273869e-02
4158 6.752599999999999270e+00 8.312958558780381146e-02
4159 6.757399999999999629e+00 6.793679415456697901e-02
4160 6.719200000000000728e+00 5.906362670882985000e-02
4161 6.685200000000000031e+00 6.857311426499457241e-02
4162 6.706599999999999895e+00 6.958655042463299245e-02
4163 6.654200000000000337e+00 4.814095969130657154e-02
4164 6.657200000000000450e+00 6.513948111552629594e-02
4165 6.668599999999999639e+00 4.721406570080573933e-02
4166 6.617400000000000837e+00 5.509526295426854514e-02
4167 6.649799999999999045e+00 3.458369558043213748e-02
4168 6.629599999999999049e+00 5.358850623034759619e-02
4169 6.648200000000000109e+00 5.416965940450435557e-02
4170 6.636599999999998722e+00 6.498036626551131900e-02
4171 6.691399999999998904e+00 7.507521561740596039e-02
4172 6.653599999999999959e+00 6.514881426396028352e-02
4173 6.663999999999999702e+00 6.079210475053483526e-02
4174 6.654399999999999871e+00 5.805418158927051070e-02
4175 6.650199999999999889e+00 6.075353487658143037e-02
4176 6.608199999999999186e+00 6.711029727247533327e-02
4177 6.595600000000000129e+00 4.311899813307355778e-02
4178 6.637999999999999901e+00 5.715802655795585580e-02
4179 6.588200000000000500e+00 4.362237957745997152e-02
4180 6.702399999999999913e+00 5.228735984920251240e-02
4181 6.722799999999999443e+00 5.997759581710490617e-02
4182 6.709200000000000941e+00 7.005906079872890879e-02
4183 6.717000000000000526e+00 5.729432781698378524e-02
4184 6.710800000000000765e+00 5.341939722610129088e-02
4185 6.716800000000000992e+00 5.777708888478189087e-02
4186 6.740000000000000213e+00 7.028740996793098050e-02
4187 6.755399999999999849e+00 4.698987124902554574e-02
4188 6.719199999999998951e+00 3.599044317593212000e-02
4189 6.744200000000001083e+00 5.445541295408572180e-02
4190 6.683600000000000207e+00 5.334161602351392834e-02
4191 6.666400000000000325e+00 3.442162111231834853e-02
4192 6.631800000000000139e+00 4.832009933764622872e-02
4193 6.671999999999999709e+00 4.745018440427813122e-02
4194 6.644599999999999618e+00 2.862530349184095463e-02
4195 6.620600000000000485e+00 1.742779389366309883e-02
4196 6.662999999999999368e+00 1.893356807366218877e-02
4197 6.689800000000000857e+00 3.306889777419257104e-02
4198 6.714799999999999436e+00 4.884375087971851159e-02
4199 6.714000000000000412e+00 5.623166367803825172e-02
4200 6.722199999999999065e+00 1.873691543451058705e-02
4201 6.689799999999999969e+00 2.674232600205149468e-02
4202 6.695400000000001128e+00 1.675374584980928241e-02
4203 6.689800000000000857e+00 2.900813678952860603e-02
4204 6.662200000000000344e+00 1.213391939976529721e-02
4205 6.653599999999999959e+00 1.506943927291258013e-02
4206 6.659399999999999764e+00 3.488564174556639530e-02
4207 6.675199999999999356e+00 4.901297787321228644e-02
4208 6.643800000000000594e+00 3.336393262191974379e-02
4209 6.594000000000001194e+00 4.032468226781212722e-02
4210 6.640599999999999170e+00 5.740425071368841781e-02
4211 6.667399999999998883e+00 6.703825773392382836e-02
4212 6.615999999999999659e+00 7.705738121685677677e-02
4213 6.636199999999999655e+00 6.395210708022058821e-02
4214 6.618199999999999861e+00 7.469693434137703036e-02
4215 6.657399999999999984e+00 5.617515465043247669e-02
4216 6.675400000000000666e+00 5.249350436006341991e-02
4217 6.691800000000000637e+00 7.904297565248910584e-02
4218 6.656799999999999606e+00 3.522998722679308858e-02
4219 6.677799999999999514e+00 3.457444142715827146e-02
4220 6.694600000000001216e+00 4.568115585227675718e-02
4221 6.630599999999999383e+00 5.217861630974902909e-02
4222 6.684800000000000963e+00 6.188854498208855304e-02
4223 6.736799999999999677e+00 4.726977892903662382e-02
4224 6.728600000000000136e+00 5.274133104122418619e-02
4225 6.736799999999999677e+00 3.010302310400067571e-02
4226 6.745999999999999552e+00 4.399363590338951913e-02
4227 6.726600000000000357e+00 4.935228464823077088e-02
4228 6.706999999999998963e+00 3.631087991222471667e-02
4229 6.693399999999999572e+00 6.507202163756704849e-02
4230 6.787399999999999878e+00 6.028903714606826530e-02
4231 6.754199999999999982e+00 4.501235385980163067e-02
4232 6.761599999999999611e+00 7.973586395092244206e-02
4233 6.720799999999999663e+00 7.885703519661386995e-02
4234 6.790399999999999991e+00 6.507632441986865857e-02
4235 6.752599999999999270e+00 5.859255925456743203e-02
4236 6.737600000000000477e+00 5.240427463480431397e-02
4237 6.703399999999999359e+00 5.844628302980436202e-02
4238 6.701600000000000890e+00 5.385655020515142666e-02
4239 6.713200000000000500e+00 8.027821622333169982e-02
4240 6.784399999999999764e+00 4.667727498472894199e-02
4241 6.723400000000000709e+00 6.943290286312395199e-02
4242 6.734199999999999520e+00 5.966533331843538318e-02
4243 6.680200000000001026e+00 7.222930153338040504e-02
4244 6.730999999999999872e+00 7.926462010254006763e-02
4245 6.742199999999999527e+00 6.477493342335446935e-02
4246 6.717600000000000016e+00 8.695405683462967272e-02
4247 6.692000000000000171e+00 6.942910052708443913e-02
4248 6.709399999999999586e+00 5.885752288365526941e-02
4249 6.714000000000000412e+00 7.101605452290350728e-02
4250 6.698000000000000398e+00 8.766892265791796646e-02
4251 6.644599999999999618e+00 8.048284289213449016e-02
4252 6.661600000000001742e+00 8.853049192227503694e-02
4253 6.602600000000000691e+00 8.578139658457423211e-02
4254 6.653599999999999959e+00 7.913765222698983248e-02
4255 6.663400000000000212e+00 6.944960763028115713e-02
4256 6.653200000000000891e+00 7.962281080193031602e-02
4257 6.677800000000000402e+00 9.657014031262468878e-02
4258 6.660800000000000054e+00 1.016631299931296667e-01
4259 6.667400000000000659e+00 8.392406091223178488e-02
4260 6.692000000000000171e+00 9.241428461011852447e-02
4261 6.743999999999999773e+00 7.145516076533590943e-02
4262 6.713200000000000500e+00 9.320145921604447437e-02
4263 6.712799999999999656e+00 7.378964697028980724e-02
4264 6.689600000000000435e+00 9.125726272467304945e-02
4265 6.676199999999999690e+00 7.864522871732274045e-02
4266 6.636200000000000543e+00 1.030341302675962523e-01
4267 6.649399999999999977e+00 8.834052297784980579e-02
4268 6.670599999999998531e+00 7.809973111349352570e-02
4269 6.643399999999999750e+00 5.821312566767053442e-02
4270 6.657999999999999474e+00 7.715594597955499623e-02
4271 6.740999999999999659e+00 9.480590698896350366e-02
4272 6.710399999999999920e+00 7.537829926444347683e-02
4273 6.639199999999999768e+00 9.789275764835717042e-02
4274 6.668800000000000061e+00 1.023263016042307294e-01
4275 6.698600000000000776e+00 9.664682095133807216e-02
4276 6.663400000000000212e+00 8.589603017602151502e-02
4277 6.729600000000000470e+00 7.789973042315355423e-02
4278 6.698000000000000398e+00 8.260508458926726916e-02
4279 6.666799999999999393e+00 6.944488462082723523e-02
4280 6.698800000000000310e+00 8.377560504108572115e-02
4281 6.676800000000000068e+00 5.928062077947567760e-02
4282 6.709600000000000009e+00 8.915317156444854674e-02
4283 6.662799999999999834e+00 6.448466484366653650e-02
4284 6.681200000000001360e+00 7.491296283020716651e-02
4285 6.660000000000001030e+00 7.519734037850003827e-02
4286 6.657399999999999984e+00 4.016227085213186498e-02
4287 6.645999999999999019e+00 5.223102526276886953e-02
4288 6.688000000000000611e+00 5.520289847462720584e-02
4289 6.696000000000000618e+00 7.321256722721862509e-02
4290 6.641399999999999970e+00 5.614025293851098580e-02
4291 6.646399999999999864e+00 4.499297722978548575e-02
4292 6.676600000000000534e+00 5.135959501397970028e-02
4293 6.631800000000000139e+00 6.809252528728836074e-02
4294 6.638600000000001167e+00 5.291018805485378507e-02
4295 6.649399999999999977e+00 3.461860771319375668e-02
4296 6.693800000000000416e+00 3.257655598739671310e-02
4297 6.690199999999999925e+00 5.133217314706247508e-02
4298 6.713599999999999568e+00 3.654980164104867923e-02
4299 6.775199999999999889e+00 6.889899854134318158e-02
4300 6.781600000000000072e+00 3.961171543874364431e-02
4301 6.721999999999999531e+00 4.304137544270623950e-02
4302 6.686199999999999477e+00 4.695393487238316843e-02
4303 6.718599999999999461e+00 4.712502519893216335e-02
4304 6.774799999999999045e+00 7.066506916433334951e-02
4305 6.701600000000000890e+00 6.755122500739718649e-02
4306 6.693799999999998640e+00 7.997569630831613541e-02
4307 6.682199999999999918e+00 5.402769660091022441e-02
4308 6.647000000000000242e+00 5.337040378337049723e-02
4309 6.631200000000001538e+00 3.657911972696983177e-02
4310 6.672799999999999621e+00 5.697115059396296727e-02
4311 6.690599999999998992e+00 6.903367294299210533e-02
4312 6.697199999999999598e+00 4.222075319081831229e-02
4313 6.724200000000000621e+00 6.605173729736397992e-02
4314 6.712999999999999190e+00 6.294187795101131855e-02
4315 6.685200000000000031e+00 4.701608235487086951e-02
4316 6.720600000000000129e+00 5.367055058409588020e-02
4317 6.699599999999999334e+00 3.850776545062052636e-02
4318 6.752800000000000580e+00 6.590077389530422936e-02
4319 6.692400000000001015e+00 5.151046495616206505e-02
4320 6.700199999999999712e+00 5.801751459688701124e-02
4321 6.681000000000000050e+00 5.922026680115518443e-02
4322 6.719200000000000728e+00 3.970833665617339026e-02
4323 6.712799999999999656e+00 3.879319527958474678e-02
4324 6.733799999999999564e+00 7.863200366263087271e-02
4325 6.733600000000000918e+00 5.306644891077599152e-02
4326 6.728600000000000136e+00 6.778294770810729120e-02
4327 6.799200000000000799e+00 7.160469258365687040e-02
4328 6.815800000000000303e+00 6.858419643037316771e-02
4329 6.831400000000000361e+00 5.389664182488553001e-02
4330 6.838400000000000034e+00 8.651224190829874539e-02
4331 6.846799999999999997e+00 7.930972197656480094e-02
4332 6.851200000000000401e+00 9.109046053237407348e-02
4333 6.839000000000000412e+00 9.283189107198017154e-02
4334 6.901600000000000179e+00 7.858071010114384136e-02
4335 6.861799999999999677e+00 7.357140748959477283e-02
4336 6.878800000000000026e+00 7.443945190555875668e-02
4337 6.791200000000000792e+00 7.920878739129896817e-02
4338 6.789199999999999235e+00 6.478604788069722287e-02
4339 6.703199999999999825e+00 7.993767572302806768e-02
4340 6.785400000000000098e+00 5.835244639258915789e-02
4341 6.747799999999999798e+00 7.787086746659505065e-02
4342 6.682599999999998985e+00 8.663514298481872489e-02
4343 6.674200000000000799e+00 8.849198833792813745e-02
4344 6.773200000000000109e+00 1.047913736907767346e-01
4345 6.806199999999999584e+00 9.170360952547070010e-02
4346 6.775599999999999845e+00 9.896690355871504141e-02
4347 6.795999999999999375e+00 9.579018738889685802e-02
4348 6.727999999999999758e+00 9.978737395081604955e-02
4349 6.705000000000000071e+00 1.105071943359344916e-01
4350 6.690000000000000391e+00 6.750822172150598710e-02
4351 6.735400000000001164e+00 6.982412190640144289e-02
4352 6.690199999999999925e+00 1.025558969538076098e-01
4353 6.717200000000000060e+00 7.653673627742431373e-02
4354 6.747999999999999332e+00 5.153018532860138140e-02
4355 6.710399999999999920e+00 4.672951957809957230e-02
4356 6.681999999999999496e+00 5.847187358038041793e-02
4357 6.693399999999999572e+00 5.530902277205770878e-02
4358 6.654599999999999405e+00 3.029930692276647936e-02
4359 6.665999999999999481e+00 3.634721447373933517e-02
4360 6.674800000000000288e+00 4.961644888542509485e-02
4361 6.625199999999999534e+00 5.300520729135954623e-02
4362 6.603399999999998826e+00 4.862805774447504642e-02
4363 6.660000000000001030e+00 8.481933741783174996e-02
4364 6.711199999999999832e+00 1.020793416906672496e-01
4365 6.689399999999999125e+00 5.537696271916681817e-02
4366 6.673799999999999955e+00 7.672412919023574585e-02
4367 6.678600000000000314e+00 5.845586369219088474e-02
4368 6.646800000000000708e+00 8.717724473737394064e-02
4369 6.715799999999999770e+00 6.994649383636035445e-02
4370 6.698600000000000776e+00 5.998639845831730405e-02
4371 6.699800000000000644e+00 6.909842255797157828e-02
4372 6.731799999999999784e+00 9.565830857797980036e-02
4373 6.776999999999999247e+00 8.480566018845665799e-02
4374 6.745199999999999640e+00 9.909688188838228218e-02
4375 6.723599999999999355e+00 7.294249790074364137e-02
4376 6.735999999999999766e+00 9.048624204816992089e-02
4377 6.778599999999999959e+00 8.836587576661021626e-02
4378 6.722599999999999909e+00 8.932394975593060948e-02
4379 6.728799999999999670e+00 9.520436964761647136e-02
4380 6.785999999999999588e+00 9.731392500562283110e-02
4381 6.802599999999999980e+00 7.188802403738743518e-02
4382 6.765600000000000946e+00 5.744047353565252811e-02
4383 6.740600000000000591e+00 1.016151957140269263e-01
4384 6.773600000000000065e+00 5.420892915378425214e-02
4385 6.784799999999999720e+00 5.586798725567256735e-02
4386 6.809000000000000163e+00 5.676125439064923922e-02
4387 6.751399999999999402e+00 7.178779840613584706e-02
4388 6.780599999999999739e+00 6.180977269008521707e-02
4389 6.774199999999998667e+00 6.010883462520296566e-02
4390 6.786400000000000432e+00 6.423245285679191063e-02
4391 6.761199999999999655e+00 7.025917733648751051e-02
4392 6.784600000000000186e+00 6.178064421807209078e-02
4393 6.726000000000000867e+00 8.002949456294221331e-02
4394 6.705799999999999095e+00 9.665667074754839827e-02
4395 6.722400000000000375e+00 9.426371518246030867e-02
4396 6.725199999999999179e+00 7.585006262357339712e-02
4397 6.740800000000000125e+00 7.490228300926476956e-02
4398 6.737199999999999633e+00 7.960673338355241102e-02
4399 6.796999999999999709e+00 9.250081080725719440e-02
4400 6.774800000000000821e+00 9.467983945909495824e-02
4401 6.765399999999999636e+00 1.031498327676783761e-01
4402 6.746199999999999086e+00 1.303838640323256859e-01
4403 6.796000000000001151e+00 1.285379321445618006e-01
4404 6.790399999999999991e+00 1.102265303817550890e-01
4405 6.767000000000000348e+00 1.100250880481356136e-01
4406 6.735599999999999810e+00 1.005077509448898537e-01
4407 6.776000000000000689e+00 1.121124435555661270e-01
4408 6.808199999999999363e+00 1.089643611462023515e-01
4409 6.790399999999999991e+00 1.066743080596260634e-01
4410 6.855599999999999916e+00 6.842315397582895975e-02
4411 6.769000000000000128e+00 8.832802499773222127e-02
4412 6.804399999999999338e+00 1.066664333330780562e-01
4413 6.820600000000000662e+00 9.598233170745550102e-02
4414 6.782200000000000450e+00 6.532833994523352950e-02
4415 6.716800000000000992e+00 8.880468456111990927e-02
4416 6.695400000000001128e+00 1.005634526058050426e-01
4417 6.693999999999999950e+00 9.347812578352213131e-02
4418 6.689400000000000901e+00 9.138516290952272692e-02
4419 6.631199999999999761e+00 9.523797561897259789e-02
4420 6.648000000000000576e+00 9.224836041903401729e-02
4421 6.714599999999999902e+00 9.106858953558022440e-02
4422 6.680199999999999250e+00 6.661735509610099137e-02
4423 6.695199999999999818e+00 5.264325217917303207e-02
4424 6.685200000000000031e+00 6.282572721425519480e-02
4425 6.727799999999999336e+00 9.046298690624797467e-02
4426 6.696399999999999686e+00 6.522980913662093649e-02
4427 6.759000000000000341e+00 7.445213227302494019e-02
4428 6.673400000000000887e+00 6.224891966934040927e-02
4429 6.751800000000000246e+00 6.659813811211244550e-02
4430 6.783599999999999852e+00 7.742020408136368603e-02
4431 6.769599999999999618e+00 1.004201573390521574e-01
4432 6.811600000000000321e+00 7.859445273045680136e-02
4433 6.809999999999999609e+00 9.327464821697267761e-02
4434 6.792999999999999261e+00 7.969692591311150487e-02
4435 6.741800000000000459e+00 7.618052244504497361e-02
4436 6.747199999999999420e+00 6.991102917279930218e-02
4437 6.726799999999999891e+00 6.604628679948629233e-02
4438 6.708799999999999208e+00 3.931147415195732076e-02
4439 6.691599999999999326e+00 4.874636396696671592e-02
4440 6.723600000000000243e+00 6.437241645301190751e-02
4441 6.732800000000000118e+00 7.684446629393683337e-02
4442 6.669999999999999041e+00 7.342751527867472094e-02
4443 6.692000000000000171e+00 4.417148401401074786e-02
4444 6.692400000000001015e+00 7.329971350557921983e-02
4445 6.679199999999999804e+00 7.945987666740990385e-02
4446 6.746399999999999508e+00 8.749930285436563482e-02
4447 6.727799999999999336e+00 1.033755870600017168e-01
4448 6.741800000000000459e+00 7.913047453415152088e-02
4449 6.724400000000000155e+00 6.649607507214247426e-02
4450 6.772799999999999265e+00 7.094471086698432571e-02
4451 6.709000000000000519e+00 7.277691941817815424e-02
4452 6.701599999999999113e+00 4.808043261036666627e-02
4453 6.750600000000000378e+00 7.128904544177877556e-02
4454 6.695000000000002061e+00 5.720209786362728810e-02
4455 6.726000000000000867e+00 9.533897419209004520e-02
4456 6.688800000000000523e+00 8.906914168217865135e-02
4457 6.726200000000000401e+00 7.940851339749410709e-02
4458 6.760200000000000209e+00 7.217667213165201989e-02
4459 6.695000000000000284e+00 9.416411205974387078e-02
4460 6.648399999999999643e+00 8.912983787711041550e-02
4461 6.628199999999999648e+00 1.035847092963049360e-01
4462 6.650199999999999889e+00 9.556417738881035906e-02
4463 6.643599999999999284e+00 1.083625765658974560e-01
4464 6.587799999999999656e+00 7.980095237526933782e-02
4465 6.597799999999999443e+00 6.046843804829094005e-02
4466 6.677400000000000446e+00 9.055411641664883049e-02
4467 6.664199999999999235e+00 8.822489444595554842e-02
4468 6.659999999999999254e+00 8.753604971667382217e-02
4469 6.643000000000000682e+00 8.344914619095875064e-02
4470 6.654799999999999827e+00 8.608061338071412716e-02
4471 6.721400000000000041e+00 5.828660223413267838e-02
4472 6.689000000000000057e+00 6.140097719092098283e-02
4473 6.711799999999999322e+00 8.159725485578538107e-02
4474 6.644599999999999618e+00 8.758292070946249730e-02
4475 6.629600000000000826e+00 8.207586734235583492e-02
4476 6.639799999999999258e+00 6.706796552751542739e-02
4477 6.624200000000000088e+00 8.875917980693594223e-02
4478 6.623600000000000598e+00 7.440731146869902779e-02
4479 6.680200000000001026e+00 7.759041177877583351e-02
4480 6.606799999999999784e+00 9.191230603134709076e-02
4481 6.649800000000000821e+00 8.215127509661675209e-02
4482 6.617600000000000371e+00 6.657362841245768881e-02
4483 6.606600000000000250e+00 8.531100749610212586e-02
4484 6.564400000000000901e+00 5.632945943287583773e-02
4485 6.646399999999999864e+00 7.276295760893730646e-02
4486 6.631999999999999673e+00 1.166536754671708143e-01
4487 6.643399999999999750e+00 8.503674499885327531e-02
4488 6.636799999999999145e+00 8.048025844888927194e-02
4489 6.660400000000000098e+00 6.137465274850845837e-02
4490 6.700000000000000178e+00 4.780543902109879451e-02
4491 6.657599999999999518e+00 5.221003734915351940e-02
4492 6.674800000000000288e+00 6.385445951536980469e-02
4493 6.670199999999999463e+00 5.119249945060312668e-02
4494 6.593599999999999461e+00 5.205888973076549381e-02
4495 6.591799999999999216e+00 8.803108541873144732e-02
4496 6.652400000000000091e+00 7.445514085676012417e-02
4497 6.641199999999999548e+00 7.447061165318839826e-02
4498 6.677000000000001378e+00 8.745101485974866862e-02
4499 6.735200000000000742e+00 9.019152953576067833e-02
4500 6.717000000000000526e+00 7.339918255675607905e-02
4501 6.678199999999999470e+00 6.273844116648101543e-02
4502 6.715600000000000236e+00 5.731289558205899387e-02
4503 6.694999999999998508e+00 6.322278070442645392e-02
4504 6.697199999999999598e+00 7.985807410650469507e-02
4505 6.701200000000000045e+00 8.211523610146904961e-02
4506 6.765000000000000568e+00 8.040049751089853314e-02
4507 6.724200000000000621e+00 5.311677701065838086e-02
4508 6.700000000000000178e+00 5.667098022797908280e-02
4509 6.648000000000000576e+00 3.898409932267258432e-02
4510 6.692399999999999238e+00 5.331911477134631400e-02
4511 6.620600000000000485e+00 3.407121952616305044e-02
4512 6.652200000000000557e+00 6.064875926183480731e-02
4513 6.592200000000000060e+00 3.360880836923553494e-02
4514 6.623999999999999666e+00 4.512648889510457312e-02
4515 6.704600000000001003e+00 6.404848163695998908e-02
4516 6.747799999999999798e+00 5.826587337369958791e-02
4517 6.660000000000001030e+00 6.074997942386482774e-02
4518 6.735999999999999766e+00 8.383746179363969764e-02
4519 6.671400000000000219e+00 7.023765371935483670e-02
4520 6.721400000000000041e+00 7.191639590524542824e-02
4521 6.671599999999999753e+00 7.199199955550616981e-02
4522 6.665600000000000414e+00 4.658720854483561907e-02
4523 6.667600000000000193e+00 7.173874824667623995e-02
4524 6.678199999999999470e+00 5.122999121608350082e-02
4525 6.716400000000000148e+00 8.261070148594548690e-02
4526 6.694200000000000372e+00 7.663858036263450357e-02
4527 6.727999999999999758e+00 5.737804458152963999e-02
4528 6.761800000000000921e+00 7.961175792557270703e-02
4529 6.717000000000000526e+00 8.206972645257205878e-02
4530 6.729999999999999538e+00 8.314469315596749455e-02
4531 6.737800000000000011e+00 7.128893322248545938e-02
4532 6.682999999999999829e+00 9.005642675567361588e-02
4533 6.665200000000000458e+00 5.772306298179257639e-02
4534 6.632399999999999629e+00 4.550744993954285861e-02
4535 6.653000000000000469e+00 7.131171011832483642e-02
4536 6.645000000000000462e+00 6.449310040616751394e-02
4537 6.678600000000000314e+00 8.044257579167896077e-02
4538 6.642000000000000348e+00 6.766328398769899666e-02
4539 6.640200000000000102e+00 5.211019094188764494e-02
4540 6.682999999999999829e+00 6.818093575186538746e-02
4541 6.690199999999999925e+00 5.821367536928072350e-02
4542 6.668400000000000105e+00 5.461399088145827557e-02
4543 6.724200000000000621e+00 4.632614812392670672e-02
4544 6.714199999999999946e+00 6.344534655906609866e-02
4545 6.692600000000000549e+00 6.656401430202360525e-02
4546 6.700199999999999712e+00 6.285055290130707462e-02
4547 6.706799999999999429e+00 7.046610532731321930e-02
4548 6.695800000000000196e+00 4.460708463910197097e-02
4549 6.763799999999998924e+00 9.281956690267409438e-02
4550 6.727000000000001201e+00 6.981919506840507383e-02
4551 6.756999999999999673e+00 6.758283805819349788e-02
4552 6.690800000000000303e+00 7.079401104613299023e-02
4553 6.699200000000000266e+00 7.327067626274512413e-02
4554 6.668200000000000571e+00 5.837149989506865144e-02
4555 6.711599999999999788e+00 6.187962507966574682e-02
4556 6.660999999999999588e+00 6.615920192989033222e-02
4557 6.679800000000000182e+00 7.495086390429396561e-02
4558 6.651399999999999757e+00 8.184893401871529139e-02
4559 6.642399999999999416e+00 7.895801415942521606e-02
4560 6.690400000000001235e+00 5.727379854697956657e-02
4561 6.737999999999999545e+00 3.885665966086131878e-02
4562 6.772599999999999731e+00 4.822580222246166531e-02
4563 6.718200000000000394e+00 4.331410855598901571e-02
4564 6.705400000000000027e+00 6.189966074220446673e-02
4565 6.654599999999999405e+00 3.556357687297494879e-02
4566 6.671999999999999709e+00 4.951525017608212481e-02
4567 6.629999999999999893e+00 6.444284289197678428e-02
4568 6.599400000000000155e+00 5.994771054844377778e-02
4569 6.592200000000000060e+00 5.189173344570394142e-02
4570 6.590000000000000746e+00 3.131644935173845401e-02
4571 6.614600000000000257e+00 5.586025420636744898e-02
4572 6.645399999999999530e+00 5.838739590014271896e-02
4573 6.647399999999999309e+00 6.486021893271720629e-02
4574 6.631800000000000139e+00 4.846227398709222062e-02
4575 6.675799999999999734e+00 5.403139827914885118e-02
4576 6.684199999999999697e+00 3.591367427596353634e-02
4577 6.687000000000000277e+00 3.911725961771856525e-02
4578 6.629399999999999515e+00 3.694601467005609319e-02
4579 6.632800000000000473e+00 5.265084994565620569e-02
4580 6.629600000000000826e+00 7.160703876016651093e-02
4581 6.688399999999999679e+00 6.034871995328477956e-02
4582 6.686399999999999011e+00 3.886962824622850615e-02
4583 6.715600000000000236e+00 4.898048591020719156e-02
4584 6.714199999999999946e+00 4.269463666551100850e-02
4585 6.753200000000001424e+00 5.007466425249405828e-02
4586 6.714999999999998970e+00 5.687600548561760894e-02
4587 6.723200000000000287e+00 6.604446986690098997e-02
4588 6.773799999999999599e+00 6.022052806145081899e-02
4589 6.747800000000000686e+00 7.243722799776379506e-02
4590 6.737800000000000011e+00 6.064875926183486976e-02
4591 6.763599999999999390e+00 7.631859537491496315e-02
4592 6.736400000000000610e+00 5.903395633023418576e-02
4593 6.725999999999999091e+00 5.228078040733515758e-02
4594 6.713400000000000034e+00 5.772735919821728873e-02
4595 6.686799999999999855e+00 7.090241180665160514e-02
4596 6.762199999999999989e+00 5.243311930450066799e-02
4597 6.675199999999999356e+00 4.280224293188394230e-02
4598 6.664799999999999613e+00 6.888332163884079706e-02
4599 6.689600000000000435e+00 6.985848552609763562e-02
4600 6.673600000000000421e+00 4.133047301931102452e-02
4601 6.678400000000000780e+00 7.565109384536349013e-02
4602 6.684000000000000163e+00 5.668509504270067417e-02
4603 6.654399999999999871e+00 7.349590464781022292e-02
4604 6.679399999999999338e+00 8.472619429668723501e-02
4605 6.688800000000000523e+00 7.210070734743179166e-02
4606 6.628600000000000492e+00 8.220783417655523617e-02
4607 6.612000000000000099e+00 8.022667885435616486e-02
4608 6.657799999999999940e+00 5.947597834420208923e-02
4609 6.647000000000001130e+00 8.624569554476317623e-02
4610 6.665200000000000458e+00 9.143233563679754872e-02
4611 6.680200000000001026e+00 5.525099094133962413e-02
4612 6.715600000000000236e+00 5.584163321393813967e-02
4613 6.660799999999999166e+00 6.113421300712066492e-02
4614 6.631199999999999761e+00 7.418215418818734086e-02
4615 6.679199999999999804e+00 7.743766525406091394e-02
4616 6.705599999999999561e+00 4.855726516186840286e-02
4617 6.696199999999999264e+00 7.574187745230502589e-02
4618 6.607800000000000118e+00 7.149903495852232005e-02
4619 6.587200000000000166e+00 6.038370641158082724e-02
4620 6.587200000000000166e+00 6.695634398621234940e-02
4621 6.570599999999998886e+00 5.801351566660994941e-02
4622 6.637199999999999989e+00 3.770983956476076787e-02
4623 6.620999999999999552e+00 3.667478697961316925e-02
4624 6.630200000000000315e+00 4.222548993203034673e-02
4625 6.613400000000000389e+00 5.320270669806194397e-02
4626 6.628199999999999648e+00 2.941482619360509879e-02
4627 6.600799999999999557e+00 3.476941184432087717e-02
4628 6.630599999999999383e+00 3.451793736595498707e-02
4629 6.654799999999999827e+00 2.369708842874997112e-02
4630 6.659800000000001496e+00 3.572718852638696180e-02
4631 6.668600000000000527e+00 4.224651464913996984e-02
4632 6.692399999999999238e+00 3.375274803627103387e-02
4633 6.679199999999999804e+00 4.523220091925652525e-02
4634 6.692399999999999238e+00 5.118015240305566482e-02
4635 6.698600000000000776e+00 5.781667579513725952e-02
4636 6.719800000000001106e+00 4.368102562898443231e-02
4637 6.727600000000000691e+00 3.921489512927457677e-02
4638 6.759199999999999875e+00 2.475382798679837820e-02
4639 6.732999999999999652e+00 2.120565962190275669e-02
4640 6.731799999999999784e+00 4.776726912855704804e-02
4641 6.686200000000001253e+00 6.177015460560222188e-02
4642 6.711000000000000298e+00 5.228766584960553576e-02
4643 6.687399999999999345e+00 7.573564550461034384e-02
4644 6.764400000000000190e+00 3.809734898913572781e-02
4645 6.646200000000000330e+00 4.076802668758934545e-02
4646 6.628800000000000914e+00 4.124114450400236803e-02
4647 6.663800000000000168e+00 3.727454895770035415e-02
4648 6.666400000000000325e+00 3.088378215180249964e-02
4649 6.673600000000000421e+00 5.854270236331771127e-02
4650 6.674000000000001265e+00 6.679281398473939368e-02
4651 6.664600000000000080e+00 3.529260545780090602e-02
4652 6.665799999999999947e+00 3.153334742776293942e-02
4653 6.625799999999999912e+00 3.665012960413648740e-02
4654 6.654200000000000337e+00 4.748675604839737441e-02
4655 6.623600000000000598e+00 5.791759663521965640e-02
4656 6.660200000000000564e+00 3.330513473925610091e-02
4657 6.622400000000000730e+00 4.923868397916426887e-02
4658 6.555400000000000560e+00 5.212722896912894144e-02
4659 6.586000000000000298e+00 6.000866604083113925e-02
4660 6.601399999999999935e+00 7.146501241866548559e-02
4661 6.588000000000000966e+00 5.530063290777060409e-02
4662 6.680399999999998784e+00 5.408999907561465315e-02
4663 6.692400000000001015e+00 4.652878678839586502e-02
4664 6.625000000000000000e+00 5.355968633216586644e-02
4665 6.590999999999999304e+00 5.795446488407951513e-02
4666 6.605400000000000382e+00 6.424054794286854220e-02
4667 6.625799999999999912e+00 5.726038770389179494e-02
4668 6.599000000000001087e+00 3.862123768084076147e-02
4669 6.666800000000000281e+00 5.872675710440677932e-02
4670 6.623000000000000220e+00 5.241984357092258767e-02
4671 6.697400000000000020e+00 2.686648469748130139e-02
4672 6.706599999999999895e+00 5.649679636935172472e-02
4673 6.670199999999999463e+00 6.377109062890480573e-02
4674 6.636199999999999655e+00 4.582785179342353105e-02
4675 6.650199999999999889e+00 6.307544688704161406e-02
4676 6.681399999999999118e+00 2.598861289103356412e-02
4677 6.676800000000000068e+00 6.950994173497775097e-02
4678 6.684600000000000541e+00 7.003633342772876136e-02
4679 6.692000000000000171e+00 7.606523516035419707e-02
4680 6.641599999999999504e+00 7.887438113861813815e-02
4681 6.660200000000000564e+00 8.479311292787865273e-02
4682 6.726600000000000357e+00 7.508746899450005619e-02
4683 6.759000000000000341e+00 8.369420529522940411e-02
4684 6.730999999999999872e+00 1.038845513057644471e-01
4685 6.750000000000000000e+00 7.778328869365178089e-02
4686 6.718399999999999928e+00 7.753894505343750243e-02
4687 6.705200000000000493e+00 6.698441609807471997e-02
4688 6.699399999999999800e+00 9.424419345508770751e-02
4689 6.652600000000001401e+00 1.114861785155451812e-01
4690 6.684199999999999697e+00 9.916144412018217114e-02
4691 6.661199999999999122e+00 8.798927207336132428e-02
4692 6.689400000000000901e+00 5.841753161508968922e-02
4693 6.615399999999999281e+00 6.891943122226125429e-02
4694 6.626199999999999868e+00 7.405533066565841982e-02
4695 6.665999999999999481e+00 5.399555537264162652e-02
4696 6.679800000000000182e+00 4.872896469247013640e-02
4697 6.663600000000000634e+00 5.846065343459653368e-02
4698 6.651400000000000645e+00 5.595040661156988615e-02
4699 6.680199999999999250e+00 5.197799534418393042e-02
4700 6.647400000000000198e+00 5.494186017964805546e-02
4701 6.624200000000000088e+00 9.090144113269059412e-02
4702 6.687199999999999811e+00 8.693464211693743837e-02
4703 6.738799999999999457e+00 6.657350824464643158e-02
4704 6.742200000000001303e+00 4.926938197298598443e-02
4705 6.741400000000000503e+00 7.255816976743566238e-02
4706 6.689400000000000901e+00 7.319704912084916415e-02
4707 6.726799999999999891e+00 7.272050604884433556e-02
4708 6.637600000000000833e+00 4.012839393746032296e-02
4709 6.688200000000000145e+00 9.972899277542116026e-02
4710 6.651799999999999713e+00 4.583570660522214707e-02
4711 6.671400000000000219e+00 5.442249534889040397e-02
4712 6.679800000000000182e+00 3.814016255864677990e-02
4713 6.655799999999999272e+00 3.582446091708849090e-02
4714 6.662600000000000300e+00 4.310415293217106925e-02
4715 6.678799999999999848e+00 2.840760461566585113e-02
4716 6.697400000000000020e+00 2.654746692247671874e-02
4717 6.699200000000000266e+00 4.250590547206357928e-02
4718 6.678199999999999470e+00 4.240698055745061729e-02
4719 6.674400000000000333e+00 3.489366704718779855e-02
4720 6.700599999999999667e+00 3.058313260606250472e-02
4721 6.707399999999999807e+00 5.035601255063799214e-02
4722 6.717399999999999594e+00 4.513056613870482930e-02
4723 6.701000000000000512e+00 3.936089429878349838e-02
4724 6.691599999999999326e+00 5.890507618193868006e-02
4725 6.656000000000000583e+00 5.369841710888687003e-02
4726 6.656600000000000072e+00 4.444196215290228263e-02
4727 6.654799999999999827e+00 3.420689988876522009e-02
4728 6.683799999999999741e+00 5.449432998028328617e-02
4729 6.677400000000000446e+00 3.979708532041000002e-02
4730 6.658800000000001162e+00 7.700825929729877839e-02
4731 6.673000000000000043e+00 6.743530232749016251e-02
4732 6.705599999999999561e+00 7.504537294197417829e-02
4733 6.655000000000001137e+00 7.195998888271178118e-02
4734 6.731600000000000250e+00 7.282889536440867451e-02
4735 6.711599999999999788e+00 8.875070703943721551e-02
4736 6.657999999999999474e+00 1.098198524857868646e-01
4737 6.760399999999999743e+00 1.023076145748692128e-01
4738 6.675600000000000200e+00 1.032339479047469366e-01
4739 6.675199999999999356e+00 1.013782619697141396e-01
4740 6.635399999999999743e+00 8.054295748232744023e-02
4741 6.665600000000000414e+00 9.542519583422404139e-02
4742 6.670199999999999463e+00 8.106066863775547582e-02
4743 6.652799999999999159e+00 1.186818941540789540e-01
4744 6.677400000000000446e+00 1.096688105160258941e-01
4745 6.689000000000000057e+00 9.552298152800715869e-02
4746 6.668400000000000105e+00 9.953917821641886099e-02
4747 6.722800000000001219e+00 8.161441049226542122e-02
4748 6.720000000000000639e+00 6.333466665263191853e-02
4749 6.649600000000001288e+00 6.484048118266866334e-02
4750 6.629400000000001292e+00 4.273134680770081240e-02
4751 6.768800000000000594e+00 8.187913043016521730e-02
4752 6.664600000000000080e+00 6.219749191084789075e-02
4753 6.673599999999998644e+00 6.213829736965768152e-02
4754 6.713800000000000878e+00 5.127447708168268031e-02
4755 6.682400000000001228e+00 9.619546766870043508e-02
4756 6.721999999999999531e+00 6.422398305929029327e-02
4757 6.659600000000000186e+00 4.271730328567104051e-02
4758 6.699800000000000644e+00 6.110083469151624674e-02
4759 6.698600000000000776e+00 5.456782935026826403e-02
4760 6.715000000000000746e+00 8.277922444671730051e-02
4761 6.677000000000001378e+00 9.395317982910428301e-02
4762 6.686799999999999855e+00 8.708497000056897308e-02
4763 6.693800000000000416e+00 9.466843190842445799e-02
4764 6.719800000000001106e+00 7.670483687486719104e-02
4765 6.775200000000000777e+00 9.284024989195156785e-02
4766 6.779600000000000293e+00 1.042902104705902000e-01
4767 6.721999999999999531e+00 8.667548673067834719e-02
4768 6.706599999999999895e+00 8.581496373010945311e-02
4769 6.650399999999999423e+00 1.082525196011621949e-01
4770 6.683199999999999363e+00 8.572766181344258773e-02
4771 6.653200000000000891e+00 6.325782165076497543e-02
4772 6.645199999999999996e+00 6.472304071966955563e-02
4773 6.707800000000000651e+00 7.279472508362132277e-02
4774 6.701999999999999957e+00 6.821495437219020352e-02
4775 6.657599999999999518e+00 7.732456272103965800e-02
4776 6.733799999999999564e+00 6.880604624595137997e-02
4777 6.700000000000000178e+00 5.517463185196617298e-02
4778 6.738800000000000345e+00 3.895885008569946462e-02
4779 6.761199999999999655e+00 4.154939229399157857e-02
4780 6.751599999999998936e+00 5.705618283762059484e-02
4781 6.707800000000000651e+00 5.928669327935236211e-02
4782 6.737399999999999167e+00 7.079864405481220424e-02
4783 6.758200000000000429e+00 7.178100027165965069e-02
4784 6.734799999999999898e+00 5.464752510407036579e-02
4785 6.749399999999999622e+00 7.021031263283192270e-02
4786 6.733400000000000496e+00 7.615016743251454279e-02
4787 6.744600000000000151e+00 8.387638523446273864e-02
4788 6.692400000000001015e+00 9.036220448838105934e-02
4789 6.695600000000000662e+00 8.779548963357965141e-02
4790 6.701200000000000045e+00 6.537608125300872763e-02
4791 6.711000000000000298e+00 7.471171260250963897e-02
4792 6.663599999999999746e+00 4.435457135403297196e-02
4793 6.656999999999999140e+00 3.850818094898799532e-02
4794 6.642000000000000348e+00 4.505285784498036517e-02
4795 6.711599999999999788e+00 3.651914566361047498e-02
4796 6.671400000000000219e+00 5.362133903587265604e-02
4797 6.706599999999999007e+00 4.574765567764106644e-02
4798 6.702199999999999491e+00 6.370582390959247943e-02
4799 6.767199999999999882e+00 7.254151914593465200e-02
4800 6.686400000000000787e+00 7.032871390833193848e-02
4801 6.718200000000000394e+00 6.787600459661714825e-02
4802 6.710800000000000765e+00 8.103006849312177629e-02
4803 6.695000000000000284e+00 8.372526500405959304e-02
4804 6.666999999999999815e+00 7.363694724796782110e-02
4805 6.721799999999999997e+00 8.347138431822008486e-02
4806 6.641799999999999038e+00 7.598284016802746288e-02
4807 6.696000000000000618e+00 9.598666574061205659e-02
4808 6.638599999999999390e+00 7.922151222994928965e-02
4809 6.651200000000000223e+00 5.468557396608343668e-02
4810 6.671800000000000175e+00 8.964882598227379151e-02
4811 6.650799999999999379e+00 7.600126314739773237e-02
4812 6.698800000000000310e+00 9.047978779815975259e-02
4813 6.658199999999999008e+00 7.757700690281887912e-02
4814 6.708600000000001451e+00 5.254224966633994770e-02
4815 6.696000000000000618e+00 7.649261402253156039e-02
4816 6.673799999999999955e+00 5.769949739815767586e-02
4817 6.643000000000000682e+00 5.994731019820662837e-02
4818 6.631199999999999761e+00 7.382704111638228872e-02
4819 6.660999999999999588e+00 5.358880480100298993e-02
4820 6.619600000000000151e+00 5.276104623678336963e-02
4821 6.602800000000000225e+00 7.459404801993249623e-02
4822 6.641000000000000014e+00 6.782565886152534806e-02
4823 6.622400000000000730e+00 7.593397131719112347e-02
4824 6.647599999999999731e+00 8.179369168829583869e-02
4825 6.637999999999999901e+00 7.971449052713064365e-02
4826 6.688599999999999213e+00 8.962169380233789284e-02
4827 6.638599999999999390e+00 8.658849808144267191e-02
4828 6.690199999999999925e+00 8.105672088112125806e-02
4829 6.628600000000000492e+00 7.864482182572476998e-02
4830 6.648399999999999643e+00 8.531522724578537165e-02
4831 6.691399999999999793e+00 6.653756833549001604e-02
4832 6.659200000000000230e+00 6.219800639891934213e-02
4833 6.608799999999999564e+00 2.575795022900696785e-02
4834 6.627799999999998803e+00 5.184546267514647533e-02
4835 6.600600000000000023e+00 5.310412413363018586e-02
4836 6.570800000000000196e+00 6.963183180126743255e-02
4837 6.598599999999999355e+00 6.682909545998660938e-02
4838 6.623199999999999754e+00 4.198799828522431499e-02
4839 6.598799999999999777e+00 5.265009021834624048e-02
4840 6.616799999999999571e+00 4.249178744181048017e-02
4841 6.562600000000000655e+00 8.184111436191467137e-02
4842 6.601999999999999424e+00 9.677313676842352885e-02
4843 6.623599999999998822e+00 9.766702616543629367e-02
4844 6.548199999999999577e+00 6.902602407787941652e-02
4845 6.539199999999999235e+00 6.754340826461158187e-02
4846 6.604800000000000004e+00 6.309700468326526202e-02
4847 6.567600000000000549e+00 7.675759245833596589e-02
4848 6.620399999999999174e+00 6.041297873801626528e-02
4849 6.574800000000000644e+00 7.748930248750472705e-02
4850 6.584600000000000009e+00 6.319341737871120301e-02
4851 6.589000000000000412e+00 7.315572431464265057e-02
4852 6.599200000000000621e+00 5.545982329578771214e-02
4853 6.623199999999999754e+00 6.957781255544037702e-02
4854 6.626800000000000246e+00 8.693004083744587662e-02
4855 6.599200000000000621e+00 9.101841571901810035e-02
4856 6.586000000000000298e+00 6.683352452175478353e-02
4857 6.648799999999999599e+00 8.385482693321832937e-02
4858 6.540799999999999947e+00 7.742010074909484729e-02
4859 6.587799999999999656e+00 8.297006689162067516e-02
4860 6.550800000000000622e+00 7.862132026365355186e-02
4861 6.578799999999999315e+00 7.911379146520530758e-02
4862 6.545199999999999463e+00 6.897500996737879198e-02
4863 6.620199999999999640e+00 6.492666632440022290e-02
4864 6.580999999999998629e+00 5.106623150380296822e-02
4865 6.599599999999999689e+00 5.690595750885839993e-02
4866 6.601000000000000867e+00 7.389884978807174931e-02
4867 6.607999999999999652e+00 6.440310551518467486e-02
4868 6.572200000000000486e+00 6.389641617493109493e-02
4869 6.551000000000000156e+00 5.243205126637717067e-02
4870 6.595600000000000129e+00 5.929492389741307379e-02
4871 6.572000000000000064e+00 6.166749548992565833e-02
4872 6.595600000000000129e+00 4.432389874548495895e-02
4873 6.664799999999999613e+00 3.712077585396080653e-02
4874 6.628199999999999648e+00 3.829819839104707524e-02
4875 6.655799999999999272e+00 3.824280324453220581e-02
4876 6.633800000000000807e+00 3.788551174261736015e-02
4877 6.618399999999999395e+00 4.197008458414153848e-02
4878 6.710599999999999454e+00 3.195947433860573533e-02
4879 6.675999999999999268e+00 5.618184760222822566e-02
4880 6.669400000000000439e+00 3.803009334724272161e-02
4881 6.720000000000000639e+00 5.081889412413460178e-02
4882 6.743000000000000327e+00 4.883687131665988279e-02
4883 6.706999999999998963e+00 5.718881009428328915e-02
4884 6.726200000000000401e+00 5.943830414808277257e-02
4885 6.664400000000000546e+00 5.212569423998106299e-02
4886 6.677599999999999980e+00 4.046885221994820508e-02
4887 6.700000000000000178e+00 3.847908522821191085e-02
4888 6.710800000000000765e+00 6.555510658979965544e-02
4889 6.630200000000000315e+00 3.584901672291725128e-02
4890 6.638399999999999856e+00 4.216785505571744863e-02
4891 6.658599999999999852e+00 1.469857135914911204e-02
4892 6.694599999999999440e+00 3.786988249255595490e-02
4893 6.675600000000000200e+00 3.494635889474031337e-02
4894 6.607800000000000118e+00 3.461722114786229543e-02
4895 6.592600000000000016e+00 4.296100557482328969e-02
4896 6.658799999999999386e+00 3.709598361008902695e-02
4897 6.687800000000000189e+00 3.792561139915865548e-02
4898 6.695000000000000284e+00 5.229072575514703836e-02
4899 6.711799999999999322e+00 2.796340465680098933e-02
4900 6.730200000000000848e+00 5.113229898997297823e-02
4901 6.676800000000000068e+00 5.249258995324956184e-02
4902 6.668000000000001037e+00 6.970796224248711204e-02
4903 6.732600000000000584e+00 5.927063353803465467e-02
4904 6.716200000000000614e+00 4.906110475723103603e-02
4905 6.752800000000000580e+00 6.385696516434212489e-02
4906 6.687999999999999723e+00 6.343248379182379881e-02
4907 6.750199999999999534e+00 4.145107959993329927e-02
4908 6.743600000000000705e+00 3.766653687293271269e-02
4909 6.775399999999999423e+00 4.127333279491738477e-02
4910 6.767799999999999372e+00 5.035664802188484501e-02
4911 6.746800000000000352e+00 3.787178369181990606e-02
4912 6.683199999999999363e+00 2.701318196732853394e-02
4913 6.680400000000000560e+00 5.628470484954156000e-02
4914 6.748999999999999666e+00 3.457976286789717080e-02
4915 6.722799999999999443e+00 4.757511954793170600e-02
4916 6.733199999999999186e+00 2.748876133986390830e-02
4917 6.699799999999998867e+00 3.091459202383233656e-02
4918 6.788599999999999746e+00 3.765379130977380279e-02
4919 6.775000000000000355e+00 2.326198615767788996e-02
4920 6.705000000000000071e+00 2.370316434571550016e-02
4921 6.647599999999999731e+00 3.895597515144502698e-02
4922 6.696000000000000618e+00 2.517300141024108109e-02
4923 6.694200000000000372e+00 1.842693680458037248e-02
4924 6.731199999999999406e+00 4.948971610344920363e-02
4925 6.723999999999999311e+00 6.540886790030839282e-02
4926 6.639599999999999724e+00 4.806961618319819524e-02
4927 6.642200000000000770e+00 3.672644823556998200e-02
4928 6.698600000000000776e+00 6.523226195679561468e-02
4929 6.717999999999999083e+00 5.770615218501399385e-02
4930 6.714199999999999946e+00 4.635549589854483232e-02
4931 6.705599999999999561e+00 3.646982314187982577e-02
4932 6.687199999999999811e+00 6.517999693157397467e-02
4933 6.690800000000000303e+00 5.454202049796107871e-02
4934 6.720200000000000173e+00 5.635629512308279465e-02
4935 6.718799999999999883e+00 7.687829342538758659e-02
4936 6.703999999999998849e+00 5.429106740523710617e-02
4937 6.700200000000000600e+00 4.125569051658210112e-02
4938 6.769400000000000084e+00 1.290457283291472287e-02
4939 6.759000000000000341e+00 3.561684994493485856e-02
4940 6.735599999999999810e+00 3.793425892250959497e-02
4941 6.757399999999999629e+00 3.202573964797682249e-02
4942 6.751999999999999780e+00 4.095460902023113914e-02
4943 6.772000000000000242e+00 6.299714279235202330e-02
4944 6.679199999999999804e+00 4.839785119196927943e-02
4945 6.700199999999999712e+00 4.841107311349331088e-02
4946 6.693200000000000038e+00 3.939076033792704434e-02
4947 6.688399999999999679e+00 4.079078327269523851e-02
4948 6.706399999999999473e+00 5.567376401861116875e-02
4949 6.634999999999999787e+00 5.638084781200076306e-02
4950 6.666599999999999859e+00 5.731010382122860014e-02
4951 6.645000000000000462e+00 8.728802896159348901e-02
4952 6.647000000000000242e+00 6.913002242152106736e-02
4953 6.673599999999998644e+00 8.631458741139884372e-02
4954 6.646600000000001174e+00 8.090715666738008960e-02
4955 6.648200000000000109e+00 1.137138162230078436e-01
4956 6.662400000000000766e+00 7.602820529250967074e-02
4957 6.655200000000000671e+00 7.492897970745365788e-02
4958 6.676800000000000068e+00 8.526072953007148014e-02
4959 6.709399999999999586e+00 7.609183924705718860e-02
4960 6.729200000000000514e+00 3.204921215880338070e-02
4961 6.711799999999999322e+00 4.638741208560795415e-02
4962 6.659000000000000696e+00 4.226677181900698188e-02
4963 6.625199999999999534e+00 5.913063503802409859e-02
4964 6.731799999999999784e+00 6.916496222799517479e-02
4965 6.718000000000000860e+00 3.775182114812481587e-02
4966 6.769800000000000928e+00 4.880606519685849742e-02
4967 6.757200000000000095e+00 6.727043927313092198e-02
4968 6.726399999999999935e+00 6.334767556903728170e-02
4969 6.669199999999999129e+00 4.381543107171263773e-02
4970 6.724000000000001087e+00 3.101612483854169350e-02
4971 6.717000000000000526e+00 3.906507391519938727e-02
4972 6.686199999999999477e+00 3.269666649675466441e-02
4973 6.729400000000000048e+00 4.225976810158808827e-02
4974 6.652199999999998781e+00 4.640293094191354217e-02
4975 6.701200000000000045e+00 6.068040870000791787e-02
4976 6.713200000000000500e+00 4.644515044652117869e-02
4977 6.763999999999998458e+00 8.133191255589651558e-02
4978 6.750600000000000378e+00 6.746768115179285763e-02
4979 6.735599999999999810e+00 6.129508952599717342e-02
4980 6.759600000000000719e+00 5.411513651465740815e-02
4981 6.722799999999999443e+00 4.250684650735691433e-02
4982 6.706399999999999473e+00 3.527106462810555843e-02
4983 6.717200000000000060e+00 2.770472883823266522e-02
4984 6.700200000000000600e+00 2.647625351140146799e-02
4985 6.724200000000000621e+00 6.844641699899277343e-02
4986 6.743599999999998929e+00 5.619508875337776710e-02
4987 6.653000000000000469e+00 5.518333081647038008e-02
4988 6.635399999999999743e+00 6.124155451978665482e-02
4989 6.677200000000000912e+00 6.026501472662224024e-02
4990 6.644400000000000084e+00 3.331618225427399743e-02
4991 6.654999999999999361e+00 3.265823020312028785e-02
4992 6.705199999999999605e+00 3.895371612567927189e-02
4993 6.660999999999999588e+00 2.951338679311469801e-02
4994 6.652400000000000091e+00 6.013358462623033529e-02
4995 6.602600000000000691e+00 5.962992537308776930e-02
4996 6.587200000000000166e+00 5.733857340394857977e-02
4997 6.575000000000000178e+00 6.115030662228927716e-02
4998 6.628000000000000114e+00 6.210185182424113326e-02
4999 6.577200000000000379e+00 6.576710423912551784e-02
5000 6.577599999999999447e+00 7.757659440836521536e-02
5001 6.582800000000000651e+00 7.997269534034734395e-02
5002 6.580199999999999605e+00 7.076349341291736372e-02
5003 6.545799999999999841e+00 7.036499129538775765e-02
5004 6.514399999999999302e+00 3.971357450545096035e-02
5005 6.559999999999999609e+00 6.072627108591469036e-02
5006 6.617199999999999527e+00 5.184854867785597399e-02
5007 6.563600000000000989e+00 3.757509813693107881e-02
5008 6.612399999999999167e+00 5.290640792947485377e-02
5009 6.634399999999999409e+00 5.180625444866671092e-02
5010 6.642399999999999416e+00 3.646762948150034794e-02
5011 6.668200000000000571e+00 6.082328501486911065e-02
5012 6.606400000000000716e+00 7.951231351180779172e-02
5013 6.588799999999999102e+00 5.446863317543403776e-02
5014 6.592799999999999550e+00 6.066458604490772982e-02
5015 6.677199999999999136e+00 5.795888197679459342e-02
5016 6.671999999999999709e+00 4.202380277890140070e-02
5017 6.673600000000000421e+00 6.051882351797657073e-02
5018 6.666800000000000281e+00 7.456669497838834537e-02
5019 6.683199999999999363e+00 6.221408200721114529e-02
5020 6.679199999999999804e+00 7.362358317821815490e-02
5021 6.724400000000000155e+00 6.114088648359625872e-02
5022 6.619199999999999307e+00 5.259764253272192908e-02
5023 6.627599999999999270e+00 5.762194026583983275e-02
5024 6.654999999999999361e+00 6.459411737921658125e-02
5025 6.670799999999999841e+00 5.554054374958889567e-02
5026 6.666800000000000281e+00 6.093301239886302761e-02
5027 6.687600000000000655e+00 3.754421393503923343e-02
5028 6.635800000000000587e+00 4.610804702001586319e-02
5029 6.612000000000000099e+00 6.074800408243875155e-02
5030 6.584799999999999542e+00 5.566212356710795867e-02
5031 6.621399999999999508e+00 5.923147811763598836e-02
5032 6.654200000000000337e+00 5.689456916086094163e-02
5033 6.605999999999999872e+00 5.989858095147155420e-02
5034 6.663999999999999702e+00 9.689004076787248454e-02
5035 6.662600000000000300e+00 6.924657392246923171e-02
5036 6.623400000000001064e+00 7.223439623891100836e-02
5037 6.696399999999999686e+00 6.890259791909153497e-02
5038 6.673000000000000043e+00 7.216425708063516076e-02
5039 6.678199999999999470e+00 7.718569815710682458e-02
5040 6.663400000000000212e+00 6.301022139304059133e-02
5041 6.686799999999999855e+00 5.351141934204312750e-02
5042 6.684999999999999609e+00 5.174475818863203541e-02
5043 6.652800000000000935e+00 4.186970265000696662e-02
5044 6.645799999999999486e+00 5.392691350337051881e-02
5045 6.753199999999999648e+00 3.260233120499204246e-02
5046 6.749399999999999622e+00 6.328070796064154402e-02
5047 6.786199999999999122e+00 5.431861559355134761e-02
5048 6.804399999999999338e+00 8.956454655721761415e-02
5049 6.725800000000001333e+00 7.534634695856197439e-02
5050 6.739199999999999413e+00 8.134440361819605947e-02
5051 6.700400000000000134e+00 5.937177780730499427e-02
5052 6.641599999999999504e+00 7.582485080763425034e-02
5053 6.673999999999999488e+00 5.529339924439437975e-02
5054 6.694799999999998974e+00 5.702659028909234235e-02
5055 6.681199999999999584e+00 5.918540360595674066e-02
5056 6.739199999999999413e+00 4.860897036556116602e-02
5057 6.746000000000000441e+00 4.774348123042567588e-02
5058 6.715600000000000236e+00 2.104015209070501241e-02
5059 6.720799999999999663e+00 2.392053511107148853e-02
5060 6.756800000000001027e+00 1.563943733003204245e-02
5061 6.759000000000000341e+00 4.855759466859937284e-02
5062 6.701600000000000890e+00 5.894173394124071347e-02
5063 6.728799999999999670e+00 6.599478767296709791e-02
5064 6.703799999999999315e+00 5.733089917313357459e-02
5065 6.698199999999999932e+00 8.082395684449011908e-02
5066 6.723200000000000287e+00 7.729237996076980532e-02
5067 6.703199999999999825e+00 5.036141380064700079e-02
5068 6.667600000000000193e+00 7.982811534791472985e-02
5069 6.650399999999999423e+00 8.409927466988044442e-02
5070 6.676000000000000156e+00 6.429992223945524277e-02
5071 6.608999999999999986e+00 9.555856842795409922e-02
5072 6.708599999999999675e+00 6.340637191954764940e-02
5073 6.709400000000000475e+00 7.999479983098904678e-02
5074 6.681599999999998651e+00 4.294051699735345479e-02
5075 6.666999999999999815e+00 5.453952695064389483e-02
5076 6.721400000000000041e+00 5.346071454816142543e-02
5077 6.647800000000001042e+00 5.645344985029696755e-02
5078 6.741400000000000503e+00 7.036624190618687158e-02
5079 6.696800000000000530e+00 5.869746161462183892e-02
5080 6.692399999999999238e+00 5.392112758464894656e-02
5081 6.739199999999999413e+00 4.342110086121721974e-02
5082 6.713599999999999568e+00 3.627186237291934318e-02
5083 6.693399999999999572e+00 4.838479099882523476e-02
5084 6.680600000000000094e+00 2.442719795637638552e-02
5085 6.699200000000000266e+00 2.414191376009787796e-02
5086 6.709200000000000053e+00 2.751494139553995952e-02
5087 6.700999999999998735e+00 3.365115154047476631e-02
5088 6.717799999999999550e+00 3.109649497933809903e-02
5089 6.694200000000000372e+00 3.924018348580954330e-02
5090 6.692800000000000082e+00 4.459452881240030808e-02
5091 6.694599999999999440e+00 4.595267130428866420e-02
5092 6.719199999999998951e+00 4.706200165738816388e-02
5093 6.769599999999999618e+00 6.112452862803933323e-02
5094 6.786199999999999122e+00 4.289652666592015662e-02
5095 6.736199999999999299e+00 5.796992323610580117e-02
5096 6.761000000000000121e+00 2.288055943372017259e-02
5097 6.794200000000000905e+00 4.189644376316440516e-02
5098 6.737800000000000011e+00 3.456055555109032590e-02
5099 6.730999999999999872e+00 2.526657871576601030e-02
5100 6.667999999999999261e+00 2.103140508858118707e-02
5101 6.654600000000000293e+00 4.959080559942543459e-02
5102 6.753400000000000958e+00 4.768865693223080932e-02
5103 6.773600000000000065e+00 3.266998622589237927e-02
5104 6.701800000000000423e+00 4.207269898639729583e-02
5105 6.708000000000000185e+00 3.762127057928793539e-02
5106 6.688599999999999213e+00 5.929155083146323696e-02
5107 6.647599999999999731e+00 4.978803069011662058e-02
5108 6.620600000000000485e+00 4.964884691510971365e-02
5109 6.673400000000000887e+00 4.285006417731489908e-02
5110 6.690800000000000303e+00 3.825430694706159762e-02
5111 6.692199999999999704e+00 2.800199992857645148e-02
5112 6.724800000000000111e+00 3.218620822650603008e-02
5113 6.736400000000000610e+00 2.140392487372347677e-02
5114 6.722400000000000375e+00 4.955530244080846858e-02
5115 6.725600000000000023e+00 2.686052866196057126e-02
5116 6.756199999999999761e+00 3.421976037321117214e-02
5117 6.690800000000000303e+00 4.561350677156928574e-02
5118 6.668400000000000105e+00 9.584929838032206495e-02
5119 6.691800000000000637e+00 7.388607446603180640e-02
5120 6.647799999999999265e+00 5.243235642234671950e-02
5121 6.660599999999999632e+00 4.978401349831085287e-02
5122 6.738199999999999079e+00 6.344345513920252033e-02
5123 6.708599999999999675e+00 7.549230424354533286e-02
5124 6.718399999999999928e+00 7.558973475280889032e-02
5125 6.682800000000000296e+00 7.516456611994776216e-02
5126 6.754199999999999982e+00 9.596849483033481620e-02
5127 6.724999999999999645e+00 7.659973890294918819e-02
5128 6.683400000000000674e+00 9.859801215034717792e-02
5129 6.673199999999999577e+00 8.333997840172516214e-02
5130 6.649599999999999511e+00 8.544219098314373428e-02
5131 6.674999999999999822e+00 8.098394902695217612e-02
5132 6.682800000000000296e+00 9.334855114033636936e-02
5133 6.696200000000000152e+00 8.152221783047845782e-02
5134 6.745199999999999640e+00 4.949779793081706541e-02
5135 6.753800000000000026e+00 6.658131870126926533e-02
5136 6.698800000000000310e+00 3.934605444005793984e-02
5137 6.727800000000000225e+00 7.007276218331910667e-02
5138 6.664999999999999147e+00 4.194758634295905897e-02
5139 6.728199999999999292e+00 5.744103063142239757e-02
5140 6.664399999999998769e+00 4.664384203729354805e-02
5141 6.675799999999999734e+00 5.959288548140624642e-02
5142 6.706400000000000361e+00 6.557597120897253051e-02
5143 6.713600000000001344e+00 4.264607836601161384e-02
5144 6.666999999999999815e+00 7.521063754549611735e-02
5145 6.639199999999999768e+00 6.501593650790546408e-02
5146 6.617600000000000371e+00 8.383917938529694691e-02
5147 6.640399999999999636e+00 9.659134536799868220e-02
5148 6.662599999999999412e+00 1.071244509904251685e-01
5149 6.700400000000000134e+00 8.557924982143748360e-02
5150 6.666800000000000281e+00 9.896439763874692597e-02
5151 6.653599999999999959e+00 7.525242853224076156e-02
5152 6.636999999999998678e+00 4.425381339500588512e-02
5153 6.659799999999999720e+00 6.432940229786054953e-02
5154 6.638800000000000701e+00 8.790695080595165023e-02
5155 6.639200000000000657e+00 8.937847615617540431e-02
5156 6.659399999999999764e+00 9.375952218308281072e-02
5157 6.630999999999998451e+00 6.842689529709790330e-02
5158 6.674200000000000799e+00 5.694516660788691287e-02
5159 6.666599999999999859e+00 6.196424775626672987e-02
5160 6.634199999999999875e+00 5.330470898522945977e-02
5161 6.587600000000000122e+00 5.957355117835427816e-02
5162 6.657599999999999518e+00 4.775738686318589665e-02
5163 6.730199999999999072e+00 6.646045440711340069e-02
5164 6.730999999999999872e+00 6.639518054798851376e-02
5165 6.715600000000000236e+00 4.473083947345495720e-02
5166 6.749399999999999622e+00 6.624596591491432873e-02
5167 6.693800000000000416e+00 6.177662988541854361e-02
5168 6.701399999999999579e+00 7.362912467223814428e-02
5169 6.641800000000000814e+00 4.688061433044577592e-02
5170 6.647799999999999265e+00 6.696709639815663639e-02
5171 6.685399999999999565e+00 6.420130839788229515e-02
5172 6.679999999999999716e+00 7.360163041672378170e-02
5173 6.661599999999999966e+00 5.915579430622153884e-02
5174 6.700200000000000600e+00 6.967490222454562898e-02
5175 6.681399999999999118e+00 6.314085840404766448e-02
5176 6.649800000000000821e+00 7.409205085567556470e-02
5177 6.730400000000000382e+00 6.427478510271353307e-02
5178 6.738999999999999879e+00 5.296564924552518011e-02
5179 6.662200000000000344e+00 4.821734127883873372e-02
5180 6.669599999999999973e+00 8.535272696288034866e-02
5181 6.692600000000000549e+00 4.992762762238953794e-02
5182 6.696800000000000530e+00 5.634351781704787648e-02
5183 6.727599999999999802e+00 5.090901688306305461e-02
5184 6.684399999999999231e+00 5.692493302587191967e-02
5185 6.631199999999999761e+00 4.761965980558861833e-02
5186 6.659799999999999720e+00 4.642706107433469676e-02
5187 6.652199999999998781e+00 2.825370772128850752e-02
5188 6.618399999999999395e+00 4.427875336998546296e-02
5189 6.663599999999999746e+00 6.008833497443579613e-02
5190 6.643000000000000682e+00 8.225910283974650905e-02
5191 6.574799999999998867e+00 5.365027492939807713e-02
5192 6.585199999999998610e+00 7.417730111024524453e-02
5193 6.616200000000000969e+00 7.026885512088552888e-02
5194 6.585399999999999920e+00 9.160288205073026380e-02
5195 6.648799999999999599e+00 6.094351483135836828e-02
5196 6.620400000000000951e+00 6.978286322586654822e-02
5197 6.605800000000000338e+00 6.265741775719768647e-02
5198 6.591400000000000148e+00 9.592688882685602991e-02
5199 6.597800000000001219e+00 7.099261933468858921e-02
5200 6.621999999999999886e+00 8.459976359305038107e-02
5201 6.639199999999999768e+00 4.111194473629282975e-02
5202 6.620000000000000107e+00 6.156102663211512199e-02
5203 6.657399999999999984e+00 5.412326671589585275e-02
5204 6.741000000000001435e+00 7.416252422888532092e-02
5205 6.601799999999999891e+00 9.718246755459541975e-02
5206 6.695800000000000196e+00 1.131814119014249026e-01
5207 6.677800000000000402e+00 7.138705765052928698e-02
5208 6.718399999999999928e+00 7.756576564438726062e-02
5209 6.709799999999999542e+00 6.841952937575643268e-02
5210 6.729800000000000004e+00 6.997107974013257181e-02
5211 6.735999999999999766e+00 1.004302743200476272e-01
5212 6.732999999999999652e+00 1.051395263447577055e-01
5213 6.720999999999999197e+00 1.037315766774997289e-01
5214 6.695599999999998886e+00 9.068477270192612516e-02
5215 6.693599999999999106e+00 9.828961287948989600e-02
5216 6.675399999999998890e+00 8.984635774476328052e-02
5217 6.649599999999999511e+00 1.123158403788173804e-01
5218 6.709000000000000519e+00 9.026627277117400816e-02
5219 6.691199999999999370e+00 7.331924713197757182e-02
5220 6.658599999999999852e+00 6.356011327869073857e-02
5221 6.671400000000000219e+00 7.023252807638345752e-02
5222 6.657999999999999474e+00 5.219731793876009746e-02
5223 6.666199999999999015e+00 6.764637462569593473e-02
5224 6.707200000000000273e+00 9.077550330347942953e-02
5225 6.666400000000000325e+00 9.233746801813441651e-02
5226 6.685399999999999565e+00 8.855308012711916865e-02
5227 6.665399999999999991e+00 9.280413783878384282e-02
5228 6.634199999999999875e+00 7.559068725709537639e-02
5229 6.630399999999999849e+00 8.382343347775725317e-02
5230 6.589199999999999946e+00 1.017885651731078173e-01
5231 6.620400000000000951e+00 6.457343106882265649e-02
5232 6.607000000000001094e+00 5.481240735453964813e-02
5233 6.604800000000000004e+00 8.479075421294465786e-02
5234 6.606799999999999784e+00 6.648632942191952389e-02
5235 6.534800000000001496e+00 5.665149600849039846e-02
5236 6.567000000000000171e+00 5.347522790975284268e-02
5237 6.581799999999999429e+00 7.459351178219189582e-02
5238 6.578599999999999781e+00 9.238553999409211681e-02
5239 6.585800000000000765e+00 7.794223502055866448e-02
5240 6.624399999999999622e+00 5.983350232102411376e-02
5241 6.573600000000000776e+00 6.517398253904706229e-02
5242 6.598200000000000287e+00 6.396836718253794130e-02
5243 6.593999999999999417e+00 7.032382242170856501e-02
5244 6.538999999999999702e+00 5.645245787386062031e-02
5245 6.557800000000000296e+00 7.824443750197208891e-02
5246 6.594799999999999329e+00 6.811249518260213687e-02
5247 6.605000000000001315e+00 6.799352910387879145e-02
5248 6.614800000000000679e+00 6.766470276296210340e-02
5249 6.612000000000000099e+00 6.497199396663155824e-02
5250 6.589799999999999436e+00 6.625127923293257226e-02
5251 6.671000000000001151e+00 4.592080138673541173e-02
5252 6.579800000000000537e+00 6.151903770378719383e-02
5253 6.593000000000000860e+00 7.872229671446336063e-02
5254 6.595200000000000173e+00 8.267981615847959376e-02
5255 6.580400000000000027e+00 6.818128775551252074e-02
5256 6.608200000000000962e+00 7.129286079264883502e-02
5257 6.565199999999999925e+00 7.687569186680535960e-02
5258 6.585600000000001231e+00 7.585913260774862499e-02
5259 6.519200000000000550e+00 5.844614615182083806e-02
5260 6.576400000000001356e+00 6.668169164020967821e-02
5261 6.524199999999998667e+00 6.702560704685930904e-02
5262 6.476600000000000357e+00 8.024841431455199958e-02
5263 6.564399999999999125e+00 6.357773195073893047e-02
5264 6.557000000000000384e+00 9.193998042201227683e-02
5265 6.603400000000000603e+00 6.753049681440231877e-02
5266 6.668200000000000571e+00 5.635700488847860540e-02
5267 6.684400000000001008e+00 6.946112581869093305e-02
5268 6.671800000000000175e+00 4.985290362656925184e-02
5269 6.614199999999999413e+00 6.121659905613838909e-02
5270 6.602599999999999802e+00 5.204813157069140134e-02
5271 6.659399999999999764e+00 6.874858543999277927e-02
5272 6.654999999999999361e+00 5.757846819775600672e-02
5273 6.608600000000000030e+00 4.829459597097793266e-02
5274 6.638599999999999390e+00 6.249646389996797724e-02
5275 6.709600000000000009e+00 8.383774806135955993e-02
5276 6.693200000000000038e+00 7.554728320727360780e-02
5277 6.673000000000000043e+00 6.762898786762969183e-02
5278 6.667599999999998417e+00 5.848664804893501101e-02
5279 6.679800000000000182e+00 4.396125566905476068e-02
5280 6.586000000000000298e+00 5.716222528908409400e-02
5281 6.563599999999999213e+00 5.729544484511838592e-02
5282 6.593599999999999461e+00 8.885475789174145100e-02
5283 6.594800000000001106e+00 7.526773545151993483e-02
5284 6.639000000000000234e+00 8.733888023097159670e-02
5285 6.634600000000000719e+00 7.824198361493654719e-02
5286 6.663400000000000212e+00 6.623207682082747627e-02
5287 6.675799999999999734e+00 5.400251845979033710e-02
5288 6.665200000000000458e+00 5.906633558974182935e-02
5289 6.656200000000000117e+00 6.433064588514554594e-02
5290 6.593999999999999417e+00 5.177180699956298454e-02
5291 6.707800000000000651e+00 3.627495003442452598e-02
5292 6.595600000000000129e+00 2.586364243489302703e-02
5293 6.603600000000000136e+00 2.988993141511027060e-02
5294 6.585800000000000765e+00 4.875686618313368470e-02
5295 6.601799999999999891e+00 4.777229322525764627e-02
5296 6.629399999999999515e+00 5.249350436006347542e-02
5297 6.659400000000000652e+00 4.131692147292680833e-02
5298 6.614600000000000257e+00 4.108391412706444840e-02
5299 6.609199999999999520e+00 6.621141895473925398e-02
5300 6.520199999999999996e+00 8.323287811916642298e-02
5301 6.603999999999999204e+00 8.323508875468320356e-02
5302 6.633399999999999963e+00 8.905171531194672196e-02
5303 6.629999999999999893e+00 8.850039547934233919e-02
5304 6.585799999999998988e+00 9.430987222979361762e-02
5305 6.590599999999999348e+00 9.591354440328023201e-02
5306 6.543800000000000061e+00 1.018137122395604138e-01
5307 6.560399999999999565e+00 9.522629888848982427e-02
5308 6.536800000000001276e+00 9.163117373470672233e-02
5309 6.530799999999999272e+00 8.715934832248352360e-02
5310 6.584799999999999542e+00 1.110313108992234815e-01
5311 6.513399999999999856e+00 9.906628084267618539e-02
5312 6.585200000000000387e+00 8.241960931720068717e-02
5313 6.603600000000000136e+00 8.939378054428617770e-02
5314 6.661400000000000432e+00 7.880994861056564438e-02
5315 6.637399999999999523e+00 7.569021072767602443e-02
5316 6.607800000000000118e+00 5.628171994528944483e-02
5317 6.618999999999999773e+00 6.040728432896152328e-02
5318 6.542799999999999727e+00 6.888564436803945590e-02
5319 6.654599999999999405e+00 7.813352673468672294e-02
5320 6.716800000000000992e+00 5.780062283401449924e-02
5321 6.720599999999999241e+00 5.327108033445543400e-02
5322 6.738400000000000389e+00 6.886311058905200677e-02
5323 6.733600000000000030e+00 5.968892694629376883e-02
5324 6.744600000000001039e+00 7.282614914987614596e-02
5325 6.741400000000000503e+00 8.935215722074096867e-02
5326 6.667600000000000193e+00 7.383148379925735805e-02
5327 6.721000000000000973e+00 7.009992867328765365e-02
5328 6.723399999999999821e+00 7.377023790120246227e-02
5329 6.693600000000000882e+00 8.779047784355663298e-02
5330 6.643800000000000594e+00 8.829242323098859813e-02
5331 6.638600000000001167e+00 9.041265398161915656e-02
5332 6.641399999999999970e+00 9.583093446272969440e-02
5333 6.604600000000000470e+00 1.060711459351693087e-01
5334 6.603999999999999204e+00 1.053136268485706240e-01
5335 6.573000000000000398e+00 9.937524842736247810e-02
5336 6.652200000000000557e+00 1.072049998834009171e-01
5337 6.666800000000000281e+00 8.460231675314804078e-02
5338 6.643000000000000682e+00 9.848654730469545704e-02
5339 6.616999999999999993e+00 1.055431665244131317e-01
5340 6.609199999999999520e+00 1.159346022548919525e-01
5341 6.644400000000000084e+00 1.021342645736483118e-01
5342 6.627200000000000202e+00 1.145510890389087461e-01
5343 6.648400000000000531e+00 1.124137358155131439e-01
5344 6.658199999999999008e+00 1.050171033689274308e-01
5345 6.715399999999999814e+00 1.275083056118307689e-01
5346 6.706000000000000405e+00 8.410564784840557362e-02
5347 6.731199999999999406e+00 8.742923996009563381e-02
5348 6.690999999999999837e+00 1.036027026674496559e-01
5349 6.657799999999999940e+00 1.105721122164173287e-01
5350 6.657399999999999984e+00 1.259655826009628554e-01
5351 6.701200000000000045e+00 1.257201336302185279e-01
5352 6.730400000000000382e+00 1.103059744528825936e-01
5353 6.659399999999999764e+00 7.388888955722637542e-02
5354 6.644599999999999618e+00 7.282834612978655864e-02
5355 6.605000000000001315e+00 7.248448109768036718e-02
5356 6.628800000000000026e+00 8.045838675986494160e-02
5357 6.713400000000000034e+00 7.500751962303514597e-02
5358 6.637800000000000367e+00 6.864249412718032017e-02
5359 6.645199999999999996e+00 9.944501998591995240e-02
5360 6.673000000000000043e+00 1.001395026949904177e-01
5361 6.621199999999999974e+00 1.005180182852806192e-01
5362 6.682199999999999918e+00 9.167394395355746295e-02
5363 6.644400000000000084e+00 8.924554890861495504e-02
5364 6.627800000000000580e+00 9.247762972741031817e-02
5365 6.684199999999999697e+00 9.820362518766813376e-02
5366 6.695000000000000284e+00 9.175314708499110461e-02
5367 6.718000000000000860e+00 8.420356286998792461e-02
5368 6.796400000000000219e+00 1.037996531786112703e-01
5369 6.723000000000000753e+00 1.062807602532085671e-01
5370 6.690399999999999459e+00 9.292259144040272700e-02
5371 6.700000000000000178e+00 7.672235658528746283e-02
5372 6.672799999999999621e+00 8.531747769361196221e-02
5373 6.677199999999999136e+00 7.956853649527548256e-02
5374 6.656200000000000117e+00 8.766636755335531495e-02
5375 6.702399999999999913e+00 6.084380001281970013e-02
5376 6.723799999999999777e+00 1.003710715295995926e-01
5377 6.777600000000001401e+00 9.071740737036085300e-02
5378 6.740999999999999659e+00 6.955573304911667754e-02
5379 6.705799999999999095e+00 7.759556688368225708e-02
5380 6.690400000000001235e+00 8.527114400546052797e-02
5381 6.757600000000000939e+00 1.106416196555347065e-01
5382 6.764799999999999258e+00 1.060940714649033501e-01
5383 6.727800000000000225e+00 1.172915683244111079e-01
5384 6.719599999999999795e+00 1.320853057686584564e-01
5385 6.761799999999999145e+00 1.068375963788028293e-01
5386 6.668999999999999595e+00 1.129598158638726313e-01
5387 6.721799999999999997e+00 1.109974414119532515e-01
5388 6.641799999999999038e+00 1.193574128405940349e-01
5389 6.662600000000000300e+00 1.084234660947527018e-01
5390 6.654999999999999361e+00 1.210368538916969106e-01
5391 6.666599999999999859e+00 1.083898888273256145e-01
5392 6.690800000000000303e+00 1.066464814234394515e-01
5393 6.750799999999999912e+00 8.691393444091688458e-02
5394 6.772599999999999731e+00 1.026417458931793841e-01
5395 6.732400000000000162e+00 8.968058875810301644e-02
5396 6.739199999999999413e+00 9.846761904301334911e-02
5397 6.730999999999999872e+00 7.752934928141724802e-02
5398 6.648600000000000065e+00 8.269974606974309084e-02
5399 6.681000000000000050e+00 7.183313998427197367e-02
5400 6.652800000000000935e+00 8.681262580984402955e-02
5401 6.660999999999999588e+00 1.082678160858525918e-01
5402 6.679199999999999804e+00 8.331501665366210230e-02
5403 6.676199999999999690e+00 8.356812789574744049e-02
5404 6.650200000000000777e+00 9.974463394087915158e-02
5405 6.665999999999999481e+00 1.146385624473720694e-01
5406 6.638399999999999856e+00 8.127218466363504701e-02
5407 6.635800000000000587e+00 1.301240638775165714e-01
5408 6.601600000000000357e+00 1.001728905442984124e-01
5409 6.598200000000000287e+00 9.251741457693252180e-02
5410 6.587200000000000166e+00 8.276685326868477022e-02
5411 6.588800000000000878e+00 1.184376291556024086e-01
5412 6.674600000000000755e+00 1.173577777567383906e-01
5413 6.631400000000001071e+00 1.032215481379735733e-01
5414 6.662000000000000810e+00 8.147981345094010286e-02
5415 6.689599999999998658e+00 9.362589385421107857e-02
5416 6.664199999999999235e+00 1.146086907699410823e-01
5417 6.723600000000000243e+00 1.221483033038117533e-01
5418 6.698399999999999466e+00 9.805043600107041235e-02
5419 6.694200000000000372e+00 8.606016500100374667e-02
5420 6.683199999999999363e+00 8.729875142291546042e-02
5421 6.646600000000001174e+00 8.277516535773271622e-02
5422 6.661599999999999966e+00 7.190972117871130553e-02
5423 6.677400000000000446e+00 5.985154968753945981e-02
5424 6.708599999999999675e+00 7.965656281813827955e-02
5425 6.668200000000000571e+00 5.194643394882837023e-02
5426 6.686400000000000787e+00 4.663440789803158931e-02
5427 6.717399999999999594e+00 5.772528042374504981e-02
5428 6.673799999999999955e+00 6.107071311193286445e-02
5429 6.720999999999999197e+00 1.037200077130734227e-01
5430 6.635200000000000209e+00 7.558169090460993556e-02
5431 6.694800000000000750e+00 6.943048321882827612e-02
5432 6.679599999999998872e+00 7.470507345555590928e-02
5433 6.667799999999999727e+00 5.777570423629631996e-02
5434 6.701000000000000512e+00 6.517177303096791108e-02
5435 6.665599999999999525e+00 7.655722043021154222e-02
5436 6.646399999999999864e+00 8.331271211525888287e-02
5437 6.611199999999999299e+00 6.354551124981216992e-02
5438 6.629600000000000826e+00 6.049700819048812322e-02
5439 6.595200000000000173e+00 8.274945317039864023e-02
5440 6.579800000000000537e+00 5.588230489162026443e-02
5441 6.611800000000000566e+00 8.620412983146465147e-02
5442 6.550399999999998890e+00 6.728007134360067254e-02
5443 6.570400000000001128e+00 6.711578055867337134e-02
5444 6.559400000000001008e+00 5.441735017436986899e-02
5445 6.629199999999999982e+00 3.611692124198856435e-02
5446 6.649200000000000443e+00 4.957208892108538878e-02
5447 6.685800000000000409e+00 5.359059619000339919e-02
5448 6.714799999999999436e+00 5.477473870316492549e-02
5449 6.727000000000001201e+00 5.113902619330950444e-02
5450 6.696799999999998754e+00 6.455100309057944241e-02
5451 6.686600000000000321e+00 6.409031128025508006e-02
5452 6.629199999999999982e+00 7.619049809523494032e-02
5453 6.648399999999999643e+00 7.319978142043866154e-02
5454 6.615999999999999659e+00 9.064259484370477959e-02
5455 6.651600000000000179e+00 7.132494654747383034e-02
5456 6.598599999999999355e+00 5.417276068283759238e-02
5457 6.687199999999999811e+00 7.591279207090194381e-02
5458 6.648600000000000065e+00 6.099940983321079646e-02
5459 6.658800000000001162e+00 4.882900777202006659e-02
5460 6.593200000000000394e+00 7.245158383361947896e-02
5461 6.627399999999999736e+00 1.039148112638424992e-01
5462 6.623800000000000132e+00 5.791607721522570862e-02
5463 6.613199999999999079e+00 6.320531623210187688e-02
5464 6.617600000000000371e+00 6.973699161850899220e-02
5465 6.661599999999999966e+00 7.460541535304250627e-02
5466 6.669999999999999929e+00 9.022638195117874127e-02
5467 6.676600000000000534e+00 9.830426236944160567e-02
5468 6.630599999999999383e+00 1.122592000684130287e-01
5469 6.716800000000000992e+00 1.138832384506166667e-01
5470 6.720599999999999241e+00 1.099943998574472864e-01
5471 6.660599999999999632e+00 1.036704779578063867e-01
5472 6.702399999999999913e+00 9.103959578117631901e-02
5473 6.627399999999999736e+00 1.008514154585843647e-01
5474 6.650200000000000777e+00 1.092510503382003728e-01
5475 6.670400000000000773e+00 1.040709757809544361e-01
5476 6.652400000000000091e+00 1.077332260725538116e-01
5477 6.654000000000000803e+00 7.826263476270138575e-02
5478 6.668600000000000527e+00 1.011393494145577110e-01
5479 6.607599999999999696e+00 7.876070086026414063e-02
5480 6.655800000000001049e+00 9.476176444114987885e-02
5481 6.639199999999999768e+00 8.798881747131269415e-02
5482 6.649200000000000443e+00 5.805886667857022843e-02
5483 6.594599999999999795e+00 7.268375334282058120e-02
5484 6.566399999999999793e+00 6.720154760122705462e-02
5485 6.624399999999999622e+00 9.325517680000400267e-02
5486 6.605200000000000848e+00 9.443024939075404800e-02
5487 6.647400000000000198e+00 7.797979225414750082e-02
5488 6.551399999999999224e+00 6.271561209140825988e-02
5489 6.576800000000000423e+00 6.201509493663614342e-02
5490 6.625999999999999446e+00 5.302904864317294076e-02
5491 6.659799999999999720e+00 7.545244860175187585e-02
5492 6.651799999999999713e+00 8.323720322067526545e-02
5493 6.668999999999999595e+00 7.390913340041266322e-02
5494 6.652199999999998781e+00 7.382324837068601764e-02
5495 6.666799999999999393e+00 1.000705351239815355e-01
5496 6.669800000000000395e+00 1.050902088683813157e-01
5497 6.650000000000000355e+00 8.437724811819825865e-02
5498 6.611399999999998833e+00 8.164733920955416502e-02
5499 6.574200000000000266e+00 8.718458579359077143e-02
5500 6.549999999999999822e+00 8.445448478322511998e-02
5501 6.566599999999999326e+00 6.784841928888250828e-02
5502 6.581799999999999429e+00 6.445736575442724547e-02
5503 6.604999999999999538e+00 7.620026246673956838e-02
5504 6.566199999999999370e+00 5.368754045400110642e-02
5505 6.607200000000000628e+00 5.108377433197345413e-02
5506 6.620400000000000951e+00 6.404410979941864424e-02
5507 6.609399999999999054e+00 6.581951078517668530e-02
5508 6.613599999999999923e+00 7.763174608367387486e-02
5509 6.624200000000000088e+00 3.656271324724146704e-02
5510 6.594800000000001106e+00 4.454965768667597248e-02
5511 6.617600000000000371e+00 4.282672063093319326e-02
5512 6.572199999999999598e+00 5.734485155617715518e-02
5513 6.534999999999999254e+00 7.146467658920736821e-02
5514 6.544999999999999929e+00 6.873543482076759081e-02
5515 6.614600000000000257e+00 6.145085841548516420e-02
5516 6.644000000000000128e+00 2.440819534500651353e-02
5517 6.573999999999999844e+00 3.767864116445818201e-02
5518 6.596999999999999531e+00 3.165311990941801351e-02
5519 6.548799999999999955e+00 3.013224186813844713e-02
5520 6.601200000000000401e+00 3.257655598739678249e-02
5521 6.584600000000000009e+00 5.250645674581363304e-02
5522 6.629599999999999049e+00 7.850890395362798702e-02
5523 6.575199999999999712e+00 6.456215609782568754e-02
5524 6.595600000000000129e+00 6.553631054613920370e-02
5525 6.580400000000000027e+00 4.786781799915254543e-02
5526 6.621999999999999886e+00 4.749063065489871754e-02
5527 6.624599999999999156e+00 3.853580153571484201e-02
5528 6.620400000000000951e+00 3.514723317702259098e-02
5529 6.619600000000000151e+00 5.724026554795155763e-02
5530 6.610599999999999810e+00 5.911656282295180836e-02
5531 6.667400000000000659e+00 6.694929424572008958e-02
5532 6.636599999999999611e+00 5.059849800142285359e-02
5533 6.595600000000000129e+00 2.200836204718559924e-02
5534 6.617600000000000371e+00 4.527127124347186254e-02
5535 6.639599999999999724e+00 6.752161135518018609e-02
5536 6.642000000000000348e+00 6.240000000000008040e-02
5537 6.609199999999999520e+00 6.835636034781260306e-02
5538 6.586000000000000298e+00 8.701907836790732931e-02
5539 6.544999999999999929e+00 7.880812140890053330e-02
5540 6.567199999999999704e+00 6.634178170655349871e-02
5541 6.600600000000000023e+00 7.875816148184267007e-02
5542 6.595600000000000129e+00 8.342402531645183583e-02
5543 6.612399999999999167e+00 8.461328500891573956e-02
5544 6.615999999999999659e+00 6.488204682344721197e-02
5545 6.635200000000000209e+00 8.683381829679027997e-02
5546 6.649800000000000821e+00 6.858827888203644640e-02
5547 6.595600000000000129e+00 7.568122620571107739e-02
5548 6.587000000000000632e+00 8.516102394875248172e-02
5549 6.573199999999999932e+00 8.704913554998687519e-02
5550 6.591000000000001080e+00 8.527508428609147095e-02
5551 6.614799999999999791e+00 3.972948527227605775e-02
5552 6.626199999999999868e+00 7.776034979345200493e-02
5553 6.586000000000000298e+00 5.248923699197782095e-02
5554 6.567400000000001015e+00 4.745069019519109615e-02
5555 6.540999999999999481e+00 7.846527894553105564e-02
5556 6.499599999999999156e+00 6.340889527503218437e-02
5557 6.503999999999999559e+00 5.183743820830655213e-02
5558 6.556600000000000428e+00 6.654598410122135321e-02
5559 6.499800000000000466e+00 6.794374143363023089e-02
5560 6.548600000000000421e+00 7.574145496357986840e-02
5561 6.595600000000000129e+00 9.079233447819269609e-02
5562 6.588800000000000878e+00 5.789949913427572259e-02
5563 6.621199999999999974e+00 6.493960270897876363e-02
5564 6.574399999999999800e+00 9.106727183791114844e-02
5565 6.534799999999999720e+00 8.186105301057385042e-02
5566 6.544799999999999507e+00 5.779716256011187270e-02
5567 6.614999999999999325e+00 5.895354103020444825e-02
5568 6.547399999999998776e+00 5.206580451697637169e-02
5569 6.559999999999999609e+00 5.054344665730662461e-02
5570 6.557999999999999829e+00 3.593883693165381837e-02
5571 6.592200000000000060e+00 5.641092092848679074e-02
5572 6.533199999999999008e+00 3.696852715486518420e-02
5573 6.604400000000000936e+00 6.444321531394898994e-02
5574 6.595400000000000595e+00 5.749406925935925811e-02
5575 6.654599999999999405e+00 6.215889316903898398e-02
5576 6.607200000000000628e+00 5.026442081631899567e-02
5577 6.603999999999999204e+00 3.311313938605031648e-02
5578 6.546200000000000685e+00 4.295616370208131529e-02
5579 6.548399999999999110e+00 4.195673962547619151e-02
5580 6.524599999999999511e+00 5.583446964017836633e-02
5581 6.517799999999999372e+00 9.315166128416606239e-02
5582 6.488999999999999879e+00 7.175346681519993719e-02
5583 6.458799999999999208e+00 7.130969078603546785e-02
5584 6.512199999999999989e+00 7.514487341129801046e-02
5585 6.561199999999999477e+00 7.379289938740717092e-02
5586 6.532999999999999474e+00 6.986902031658942525e-02
5587 6.515000000000000568e+00 8.219586364288646030e-02
5588 6.492399999999999061e+00 9.778449774887640333e-02
5589 6.542999999999999261e+00 4.888517157584697237e-02
5590 6.498199999999999754e+00 5.494899453129242078e-02
5591 6.521000000000000796e+00 5.588058696900031347e-02
5592 6.508000000000000007e+00 9.122236567859881573e-02
5593 6.607000000000001094e+00 4.611377234623079135e-02
5594 6.583199999999999719e+00 6.622350036052150613e-02
5595 6.631600000000000605e+00 8.605514511056264193e-02
5596 6.629800000000000360e+00 6.721630754511873085e-02
5597 6.602400000000000269e+00 9.452432491163312300e-02
5598 6.618199999999999861e+00 9.782367811527020729e-02
5599 6.541599999999999859e+00 9.712943940948078059e-02
5600 6.616400000000000503e+00 8.904362975530594193e-02
5601 6.604999999999999538e+00 1.196635282782518156e-01
5602 6.598999999999999311e+00 1.242542554603261878e-01
5603 6.563800000000000523e+00 1.133332784313593050e-01
5604 6.607200000000000628e+00 1.039189684321394913e-01
5605 6.559399999999999231e+00 9.591562959184490866e-02
5606 6.583400000000000141e+00 9.334349468495371782e-02
5607 6.637000000000000455e+00 1.005238280210219992e-01
5608 6.646600000000001174e+00 7.457967551551823726e-02
5609 6.597799999999999443e+00 6.418747541382198440e-02
5610 6.604800000000000004e+00 8.216831506122045103e-02
5611 6.644800000000000928e+00 1.058593028505288303e-01
5612 6.641800000000000814e+00 7.017087714999717396e-02
5613 6.628600000000000492e+00 9.108791357803740218e-02
5614 6.577600000000001224e+00 9.480826968149978773e-02
5615 6.473399999999999821e+00 7.112614146711473961e-02
5616 6.627399999999999736e+00 8.798072516182170455e-02
5617 6.546200000000000685e+00 8.198312021385868731e-02
5618 6.590999999999999304e+00 1.008265837961397071e-01
5619 6.606399999999998940e+00 9.945998190227066382e-02
5620 6.682199999999999918e+00 9.530641111698621992e-02
5621 6.623399999999999288e+00 6.025120745678043399e-02
5622 6.605200000000000848e+00 6.548245566562088671e-02
5623 6.632600000000000939e+00 4.521468787905093961e-02
5624 6.639400000000000190e+00 4.596485614031654843e-02
5625 6.649200000000000443e+00 3.030564303887968783e-02
5626 6.584000000000000519e+00 6.227230524077295021e-02
5627 6.629199999999999982e+00 4.912791467180335769e-02
5628 6.706000000000000405e+00 5.896982279098346436e-02
5629 6.640200000000000102e+00 3.534900281478958045e-02
5630 6.637399999999999523e+00 5.640751722953245978e-02
5631 6.614600000000000257e+00 2.867137945757051651e-02
5632 6.558600000000000207e+00 5.477853594246565733e-02
5633 6.605799999999999450e+00 7.595072086557176638e-02
5634 6.595000000000000639e+00 6.991022815010691782e-02
5635 6.589599999999999902e+00 7.332644816162854629e-02
5636 6.564600000000000435e+00 5.530902277205776429e-02
5637 6.619600000000000151e+00 6.238179221535723046e-02
5638 6.567599999999998772e+00 5.728567011042122459e-02
5639 6.562399999999999345e+00 4.787116042044525094e-02
5640 6.593399999999999928e+00 4.527480535573835674e-02
5641 6.535400000000000098e+00 5.902311411642052752e-02
5642 6.584399999999999586e+00 6.406908771006492032e-02
5643 6.577799999999998981e+00 7.353388334638664980e-02
5644 6.606999999999999318e+00 4.125724178856367275e-02
5645 6.603400000000000603e+00 2.523901741352070974e-02
5646 6.629199999999999982e+00 2.798914075136993071e-02
5647 6.647000000000000242e+00 5.353279368760794493e-02
5648 6.624799999999998690e+00 4.667281864211755837e-02
5649 6.618599999999998929e+00 2.288859978242432577e-02
5650 6.651000000000000689e+00 3.810826681968094293e-02
5651 6.630199999999999427e+00 3.017469138201744200e-02
5652 6.632399999999999629e+00 4.256627773249609115e-02
5653 6.672399999999998776e+00 5.327933933524320320e-02
5654 6.637600000000000833e+00 5.276483677601967459e-02
5655 6.663000000000001144e+00 5.080314950866726686e-02
5656 6.722599999999999909e+00 4.560140348717341141e-02
5657 6.677800000000000402e+00 2.492773555700563554e-02
5658 6.670400000000000773e+00 3.796587941823546808e-02
5659 6.671999999999999709e+00 3.595552808679084583e-02
5660 6.693200000000000038e+00 3.473718468730588316e-02
5661 6.698199999999999932e+00 3.873954052386261587e-02
5662 6.651799999999999713e+00 1.951696697747887232e-02
5663 6.623800000000000132e+00 2.354807847787159653e-02
5664 6.647000000000000242e+00 1.989773856497263280e-02
5665 6.658400000000000318e+00 3.143704820748926404e-02
5666 6.662400000000000766e+00 3.131849293947586155e-02
5667 6.675799999999999734e+00 3.275777770240222847e-02
5668 6.691199999999999370e+00 3.190912095310685648e-02
5669 6.727600000000000691e+00 2.354671951673941929e-02
5670 6.672600000000000087e+00 3.347548356633557598e-02
5671 6.673799999999999955e+00 2.535570941622426397e-02
5672 6.676600000000000534e+00 3.433086075239016183e-02
5673 6.750199999999999534e+00 4.205367998166155419e-02
5674 6.764000000000000234e+00 4.392265930018358217e-02
5675 6.786199999999999122e+00 5.397584645005577136e-02
5676 6.802400000000000446e+00 3.473165702928671800e-02
5677 6.703399999999999359e+00 2.281332943697606669e-02
5678 6.682800000000000296e+00 5.762318977633919259e-02
5679 6.714199999999999946e+00 4.757764180789120917e-02
5680 6.697400000000000020e+00 6.511810808062536149e-02
5681 6.693399999999999572e+00 4.543355588108855675e-02
5682 6.674200000000000799e+00 7.152420569289802410e-02
5683 6.685800000000000409e+00 3.460913174293740735e-02
5684 6.700399999999999245e+00 3.376933520222154955e-02
5685 6.689199999999999591e+00 4.220274872564587498e-02
5686 6.673799999999999955e+00 4.282746782148106474e-02
5687 6.687999999999999723e+00 3.585191766140271435e-02
5688 6.639199999999999768e+00 2.478612515097911376e-02
5689 6.689400000000000901e+00 3.785931853586378681e-02
5690 6.669399999999998663e+00 5.008680464952824235e-02
5691 6.687000000000000277e+00 5.128430559147702239e-02
5692 6.711400000000000254e+00 8.178537766618186600e-02
5693 6.658600000000001629e+00 5.371822781886981257e-02
5694 6.706999999999998963e+00 5.418929783638095493e-02
5695 6.685799999999998633e+00 2.041450464743155974e-02
5696 6.728400000000000603e+00 3.656402603652945948e-02
5697 6.661799999999999500e+00 3.652987818211272941e-02
5698 6.696799999999998754e+00 4.049928394428718714e-02
5699 6.698999999999999844e+00 4.005096752888748224e-02
5700 6.668800000000000061e+00 2.972056527053274985e-02
5701 6.687199999999999811e+00 5.309116687359588527e-02
5702 6.636799999999999145e+00 2.624865710850752057e-02
5703 6.636599999999999611e+00 4.125491485871721903e-02
5704 6.673000000000000043e+00 5.246332052015009045e-02
5705 6.672799999999999621e+00 6.892163666077573414e-02
5706 6.745199999999999640e+00 5.127213668260763302e-02
5707 6.637800000000000367e+00 3.042683026540886695e-02
5708 6.668200000000000571e+00 5.673193104416592719e-02
5709 6.682399999999999451e+00 1.993308806984011097e-02
5710 6.751400000000001178e+00 4.191572497285480509e-02
5711 6.698399999999999466e+00 2.479774183267494450e-02
5712 6.719800000000001106e+00 2.725347684241409899e-02
5713 6.718399999999999928e+00 2.675907322759887852e-02
5714 6.753000000000000114e+00 8.894942383174907902e-03
5715 6.764199999999999768e+00 1.750976870207021294e-02
5716 6.709200000000000053e+00 2.134553817545956425e-02
5717 6.687600000000000655e+00 5.070747479415636805e-02
5718 6.728999999999999204e+00 5.300037735714718118e-02
5719 6.697400000000000020e+00 5.935021482690683303e-02
5720 6.700400000000000134e+00 5.868055896120957099e-02
5721 6.666799999999999393e+00 8.220919656583443313e-02
5722 6.657999999999999474e+00 4.538810416838306994e-02
5723 6.685200000000000031e+00 5.157937572324807624e-02
5724 6.689799999999999969e+00 2.973267562800228220e-02
5725 6.638600000000001167e+00 2.727724326247063860e-02
5726 6.648399999999999643e+00 2.872713003416811281e-02
5727 6.713799999999999102e+00 3.729278750643346546e-02
5728 6.677999999999999936e+00 5.192379030848959937e-02
5729 6.653000000000000469e+00 6.265843917621950754e-02
5730 6.676000000000000156e+00 4.697914430893779941e-02
5731 6.603400000000000603e+00 3.834955019292925898e-02
5732 6.657799999999999940e+00 5.935142795249330472e-02
5733 6.579200000000000159e+00 7.115695327935278591e-02
5734 6.598000000000000753e+00 7.052715788970934097e-02
5735 6.663800000000000168e+00 3.990528787015575063e-02
5736 6.626400000000001178e+00 6.062910192308632040e-02
5737 6.619200000000001083e+00 5.575833569969614739e-02
5738 6.581199999999999939e+00 6.211949774426702570e-02
5739 6.658199999999999008e+00 5.614438529363368485e-02
5740 6.667600000000000193e+00 5.897565599465601910e-02
5741 6.661799999999999500e+00 5.406988071005894986e-02
5742 6.724800000000000111e+00 4.218189184946536524e-02
5743 6.754999999999999893e+00 4.416242746951306447e-02
5744 6.764199999999999768e+00 5.210635277967554796e-02
5745 6.685200000000000031e+00 6.575858879264365187e-02
5746 6.759199999999999875e+00 5.845846388676319977e-02
5747 6.728799999999999670e+00 4.804114902872335530e-02
5748 6.674199999999999022e+00 2.738817262980496048e-02
5749 6.692600000000000549e+00 4.096300770207184083e-02
5750 6.726799999999999891e+00 4.009927680145870116e-02
5751 6.744400000000000617e+00 5.648121811717595614e-02
5752 6.706000000000000405e+00 2.471922328876864638e-02
5753 6.720600000000000129e+00 3.493376590062967357e-02
5754 6.718399999999999928e+00 4.484872350468852714e-02
5755 6.709200000000000053e+00 4.030722019688279256e-02
5756 6.738000000000001322e+00 1.878935869049286680e-02
5757 6.757600000000000939e+00 3.171825972527495680e-02
5758 6.747399999999998954e+00 3.508686363868968733e-02
5759 6.713800000000000878e+00 8.520093896196134081e-03
5760 6.775599999999999845e+00 1.890946852769800207e-02
5761 6.743799999999998462e+00 4.621462971830463812e-02
5762 6.775799999999999379e+00 4.267589483537511524e-02
5763 6.729400000000000048e+00 5.965608099766530475e-02
5764 6.727199999999998958e+00 6.790546369770264490e-02
5765 6.763399999999999856e+00 6.339312265537949687e-02
5766 6.754199999999999982e+00 5.058648040731838352e-02
5767 6.778599999999999959e+00 4.666356180147408772e-02
5768 6.763599999999999390e+00 3.404185658861749730e-02
5769 6.607599999999999696e+00 4.067293940693259002e-02
5770 6.636000000000000121e+00 4.737678756522017975e-02
5771 6.697999999999998622e+00 4.425652494265681219e-02
5772 6.624599999999999156e+00 3.990147866934258547e-02
5773 6.733799999999999564e+00 4.512772983432691842e-02
5774 6.715599999999999348e+00 6.079907894039180555e-02
5775 6.643600000000001060e+00 7.119528074247624683e-02
5776 6.706000000000000405e+00 8.810039727492721684e-02
5777 6.716799999999999216e+00 5.183697522039645150e-02
5778 6.701600000000000890e+00 5.997439453633524736e-02
5779 6.726999999999999424e+00 1.491308150584579051e-02
5780 6.708799999999999208e+00 5.059201518026329447e-02
5781 6.685399999999999565e+00 5.901904777273176556e-02
5782 6.681399999999999118e+00 3.612489446351369732e-02
5783 6.716799999999999216e+00 3.474639549651151182e-02
5784 6.685399999999999565e+00 5.788927361782999353e-02
5785 6.658400000000000318e+00 7.704004153685267697e-02
5786 6.670799999999999841e+00 6.027231536949614193e-02
5787 6.654200000000000337e+00 5.850429044095828424e-02
5788 6.719599999999999795e+00 6.519545996463252391e-02
5789 6.669400000000000439e+00 5.664598838399766134e-02
5790 6.720999999999999197e+00 7.617506153591216411e-02
5791 6.773799999999999599e+00 8.398209332947115247e-02
5792 6.808400000000000674e+00 6.353430569385326576e-02
5793 6.758199999999999541e+00 4.702969274830526986e-02
5794 6.691000000000000725e+00 6.662251871552138383e-02
5795 6.737800000000000011e+00 6.938437864534059696e-02
5796 6.640200000000000102e+00 1.021408439362040260e-01
5797 6.671799999999999287e+00 5.784489605833859766e-02
5798 6.642599999999999838e+00 6.154192067201011418e-02
5799 6.636199999999999655e+00 7.626553612215673794e-02
5800 6.609600000000000364e+00 5.317262453556333840e-02
5801 6.693800000000000416e+00 4.219516559986460219e-02
5802 6.716599999999999682e+00 8.245949308599945238e-02
5803 6.717599999999999127e+00 6.485775204245053382e-02
5804 6.729999999999999538e+00 7.141148367034533262e-02
5805 6.714199999999999946e+00 8.368531531875826601e-02
5806 6.759600000000000719e+00 9.113883914116964469e-02
5807 6.737800000000000011e+00 7.480342238159969070e-02
5808 6.748800000000000132e+00 6.687803824874051506e-02
5809 6.769199999999999662e+00 6.213623741424966623e-02
5810 6.698800000000000310e+00 6.514562149523175916e-02
5811 6.746599999999999042e+00 6.919109769327259907e-02
5812 6.772199999999999775e+00 8.492980631085882137e-02
5813 6.792199999999999349e+00 8.347761376560784707e-02
5814 6.771800000000000708e+00 9.430647909873419998e-02
5815 6.755200000000000315e+00 7.978240407508419008e-02
5816 6.777400000000000091e+00 8.001479863125317282e-02
5817 6.770000000000000462e+00 7.506423915553926685e-02
5818 6.712200000000000166e+00 6.094285848235217462e-02
5819 6.718799999999999883e+00 7.845783581007058360e-02
5820 6.747799999999999798e+00 6.319962025202364997e-02
5821 6.702399999999999913e+00 5.641744411084224919e-02
5822 6.672799999999999621e+00 4.360220177926797669e-02
5823 6.706799999999999429e+00 7.862793396751567576e-02
5824 6.743000000000000327e+00 8.950217874443050503e-02
5825 6.760800000000000587e+00 1.065785719551542582e-01
5826 6.757599999999999163e+00 9.920911248469063692e-02
5827 6.712999999999999190e+00 8.969147116643805262e-02
5828 6.741200000000000969e+00 7.948705554994464628e-02
5829 6.706799999999999429e+00 8.400447607121903915e-02
5830 6.728999999999999204e+00 7.060254952903606551e-02
5831 6.786799999999999500e+00 7.257184026879849592e-02
5832 6.733999999999999986e+00 9.118903442848816376e-02
5833 6.763200000000000323e+00 7.770580415902017535e-02
5834 6.786400000000000432e+00 7.546474673647289577e-02
5835 6.784399999999999764e+00 7.607606719593226763e-02
5836 6.757000000000000561e+00 9.462008243496722315e-02
5837 6.769800000000000928e+00 8.106609648922287470e-02
5838 6.763200000000000323e+00 7.289411498879729001e-02
5839 6.784400000000000652e+00 6.932220423500684570e-02
5840 6.767199999999999882e+00 9.165474346699141461e-02
5841 6.756399999999999295e+00 1.173952639589859598e-01
5842 6.827200000000000379e+00 1.046737407375890189e-01
5843 6.794400000000000439e+00 1.088377140517016867e-01
5844 6.776600000000000179e+00 1.115998566307322692e-01
5845 6.750199999999999534e+00 8.863832128374271591e-02
5846 6.681600000000000428e+00 9.420768546143133693e-02
5847 6.736199999999999299e+00 6.733581513578050515e-02
5848 6.722199999999999065e+00 7.988862246903506714e-02
5849 6.752800000000000580e+00 8.845446286084149290e-02
5850 6.727999999999999758e+00 1.005620206638668940e-01
5851 6.723200000000000287e+00 1.116073115884439054e-01
5852 6.699199999999999378e+00 1.065579279077816521e-01
5853 6.724200000000000621e+00 8.132374806906028653e-02
5854 6.691999999999998394e+00 9.913223491881950622e-02
5855 6.664600000000000080e+00 8.492048045083115670e-02
5856 6.659799999999999720e+00 9.973460783499382698e-02
5857 6.613400000000000389e+00 1.008403094005567435e-01
5858 6.701800000000000423e+00 7.924614817137802525e-02
5859 6.693200000000000038e+00 6.906368075913711657e-02
5860 6.705799999999999095e+00 8.189866909785528670e-02
5861 6.688399999999999679e+00 6.461182554300728964e-02
5862 6.666600000000000747e+00 5.358402747087981366e-02
5863 6.685999999999999943e+00 6.968672757419450137e-02
5864 6.759000000000000341e+00 6.860378998276987772e-02
5865 6.705199999999999605e+00 6.102746922493181014e-02
5866 6.646000000000000796e+00 7.019287713151534103e-02
5867 6.614199999999999413e+00 4.810937538567711808e-02
5868 6.637999999999999901e+00 6.950395672190187724e-02
5869 6.557800000000000296e+00 6.416566059817348233e-02
5870 6.595600000000000129e+00 8.447513243552796924e-02
5871 6.582200000000000273e+00 4.211071122648001042e-02
5872 6.560800000000000409e+00 6.327678879336406936e-02
5873 6.537399999999999878e+00 8.219177574429210875e-02
5874 6.578799999999999315e+00 7.666519418875814007e-02
5875 6.547800000000000509e+00 7.370883257792114340e-02
5876 6.574399999999999800e+00 5.508001452432630812e-02
5877 6.556799999999999962e+00 5.440838170723329148e-02
5878 6.560600000000000875e+00 7.176773648374314141e-02
5879 6.578400000000000247e+00 6.976623825318375993e-02
5880 6.574399999999999800e+00 8.370309432750980272e-02
5881 6.605599999999999916e+00 8.638453565309017756e-02
5882 6.623600000000000598e+00 7.013735096223693011e-02
5883 6.616600000000000037e+00 9.055588329865714436e-02
5884 6.627200000000000202e+00 7.932333830594873181e-02
5885 6.637000000000000455e+00 5.483356636222019159e-02
5886 6.626800000000000246e+00 6.007555243191690930e-02
5887 6.605999999999999872e+00 6.363458179323562558e-02
5888 6.615399999999999281e+00 7.266173683583400378e-02
5889 6.570600000000000662e+00 7.974890594860843673e-02
5890 6.641599999999999504e+00 9.424716441357790242e-02
5891 6.672600000000000087e+00 7.002376739365008540e-02
5892 6.691799999999998860e+00 7.857602687843161238e-02
5893 6.688799999999998747e+00 6.507558682025083030e-02
5894 6.721599999999999575e+00 8.566614267025224327e-02
5895 6.775199999999999889e+00 6.198928939744344918e-02
5896 6.762199999999999989e+00 6.210339765262441747e-02
5897 6.783800000000001162e+00 5.059280581268453536e-02
5898 6.740399999999999281e+00 6.722356729600116598e-02
5899 6.752399999999999736e+00 4.417293288881777441e-02
5900 6.692399999999999238e+00 7.807821719276129835e-02
5901 6.749200000000000088e+00 5.052239107564086146e-02
5902 6.683600000000000207e+00 4.594483648898972650e-02
5903 6.732599999999999696e+00 4.690893305117906781e-02
5904 6.734999999999999432e+00 4.336173428265990143e-02
5905 6.732200000000000628e+00 6.380808726172572387e-02
5906 6.690999999999999837e+00 4.253845319237640338e-02
5907 6.657999999999999474e+00 5.128196564095410803e-02
5908 6.679599999999998872e+00 4.446895546333425042e-02
5909 6.667199999999999349e+00 5.822123324011602846e-02
5910 6.655400000000000205e+00 5.263960486173883957e-02
5911 6.643800000000000594e+00 5.078141392281231709e-02
5912 6.675399999999998890e+00 5.113480223878846126e-02
5913 6.715399999999999814e+00 4.151973024960543129e-02
5914 6.694200000000000372e+00 3.373947243215281305e-02
5915 6.709199999999998276e+00 5.817105809592951898e-02
5916 6.716800000000000992e+00 4.892966380428139667e-02
5917 6.669599999999999973e+00 5.746971376298990603e-02
5918 6.733400000000000496e+00 6.260517550490525551e-02
5919 6.724999999999999645e+00 5.833352380921290325e-02
5920 6.760399999999999743e+00 5.984753963196812881e-02
5921 6.804399999999999338e+00 5.894919846783330808e-02
5922 6.715400000000000702e+00 4.685176624205316526e-02
5923 6.751999999999999780e+00 4.220616068774789981e-02
5924 6.723600000000000243e+00 1.283931462345241914e-02
5925 6.804599999999998872e+00 3.249319928846654271e-02
5926 6.806799999999999962e+00 2.967207441349523425e-02
5927 6.768200000000000216e+00 2.194793839976771910e-02
5928 6.694399999999999018e+00 4.058038935249392437e-02
5929 6.714000000000000412e+00 4.384062043356588834e-02
5930 6.699000000000000732e+00 3.214840587027612689e-02
5931 6.656999999999999140e+00 3.700054053659211639e-02
5932 6.661399999999998656e+00 3.113403282583234594e-02
5933 6.708799999999999208e+00 3.467264051092733973e-02
5934 6.708799999999999208e+00 2.223762577255041645e-02
5935 6.694399999999999906e+00 2.796226028059971280e-02
5936 6.660999999999999588e+00 2.591678992468012324e-02
5937 6.631800000000000139e+00 2.134553817545958507e-02
5938 6.628800000000000026e+00 5.345457884971128310e-02
5939 6.677999999999999936e+00 4.697829285957508955e-02
5940 6.626400000000001178e+00 4.452648649961049587e-02
5941 6.642199999999999882e+00 2.217277610043446798e-02
5942 6.692400000000001015e+00 3.476503991080692052e-02
5943 6.677999999999999936e+00 4.955481813103546074e-02
5944 6.724800000000000111e+00 3.497130252078132356e-02
5945 6.715799999999999770e+00 3.660535479953720001e-02
5946 6.693999999999999950e+00 3.393287491504364678e-02
5947 6.688799999999998747e+00 4.560473659610370795e-02
5948 6.671400000000000219e+00 4.730547537019360455e-02
5949 6.673600000000000421e+00 3.117255202898853994e-02
5950 6.595600000000000129e+00 3.349101372010112460e-02
5951 6.611200000000001076e+00 3.785276740213314173e-02
5952 6.618399999999999395e+00 6.125657515728407526e-02
5953 6.602599999999999802e+00 4.276690309105868337e-02
5954 6.648600000000000065e+00 4.836081058046903108e-02
5955 6.643399999999999750e+00 7.606292132175830611e-02
5956 6.639400000000000190e+00 7.065895555412635143e-02
5957 6.614799999999999791e+00 7.416813331883166660e-02
5958 6.603800000000001447e+00 5.341115988255640268e-02
5959 6.664600000000000080e+00 4.691660686793110852e-02
5960 6.688599999999999213e+00 4.534366548923889073e-02
5961 6.688200000000000145e+00 4.994428896280338898e-02
5962 6.691600000000001103e+00 4.723354740012648822e-02
5963 6.722599999999999909e+00 6.940697371302108343e-02
5964 6.723799999999999777e+00 6.494021866301341595e-02
5965 6.733200000000000962e+00 6.149692675248082802e-02
5966 6.705599999999999561e+00 7.278604261807344877e-02
5967 6.750200000000001310e+00 6.286073496229578617e-02
5968 6.758000000000000007e+00 5.287343378294999396e-02
5969 6.661400000000000432e+00 6.862279504654412998e-02
5970 6.748600000000000598e+00 5.796109039692056569e-02
5971 6.728999999999999204e+00 5.646308528587506981e-02
5972 6.718399999999999928e+00 5.013469856297140398e-02
5973 6.721999999999999531e+00 7.862162552377055524e-02
5974 6.749399999999999622e+00 5.246530282005430063e-02
5975 6.788400000000000212e+00 7.728627303732525655e-02
5976 6.767000000000000348e+00 5.817834648733152814e-02
5977 6.700400000000000134e+00 7.903143678309285103e-02
5978 6.710200000000000387e+00 8.698845900462894021e-02
5979 6.758000000000000007e+00 8.440473920343569136e-02
5980 6.717399999999999594e+00 8.575341392621053938e-02
5981 6.735000000000001208e+00 8.578531342834858076e-02
5982 6.690999999999999837e+00 7.460026809603297060e-02
5983 6.713000000000000966e+00 4.260422514258416921e-02
5984 6.686400000000000787e+00 4.452379139291708782e-02
5985 6.636400000000000077e+00 4.861078069728974604e-02
5986 6.724400000000000155e+00 7.473719288279437323e-02
5987 6.728199999999999292e+00 8.860808089559320255e-02
5988 6.703799999999999315e+00 7.371642964767079198e-02
5989 6.730400000000000382e+00 8.652241328118391583e-02
5990 6.706199999999999939e+00 7.563565296868930699e-02
5991 6.741200000000000969e+00 4.424875139481342784e-02
5992 6.755599999999999383e+00 3.609498580135469398e-02
5993 6.796999999999999709e+00 6.213340486405041774e-02
5994 6.727999999999999758e+00 6.186501434575114589e-02
5995 6.704600000000001003e+00 4.989557094572614343e-02
5996 6.667799999999999727e+00 4.355079792610001138e-02
5997 6.691599999999999326e+00 5.084218720708225808e-02
5998 6.655599999999999739e+00 4.588123799550302556e-02
5999 6.599999999999999645e+00 4.756216984116694996e-02
6000 6.640200000000000102e+00 5.336920460340404543e-02
6001 6.669800000000000395e+00 8.211085190156058866e-02
6002 6.636400000000000077e+00 6.856973093136652098e-02
6003 6.637000000000000455e+00 5.088732651653059963e-02
6004 6.647999999999998799e+00 4.706251162018450923e-02
6005 6.628999999999999559e+00 4.788903841172839626e-02
6006 6.591400000000000148e+00 6.282649122782517359e-02
6007 6.626800000000000246e+00 4.839371860066129377e-02
6008 6.636400000000000077e+00 4.900171425572782263e-02
6009 6.646399999999999864e+00 6.073193558581843621e-02
6010 6.659200000000001118e+00 6.536690294024957715e-02
6011 6.655400000000000205e+00 5.356088124741786166e-02
6012 6.660799999999999166e+00 4.779740578734374690e-02
6013 6.626999999999999780e+00 5.677252856796145136e-02
6014 6.611400000000000610e+00 4.500186662795226111e-02
6015 6.621000000000000441e+00 4.348516988583581849e-02
6016 6.622200000000001197e+00 4.520035398091475087e-02
6017 6.613200000000000855e+00 5.104225700338884536e-02
6018 6.620400000000000951e+00 6.281948742229596927e-02
6019 6.630200000000000315e+00 5.417408974777523922e-02
6020 6.608600000000000030e+00 4.373611779753663192e-02
6021 6.578399999999999359e+00 5.254224966633998933e-02
6022 6.600400000000000489e+00 5.809963855309253217e-02
6023 6.594400000000000261e+00 3.757935603492951193e-02
6024 6.581800000000001205e+00 5.911575086218563702e-02
6025 6.573800000000000310e+00 3.120179482017017281e-02
6026 6.639599999999999724e+00 3.701091730827552745e-02
6027 6.624399999999999622e+00 6.159389580145094995e-02
6028 6.596600000000000463e+00 6.185570305153766102e-02
6029 6.617999999999999439e+00 7.275328171292341772e-02
6030 6.570600000000000662e+00 8.135138597467157784e-02
6031 6.614400000000000723e+00 6.214602159430638456e-02
6032 6.595200000000000173e+00 6.576345489707802194e-02
6033 6.612999999999999545e+00 6.589506810073110510e-02
6034 6.554600000000000648e+00 4.323387560698204596e-02
6035 6.573199999999999932e+00 3.527650776366618446e-02
6036 6.529799999999999827e+00 4.013517160795507938e-02
6037 6.559000000000000163e+00 3.678804153525986470e-02
6038 6.552999999999999936e+00 2.366262876351650501e-02
6039 6.529599999999999405e+00 6.383954887058640448e-02
6040 6.574600000000001110e+00 3.633466664220268150e-02
6041 6.532399999999999984e+00 3.956220418530803640e-02
6042 6.568599999999999106e+00 3.875316761246751923e-02
6043 6.574200000000000266e+00 4.290025640949015479e-02
6044 6.557999999999999829e+00 5.386724422132618817e-02
6045 6.562399999999999345e+00 6.212542152774496590e-02
6046 6.512800000000001255e+00 3.929111858931989137e-02
6047 6.491400000000000503e+00 5.989964941466689730e-02
6048 6.552200000000000912e+00 4.358935649903536436e-02
6049 6.538599999999999746e+00 6.658083808424164474e-02
6050 6.601200000000000401e+00 5.695570208504148468e-02
6051 6.581800000000001205e+00 6.784771182582352567e-02
6052 6.595600000000000129e+00 6.006969285754664573e-02
6053 6.540600000000000414e+00 8.553670557135105434e-02
6054 6.644200000000000550e+00 7.801968982250573337e-02
6055 6.643800000000000594e+00 8.194603102042220810e-02
6056 6.658799999999999386e+00 8.629641939269555584e-02
6057 6.542400000000000659e+00 8.158264521330503560e-02
6058 6.596400000000000041e+00 6.744752033989091788e-02
6059 6.525400000000000311e+00 5.496660804524874239e-02
6060 6.565800000000000303e+00 5.140225675979600423e-02
6061 6.494200000000001083e+00 4.581213812953941616e-02
6062 6.602199999999998958e+00 4.422795496063558485e-02
6063 6.573000000000000398e+00 2.970925781637772864e-02
6064 6.585600000000001231e+00 2.492805648260605286e-02
6065 6.545600000000000307e+00 4.620354964718622476e-02
6066 6.590200000000000280e+00 6.863316982334413674e-02
6067 6.554800000000000182e+00 4.603424812028542729e-02
6068 6.490800000000000125e+00 5.683618565667470507e-02
6069 6.534000000000000696e+00 5.691045598130447386e-02
6070 6.554999999999999716e+00 7.538700153209439148e-02
6071 6.564400000000000901e+00 5.273829728006016598e-02
6072 6.536799999999999500e+00 7.314610037452437541e-02
6073 6.576399999999999579e+00 5.225368886499785759e-02
6074 6.579599999999999227e+00 7.246549523738866905e-02
6075 6.536199999999999122e+00 7.683457555033404440e-02
6076 6.615600000000000591e+00 5.618298674865907644e-02
6077 6.562999999999999723e+00 6.299079297802172295e-02
6078 6.548399999999999110e+00 4.554083881528744188e-02
6079 6.507399999999999629e+00 5.558172361487181967e-02
6080 6.569999999999998508e+00 8.282366811485722402e-02
6081 6.559999999999999609e+00 1.072358149127425886e-01
6082 6.552400000000000446e+00 7.761834834625117030e-02
6083 6.560599999999999099e+00 7.730024579521083128e-02
6084 6.547999999999999154e+00 8.721926392718527821e-02
6085 6.563799999999998747e+00 7.652994185284607565e-02
6086 6.614600000000000257e+00 4.509066422220894127e-02
6087 6.583799999999999208e+00 6.418622905265582157e-02
6088 6.550800000000000622e+00 5.348674602179497722e-02
6089 6.616999999999999105e+00 7.234307154109502480e-02
6090 6.618199999999999861e+00 4.975089948935592504e-02
6091 6.626800000000000246e+00 6.557340924490659417e-02
6092 6.581000000000000405e+00 4.289708614812897530e-02
6093 6.588599999999999568e+00 6.537620362180728006e-02
6094 6.543000000000001037e+00 9.536078858734328700e-02
6095 6.514599999999999724e+00 7.326532604172317220e-02
6096 6.554999999999999716e+00 5.622099252058793822e-02
6097 6.548999999999999488e+00 6.499723071023871812e-02
6098 6.544599999999999973e+00 5.414764999517530930e-02
6099 6.581599999999999895e+00 4.647545588802765026e-02
6100 6.555800000000000516e+00 5.470605085363039466e-02
6101 6.548000000000000043e+00 5.352532111066683057e-02
6102 6.574199999999999378e+00 3.386018310641571161e-02
6103 6.520399999999999530e+00 3.010594625651211859e-02
6104 6.535200000000000564e+00 3.738919630053588045e-02
6105 6.516399999999999970e+00 5.940747427723210017e-02
6106 6.487199999999999633e+00 6.435862024624203204e-02
6107 6.575599999999999667e+00 5.655623749861731636e-02
6108 6.527800000000000935e+00 4.206604331286692422e-02
6109 6.544200000000000905e+00 6.839847951526410730e-02
6110 6.562399999999999345e+00 6.888053426041353122e-02
6111 6.574599999999999334e+00 5.607038433968498936e-02
6112 6.524599999999999511e+00 5.849895725566398030e-02
6113 6.542999999999999261e+00 4.271486860567406257e-02
6114 6.496999999999999886e+00 3.484824242339918526e-02
6115 6.501600000000000712e+00 4.218208150388034344e-02
6116 6.599999999999999645e+00 6.605997275203798202e-02
6117 6.554399999999999338e+00 8.399885713508249696e-02
6118 6.628400000000000958e+00 7.705665448227040637e-02
6119 6.589200000000000834e+00 4.803615305163390359e-02
6120 6.586599999999999788e+00 4.664812965168058795e-02
6121 6.611799999999999677e+00 5.130801107039722336e-02
6122 6.518000000000000682e+00 4.931774528503907185e-02
6123 6.564600000000000435e+00 8.278966119027179882e-02
6124 6.552999999999999936e+00 9.816109208846449108e-02
6125 6.602800000000000225e+00 1.163135073841383565e-01
6126 6.510600000000001053e+00 1.135998591548423170e-01
6127 6.519399999999999196e+00 9.898024045232456380e-02
6128 6.581599999999999895e+00 9.553788777233870877e-02
6129 6.525000000000000355e+00 9.001288796611289778e-02
6130 6.547400000000000553e+00 6.765831803998682836e-02
6131 6.568200000000000038e+00 6.327868519493752564e-02
6132 6.601999999999999424e+00 3.715050470720419190e-02
6133 6.576999999999999957e+00 3.411627177755501006e-02
6134 6.569599999999999440e+00 3.997259060906611927e-02
6135 6.602199999999998958e+00 4.137574168519526224e-02
6136 6.633599999999999497e+00 2.522950653500773480e-02
6137 6.569800000000000750e+00 4.097843335219156918e-02
6138 6.577800000000000757e+00 6.017667322144028275e-02
6139 6.579600000000001003e+00 3.803850680560435377e-02
6140 6.588200000000000500e+00 4.256139095471384720e-02
6141 6.592400000000000482e+00 3.281780004814463525e-02
6142 6.599999999999999645e+00 3.363807366660581666e-02
6143 6.557599999999998985e+00 4.121611335388147834e-02
6144 6.586799999999999322e+00 3.692955455999967496e-02
6145 6.599599999999999689e+00 5.973715761567501698e-02
6146 6.568200000000000038e+00 8.605412250438680688e-02
6147 6.564600000000000435e+00 6.025585448734425975e-02
6148 6.543999999999999595e+00 5.194150556154488590e-02
6149 6.552400000000000446e+00 5.589246818668855421e-02
6150 6.504199999999999982e+00 4.887404219010325207e-02
6151 6.506999999999999673e+00 5.594211293828652010e-02
6152 6.513599999999999390e+00 6.324466775942458319e-02
6153 6.528999999999999027e+00 3.485627633583376211e-02
6154 6.493999999999999773e+00 7.052829219540195094e-02
6155 6.524199999999998667e+00 4.765324752836895550e-02
6156 6.592400000000000482e+00 5.339108539821980220e-02
6157 6.595000000000000639e+00 5.502508518848477775e-02
6158 6.573999999999999844e+00 5.376467241600192681e-02
6159 6.570600000000000662e+00 5.358029488534004486e-02
6160 6.592400000000000482e+00 6.283349425266752941e-02
6161 6.607999999999999652e+00 8.988704022271505611e-02
6162 6.620600000000000485e+00 7.376318865125068569e-02
6163 6.544400000000000439e+00 4.841041210318282328e-02
6164 6.478600000000000136e+00 8.654598777528618725e-02
6165 6.499800000000000466e+00 4.561701436964068351e-02
6166 6.533599999999999852e+00 7.573775808670332732e-02
6167 6.552999999999999936e+00 5.885099829229747948e-02
6168 6.558600000000000207e+00 6.459634664592103781e-02
6169 6.528400000000000425e+00 7.750695452667456797e-02
6170 6.571399999999999686e+00 7.385694280160801095e-02
6171 6.589000000000000412e+00 5.962147264199372382e-02
6172 6.582400000000001583e+00 8.181276184068106416e-02
6173 6.619800000000000573e+00 6.716689660837389664e-02
6174 6.523400000000000531e+00 7.781033350397621728e-02
6175 6.578599999999999781e+00 8.929842103867242920e-02
6176 6.579599999999999227e+00 6.075564171334207203e-02
6177 6.606600000000000250e+00 7.062837956515775895e-02
6178 6.609199999999999520e+00 7.820557524882734701e-02
6179 6.604800000000000004e+00 6.806255945819258968e-02
6180 6.599999999999999645e+00 7.804101485757344858e-02
6181 6.607200000000000628e+00 6.363294744077163667e-02
6182 6.615599999999998815e+00 5.483181558183174847e-02
6183 6.610400000000000276e+00 5.199276872796838173e-02
6184 6.577600000000001224e+00 7.423131414706320153e-02
6185 6.542799999999999727e+00 6.650196989563543493e-02
6186 6.575000000000000178e+00 7.334193888901495428e-02
6187 6.589199999999999946e+00 8.013009422183396679e-02
6188 6.479999999999999538e+00 6.378589185705565989e-02
6189 6.483600000000000030e+00 7.703017590529050163e-02
6190 6.522000000000000242e+00 9.724155490324086493e-02
6191 6.451999999999999957e+00 6.179126151811434320e-02
6192 6.498199999999999754e+00 5.081606045336452965e-02
6193 6.540199999999998681e+00 5.661618143251980623e-02
6194 6.490000000000000213e+00 3.827584094438687273e-02
6195 6.467400000000000482e+00 5.659583023509780209e-02
6196 6.477999999999999758e+00 8.234561311933991101e-02
6197 6.456199999999999939e+00 7.188012242616169389e-02
6198 6.499800000000000466e+00 6.712162095778079207e-02
6199 6.501400000000001178e+00 7.038613499830773113e-02
6200 6.476399999999999935e+00 5.442837495277633164e-02
6201 6.500800000000000800e+00 7.503673766895788133e-02
6202 6.500999999999999446e+00 6.725771331230338823e-02
6203 6.502199999999999314e+00 6.893208251605346948e-02
6204 6.495600000000000485e+00 5.790516384572280684e-02
6205 6.483999999999999986e+00 6.235382907247950107e-02
6206 6.498199999999999754e+00 6.481444283491144542e-02
6207 6.510200000000000209e+00 4.771196914821265039e-02
6208 6.497800000000000686e+00 3.671882351056462296e-02
6209 6.507800000000000473e+00 7.370069199132385507e-02
6210 6.520799999999999486e+00 9.026068911768846126e-02
6211 6.536400000000000432e+00 6.134988182547705671e-02
6212 6.568999999999999950e+00 7.879543133964038437e-02
6213 6.550600000000000200e+00 7.213354282163050857e-02
6214 6.576600000000000890e+00 7.283054304342377605e-02
6215 6.572800000000000864e+00 7.503140675743728838e-02
6216 6.522200000000000664e+00 8.511986842095092820e-02
6217 6.518399999999999750e+00 8.672651267057845947e-02
6218 6.537999999999999368e+00 7.291529332040017075e-02
6219 6.576800000000000423e+00 9.416895454447818392e-02
6220 6.564799999999999969e+00 7.737927371072959859e-02
6221 6.567199999999999704e+00 7.155887086867704361e-02
6222 6.581000000000000405e+00 5.384273395733165518e-02
6223 6.530400000000000205e+00 7.207695887036308369e-02
6224 6.533599999999999852e+00 5.768299576131587225e-02
6225 6.591400000000000148e+00 7.651541021258402575e-02
6226 6.550199999999999356e+00 7.448135337116262855e-02
6227 6.523000000000000576e+00 7.537691954438047182e-02
6228 6.498199999999999754e+00 7.435288830973550700e-02
6229 6.523200000000000109e+00 6.193893767251739541e-02
6230 6.488199999999999079e+00 7.581630431510097412e-02
6231 6.523000000000000576e+00 7.917575386442496366e-02
6232 6.498999999999999666e+00 7.099295739719550802e-02
6233 6.483799999999999564e+00 8.128734218806758782e-02
6234 6.487399999999999167e+00 7.365248128882008471e-02
6235 6.528599999999999959e+00 5.314854654644850240e-02
6236 6.489600000000000257e+00 2.850628000985046956e-02
6237 6.588599999999999568e+00 5.301592213665633907e-02
6238 6.485800000000000232e+00 5.811946317714920818e-02
6239 6.638800000000000701e+00 7.232227872516179545e-02
6240 6.582200000000000273e+00 6.784063678946419818e-02
6241 6.607599999999999696e+00 4.948502803879162998e-02
6242 6.630600000000001160e+00 2.810067614844879297e-02
6243 6.646399999999999864e+00 5.700428054102606862e-02
6244 6.687600000000000655e+00 7.772186307597106492e-02
6245 6.707800000000000651e+00 5.657094660689351157e-02
6246 6.715799999999998882e+00 5.242625296547525487e-02
6247 6.696399999999999686e+00 5.399525905114255925e-02
6248 6.647200000000000664e+00 6.155933722840099126e-02
6249 6.621000000000000441e+00 6.514598989960930508e-02
6250 6.628400000000000958e+00 4.193385267298962993e-02
6251 6.617400000000000837e+00 5.499861816445935497e-02
6252 6.604400000000000048e+00 2.936201627954045795e-02
6253 6.592200000000000060e+00 3.357308445764262128e-02
6254 6.570400000000001128e+00 5.033376600255544397e-02
6255 6.615599999999998815e+00 3.499097026376946779e-02
6256 6.595000000000000639e+00 5.748251908189130205e-02
6257 6.621399999999999508e+00 8.090369583646962737e-02
6258 6.602400000000000269e+00 4.068080628502834112e-02
6259 6.643800000000000594e+00 4.867640085298002156e-02
6260 6.673799999999999955e+00 4.666424755634651644e-02
6261 6.679199999999999804e+00 3.384836775976048096e-02
6262 6.663400000000000212e+00 5.290565187198808389e-02
6263 6.635400000000001519e+00 3.767078443568710328e-02
6264 6.577799999999998981e+00 2.643543077008589023e-02
6265 6.633199999999999541e+00 5.255884321405864673e-02
6266 6.654799999999999827e+00 6.598508922476339911e-02
6267 6.657799999999999940e+00 3.533994906617726056e-02
6268 6.622399999999998954e+00 6.536457756308070022e-02
6269 6.642199999999999882e+00 3.340107782692052635e-02
6270 6.674800000000000288e+00 6.157817795290802809e-02
6271 6.683600000000000207e+00 5.345248357186027643e-02
6272 6.613400000000000389e+00 7.615699573906521691e-02
6273 6.642999999999998906e+00 4.984054574340054944e-02
6274 6.622400000000000730e+00 4.128592980665451301e-02
6275 6.612599999999998701e+00 2.429913578710163335e-02
6276 6.559199999999999697e+00 5.392913869143473732e-02
6277 6.540000000000000924e+00 7.743022665600300669e-02
6278 6.510399999999999743e+00 6.185958292778883510e-02
6279 6.585800000000000765e+00 5.138980443628868994e-02
6280 6.641000000000000014e+00 6.654862883636300519e-02
6281 6.613200000000000855e+00 5.697746923126727203e-02
6282 6.572599999999999554e+00 5.320120299391743052e-02
6283 6.594799999999999329e+00 5.513430873784480601e-02
6284 6.565399999999999459e+00 4.743214100164572233e-02
6285 6.569999999999998508e+00 5.324058602231943049e-02
6286 6.619200000000001083e+00 5.622768001616292033e-02
6287 6.577800000000000757e+00 4.200419026716264298e-02
6288 6.564199999999999591e+00 7.870522219014432219e-02
6289 6.583599999999999675e+00 6.891362709943510412e-02
6290 6.617199999999999527e+00 6.497100891936342937e-02
6291 6.590600000000000236e+00 6.911532391590159696e-02
6292 6.580200000000000493e+00 7.006248639607350059e-02
6293 6.564000000000000057e+00 6.812165588122466586e-02
6294 6.541199999999999015e+00 6.217549356458700743e-02
6295 6.581799999999999429e+00 4.399945454207362938e-02
6296 6.589400000000000368e+00 5.633371991977812604e-02
6297 6.612000000000000099e+00 3.478275434752110817e-02
6298 6.624199999999999200e+00 3.218993631556301555e-02
6299 6.592399999999999594e+00 4.611342537699834182e-02
6300 6.599599999999999689e+00 3.902983474215593329e-02
6301 6.569399999999999018e+00 2.991802132494730468e-02
6302 6.619800000000000573e+00 2.648682691452483931e-02
6303 6.633199999999999541e+00 3.451654675659193705e-02
6304 6.627799999999998803e+00 2.759623162680004821e-02
6305 6.609199999999999520e+00 3.339868260874972322e-02
6306 6.564199999999999591e+00 3.619215384582688544e-02
6307 6.546600000000000641e+00 2.091812611110275763e-02
6308 6.618999999999999773e+00 3.269373028579027063e-02
6309 6.545999999999999375e+00 3.225027131668815189e-02
6310 6.574599999999999334e+00 3.362451486638872583e-02
6311 6.597800000000001219e+00 3.897219521658996932e-02
6312 6.571000000000000618e+00 4.512382962471157832e-02
6313 6.641399999999999082e+00 2.774397231832521904e-02
6314 6.555000000000001492e+00 2.338204439308073576e-02
6315 6.549000000000001265e+00 3.084931117545422832e-02
6316 6.578799999999999315e+00 3.228671553441139763e-02
6317 6.570000000000000284e+00 2.330150209750444720e-02
6318 6.564800000000000857e+00 4.775386895320626879e-02
6319 6.578599999999999781e+00 6.620731077456624980e-02
6320 6.506000000000000227e+00 5.948646904969227128e-02
6321 6.535800000000000054e+00 5.111195554857984186e-02
6322 6.530199999999998894e+00 5.243159352909278204e-02
6323 6.529999999999999361e+00 5.953956667628671623e-02
6324 6.606799999999999784e+00 4.902032231636190701e-02
6325 6.599200000000000621e+00 7.298460111557777963e-02
6326 6.540000000000000924e+00 6.590781440770135391e-02
6327 6.585599999999999454e+00 6.851370665786513103e-02
6328 6.601999999999999424e+00 4.563507423024520948e-02
6329 6.591400000000000148e+00 4.374069043808061219e-02
6330 6.596599999999999575e+00 3.888711868986959030e-02
6331 6.552199999999999136e+00 3.622419081221826126e-02
6332 6.604800000000000004e+00 4.434717578380834024e-02
6333 6.612199999999999633e+00 4.623280220795613488e-02
6334 6.626000000000000334e+00 4.806911690472380483e-02
6335 6.626800000000000246e+00 5.295688812609743862e-02
6336 6.634999999999999787e+00 4.889253521755637655e-02
6337 6.605799999999999450e+00 6.069952223864700375e-02
6338 6.591200000000000614e+00 7.471567439299474367e-02
6339 6.600999999999999091e+00 5.545015779959503593e-02
6340 6.614200000000001189e+00 6.963010843018979656e-02
6341 6.604800000000000004e+00 3.885810082852737823e-02
6342 6.594400000000000261e+00 2.776703080993719180e-02
6343 6.598399999999999821e+00 3.102592464375555914e-02
6344 6.604999999999999538e+00 3.089336498343948564e-02
6345 6.633000000000000895e+00 2.647413832403236467e-02
6346 6.616400000000000503e+00 1.348361969205601370e-02
6347 6.570600000000000662e+00 2.143193878304062300e-02
6348 6.623599999999998822e+00 3.130571832748774153e-02
6349 6.603600000000000136e+00 5.875140849375451446e-02
6350 6.648200000000000109e+00 4.265995780588620334e-02
6351 6.688399999999999679e+00 5.972577333111721287e-02
6352 6.689199999999999591e+00 3.503072936722836928e-02
6353 6.710399999999999920e+00 3.102850302544423247e-02
6354 6.696399999999999686e+00 3.696766154357070122e-02
6355 6.688599999999999213e+00 3.085008914087599211e-02
6356 6.656400000000000539e+00 2.639484798213469208e-02
6357 6.631800000000000139e+00 5.528645403713278866e-02
6358 6.716800000000000992e+00 5.687417691712120388e-02
6359 6.654999999999999361e+00 6.128490841961016511e-02
6360 6.658799999999999386e+00 6.878337008318215207e-02
6361 6.676600000000000534e+00 5.980341127393985073e-02
6362 6.644800000000000928e+00 5.930423256395785797e-02
6363 6.678800000000000736e+00 3.987520532862483258e-02
6364 6.615199999999999747e+00 3.847222374649014731e-02
6365 6.646399999999999864e+00 3.242912271400512358e-02
6366 6.602999999999999758e+00 3.498113777452078327e-02
6367 6.592200000000000060e+00 4.846475007673103214e-02
6368 6.641200000000000436e+00 6.484344222818519410e-02
6369 6.641599999999999504e+00 5.006763425607405060e-02
6370 6.655799999999999272e+00 4.426773091090159540e-02
6371 6.638000000000000789e+00 6.925258117933211222e-02
6372 6.695800000000000196e+00 5.860402716537490425e-02
6373 6.693399999999999572e+00 6.054723775697785221e-02
6374 6.618199999999999861e+00 7.287984632256028217e-02
6375 6.639000000000000234e+00 6.476357000660173946e-02
6376 6.612399999999999167e+00 6.979432641698035678e-02
6377 6.636400000000000077e+00 7.195865479565329015e-02
6378 6.628000000000000114e+00 5.301697841258028177e-02
6379 6.664400000000000546e+00 4.815109552232435530e-02
6380 6.672999999999999154e+00 5.144083980651945054e-02
6381 6.709400000000000475e+00 4.091806447035340605e-02
6382 6.708000000000000185e+00 5.646237685397247769e-02
6383 6.670599999999998531e+00 6.081486660348757456e-02
6384 6.642999999999998906e+00 6.933455127135390583e-02
6385 6.699599999999999334e+00 5.249807615522682908e-02
6386 6.739600000000000257e+00 5.084454739694307945e-02
6387 6.699200000000000266e+00 3.978180488615364746e-02
6388 6.643600000000001060e+00 2.696011869410068137e-02
6389 6.617799999999999905e+00 3.571375085313777814e-02
6390 6.665999999999999481e+00 6.175176110848982353e-02
6391 6.667199999999999349e+00 3.821455220200807579e-02
6392 6.635399999999999743e+00 5.511123297477564520e-02
6393 6.634000000000000341e+00 3.806520721078508057e-02
6394 6.638200000000000323e+00 6.513334015694266510e-02
6395 6.655000000000001137e+00 5.554745718752572559e-02
6396 6.635599999999999277e+00 6.471760193332268263e-02
6397 6.641800000000000814e+00 5.351515673152799218e-02
6398 6.658199999999999008e+00 4.253506788521679849e-02
6399 6.745000000000000107e+00 5.462673338210871643e-02
6400 6.702399999999999913e+00 5.126371036122923108e-02
6401 6.707200000000000273e+00 3.067168074951224024e-02
6402 6.731600000000000250e+00 3.605839708029177915e-02
6403 6.701000000000000512e+00 1.974031408058131778e-02
6404 6.653799999999999493e+00 1.167698591246902999e-02
6405 6.611600000000001032e+00 4.241754354037961111e-02
6406 6.590200000000000280e+00 4.807194608084849885e-02
6407 6.601799999999999891e+00 3.769710864244103787e-02
6408 6.596400000000000041e+00 2.965076727506391757e-02
6409 6.620199999999999640e+00 2.356675624688299442e-02
6410 6.645599999999999064e+00 3.386986861503893387e-02
6411 6.613799999999999457e+00 4.637965071019826968e-02
6412 6.640800000000000480e+00 4.166091693662062750e-02
6413 6.621999999999999886e+00 2.611206617638679728e-02
6414 6.650399999999999423e+00 2.957106694050790768e-02
6415 6.679000000000000270e+00 4.430711003890902555e-02
6416 6.668800000000000061e+00 3.376909830007299856e-02
6417 6.643199999999998440e+00 2.037920508753955293e-02
6418 6.692000000000000171e+00 2.468521824898453274e-02
6419 6.636400000000000077e+00 2.266733332352975985e-02
6420 6.632600000000000939e+00 3.273847888952693269e-02
6421 6.649599999999999511e+00 6.493110194660177414e-02
6422 6.616400000000000503e+00 6.256810689161053374e-02
6423 6.666599999999999859e+00 4.153225252740330720e-02
6424 6.656000000000000583e+00 4.080392138018110182e-02
6425 6.615000000000000213e+00 5.931947403677812619e-02
6426 6.636999999999998678e+00 4.134924424944190491e-02
6427 6.659799999999999720e+00 3.842853106742441516e-02
6428 6.699199999999999378e+00 6.291225635756522716e-02
6429 6.647000000000000242e+00 3.357975580614005334e-02
6430 6.668200000000000571e+00 4.224916567223539754e-02
6431 6.640000000000000568e+00 6.416042393874901717e-02
6432 6.650599999999999845e+00 3.811519382083734808e-02
6433 6.667600000000000193e+00 3.548588451765005702e-02
6434 6.639799999999999258e+00 3.878391419132420220e-02
6435 6.663200000000000678e+00 4.793946182426332692e-02
6436 6.638399999999999856e+00 4.224935502466281578e-02
6437 6.662400000000000766e+00 7.993977733268961550e-02
6438 6.613400000000000389e+00 4.902130149231046646e-02
6439 6.687000000000000277e+00 5.493487052865428377e-02
6440 6.639599999999999724e+00 4.478982027202167704e-02
6441 6.680799999999999628e+00 5.552325638865205498e-02
6442 6.644400000000000084e+00 4.645996125697911955e-02
6443 6.690599999999998992e+00 5.583088750861841393e-02
6444 6.649799999999999045e+00 5.727016675372968713e-02
6445 6.620400000000000951e+00 4.490576800367633570e-02
6446 6.620599999999998708e+00 3.999059889524030770e-02
6447 6.639400000000000190e+00 3.959454507883623103e-02
6448 6.619199999999999307e+00 7.362521307269673243e-02
6449 6.620000000000000107e+00 8.110832263091137528e-02
6450 6.653000000000000469e+00 7.303314316117036353e-02
6451 6.637600000000000833e+00 7.708001037882654394e-02
6452 6.607999999999999652e+00 5.773525785860838394e-02
6453 6.615399999999999281e+00 4.914924211012822869e-02
6454 6.634600000000000719e+00 4.714114975263124924e-02
6455 6.613599999999999923e+00 4.277625509555497973e-02
6456 6.632599999999999163e+00 5.933673398494392071e-02
6457 6.612999999999999545e+00 4.874012720541464477e-02
6458 6.598799999999999777e+00 3.375369609390951875e-02
6459 6.606399999999998940e+00 4.960693499905027837e-02
6460 6.602999999999999758e+00 4.010286772788206056e-02
6461 6.649399999999999977e+00 6.014422665559841785e-02
6462 6.631600000000000605e+00 4.053896890647321755e-02
6463 6.648399999999999643e+00 6.437676599519429055e-02
6464 6.607999999999998764e+00 5.481021802547405425e-02
6465 6.618999999999999773e+00 6.768692635952670844e-02
6466 6.569800000000000750e+00 5.401881153820397435e-02
6467 6.525999999999998913e+00 5.448669562379437198e-02
6468 6.604600000000000470e+00 5.506548828440549492e-02
6469 6.569199999999999484e+00 4.728247032463502725e-02
6470 6.580000000000000071e+00 5.032216211571204773e-02
6471 6.567800000000000082e+00 4.692410894199278842e-02
6472 6.554400000000001114e+00 4.317740149661617594e-02
6473 6.611400000000000610e+00 4.536924068132502930e-02
6474 6.586400000000000254e+00 7.115088193409829787e-02
6475 6.595599999999999241e+00 6.179553381920097066e-02
6476 6.611400000000000610e+00 4.983460644973532888e-02
6477 6.610800000000000232e+00 3.344416242036862136e-02
6478 6.651999999999999247e+00 5.377955001671183566e-02
6479 6.640200000000000102e+00 4.926613441300221191e-02
6480 6.643200000000000216e+00 5.848719517979987514e-02
6481 6.687000000000000277e+00 5.604926404512367011e-02
6482 6.637399999999999523e+00 6.916681285125110545e-02
6483 6.656000000000000583e+00 8.483536998210113034e-02
6484 6.672199999999999243e+00 6.665697262852550431e-02
6485 6.642599999999999838e+00 7.324894538489946927e-02
6486 6.645199999999999996e+00 9.921064459018488768e-02
6487 6.624200000000000088e+00 7.589592874456443927e-02
6488 6.624000000000000554e+00 8.356841508608386926e-02
6489 6.607999999999999652e+00 6.333719286485635369e-02
6490 6.638800000000000701e+00 7.219828252804907920e-02
6491 6.659200000000000230e+00 6.711685332314078212e-02
6492 6.675199999999999356e+00 9.443490879965937834e-02
6493 6.617199999999999527e+00 8.221114279706852324e-02
6494 6.638599999999999390e+00 6.700125371961332399e-02
6495 6.630199999999999427e+00 9.280663769364769222e-02
6496 6.652599999999999625e+00 7.131036390315229068e-02
6497 6.633399999999999963e+00 7.736748671115017961e-02
6498 6.668800000000000061e+00 5.821230110552241127e-02
6499 6.666600000000000747e+00 9.873544449689783398e-02
6500 6.710399999999999920e+00 6.064097624543982046e-02
6501 6.723799999999999777e+00 7.445234717589505058e-02
6502 6.740800000000000125e+00 7.292209541695844621e-02
6503 6.701000000000000512e+00 4.931612312418730965e-02
6504 6.703400000000000247e+00 5.993770099027825871e-02
6505 6.693399999999999572e+00 4.203484269032066456e-02
6506 6.673600000000000421e+00 3.776410994582023867e-02
6507 6.684999999999999609e+00 3.723654119275857100e-02
6508 6.698600000000000776e+00 3.780539644019092343e-02
6509 6.629199999999999982e+00 5.240793832998957846e-02
6510 6.675799999999999734e+00 4.058610599700338689e-02
6511 6.689399999999999125e+00 5.221386788967076475e-02
6512 6.673999999999999488e+00 6.054816264759819294e-02
6513 6.684200000000001474e+00 7.016061573275987617e-02
6514 6.622400000000000730e+00 8.644193426803913061e-02
6515 6.662799999999999834e+00 8.739583514104092010e-02
6516 6.688399999999999679e+00 8.877504153758537797e-02
6517 6.648600000000000065e+00 8.305448813881161074e-02
6518 6.657399999999999984e+00 8.607187694014799273e-02
6519 6.624399999999999622e+00 8.780277899930050145e-02
6520 6.618999999999999773e+00 5.576593942542354410e-02
6521 6.642000000000000348e+00 7.548668756807389024e-02
6522 6.643200000000000216e+00 5.292137564349581880e-02
6523 6.580000000000000071e+00 6.621782237434276075e-02
6524 6.586000000000000298e+00 6.741216507426542326e-02
6525 6.575599999999999667e+00 7.138997128448783258e-02
6526 6.632600000000000939e+00 7.510664418012566457e-02
6527 6.667600000000000193e+00 9.376933400637975369e-02
6528 6.598999999999999311e+00 6.951431507250860342e-02
6529 6.655399999999998428e+00 7.773421383149117792e-02
6530 6.664199999999999235e+00 6.547390319814450077e-02
6531 6.661400000000000432e+00 6.785313552077014421e-02
6532 6.627399999999999736e+00 6.508615828269481707e-02
6533 6.614600000000000257e+00 6.713365772844499813e-02
6534 6.605599999999999916e+00 7.567964059111270680e-02
6535 6.586000000000000298e+00 7.470046853936060383e-02
6536 6.598400000000000709e+00 6.884045322337727091e-02
6537 6.624600000000000932e+00 5.985622774615852182e-02
6538 6.614600000000000257e+00 7.500805290100517886e-02
6539 6.655200000000000671e+00 5.990419017063832591e-02
6540 6.583599999999999675e+00 6.227269064365219958e-02
6541 6.604000000000000981e+00 4.632752961253167046e-02
6542 6.610400000000000276e+00 4.766264784923292946e-02
6543 6.558199999999999363e+00 5.680732347153849560e-02
6544 6.612600000000000477e+00 7.737317364565057809e-02
6545 6.625799999999999912e+00 9.417320213309092469e-02
6546 6.599400000000000155e+00 6.720392845660146108e-02
6547 6.594200000000000728e+00 8.678497565823246884e-02
6548 6.641200000000000436e+00 7.140274504527117927e-02
6549 6.560399999999999565e+00 4.214887898865162658e-02
6550 6.601799999999999891e+00 5.893345399685978592e-02
6551 6.600999999999999091e+00 1.898841752226868365e-02
6552 6.574799999999998867e+00 4.999631986456605504e-02
6553 6.573199999999999932e+00 5.091593070935650223e-02
6554 6.563599999999999213e+00 6.232598174116471546e-02
6555 6.556999999999999496e+00 5.068175214019335351e-02
6556 6.535800000000000054e+00 4.969700192164513974e-02
6557 6.565400000000001235e+00 7.054677880668971945e-02
6558 6.550800000000000622e+00 8.242446238829820304e-02
6559 6.576000000000000512e+00 6.616887485819902825e-02
6560 6.560200000000000031e+00 5.901416779045517286e-02
6561 6.511400000000000077e+00 5.524823979096527699e-02
6562 6.533200000000000784e+00 4.904071777615004457e-02
6563 6.624800000000000466e+00 6.831304414238902056e-02
6564 6.575799999999999201e+00 8.096784546966770413e-02
6565 6.629399999999999515e+00 5.917066840927189680e-02
6566 6.593000000000000860e+00 4.722287581247039401e-02
6567 6.584399999999999586e+00 6.640337340828408874e-02
6568 6.616799999999999571e+00 6.027629716563547707e-02
6569 6.629999999999999893e+00 4.423663640016047005e-02
6570 6.634199999999998099e+00 9.208969540616367133e-02
6571 6.591200000000000614e+00 6.565083396271516325e-02
6572 6.602400000000000269e+00 6.180135920835389679e-02
6573 6.604999999999999538e+00 4.789906053358463506e-02
6574 6.628600000000000492e+00 2.249017563292912691e-02
6575 6.626199999999999868e+00 4.261774278396271431e-02
6576 6.586799999999999322e+00 3.025412368587135012e-02
6577 6.586200000000000720e+00 3.513789976649143304e-02
6578 6.598000000000000753e+00 3.328062499413131370e-02
6579 6.517799999999999372e+00 6.573546987738043690e-02
6580 6.486400000000000610e+00 5.584951208381322418e-02
6581 6.531399999999999650e+00 6.999062794403267118e-02
6582 6.543400000000000105e+00 4.195292600045903708e-02
6583 6.560399999999999565e+00 5.755039530706984596e-02
6584 6.622600000000000264e+00 4.743551412180543186e-02
6585 6.614400000000000723e+00 5.782774420639281293e-02
6586 6.586000000000000298e+00 4.457353474877216726e-02
6587 6.632800000000000473e+00 4.959548366535000002e-02
6588 6.607599999999999696e+00 7.675081758522177278e-02
6589 6.660000000000001030e+00 8.614035059134601824e-02
6590 6.632800000000000473e+00 6.094482750816521827e-02
6591 6.730400000000000382e+00 5.096791147378908204e-02
6592 6.662799999999999834e+00 7.766100694685842964e-02
6593 6.698999999999999844e+00 8.823196699609497928e-02
6594 6.677400000000000446e+00 7.872869870638030121e-02
6595 6.670199999999999463e+00 9.396612155452618853e-02
6596 6.623400000000001064e+00 6.978458282457523920e-02
6597 6.648599999999999177e+00 1.148782311841543002e-01
6598 6.589599999999999902e+00 1.022845442870035509e-01
6599 6.603600000000000136e+00 1.091925272168384198e-01
6600 6.623800000000000132e+00 1.046645689811026569e-01
6601 6.651200000000000223e+00 9.143146066863425125e-02
6602 6.621999999999999886e+00 8.462670973162078614e-02
6603 6.612199999999999633e+00 6.662636114932285469e-02
6604 6.562600000000000655e+00 7.180451239302440558e-02
6605 6.618599999999998929e+00 5.191423696829223361e-02
6606 6.633000000000000007e+00 5.480510925087189733e-02
6607 6.626800000000000246e+00 3.855116081261367178e-02
6608 6.626399999999999402e+00 7.960331651382374085e-02
6609 6.624800000000000466e+00 8.664705419112649076e-02
6610 6.614199999999999413e+00 9.728284535312489711e-02
6611 6.602999999999999758e+00 7.457345372181717336e-02
6612 6.618799999999998462e+00 8.018797914899701562e-02
6613 6.601799999999999891e+00 5.620775747172264414e-02
6614 6.595400000000000595e+00 5.320045112590671837e-02
6615 6.607200000000000628e+00 6.797787875478311648e-02
6616 6.652600000000001401e+00 6.794974613639104266e-02
6617 6.643800000000000594e+00 7.751820431356748475e-02
6618 6.610400000000000276e+00 9.138647602353423827e-02
6619 6.654999999999999361e+00 6.818328240852003508e-02
6620 6.648799999999999599e+00 8.022189227386754273e-02
6621 6.618399999999999395e+00 7.075964951863449037e-02
6622 6.620400000000000951e+00 8.413541465993984447e-02
6623 6.618199999999999861e+00 1.060141122681315939e-01
6624 6.610800000000000232e+00 8.113761150046258641e-02
6625 6.645000000000000462e+00 7.583402930083571469e-02
6626 6.571399999999999686e+00 9.902024035519198242e-02
6627 6.633000000000000007e+00 7.368853370776221046e-02
6628 6.633000000000000007e+00 6.047081940903393377e-02
6629 6.630600000000001160e+00 6.735256491032837189e-02
6630 6.654600000000000293e+00 9.489261298963160007e-02
6631 6.670199999999999463e+00 7.430337811970597062e-02
6632 6.688200000000000145e+00 7.372565360849651916e-02
6633 6.628000000000000114e+00 7.369613287004955771e-02
6634 6.560800000000000409e+00 7.314117855216716035e-02
6635 6.588600000000001344e+00 6.648223822946994210e-02
6636 6.579600000000001003e+00 6.464957849823921299e-02
6637 6.555199999999999250e+00 6.495253651706001108e-02
6638 6.586199999999999832e+00 5.740062717427394517e-02
6639 6.559000000000000163e+00 5.657349202585964382e-02
6640 6.677199999999999136e+00 5.374487882580082643e-02
6641 6.578799999999999315e+00 5.139758749202137655e-02
6642 6.551199999999999690e+00 5.199646141806187755e-02
6643 6.584999999999999076e+00 5.240610651441297146e-02
6644 6.519599999999999618e+00 5.501897854377155173e-02
6645 6.589000000000000412e+00 5.461281900799477840e-02
6646 6.615800000000000125e+00 4.749602088596479449e-02
6647 6.615999999999999659e+00 3.546265641488248466e-02
6648 6.610000000000001208e+00 4.469093867888651594e-02
6649 6.620400000000000951e+00 5.199123002968866064e-02
6650 6.589400000000000368e+00 8.647431988746716314e-02
6651 6.599600000000000577e+00 5.266847254287907593e-02
6652 6.612999999999999545e+00 6.858337991087923302e-02
6653 6.579599999999999227e+00 5.194427783692830147e-02
6654 6.604599999999999582e+00 5.805624858703838098e-02
6655 6.621799999999998576e+00 4.872814381853670523e-02
6656 6.583400000000000141e+00 7.647096180904229545e-02
6657 6.635200000000000209e+00 5.983403713606483265e-02
6658 6.653000000000000469e+00 7.241270606737457149e-02
6659 6.717000000000000526e+00 6.754376359072690461e-02
6660 6.662799999999999834e+00 5.366891092615913572e-02
6661 6.678399999999999004e+00 6.475838169688918899e-02
6662 6.604200000000000514e+00 5.077668756427498181e-02
6663 6.597199999999999065e+00 5.853914929344290752e-02
6664 6.611400000000000610e+00 5.813680417773237769e-02
6665 6.575799999999999201e+00 7.791246370125896881e-02
6666 6.555600000000000094e+00 7.818777398033537052e-02
6667 6.591599999999999682e+00 6.853588840892047007e-02
6668 6.565000000000000391e+00 3.394583921484344013e-02
6669 6.591799999999999216e+00 4.313643471591047107e-02
6670 6.577799999999998981e+00 2.506216271593492487e-02
6671 6.593799999999999883e+00 2.049858531704082040e-02
6672 6.584400000000000475e+00 3.003011821488559691e-02
6673 6.632399999999999629e+00 2.264791381121011166e-02
6674 6.618599999999998929e+00 2.218756408441451000e-02
6675 6.614600000000000257e+00 3.875523190486675901e-02
6676 6.660200000000000564e+00 3.316190585596671264e-02
6677 6.636000000000000121e+00 4.395543197376181738e-02
6678 6.589400000000000368e+00 2.423320036643942382e-02
6679 6.602400000000000269e+00 4.085447343926967845e-02
6680 6.654600000000000293e+00 3.669833783701922925e-02
6681 6.642199999999999882e+00 3.903987704898671807e-02
6682 6.702199999999999491e+00 6.149562586070650427e-02
6683 6.699199999999999378e+00 4.275268412626274245e-02
6684 6.718600000000000350e+00 3.885521843974112932e-02
6685 6.675600000000000200e+00 2.218215498999134491e-02
6686 6.679599999999998872e+00 3.676802959093673773e-02
6687 6.649800000000000821e+00 4.879786880592228843e-02
6688 6.631000000000000227e+00 6.546021692600784148e-02
6689 6.586799999999999322e+00 6.503193061873530079e-02
6690 6.615800000000000125e+00 5.935749320852423683e-02
6691 6.648799999999999599e+00 4.254070991415166009e-02
6692 6.601600000000000357e+00 3.601621856886146750e-02
6693 6.624799999999998690e+00 9.386390147442189025e-02
6694 6.593799999999999883e+00 7.027568569569421497e-02
6695 6.573400000000001242e+00 9.202634405429789555e-02
6696 6.659000000000000696e+00 6.576929374715838328e-02
6697 6.645800000000001262e+00 6.763454738519354692e-02
6698 6.671800000000000175e+00 6.710791309525274140e-02
6699 6.605599999999999916e+00 7.815758440484193992e-02
6700 6.656999999999999140e+00 6.303586280840456357e-02
6701 6.583599999999999675e+00 6.261859148847082057e-02
6702 6.552400000000000446e+00 5.888266298325850467e-02
6703 6.561199999999999477e+00 6.008687044604665850e-02
6704 6.607400000000000162e+00 7.721533526444085416e-02
6705 6.593999999999999417e+00 8.477499631377172218e-02
6706 6.588599999999999568e+00 6.502467224061965478e-02
6707 6.626199999999999868e+00 5.798510153479086160e-02
6708 6.633599999999999497e+00 7.848444431860371329e-02
6709 6.618000000000000327e+00 6.353896442341500084e-02
6710 6.680800000000000516e+00 6.426843704338852659e-02
6711 6.654799999999999827e+00 5.680521102856674054e-02
6712 6.666799999999999393e+00 8.271464199281766683e-02
6713 6.685599999999999099e+00 9.174163722105681262e-02
6714 6.699199999999999378e+00 6.278496635341938858e-02
6715 6.674999999999999822e+00 6.866207104362639924e-02
6716 6.643399999999999750e+00 6.479234522688621933e-02
6717 6.589799999999999436e+00 8.024183447554020243e-02
6718 6.622200000000001197e+00 6.615460679348028616e-02
6719 6.565600000000000769e+00 5.758860998496152794e-02
6720 6.572599999999999554e+00 4.877097497487616756e-02
6721 6.589000000000000412e+00 4.405360371184172813e-02
6722 6.627599999999999270e+00 5.502043256827410245e-02
6723 6.600600000000000023e+00 6.518686984355048786e-02
6724 6.606199999999999406e+00 5.163285775550302548e-02
6725 6.609399999999999054e+00 6.589179008040381424e-02
6726 6.628999999999999559e+00 7.031813421870629355e-02
6727 6.609799999999998121e+00 7.971770192372577835e-02
6728 6.692000000000000171e+00 8.487213912704205665e-02
6729 6.653200000000000003e+00 8.675777774931761610e-02
6730 6.603800000000001447e+00 9.699789688441706748e-02
6731 6.607599999999999696e+00 7.990274087914622791e-02
6732 6.540399999999999991e+00 1.001708939762444711e-01
6733 6.532999999999999474e+00 1.030918037479216648e-01
6734 6.552400000000000446e+00 8.612065954229565501e-02
6735 6.582800000000000651e+00 1.287479397893417921e-01
6736 6.643399999999999750e+00 8.025589074952697854e-02
6737 6.698399999999999466e+00 1.054956302412569519e-01
6738 6.659600000000000186e+00 7.378921330384274890e-02
6739 6.630399999999999849e+00 6.773099733504596431e-02
6740 6.654399999999999871e+00 4.227585599369929753e-02
6741 6.650999999999998913e+00 6.805938583325597813e-02
6742 6.662600000000000300e+00 7.386235847845637470e-02
6743 6.737199999999999633e+00 6.935208720723548548e-02
6744 6.678600000000000314e+00 5.530829955802295250e-02
6745 6.755200000000000315e+00 6.340813827893074239e-02
6746 6.693200000000000038e+00 5.416449021268450459e-02
6747 6.709200000000000053e+00 6.449893022368667628e-02
6748 6.647400000000000198e+00 5.130504848453022043e-02
6749 6.704800000000000537e+00 6.239448693594644435e-02
6750 6.694000000000000838e+00 5.864060026977904044e-02
6751 6.698400000000001242e+00 5.967418202204357452e-02
6752 6.675200000000001133e+00 7.186398263386188645e-02
6753 6.696599999999999220e+00 5.906917978099915367e-02
6754 6.677400000000000446e+00 2.123318157978225373e-02
6755 6.676599999999998758e+00 5.213873799776898299e-02
6756 6.675199999999999356e+00 3.794669946121800863e-02
6757 6.613199999999999079e+00 6.002626091970070937e-02
6758 6.609399999999999054e+00 6.183694688452854443e-02
6759 6.665399999999999991e+00 6.567654071279939443e-02
6760 6.622600000000000264e+00 5.165779708814535048e-02
6761 6.712999999999999190e+00 5.120234369635831562e-02
6762 6.665799999999999947e+00 5.722754581493076642e-02
6763 6.676199999999999690e+00 7.042863054184715643e-02
6764 6.654999999999999361e+00 4.686405872307691095e-02
6765 6.666999999999998927e+00 3.583741062074654454e-02
6766 6.674000000000001265e+00 5.470283356463349206e-02
6767 6.627799999999998803e+00 7.850931154964987946e-02
6768 6.637800000000000367e+00 5.699992982451814599e-02
6769 6.588800000000000878e+00 7.391854976932375754e-02
6770 6.597800000000001219e+00 5.648320104243375467e-02
6771 6.555000000000001492e+00 6.476974602389605484e-02
6772 6.537599999999999412e+00 6.103939711366749427e-02
6773 6.626199999999999868e+00 9.484319690942519254e-02
6774 6.584200000000000053e+00 6.242653282058836794e-02
6775 6.573400000000001242e+00 1.079898513750250227e-01
6776 6.565800000000000303e+00 1.154910905654631115e-01
6777 6.577399999999999913e+00 1.023572567041536319e-01
6778 6.567000000000000171e+00 1.187653148019234967e-01
6779 6.546999999999999709e+00 8.421068815773921634e-02
6780 6.549599999999999866e+00 1.007803949188531972e-01
6781 6.576000000000000512e+00 8.860609459850932179e-02
6782 6.527400000000000091e+00 9.226379571641303567e-02
6783 6.569399999999999906e+00 7.278933987885870260e-02
6784 6.598799999999999777e+00 7.086290990355963160e-02
6785 6.588800000000000878e+00 8.397780659198000874e-02
6786 6.572599999999999554e+00 6.738165922563796317e-02
6787 6.583199999999999719e+00 7.444697441803793669e-02
6788 6.588400000000000034e+00 5.156013964294504232e-02
6789 6.603800000000001447e+00 4.679948717667750668e-02
6790 6.597800000000001219e+00 6.316859979451809604e-02
6791 6.595200000000000173e+00 8.910865277850404942e-02
6792 6.610400000000000276e+00 9.824442986755033136e-02
6793 6.640600000000000946e+00 1.224184953346510868e-01
6794 6.673000000000000043e+00 9.269692551535892167e-02
6795 6.639799999999999258e+00 8.317807403396640376e-02
6796 6.633600000000001273e+00 9.242709559431151745e-02
6797 6.583199999999999719e+00 1.071045844023493787e-01
6798 6.584400000000000475e+00 9.697158346649807636e-02
6799 6.587200000000000166e+00 9.566792565954375382e-02
6800 6.613999999999999879e+00 9.944847912361452769e-02
6801 6.607200000000000628e+00 1.316217003385080353e-01
6802 6.615200000000001523e+00 9.870497454535913373e-02
6803 6.598400000000000709e+00 1.109978738535113002e-01
6804 6.606600000000000250e+00 5.566011139047422063e-02
6805 6.609399999999999054e+00 7.378216586682716238e-02
6806 6.632600000000000939e+00 7.205642233694370402e-02
6807 6.581599999999999895e+00 6.089308663551221829e-02
6808 6.571399999999999686e+00 6.730503695861116131e-02
6809 6.580599999999999561e+00 7.117842369707277905e-02
6810 6.627399999999999736e+00 6.984588749525630358e-02
6811 6.628600000000000492e+00 4.118504582976685591e-02
6812 6.608199999999999186e+00 4.784090300151117719e-02
6813 6.648200000000000109e+00 4.189357946034214658e-02
6814 6.597400000000000375e+00 6.906032145885213080e-02
6815 6.606599999999998474e+00 7.060402254829388491e-02
6816 6.624399999999999622e+00 7.905977485422022166e-02
6817 6.672400000000000553e+00 6.971060177620043430e-02
6818 6.663200000000000678e+00 5.825488820691353958e-02
6819 6.616600000000000037e+00 4.869217596287930827e-02
6820 6.591400000000000148e+00 4.608045138667808682e-02
6821 6.620800000000000018e+00 4.834492734506896233e-02
6822 6.589999999999998970e+00 5.349691579895052979e-02
6823 6.616999999999999993e+00 6.900956455448774285e-02
6824 6.639799999999999258e+00 8.327323699724901995e-02
6825 6.631199999999999761e+00 5.695219047587184863e-02
6826 6.609799999999999898e+00 8.251370795207302322e-02
6827 6.651000000000000689e+00 6.728387622603199114e-02
6828 6.675400000000000666e+00 5.830993054360469191e-02
6829 6.646599999999999397e+00 7.287391851684653366e-02
6830 6.635599999999999277e+00 9.858949234071549828e-02
6831 6.644400000000000084e+00 8.630948962889306575e-02
6832 6.673799999999999955e+00 4.232767416242005920e-02
6833 6.612600000000000477e+00 4.646684839754037372e-02
6834 6.581000000000000405e+00 7.068748121131497586e-02
6835 6.635200000000000209e+00 4.859415602724265898e-02
6836 6.615599999999998815e+00 5.934819289582460994e-02
6837 6.671199999999998909e+00 4.317165736915819230e-02
6838 6.621800000000000352e+00 5.594239894748888331e-02
6839 6.650799999999999379e+00 4.054173158610766686e-02
6840 6.604400000000000048e+00 3.814351845333615459e-02
6841 6.639599999999999724e+00 3.835580790441004556e-02
6842 6.637800000000000367e+00 2.882138095234160202e-02
6843 6.678399999999999004e+00 4.723185365830987609e-02
6844 6.593200000000000394e+00 6.096320201564217611e-02
6845 6.599999999999999645e+00 2.418098426449998700e-02
6846 6.623199999999999754e+00 3.999039884772342957e-02
6847 6.657200000000000450e+00 3.802462360102983746e-02
6848 6.626800000000000246e+00 5.136489073287318213e-02
6849 6.666999999999999815e+00 5.176330746774205488e-02
6850 6.630399999999998961e+00 4.497163550506032281e-02
6851 6.653999999999999027e+00 5.045314658175446138e-02
6852 6.629199999999999982e+00 3.009770755389858110e-02
6853 6.610999999999998877e+00 4.403544027258045335e-02
6854 6.620800000000000018e+00 7.450229526665601287e-02
6855 6.570199999999999818e+00 5.187400119520373803e-02
6856 6.619199999999999307e+00 5.789120831352548985e-02
6857 6.610000000000001208e+00 5.634394377393200926e-02
6858 6.615600000000000591e+00 5.709052460785418032e-02
6859 6.601000000000000867e+00 5.351112033960798292e-02
6860 6.596999999999999531e+00 3.806520721078510139e-02
6861 6.609600000000000364e+00 3.653447686774777964e-02
6862 6.601600000000000357e+00 6.332178140261059129e-02
6863 6.571200000000000152e+00 3.928908245301736962e-02
6864 6.597200000000000841e+00 4.264589077507928427e-02
6865 6.632800000000000473e+00 6.449458892031172119e-02
6866 6.645399999999999530e+00 5.404783066876975295e-02
6867 6.681799999999999962e+00 6.931170175374430642e-02
6868 6.700999999999998735e+00 8.849813557358141014e-02
6869 6.681199999999999584e+00 6.918751332429866341e-02
6870 6.599600000000000577e+00 7.490505990919432699e-02
6871 6.686400000000000787e+00 5.023353461583209001e-02
6872 6.677800000000000402e+00 4.576059440173391862e-02
6873 6.711000000000000298e+00 5.757499457229668660e-02
6874 6.731999999999999318e+00 4.463810031800189565e-02
6875 6.683799999999999741e+00 3.287600949020419439e-02
6876 6.680400000000000560e+00 3.568820533453587185e-02
6877 6.621199999999999974e+00 4.710278123423295576e-02
6878 6.631399999999999295e+00 5.226823126909885264e-02
6879 6.687199999999999811e+00 4.768429510855757419e-02
6880 6.703799999999999315e+00 5.414824096865925029e-02
6881 6.734799999999999898e+00 6.617757928483032626e-02
6882 6.711599999999999788e+00 6.065944279335239858e-02
6883 6.712000000000000632e+00 5.318571236713857259e-02
6884 6.699799999999998867e+00 9.002728475301245703e-02
6885 6.717000000000000526e+00 1.002117757551476834e-01
6886 6.662600000000000300e+00 1.122723830690343788e-01
6887 6.678600000000000314e+00 7.968016064240843188e-02
6888 6.638200000000000323e+00 1.065601801800277887e-01
6889 6.666999999999999815e+00 8.920538100361438683e-02
6890 6.602200000000000735e+00 8.439213233471476450e-02
6891 6.608600000000000030e+00 7.597294255193758061e-02
6892 6.667799999999999727e+00 9.424962599395295126e-02
6893 6.662799999999999834e+00 6.910247463007374025e-02
6894 6.652199999999998781e+00 7.153315315292618770e-02
6895 6.671199999999998909e+00 5.037729647370921271e-02
6896 6.628600000000000492e+00 4.286219779712648753e-02
6897 6.633799999999999031e+00 4.293567281410634595e-02
6898 6.644599999999999618e+00 5.980140466577678338e-02
6899 6.710800000000000765e+00 6.672774535378815652e-02
6900 6.705799999999999095e+00 5.055325904429897738e-02
6901 6.768000000000000682e+00 4.905507109361886137e-02
6902 6.709200000000000053e+00 7.102360171098057173e-02
6903 6.763000000000000789e+00 6.990450629251303283e-02
6904 6.769999999999998685e+00 7.608521538380495775e-02
6905 6.688600000000000989e+00 6.948761040646019016e-02
6906 6.725400000000000489e+00 4.873405380224378469e-02
6907 6.729400000000000048e+00 6.477011656620670910e-02
6908 6.730999999999999872e+00 7.371132884435058208e-02
6909 6.753399999999999181e+00 7.894281474586531400e-02
6910 6.719800000000001106e+00 6.429394994865375579e-02
6911 6.729400000000000936e+00 8.040129352193284284e-02
6912 6.739199999999999413e+00 9.280103447699267205e-02
6913 6.745200000000001417e+00 9.157615410138161827e-02
6914 6.740399999999999281e+00 5.286405205808586416e-02
6915 6.769000000000000128e+00 6.150121950010417615e-02
6916 6.688599999999999213e+00 6.176380817274788187e-02
6917 6.697000000000000064e+00 5.647016911609174794e-02
6918 6.752799999999998803e+00 6.334881214355958523e-02
6919 6.710200000000000387e+00 4.502390476180403306e-02
6920 6.712200000000000166e+00 4.048841809703108974e-02
6921 6.681000000000000050e+00 6.379341658823425854e-02
6922 6.668800000000000061e+00 7.359532593854045679e-02
6923 6.713400000000000034e+00 9.764613663632570884e-02
6924 6.667400000000000659e+00 9.451543789244164218e-02
6925 6.689400000000000901e+00 8.411544447959599935e-02
6926 6.708000000000000185e+00 5.159844958911068147e-02
6927 6.747400000000000730e+00 5.494258821715623797e-02
6928 6.764399999999999302e+00 4.782350886331950685e-02
6929 6.662799999999999834e+00 5.894974130562397746e-02
6930 6.608600000000000918e+00 6.705734859059069020e-02
6931 6.635800000000000587e+00 6.277668356961835228e-02
6932 6.669199999999999129e+00 4.884702652158064151e-02
6933 6.647799999999999265e+00 4.636498678960235265e-02
6934 6.684199999999999697e+00 3.257164410956254336e-02
6935 6.642000000000000348e+00 4.851638898351779555e-02
6936 6.633399999999999963e+00 4.888402602077698139e-02
6937 6.664599999999998303e+00 3.291516367876671373e-02
6938 6.671400000000000219e+00 3.295038694765200366e-02
6939 6.694399999999999018e+00 3.868291612585589290e-02
6940 6.684999999999999609e+00 3.653272505576327794e-02
6941 6.689199999999999591e+00 5.155920868283366681e-02
6942 6.697400000000000020e+00 7.055698406252913779e-02
6943 6.732200000000000628e+00 5.865246797876450674e-02
6944 6.682800000000000296e+00 5.961503166148621885e-02
6945 6.687000000000000277e+00 5.532088213324162090e-02
6946 6.727600000000000691e+00 4.819676337680771361e-02
6947 6.712399999999999700e+00 6.123894185891855246e-02
6948 6.692000000000000171e+00 7.079717508488593547e-02
6949 6.741399999999998727e+00 7.387914455379136769e-02
6950 6.690800000000000303e+00 6.758129918845900974e-02
6951 6.671199999999998909e+00 7.978440950461437864e-02
6952 6.634199999999999875e+00 9.512871280533552465e-02
6953 6.682000000000000384e+00 1.035942083323194984e-01
6954 6.684800000000000963e+00 1.312363973903581948e-01
6955 6.734199999999999520e+00 1.162949354013320807e-01
6956 6.692600000000000549e+00 9.892041245364882607e-02
6957 6.688599999999999213e+00 1.111278902886219805e-01
6958 6.676400000000001000e+00 1.060994250691302820e-01
6959 6.619200000000001083e+00 9.800587737477800543e-02
6960 6.674999999999999822e+00 1.073025628771279161e-01
6961 6.690600000000000769e+00 1.082037337618254047e-01
6962 6.717999999999999083e+00 1.111485492482920251e-01
6963 6.661400000000000432e+00 7.553679897904069795e-02
6964 6.719199999999998951e+00 7.733428735043726410e-02
6965 6.657599999999999518e+00 9.316892185702267681e-02
6966 6.675800000000000622e+00 6.394084766407143183e-02
6967 6.714600000000001678e+00 5.207425467541530045e-02
6968 6.716800000000000992e+00 7.541639079139224322e-02
6969 6.651799999999999713e+00 8.404113278627317607e-02
6970 6.653799999999999493e+00 8.665397855840209496e-02
6971 6.665200000000000458e+00 9.234604485304172272e-02
6972 6.668999999999999595e+00 5.484377813389594569e-02
6973 6.619200000000001083e+00 7.925927075112404463e-02
6974 6.633599999999999497e+00 7.101639247385063691e-02
6975 6.645799999999999486e+00 9.704819421297856963e-02
6976 6.616999999999999993e+00 9.119561392961832158e-02
6977 6.638200000000000323e+00 9.166085314898614334e-02
6978 6.628199999999999648e+00 7.961326522634279423e-02
6979 6.551999999999999602e+00 9.266326132831709250e-02
6980 6.618999999999999773e+00 1.015295031013152965e-01
6981 6.623800000000000132e+00 8.049516755681675184e-02
6982 6.605799999999999450e+00 9.233781457236248102e-02
6983 6.599599999999999689e+00 9.959020032111592924e-02
6984 6.587000000000000632e+00 7.806100178706396053e-02
6985 6.613599999999999923e+00 1.212935612470835423e-01
6986 6.577799999999998981e+00 9.434634068155468845e-02
6987 6.651999999999999247e+00 8.864536084872123856e-02
6988 6.595200000000000173e+00 8.737981460268730294e-02
6989 6.602199999999998958e+00 5.201799688569325869e-02
6990 6.648799999999999599e+00 8.171237360400204763e-02
6991 6.605999999999999872e+00 6.864867078101369313e-02
6992 6.603400000000000603e+00 9.943303274063400310e-02
6993 6.562999999999999723e+00 8.107527366589648010e-02
6994 6.555400000000000560e+00 9.439347435071980541e-02
6995 6.565199999999999925e+00 1.006969314328892140e-01
6996 6.528999999999999027e+00 1.023984374880789472e-01
6997 6.485200000000000742e+00 8.474403813838461696e-02
6998 6.584600000000000009e+00 1.196831149327255706e-01
6999 6.581000000000000405e+00 8.496022598840004270e-02
7000 6.626399999999999402e+00 8.891191146297545977e-02
7001 6.685600000000000875e+00 7.562147843040364914e-02
7002 6.696399999999999686e+00 1.068492770214193865e-01
7003 6.625600000000000378e+00 8.924196322358667055e-02
7004 6.646599999999999397e+00 9.489851421386946706e-02
7005 6.598200000000000287e+00 1.030946749352262964e-01
7006 6.654399999999999871e+00 9.324874261886863247e-02
7007 6.631199999999999761e+00 9.801526411738123445e-02
7008 6.660599999999999632e+00 5.482379045633388459e-02
7009 6.580199999999999605e+00 8.060044664888650623e-02
7010 6.577399999999999913e+00 7.887590253049406308e-02
7011 6.568399999999999572e+00 6.496682230184883111e-02
7012 6.591400000000000148e+00 5.456489714092753462e-02
7013 6.579200000000000159e+00 7.839561212210797991e-02
7014 6.572599999999999554e+00 6.498405958387025450e-02
7015 6.581199999999999939e+00 6.123293231587069452e-02
7016 6.565199999999999925e+00 7.575719107781117567e-02
7017 6.590200000000000280e+00 5.878462383991247403e-02
7018 6.673399999999999110e+00 5.423032362064606621e-02
7019 6.604999999999999538e+00 5.144083980651949911e-02
7020 6.529400000000000759e+00 4.182018651321391806e-02
7021 6.586199999999999832e+00 5.963314514596723681e-02
7022 6.559199999999999697e+00 5.964186449131179263e-02
7023 6.584600000000000009e+00 4.872091953155240768e-02
7024 6.569800000000000750e+00 3.817789936599459699e-02
7025 6.594200000000000728e+00 3.685474189300465275e-02
7026 6.578999999999998849e+00 3.843227810057578409e-02
7027 6.600999999999999091e+00 4.912596055040543974e-02
7028 6.592600000000000016e+00 5.415799110011369072e-02
7029 6.585800000000000765e+00 3.871475171042678548e-02
7030 6.568399999999999572e+00 5.184330236395066904e-02
7031 6.679399999999999338e+00 5.755734531751780653e-02
7032 6.668400000000000105e+00 5.209652579587245591e-02
7033 6.636000000000001009e+00 5.093132631298744745e-02
7034 6.638200000000000323e+00 4.122659335914134054e-02
7035 6.612600000000000477e+00 5.166863652158819320e-02
7036 6.632199999999999207e+00 5.292742200409909781e-02
7037 6.590000000000000746e+00 6.933224358117938413e-02
7038 6.638200000000000323e+00 4.270587781558884966e-02
7039 6.568999999999999950e+00 3.787347356660063918e-02
7040 6.549200000000000799e+00 5.488489774063528420e-02
7041 6.571599999999999220e+00 4.607611094699726184e-02
7042 6.561799999999999855e+00 4.667967437761325750e-02
7043 6.564199999999999591e+00 5.093242582088546022e-02
7044 6.556000000000000050e+00 7.022079464090386081e-02
7045 6.589199999999999946e+00 5.280333322812114094e-02
7046 6.570999999999999730e+00 4.410804915205388671e-02
7047 6.559800000000000963e+00 2.663141002650825859e-02
7048 6.555200000000001026e+00 5.322510685757235460e-02
7049 6.610599999999999810e+00 3.781703319934030805e-02
7050 6.598600000000000243e+00 2.403264446539334423e-02
7051 6.556000000000000050e+00 5.731805998112636524e-02
7052 6.621599999999999042e+00 7.427764131957884097e-02
7053 6.622400000000000730e+00 7.735869699006051037e-02
7054 6.596200000000000507e+00 7.445933118152488206e-02
7055 6.554800000000000182e+00 6.673853459583913017e-02
7056 6.537600000000000300e+00 4.548019349123311877e-02
7057 6.539400000000000546e+00 6.309713147204072670e-02
7058 6.586599999999999788e+00 5.851878330929312366e-02
7059 6.531999999999999140e+00 5.198076567346814753e-02
7060 6.522200000000000664e+00 4.354620534558665407e-02
7061 6.549799999999999400e+00 3.775224496635933014e-02
7062 6.562800000000000189e+00 6.138494929540956602e-02
7063 6.607800000000000118e+00 3.724771133908753862e-02
7064 6.587399999999999700e+00 6.193196266872223049e-02
7065 6.566399999999999793e+00 5.834010627347187977e-02
7066 6.611600000000000144e+00 5.390851509733873143e-02
7067 6.594800000000001106e+00 4.616093586572960622e-02
7068 6.594600000000001572e+00 5.754066388216245997e-02
7069 6.648000000000000576e+00 3.081168609472711289e-02
7070 6.629800000000000360e+00 3.952862254114099944e-02
7071 6.642799999999999372e+00 5.081448612354555472e-02
7072 6.637999999999999901e+00 8.018827844516934755e-02
7073 6.682800000000000296e+00 6.094548383596602725e-02
7074 6.640000000000000568e+00 5.107641334314692860e-02
7075 6.668800000000000061e+00 5.121046767995768995e-02
7076 6.657599999999999518e+00 5.064511822476083086e-02
7077 6.673999999999999488e+00 4.543038630696421415e-02
7078 6.626199999999999868e+00 7.466801189264381244e-02
7079 6.659799999999999720e+00 6.285691688271063948e-02
7080 6.600999999999999091e+00 5.984045454372822342e-02
7081 6.637000000000000455e+00 6.603150763082728247e-02
7082 6.619799999999999685e+00 3.985112294528221633e-02
7083 6.633599999999999497e+00 2.491039943477421637e-02
7084 6.643600000000001060e+00 2.708446048936545905e-02
7085 6.599199999999998845e+00 2.415847677317426931e-02
7086 6.597799999999999443e+00 4.181234267533933541e-02
7087 6.647999999999998799e+00 4.403725695362959575e-02
7088 6.577200000000000379e+00 4.080235287333312116e-02
7089 6.623199999999999754e+00 6.953295621502084134e-02
7090 6.580600000000001337e+00 5.235998472115902663e-02
7091 6.598400000000000709e+00 6.168669224395165879e-02
7092 6.596799999999999997e+00 6.044329574071886924e-02
7093 6.631400000000001071e+00 3.806688849906166711e-02
7094 6.583199999999999719e+00 9.787338759846784045e-03
7095 6.621199999999999974e+00 4.275829744037987906e-02
7096 6.608199999999999186e+00 4.920439004804351424e-02
7097 6.631000000000000227e+00 4.185212061532837119e-02
7098 6.607800000000000118e+00 2.306928694173273828e-02
7099 6.575400000000000134e+00 4.771129845225349081e-02
7100 6.571200000000000152e+00 1.791401685831515989e-02
7101 6.582199999999998496e+00 3.585459524245113161e-02
7102 6.654200000000000337e+00 4.017103434067876427e-02
7103 6.647400000000000198e+00 4.403689362341531993e-02
7104 6.606600000000000250e+00 6.129313175226072663e-02
7105 6.647200000000000664e+00 6.858711249207100069e-02
7106 6.637399999999999523e+00 7.030083925530333788e-02
7107 6.652400000000000091e+00 5.269276990252090564e-02
7108 6.604600000000000470e+00 4.994444914102070393e-02
7109 6.559999999999999609e+00 4.420859644910696273e-02
7110 6.565999999999999837e+00 4.241603470387111247e-02
7111 6.578400000000000247e+00 7.184238303397233461e-02
7112 6.525799999999999379e+00 5.894499130545355348e-02
7113 6.551999999999999602e+00 4.718728642335769802e-02
7114 6.551399999999999224e+00 4.084076394975982155e-02
7115 6.502200000000000202e+00 4.729684978938867440e-02
7116 6.604000000000000981e+00 6.218295586412721926e-02
7117 6.538400000000000212e+00 6.205713496448252847e-02
7118 6.544599999999999973e+00 6.144955654844054538e-02
7119 6.517000000000000348e+00 6.661951665990983873e-02
7120 6.545600000000000307e+00 3.899394824841420637e-02
7121 6.526599999999999291e+00 6.362804413149918126e-02
7122 6.507800000000000473e+00 3.129140457058453284e-02
7123 6.471400000000000041e+00 4.562508082184622837e-02
7124 6.463400000000000034e+00 6.076946601707144263e-02
7125 6.475200000000000955e+00 3.159670868935556681e-02
7126 6.535999999999999588e+00 2.819219750214585138e-02
7127 6.540000000000000924e+00 5.270218211801101782e-02
7128 6.552599999999999980e+00 6.795563258479758728e-02
7129 6.590600000000000236e+00 7.335208245169322350e-02
7130 6.544999999999999929e+00 8.036068690597406028e-02
7131 6.506199999999999761e+00 7.274965292013425844e-02
7132 6.539400000000000546e+00 5.610461656584064816e-02
7133 6.553800000000000736e+00 5.115263434076493948e-02
7134 6.569800000000000750e+00 4.225768569148104919e-02
7135 6.616600000000000037e+00 5.072640338127663157e-02
7136 6.603400000000000603e+00 5.773013078107475798e-02
7137 6.580599999999999561e+00 5.463595885495190624e-02
7138 6.614199999999999413e+00 7.955144247592249584e-02
7139 6.659399999999999764e+00 6.212928456050340054e-02
7140 6.607200000000000628e+00 7.111196805039222968e-02
7141 6.649800000000000821e+00 5.297425789947419333e-02
7142 6.682999999999999829e+00 5.036427305143989508e-02
7143 6.649799999999999045e+00 4.161576624309578504e-02
7144 6.671000000000001151e+00 5.331041174104732272e-02
7145 6.625999999999999446e+00 8.839049722679470644e-02
7146 6.658599999999999852e+00 7.629815200907547057e-02
7147 6.631199999999999761e+00 6.658852754041037769e-02
7148 6.597800000000001219e+00 6.398462315275448009e-02
7149 6.673000000000000043e+00 8.515162946180171444e-02
7150 6.666800000000000281e+00 5.846256922168228259e-02
7151 6.693800000000000416e+00 6.566606429503751841e-02
7152 6.590999999999999304e+00 5.564242985348505366e-02
7153 6.669800000000000395e+00 6.812658805488498726e-02
7154 6.695800000000000196e+00 7.192629560876881434e-02
7155 6.653999999999999027e+00 6.927625855948059408e-02
7156 6.642000000000000348e+00 4.794079682274803023e-02
7157 6.619199999999999307e+00 6.052926564894044875e-02
7158 6.563799999999998747e+00 4.977260290561472122e-02
7159 6.588400000000000034e+00 4.464491012422348859e-02
7160 6.620800000000000018e+00 3.487050329433166035e-02
7161 6.600199999999999179e+00 6.075155965076128178e-02
7162 6.603999999999999204e+00 6.509009141182704739e-02
7163 6.532799999999999940e+00 5.433039664865332158e-02
7164 6.525000000000000355e+00 5.581326007321191912e-02
7165 6.479999999999999538e+00 4.131730872164843249e-02
7166 6.499399999999999622e+00 7.836203162246366261e-02
7167 6.601399999999999935e+00 4.674920320176582239e-02
7168 6.601600000000000357e+00 5.520985419288848561e-02
7169 6.568800000000000416e+00 8.032703156472294215e-02
7170 6.604999999999999538e+00 7.027545802056359148e-02
7171 6.592799999999999550e+00 3.140242028888853149e-02
7172 6.643600000000001060e+00 5.986291005288665174e-02
7173 6.646199999999998553e+00 6.767770681694221246e-02
7174 6.614799999999999791e+00 6.044991315130245069e-02
7175 6.656400000000000539e+00 6.464524731177069550e-02
7176 6.656200000000001005e+00 4.487618522111697095e-02
7177 6.628800000000000914e+00 4.177597395633048105e-02
7178 6.637600000000000833e+00 6.829442144128611281e-02
7179 6.606199999999999406e+00 5.547136198075537650e-02
7180 6.587600000000000122e+00 5.392780358961415249e-02
7181 6.607599999999999696e+00 5.778968766138123381e-02
7182 6.698199999999999932e+00 7.659211447662220285e-02
7183 6.749399999999999622e+00 9.151812935151150408e-02
7184 6.737000000000000099e+00 9.594331659891683350e-02
7185 6.647999999999998799e+00 8.149650299245969620e-02
7186 6.669199999999999129e+00 6.151123474618284959e-02
7187 6.679399999999999338e+00 7.274536411346090026e-02
7188 6.625200000000001310e+00 7.148448782777983013e-02
7189 6.607000000000001094e+00 7.030846321745340410e-02
7190 6.599200000000000621e+00 9.397122963971472898e-02
7191 6.555199999999999250e+00 9.300253759978810431e-02
7192 6.564000000000000057e+00 9.359957264859707082e-02
7193 6.598999999999999311e+00 9.578434110020273007e-02
7194 6.593199999999998617e+00 7.165383451009438298e-02
7195 6.610599999999999810e+00 6.962045676379899350e-02
7196 6.610999999999999766e+00 8.309657032633785412e-02
7197 6.601999999999999424e+00 9.060596006886076359e-02
7198 6.599200000000000621e+00 8.627045844320062329e-02
7199 6.645999999999999019e+00 8.450656779209531066e-02
7200 6.588799999999999102e+00 9.966881157112288114e-02
7201 6.605000000000001315e+00 1.147278518930778396e-01
7202 6.659799999999999720e+00 1.094332307848031316e-01
7203 6.609999999999999432e+00 8.626841832327751536e-02
7204 6.613199999999999079e+00 9.631091319263883344e-02
7205 6.590599999999999348e+00 9.320283257498131191e-02
7206 6.587600000000000122e+00 7.600610501795239393e-02
7207 6.544399999999998663e+00 7.336898527307032791e-02
7208 6.552400000000000446e+00 9.316505782749240350e-02
7209 6.586199999999999832e+00 8.910371484960660782e-02
7210 6.576800000000000423e+00 1.070167837304037278e-01
7211 6.595400000000000595e+00 1.345753617866212448e-01
7212 6.590999999999999304e+00 1.208268182151627512e-01
7213 6.574399999999999800e+00 1.016876000306822375e-01
7214 6.525199999999999889e+00 1.186869495774493244e-01
7215 6.555799999999999628e+00 1.053646620077148960e-01
7216 6.520000000000000462e+00 1.034756009888320866e-01
7217 6.535599999999999632e+00 1.032963116476091486e-01
7218 6.545999999999999375e+00 8.114135813504723405e-02
7219 6.549799999999999400e+00 6.470820658927273206e-02
7220 6.552800000000000402e+00 9.058538513468929187e-02
7221 6.587600000000000122e+00 8.632570880102875821e-02
7222 6.507399999999999629e+00 8.838941113051942966e-02
7223 6.610000000000001208e+00 7.690097528640320312e-02
7224 6.605799999999999450e+00 7.817692754259406018e-02
7225 6.570800000000000196e+00 9.961501894794784484e-02
7226 6.560400000000001342e+00 1.056593015309111594e-01
7227 6.592600000000000016e+00 1.080261449835177717e-01
7228 6.551600000000000534e+00 1.154059270574955692e-01
7229 6.605199999999999072e+00 1.250498780487209749e-01
7230 6.639999999999998792e+00 1.169926493417428187e-01
7231 6.662600000000000300e+00 1.087623464255898093e-01
7232 6.653000000000000469e+00 5.919391860655959237e-02
7233 6.589199999999999946e+00 7.537660114385626164e-02
7234 6.582599999999999341e+00 7.431748111985503336e-02
7235 6.601799999999999891e+00 8.034296484447155107e-02
7236 6.569999999999998508e+00 8.567566749083423139e-02
7237 6.602599999999999802e+00 6.211189902104096577e-02
7238 6.582399999999999807e+00 8.113327307584722314e-02
7239 6.527800000000000935e+00 7.887427971144961303e-02
7240 6.485000000000001208e+00 8.195852609704493141e-02
7241 6.543999999999999595e+00 8.678202578875404694e-02
7242 6.558600000000000207e+00 7.268705524369524495e-02
7243 6.544400000000000439e+00 7.694288791044949505e-02
7244 6.631400000000001071e+00 8.640861068203789519e-02
7245 6.586799999999999322e+00 7.833487090689568444e-02
7246 6.529200000000000337e+00 7.662657502459578607e-02
7247 6.615399999999999281e+00 9.903033878564690418e-02
7248 6.574399999999999800e+00 8.644008329473081009e-02
7249 6.593000000000000860e+00 8.380405718102190704e-02
7250 6.622400000000000730e+00 6.529784069936769852e-02
7251 6.566200000000000259e+00 8.161441049226549060e-02
7252 6.629800000000000360e+00 8.121448146728509065e-02
7253 6.646600000000001174e+00 7.454963447261155063e-02
7254 6.679999999999999716e+00 5.553881525563898053e-02
7255 6.643399999999999750e+00 6.617588684709861668e-02
7256 6.680400000000000560e+00 7.786018237841471623e-02
7257 6.742600000000000371e+00 8.668868438268041710e-02
7258 6.678199999999999470e+00 7.523584252203203981e-02
7259 6.635599999999999277e+00 9.734129647790813744e-02
7260 6.692199999999999704e+00 6.026435098795961814e-02
7261 6.633799999999999031e+00 6.137061185942339209e-02
7262 6.666400000000000325e+00 9.235176230045644141e-02
7263 6.690800000000000303e+00 9.101841571901804484e-02
7264 6.634600000000000719e+00 5.088150941157311424e-02
7265 6.613400000000000389e+00 7.595293279393500185e-02
7266 6.645199999999999996e+00 3.502387756945253561e-02
7267 6.608999999999999986e+00 5.424610585101933419e-02
7268 6.635600000000001053e+00 4.346456027616071166e-02
7269 6.614800000000000679e+00 2.600984429019133695e-02
7270 6.659200000000000230e+00 2.320758496698870077e-02
7271 6.648400000000000531e+00 2.942461554549184732e-02
7272 6.624599999999999156e+00 3.319349333830345222e-02
7273 6.640800000000000480e+00 4.250684650735683107e-02
7274 6.677600000000000868e+00 4.029749371859246698e-02
7275 6.613400000000000389e+00 3.535488650809109207e-02
7276 6.640399999999999636e+00 5.032661323792804453e-02
7277 6.654600000000000293e+00 5.280196966023142924e-02
7278 6.588400000000000034e+00 4.024584450598592961e-02
7279 6.572599999999999554e+00 5.957220828540775448e-02
7280 6.544200000000000905e+00 4.099112098979477287e-02
7281 6.575000000000000178e+00 5.743518085633586567e-02
7282 6.591400000000000148e+00 4.934823198454021259e-02
7283 6.594200000000000728e+00 6.358326823937253403e-02
7284 6.573800000000000310e+00 7.015605462110889590e-02
7285 6.536399999999998656e+00 5.053917292556336927e-02
7286 6.563399999999999679e+00 6.708835964606674196e-02
7287 6.526600000000000179e+00 3.332098437921673928e-02
7288 6.555800000000000516e+00 5.247887193909564485e-02
7289 6.610999999999999766e+00 5.110225043968220221e-02
7290 6.646800000000000708e+00 4.748422896078235977e-02
7291 6.629800000000000360e+00 5.829332723391240229e-02
[truncated: 708,997 more chars]
