# Supplementary material for: Hairpin protein partitioning from the ER to lipid droplets involves major structural rearrangements
Source: Nat Commun. 2024 May 27;15:4504. doi: 10.1038/s41467-024-48843-8 (PMC11130287; doi:10.1038/s41467-024-48843-8)
Supplement: Supplementary file 4 — Source Data [file 41467_2024_48843_MOESM4_ESM.zip › Source_data_MD_Simulations/Fig3D/P102_Monolayer_TRIO-CLOL_AVG_ERROR.txt]

0 6.898600000000000065e+00 1.811640140866831866e-02
1 6.889300000000000423e+00 2.795641250232223582e-02
2 6.865800000000000125e+00 2.848325824058752648e-02
3 6.877899999999999459e+00 3.429182118231689086e-02
4 6.861499999999999488e+00 2.968509727118976912e-02
5 6.861900000000000333e+00 3.125138396935402824e-02
6 6.881800000000001027e+00 2.725244943119787405e-02
7 6.887199999999999989e+00 2.186220482933956544e-02
8 6.889599999999999724e+00 2.568859669191755901e-02
9 6.872400000000000730e+00 2.160703589111653486e-02
10 6.884100000000000996e+00 2.230804787515026921e-02
11 6.918400000000000105e+00 2.773560888100348731e-02
12 6.888999999999998458e+00 2.307552816296945877e-02
13 6.905400000000000205e+00 4.182898516579141440e-02
14 6.865899999999999004e+00 3.296496625206828124e-02
15 6.881399999999999295e+00 3.735002008031586274e-02
16 6.888099999999999667e+00 2.423941005882773725e-02
17 6.891200000000000436e+00 3.029184708795418582e-02
18 6.867099999999998872e+00 2.881126515792043624e-02
19 6.855799999999999450e+00 2.703434852183418322e-02
20 6.875600000000000378e+00 4.920126014646376833e-02
21 6.892000000000001236e+00 2.898413359063888375e-02
22 6.871100000000001096e+00 2.424642241651336558e-02
23 6.869699999999999029e+00 2.943774787581415753e-02
24 6.863999999999999879e+00 3.808254193196670967e-02
25 6.849400000000000155e+00 3.162347229511656976e-02
26 6.858000000000001428e+00 4.159495161675279967e-02
27 6.870399999999999174e+00 4.713877384913620766e-02
28 6.860500000000000043e+00 4.478465138861750100e-02
29 6.853099999999999525e+00 3.378652098100663748e-02
30 6.859300000000000175e+00 3.534234004703145499e-02
31 6.862699999999999356e+00 4.458745339218202208e-02
32 6.859399999999999054e+00 3.148498054628595666e-02
33 6.879099999999999326e+00 4.443162162244363583e-02
34 6.881200000000001538e+00 3.124445550813782779e-02
35 6.897199999999999775e+00 2.542392573935040381e-02
36 6.883599999999999497e+00 2.677693036925635553e-02
37 6.886099999999999000e+00 2.998648028695599307e-02
38 6.873099999999999099e+00 3.489282161132861715e-02
39 6.881299999999998640e+00 2.991823858451565094e-02
40 6.858999999999999098e+00 4.157378982002964130e-02
41 6.847900000000000098e+00 2.993608190795851720e-02
42 6.847500000000001030e+00 4.011838730557355098e-02
43 6.893499999999998629e+00 2.916890467604161055e-02
44 6.855999999999999872e+00 3.519801130745887907e-02
45 6.853800000000001447e+00 2.691311947731070062e-02
46 6.888700000000000045e+00 2.915306158879371959e-02
47 6.879199999999999982e+00 2.697324600414270288e-02
48 6.865900000000000780e+00 2.897152049858620765e-02
49 6.882200000000000095e+00 3.436736824372794985e-02
50 6.868299999999999628e+00 3.046113917764730131e-02
51 6.858200000000000962e+00 4.605448946628331458e-02
52 6.845200000000000173e+00 3.691362891941134955e-02
53 6.843799999999999883e+00 3.325020300689914693e-02
54 6.833899999999999864e+00 4.354318545995466277e-02
55 6.839900000000001867e+00 4.677701358573460588e-02
56 6.832699999999999996e+00 4.959073502177601539e-02
57 6.862399999999999167e+00 5.155951900473860344e-02
58 6.878199999999999648e+00 4.053290021698425366e-02
59 6.878800000000000914e+00 4.699506357054960420e-02
60 6.859700000000001019e+00 4.200572580018108876e-02
61 6.854100000000000747e+00 3.662825412164772559e-02
62 6.853299999999999947e+00 2.892198125993448998e-02
63 6.884500000000000064e+00 3.866089755812718992e-02
64 6.868000000000000327e+00 3.379023527589000708e-02
65 6.898100000000001231e+00 4.008626946973242039e-02
66 6.909000000000000696e+00 4.248411467831251370e-02
67 6.904500000000000526e+00 3.525542511444165056e-02
68 6.898200000000000109e+00 5.757617562846632092e-02
69 6.914299999999999891e+00 4.896673360558172206e-02
70 6.953200000000000713e+00 3.673140345807657248e-02
71 6.906200000000000117e+00 4.005366400218587225e-02
72 6.926199999999999690e+00 4.174632917994106768e-02
73 6.934499999999999886e+00 4.910850231884499040e-02
74 6.911500000000001087e+00 5.929186284811766711e-02
75 6.947500000000000675e+00 5.347172149837709637e-02
76 6.925300000000000011e+00 5.560630359950208268e-02
77 6.924100000000000144e+00 4.909469421434453640e-02
78 6.924400000000000333e+00 6.036061629904056897e-02
79 6.925900000000000389e+00 5.865312438395758193e-02
80 6.929999999999999716e+00 5.888548208174915199e-02
81 6.933500000000000441e+00 6.371016402427480407e-02
82 6.938800000000000523e+00 5.842478925935464668e-02
83 6.956500000000000128e+00 6.680707297883961560e-02
84 6.937500000000001776e+00 6.871510023277273282e-02
85 6.964900000000000091e+00 6.030098672492847228e-02
86 6.948600000000000776e+00 6.301495060697899497e-02
87 6.935100000000000264e+00 6.669294565394456864e-02
88 6.953300000000000480e+00 6.270566960012473323e-02
89 6.983700000000000685e+00 7.381463946941686782e-02
90 6.973900000000000432e+00 5.388477521526838232e-02
91 6.954599999999999227e+00 6.232322199629928422e-02
92 6.956500000000000128e+00 5.877963082565255265e-02
93 6.989100000000000534e+00 5.355808995847410187e-02
94 6.982299999999999507e+00 5.203192289354679340e-02
95 6.963299999999999379e+00 4.442185273038484761e-02
96 6.988599999999999923e+00 5.957519618096106945e-02
97 6.982099999999999973e+00 6.534178601783087459e-02
98 6.971200000000000507e+00 5.615386006322264922e-02
99 6.951000000000000512e+00 6.170737395157887412e-02
100 6.974999999999999645e+00 5.462435354308547292e-02
101 6.968199999999998617e+00 6.036800477073924615e-02
102 6.954600000000001003e+00 7.129098119678245471e-02
103 6.989199999999999413e+00 6.474068272732376450e-02
104 6.974900000000000766e+00 6.476472033445367094e-02
105 6.981100000000000527e+00 7.439508720338995629e-02
106 6.990300000000000402e+00 6.491857207302081934e-02
107 6.979800000000000004e+00 6.385370780150513570e-02
108 7.005199999999999427e+00 6.335720953451152992e-02
109 6.987599999999998701e+00 5.871272434489814562e-02
110 6.990700000000001246e+00 6.669558456149843328e-02
111 6.995800000000000018e+00 7.611856540949779593e-02
112 7.012099999999999334e+00 6.915655428084885314e-02
113 6.967100000000000293e+00 6.120464851626872954e-02
114 6.945100000000000939e+00 5.822309679156541934e-02
115 6.964100000000000179e+00 7.623286036874121763e-02
116 6.958099999999999952e+00 6.886108480121404252e-02
117 6.945800000000000196e+00 7.329212781738562998e-02
118 6.962500000000000355e+00 6.888806137495807891e-02
119 6.950899999999999856e+00 7.348693081085912182e-02
120 6.962100000000001288e+00 7.604294181579242251e-02
121 6.950799999999999201e+00 7.313860813551206763e-02
122 6.983500000000001151e+00 7.484066408043152374e-02
123 6.984900000000000553e+00 8.382582537619294449e-02
124 6.986100000000000421e+00 6.932264420807966732e-02
125 6.958400000000000141e+00 6.961755525727686411e-02
126 6.979899999999998883e+00 7.585043836392771355e-02
127 6.958499999999999019e+00 6.256216908004384736e-02
128 6.956199999999999939e+00 5.512636392870469415e-02
129 6.964900000000000091e+00 5.985807380796679539e-02
130 6.947200000000000486e+00 5.225644457863539566e-02
131 6.957899999999999530e+00 5.610426899978281784e-02
132 6.938200000000000145e+00 6.131163021809155067e-02
133 6.919299999999999784e+00 6.603151520296948740e-02
134 6.939700000000000202e+00 5.449514657288292291e-02
135 6.958900000000001640e+00 5.552232884164712973e-02
136 6.974900000000000766e+00 6.017149657437481647e-02
137 6.978299999999999947e+00 5.459286583428275136e-02
138 6.969100000000000072e+00 5.698797241523861912e-02
139 6.953100000000000946e+00 6.016900364805782137e-02
140 6.995100000000000762e+00 6.252190816026011178e-02
141 6.995600000000000485e+00 7.011350797100364407e-02
142 6.973000000000000753e+00 5.726901430965962436e-02
143 6.974400000000000155e+00 5.579179151093816708e-02
144 6.987699999999999356e+00 5.733568696719341246e-02
145 6.971500000000000696e+00 4.879574776555839488e-02
146 6.981900000000000439e+00 4.644899353053837110e-02
147 6.972100000000000186e+00 5.527846777905475600e-02
148 6.965700000000000891e+00 6.153975138071324236e-02
149 6.972700000000000564e+00 6.156866898025323276e-02
150 6.979699999999999349e+00 6.478827826080886532e-02
151 6.962999999999999190e+00 5.643810769329526966e-02
152 6.986499999999999488e+00 6.101528497024328451e-02
153 6.971600000000000463e+00 4.749783152944980769e-02
154 6.967200000000000060e+00 5.628726321291520340e-02
155 6.988400000000000389e+00 6.280719703982975965e-02
156 6.967900000000000205e+00 7.720381467259240793e-02
157 6.987299999999999400e+00 7.830607256145590001e-02
158 6.998400000000001064e+00 6.646927109574765624e-02
159 6.991800000000000459e+00 6.399246830682493725e-02
160 6.976799999999999891e+00 5.815819804636310209e-02
161 6.931800000000000850e+00 6.617866725765934877e-02
162 6.972299999999999720e+00 6.401328768310524109e-02
163 6.958700000000002106e+00 7.369301866527105949e-02
164 6.990599999999998815e+00 7.654086490235122164e-02
165 6.963800000000000878e+00 7.524185005699948747e-02
166 6.975000000000001421e+00 7.471853852960447240e-02
167 6.962800000000001432e+00 6.817855967971156450e-02
168 6.938899999999999402e+00 5.517561961591362085e-02
169 6.950199999999999712e+00 6.663719681979424214e-02
170 6.949399999999999800e+00 6.788449012845271247e-02
171 6.961899999999999977e+00 6.543721418275685875e-02
172 6.942300000000000360e+00 5.860120305932292606e-02
173 6.940900000000000958e+00 6.597339615329798901e-02
174 6.949800000000000644e+00 7.030900369085024693e-02
175 6.930300000000000793e+00 6.057128857800531813e-02
176 6.943699999999999761e+00 6.522653601104382026e-02
177 6.950800000000000978e+00 6.232829213126244577e-02
178 6.929000000000000270e+00 7.263855725439478939e-02
179 6.926900000000000723e+00 6.988110617327111806e-02
180 6.905199999999998894e+00 6.191830101028284600e-02
181 6.928300000000000125e+00 6.259026282098509308e-02
182 6.947100000000000719e+00 7.130728574276259946e-02
183 6.965000000000000746e+00 6.380344818268046669e-02
184 6.955300000000001148e+00 4.862058206150966094e-02
185 6.929800000000000182e+00 5.436704884394581022e-02
186 6.941200000000000259e+00 6.481817646308783709e-02
187 6.925499999999999545e+00 6.623265810761333472e-02
188 6.924999999999999822e+00 6.230874737948110392e-02
189 6.912799999999999834e+00 6.166194936912065133e-02
190 6.925700000000000855e+00 5.646539648315588439e-02
191 6.938999999999998280e+00 4.948211798215596674e-02
192 6.921899999999999054e+00 6.385819446241805530e-02
193 6.923199999999999577e+00 5.925264551055917789e-02
194 6.916500000000000981e+00 5.758632650204379561e-02
195 6.907099999999999795e+00 6.617982320919263417e-02
196 6.885300000000000864e+00 7.522393900880224027e-02
197 6.916700000000000514e+00 6.439270921463075004e-02
198 6.912100000000000577e+00 5.762819622372363643e-02
199 6.915300000000000225e+00 5.873943309225921477e-02
200 6.892500000000000959e+00 5.480825667725613276e-02
201 6.884900000000001796e+00 4.341438701628754643e-02
202 6.907900000000000595e+00 6.071498167668338414e-02
203 6.916100000000000136e+00 5.431177588700258907e-02
204 6.897400000000001974e+00 6.366556369027136231e-02
205 6.877300000000000857e+00 6.094473726253966939e-02
206 6.889899999999999913e+00 6.618042762025636017e-02
207 6.901999999999999247e+00 6.849613127761297604e-02
208 6.931900000000000617e+00 7.204893475964785354e-02
209 6.910000000000001030e+00 6.984353942921274483e-02
210 6.912499999999999645e+00 7.342591504366832722e-02
211 6.935500000000000220e+00 8.519345632148038472e-02
212 6.924800000000000288e+00 7.320393432049943083e-02
213 6.931600000000000428e+00 7.885837938989102847e-02
214 6.958899999999999864e+00 7.979654754436425745e-02
215 6.962600000000000122e+00 8.029460753998358957e-02
216 6.964000000000000412e+00 8.695412583655813543e-02
217 6.958000000000000185e+00 7.878997398146543596e-02
218 6.953700000000000436e+00 8.247703316681558039e-02
219 6.939500000000000668e+00 7.893291455406920010e-02
220 6.934199999999999697e+00 9.141846640586345774e-02
221 6.956500000000000128e+00 8.275484880053851633e-02
222 6.958000000000000185e+00 8.228742309733602656e-02
223 6.946200000000000152e+00 7.624890818890457667e-02
224 6.926199999999999690e+00 8.604566229624818763e-02
225 6.933100000000000485e+00 8.341707858706147449e-02
226 6.964700000000000557e+00 9.288444972114541509e-02
227 6.931799999999999962e+00 7.772448777573250089e-02
228 6.947199999999999598e+00 7.543378553406947240e-02
229 6.954600000000001003e+00 7.360912986851561590e-02
230 6.965099999999999625e+00 9.019118027833984697e-02
231 6.938500000000000334e+00 8.713716199188492606e-02
232 6.927100000000000257e+00 8.212556849118297919e-02
233 6.949300000000000921e+00 8.635392868885576056e-02
234 6.958599999999999675e+00 9.042656689270024695e-02
235 6.983800000000000452e+00 7.990604482765989447e-02
236 6.957300000000000928e+00 8.091094487150672643e-02
237 6.973100000000000520e+00 7.711296259384664564e-02
238 6.975799999999999557e+00 8.053890985107750589e-02
239 6.974200000000000621e+00 8.188611603928953875e-02
240 6.958400000000000141e+00 8.122945278653542767e-02
241 6.992199999999999527e+00 8.018887703416224810e-02
242 6.991300000000000736e+00 8.010568643985263582e-02
243 7.002200000000000202e+00 7.717095308469368309e-02
244 6.991500000000000270e+00 9.697198048921136515e-02
245 6.978400000000000603e+00 7.560544953903777787e-02
246 6.981100000000000527e+00 8.092322905074902928e-02
247 6.997400000000000730e+00 8.951627784933860466e-02
248 6.976900000000000546e+00 8.941134715459769788e-02
249 6.978200000000001069e+00 1.013513492756756007e-01
250 6.977299999999999613e+00 9.736940484567001286e-02
251 6.964900000000000091e+00 9.386292665371129273e-02
252 6.977400000000000269e+00 8.807169806470174778e-02
253 6.991699999999999804e+00 1.004389416511344002e-01
254 6.963200000000000500e+00 8.795735330260905094e-02
255 6.975000000000001421e+00 7.583693031762286929e-02
256 6.973499999999999588e+00 8.064021949374881870e-02
257 6.969700000000000450e+00 7.356739087394630061e-02
258 6.964000000000000412e+00 8.925738064720466214e-02
259 7.002299999999999969e+00 8.365692439959762639e-02
260 6.971599999999999575e+00 8.537870928984578334e-02
261 6.977100000000000080e+00 8.672282859778034092e-02
262 6.953599999999999781e+00 8.996045798015921136e-02
263 6.932500000000000107e+00 8.970554609387308698e-02
264 6.947000000000000064e+00 8.726041485117976004e-02
265 6.944899999999999629e+00 7.842326823079996678e-02
266 6.917799999999999727e+00 9.199747822630786886e-02
267 6.910200000000000564e+00 8.788820171103739476e-02
268 6.906900000000000261e+00 8.120756738137151209e-02
269 6.887000000000000455e+00 8.560899485451274604e-02
270 6.873900000000000787e+00 9.334692817656074781e-02
271 6.896500000000000519e+00 9.733480877877137560e-02
272 6.912600000000000300e+00 8.683953016915735290e-02
273 6.897599999999999731e+00 8.755526254886106252e-02
274 6.892599999999998950e+00 9.304431202389527866e-02
275 6.907299999999999329e+00 9.653072567840764728e-02
276 6.903700000000000614e+00 9.903706881769064330e-02
277 6.905799999999999272e+00 9.485713468158303574e-02
278 6.926700000000001189e+00 1.023359223342419216e-01
279 6.910900000000000709e+00 9.767880527524895606e-02
280 6.922200000000001019e+00 1.015350973801669998e-01
281 6.917500000000001315e+00 8.445333030733598312e-02
282 6.909499999999999531e+00 9.436050550945558613e-02
283 6.913499999999999091e+00 9.120726396510314693e-02
284 6.894099999999999895e+00 8.539349506841839577e-02
285 6.925100000000000477e+00 9.542719214144358697e-02
286 6.919499999999999318e+00 9.694227663924546989e-02
287 6.922299999999999898e+00 1.009299806796771226e-01
288 6.919200000000000905e+00 1.004272672136407446e-01
289 6.923900000000000610e+00 8.432383411586545641e-02
290 6.925699999999999079e+00 9.648606635157221112e-02
291 6.924100000000001032e+00 7.763445755590746289e-02
292 6.924100000000001032e+00 9.138166665146789380e-02
293 6.922800000000000509e+00 9.486978444162288970e-02
294 6.910700000000001175e+00 9.337826834976108159e-02
295 6.893700000000000827e+00 8.479434533033433641e-02
296 6.901799999999999713e+00 8.398485577769360111e-02
297 6.904500000000000526e+00 7.757670397741837920e-02
298 6.918300000000000338e+00 8.868484086922633070e-02
299 6.922500000000001208e+00 8.859212718972267475e-02
300 6.909600000000000186e+00 8.607894051392592227e-02
301 6.906000000000000583e+00 8.016370749909210169e-02
302 6.927999999999999936e+00 7.617899973089699295e-02
303 6.924399999999998556e+00 7.723965302873908589e-02
304 6.948000000000000398e+00 6.477607583051013529e-02
305 6.948000000000000398e+00 5.981956201778806936e-02
306 6.975900000000001100e+00 6.717878385323745871e-02
307 6.959400000000000475e+00 6.553063405766797189e-02
308 6.957300000000000928e+00 6.361101319740158910e-02
309 6.950200000000000600e+00 6.942647909839584630e-02
310 6.941500000000000448e+00 5.694949516896521957e-02
311 6.958599999999999675e+00 5.930568269567421807e-02
312 6.985000000000001208e+00 6.414218580622267629e-02
313 6.979499999999999815e+00 6.883011695471681624e-02
314 6.979200000000000514e+00 6.341794698663777430e-02
315 6.969500000000000917e+00 6.544910236206449849e-02
316 6.976499999999999702e+00 6.474137008127020532e-02
317 6.981900000000000439e+00 7.149383889539009940e-02
318 6.988699999999999690e+00 7.015269773857596425e-02
319 6.997199999999999420e+00 7.514157304714874641e-02
320 7.008899999999999686e+00 7.550595340766179386e-02
321 7.006200000000001538e+00 6.798261542482751663e-02
322 7.000799999999999912e+00 8.438445354447701718e-02
323 6.994400000000000617e+00 6.973065323084243206e-02
324 6.985400000000001164e+00 6.536148713118453135e-02
325 6.975600000000000023e+00 5.984032085475477630e-02
326 6.967299999999999827e+00 5.790924796610642106e-02
327 6.983099999999998531e+00 7.448254157854708457e-02
328 6.965700000000000891e+00 8.026506712138223310e-02
329 6.998699999999999477e+00 7.412665512486042718e-02
330 6.988200000000000855e+00 8.047382183045610760e-02
331 6.987900000000000666e+00 7.971040709970056426e-02
332 7.016800000000000814e+00 8.047692837080699935e-02
333 6.979400000000000048e+00 7.112386378705815027e-02
334 6.967600000000000016e+00 6.513819156224708029e-02
335 6.978700000000000792e+00 7.150972661114007867e-02
336 6.980900000000000105e+00 7.658243271142539665e-02
337 7.008000000000000895e+00 6.887263607558515022e-02
338 7.019299999999999429e+00 7.211907514659343654e-02
339 7.007099999999999440e+00 7.006317863186052597e-02
340 6.997100000000000541e+00 8.575260345902033232e-02
341 6.987900000000000666e+00 7.816910515030851825e-02
342 6.978099999999999525e+00 8.074843032530099052e-02
343 6.967900000000000205e+00 8.132778737922229106e-02
344 6.944200000000000372e+00 7.814586361414145588e-02
345 6.981600000000000250e+00 7.737883431533450207e-02
346 6.963899999999999757e+00 7.590170617318160728e-02
347 6.946500000000000341e+00 7.805629378852160793e-02
348 6.967900000000000205e+00 7.494764172407290814e-02
349 6.954599999999999227e+00 7.015243402762298686e-02
350 6.947100000000000719e+00 7.161374867998457350e-02
351 6.945899999999999963e+00 6.405692000088666904e-02
352 6.955000000000000071e+00 7.189450604879346618e-02
353 6.941200000000000259e+00 6.960356312718476990e-02
354 6.933900000000001285e+00 7.210734359272986949e-02
355 6.929499999999999993e+00 6.667582020492890393e-02
356 6.940900000000000958e+00 6.634341715648962856e-02
357 6.946300000000000807e+00 6.601924719352683657e-02
358 6.915500000000001535e+00 6.198277986666939077e-02
359 6.919000000000001371e+00 6.800720550059381753e-02
360 6.929800000000000182e+00 6.959637921616319833e-02
361 6.931300000000000239e+00 7.681719208614688765e-02
362 6.915000000000000924e+00 8.068494283322014127e-02
363 6.911499999999999311e+00 8.418862749801780954e-02
364 6.935100000000001153e+00 8.575400282202573499e-02
365 6.925699999999999079e+00 9.744003797207792528e-02
366 6.925600000000000200e+00 9.120923198887267991e-02
367 6.931799999999999962e+00 9.722168482391152500e-02
368 6.938699999999999868e+00 9.491365023009065705e-02
369 6.900799999999999379e+00 1.016798701808769162e-01
370 6.911299999999999777e+00 9.462590025991823861e-02
371 6.883000000000000007e+00 9.604644709722472140e-02
372 6.895799999999999486e+00 9.339537461780424155e-02
373 6.885699999999998155e+00 9.499916315420879609e-02
374 6.903100000000000236e+00 1.028511983401262375e-01
375 6.906799999999999606e+00 9.279588352938934748e-02
376 6.913100000000000023e+00 1.033183865534107182e-01
377 6.914400000000000546e+00 1.040186714008595331e-01
378 6.923799999999999955e+00 1.021169721446928969e-01
379 6.917799999999999727e+00 9.917598499636891274e-02
380 6.905700000000000394e+00 9.200957015441378617e-02
381 6.920900000000000496e+00 9.077791030862068788e-02
382 6.939499999999999780e+00 9.128474680909177963e-02
383 6.957800000000000651e+00 9.461562238869426766e-02
384 6.928400000000000780e+00 8.842581071157899764e-02
385 6.934900000000000730e+00 9.236454406318474197e-02
386 6.939300000000000246e+00 8.400095832786663719e-02
387 6.927499999999999325e+00 9.516125787314919093e-02
388 6.928700000000000969e+00 1.078302415837040923e-01
389 6.938800000000000523e+00 8.946427219845916323e-02
390 6.920700000000000962e+00 1.029297867480545858e-01
391 6.966200000000000614e+00 9.394783659031208378e-02
392 6.943200000000000038e+00 1.060765572593680012e-01
393 6.962300000000000821e+00 1.097941756196565422e-01
394 6.955199999999999605e+00 9.995226860857128748e-02
395 6.980400000000000382e+00 9.211864089314385218e-02
396 6.925200000000001133e+00 9.787980384124189692e-02
397 6.961500000000000909e+00 9.336147492408200521e-02
398 6.985500000000000043e+00 1.036522310420764370e-01
399 6.980999999999999872e+00 1.004642224874109091e-01
400 6.959900000000000198e+00 9.709278551983142880e-02
401 6.985899999999999110e+00 9.964922980133859853e-02
402 6.969900000000000873e+00 9.534363638964055143e-02
403 6.991200000000000969e+00 9.903290362298777794e-02
404 7.006000000000000227e+00 9.441482934369999080e-02
405 6.998800000000000132e+00 1.015176634876906042e-01
406 6.997799999999999798e+00 9.956101646729000054e-02
407 7.003999999999999559e+00 1.053114428730325403e-01
408 6.990299999999999514e+00 1.026847651796506666e-01
409 6.971999999999999531e+00 9.581273401797898992e-02
410 6.971299999999999386e+00 9.385009856148250618e-02
411 6.981099999999999639e+00 9.548868519358709450e-02
412 7.005300000000000082e+00 1.058064317515716307e-01
413 6.992699999999999250e+00 1.028612706513000186e-01
414 7.004599999999999049e+00 1.145692978070477208e-01
415 7.009600000000000719e+00 1.111473976303538197e-01
416 7.032300000000001106e+00 1.127434299637898735e-01
417 7.008599999999999497e+00 1.093150675799086369e-01
418 7.025700000000000500e+00 1.123939544637520965e-01
419 7.053199999999999470e+00 1.109399657472454476e-01
420 7.033700000000000507e+00 1.115010358696275905e-01
421 6.986199999999999299e+00 1.129778562374060269e-01
422 7.006199999999999761e+00 1.128262203567946820e-01
423 7.010099999999999554e+00 1.084041004759506155e-01
424 6.990900000000000780e+00 1.204520194932404975e-01
425 7.020400000000000418e+00 1.186612152305882711e-01
426 7.016800000000000814e+00 1.174978978535361068e-01
427 7.002500000000000391e+00 1.274777039328838790e-01
428 7.015399999999999636e+00 1.279638386420163254e-01
429 7.025400000000000311e+00 1.174952935227619732e-01
430 7.032200000000000450e+00 1.115291710719665957e-01
431 7.019499999999998963e+00 1.172987851599495146e-01
432 7.022100000000000009e+00 1.168768967760522859e-01
433 7.007899999999999352e+00 1.207057123751812400e-01
434 7.046800000000000175e+00 1.109226577395258234e-01
435 7.018600000000001060e+00 1.184440120901009419e-01
436 7.041100000000001913e+00 1.236909414629866616e-01
437 7.027400000000000091e+00 1.319895601932213336e-01
438 7.013200000000000323e+00 1.259577548227975852e-01
439 7.009200000000001651e+00 1.126846750893837484e-01
440 6.999299999999999855e+00 1.064105304939317875e-01
441 6.999800000000000466e+00 1.114673763932747946e-01
442 7.020599999999999952e+00 1.148883980217323131e-01
443 7.015399999999999636e+00 1.164486324522533561e-01
444 7.011800000000000921e+00 1.135660864871198689e-01
445 6.972200000000000841e+00 1.128047694027162207e-01
446 6.982000000000001094e+00 1.135919011197541045e-01
447 6.997499999999999609e+00 1.073684543988595586e-01
448 7.007000000000000561e+00 1.074186203597867206e-01
449 7.003700000000000259e+00 1.305387337153229577e-01
450 6.980700000000000571e+00 1.128372323304678571e-01
451 7.023300000000000765e+00 1.176141190503928735e-01
452 6.985899999999999110e+00 1.115160481724490615e-01
453 6.994699999999999918e+00 1.128706383431935661e-01
454 7.012299999999998867e+00 1.115249792647368260e-01
455 7.029099999999999682e+00 1.187636686870189029e-01
456 7.042900000000000382e+00 1.179839353471479196e-01
457 7.035300000000001219e+00 1.264940354325055916e-01
458 7.025400000000000311e+00 1.284088158967287840e-01
459 7.063600000000000989e+00 1.258777343297851903e-01
460 7.039400000000000546e+00 1.231444842451336896e-01
461 7.053199999999999470e+00 1.177413945900080694e-01
462 7.022799999999999265e+00 1.133434426863768052e-01
463 7.018399999999999750e+00 1.168590775250257646e-01
464 7.030400000000000205e+00 1.026343217447262673e-01
465 7.011600000000001387e+00 1.116903039659217084e-01
466 6.981100000000000527e+00 1.135326781151576453e-01
467 7.004600000000001714e+00 1.182894923482216559e-01
468 7.013099999999999667e+00 1.082390363963020019e-01
469 6.998199999999999754e+00 1.130431598992171910e-01
470 7.018099999999999561e+00 1.195898365246812478e-01
471 7.014100000000000890e+00 1.194492737525012227e-01
472 6.997100000000000541e+00 1.073861676381086816e-01
473 6.995499999999999829e+00 1.129389436819735193e-01
474 6.990900000000000780e+00 1.199613646137788620e-01
475 6.968700000000001005e+00 1.215904642642669786e-01
476 6.984400000000000830e+00 1.153296319251908286e-01
477 7.004999999999999893e+00 1.129839811654731463e-01
478 7.004099999999999326e+00 1.085772950482741944e-01
479 6.989900000000000446e+00 1.181375003967833626e-01
480 6.978900000000000325e+00 1.281285643406652186e-01
481 6.991800000000000459e+00 1.363476292423156377e-01
482 6.956800000000001205e+00 1.203824571937290033e-01
483 6.982099999999999973e+00 1.291006158002354354e-01
484 6.995800000000000018e+00 1.326657303149536005e-01
485 7.001200000000001644e+00 1.258909686991087906e-01
486 6.986700000000000799e+00 1.362443430018287494e-01
487 7.018800000000000594e+00 1.393062669085637084e-01
488 7.024700000000000166e+00 1.362857329290193820e-01
489 7.005399999999999849e+00 1.297899225672008439e-01
490 7.021399999999999864e+00 1.235676494880435239e-01
491 6.998900000000000787e+00 1.296668384746076652e-01
492 7.050300000000000011e+00 1.396243567576946065e-01
493 7.016000000000000902e+00 1.342302499438929875e-01
494 7.017900000000001803e+00 1.429460352720563765e-01
495 7.030000000000001137e+00 1.386432832848385199e-01
496 6.991200000000001857e+00 1.435154904531214526e-01
497 6.988100000000000200e+00 1.328613901778842032e-01
498 6.989900000000000446e+00 1.270016102260124180e-01
499 7.015699999999999825e+00 1.352329138930311869e-01
500 7.012100000000001110e+00 1.410271215050495075e-01
501 6.998300000000000409e+00 1.248035295975237075e-01
502 6.985900000000000887e+00 1.407354575080493886e-01
503 6.989199999999999413e+00 1.347249642790822044e-01
504 7.008500000000000618e+00 1.397005547590988994e-01
505 6.990100000000000868e+00 1.319551779961664340e-01
506 6.989100000000000534e+00 1.243802596877815608e-01
507 6.979099999999999859e+00 1.298202179939626499e-01
508 7.008200000000000429e+00 1.477618895385409692e-01
509 7.023200000000000998e+00 1.477224965941206225e-01
510 7.002100000000000435e+00 1.385350100155191833e-01
511 7.008899999999999686e+00 1.420748711067512104e-01
512 7.017900000000000027e+00 1.561899772712704026e-01
513 6.975600000000000023e+00 1.467680619208415749e-01
514 6.983700000000000685e+00 1.377978265430916949e-01
515 6.983699999999998909e+00 1.486671483549744099e-01
516 6.983200000000000962e+00 1.360720985360334145e-01
517 6.985200000000000742e+00 1.472772759117983721e-01
518 6.997999999999999332e+00 1.508792232217543716e-01
519 6.975100000000000300e+00 1.495230049189755217e-01
520 6.983200000000000962e+00 1.414586017179583211e-01
521 6.966099999999999959e+00 1.419110601750264711e-01
522 7.023000000000000576e+00 1.287798120824843184e-01
523 6.974600000000000577e+00 1.275415383316352846e-01
524 6.997800000000000686e+00 1.255412920118316455e-01
525 7.009699999999999598e+00 1.189326742321049069e-01
526 7.004500000000000171e+00 1.266219767654888084e-01
527 7.002699999999999925e+00 1.364428121961724361e-01
528 7.016900000000001469e+00 1.474851484048478600e-01
529 7.012800000000000367e+00 1.428772760098679373e-01
530 7.007100000000001216e+00 1.440225989211414703e-01
531 7.020700000000000607e+00 1.444071362502559464e-01
532 6.996800000000002129e+00 1.340231920228733553e-01
533 7.015500000000000291e+00 1.363042369114033370e-01
534 6.998099999999999099e+00 1.241795031396083077e-01
535 6.995400000000000951e+00 1.221751365867867062e-01
536 6.987199999999999633e+00 1.329032580488529180e-01
537 6.960000000000000853e+00 1.306459337292975031e-01
538 6.982100000000000861e+00 1.337240030809726532e-01
539 6.996500000000000163e+00 1.178115656461621585e-01
540 6.993900000000000894e+00 1.257013484414546411e-01
541 7.019800000000000928e+00 1.343015859921243560e-01
542 6.998099999999999099e+00 1.184383763819817914e-01
543 6.989399999999998947e+00 1.189616913127918840e-01
544 7.003999999999999559e+00 1.310785260826501375e-01
545 7.000600000000000378e+00 1.359628037369043918e-01
546 7.006000000000000227e+00 1.302991174183462664e-01
547 6.994800000000000573e+00 1.262591620437898132e-01
548 6.971599999999999575e+00 1.281663138269958369e-01
549 6.980799999999999450e+00 1.339258600868405702e-01
550 6.959099999999999397e+00 1.260877829133337513e-01
551 6.977899999999999991e+00 1.297538014857367583e-01
552 6.970900000000000318e+00 1.168105688711427725e-01
553 6.986100000000000421e+00 1.138955179100564347e-01
554 6.971600000000000463e+00 1.077336716166305691e-01
555 6.947199999999999598e+00 1.045607765847212239e-01
556 6.939300000000000246e+00 1.145525250703797460e-01
557 6.959600000000000009e+00 1.195139489766779833e-01
558 6.962200000000001054e+00 1.188177427828015220e-01
559 6.963300000000001155e+00 1.195673074046580409e-01
560 6.976200000000000401e+00 1.092590316632908037e-01
561 6.954400000000001469e+00 1.066073355825010172e-01
562 6.944500000000000561e+00 1.289474505370307167e-01
563 6.936500000000000554e+00 1.284158284636282565e-01
564 6.970599999999999241e+00 1.453931360140497675e-01
565 6.973100000000000520e+00 1.422273848455352374e-01
566 6.941699999999999982e+00 1.281876788150873026e-01
567 6.972200000000000841e+00 1.242544808045165788e-01
568 6.972399999999998599e+00 1.336747694967153621e-01
569 6.961700000000000443e+00 1.300176180369413681e-01
570 6.965799999999999770e+00 1.262788818449070150e-01
571 6.957800000000000651e+00 1.193514809292284956e-01
572 6.965000000000000746e+00 1.081039314733742290e-01
573 6.932199999999999918e+00 1.253987081273167936e-01
574 6.944499999999999673e+00 1.181627056223747696e-01
575 6.943500000000000227e+00 1.217931237796287813e-01
576 6.935300000000000686e+00 1.145540090961463808e-01
577 6.927199999999999136e+00 1.093293922053900358e-01
578 6.912299999999999223e+00 1.184353874481777202e-01
579 6.955500000000000682e+00 1.252125592742196758e-01
580 6.959600000000000009e+00 1.182078846777996628e-01
581 6.981300000000000061e+00 1.211248157893335536e-01
582 6.997199999999999420e+00 1.235749003641111038e-01
583 6.959600000000000009e+00 1.326722427638878099e-01
584 6.961800000000001098e+00 1.372269507057559956e-01
585 6.978799999999999670e+00 1.368807364094742907e-01
586 6.992600000000000371e+00 1.409207720671440400e-01
587 6.975100000000000300e+00 1.449983758529728717e-01
588 6.977699999999998681e+00 1.486785155965715532e-01
589 6.993699999999999584e+00 1.627741410666939670e-01
590 6.969600000000001572e+00 1.523171165693468221e-01
591 6.946899999999999409e+00 1.373179849837594391e-01
592 6.961700000000000443e+00 1.379800746484795559e-01
593 6.958400000000000141e+00 1.480556111736397173e-01
594 6.960800000000000765e+00 1.444578692906688944e-01
595 6.965599999999999348e+00 1.431340071401621117e-01
596 6.935299999999999798e+00 1.473507414300992691e-01
597 6.970900000000000318e+00 1.573475420843934991e-01
598 6.922499999999999432e+00 1.507462271501346096e-01
599 6.927000000000001378e+00 1.384753407650618218e-01
600 6.929500000000001769e+00 1.379273903182394179e-01
601 6.916900000000000048e+00 1.444661517449674915e-01
602 6.942000000000000171e+00 1.431057650830320771e-01
603 6.937500000000000000e+00 1.400485808567869250e-01
604 6.975500000000001144e+00 1.539686494062995625e-01
605 6.956000000000000405e+00 1.518279289195501314e-01
606 6.950300000000000367e+00 1.501793627633303818e-01
607 6.945899999999999963e+00 1.437908515866012371e-01
608 6.957600000000001117e+00 1.425613692414602618e-01
609 6.955400000000000027e+00 1.400758508808709335e-01
610 6.994400000000000617e+00 1.555029388789806177e-01
611 6.970800000000001440e+00 1.602393085357022573e-01
612 6.985699999999999577e+00 1.517380011730745659e-01
613 6.997899999999999565e+00 1.604715831541521642e-01
614 7.018000000000000682e+00 1.575462471784078444e-01
615 7.005500000000000504e+00 1.565629106781039892e-01
616 6.960500000000000576e+00 1.526184294244963824e-01
617 6.944200000000000372e+00 1.509564043026992153e-01
618 6.983500000000001151e+00 1.436142924642250795e-01
619 6.989300000000000068e+00 1.446857318466474585e-01
620 6.992900000000000560e+00 1.486116045266990260e-01
621 6.996800000000000352e+00 1.417975176087366840e-01
622 7.011599999999999611e+00 1.419628261200796826e-01
623 7.020799999999999486e+00 1.443291931661782601e-01
624 6.993699999999999584e+00 1.482495902186579118e-01
625 7.009700000000000486e+00 1.483707552046560352e-01
626 7.001500000000000057e+00 1.387735025139885114e-01
627 7.002100000000000435e+00 1.348853920926946781e-01
628 6.956599999999999895e+00 1.317657163301592105e-01
629 6.960200000000000387e+00 1.357134333807821225e-01
630 6.978499999999999481e+00 1.332740972582443784e-01
631 7.006500000000000838e+00 1.437391561127307482e-01
632 6.982600000000000584e+00 1.357800574458561393e-01
633 6.986500000000001265e+00 1.397703294694549181e-01
634 6.976799999999999891e+00 1.433419547794712867e-01
635 6.979000000000000981e+00 1.375281789307194191e-01
636 6.983799999999999564e+00 1.305526560434523975e-01
637 6.980800000000000338e+00 1.371596004660264045e-01
638 6.975600000000000023e+00 1.282808013694956284e-01
639 7.009500000000000064e+00 1.378589315205945853e-01
640 7.024800000000000821e+00 1.397748045965365726e-01
641 6.988900000000001000e+00 1.326260494774687548e-01
642 6.997999999999999332e+00 1.312578378612111185e-01
643 7.011300000000001198e+00 1.256320062722870723e-01
644 6.996599999999999042e+00 1.294606658410190070e-01
645 6.980600000000000804e+00 1.248775560298966969e-01
646 6.961500000000000909e+00 1.168628469617268295e-01
647 6.948299999999998811e+00 1.255692677369744659e-01
648 6.970699999999999008e+00 1.214102178566531659e-01
649 6.969700000000000450e+00 1.227372029989276941e-01
650 6.977900000000000880e+00 1.398125495082611636e-01
651 6.964400000000000368e+00 1.316463596154485161e-01
652 6.964400000000000368e+00 1.287340048316682750e-01
653 6.961000000000001187e+00 1.216925634539760270e-01
654 6.963800000000000878e+00 1.224885953874889910e-01
655 6.975499999999999368e+00 1.186076093680333565e-01
656 6.987100000000000755e+00 1.193815270466917211e-01
657 7.018499999999998629e+00 1.275439728093804848e-01
658 6.991900000000001114e+00 1.175062934484787103e-01
659 6.997900000000001342e+00 1.334760240642489937e-01
660 7.021799999999998931e+00 1.396120911669185560e-01
661 7.018500000000000405e+00 1.229417138322058123e-01
662 6.982699999999999463e+00 1.186247908322707323e-01
663 7.003800000000000914e+00 1.156293907274443256e-01
664 6.989900000000000446e+00 1.171488326873126734e-01
665 6.952500000000000568e+00 1.180390825108361547e-01
666 6.981300000000000061e+00 1.176165847149116539e-01
667 7.025199999999999889e+00 1.169530504091278039e-01
668 6.984200000000001296e+00 1.155184660562975640e-01
669 6.979800000000000004e+00 1.234440602054225899e-01
670 7.013799999999998924e+00 1.207020132392164768e-01
671 6.996399999999999508e+00 1.148955351612933051e-01
672 7.000300000000000189e+00 1.149307661159534449e-01
673 7.017300000000000537e+00 1.204484163449232731e-01
674 7.023200000000000998e+00 1.289269405516162426e-01
675 7.043300000000000338e+00 1.420025387097004488e-01
676 7.044599999999999973e+00 1.406773755797284531e-01
677 7.007000000000000561e+00 1.273730740776871651e-01
678 6.996800000000000352e+00 1.316453417330062103e-01
679 7.001099999999999213e+00 1.250245135963343468e-01
680 7.001200000000001644e+00 1.257282625347219962e-01
681 7.040000000000000924e+00 1.337342140216930264e-01
682 7.009299999999998754e+00 1.344063279760293883e-01
683 7.009000000000000341e+00 1.343490230705083333e-01
684 6.986999999999999211e+00 1.370199255582923437e-01
685 7.017399999999999416e+00 1.344248637715508288e-01
686 7.005200000000000315e+00 1.305105206487200409e-01
687 6.989499999999999602e+00 1.260100194428998288e-01
688 6.997200000000001197e+00 1.180124400222280767e-01
689 7.017900000000000027e+00 1.226467651428279210e-01
690 7.009300000000000530e+00 1.208442013503336632e-01
691 6.998700000000001253e+00 1.271237231990944294e-01
692 6.997400000000000730e+00 1.239769494704558855e-01
693 6.989700000000000912e+00 1.209418910055568008e-01
694 6.995200000000001417e+00 1.127630968003273115e-01
695 7.001399999999999402e+00 1.117346141533588771e-01
696 6.990100000000000868e+00 1.190994080589823506e-01
697 7.007100000000001216e+00 1.275016431266671746e-01
698 6.988899999999999224e+00 1.276931047472806280e-01
699 6.949699999999999989e+00 1.302215842324151163e-01
700 6.985400000000001164e+00 1.215757541617570048e-01
701 7.028000000000000469e+00 1.283884730028361509e-01
702 6.997799999999999798e+00 1.307576995820895205e-01
703 6.981199999999999406e+00 1.119276373377012940e-01
704 7.014000000000001123e+00 1.262413561397372486e-01
705 6.989300000000000068e+00 1.094766687472723127e-01
706 6.966400000000000148e+00 1.059650130939452928e-01
707 6.984100000000000641e+00 1.143494162643604317e-01
708 7.008899999999999686e+00 1.118619193470234557e-01
709 6.984900000000000553e+00 1.051958601847049618e-01
710 6.985100000000000087e+00 1.110333688581950085e-01
711 7.010800000000000587e+00 1.135219626327874098e-01
712 6.985899999999999110e+00 1.099240146646763699e-01
713 6.994400000000000617e+00 1.190645371216803028e-01
714 6.960500000000000576e+00 1.100405607037695382e-01
715 6.944700000000000095e+00 1.149666081955973557e-01
716 6.957600000000001117e+00 9.602751688969152211e-02
717 6.971700000000000230e+00 1.048990038084251231e-01
718 6.979100000000000747e+00 9.323255332768692893e-02
719 6.969000000000001194e+00 9.287421601284170936e-02
720 6.951899999999999302e+00 1.043300963289116312e-01
721 6.970600000000000129e+00 9.557679634723056927e-02
722 6.966200000000000614e+00 8.624126622447045309e-02
723 6.976200000000000401e+00 9.361461424371729512e-02
724 6.994900000000001228e+00 9.945586458324112700e-02
725 6.976300000000000168e+00 7.882944246916881448e-02
726 6.967399999999999594e+00 8.575455673024022507e-02
727 6.948000000000000398e+00 8.232496583661595702e-02
728 6.976400000000000823e+00 8.791111420065150783e-02
729 6.998200000000001531e+00 9.824966157702527680e-02
730 6.984300000000000175e+00 9.813236469177734345e-02
731 6.989699999999999136e+00 1.041714980212917752e-01
732 6.994100000000001316e+00 1.038412682896351774e-01
733 6.993100000000000094e+00 1.009820231526383921e-01
734 7.008000000000000007e+00 1.133474304957989703e-01
735 6.991999999999999993e+00 1.110868128987414771e-01
736 7.012600000000000833e+00 1.138106497653009197e-01
737 7.011700000000000266e+00 1.094220316024153983e-01
738 7.011899999999999800e+00 1.240243887306040210e-01
739 7.013200000000000323e+00 1.238565944954081732e-01
740 7.008100000000000662e+00 1.153142185508794770e-01
741 6.991999999999999993e+00 1.077874760814074712e-01
742 7.008399999999999963e+00 1.056614593879905556e-01
743 7.010700000000001708e+00 1.033325747283982132e-01
744 6.997300000000000075e+00 1.066568375679683850e-01
745 7.024599999999999511e+00 1.181464514913587727e-01
746 7.030299999999999550e+00 1.016693710022836677e-01
747 7.021000000000000796e+00 1.007458187717981402e-01
748 7.030100000000000016e+00 1.044341371391557666e-01
749 7.006700000000000372e+00 1.079505488638200089e-01
750 7.002399999999999736e+00 1.021122127857387735e-01
751 7.009600000000000719e+00 1.122182872797477665e-01
752 6.996299999999999741e+00 9.484440415754631648e-02
753 6.990100000000000868e+00 9.383916559731333984e-02
754 7.014900000000001690e+00 9.912673201513301502e-02
755 7.020799999999999486e+00 1.030448251975808055e-01
756 7.001400000000001178e+00 1.136503585564074964e-01
757 7.021700000000000053e+00 1.045640521403029266e-01
758 7.037200000000000344e+00 1.236619424075167256e-01
759 7.038999999999999702e+00 1.207982615768951329e-01
760 7.036100000000000243e+00 1.220597763393001800e-01
761 7.055299999999999905e+00 9.952688581483890018e-02
762 7.052100000000000257e+00 1.129945529660611181e-01
763 7.025400000000000311e+00 9.889602620934774546e-02
764 7.049600000000000755e+00 1.012413156769507300e-01
765 7.036599999999999966e+00 1.013264230099927554e-01
766 7.046300000000000452e+00 9.972693216980049735e-02
767 7.065000000000000391e+00 1.123244407954030050e-01
768 7.036500000000001087e+00 1.182761387601066055e-01
769 7.035200000000000564e+00 1.075784179099134735e-01
770 7.044299999999999784e+00 1.149339854003157413e-01
771 7.069200000000000372e+00 1.181778151769611734e-01
772 7.039900000000000269e+00 1.108350531194891436e-01
773 7.024600000000001288e+00 1.037682224960994049e-01
774 7.013900000000001356e+00 1.046586307955535006e-01
775 7.003100000000000769e+00 1.023321503731842164e-01
776 6.997700000000000031e+00 9.812227575836178495e-02
777 7.019300000000001205e+00 9.870451357460806319e-02
778 6.982499999999999929e+00 9.958887990132227197e-02
779 6.967299999999999827e+00 1.002752262525494903e-01
780 6.992600000000000371e+00 1.001308344117834426e-01
781 6.968200000000000394e+00 9.862016021078037764e-02
782 7.023500000000000298e+00 1.114960313195047376e-01
783 7.031200000000001005e+00 1.049478727750114554e-01
784 7.015299999999998981e+00 1.094731976330279438e-01
785 7.032000000000000917e+00 1.023612231267289480e-01
786 7.020100000000001117e+00 9.827120127483940371e-02
787 7.003700000000000259e+00 1.061291712961143496e-01
788 7.014799999999999258e+00 9.710857840582355627e-02
789 6.998199999999999754e+00 1.121826011465235501e-01
790 7.022599999999999731e+00 1.080542641453819813e-01
791 7.025199999999999889e+00 1.148635538367152320e-01
792 7.001900000000000901e+00 1.143540510869640731e-01
793 7.010699999999999932e+00 1.162547246351733621e-01
794 6.972100000000000186e+00 1.029424547987854432e-01
795 7.009199999999999875e+00 1.165954373035239383e-01
796 7.018600000000001060e+00 1.094376717588599751e-01
797 6.995699999999999363e+00 9.591183972795011559e-02
798 7.005100000000000549e+00 1.017710617022343361e-01
799 7.014100000000000890e+00 1.121962967303287706e-01
800 6.997400000000000730e+00 1.045751595743462797e-01
801 7.004600000000000826e+00 1.097961930123262098e-01
802 7.001999999999999780e+00 1.143249753990788903e-01
803 7.021600000000001174e+00 1.058915671807721670e-01
804 6.990800000000000125e+00 9.929217491826833331e-02
805 7.001600000000000712e+00 9.629809966972346924e-02
806 7.004699999999999704e+00 1.073844541821580151e-01
807 7.020000000000000462e+00 1.112211310857787738e-01
808 7.014000000000000234e+00 9.926802103396635546e-02
809 7.023700000000000720e+00 1.026933347398943236e-01
810 7.052699999999999747e+00 1.076743284167586134e-01
811 7.048799999999999955e+00 1.002016766326790376e-01
812 7.041100000000000136e+00 1.090545230607148225e-01
813 7.044999999999999929e+00 9.069421150216802618e-02
814 7.038800000000000168e+00 9.495333590769725052e-02
815 7.038599999999999746e+00 8.922244112329581756e-02
816 7.049599999999999866e+00 9.995210853203645440e-02
817 7.059499999999999886e+00 9.645322700666886240e-02
818 7.058199999999999363e+00 8.717359692016839190e-02
819 7.015099999999999447e+00 8.965382869682692046e-02
820 7.015300000000000757e+00 8.630574140808935923e-02
821 6.996700000000001474e+00 8.200610343139100311e-02
822 7.044400000000000439e+00 8.786844712409563884e-02
823 7.035400000000000098e+00 8.491598200574483613e-02
824 7.035800000000000054e+00 8.953957784130985031e-02
825 7.048499999999999766e+00 9.664277003480389872e-02
826 7.006400000000001071e+00 8.650539867545838091e-02
827 6.999299999999999855e+00 8.162353214606671292e-02
828 7.037200000000000344e+00 8.298274519440772268e-02
829 7.040100000000000691e+00 9.408968593847036321e-02
830 7.017500000000000959e+00 9.122052948761036339e-02
831 7.024299999999999322e+00 8.575453923845659243e-02
832 7.039900000000000269e+00 7.526758266345474901e-02
833 7.033900000000000041e+00 8.176202663828725792e-02
834 7.064899999999999736e+00 8.938774524508372177e-02
835 7.044100000000000250e+00 8.053116787927509790e-02
836 7.039199999999999235e+00 8.565264736130455414e-02
837 7.023900000000000254e+00 8.513429978569155010e-02
838 7.044499999999999318e+00 9.241138999062828430e-02
839 7.055000000000001492e+00 9.205291956260802655e-02
840 7.025700000000000500e+00 8.527509014946850485e-02
841 7.032399999999999984e+00 8.149370527838320499e-02
842 7.029300000000000992e+00 8.486295422621099871e-02
843 7.040400000000000880e+00 8.642906918392669058e-02
844 7.039100000000000357e+00 8.379933770621338096e-02
845 7.062900000000000844e+00 9.125803526265505172e-02
846 7.064100000000000712e+00 8.827938037843259533e-02
847 7.051400000000001000e+00 1.005705921231449390e-01
848 7.054700000000001303e+00 8.435580003769739543e-02
849 7.034700000000000841e+00 1.021555725352268212e-01
850 7.016200000000000436e+00 8.987733863438546189e-02
851 7.036700000000000621e+00 9.473289291476312546e-02
852 7.058499999999999552e+00 9.212016608756190550e-02
853 7.055800000000000516e+00 1.043482438759751746e-01
854 7.052400000000000446e+00 8.664596932344856284e-02
855 7.049100000000000144e+00 9.499541567886311821e-02
856 7.072000000000000064e+00 9.643308560862287604e-02
857 7.075999999999998735e+00 9.964145723542981725e-02
858 7.051100000000000811e+00 9.441932535238745094e-02
859 7.068500000000000227e+00 1.025608356050202868e-01
860 7.070800000000000196e+00 1.022812592804761278e-01
861 7.049699999999999633e+00 1.009420675437153331e-01
862 7.080500000000000682e+00 9.490861393993692274e-02
863 7.061899999999999622e+00 8.396206881681744782e-02
864 7.053300000000000125e+00 9.651673948077603427e-02
865 7.023300000000000765e+00 8.403856852659970234e-02
866 7.038500000000000867e+00 9.157840902745577327e-02
867 7.032299999999999329e+00 8.968958133473464711e-02
868 7.028100000000000236e+00 8.909595389241867225e-02
869 7.020099999999999341e+00 9.987196303267492636e-02
870 7.018600000000001060e+00 1.030502983984034338e-01
871 7.031499999999999417e+00 1.050248780051659114e-01
872 7.028000000000000469e+00 1.091716080306596448e-01
873 7.010200000000000209e+00 9.551217723410976301e-02
874 7.024900000000000588e+00 9.916848793845750576e-02
875 6.997999999999999332e+00 9.916461062294344708e-02
876 6.967299999999999827e+00 1.005526777365973318e-01
877 6.998199999999998866e+00 1.039688222497494180e-01
878 7.003600000000001380e+00 1.102728615752760349e-01
879 7.012199999999999989e+00 1.055851125869551044e-01
880 6.997300000000000075e+00 9.930317718985619269e-02
881 6.997400000000000730e+00 1.086245092048750693e-01
882 7.003400000000000958e+00 1.146516637471955147e-01
883 6.983800000000000452e+00 1.027300150880937901e-01
884 7.003800000000000026e+00 1.121467609875558824e-01
885 7.030599999999999739e+00 1.118013595623952167e-01
886 7.057300000000000573e+00 1.084324720736366265e-01
887 7.009999999999999787e+00 9.607330534544955558e-02
888 7.028100000000000236e+00 9.301746610180255947e-02
889 7.015800000000000480e+00 1.083980442628001972e-01
890 7.041800000000000281e+00 9.659283617328968952e-02
891 7.002200000000000202e+00 9.116323820488161922e-02
892 7.022000000000000242e+00 9.800714259685355811e-02
893 7.012699999999999712e+00 9.898505442742343285e-02
894 6.979799999999999116e+00 8.426954372725649345e-02
895 7.017500000000000071e+00 7.831197226478206486e-02
896 7.024199999999998667e+00 9.126957872149940587e-02
897 7.019300000000001205e+00 8.633644074201801688e-02
898 7.019099999999999895e+00 7.649097332365427382e-02
899 7.022600000000001508e+00 8.339546750273656162e-02
900 7.015900000000000247e+00 9.667051773938109549e-02
901 6.999000000000000554e+00 8.796431094483711521e-02
902 6.996699999999999697e+00 9.898788309687195364e-02
903 7.015800000000000480e+00 1.087377395387635615e-01
904 6.994799999999999685e+00 9.995947178731980076e-02
905 7.005700000000000038e+00 1.043272783120502145e-01
906 7.021900000000000475e+00 1.013256581523159644e-01
907 7.016500000000000625e+00 1.139278060878905346e-01
908 7.006600000000000605e+00 9.893070301984106807e-02
909 7.033900000000000041e+00 1.001805819507951834e-01
910 7.034799999999999720e+00 1.150571857816798382e-01
911 7.011500000000000732e+00 1.103602509964524692e-01
912 7.032799999999999940e+00 9.518999947473463785e-02
913 6.999800000000000466e+00 1.098283934144535651e-01
914 7.008800000000000807e+00 1.223980228598483960e-01
915 7.016599999999999504e+00 9.641879484830739866e-02
916 7.009900000000000020e+00 1.027287155570437149e-01
917 6.991400000000000503e+00 9.510417446148193565e-02
918 6.972299999999999720e+00 9.443432109143365394e-02
919 6.999700000000001587e+00 8.884245043896521477e-02
920 6.967200000000000060e+00 9.034243742560853219e-02
921 6.984399999999999054e+00 8.160958277065254174e-02
922 6.974400000000000155e+00 9.109447842761929370e-02
923 6.966999999999998749e+00 8.863565873845576093e-02
924 6.976899999999998769e+00 1.004332066599488288e-01
925 6.989300000000000068e+00 1.065712953848267364e-01
926 7.009700000000000486e+00 1.052863761367062168e-01
927 7.019700000000000273e+00 9.727549023263772077e-02
928 7.041299999999999670e+00 1.001164372118783508e-01
929 7.012500000000000178e+00 1.014202395974294485e-01
930 7.027600000000001401e+00 9.140253825797174658e-02
931 6.990000000000000213e+00 9.675308780602298597e-02
932 7.022000000000001130e+00 1.023398260698150375e-01
933 7.022500000000000853e+00 9.633382064467281569e-02
934 7.018300000000000871e+00 9.522248158917091809e-02
935 7.036400000000000432e+00 1.022686853342702901e-01
936 7.034599999999999298e+00 9.167608194071122374e-02
937 7.038400000000000212e+00 1.023315396151156381e-01
938 7.033400000000000318e+00 1.098727627758580710e-01
939 7.042699999999999072e+00 9.893998686072275062e-02
940 7.017599999999999838e+00 1.105024162631749463e-01
941 7.009300000000000530e+00 9.097142958094041332e-02
942 7.034200000000001118e+00 1.055447582781825766e-01
943 7.030599999999999739e+00 1.091686035451584907e-01
944 7.027899999999999814e+00 1.046587263442470273e-01
945 7.015600000000000946e+00 1.074659201793758817e-01
946 7.009600000000000719e+00 1.019243052465896859e-01
947 7.031000000000000583e+00 1.076188645173326019e-01
948 7.035700000000000287e+00 1.169457181772807913e-01
949 7.027400000000000091e+00 1.182724989166965557e-01
950 7.026500000000000412e+00 1.298426162706219911e-01
951 7.039700000000000735e+00 1.200698171898333250e-01
952 7.043800000000000061e+00 1.251643559484886814e-01
953 7.063899999999999402e+00 1.191126735490391914e-01
954 7.056000000000000050e+00 1.266488057582856874e-01
955 7.029900000000000482e+00 1.099632165771809028e-01
956 7.084600000000000009e+00 1.106770256195927365e-01
957 7.090899999999999537e+00 1.011000939663262432e-01
958 7.088400000000000034e+00 1.058305437952578587e-01
959 7.056700000000001083e+00 1.029476614595979389e-01
960 7.043400000000000105e+00 1.042733139398570735e-01
961 7.057199999999999918e+00 1.110903956244642943e-01
962 7.082800000000000651e+00 1.200473906421959253e-01
963 7.048199999999999577e+00 1.224459717589761465e-01
964 7.030100000000000016e+00 1.294779865459761425e-01
965 7.019599999999999618e+00 1.238518631268823167e-01
966 7.024700000000000166e+00 1.198237914606276738e-01
967 7.040300000000000225e+00 1.172846153593897489e-01
968 7.050799999999999734e+00 1.195001924684642031e-01
969 7.024100000000001565e+00 1.228036196534938868e-01
970 7.055600000000000982e+00 1.263336218114559650e-01
971 7.061099999999998822e+00 1.088315625174976070e-01
972 7.037699999999999179e+00 1.162331321095667752e-01
973 7.043600000000000527e+00 1.288703379370131907e-01
974 7.024399999999999977e+00 1.315782808825224637e-01
975 7.046200000000000685e+00 1.396996635643765194e-01
976 7.061800000000000743e+00 1.489362816777697607e-01
977 7.055699999999999861e+00 1.419388635997906600e-01
978 7.063500000000000334e+00 1.223974060182649037e-01
979 7.065800000000000303e+00 1.340915955606465093e-01
980 7.076200000000000045e+00 1.235481120859399651e-01
981 7.097299999999998832e+00 1.208972332189615501e-01
982 7.086199999999999832e+00 1.275112387203574671e-01
983 7.082600000000001117e+00 1.214607920277156194e-01
984 7.061799999999999855e+00 1.275226097599950759e-01
985 7.048900000000000610e+00 1.252942496685301998e-01
986 7.067600000000000549e+00 1.314700878527127470e-01
987 7.055899999999999395e+00 1.237421068189805268e-01
988 7.057800000000000296e+00 1.268832376636094272e-01
989 7.036800000000001276e+00 1.176481024071361209e-01
990 7.072000000000000064e+00 1.301719631871625371e-01
991 7.091500000000000803e+00 1.444137978172445047e-01
992 7.056400000000000894e+00 1.467060462285040834e-01
993 7.109600000000000364e+00 1.526951341726381917e-01
994 7.098700000000000898e+00 1.477089062988416746e-01
995 7.103199999999999292e+00 1.365018534672697570e-01
996 7.106400000000000716e+00 1.450062205562229478e-01
997 7.085500000000000576e+00 1.379732039201814475e-01
998 7.066600000000001103e+00 1.398580137139091295e-01
999 7.060500000000000220e+00 1.312311891281946197e-01
1000 7.079800000000000537e+00 1.253685606521826312e-01
1001 7.076400000000001356e+00 1.292104639725435711e-01
1002 7.087200000000000166e+00 1.330061502337391011e-01
1003 7.082300000000000928e+00 1.285471936683177108e-01
1004 7.091400000000000148e+00 1.303483946966742524e-01
1005 7.102900000000000880e+00 1.363788436671904414e-01
1006 7.096999999999999531e+00 1.409358719418160599e-01
1007 7.092699999999998894e+00 1.434029323270622214e-01
1008 7.104999999999999538e+00 1.257167451058130991e-01
1009 7.099700000000000344e+00 1.343383080137605101e-01
1010 7.062300000000000466e+00 1.137998286466196107e-01
1011 7.076600000000000890e+00 1.347598011277843510e-01
1012 7.111199999999999299e+00 1.311594297029381739e-01
1013 7.123099999999999099e+00 1.355621222908522661e-01
1014 7.127699999999999925e+00 1.436606452721133353e-01
1015 7.124900000000001121e+00 1.519759487550579047e-01
1016 7.088600000000001344e+00 1.417128928502977558e-01
1017 7.098200000000001175e+00 1.497738829035288322e-01
1018 7.080700000000000216e+00 1.422621558953749699e-01
1019 7.103700000000000792e+00 1.433871019304036598e-01
1020 7.096799999999999997e+00 1.489897848847362427e-01
1021 7.120300000000000296e+00 1.491955796932334377e-01
1022 7.101200000000000401e+00 1.355086565500521201e-01
1023 7.088900000000000645e+00 1.312160394159189170e-01
1024 7.101000000000000867e+00 1.383130507219040295e-01
1025 7.049200000000000799e+00 1.427999159663617956e-01
1026 7.104800000000000004e+00 1.421426607320967761e-01
1027 7.085000000000000853e+00 1.418338464542225341e-01
1028 7.103099999999999525e+00 1.260304288654131855e-01
1029 7.166700000000000514e+00 1.354891914508311590e-01
1030 7.120199999999999640e+00 1.388845419764200839e-01
1031 7.123000000000001997e+00 1.432134071936003172e-01
1032 7.121999999999999886e+00 1.318760781946444749e-01
1033 7.074500000000000455e+00 1.416802915016763531e-01
1034 7.132000000000000561e+00 1.527103139935216680e-01
1035 7.102200000000000735e+00 1.421387209735615331e-01
1036 7.081999999999998963e+00 1.579231458653226339e-01
1037 7.064100000000000712e+00 1.553361805890693947e-01
1038 7.056499999999999773e+00 1.400842068186131106e-01
1039 7.070500000000000895e+00 1.468971919404859494e-01
1040 7.068200000000001815e+00 1.484654033773524506e-01
1041 7.080300000000001148e+00 1.334883552973816501e-01
1042 7.092299999999999827e+00 1.454073622620256911e-01
1043 7.089400000000000368e+00 1.489671238898031547e-01
1044 7.105300000000001504e+00 1.364450841914063850e-01
1045 7.091400000000001924e+00 1.571507047391133283e-01
1046 7.071899999999999409e+00 1.564141585662883471e-01
1047 7.050400000000000666e+00 1.497001803606127501e-01
1048 7.069700000000001872e+00 1.512220255121586865e-01
1049 7.076300000000000701e+00 1.450101410246882605e-01
1050 7.088300000000001155e+00 1.542643866872713543e-01
1051 7.078899999999999970e+00 1.396083414413336332e-01
1052 7.063200000000000145e+00 1.465790435225990118e-01
1053 7.086400000000000254e+00 1.547230558126356792e-01
1054 7.085400000000001697e+00 1.435139157015792033e-01
1055 7.089799999999999436e+00 1.548304104496270595e-01
1056 7.076400000000001356e+00 1.525302068444148451e-01
1057 7.071300000000000807e+00 1.495134809975340595e-01
1058 7.096899999999999764e+00 1.530153227621337542e-01
1059 7.078899999999999970e+00 1.438631606770822136e-01
1060 7.047100000000000364e+00 1.471874621019059193e-01
1061 7.054199999999999804e+00 1.438328057155250639e-01
1062 7.065500000000000114e+00 1.385777940364183447e-01
1063 7.083599999999999675e+00 1.548310821508394053e-01
1064 7.072300000000001141e+00 1.572113259278732078e-01
1065 7.077099999999999724e+00 1.487296507089288511e-01
1066 7.084999999999999076e+00 1.457302988400146215e-01
1067 7.063699999999999868e+00 1.514221285017483265e-01
1068 7.061799999999999855e+00 1.400690401195066881e-01
1069 7.044599999999999973e+00 1.344003124996366594e-01
1070 7.015000000000000568e+00 1.398768744289061727e-01
1071 7.037300000000000111e+00 1.342507392903293240e-01
1072 7.045900000000000496e+00 1.370807389825426381e-01
1073 7.031799999999999606e+00 1.321196276107376721e-01
1074 7.050300000000001788e+00 1.282743972895604434e-01
1075 7.041500000000000981e+00 1.301435553533097367e-01
1076 7.044999999999999929e+00 1.273578423184061059e-01
1077 7.066600000000001103e+00 1.347294474122119612e-01
1078 7.048200000000001353e+00 1.343931397058644173e-01
1079 7.040300000000000225e+00 1.254998844620981713e-01
1080 7.062800000000000189e+00 1.427996358538773936e-01
1081 7.049200000000000799e+00 1.442727139829287908e-01
1082 7.075800000000000978e+00 1.425523623094333836e-01
1083 7.086199999999999832e+00 1.445124769699834000e-01
1084 7.080400000000000027e+00 1.514419492743010742e-01
1085 7.081000000000000405e+00 1.565533774787372101e-01
1086 7.072500000000000675e+00 1.589811466809822327e-01
1087 7.093099999999999739e+00 1.564594803775085363e-01
1088 7.086000000000000298e+00 1.459801356349553769e-01
1089 7.070600000000000662e+00 1.488457053461738067e-01
1090 7.064799999999999969e+00 1.617494234920173191e-01
1091 7.035700000000000287e+00 1.629587708593801809e-01
1092 7.039600000000000080e+00 1.553997554695630834e-01
1093 7.047300000000001674e+00 1.520055295046860988e-01
1094 7.036000000000001364e+00 1.384151725787313436e-01
1095 7.030800000000001049e+00 1.436901388404923929e-01
1096 7.033499999999999197e+00 1.276394335618893927e-01
1097 7.033599999999999852e+00 1.441811499468637348e-01
1098 7.016299999999999315e+00 1.410452445139501465e-01
1099 7.052100000000000257e+00 1.496753453311532867e-01
1100 7.043499999999999872e+00 1.377343276020904783e-01
1101 7.045600000000000307e+00 1.386890911355322664e-01
1102 7.030599999999999739e+00 1.438536200448219116e-01
1103 7.032200000000001339e+00 1.440524071301829689e-01
1104 7.043200000000000571e+00 1.372670972957466262e-01
1105 7.043499999999999872e+00 1.289355071343809278e-01
1106 7.047700000000000742e+00 1.314960873942642716e-01
1107 7.031600000000000072e+00 1.259210228675100296e-01
1108 7.019300000000001205e+00 1.275200415621010885e-01
1109 7.015700000000000713e+00 1.205508233070184676e-01
1110 7.034100000000000463e+00 1.299918805156690671e-01
1111 7.036400000000000432e+00 1.277649560716865584e-01
1112 7.068600000000000882e+00 1.242951487387982945e-01
1113 7.042700000000000848e+00 1.306068949175348270e-01
1114 7.060600000000000875e+00 1.489033377732009999e-01
1115 7.082099999999999618e+00 1.435431259238838519e-01
1116 7.050100000000000477e+00 1.379889452093898128e-01
1117 7.040099999999999802e+00 1.430279308387000792e-01
1118 7.061000000000001720e+00 1.379022117299065486e-01
1119 7.042400000000000659e+00 1.511131496594521617e-01
1120 7.039799999999999613e+00 1.355264402247767230e-01
1121 7.022300000000001319e+00 1.377996407832763059e-01
1122 7.029900000000000482e+00 1.389672227541443594e-01
1123 7.034900000000000375e+00 1.422304081411565890e-01
1124 7.010800000000000587e+00 1.445140685192966845e-01
1125 6.998300000000000409e+00 1.309550342674918877e-01
1126 7.023300000000000765e+00 1.409222516141435677e-01
1127 7.026699999999999946e+00 1.275653597180676224e-01
1128 7.036200000000000898e+00 1.310756880584648953e-01
1129 7.032700000000000173e+00 1.333022167857683404e-01
1130 6.992300000000000182e+00 1.276402013473811325e-01
1131 7.017699999999999605e+00 1.234542060846854639e-01
1132 7.013900000000001356e+00 1.279815963332228135e-01
1133 7.016800000000000814e+00 1.248398013455643968e-01
1134 6.996500000000000163e+00 1.150519230608510052e-01
1135 7.023500000000000298e+00 1.283870904725236683e-01
1136 6.984499999999999709e+00 1.193024098666912308e-01
1137 6.987899999999998890e+00 1.338164003401675073e-01
1138 7.020700000000000607e+00 1.348545179072617173e-01
1139 7.016499999999998849e+00 1.412734405328898990e-01
1140 7.004500000000001947e+00 1.386743126898416778e-01
1141 7.015399999999999636e+00 1.298373752045226537e-01
1142 7.024200000000000443e+00 1.334369364156715587e-01
1143 7.029900000000000482e+00 1.315941830021372383e-01
1144 7.049600000000000755e+00 1.328506830994857502e-01
1145 7.046300000000000452e+00 1.255499940262841951e-01
1146 7.062800000000000189e+00 1.305217836225048278e-01
1147 7.043999999999999595e+00 1.392565976893015423e-01
1148 7.047900000000001164e+00 1.343089311996785440e-01
1149 7.036400000000000432e+00 1.303221546783200901e-01
1150 7.032700000000000173e+00 1.346545988817314243e-01
1151 7.050199999999999356e+00 1.388711489114999309e-01
1152 7.025000000000000355e+00 1.288176230179706172e-01
1153 7.026700000000000834e+00 1.324481068192369104e-01
1154 7.013599999999999390e+00 1.129782456935846668e-01
1155 6.985699999999999577e+00 1.247205716792542246e-01
1156 7.029000000000000803e+00 1.250591060259107490e-01
1157 6.994299999999999962e+00 1.234952671157886622e-01
1158 7.013500000000000512e+00 1.212004331675427260e-01
1159 7.017299999999998761e+00 1.358554415546171512e-01
1160 7.016000000000000014e+00 1.217280575709642071e-01
1161 7.028599999999999959e+00 1.310871618427982555e-01
1162 7.031600000000000072e+00 1.438489624571549774e-01
1163 7.014499999999999957e+00 1.379944382937225156e-01
1164 7.017300000000000537e+00 1.303629586960958209e-01
1165 7.000899999999999679e+00 1.328151685614259170e-01
1166 6.992900000000000560e+00 1.293142258222194918e-01
1167 6.971599999999999575e+00 1.264817140933817974e-01
1168 7.009200000000001651e+00 1.304703644510890048e-01
1169 6.985800000000000232e+00 1.283928191138429264e-01
1170 6.977500000000000924e+00 1.458043380698941238e-01
1171 6.988600000000000811e+00 1.312532818637308640e-01
1172 7.010599999999999277e+00 1.528293950783028710e-01
1173 7.030600000000001515e+00 1.505749780009945360e-01
1174 7.002700000000001701e+00 1.512535652472363767e-01
1175 6.990800000000001901e+00 1.490207904958230634e-01
1176 7.003000000000001890e+00 1.418836142759268282e-01
1177 7.005699999999999150e+00 1.477424820422345297e-01
1178 7.013800000000000701e+00 1.543094812381922143e-01
1179 7.012299999999998867e+00 1.499702670531729010e-01
1180 7.013099999999999667e+00 1.551623955731541993e-01
1181 6.996399999999999508e+00 1.474183977663574285e-01
1182 6.989400000000000723e+00 1.262674304799143166e-01
1183 7.012100000000001110e+00 1.446969557385364702e-01
1184 7.030700000000000394e+00 1.405116400872183646e-01
1185 7.023800000000001376e+00 1.458657464931365777e-01
1186 7.035899999999999821e+00 1.390582216195791476e-01
1187 7.027400000000000091e+00 1.188518573687427915e-01
1188 7.026700000000000834e+00 1.317043697073107256e-01
1189 7.033700000000000507e+00 1.334590611386127501e-01
1190 7.052500000000000213e+00 1.278511830215113554e-01
1191 7.038800000000000168e+00 1.383202660494838032e-01
1192 7.036699999999998845e+00 1.172971483029318363e-01
1193 7.023400000000000531e+00 1.311984908449787823e-01
1194 7.015200000000000102e+00 1.053459823628789122e-01
1195 7.041199999999999015e+00 1.279219918544109713e-01
1196 7.049600000000000755e+00 1.316704370768168320e-01
1197 7.045499999999999652e+00 1.249909796745348328e-01
1198 7.027500000000000746e+00 1.300731524950479168e-01
1199 7.051499999999999879e+00 1.406184376246586154e-01
1200 7.039700000000000735e+00 1.476168045989343647e-01
1201 7.043499999999999872e+00 1.381303189021149957e-01
1202 7.043999999999999595e+00 1.346597935539780855e-01
1203 7.068100000000001160e+00 1.289238108341511369e-01
1204 7.064600000000000435e+00 1.318664627568358894e-01
1205 7.052100000000000257e+00 1.434235998711509141e-01
1206 7.064300000000001134e+00 1.388128992565171027e-01
1207 7.084399999999999586e+00 1.465601037117536531e-01
1208 7.089200000000000834e+00 1.368617404536416893e-01
1209 7.054900000000000837e+00 1.387002126890942710e-01
1210 7.044400000000001327e+00 1.274744837212529736e-01
1211 7.086599999999999788e+00 1.355216735433856512e-01
1212 7.102100000000000080e+00 1.440855613862818407e-01
1213 7.059299999999998576e+00 1.335131491651664892e-01
1214 7.081400000000000361e+00 1.343235794639198177e-01
1215 7.090999999999999304e+00 1.319532492968626125e-01
1216 7.099400000000000155e+00 1.257023627462904025e-01
1217 7.076300000000000701e+00 1.353005580180658141e-01
1218 7.060900000000001064e+00 1.341296723324111595e-01
1219 7.067499999999999893e+00 1.364343248599851899e-01
1220 7.064600000000000435e+00 1.411074200742115092e-01
1221 7.053200000000001246e+00 1.344051189501351828e-01
1222 7.073699999999999655e+00 1.304197109335854254e-01
1223 7.050600000000000200e+00 1.175791818307985737e-01
1224 7.073200000000001708e+00 1.350302040285801808e-01
1225 7.059500000000001663e+00 1.229398430127515290e-01
1226 7.056400000000000894e+00 1.115448071404491620e-01
1227 7.049299999999999677e+00 1.158976315547474711e-01
1228 7.068200000000001815e+00 1.179470898326872297e-01
1229 7.043299999999999450e+00 1.196217413349261877e-01
1230 7.019500000000000739e+00 1.189828769193281427e-01
1231 7.054199999999999804e+00 1.205554478238125560e-01
1232 7.051000000000000156e+00 1.169949571562808599e-01
1233 7.056300000000000239e+00 1.141606806216570597e-01
1234 7.043900000000000716e+00 1.107693504539951218e-01
1235 7.043200000000000571e+00 1.146872094001767650e-01
1236 7.029700000000000948e+00 1.215189738271353070e-01
1237 7.064400000000000901e+00 1.239276563160942868e-01
1238 7.046400000000000219e+00 1.168018150543902456e-01
1239 7.041700000000000514e+00 1.159598249395021874e-01
1240 7.088299999999999379e+00 1.184435772847139273e-01
1241 7.073199999999999932e+00 1.190629077420839455e-01
1242 7.091200000000000614e+00 1.288719364330341288e-01
1243 7.106399999999998940e+00 1.316140721959471738e-01
1244 7.058100000000000485e+00 1.176892900819780652e-01
1245 7.094299999999999606e+00 1.222109692294435501e-01
1246 7.085900000000000531e+00 1.185357709723102448e-01
1247 7.098900000000000432e+00 1.164848874318037686e-01
1248 7.087500000000000355e+00 1.276241552371649712e-01
1249 7.116200000000000969e+00 1.234050080021065893e-01
1250 7.089900000000000091e+00 1.144493293995206690e-01
1251 7.103600000000000136e+00 1.212674894602835812e-01
1252 7.117799999999999905e+00 1.174611254841361890e-01
1253 7.113800000000000345e+00 1.142712387261116125e-01
1254 7.090700000000000891e+00 1.210779955235466304e-01
1255 7.066000000000000725e+00 1.137870818678464180e-01
1256 7.055800000000000516e+00 1.201001082430818989e-01
1257 7.068000000000000504e+00 1.308881201637490110e-01
1258 7.094899999999999984e+00 1.266152794886935828e-01
1259 7.088899999999999757e+00 1.314949010418274278e-01
1260 7.097500000000001030e+00 1.403772951726880158e-01
1261 7.090099999999999625e+00 1.394912506216787196e-01
1262 7.075300000000001255e+00 1.329138104186317892e-01
1263 7.116400000000000503e+00 1.387596627266007299e-01
1264 7.113299999999999734e+00 1.331979016351233502e-01
1265 7.115300000000000402e+00 1.332941896708179363e-01
1266 7.123300000000000409e+00 1.361693100518615307e-01
1267 7.154700000000000060e+00 1.359445511964344488e-01
1268 7.125100000000000655e+00 1.309803382191388199e-01
1269 7.145900000000000141e+00 1.324642178099428858e-01
1270 7.132299999999998974e+00 1.412276920437347261e-01
1271 7.134900000000000020e+00 1.291221475967619936e-01
1272 7.159299999999999997e+00 1.348284873459611177e-01
1273 7.083199999999999719e+00 1.311066588697918922e-01
1274 7.128000000000000114e+00 1.248587201600271923e-01
1275 7.122299999999998299e+00 1.259731757161022536e-01
1276 7.088900000000000645e+00 1.280752474133857732e-01
1277 7.133100000000001550e+00 1.307496424469297702e-01
1278 7.090000000000000746e+00 1.356574362134268796e-01
1279 7.074899999999999523e+00 1.334491251376343501e-01
1280 7.092600000000000016e+00 1.295513952066900398e-01
1281 7.115000000000000213e+00 1.453418728378026159e-01
1282 7.110200000000000742e+00 1.398052073422159369e-01
1283 7.125500000000000611e+00 1.344253138363455113e-01
1284 7.141000000000000902e+00 1.507254457614903842e-01
1285 7.126500000000000057e+00 1.390994069002451372e-01
1286 7.168899999999998940e+00 1.655889156918420868e-01
1287 7.139300000000000423e+00 1.515050527210231035e-01
1288 7.134500000000000952e+00 1.615753229920955103e-01
1289 7.141600000000001280e+00 1.359533890714019200e-01
1290 7.103299999999999947e+00 1.350148917712412910e-01
1291 7.116100000000000314e+00 1.402013159709992740e-01
1292 7.110699999999999577e+00 1.402773003732249446e-01
1293 7.123100000000000875e+00 1.370284970362004306e-01
1294 7.120000000000000107e+00 1.386016594417252557e-01
1295 7.103900000000000325e+00 1.429553391797591944e-01
1296 7.105299999999999727e+00 1.431135947420789090e-01
1297 7.061500000000000554e+00 1.404601188950087010e-01
1298 7.076200000000000045e+00 1.399957713647094204e-01
1299 7.052999999999999936e+00 1.294791102842461905e-01
1300 7.048300000000000232e+00 1.345062117524688516e-01
1301 7.037499999999999645e+00 1.390474199688724599e-01
1302 7.061500000000000554e+00 1.431605567186716166e-01
1303 7.064899999999999736e+00 1.484438917571213878e-01
1304 7.056499999999999773e+00 1.541911962467377439e-01
1305 7.077800000000000757e+00 1.511117334954502622e-01
1306 7.059700000000001197e+00 1.340644658364026631e-01
1307 7.063000000000000611e+00 1.258483214031875241e-01
1308 6.995600000000000485e+00 1.299312279631035516e-01
1309 7.016700000000001936e+00 1.245756035506149911e-01
1310 7.031499999999999417e+00 1.300194793098325696e-01
1311 7.042199999999998461e+00 1.330772557576988535e-01
1312 7.052999999999999936e+00 1.266810167310003510e-01
1313 7.055100000000000371e+00 1.314104600098484621e-01
1314 7.068999999999999950e+00 1.302701040146970191e-01
1315 7.083199999999999719e+00 1.352337088155168010e-01
1316 7.067399999999999238e+00 1.274649128191754355e-01
1317 7.059999999999999609e+00 1.381706915376773592e-01
1318 7.070199999999999818e+00 1.424911084945302275e-01
1319 7.057499999999999218e+00 1.352421716773284932e-01
1320 7.081000000000000405e+00 1.338353466017105087e-01
1321 7.096499999999998920e+00 1.371868251691829854e-01
1322 7.058699999999999086e+00 1.305658492868636833e-01
1323 7.131499999999999950e+00 1.357711493653935009e-01
1324 7.105999999999999872e+00 1.285329529731578380e-01
1325 7.093999999999999417e+00 1.372556738353646055e-01
1326 7.094899999999999984e+00 1.403300003563029974e-01
1327 7.114200000000001189e+00 1.334062067521598061e-01
1328 7.089299999999999713e+00 1.290667308023256687e-01
1329 7.086700000000000443e+00 1.180947966677617644e-01
1330 7.090099999999999625e+00 1.229020300890102946e-01
1331 7.085900000000000531e+00 1.217938791565486983e-01
1332 7.077500000000000568e+00 1.286748032833157085e-01
1333 7.099200000000000621e+00 1.252674578651614135e-01
1334 7.110900000000000887e+00 1.357534124801288156e-01
1335 7.070500000000000007e+00 1.339308963607725167e-01
1336 7.114199999999999413e+00 1.266254160901356396e-01
1337 7.084299999999998931e+00 1.163820475846682745e-01
1338 7.098099999999999632e+00 1.313738520406552701e-01
1339 7.126800000000000246e+00 1.304073464188271469e-01
1340 7.103299999999999947e+00 1.320303790799677579e-01
1341 7.126400000000001178e+00 1.282608435961653526e-01
1342 7.117600000000001259e+00 1.180686410525673274e-01
1343 7.136300000000000310e+00 1.156441135553383515e-01
1344 7.133000000000000007e+00 1.234024310943669794e-01
1345 7.104900000000000659e+00 1.246239503466327475e-01
1346 7.114799999999999791e+00 1.417867976928740559e-01
1347 7.087000000000000632e+00 1.348261102309192550e-01
1348 7.075000000000000178e+00 1.342414987997377351e-01
1349 7.089499999999999247e+00 1.338972927284192149e-01
1350 7.095300000000001717e+00 1.359589680749305751e-01
1351 7.093700000000001005e+00 1.350888633455770427e-01
1352 7.081000000000000405e+00 1.301428445977725890e-01
1353 7.095900000000000318e+00 1.223728278663200608e-01
1354 7.080000000000000959e+00 1.353242033045086168e-01
1355 7.082200000000000273e+00 1.214503025932829466e-01
1356 7.097900000000000098e+00 1.276244843280472940e-01
1357 7.091400000000000148e+00 1.223904571443378553e-01
1358 7.096100000000001629e+00 1.124057338395154232e-01
1359 7.096899999999999764e+00 1.218971246584593382e-01
1360 7.121400000000001285e+00 1.244060448692104054e-01
1361 7.060899999999999288e+00 1.163579348390129387e-01
1362 7.082300000000000928e+00 1.175307661848589702e-01
1363 7.101100000000000634e+00 1.176116873444131572e-01
1364 7.088700000000000223e+00 1.267140915604890172e-01
1365 7.094999999999998863e+00 1.094646975056341592e-01
1366 7.066899999999999515e+00 1.108449773332106508e-01
1367 7.084000000000000519e+00 1.163312511752537942e-01
1368 7.084000000000000519e+00 1.126175829966173242e-01
1369 7.101300000000000168e+00 1.257828326919058770e-01
1370 7.086899999999999977e+00 1.272509685621291686e-01
1371 7.101299999999999280e+00 1.277786406251059659e-01
1372 7.086500000000000909e+00 1.177132320514562569e-01
1373 7.049299999999999677e+00 1.260007976165230248e-01
1374 7.049800000000000288e+00 1.358704382858905435e-01
1375 7.067500000000000782e+00 1.255273077859953013e-01
1376 7.056100000000000705e+00 1.224293633079907156e-01
1377 7.054399999999999338e+00 1.266509534113343660e-01
1378 7.068300000000000693e+00 1.386356411605615679e-01
1379 7.046999999999999709e+00 1.313481632913075514e-01
1380 7.030599999999999739e+00 1.328637798649427992e-01
1381 7.041300000000001447e+00 1.241702097928484572e-01
1382 7.049699999999999633e+00 1.080491601077953195e-01
1383 7.038899999999999935e+00 1.127959618071497500e-01
1384 7.052000000000001378e+00 1.161761593443336044e-01
1385 7.053199999999999470e+00 1.329811866393136865e-01
1386 7.079600000000001003e+00 1.229200715912579650e-01
1387 7.092399999999999594e+00 1.167195099372850264e-01
1388 7.079500000000000348e+00 1.202762861082765367e-01
1389 7.079299999999999038e+00 1.274721185200904661e-01
1390 7.099300000000001276e+00 1.167929835221276774e-01
1391 7.089900000000000091e+00 1.244971043839975533e-01
1392 7.090700000000000003e+00 1.280763092847384543e-01
1393 7.093999999999999417e+00 1.260970261346396337e-01
1394 7.071800000000000530e+00 1.239337564991878637e-01
1395 7.080900000000001526e+00 1.213135977539203519e-01
1396 7.081700000000000550e+00 1.261985776465012477e-01
1397 7.073199999999999932e+00 1.293152581871140905e-01
1398 7.096400000000000041e+00 1.255646606334759330e-01
1399 7.091899999999999871e+00 1.258023409957063909e-01
1400 7.110700000000001353e+00 1.225637018044085508e-01
1401 7.074399999999999800e+00 1.439391677063612818e-01
1402 7.093600000000000350e+00 1.376344578948163755e-01
1403 7.106999999999999318e+00 1.265184571515159673e-01
1404 7.102400000000000269e+00 1.242974014209467792e-01
1405 7.133799999999999031e+00 1.287109785527248140e-01
1406 7.124399999999999622e+00 1.216385794063708642e-01
1407 7.123199999999998866e+00 1.266308651158949694e-01
1408 7.113600000000000811e+00 1.106750378359998011e-01
1409 7.118199999999999861e+00 1.276172245427708296e-01
1410 7.102999999999999758e+00 1.261030530954741768e-01
1411 7.108299999999999841e+00 1.355153902698877089e-01
1412 7.113500000000000156e+00 1.310603868451485632e-01
1413 7.112499999999999822e+00 1.174205476056043446e-01
1414 7.108900000000000219e+00 1.208362073221432992e-01
1415 7.130199999999999427e+00 1.273381168385962214e-01
1416 7.142800000000001148e+00 1.158490224386895667e-01
1417 7.167099999999999582e+00 1.210563876877217282e-01
1418 7.163899999999999935e+00 1.313651742281796153e-01
1419 7.128800000000000914e+00 1.230435532646875219e-01
1420 7.165399999999999991e+00 1.231740394726095894e-01
1421 7.147400000000000198e+00 1.219864910553623422e-01
1422 7.149600000000001288e+00 1.154116285302308476e-01
1423 7.155500000000000860e+00 1.090777933403494909e-01
1424 7.163800000000000168e+00 1.014445464280854386e-01
1425 7.178100000000000591e+00 1.074774813623765451e-01
1426 7.189400000000000901e+00 9.876003240177672060e-02
1427 7.174699999999999633e+00 8.491325573784107295e-02
1428 7.187999999999999723e+00 9.775049871995536432e-02
1429 7.188300000000000800e+00 1.046330779438318509e-01
1430 7.210400000000001697e+00 1.060078487660229690e-01
1431 7.196799999999998754e+00 9.684975993775099545e-02
1432 7.179999999999999716e+00 9.284104695661282713e-02
1433 7.179300000000000459e+00 9.751349137427084424e-02
1434 7.198199999999998155e+00 1.092063001845589021e-01
1435 7.214100000000000179e+00 1.081917233433315889e-01
1436 7.213700000000000223e+00 1.120630224471926145e-01
1437 7.185300000000000686e+00 1.058012334521672426e-01
1438 7.207599999999999341e+00 1.081910532345442544e-01
1439 7.205099999999999838e+00 9.785524513279805769e-02
1440 7.190599999999998992e+00 1.049010200141065746e-01
1441 7.183399999999998897e+00 9.451615734888925424e-02
1442 7.195400000000001128e+00 9.607551196845107166e-02
1443 7.158500000000000973e+00 1.036006032800967508e-01
1444 7.157400000000000873e+00 1.018207444482703977e-01
1445 7.174900000000000944e+00 1.098082373959257674e-01
1446 7.141700000000000159e+00 1.017183415122365070e-01
1447 7.154200000000000337e+00 9.270585742012203700e-02
1448 7.164799999999999613e+00 1.004306526912973063e-01
1449 7.148000000000000576e+00 1.092098896620630616e-01
1450 7.182599999999998985e+00 1.047094265097463922e-01
1451 7.178799999999999848e+00 9.779210602088486692e-02
1452 7.156799999999999606e+00 1.030347320081921869e-01
1453 7.162999999999999368e+00 1.008013888793204693e-01
1454 7.165600000000000414e+00 1.113857441506766605e-01
1455 7.137199999999999989e+00 9.534713419919861599e-02
1456 7.161200000000000898e+00 8.672436797117627494e-02
1457 7.159800000000001496e+00 9.474384412720437965e-02
1458 7.164900000000000269e+00 9.206958781269737602e-02
1459 7.138900000000001356e+00 9.356638819576176824e-02
1460 7.162000000000000810e+00 8.406426113396817112e-02
1461 7.169400000000000439e+00 8.144387024202620617e-02
1462 7.172100000000000364e+00 7.681229719257197386e-02
1463 7.196600000000000996e+00 8.625429844361372222e-02
1464 7.185100000000000264e+00 9.356221993946055304e-02
1465 7.179999999999999716e+00 9.901878609637666806e-02
1466 7.202099999999999724e+00 9.936100341683345993e-02
1467 7.169900000000000162e+00 9.548365828768815011e-02
1468 7.174200000000000799e+00 1.053849894434686074e-01
1469 7.189500000000000668e+00 1.055598645319327927e-01
1470 7.153499999999999304e+00 1.094587821967702851e-01
1471 7.190900000000000958e+00 1.005995477127009097e-01
1472 7.211100000000000065e+00 1.025135552012512302e-01
1473 7.180400000000000560e+00 9.926451531136389062e-02
1474 7.196500000000000341e+00 1.102913641224914226e-01
1475 7.170499999999999652e+00 9.958315620625807219e-02
1476 7.154900000000000482e+00 1.022289049144125134e-01
1477 7.144299999999999429e+00 1.079856518246752606e-01
1478 7.174400000000000333e+00 9.816498357357369975e-02
1479 7.138299999999999201e+00 9.286549951408212822e-02
1480 7.177100000000000257e+00 9.068058777930360081e-02
1481 7.164900000000001157e+00 9.411040856355898376e-02
1482 7.146900000000000475e+00 9.187833803459871662e-02
1483 7.151900000000000368e+00 9.824799743506219818e-02
1484 7.162499999999999645e+00 1.103020625373795638e-01
1485 7.179100000000000037e+00 1.026392176509544063e-01
1486 7.149800000000000821e+00 9.694223021985820532e-02
1487 7.158700000000000507e+00 1.024547753889490098e-01
1488 7.176900000000000723e+00 1.001560232836747055e-01
1489 7.167100000000000470e+00 1.042498393284133490e-01
1490 7.151300000000000878e+00 1.070510205462797126e-01
1491 7.156399999999999650e+00 9.867848803057333029e-02
1492 7.134000000000002117e+00 1.055449667203509218e-01
1493 7.128699999999999370e+00 1.088161798631067517e-01
1494 7.160200000000000564e+00 9.791116381700294691e-02
1495 7.143699999999999939e+00 9.507092615516053724e-02
1496 7.154900000000000482e+00 1.028064638045682044e-01
1497 7.147199999999999775e+00 9.524345646814794120e-02
1498 7.152400000000001867e+00 9.369505856767469665e-02
1499 7.161199999999999122e+00 1.091670096686722935e-01
1500 7.166800000000000281e+00 1.090871028123857056e-01
1501 7.163300000000001333e+00 1.068634689685862005e-01
1502 7.177100000000000257e+00 1.062913401928867879e-01
1503 7.193599999999999106e+00 1.017323154164889443e-01
1504 7.171899999999999054e+00 1.036691323393805486e-01
1505 7.151900000000000368e+00 8.788463460696642471e-02
1506 7.159000000000001585e+00 9.888751185058707038e-02
1507 7.163200000000000678e+00 9.842446850250197166e-02
1508 7.178300000000000125e+00 1.028337541860647464e-01
1509 7.184600000000000541e+00 9.353867649266794926e-02
1510 7.190099999999999270e+00 9.563581442116755871e-02
1511 7.194400000000001683e+00 1.030762048195411340e-01
1512 7.191799999999998860e+00 1.031730391139080438e-01
1513 7.175199999999999356e+00 9.580248431016805122e-02
1514 7.175600000000000200e+00 9.506221120929168877e-02
1515 7.153100000000000236e+00 1.018129117548457058e-01
1516 7.156000000000000583e+00 1.121644328653249312e-01
1517 7.127799999999998803e+00 1.001021278495117517e-01
1518 7.124899999999999345e+00 1.081797069694681590e-01
1519 7.128200000000001424e+00 1.020820062498773162e-01
1520 7.147199999999999775e+00 1.017467247630113591e-01
1521 7.163900000000000823e+00 1.003581038083123239e-01
1522 7.153500000000001080e+00 1.085383112085313434e-01
1523 7.159499999999999531e+00 1.032410044507510866e-01
1524 7.152800000000000935e+00 1.092991125307062605e-01
1525 7.137299999999998867e+00 9.333338630950875625e-02
1526 7.163400000000000212e+00 1.017474520565502805e-01
1527 7.160800000000000054e+00 1.060982374971422004e-01
1528 7.134699999999999598e+00 1.006418451738639031e-01
1529 7.170700000000000962e+00 1.038287099024156890e-01
1530 7.153200000000000891e+00 1.115154518441278664e-01
1531 7.162600000000000300e+00 1.184529611280359662e-01
1532 7.152199999999998781e+00 1.204605163528696815e-01
1533 7.142899999999999139e+00 1.122434363337116991e-01
1534 7.155400000000000205e+00 1.109767723444865517e-01
1535 7.152499999999998970e+00 1.271391560456493763e-01
1536 7.170699999999999186e+00 1.152309029731174300e-01
1537 7.148399999999999643e+00 1.258364970904705393e-01
1538 7.149700000000001054e+00 1.037856492970005706e-01
1539 7.178700000000000969e+00 1.353490339825148825e-01
1540 7.165799999999999947e+00 1.291145073181165781e-01
1541 7.153299999999999770e+00 1.178045033095084376e-01
1542 7.137699999999999712e+00 1.172000042662114661e-01
1543 7.155300000000001326e+00 1.171843035564063967e-01
1544 7.171400000000000219e+00 1.360034705439533420e-01
1545 7.177399999999998670e+00 1.376468815484025721e-01
1546 7.175900000000001278e+00 1.425635612630380411e-01
1547 7.203699999999999548e+00 1.293502261304556034e-01
1548 7.214799999999999436e+00 1.273553139841442916e-01
1549 7.176199999999999690e+00 1.157481576527246286e-01
1550 7.196300000000000807e+00 1.241007695383070236e-01
1551 7.218600000000000350e+00 1.164826338987918902e-01
1552 7.204800000000001425e+00 1.087338769657368448e-01
1553 7.207300000000000928e+00 1.209611549217350923e-01
1554 7.196100000000001273e+00 1.285823821524550437e-01
1555 7.208200000000000607e+00 1.117733241878400563e-01
1556 7.183199999999999363e+00 1.038489094791081313e-01
1557 7.187500000000000000e+00 1.083751124566890156e-01
1558 7.188599999999999213e+00 1.027556519126806567e-01
1559 7.167800000000001504e+00 1.098847396138335070e-01
1560 7.144599999999999618e+00 9.565230786551882913e-02
1561 7.155100000000000016e+00 1.026405816429349499e-01
1562 7.146899999999999586e+00 1.055257741028228502e-01
1563 7.121299999999999741e+00 9.856257403294611807e-02
1564 7.144700000000000273e+00 1.015135508195826458e-01
1565 7.198200000000001708e+00 1.105237350074634306e-01
1566 7.188699999999999868e+00 9.250459988562728664e-02
1567 7.190000000000002167e+00 9.430471886390413838e-02
1568 7.188799999999998747e+00 8.782241171819409054e-02
1569 7.147799999999999265e+00 9.665927787853577369e-02
1570 7.149500000000001521e+00 9.882077210789232125e-02
1571 7.150999999999998913e+00 1.051504636223730277e-01
1572 7.153700000000000614e+00 1.083569148693335066e-01
1573 7.171699999999999520e+00 1.080412004746336835e-01
1574 7.135000000000000675e+00 1.012169946204687365e-01
1575 7.139299999999998647e+00 1.060657390489502250e-01
1576 7.106099999999999639e+00 1.068331830472161320e-01
1577 7.160800000000000054e+00 1.030183284663461346e-01
1578 7.174599999999999866e+00 1.113967863091210875e-01
1579 7.146900000000000475e+00 1.108435338664371106e-01
1580 7.124699999999999811e+00 1.118543740762961702e-01
1581 7.129500000000000171e+00 1.161758365582103020e-01
1582 7.176400000000001000e+00 1.135867245764221461e-01
1583 7.141200000000000436e+00 1.173535512884036763e-01
1584 7.195899999999999963e+00 1.165056608066748767e-01
1585 7.168099999999999916e+00 1.181157440818114968e-01
1586 7.171299999999999564e+00 1.141000482033201757e-01
1587 7.157500000000000639e+00 1.164813504386002369e-01
1588 7.163999999999999702e+00 1.159373106467456449e-01
1589 7.176900000000000723e+00 1.166325383415794253e-01
1590 7.181599999999998651e+00 1.198700296154129735e-01
1591 7.168699999999999406e+00 1.063284580909550914e-01
1592 7.146700000000000941e+00 9.921310901287182238e-02
1593 7.153000000000000469e+00 1.024997560972707444e-01
1594 7.168299999999999450e+00 1.079588856926561452e-01
1595 7.141700000000000159e+00 1.012642138171229583e-01
1596 7.145800000000001262e+00 1.097664611800890505e-01
1597 7.149500000000000632e+00 1.093776256827693194e-01
1598 7.140800000000000480e+00 1.078849201695955551e-01
1599 7.142399999999999416e+00 1.141705916600242454e-01
1600 7.108799999999999564e+00 1.154504915537390985e-01
1601 7.102700000000000458e+00 1.221461460710078911e-01
1602 7.126600000000000712e+00 1.053765818386608877e-01
1603 7.147200000000000664e+00 1.086827309189458829e-01
1604 7.137600000000000833e+00 1.010863195491852606e-01
1605 7.145799999999999486e+00 1.014145748894111632e-01
1606 7.172799999999999621e+00 1.140155077171522008e-01
1607 7.160800000000000054e+00 1.109950269156234764e-01
1608 7.142900000000000027e+00 1.120529740792273049e-01
1609 7.126200000000001644e+00 1.147511917149446753e-01
1610 7.111600000000000144e+00 1.047797881272910375e-01
1611 7.080400000000000027e+00 1.130936956686799527e-01
1612 7.082500000000000462e+00 1.097657733539922492e-01
1613 7.137600000000000833e+00 9.853326341900989216e-02
1614 7.135900000000001242e+00 1.076463143818681134e-01
1615 7.131199999999999761e+00 1.199935664942083369e-01
1616 7.115100000000000868e+00 1.213971540028842278e-01
1617 7.132099999999999440e+00 1.196287967004600050e-01
1618 7.103499999999999481e+00 1.124858435537556406e-01
1619 7.105400000000000382e+00 1.058880729827490208e-01
1620 7.085700000000000109e+00 1.028150815785310312e-01
1621 7.112100000000000755e+00 1.031011590623499702e-01
1622 7.119600000000001039e+00 1.082463117154574689e-01
1623 7.106400000000000716e+00 9.861158146992667073e-02
1624 7.106600000000000250e+00 9.544833157263667156e-02
1625 7.125800000000000800e+00 9.838636084336080390e-02
1626 7.093100000000001515e+00 9.784339017021020934e-02
1627 7.117600000000000371e+00 8.163874080361603613e-02
1628 7.114600000000000257e+00 9.767161307155720895e-02
1629 7.110600000000000698e+00 1.049372383856178453e-01
1630 7.100700000000000678e+00 1.031108190249693662e-01
1631 7.121599999999999042e+00 1.000182183404602909e-01
1632 7.127600000000001046e+00 9.550708874214518251e-02
1633 7.116200000000000969e+00 9.225083197456805661e-02
1634 7.136799999999999145e+00 1.090950777991381154e-01
1635 7.081500000000000128e+00 1.088257552236601283e-01
1636 7.114900000000001334e+00 1.041670245327185607e-01
1637 7.113800000000000345e+00 1.160180847971556267e-01
1638 7.118600000000000705e+00 1.108400830024950517e-01
1639 7.111799999999999677e+00 1.078163994946965271e-01
1640 7.132300000000000750e+00 1.180111054096180528e-01
1641 7.173200000000001353e+00 1.133262370327365737e-01
1642 7.179499999999999993e+00 1.089579964940618761e-01
1643 7.159600000000000186e+00 1.203221675336676594e-01
1644 7.164600000000000080e+00 1.215461393874769647e-01
1645 7.162699999999999179e+00 1.099195205593619523e-01
1646 7.160899999999999821e+00 1.101861561177265025e-01
1647 7.167999999999999261e+00 9.785192895390457113e-02
1648 7.153099999999999348e+00 1.073056801851606790e-01
1649 7.185400000000001342e+00 1.090403778423387066e-01
1650 7.191700000000001758e+00 1.158709670279833015e-01
1651 7.192800000000000082e+00 1.271542213219836459e-01
1652 7.153500000000001080e+00 1.303086528209081996e-01
1653 7.175499999999999545e+00 1.166848961948374341e-01
1654 7.179900000000000837e+00 1.323774489858449976e-01
1655 7.174299999999999677e+00 1.346659608067309333e-01
1656 7.162100000000000577e+00 1.258423180015371123e-01
1657 7.188800000000000523e+00 1.369580811781472840e-01
1658 7.176900000000000723e+00 1.298225288615192097e-01
1659 7.179900000000000837e+00 1.225592468971639093e-01
1660 7.200100000000000833e+00 1.240268882138062662e-01
1661 7.167100000000000470e+00 1.224014256452921889e-01
1662 7.152000000000001023e+00 1.262780265921192024e-01
1663 7.129500000000001947e+00 1.261468390408573559e-01
1664 7.164799999999999613e+00 1.200254806280732917e-01
1665 7.169700000000000628e+00 1.199007964944353299e-01
1666 7.163499999999999091e+00 1.306780203400709495e-01
1667 7.165999999999999481e+00 1.305061684365914632e-01
1668 7.178600000000001202e+00 1.287406074243864496e-01
1669 7.197700000000000209e+00 1.342592305951438025e-01
1670 7.180400000000000560e+00 1.350079405072160121e-01
1671 7.153499999999999304e+00 1.269574928863988206e-01
1672 7.142799999999999372e+00 1.217434022852983688e-01
1673 7.129999999999999893e+00 1.274588561065883308e-01
1674 7.132399999999999629e+00 1.331552627574290881e-01
1675 7.125199999999999534e+00 1.139626956508136557e-01
1676 7.099400000000000155e+00 1.067019400011076785e-01
1677 7.110699999999999577e+00 1.098938624309837714e-01
1678 7.117200000000001303e+00 1.129657293164611914e-01
1679 7.120400000000000951e+00 1.101519132834286874e-01
1680 7.133300000000000196e+00 1.092708607086078920e-01
1681 7.129000000000000448e+00 1.038747322499556924e-01
1682 7.154900000000000482e+00 1.047219604476539306e-01
1683 7.105900000000000993e+00 1.079614236660483423e-01
1684 7.112299999999999400e+00 1.061948256743236313e-01
1685 7.141399999999999970e+00 1.151504407286397802e-01
1686 7.136199999999999655e+00 1.009399623538664859e-01
1687 7.146600000000001174e+00 1.044660901919851753e-01
1688 7.130700000000000038e+00 1.054776801034227329e-01
1689 7.096200000000001396e+00 9.636740112714467510e-02
1690 7.106999999999999318e+00 1.042935280830023653e-01
1691 7.104999999999998650e+00 9.239956709855301487e-02
1692 7.136000000000001009e+00 9.595134183532816330e-02
1693 7.140399999999999636e+00 8.862834760955431990e-02
1694 7.156700000000002504e+00 8.969638231277783647e-02
1695 7.145699999999999719e+00 9.176699297677783085e-02
1696 7.109499999999999709e+00 8.893674718585113659e-02
1697 7.118899999999999118e+00 9.099532405568974691e-02
1698 7.142100000000001003e+00 8.636555447630722693e-02
1699 7.153200000000000891e+00 9.892085725467604507e-02
1700 7.132800000000000473e+00 9.764310523534154573e-02
1701 7.144099999999999895e+00 9.854637994365895992e-02
1702 7.154999999999999361e+00 1.053399259540274829e-01
1703 7.155100000000000016e+00 1.052517410782358720e-01
1704 7.180800000000000516e+00 1.046457643672212695e-01
1705 7.158100000000000129e+00 1.068983114927452294e-01
1706 7.178200000000001246e+00 1.082969805673268948e-01
1707 7.172500000000001208e+00 1.146043847328713922e-01
1708 7.151000000000000689e+00 1.142157607337971337e-01
1709 7.146700000000000053e+00 1.150020912853326610e-01
1710 7.149500000000000632e+00 1.139285082848011110e-01
1711 7.138700000000000045e+00 1.077471159706838572e-01
1712 7.142000000000001236e+00 1.078903146718925843e-01
1713 7.126900000000000901e+00 1.147888017186345366e-01
1714 7.098300000000001830e+00 1.215649661703567669e-01
1715 7.101100000000000634e+00 1.081135005445665459e-01
1716 7.105400000000000382e+00 1.031944959772564258e-01
1717 7.112800000000000011e+00 1.086150818256838013e-01
1718 7.072799999999999088e+00 9.690694505555313976e-02
1719 7.114400000000000723e+00 9.429657469919039414e-02
1720 7.112199999999999633e+00 9.612146482446044804e-02
1721 7.092800000000001326e+00 9.613082752166438039e-02
1722 7.121699999999999697e+00 9.948226475105999278e-02
1723 7.139900000000001690e+00 9.228081599119071499e-02
1724 7.109600000000000364e+00 9.504832455125125645e-02
1725 7.120800000000000018e+00 1.054587881591666915e-01
1726 7.157500000000000639e+00 1.096979717223613982e-01
1727 7.208099999999999064e+00 1.237941396028099245e-01
1728 7.182699999999999640e+00 1.256850070613038106e-01
1729 7.181300000000000239e+00 1.104522566541760870e-01
1730 7.159799999999998832e+00 1.012760386271105845e-01
1731 7.145000000000000462e+00 1.063342842172739500e-01
1732 7.162099999999999689e+00 8.990288649426113332e-02
1733 7.159299999999999997e+00 1.010812593906506573e-01
1734 7.153100000000000236e+00 9.475235617123187182e-02
1735 7.152999999999998693e+00 8.903044423117291439e-02
1736 7.155000000000001137e+00 1.014688129426967733e-01
1737 7.135500000000000398e+00 1.027340498568998506e-01
1738 7.156000000000000583e+00 9.919536279484035546e-02
1739 7.140800000000000480e+00 1.003428921249531758e-01
1740 7.133700000000000152e+00 1.064808949999951071e-01
1741 7.121000000000000441e+00 1.034020309278303879e-01
1742 7.139700000000000379e+00 1.058895698357491671e-01
1743 7.146799999999998931e+00 1.064225352075395259e-01
1744 7.131000000000000227e+00 1.086625050327848785e-01
1745 7.126300000000000523e+00 9.317081624629026948e-02
1746 7.117900000000001448e+00 9.682917432261821389e-02
1747 7.123600000000000598e+00 9.869986828765274500e-02
1748 7.129699999999999704e+00 9.494430472650793040e-02
1749 7.149500000000001521e+00 9.452452062824756585e-02
1750 7.135900000000001242e+00 9.238857613363238297e-02
1751 7.174699999999999633e+00 9.989765262507416255e-02
1752 7.156700000000000728e+00 7.672040797597462491e-02
1753 7.153400000000000425e+00 8.981850588826334469e-02
1754 7.143099999999999561e+00 1.069727488662415710e-01
1755 7.141599999999999504e+00 9.619170442403020271e-02
1756 7.148200000000000109e+00 1.019110200125579735e-01
1757 7.147599999999999731e+00 1.015686172003930771e-01
1758 7.126099999999999213e+00 9.408830426785250167e-02
1759 7.125399999999999068e+00 1.018563890975916347e-01
1760 7.108700000000000685e+00 1.009379066555275845e-01
1761 7.111799999999999677e+00 1.036815123346491174e-01
1762 7.124500000000000277e+00 9.638570952169206452e-02
1763 7.121900000000001008e+00 1.011688143649019378e-01
1764 7.092400000000000482e+00 8.910322104166598645e-02
1765 7.090399999999999814e+00 8.765023673670251092e-02
1766 7.092200000000000060e+00 8.561469500033268287e-02
1767 7.079900000000000304e+00 1.035573705730306743e-01
1768 7.076300000000000701e+00 9.725287142290449383e-02
1769 7.062300000000000466e+00 9.244826120593076235e-02
1770 7.095000000000000639e+00 1.021451907825326189e-01
1771 7.067200000000001481e+00 1.142329024405840665e-01
1772 7.079699999999999882e+00 1.258497556612646062e-01
1773 7.085000000000000853e+00 1.053457165716764898e-01
1774 7.074200000000000266e+00 1.042195567060232447e-01
1775 7.081899999999999196e+00 1.086438631492823575e-01
1776 7.102400000000000269e+00 1.088541409409857497e-01
1777 7.141199999999999548e+00 1.112957142031982816e-01
1778 7.119800000000000573e+00 1.148619867493158031e-01
1779 7.135399999999999743e+00 1.171995904429703611e-01
1780 7.116400000000000503e+00 1.112796657076215029e-01
1781 7.143000000000000682e+00 1.109725191207264483e-01
1782 7.120400000000001839e+00 1.188911434884869361e-01
1783 7.135099999999999554e+00 1.159273436252207107e-01
1784 7.087699999999999889e+00 1.117818455743149475e-01
1785 7.106499999999999595e+00 1.142004597188644721e-01
1786 7.114100000000000534e+00 1.175706978800415275e-01
1787 7.125400000000000844e+00 1.073599739195199299e-01
1788 7.112400000000000944e+00 9.879951416884596993e-02
1789 7.116600000000000037e+00 1.072198862151979432e-01
1790 7.164500000000001201e+00 1.144914188924217868e-01
1791 7.153799999999999493e+00 1.060370501287167672e-01
1792 7.142700000000000493e+00 1.065197681184107681e-01
1793 7.150300000000001432e+00 1.184380048801903368e-01
1794 7.161499999999999311e+00 1.118895214039276748e-01
1795 7.163900000000000823e+00 1.110286854826264547e-01
1796 7.172600000000000087e+00 1.099430034154060543e-01
1797 7.158199999999999008e+00 1.036531523881448480e-01
1798 7.167300000000000004e+00 1.053714430004638464e-01
1799 7.166100000000001913e+00 1.176191693560194873e-01
1800 7.165399999999999991e+00 1.151718021045081281e-01
1801 7.170100000000000584e+00 1.132775750093547723e-01
1802 7.155100000000001792e+00 1.117109171030297721e-01
1803 7.143600000000001060e+00 1.142191052320057215e-01
1804 7.160099999999999909e+00 1.123202074428282932e-01
1805 7.128400000000000958e+00 1.046954822329980161e-01
1806 7.142900000000000027e+00 1.099864946254765635e-01
1807 7.157200000000000450e+00 1.036312501130812608e-01
1808 7.150599999999999845e+00 1.140718370151019984e-01
1809 7.170499999999999652e+00 1.173715681074423978e-01
1810 7.166500000000000981e+00 1.208774792920500468e-01
1811 7.152899999999999814e+00 1.264611758604196612e-01
1812 7.141700000000000159e+00 1.320285613039844097e-01
1813 7.162099999999999689e+00 1.341468188217670165e-01
1814 7.139899999999999913e+00 1.281324666117061306e-01
1815 7.135299999999999088e+00 1.435647623896615377e-01
1816 7.111500000000001265e+00 1.302743451336447200e-01
1817 7.082099999999999618e+00 1.254735390430986308e-01
1818 7.137000000000000455e+00 1.298781736859584146e-01
1819 7.103799999999999670e+00 1.264918811623892136e-01
1820 7.111100000000000421e+00 1.356582802485715444e-01
1821 7.110599999999999810e+00 1.386250482416507002e-01
1822 7.118399999999999395e+00 1.340188195739687171e-01
1823 7.156900000000000261e+00 1.292486324879300319e-01
1824 7.126500000000000057e+00 1.200767462916945971e-01
1825 7.119200000000001083e+00 1.239849829616473803e-01
1826 7.125400000000000844e+00 1.332084231570960786e-01
1827 7.108299999999999841e+00 1.299649991343823086e-01
1828 7.092900000000000205e+00 1.178557126320144977e-01
1829 7.141600000000001280e+00 1.189246988644494518e-01
1830 7.097400000000000375e+00 1.213118460827300460e-01
1831 7.121199999999999974e+00 1.260902692518339752e-01
1832 7.113200000000000855e+00 1.282413973722993927e-01
1833 7.106300000000000061e+00 1.140050919915421429e-01
1834 7.090399999999999814e+00 1.130471759930339604e-01
1835 7.098200000000000287e+00 1.271796210090279933e-01
1836 7.091599999999999682e+00 1.210660315695529510e-01
1837 7.098799999999999777e+00 1.193321247611052321e-01
1838 7.121299999999999741e+00 1.196357011932474429e-01
1839 7.136099999999999000e+00 1.019994558809015767e-01
1840 7.146400000000001640e+00 1.047734890132040325e-01
1841 7.162099999999999689e+00 1.129202771870490840e-01
1842 7.134900000000000020e+00 1.131361524889369363e-01
1843 7.126000000000000334e+00 1.083838548862328527e-01
1844 7.110200000000000742e+00 1.225242669841366538e-01
1845 7.134099999999999220e+00 1.182303218298926401e-01
1846 7.132599999999999163e+00 1.275275029160376772e-01
1847 7.129599999999999049e+00 1.333398815058720044e-01
1848 7.134900000000000020e+00 1.330311580044313546e-01
1849 7.091900000000000759e+00 1.374904687605653375e-01
1850 7.111100000000000421e+00 1.443658165910476077e-01
1851 7.115099999999999980e+00 1.323319651482588455e-01
1852 7.110200000000000742e+00 1.340723536005838101e-01
1853 7.115400000000001057e+00 1.291863150647156733e-01
1854 7.151000000000000689e+00 1.325582890656030743e-01
1855 7.149599999999999511e+00 1.250663983650284750e-01
1856 7.110599999999999810e+00 1.204376353138834621e-01
1857 7.134100000000000996e+00 1.169457523811788385e-01
1858 7.118500000000000050e+00 1.207986961850167629e-01
1859 7.119200000000001083e+00 1.375986773192241774e-01
1860 7.153700000000000614e+00 1.286720676759333937e-01
1861 7.165900000000000603e+00 1.350607604006433815e-01
1862 7.142800000000001148e+00 1.259498154028023953e-01
1863 7.146200000000000330e+00 1.224129731686964540e-01
1864 7.152300000000001212e+00 1.290752532439894129e-01
1865 7.160300000000001219e+00 1.343815500729173551e-01
1866 7.172299999999999898e+00 1.258622302360799527e-01
1867 7.157399999999999984e+00 1.285689075943324822e-01
1868 7.159000000000000696e+00 1.230103247699150942e-01
1869 7.173100000000000698e+00 1.177818704215551349e-01
1870 7.172500000000001208e+00 1.245916730764940888e-01
1871 7.154400000000000759e+00 1.262742412370788936e-01
1872 7.144000000000000128e+00 1.225495818026320349e-01
1873 7.139500000000000846e+00 1.231496853426755078e-01
1874 7.163399999999998435e+00 1.188485759275221543e-01
1875 7.159800000000001496e+00 1.173052258000469444e-01
1876 7.144200000000000550e+00 1.167612778278825786e-01
1877 7.123199999999999754e+00 1.124712229861487833e-01
1878 7.132200000000000095e+00 1.182677301718435270e-01
1879 7.098499999999999588e+00 1.127188759702650728e-01
1880 7.123300000000002186e+00 1.158742464916169418e-01
1881 7.077800000000000757e+00 1.054706404645387174e-01
1882 7.135899999999999466e+00 1.100979972569891552e-01
1883 7.122200000000001197e+00 1.134124155460943667e-01
1884 7.136700000000000266e+00 1.205261009076457196e-01
1885 7.117199999999999527e+00 1.183783595088224172e-01
1886 7.097700000000000564e+00 1.167248945169795105e-01
1887 7.122400000000001619e+00 1.049923997249324753e-01
1888 7.105999999999998984e+00 1.027529075014424753e-01
1889 7.097499999999999254e+00 1.114529721452056643e-01
1890 7.157500000000000639e+00 1.207379186502731960e-01
1891 7.134399999999999409e+00 1.204700958744534117e-01
1892 7.129600000000000826e+00 1.196342927425075586e-01
1893 7.133799999999999031e+00 1.189001093355258193e-01
1894 7.137500000000000178e+00 1.233114958144616718e-01
1895 7.129200000000001758e+00 1.176854961327010451e-01
1896 7.107499999999999041e+00 1.216323353389220652e-01
1897 7.105700000000000571e+00 1.186831959461826652e-01
1898 7.126500000000000057e+00 1.193400393832681206e-01
1899 7.141800000000000814e+00 1.222847333071466758e-01
1900 7.131800000000001027e+00 1.188185002430176412e-01
1901 7.151400000000000645e+00 1.183985810725787513e-01
1902 7.144200000000000550e+00 1.389760986644825169e-01
1903 7.157500000000000639e+00 1.285178781337444065e-01
1904 7.143500000000000405e+00 1.157042998336708095e-01
1905 7.134600000000000719e+00 1.069430876681611298e-01
1906 7.110900000000000887e+00 1.311629863947904318e-01
1907 7.121800000000000352e+00 1.318870577426002888e-01
1908 7.144800000000000928e+00 1.270432052492379005e-01
1909 7.123600000000000598e+00 1.161444101108615179e-01
1910 7.134400000000001185e+00 1.253861395848839266e-01
1911 7.126199999999999868e+00 1.216351758333089200e-01
1912 7.115299999999999514e+00 1.261221669652087263e-01
1913 7.118800000000000239e+00 1.156966550942592487e-01
1914 7.127500000000000391e+00 1.062840768883091119e-01
1915 7.123400000000001064e+00 1.035372589940452143e-01
1916 7.111299999999999955e+00 9.694029605896607726e-02
1917 7.126399999999999402e+00 1.037847965744501388e-01
1918 7.137899999999999245e+00 1.083883250170422502e-01
1919 7.131400000000001071e+00 1.052981671255487223e-01
1920 7.126900000000000901e+00 9.987406570276388673e-02
1921 7.162700000000000955e+00 1.063024976188236131e-01
1922 7.138700000000000045e+00 1.040446106244816010e-01
1923 7.143800000000001482e+00 1.048925926841356993e-01
1924 7.124299999999999855e+00 1.046797067248470270e-01
1925 7.125000000000000000e+00 1.069093073590882265e-01
1926 7.135699999999999932e+00 9.892088252740165177e-02
1927 7.146299999999999208e+00 1.017963702692782635e-01
1928 7.176600000000000534e+00 1.093471718884397731e-01
1929 7.136800000000000921e+00 1.098856496545385364e-01
1930 7.159799999999999720e+00 1.168416706487886148e-01
1931 7.156699999999998951e+00 1.131713788906011792e-01
1932 7.165699999999998404e+00 1.166700518556497701e-01
1933 7.170900000000000496e+00 1.137389511117453123e-01
1934 7.160700000000000287e+00 1.139225219173101156e-01
1935 7.189300000000000246e+00 1.215121434260790084e-01
1936 7.192099999999999049e+00 1.190963853355759550e-01
1937 7.169600000000000861e+00 1.157412804491120273e-01
1938 7.183600000000000207e+00 1.136420872740376425e-01
1939 7.182500000000001883e+00 1.120766924922394631e-01
1940 7.168299999999999450e+00 1.066871173103857151e-01
1941 7.209000000000001407e+00 1.113174739203149632e-01
1942 7.166400000000001214e+00 1.132224536035145029e-01
1943 7.169900000000001050e+00 1.093916313069697027e-01
1944 7.137900000000000134e+00 1.071401372035708927e-01
1945 7.150100000000000122e+00 1.122911795289371489e-01
1946 7.157399999999999984e+00 1.045907452884814737e-01
1947 7.142700000000000493e+00 1.024303714725275788e-01
1948 7.153600000000001735e+00 1.065663361479599752e-01
1949 7.155099999999999127e+00 1.073062393339734716e-01
1950 7.163800000000000168e+00 1.015007192092745175e-01
1951 7.172700000000000742e+00 9.541331668063945948e-02
1952 7.150100000000000122e+00 1.083929379618431971e-01
1953 7.162100000000000577e+00 1.048001383586873031e-01
1954 7.157200000000000450e+00 9.660877806907608445e-02
1955 7.163100000000000023e+00 9.643168047897955619e-02
1956 7.160200000000000564e+00 1.055501586924434410e-01
1957 7.160900000000000709e+00 9.495982834862333466e-02
1958 7.175200000000001133e+00 9.762200571592451193e-02
1959 7.175600000000000200e+00 1.043029433908746334e-01
1960 7.166499999999999204e+00 9.509797579338898077e-02
1961 7.162500000000001421e+00 9.620813375177800220e-02
1962 7.156299999999998995e+00 9.835263595857508812e-02
1963 7.154400000000000759e+00 9.540526190939362106e-02
1964 7.166299999999999670e+00 1.055801164992726943e-01
1965 7.181699999999999307e+00 1.142431660975832264e-01
1966 7.188600000000000989e+00 1.138130221020424437e-01
1967 7.175600000000000200e+00 1.096091419544920481e-01
1968 7.173199999999999577e+00 1.006464902517717752e-01
1969 7.206500000000000128e+00 1.089130157511029179e-01
1970 7.172700000000000742e+00 1.034640082347479395e-01
1971 7.198199999999998155e+00 1.075533170106807990e-01
1972 7.187600000000000655e+00 1.012959229189407812e-01
1973 7.198699999999999655e+00 1.080103745017116090e-01
1974 7.202199999999999491e+00 9.728399662842800166e-02
1975 7.142100000000001003e+00 1.047152758674683298e-01
1976 7.170699999999999186e+00 1.195276578872019324e-01
1977 7.180600000000000094e+00 1.086496387476737213e-01
1978 7.162100000000000577e+00 9.951125062021877465e-02
1979 7.177100000000000257e+00 9.816837066998712613e-02
1980 7.163399999999998435e+00 9.640707442921393755e-02
1981 7.153200000000000891e+00 8.870544515417304321e-02
1982 7.175200000000001133e+00 9.743447028644429408e-02
1983 7.165699999999999292e+00 9.808078812897051690e-02
1984 7.177899999999999281e+00 1.071334168222035088e-01
1985 7.178700000000000969e+00 1.002139760712048022e-01
1986 7.151100000000001344e+00 1.034157096383329505e-01
1987 7.179100000000000037e+00 1.075220396011905971e-01
1988 7.166900000000000936e+00 1.015346689559777499e-01
1989 7.154600000000000293e+00 1.019874698186007400e-01
1990 7.153700000000000614e+00 1.067208555063161035e-01
1991 7.151900000000000368e+00 1.059749451521443397e-01
1992 7.203500000000000014e+00 9.735833297668976261e-02
1993 7.153200000000000003e+00 1.007756716673225417e-01
1994 7.164199999999999235e+00 1.071151529896680193e-01
1995 7.222999999999998977e+00 1.076964251960109559e-01
1996 7.195800000000000196e+00 1.097211738909131123e-01
1997 7.205599999999999561e+00 1.038202485067339503e-01
1998 7.217900000000001981e+00 1.102355160553983721e-01
1999 7.203000000000000291e+00 1.052497030874671446e-01
2000 7.203500000000000902e+00 1.006600466918230186e-01
2001 7.216300000000001269e+00 9.222093580093401743e-02
2002 7.200200000000000600e+00 9.635432527914872258e-02
2003 7.235999999999999766e+00 9.752640668044730565e-02
2004 7.239300000000000068e+00 1.038649170798301713e-01
2005 7.224599999999999689e+00 9.319025700146979507e-02
2006 7.224099999999999966e+00 1.003585023802168602e-01
2007 7.195500000000000007e+00 9.277351453944167325e-02
2008 7.187300000000000466e+00 8.968880086164601750e-02
2009 7.168700000000001182e+00 8.905190059734827135e-02
2010 7.183200000000001140e+00 8.955755691174246969e-02
2011 7.147000000000000242e+00 9.504977643319315050e-02
2012 7.150299999999999656e+00 1.004135498824735434e-01
2013 7.152200000000000557e+00 9.525668480479469735e-02
2014 7.191800000000000637e+00 9.827622296364464660e-02
2015 7.198099999999999277e+00 9.422032158722448703e-02
2016 7.187000000000000277e+00 1.041288624733795742e-01
2017 7.192099999999999049e+00 1.004885515867354334e-01
2018 7.190399999999999459e+00 1.094347476809810482e-01
2019 7.199600000000001110e+00 1.022753342698032447e-01
2020 7.216500000000000803e+00 1.029096934209795117e-01
2021 7.214199999999999946e+00 9.242259464005538050e-02
2022 7.195400000000001128e+00 1.030105043187344027e-01
2023 7.181399999999999118e+00 1.121547324012678454e-01
2024 7.184600000000000541e+00 9.867575183397382654e-02
2025 7.223900000000000432e+00 1.063277433222392515e-01
2026 7.215799999999999770e+00 1.045797112254570477e-01
2027 7.200999999999998735e+00 1.042501798559599263e-01
2028 7.203799999999999315e+00 9.058319932526119611e-02
2029 7.187199999999998923e+00 8.854273544452981315e-02
2030 7.174500000000001876e+00 9.783969031022124452e-02
2031 7.170600000000002083e+00 9.636640493449982747e-02
2032 7.194799999999998974e+00 8.330627827480951986e-02
2033 7.210500000000000576e+00 9.304216785952483526e-02
2034 7.161499999999999311e+00 8.802434322390594035e-02
2035 7.186700000000000088e+00 9.815783718073663178e-02
2036 7.183199999999999363e+00 9.692489876187644626e-02
2037 7.175900000000000389e+00 9.058879069730424449e-02
2038 7.155599999999999739e+00 9.624730645581720812e-02
2039 7.182799999999998519e+00 9.496376150932521465e-02
2040 7.204600000000001891e+00 1.019336254628471494e-01
2041 7.218899999999999650e+00 9.778624136349652052e-02
2042 7.191300000000000914e+00 9.540241611196226268e-02
2043 7.199199999999999378e+00 9.554902406618286104e-02
2044 7.197500000000000675e+00 9.807785173014341162e-02
2045 7.188600000000000989e+00 9.906373705852207501e-02
2046 7.199699999999998212e+00 1.006507873789370677e-01
2047 7.181999999999999496e+00 9.955571304551029399e-02
2048 7.180200000000001026e+00 9.403188820820305993e-02
2049 7.183199999999999363e+00 1.018688176038182597e-01
2050 7.176999999999999602e+00 9.793089400184194770e-02
2051 7.214599999999999902e+00 9.058412664479353893e-02
2052 7.237599999999998701e+00 1.038633910480492306e-01
2053 7.218300000000001049e+00 9.621497284726523991e-02
2054 7.226300000000000168e+00 9.653259035165275004e-02
2055 7.190599999999998992e+00 9.303109157695614584e-02
2056 7.175900000000000389e+00 9.323008634555692009e-02
2057 7.185000000000002274e+00 9.164398507267126903e-02
2058 7.191699999999999982e+00 9.317897294990963586e-02
2059 7.193800000000000416e+00 9.977713164848940608e-02
2060 7.209300000000000708e+00 1.096730641497719733e-01
2061 7.220400000000000595e+00 9.947564526053596923e-02
2062 7.231900000000001327e+00 1.039708084031281954e-01
2063 7.203600000000001558e+00 9.613440591172338345e-02
2064 7.176600000000000534e+00 1.037688970742196293e-01
2065 7.180400000000000560e+00 1.129829367648053223e-01
2066 7.196800000000000530e+00 1.105168584425018641e-01
2067 7.173699999999999299e+00 1.152182320642006347e-01
2068 7.186000000000001720e+00 1.128132970885967201e-01
2069 7.179800000000000182e+00 1.111927875358828810e-01
2070 7.217399999999999594e+00 1.035615951982200161e-01
2071 7.217900000000000205e+00 9.627839321467721034e-02
2072 7.200300000000000367e+00 1.093422196591966045e-01
2073 7.183799999999999741e+00 1.080889263523326371e-01
2074 7.174500000000000099e+00 1.158773705259141806e-01
2075 7.168300000000000338e+00 1.128785232008285705e-01
2076 7.154200000000000337e+00 1.076130847062753831e-01
2077 7.159799999999999720e+00 1.075703304819688733e-01
2078 7.148299999999998988e+00 1.054584325694252062e-01
2079 7.154300000000000992e+00 1.043067639225759985e-01
2080 7.121100000000001096e+00 1.078612488338605985e-01
2081 7.129899999999999238e+00 1.168127946759258129e-01
2082 7.141700000000000159e+00 9.827451856915914163e-02
2083 7.134900000000001796e+00 9.548460085270302211e-02
2084 7.102599999999999802e+00 9.463827978149219611e-02
2085 7.142599999999999838e+00 9.041705591314062873e-02
2086 7.156000000000001471e+00 8.230759381733865343e-02
2087 7.145300000000000651e+00 9.359477015303796499e-02
2088 7.144800000000000928e+00 9.585758185975694345e-02
2089 7.158900000000000929e+00 7.945746660950123164e-02
2090 7.145100000000001117e+00 9.174785556077043325e-02
2091 7.127399999999999736e+00 9.738092215624166714e-02
2092 7.150900000000000034e+00 9.573572478442929357e-02
2093 7.175900000000000389e+00 8.481667878430511343e-02
2094 7.156800000000001383e+00 7.817669729529380662e-02
2095 7.154000000000000803e+00 8.711647375783758418e-02
2096 7.168400000000000993e+00 8.332228993492675484e-02
2097 7.117699999999999250e+00 9.702257984613678332e-02
2098 7.151000000000000689e+00 8.767394139651756013e-02
2099 7.159600000000000186e+00 8.400859479838952704e-02
2100 7.139599999999999724e+00 8.385394445105127936e-02
2101 7.134600000000001607e+00 8.943077769985004200e-02
2102 7.159100000000000463e+00 9.760209526439479755e-02
2103 7.167600000000000193e+00 9.098793326590068342e-02
2104 7.180500000000000327e+00 8.048593044750115832e-02
2105 7.172300000000001674e+00 8.761963820970730676e-02
2106 7.124900000000001121e+00 9.213722917474782836e-02
2107 7.152800000000000935e+00 8.492135184981457197e-02
2108 7.159699999999999065e+00 9.136236095898572773e-02
2109 7.150000000000000355e+00 8.251242330703897898e-02
2110 7.150500000000000966e+00 8.483398493528401807e-02
2111 7.130300000000000082e+00 8.774246976236761697e-02
2112 7.161399999999998656e+00 9.008131881805458985e-02
2113 7.150800000000001155e+00 8.454428425387493229e-02
2114 7.177899999999999281e+00 8.993324746721871599e-02
2115 7.173600000000000421e+00 9.409816151232709702e-02
2116 7.161200000000000898e+00 9.492226293130610892e-02
2117 7.157899999999999707e+00 9.124576154540002537e-02
2118 7.186800000000000743e+00 9.334985806095257022e-02
2119 7.149300000000001098e+00 9.374071153986408833e-02
2120 7.156200000000000117e+00 9.779813904159939675e-02
2121 7.152200000000000557e+00 9.576437751063805737e-02
2122 7.174700000000001410e+00 1.010946140998619375e-01
2123 7.165300000000000225e+00 1.096382278222336470e-01
2124 7.179000000000000270e+00 1.027557297672494901e-01
2125 7.179199999999998916e+00 1.066772515581461550e-01
2126 7.167799999999999727e+00 9.998567897454116449e-02
2127 7.172500000000001208e+00 1.067550701372070726e-01
2128 7.192100000000000826e+00 1.134685374894732757e-01
2129 7.162499999999999645e+00 1.135264947049806905e-01
2130 7.155699999999998617e+00 1.094516377218723996e-01
2131 7.157700000000001062e+00 1.150149598965282821e-01
2132 7.175200000000001133e+00 1.125446400323000806e-01
2133 7.184099999999999042e+00 1.235185370703523050e-01
2134 7.177400000000000446e+00 1.215767411966613837e-01
2135 7.151300000000000878e+00 1.126926838796556002e-01
2136 7.144500000000000739e+00 1.326169860915260290e-01
2137 7.157300000000001106e+00 1.283434493848439606e-01
2138 7.172600000000000087e+00 1.139536923491292764e-01
2139 7.182600000000000762e+00 1.264737284972653475e-01
2140 7.194700000000000095e+00 1.258491994412359871e-01
2141 7.182499999999999218e+00 1.143222856664439235e-01
2142 7.155799999999999272e+00 1.145246523679509520e-01
2143 7.155500000000000860e+00 1.221562319327180735e-01
2144 7.130700000000000038e+00 1.131258635326157502e-01
2145 7.147899999999999920e+00 1.190290258718435523e-01
2146 7.156499999999999417e+00 1.134633200642392731e-01
2147 7.165100000000000691e+00 1.233535123131886679e-01
2148 7.163000000000001144e+00 1.153338631972415096e-01
2149 7.196099999999999497e+00 1.119244790025845371e-01
2150 7.181600000000001316e+00 1.216640620725775168e-01
2151 7.189499999999999780e+00 1.065480408078909730e-01
2152 7.186700000000000088e+00 1.080995883433419485e-01
2153 7.193800000000000416e+00 1.063027563142178999e-01
2154 7.162099999999999689e+00 1.111456206964539090e-01
2155 7.163400000000000212e+00 1.054910612326940000e-01
2156 7.167099999999999582e+00 9.334103599167942189e-02
2157 7.150499999999999190e+00 1.030582602220704858e-01
2158 7.159599999999999298e+00 1.047835101530770890e-01
2159 7.158599999999999852e+00 1.057207831980069984e-01
2160 7.180699999999998973e+00 1.065944698377922217e-01
2161 7.210500000000000576e+00 1.006228850709420114e-01
2162 7.196399999999999686e+00 9.564467575354103357e-02
2163 7.169400000000000439e+00 1.031282890384592477e-01
2164 7.228400000000000603e+00 1.050538147808064843e-01
2165 7.199099999999999611e+00 9.376080737706986301e-02
2166 7.193000000000000504e+00 9.684596016355043191e-02
2167 7.209900000000000198e+00 1.046871959697077969e-01
2168 7.197100000000000719e+00 1.056563722640522923e-01
2169 7.186100000000000598e+00 1.037451155476728781e-01
2170 7.186099999999998822e+00 1.090911041286135169e-01
2171 7.141000000000000902e+00 1.175871591628949858e-01
2172 7.122400000000000730e+00 1.110035314753544250e-01
2173 7.138999999999998458e+00 1.158924501423626019e-01
2174 7.118000000000000327e+00 1.099007734276697401e-01
2175 7.113500000000000156e+00 1.116946059574946692e-01
2176 7.158299999999999663e+00 1.214466179026818110e-01
2177 7.166799999999999393e+00 1.121636126379673831e-01
2178 7.138099999999999667e+00 1.106192071929644610e-01
2179 7.141500000000000625e+00 1.028706226286203035e-01
2180 7.172400000000000553e+00 9.516051702255511058e-02
2181 7.126099999999999213e+00 9.413792540735109460e-02
2182 7.135900000000001242e+00 9.866442621330143159e-02
2183 7.150100000000000122e+00 9.635698729204850155e-02
2184 7.162100000000000577e+00 1.020850086937352408e-01
2185 7.158700000000000507e+00 1.056297353968096153e-01
2186 7.138699999999998269e+00 1.029841783964896701e-01
2187 7.175700000000000855e+00 1.058560390341524438e-01
2188 7.152500000000000746e+00 1.022482518187964179e-01
2189 7.190000000000000391e+00 9.923638445650870277e-02
2190 7.163300000000001333e+00 9.956033848877776649e-02
2191 7.142400000000000304e+00 8.603989772192895125e-02
2192 7.155900000000000816e+00 8.496828231758010719e-02
2193 7.144600000000001394e+00 8.481653140750335107e-02
2194 7.159399999999999764e+00 9.871840760466106535e-02
2195 7.143099999999999561e+00 1.017485577293359145e-01
2196 7.146200000000000330e+00 1.099636121632970448e-01
2197 7.131700000000000372e+00 9.505083376804220052e-02
2198 7.148699999999999832e+00 1.082171936431545189e-01
2199 7.100600000000000023e+00 1.006740482944835507e-01
2200 7.134400000000001185e+00 9.329460863308237928e-02
2201 7.128600000000001380e+00 9.783498351816700966e-02
2202 7.104100000000000747e+00 1.014593958192143291e-01
2203 7.112200000000001410e+00 1.106638875153046764e-01
2204 7.108400000000000496e+00 1.177601970107048091e-01
2205 7.145900000000000141e+00 1.181301358671867641e-01
2206 7.145599999999999952e+00 1.141308196763696770e-01
2207 7.161499999999999311e+00 1.087045767205779001e-01
2208 7.114200000000001189e+00 1.100139809296982185e-01
2209 7.138399999999999856e+00 1.089422048611097538e-01
2210 7.146599999999999397e+00 1.215086992770476465e-01
2211 7.152099999999999902e+00 1.212103502181228615e-01
2212 7.145900000000000141e+00 1.266572106119505381e-01
2213 7.124699999999999811e+00 1.249006845457622111e-01
2214 7.102200000000000735e+00 1.199587262353181000e-01
2215 7.097700000000000564e+00 1.179175177825585313e-01
2216 7.108900000000000219e+00 1.123630232772329374e-01
2217 7.125000000000001776e+00 1.218293068190080403e-01
2218 7.131300000000000416e+00 1.325494662380803101e-01
2219 7.129500000000001947e+00 1.289232523635670813e-01
2220 7.102800000000000225e+00 1.367336681289579303e-01
2221 7.113900000000001000e+00 1.311818928053716249e-01
2222 7.146899999999999586e+00 1.320391192033633643e-01
2223 7.149600000000001288e+00 1.225434779986271094e-01
2224 7.160500000000000753e+00 1.244228475803379197e-01
2225 7.135500000000002174e+00 1.251202022057190111e-01
2226 7.149399999999999977e+00 1.327542993654065862e-01
2227 7.153500000000001080e+00 1.404967793225168626e-01
2228 7.164299999999999891e+00 1.268992553169639437e-01
2229 7.171100000000000918e+00 1.267351135242321125e-01
2230 7.159599999999999298e+00 1.305677755037590038e-01
2231 7.172899999999998499e+00 1.312879621290543586e-01
2232 7.187300000000000466e+00 1.384164043746260730e-01
2233 7.140600000000000946e+00 1.408186209277736134e-01
2234 7.148500000000000298e+00 1.367629518546598089e-01
2235 7.119199999999999307e+00 1.358091896743368054e-01
2236 7.169200000000000905e+00 1.479822151476318237e-01
2237 7.151900000000000368e+00 1.442401781751533885e-01
2238 7.167199999999999349e+00 1.305520432624476534e-01
2239 7.163800000000000168e+00 1.343900145100073440e-01
2240 7.172499999999999432e+00 1.320433451560509563e-01
2241 7.121199999999999974e+00 1.339434806177590975e-01
2242 7.128700000000000259e+00 1.256581115567157181e-01
2243 7.125799999999999912e+00 1.239468273091328676e-01
2244 7.148300000000000765e+00 1.250038439408964752e-01
2245 7.158500000000000973e+00 1.301874225875909730e-01
2246 7.158200000000000784e+00 1.318520989594022252e-01
2247 7.169100000000000250e+00 1.311716013472428166e-01
2248 7.164600000000001856e+00 1.281092658631685643e-01
2249 7.192600000000001437e+00 1.179935760963282398e-01
2250 7.171100000000000918e+00 1.148520308919263183e-01
2251 7.157300000000001106e+00 1.147207086798193859e-01
2252 7.171900000000000830e+00 1.345150140318915610e-01
2253 7.185300000000000686e+00 1.471736423412833838e-01
2254 7.204099999999999504e+00 1.294817709177627507e-01
2255 7.172600000000000975e+00 1.376861794081017942e-01
2256 7.185900000000001064e+00 1.352876527995071076e-01
2257 7.178700000000000969e+00 1.335942401452997197e-01
2258 7.191599999999999326e+00 1.323845308183701774e-01
2259 7.195600000000001550e+00 1.320794609316679746e-01
2260 7.193699999999999761e+00 1.364807715394369680e-01
2261 7.158499999999999197e+00 1.418813060272564874e-01
2262 7.184500000000001663e+00 1.315732685616649023e-01
2263 7.174100000000000144e+00 1.389711804655915095e-01
2264 7.182300000000000573e+00 1.275201984000966515e-01
2265 7.189700000000000202e+00 1.444886189289661116e-01
2266 7.182199999999999918e+00 1.428513773122261354e-01
2267 7.195599999999998886e+00 1.449053622196224411e-01
2268 7.207300000000000928e+00 1.373620071198728976e-01
2269 7.221300000000001162e+00 1.450553032467272463e-01
2270 7.215600000000000236e+00 1.429174726896610126e-01
2271 7.193500000000000227e+00 1.320859000802129535e-01
2272 7.189100000000000712e+00 1.318618557430465410e-01
2273 7.169599999999999973e+00 1.273068890516141916e-01
2274 7.176399999999999224e+00 1.316639814072170789e-01
2275 7.181400000000000894e+00 1.370473786688384543e-01
2276 7.168600000000000527e+00 1.380127675253271513e-01
2277 7.191699999999999093e+00 1.320482525442878141e-01
2278 7.199300000000000921e+00 1.301681258987774925e-01
2279 7.195900000000001739e+00 1.250353909899113158e-01
2280 7.160099999999999909e+00 1.263389449061531056e-01
2281 7.173199999999999577e+00 1.239907093293686480e-01
2282 7.153200000000000003e+00 1.117061144253079369e-01
2283 7.151599999999999291e+00 1.130339948864941962e-01
2284 7.167400000000000659e+00 1.176542561916057855e-01
2285 7.132100000000001216e+00 1.200143699729328134e-01
2286 7.161199999999999122e+00 1.176726646252221342e-01
2287 7.191400000000001569e+00 1.325980542843672172e-01
2288 7.197700000000000209e+00 1.229793519254349793e-01
2289 7.207899999999999530e+00 1.058608945739643731e-01
2290 7.194500000000000561e+00 1.200037707740885667e-01
2291 7.206500000000000128e+00 1.133307769319525510e-01
2292 7.173600000000000421e+00 1.105907048535273302e-01
2293 7.197899999999999743e+00 1.258973748733466513e-01
2294 7.193999999999999950e+00 1.240177406664063064e-01
2295 7.238100000000000200e+00 1.248884662408823037e-01
2296 7.244800000000000573e+00 1.286297632742903763e-01
2297 7.235900000000000887e+00 1.162135491240156582e-01
2298 7.223899999999998656e+00 1.239514784099003952e-01
2299 7.235100000000000975e+00 1.267598871883373890e-01
2300 7.255300000000000082e+00 1.325902749073248621e-01
2301 7.263900000000001356e+00 1.309068714773980180e-01
2302 7.215900000000000425e+00 1.254779223608679106e-01
2303 7.245499999999999829e+00 1.316616307053805612e-01
2304 7.276500000000000412e+00 1.329080321124348485e-01
2305 7.265700000000000713e+00 1.362430218396523396e-01
2306 7.261900000000001576e+00 1.254402208225097459e-01
2307 7.251599999999998936e+00 1.278744853362076828e-01
2308 7.263700000000000045e+00 1.249848030762140266e-01
2309 7.278699999999998838e+00 1.203115996070203697e-01
2310 7.250499999999999723e+00 1.329342882780812363e-01
2311 7.267899999999999139e+00 1.330531810968832163e-01
2312 7.278499999999999304e+00 1.321014950710248381e-01
2313 7.254900000000001015e+00 1.265958490630715860e-01
2314 7.274700000000000166e+00 1.335060335715206603e-01
2315 7.285000000000001030e+00 1.406799914700025411e-01
2316 7.259100000000000996e+00 1.363481903070223322e-01
2317 7.269399999999999196e+00 1.301306420486735560e-01
2318 7.291599999999999859e+00 1.294876210299656105e-01
2319 7.275499999999999190e+00 1.253191326174897258e-01
2320 7.282799999999999940e+00 1.241163002993563025e-01
2321 7.260399999999998855e+00 1.110525281117003826e-01
2322 7.232099999999999973e+00 1.179778326635983893e-01
2323 7.217099999999999405e+00 1.263564363220172349e-01
2324 7.281200000000000117e+00 1.327176551932710835e-01
2325 7.285900000000000709e+00 1.366838285972411526e-01
2326 7.284200000000000230e+00 1.301850836309597914e-01
2327 7.282500000000000639e+00 1.465358829775151028e-01
2328 7.260400000000001519e+00 1.387932419104042914e-01
2329 7.311700000000000088e+00 1.448129172415223431e-01
2330 7.263599999999999390e+00 1.352293755069511882e-01
2331 7.267600000000001614e+00 1.258915565079723742e-01
2332 7.252899999999999459e+00 1.335043407534002025e-01
2333 7.256800000000000139e+00 1.236528042544931122e-01
2334 7.258000000000000007e+00 1.402762274941837528e-01
2335 7.263399999999999856e+00 1.349115413891635307e-01
2336 7.238799999999999457e+00 1.392012787297587650e-01
2337 7.265200000000000102e+00 1.595801867400837848e-01
2338 7.259200000000001651e+00 1.464817940905968063e-01
2339 7.266000000000000902e+00 1.481763813838088972e-01
2340 7.230800000000000338e+00 1.427511681213151917e-01
2341 7.239600000000000257e+00 1.382880472058232169e-01
2342 7.242199999999999527e+00 1.359923380194634768e-01
2343 7.216099999999999959e+00 1.367351052217389007e-01
2344 7.220600000000000129e+00 1.367160707451760826e-01
2345 7.217499999999999361e+00 1.438956740141968116e-01
2346 7.235499999999999154e+00 1.263570536218694418e-01
2347 7.215500000000000469e+00 1.332584143684743261e-01
2348 7.222100000000000186e+00 1.404515895246471746e-01
2349 7.210200000000002163e+00 1.265679896340302923e-01
2350 7.223699999999999122e+00 1.222079416404678459e-01
2351 7.224500000000000810e+00 1.247199462796548808e-01
2352 7.243100000000000982e+00 1.256924381178119998e-01
2353 7.204199999999998383e+00 1.284097971340193434e-01
2354 7.249699999999999811e+00 1.276557127589674490e-01
2355 7.251699999999999591e+00 1.326053581119556457e-01
2356 7.185100000000001153e+00 1.366061089409986440e-01
2357 7.191600000000001103e+00 1.311641871853746200e-01
2358 7.200599999999999667e+00 1.288462028932167991e-01
2359 7.205400000000000027e+00 1.226899506887177832e-01
2360 7.201399999999999579e+00 1.332322933826480260e-01
2361 7.184800000000000075e+00 1.345599346016487508e-01
2362 7.162400000000000766e+00 1.322619522009258475e-01
2363 7.154200000000000337e+00 1.291783108729944174e-01
2364 7.181100000000002481e+00 1.320743313441336275e-01
2365 7.175900000000001278e+00 1.326326091125406559e-01
2366 7.177999999999999936e+00 1.406281621866686815e-01
2367 7.159200000000000230e+00 1.374524499599769634e-01
2368 7.170900000000000496e+00 1.241054753022605706e-01
2369 7.168299999999999450e+00 1.326557235855280181e-01
2370 7.173900000000000610e+00 1.311399595851698296e-01
2371 7.167299999999999116e+00 1.126038232032997854e-01
2372 7.178000000000001712e+00 1.154702559103424897e-01
2373 7.166700000000000514e+00 1.118004516985508234e-01
2374 7.172700000000000742e+00 1.242924816712579206e-01
2375 7.188299999999999912e+00 1.144563716007107462e-01
2376 7.241400000000000503e+00 1.209295828157858216e-01
2377 7.210000000000000853e+00 1.150755404071603094e-01
2378 7.220700000000002561e+00 1.272574595063095115e-01
2379 7.238400000000000389e+00 1.233258448177023542e-01
2380 7.251500000000000057e+00 1.258174272507588121e-01
2381 7.261000000000000121e+00 1.359591115004801232e-01
2382 7.289200000000001012e+00 1.236126854331707076e-01
2383 7.283000000000001251e+00 1.334068214147986486e-01
2384 7.287000000000000810e+00 1.377835984433561090e-01
2385 7.276099999999999568e+00 1.406020234562788962e-01
2386 7.277000000000001023e+00 1.352520609824486297e-01
2387 7.271200000000002106e+00 1.352614357457438410e-01
2388 7.253600000000000492e+00 1.288525669127317530e-01
2389 7.267000000000000348e+00 1.331397761752662889e-01
2390 7.244600000000001039e+00 1.223478810605234529e-01
2391 7.243300000000000516e+00 1.216481853543240899e-01
2392 7.256600000000000605e+00 1.158885844248690594e-01
2393 7.241800000000002235e+00 1.256131999433179602e-01
2394 7.255400000000001626e+00 1.258547734494007420e-01
2395 7.248199999999999754e+00 1.170812367546567728e-01
2396 7.235899999999999110e+00 1.210203660546438353e-01
2397 7.261400000000000077e+00 1.143209692051287557e-01
2398 7.271700000000000053e+00 1.058572671100100060e-01
2399 7.233400000000000496e+00 1.032270507183073449e-01
2400 7.235899999999999110e+00 1.093682266474134135e-01
2401 7.239499999999999602e+00 1.084297237845785605e-01
2402 7.242900000000000560e+00 1.080483641708656073e-01
2403 7.232900000000000773e+00 1.042870509699070081e-01
2404 7.221900000000000652e+00 1.050887672398909539e-01
2405 7.236199999999999299e+00 1.029334542313625200e-01
2406 7.227100000000000080e+00 1.061416459265636381e-01
2407 7.198900000000000077e+00 1.139320367587623589e-01
2408 7.223700000000000898e+00 1.021200323149185213e-01
2409 7.220900000000000318e+00 1.039860038659049246e-01
2410 7.226499999999999702e+00 1.130004646008148095e-01
2411 7.214700000000000557e+00 1.013296649555301132e-01
2412 7.229400000000000048e+00 1.088674607033708469e-01
2413 7.232600000000000584e+00 1.074172425637522355e-01
2414 7.244999999999999218e+00 1.092272859682963115e-01
2415 7.268500000000000405e+00 1.267667345954764935e-01
2416 7.251600000000000712e+00 1.186152772622481033e-01
2417 7.241100000000000314e+00 1.227197987286485215e-01
2418 7.238299999999999734e+00 1.189657135480638450e-01
2419 7.216900000000000759e+00 1.214970328855812381e-01
2420 7.231099999999999639e+00 1.313135522328140459e-01
2421 7.217499999999999361e+00 1.219864951541768106e-01
2422 7.213799999999999102e+00 1.212207737972331723e-01
2423 7.233999999999999098e+00 1.373216661710743858e-01
2424 7.228800000000001447e+00 1.288578131119723913e-01
2425 7.242099999999998872e+00 1.436908104229356054e-01
2426 7.250899999999998791e+00 1.478879609704589204e-01
2427 7.244900000000001228e+00 1.517549636749980779e-01
2428 7.257500000000000284e+00 1.503291222617893497e-01
2429 7.215700000000000891e+00 1.320792224386560243e-01
2430 7.231700000000000905e+00 1.426295937034106620e-01
2431 7.257800000000000473e+00 1.476333837585524222e-01
2432 7.247200000000001197e+00 1.534967621808355498e-01
2433 7.278599999999999959e+00 1.507876785417163468e-01
2434 7.290300000000000225e+00 1.480986866923538203e-01
2435 7.296899999999999054e+00 1.396889007759742618e-01
2436 7.261400000000000077e+00 1.297264198226405207e-01
2437 7.279500000000001414e+00 1.387093544069757656e-01
2438 7.308699999999999086e+00 1.517615926379266289e-01
2439 7.289600000000001856e+00 1.412423590853678634e-01
2440 7.305199999999999250e+00 1.364218310975189308e-01
2441 7.274100000000001565e+00 1.501939046699299340e-01
2442 7.293400000000000993e+00 1.591599321437402181e-01
2443 7.269900000000001583e+00 1.483945046152315983e-01
2444 7.291800000000000281e+00 1.609727803077276864e-01
2445 7.300899999999998613e+00 1.566242286493376434e-01
2446 7.271200000000000330e+00 1.509769386363360721e-01
2447 7.306399999999999118e+00 1.472265057657756726e-01
2448 7.307199999999999029e+00 1.506785187078768518e-01
2449 7.269599999999999618e+00 1.466390943780000178e-01
2450 7.242900000000000560e+00 1.577838679966998559e-01
2451 7.267899999999999139e+00 1.632382583832600875e-01
2452 7.280799999999999272e+00 1.523263470316281454e-01
2453 7.261599999999999611e+00 1.472301735378995224e-01
2454 7.274700000000000166e+00 1.380298554661273658e-01
2455 7.251100000000000989e+00 1.441178996516393751e-01
2456 7.260800000000000587e+00 1.477436157673148731e-01
2457 7.252699999999999925e+00 1.345096316253970581e-01
2458 7.278599999999999959e+00 1.537605411020655233e-01
2459 7.261700000000000266e+00 1.561967381221515960e-01
2460 7.247499999999999609e+00 1.543222116223066098e-01
2461 7.274400000000001754e+00 1.558249787421772670e-01
2462 7.269200000000000550e+00 1.406060311650961792e-01
2463 7.250899999999999679e+00 1.381211388600600831e-01
2464 7.278800000000001269e+00 1.475535021610804853e-01
2465 7.248900000000000787e+00 1.512360043111427022e-01
2466 7.270300000000000651e+00 1.478236144869959356e-01
2467 7.289299999999999891e+00 1.403736478118310649e-01
2468 7.263900000000001356e+00 1.352320561109680574e-01
2469 7.266200000000000436e+00 1.383877017657276498e-01
2470 7.274600000000001288e+00 1.429656742018866611e-01
2471 7.287600000000000300e+00 1.311712773437843649e-01
2472 7.286099999999999355e+00 1.231487271554196905e-01
2473 7.280799999999999272e+00 1.260039523189649124e-01
2474 7.270900000000000141e+00 1.342326674099863226e-01
2475 7.282000000000000917e+00 1.417029992625420398e-01
2476 7.268200000000001992e+00 1.367569961647300825e-01
2477 7.277700000000000280e+00 1.416269077541411070e-01
2478 7.263700000000000045e+00 1.300343070116497246e-01
2479 7.225900000000000212e+00 1.275403818404194090e-01
2480 7.259999999999999787e+00 1.302132865724539013e-01
2481 7.259199999999999875e+00 1.419154537039571118e-01
2482 7.251500000000001833e+00 1.373975436461656874e-01
2483 7.249500000000000277e+00 1.406091924448753805e-01
2484 7.271700000000000941e+00 1.584566849331387195e-01
2485 7.299599999999999866e+00 1.501359517237627061e-01
2486 7.253100000000000769e+00 1.471755720219901642e-01
2487 7.273200000000000109e+00 1.498894125680662881e-01
2488 7.230100000000000193e+00 1.476737248125068180e-01
2489 7.243300000000002292e+00 1.562184400126949702e-01
2490 7.238400000000000389e+00 1.444651653513745471e-01
2491 7.251600000000000712e+00 1.419948731468851366e-01
2492 7.250899999999998791e+00 1.287721592581253238e-01
2493 7.239600000000000257e+00 1.344978958943224279e-01
2494 7.242399999999999061e+00 1.338653203783563839e-01
2495 7.234999999999999432e+00 1.326212652631545696e-01
2496 7.201999999999999957e+00 1.408534699608071650e-01
2497 7.208199999999999719e+00 1.412751075030558578e-01
2498 7.191399999999999793e+00 1.283472788959703625e-01
2499 7.185899999999999288e+00 1.235059067413376704e-01
2500 7.213700000000000223e+00 1.262506277212116779e-01
2501 7.176500000000001656e+00 1.311595402553699108e-01
2502 7.213900000000000645e+00 1.298686605767534752e-01
2503 7.206800000000001205e+00 1.241225845686433071e-01
2504 7.207500000000000462e+00 1.229735947266728802e-01
2505 7.212300000000001710e+00 1.190316806568738478e-01
2506 7.191799999999998860e+00 1.157949739841932779e-01
2507 7.196399999999998798e+00 1.136334633811712791e-01
2508 7.232299999999999507e+00 1.210038057252746241e-01
2509 7.235300000000000509e+00 1.087606592477260992e-01
2510 7.211199999999999832e+00 1.154745686287678152e-01
2511 7.218700000000001005e+00 1.059875511557843430e-01
2512 7.212000000000000632e+00 1.135051540679981597e-01
2513 7.186999999999999389e+00 1.034013539563191503e-01
2514 7.175499999999999545e+00 1.044994019121640444e-01
2515 7.195599999999998886e+00 1.081269809067098714e-01
2516 7.205700000000000216e+00 1.203219888465944659e-01
2517 7.180800000000002292e+00 1.068482849651785638e-01
2518 7.182400000000001228e+00 1.038482739384723186e-01
2519 7.211800000000001098e+00 1.118314624781416300e-01
2520 7.246399999999999508e+00 1.081077425534359843e-01
2521 7.248199999999999754e+00 1.138949340401055749e-01
2522 7.245800000000000907e+00 1.147889193258651991e-01
2523 7.293400000000000105e+00 1.162642851438049629e-01
2524 7.275100000000000122e+00 1.240474465678354787e-01
2525 7.273600000000000065e+00 1.126491189490622657e-01
2526 7.278400000000000425e+00 1.183899657910247316e-01
2527 7.298399999999999110e+00 1.155910204124870472e-01
2528 7.299800000000000288e+00 1.218098353992812938e-01
2529 7.273400000000000531e+00 1.329487269589294529e-01
2530 7.270199999999999996e+00 1.392655592743589632e-01
2531 7.267500000000000959e+00 1.396391241737070799e-01
2532 7.278799999999999493e+00 1.484648645302988901e-01
2533 7.283100000000000129e+00 1.572495119229308791e-01
2534 7.289900000000000269e+00 1.545612144103429009e-01
2535 7.289199999999999235e+00 1.606913687787865641e-01
2536 7.314499999999999780e+00 1.546882833313499295e-01
2537 7.273099999999999454e+00 1.513673313499316608e-01
2538 7.271900000000000475e+00 1.437599700890341836e-01
2539 7.316100000000001380e+00 1.507545322701774326e-01
2540 7.280800000000001049e+00 1.459077653862193014e-01
2541 7.310699999999999754e+00 1.556720302430721903e-01
2542 7.288200000000000678e+00 1.529426559204461467e-01
2543 7.300200000000001133e+00 1.450137786556848774e-01
2544 7.309300000000000352e+00 1.530839671552837178e-01
2545 7.299900000000000944e+00 1.550885843639046580e-01
2546 7.324600000000001110e+00 1.604581066820869317e-01
2547 7.303200000000001246e+00 1.576698956681331643e-01
2548 7.267599999999999838e+00 1.456897525565885310e-01
2549 7.281399999999999650e+00 1.497645618963311109e-01
2550 7.284299999999999109e+00 1.547110888074930690e-01
2551 7.283199999999999008e+00 1.511725371884722058e-01
2552 7.244300000000000850e+00 1.493408216128463417e-01
2553 7.291900000000000048e+00 1.567796829949595072e-01
2554 7.291199999999999015e+00 1.615759140466176691e-01
2555 7.299199999999999022e+00 1.618291568290461668e-01
2556 7.278600000000001735e+00 1.463728936654598023e-01
2557 7.270500000000000185e+00 1.479813670703173378e-01
2558 7.296800000000000175e+00 1.615913240245279991e-01
2559 7.271700000000000053e+00 1.693442086402720537e-01
2560 7.260600000000001053e+00 1.729435861776897621e-01
2561 7.274300000000001098e+00 1.692990283492494530e-01
2562 7.268200000000000216e+00 1.557740543222778939e-01
2563 7.282000000000000917e+00 1.518438013222798699e-01
2564 7.263500000000000512e+00 1.582731973519205249e-01
2565 7.265800000000000480e+00 1.536048046123558442e-01
2566 7.298200000000001353e+00 1.609855769937170167e-01
2567 7.267500000000000959e+00 1.627140590115064567e-01
2568 7.262600000000001721e+00 1.595176604642884188e-01
2569 7.263199999999999434e+00 1.769069133753680689e-01
2570 7.278099999999999348e+00 1.721549563619937939e-01
2571 7.273699999999999832e+00 1.690626540664731392e-01
2572 7.301499999999999879e+00 1.510711918268999310e-01
2573 7.334799999999999542e+00 1.578392726795204426e-01
2574 7.325899999999998968e+00 1.646291256126934666e-01
2575 7.348599999999999355e+00 1.640437258781938246e-01
2576 7.349000000000001087e+00 1.629021178499530931e-01
2577 7.345000000000000639e+00 1.816928176896379088e-01
2578 7.369400000000000617e+00 1.725919580977051393e-01
2579 7.329299999999999038e+00 1.712064280335291455e-01
2580 7.318300000000000693e+00 1.716790057054151941e-01
2581 7.305600000000000094e+00 1.588933730524970389e-01
2582 7.336200000000000720e+00 1.592185165111143219e-01
2583 7.353500000000001258e+00 1.644145522756426392e-01
2584 7.334200000000000053e+00 1.505864402926106460e-01
2585 7.289900000000000269e+00 1.467147197795776181e-01
2586 7.300300000000000011e+00 1.595241078959541148e-01
2587 7.300400000000000666e+00 1.448754775660808236e-01
2588 7.285500000000001641e+00 1.579763431656778239e-01
2589 7.312800000000000189e+00 1.506029747382169326e-01
2590 7.331200000000000827e+00 1.622192220422720710e-01
2591 7.311799999999999855e+00 1.408136215001943581e-01
2592 7.307700000000001417e+00 1.505349826452309636e-01
2593 7.288300000000001333e+00 1.526722011369456566e-01
2594 7.306000000000000050e+00 1.582777937677930513e-01
2595 7.332299999999999152e+00 1.646781132998553221e-01
2596 7.336899999999999977e+00 1.647457101110677558e-01
2597 7.336600000000001565e+00 1.644558420975065771e-01
2598 7.352100000000001856e+00 1.735142328456083793e-01
2599 7.361299999999999955e+00 1.584193201601370171e-01
2600 7.342000000000000526e+00 1.627904788370622691e-01
2601 7.343599999999999461e+00 1.525754370794983883e-01
2602 7.321300000000000807e+00 1.589126835718281672e-01
2603 7.327699999999998326e+00 1.706911274788470712e-01
2604 7.319399999999999906e+00 1.635196135024786224e-01
2605 7.349500000000000810e+00 1.567796702382040219e-01
2606 7.372200000000001197e+00 1.518767131590620101e-01
2607 7.378100000000000769e+00 1.530300918120354181e-01
2608 7.394599999999999618e+00 1.675443941169025841e-01
2609 7.362900000000000666e+00 1.561759552556025721e-01
2610 7.350700000000000678e+00 1.666477152558653863e-01
2611 7.362400000000000944e+00 1.666519846866516830e-01
2612 7.347900000000000098e+00 1.512966258711673229e-01
2613 7.336799999999999322e+00 1.587951384646267561e-01
2614 7.322300000000000253e+00 1.525198380539397047e-01
2615 7.339100000000000179e+00 1.457793160911382280e-01
2616 7.339699999999998781e+00 1.497915918868612806e-01
2617 7.333099999999999064e+00 1.541843993405299651e-01
2618 7.337500000000000355e+00 1.583621956149889043e-01
2619 7.370700000000001140e+00 1.566247138864106381e-01
2620 7.351500000000001478e+00 1.498220444393948692e-01
2621 7.351299999999999280e+00 1.531934104326945489e-01
2622 7.345999999999999197e+00 1.648869916033402772e-01
2623 7.335300000000001042e+00 1.487883765621494658e-01
2624 7.350299999999999834e+00 1.574661900218584099e-01
2625 7.357900000000000773e+00 1.550711739814978340e-01
2626 7.362000000000000099e+00 1.477058563497060939e-01
2627 7.404700000000000060e+00 1.705417866682531758e-01
2628 7.380699999999999150e+00 1.477202118872024683e-01
2629 7.372300000000000963e+00 1.508406477047880556e-01
2630 7.387200000000001765e+00 1.556002442157466137e-01
2631 7.408700000000000507e+00 1.569436236360050030e-01
2632 7.409099999999999575e+00 1.494441333743147526e-01
2633 7.398600000000000065e+00 1.481076095276674109e-01
2634 7.412300000000000111e+00 1.507819651019312868e-01
2635 7.400400000000000311e+00 1.481834808607221388e-01
2636 7.393500000000000405e+00 1.411867734598392932e-01
2637 7.377900000000001235e+00 1.416421159118995687e-01
2638 7.388599999999999390e+00 1.475862595230328367e-01
2639 7.411400000000000432e+00 1.443815223634935807e-01
2640 7.383599999999999497e+00 1.354664681757075384e-01
2641 7.412399999999999878e+00 1.430678999636186555e-01
2642 7.420499999999999652e+00 1.402640545542584993e-01
2643 7.400599999999999845e+00 1.424859431663348108e-01
2644 7.418800000000000061e+00 1.314977414254708543e-01
2645 7.426999999999999602e+00 1.460323936666108047e-01
2646 7.408099999999999241e+00 1.447411793512820011e-01
2647 7.379099999999999326e+00 1.493458034227945208e-01
2648 7.357200000000000628e+00 1.500961558468437151e-01
2649 7.420500000000001428e+00 1.684068436851661188e-01
2650 7.398400000000000531e+00 1.556877772980267693e-01
2651 7.390300000000000757e+00 1.668318944326893372e-01
2652 7.411500000000001087e+00 1.621039327098513505e-01
2653 7.406500000000001194e+00 1.484898144655046603e-01
2654 7.362800000000001788e+00 1.516712101883544161e-01
2655 7.348999999999999311e+00 1.552854146402680435e-01
2656 7.348599999999999355e+00 1.581814274812311794e-01
2657 7.365800000000000125e+00 1.503061409257785419e-01
2658 7.375799999999999912e+00 1.539293214433169188e-01
2659 7.381100000000000882e+00 1.479246057963312933e-01
2660 7.361900000000001221e+00 1.627505729636611331e-01
2661 7.356900000000000439e+00 1.640724504601549505e-01
2662 7.365800000000000125e+00 1.580735778047678841e-01
2663 7.332100000000001394e+00 1.573751219221131425e-01
2664 7.352799999999999336e+00 1.606418251888342419e-01
2665 7.331900000000000084e+00 1.660066534811179828e-01
2666 7.336799999999999322e+00 1.650753646065940827e-01
2667 7.338200000000000500e+00 1.576461734391291225e-01
2668 7.315500000000000114e+00 1.553829623864855791e-01
2669 7.332800000000000651e+00 1.585902140738829347e-01
2670 7.321200000000000152e+00 1.584074998224515307e-01
2671 7.304300000000002235e+00 1.648700124340383988e-01
2672 7.325800000000000978e+00 1.706316383324030239e-01
2673 7.333299999999999486e+00 1.710760678762521247e-01
2674 7.302199999999999136e+00 1.741704797030770302e-01
2675 7.323500000000000121e+00 1.674806406722879060e-01
2676 7.322200000000000486e+00 1.726425092496050584e-01
2677 7.291299999999999670e+00 1.599553093835899276e-01
2678 7.309199999999999697e+00 1.610345801373108954e-01
2679 7.310300000000000686e+00 1.602783859414612100e-01
2680 7.307599999999998985e+00 1.616337959710159311e-01
2681 7.287099999999999689e+00 1.658446532149890906e-01
2682 7.312000000000000277e+00 1.553324177369296288e-01
2683 7.309199999999998809e+00 1.602829872444358761e-01
2684 7.309900000000000730e+00 1.643552524259568048e-01
2685 7.310500000000001997e+00 1.619179576205183879e-01
2686 7.283900000000000041e+00 1.401052068982448773e-01
2687 7.261199999999999655e+00 1.509299042602226526e-01
2688 7.235699999999999577e+00 1.424181203358617365e-01
2689 7.259900000000000020e+00 1.371686881179520201e-01
2690 7.267400000000000304e+00 1.328700267178418160e-01
2691 7.274099999999999788e+00 1.363202442779500867e-01
2692 7.256000000000000227e+00 1.493438984357914612e-01
2693 7.236500000000001265e+00 1.364686960441844066e-01
2694 7.211400000000000254e+00 1.490502063064657323e-01
2695 7.234600000000000364e+00 1.478343126611680602e-01
2696 7.229700000000001125e+00 1.462346094466012991e-01
2697 7.258500000000000618e+00 1.396148451992123007e-01
2698 7.253500000000000725e+00 1.456625037543979317e-01
2699 7.250300000000000189e+00 1.519923715190995284e-01
2700 7.253199999999999648e+00 1.288102325127937486e-01
2701 7.270100000000001117e+00 1.415118687601856218e-01
2702 7.261899999999999800e+00 1.413899890374138157e-01
2703 7.270799999999999486e+00 1.556792086310821166e-01
2704 7.272200000000000664e+00 1.628570416039785140e-01
2705 7.302199999999999136e+00 1.536044791013595201e-01
2706 7.303900000000000503e+00 1.601778043300630949e-01
2707 7.294900000000000162e+00 1.708930337959976564e-01
2708 7.298300000000000232e+00 1.764456885276599885e-01
2709 7.289300000000001667e+00 1.676087736367042613e-01
2710 7.298200000000001353e+00 1.685131330193584687e-01
2711 7.288599999999999746e+00 1.774055354266038387e-01
2712 7.264599999999999724e+00 1.798734110423215460e-01
2713 7.285899999999999821e+00 1.844160757634756564e-01
2714 7.300800000000000622e+00 1.898964875925828744e-01
2715 7.286900000000000155e+00 1.854242405943732352e-01
2716 7.276500000000000412e+00 1.823200619789275834e-01
2717 7.258200000000000429e+00 1.856380779904811540e-01
2718 7.262600000000000833e+00 1.862854905783056514e-01
2719 7.261899999999999800e+00 1.812126623611054477e-01
2720 7.259600000000000719e+00 1.729042046914995578e-01
2721 7.300100000000000477e+00 1.888444042062141226e-01
2722 7.284399999999999764e+00 1.790066590940124491e-01
2723 7.273200000000000109e+00 1.783567099943256795e-01
2724 7.272299999999999542e+00 1.779184672820670610e-01
2725 7.237999999999999545e+00 1.734533943167443637e-01
2726 7.260500000000002174e+00 1.834780232071404338e-01
2727 7.266600000000001280e+00 1.808049888692233598e-01
2728 7.288800000000000168e+00 1.755326066575665922e-01
2729 7.273999999999999133e+00 1.705813002647124377e-01
2730 7.282600000000000406e+00 1.858307401911749868e-01
2731 7.310200000000000031e+00 1.704609515402280284e-01
2732 7.310800000000002186e+00 1.787223992676911233e-01
2733 7.271399999999999864e+00 1.673017154723764333e-01
2734 7.301400000000001000e+00 1.662060889378003670e-01
2735 7.271900000000002251e+00 1.783435701111761307e-01
2736 7.278000000000000469e+00 1.693904956011404450e-01
2737 7.271099999999999675e+00 1.788736677099231343e-01
2738 7.272399999999999309e+00 1.742455853099296459e-01
2739 7.284500000000001307e+00 1.683120465088580597e-01
2740 7.277700000000001168e+00 1.803838712302183456e-01
2741 7.254199999999999982e+00 1.758632878118681631e-01
2742 7.275800000000001155e+00 1.588711931093866325e-01
2743 7.275900000000000034e+00 1.630940495542372581e-01
2744 7.289100000000000357e+00 1.721963094842627329e-01
2745 7.256400000000001071e+00 1.641239287855369433e-01
2746 7.227599999999999802e+00 1.724922143170525834e-01
2747 7.246700000000001474e+00 1.590428904415409073e-01
2748 7.248999999999999666e+00 1.628839464158453321e-01
2749 7.268100000000001337e+00 1.756435851376302315e-01
2750 7.242100000000000648e+00 1.561922821396755090e-01
2751 7.272499999999999076e+00 1.695788459684756389e-01
2752 7.270999999999999019e+00 1.652444855358265741e-01
2753 7.280100000000001792e+00 1.659217556560922124e-01
2754 7.272900000000001697e+00 1.471621180875024026e-01
2755 7.275100000000000122e+00 1.479531986812045730e-01
2756 7.265600000000000946e+00 1.484498703266527164e-01
2757 7.287099999999999689e+00 1.620068177577721757e-01
2758 7.284899999999998599e+00 1.546871326258263679e-01
2759 7.280299999999999550e+00 1.724661155125840339e-01
2760 7.283200000000000784e+00 1.517287579860851221e-01
2761 7.265900000000000247e+00 1.619576148256079151e-01
2762 7.284000000000000696e+00 1.483977762636623232e-01
2763 7.315600000000000769e+00 1.553178804903027344e-01
2764 7.284200000000000230e+00 1.481308745670530114e-01
2765 7.295300000000000118e+00 1.570741258132605234e-01
2766 7.283400000000000318e+00 1.617844986393937312e-01
2767 7.316699999999999982e+00 1.650696852847305940e-01
2768 7.287899999999998712e+00 1.715871469545431627e-01
2769 7.312199999999999811e+00 1.776191881526317795e-01
2770 7.347900000000000986e+00 1.794309588671920697e-01
2771 7.326800000000000423e+00 1.906386004984299554e-01
2772 7.338800000000000878e+00 1.824319489563162311e-01
2773 7.352400000000000269e+00 1.865682288065146910e-01
2774 7.330200000000000493e+00 1.941531766415372506e-01
2775 7.353900000000000325e+00 1.800033583020049788e-01
2776 7.351499999999999702e+00 1.783178762771697456e-01
2777 7.349399999999998379e+00 1.713980863370416774e-01
2778 7.349100000000001742e+00 1.673406376227842829e-01
2779 7.332000000000000739e+00 1.810978188714596204e-01
2780 7.338499999999998913e+00 1.831341175204663219e-01
2781 7.385399999999999743e+00 1.869923100023098972e-01
2782 7.366899999999999338e+00 1.843365644683658267e-01
2783 7.340899999999999537e+00 1.926001791276424624e-01
2784 7.355599999999999916e+00 1.899329460625512056e-01
2785 7.379099999999999326e+00 1.927259946141151870e-01
2786 7.366400000000000503e+00 1.876995045278490037e-01
2787 7.351600000000000357e+00 2.002186404908394279e-01
2788 7.342600000000000016e+00 1.783025630774835169e-01
2789 7.361900000000000333e+00 1.819371567327576211e-01
2790 7.361600000000001032e+00 1.719565759138045047e-01
2791 7.392099999999999227e+00 1.652308960212949263e-01
2792 7.387799999999998590e+00 1.730027051811618422e-01
2793 7.384299999999998754e+00 1.732892985732241153e-01
2794 7.375399999999999068e+00 1.801442866149242927e-01
2795 7.378499999999999837e+00 1.792705915648186155e-01
2796 7.405100000000000016e+00 1.695618146871517296e-01
2797 7.376400000000001178e+00 1.820893297258244226e-01
2798 7.411299999999999777e+00 1.829531114794170354e-01
2799 7.432399999999999451e+00 1.717628132047213652e-01
2800 7.440999999999999837e+00 1.773981961576836519e-01
2801 7.412100000000000577e+00 1.685643764263375088e-01
2802 7.392099999999999227e+00 1.751844428024360578e-01
2803 7.391700000000000159e+00 1.758906506895690502e-01
2804 7.403000000000001357e+00 1.665865540792533239e-01
2805 7.378700000000000259e+00 1.703103666838868269e-01
2806 7.366999999999999993e+00 1.613520374832619897e-01
2807 7.374299999999999855e+00 1.675646173868456101e-01
2808 7.333899999999999864e+00 1.505557338662330824e-01
2809 7.378000000000000114e+00 1.604526098260791178e-01
2810 7.396200000000000330e+00 1.651680235396669194e-01
2811 7.367900000000000560e+00 1.837288464014292244e-01
2812 7.392699999999999605e+00 1.733033207991121760e-01
2813 7.365199999999998859e+00 1.635296181124385462e-01
2814 7.358699999999998909e+00 1.742475279595093185e-01
2815 7.392900000000000027e+00 1.731992176656695914e-01
2816 7.386000000000000121e+00 1.731523606538472038e-01
2817 7.372500000000000497e+00 1.770247581554624527e-01
2818 7.378199999999999648e+00 1.763203788562172913e-01
2819 7.387500000000001066e+00 1.806395997559781530e-01
2820 7.372700000000000031e+00 1.818877703420435643e-01
2821 7.388000000000000789e+00 1.882164711176999294e-01
2822 7.396300000000000985e+00 1.804300446156349158e-01
2823 7.388700000000000045e+00 1.956875085435960393e-01
2824 7.365199999999999747e+00 1.824208759983351469e-01
2825 7.375500000000000611e+00 1.879161648182507416e-01
2826 7.327799999999998981e+00 1.727688513592655073e-01
2827 7.382900000000001128e+00 1.881049946173679321e-01
2828 7.415900000000002379e+00 1.778563156033543535e-01
2829 7.406400000000000539e+00 1.827659268025634554e-01
2830 7.398399999999999643e+00 1.829227815226960319e-01
2831 7.396300000000000985e+00 1.722129524745452112e-01
2832 7.410499999999998977e+00 1.826186874336797050e-01
2833 7.419700000000000628e+00 1.906494715439830401e-01
2834 7.417800000000001504e+00 1.844100214196613963e-01
2835 7.398400000000000531e+00 1.800013444394235329e-01
2836 7.381000000000000227e+00 1.735816234513319067e-01
2837 7.405099999999999127e+00 1.815851563316781547e-01
2838 7.457500000000000462e+00 1.863936291829739189e-01
2839 7.447000000000000064e+00 1.825856511339266630e-01
2840 7.478500000000001258e+00 1.889231722155860493e-01
2841 7.472199999999999065e+00 1.927797603484349420e-01
2842 7.460799999999998988e+00 1.999722880801237113e-01
2843 7.435900000000001064e+00 1.868075721163357794e-01
2844 7.431000000000000050e+00 1.834199552938555744e-01
2845 7.438599999999999213e+00 1.943447555248146996e-01
2846 7.442700000000000315e+00 1.840189147886705789e-01
2847 7.448399999999999466e+00 1.888611765292167732e-01
2848 7.447400000000000020e+00 1.945678904649993379e-01
2849 7.441499999999999559e+00 1.877653988358877202e-01
2850 7.425400000000001555e+00 1.836299104176659647e-01
2851 7.413400000000000212e+00 1.851654503410396224e-01
2852 7.404200000000000337e+00 1.861832323277259615e-01
2853 7.446899999999999409e+00 1.849926187716688653e-01
2854 7.425199999999999356e+00 1.798754457951390051e-01
2855 7.443099999999999383e+00 1.678180830542405633e-01
2856 7.464100000000000179e+00 1.793531404798923423e-01
2857 7.438000000000000611e+00 1.676576869696108363e-01
2858 7.423600000000000421e+00 1.687894664959871949e-01
2859 7.415400000000000880e+00 1.597827399940306425e-01
2860 7.410499999999998977e+00 1.611200949602500654e-01
2861 7.422400000000000553e+00 1.764501175970138169e-01
2862 7.413900000000000823e+00 1.860825327643623739e-01
2863 7.391900000000001469e+00 1.779825525156890076e-01
2864 7.401399999999999757e+00 1.616100986943575513e-01
2865 7.418900000000000716e+00 1.539958083845140713e-01
2866 7.418999999999999595e+00 1.744972779157313858e-01
2867 7.404900000000000482e+00 1.792079490424462185e-01
2868 7.425499999999999545e+00 1.741821603953745412e-01
2869 7.436300000000000132e+00 1.782936931021398275e-01
2870 7.456899999999999196e+00 1.771037238456604768e-01
2871 7.463500000000000689e+00 1.743025100220877144e-01
2872 7.442199999999999704e+00 1.756440035981871872e-01
2873 7.468000000000000860e+00 1.712248229667648891e-01
2874 7.452399999999999913e+00 1.797145625707610994e-01
2875 7.472300000000001496e+00 1.751046572767268883e-01
2876 7.498600000000000598e+00 1.746409001351057477e-01
2877 7.503100000000000769e+00 1.724094225963302418e-01
2878 7.447500000000000675e+00 1.890811069356216900e-01
2879 7.461100000000000065e+00 1.953303586235380640e-01
2880 7.453700000000000436e+00 2.029261466642482692e-01
2881 7.435800000000000409e+00 1.936265374374080417e-01
2882 7.412200000000000344e+00 1.925577731487357613e-01
2883 7.432800000000000296e+00 1.915201712614103824e-01
2884 7.430400000000000560e+00 1.999968599753506049e-01
2885 7.438200000000000145e+00 1.812283531901119904e-01
2886 7.455000000000000071e+00 1.910937989574752471e-01
2887 7.432500000000000107e+00 1.942153057820108775e-01
2888 7.488299999999999734e+00 1.932861117618128177e-01
2889 7.475299999999999834e+00 2.012030839723883413e-01
2890 7.462299999999999045e+00 1.977709811878375634e-01
2891 7.441699999999999982e+00 2.061510635432181882e-01
2892 7.456600000000001671e+00 2.011702363671126759e-01
2893 7.446500000000000341e+00 1.868004416483001473e-01
2894 7.479900000000000659e+00 2.030251930180094755e-01
2895 7.449699999999999989e+00 1.796606272949083649e-01
2896 7.431800000000000850e+00 1.739331940717469549e-01
2897 7.444499999999999673e+00 1.781621312176074612e-01
2898 7.483699999999998909e+00 1.777061647777025966e-01
2899 7.526300000000000878e+00 1.807287497881839289e-01
2900 7.495900000000000674e+00 1.788485085204793712e-01
2901 7.487500000000001599e+00 1.814955784585398080e-01
2902 7.494199999999999307e+00 1.825538715009900892e-01
2903 7.538899999999999935e+00 1.842148446787066074e-01
2904 7.514599999999999724e+00 1.719223196679243726e-01
2905 7.491400000000000503e+00 1.656126323684277424e-01
2906 7.547400000000000553e+00 1.738830756571783376e-01
2907 7.549999999999999822e+00 1.736468254820686119e-01
2908 7.522500000000000853e+00 1.793125344196550841e-01
2909 7.539900000000000269e+00 1.911803049479730565e-01
2910 7.533299999999999663e+00 1.941781681858183450e-01
2911 7.502400000000001512e+00 1.896820603009151396e-01
2912 7.500899999999999679e+00 1.717192155817163501e-01
2913 7.503000000000000114e+00 1.810667280314083027e-01
2914 7.533299999999999663e+00 1.772191891415825227e-01
2915 7.524099999999998900e+00 1.800173574964369361e-01
2916 7.563200000000000145e+00 1.818584504497933740e-01
2917 7.528000000000000469e+00 1.856333482971202486e-01
2918 7.532400000000000873e+00 1.872835390524218158e-01
2919 7.564400000000000901e+00 1.768048189388513047e-01
2920 7.557000000000000384e+00 1.780999157776330388e-01
2921 7.552100000000001145e+00 1.858582497496411301e-01
2922 7.555799999999999628e+00 1.832248236457058033e-01
2923 7.560899999999999288e+00 1.846027329158481389e-01
2924 7.584799999999998654e+00 1.880424845613352380e-01
2925 7.592899999999998428e+00 1.708323417857403326e-01
2926 7.547800000000000509e+00 1.764269707272672350e-01
2927 7.577299999999999258e+00 1.700469964451003513e-01
2928 7.599100000000001742e+00 1.703813634174817515e-01
2929 7.611399999999998833e+00 1.676829866146234416e-01
2930 7.588499999999998913e+00 1.706519410964903172e-01
2931 7.589599999999999902e+00 1.682881576344574803e-01
2932 7.575199999999999712e+00 1.748536416549565931e-01
2933 7.562999999999999723e+00 1.710133912885186958e-01
2934 7.534700000000000841e+00 1.658827929593662820e-01
2935 7.533799999999999386e+00 1.579143312052455894e-01
2936 7.547700000000000742e+00 1.587074068844929187e-01
2937 7.531599999999999184e+00 1.530583026170092842e-01
2938 7.505000000000000782e+00 1.592328483699264607e-01
2939 7.511700000000002042e+00 1.651157200268950631e-01
2940 7.542200000000001125e+00 1.709966549380425582e-01
2941 7.539200000000001012e+00 1.871548984130524396e-01
2942 7.513700000000000045e+00 1.685778781453841912e-01
2943 7.531800000000001383e+00 1.758047098345207337e-01
2944 7.525599999999999845e+00 1.762940271251410840e-01
2945 7.507500000000000284e+00 1.768627857973519568e-01
2946 7.532099999999999795e+00 1.614020724774004045e-01
2947 7.542099999999999582e+00 1.655326221625211536e-01
2948 7.528599999999999959e+00 1.643537769569047569e-01
2949 7.538100000000000023e+00 1.687808905060048381e-01
2950 7.551699999999999413e+00 1.688973682447420244e-01
2951 7.540300000000000225e+00 1.747972568434641993e-01
2952 7.480700000000000571e+00 1.702353106731973320e-01
2953 7.524600000000001288e+00 1.792594878939467173e-01
2954 7.517799999999999372e+00 1.786307252406483248e-01
2955 7.534000000000000696e+00 1.662596764101265112e-01
2956 7.526099999999999568e+00 1.671567198768868223e-01
2957 7.522299999999999542e+00 1.747341437727612523e-01
2958 7.507299999999998974e+00 1.739662064885016957e-01
2959 7.507699999999998042e+00 1.680561245536740522e-01
2960 7.534900000000000375e+00 1.729103496034866683e-01
2961 7.539799999999999613e+00 1.734956368327457421e-01
2962 7.539600000000000080e+00 1.767619416050864034e-01
2963 7.544799999999999507e+00 1.564166103711495115e-01
2964 7.528699999999998838e+00 1.698683048717446187e-01
2965 7.545400000000000773e+00 1.675161007187070394e-01
2966 7.579500000000000348e+00 1.706723322627308470e-01
2967 7.571600000000000996e+00 1.700091291666421256e-01
2968 7.550300000000000011e+00 1.600136275446563949e-01
2969 7.570600000000000662e+00 1.599623205633126377e-01
2970 7.553399999999999004e+00 1.691076107098671844e-01
2971 7.567100000000000826e+00 1.759288748329847218e-01
2972 7.559600000000000541e+00 1.700031293829616375e-01
2973 7.534799999999999720e+00 1.669113417356651030e-01
2974 7.551499999999999879e+00 1.718827070999290607e-01
2975 7.550999999999999268e+00 1.809352923008664960e-01
2976 7.576900000000000190e+00 1.809155852877246951e-01
2977 7.562300000000002242e+00 1.802896031389497333e-01
2978 7.549500000000000099e+00 1.870657772014966691e-01
2979 7.545500000000001428e+00 1.698421178624430483e-01
2980 7.590399999999999814e+00 1.906896536259899411e-01
2981 7.569700000000000095e+00 1.866978334100318215e-01
2982 7.565399999999999459e+00 1.921269476153721623e-01
2983 7.550799999999999734e+00 1.852739485194828395e-01
2984 7.586899999999999977e+00 2.078402487488888728e-01
2985 7.567400000000001015e+00 1.820734027803072030e-01
2986 7.546299999999999564e+00 1.733612442271916521e-01
2987 7.551800000000000068e+00 1.865131523512484346e-01
2988 7.575700000000000323e+00 1.753912226994268908e-01
2989 7.576700000000000657e+00 1.713964439537762896e-01
2990 7.526399999999999757e+00 1.677573366502937424e-01
2991 7.561600000000000321e+00 1.674116602868509773e-01
2992 7.551900000000000723e+00 1.684976231286364756e-01
2993 7.532600000000000406e+00 1.717815007502263291e-01
2994 7.506800000000000139e+00 1.747095761542566128e-01
2995 7.551700000000001189e+00 1.592737297861765711e-01
2996 7.531199999999998340e+00 1.699675733779827946e-01
2997 7.510600000000001053e+00 1.690528438092658015e-01
2998 7.515699999999999825e+00 1.734521864952990045e-01
2999 7.500999999999999446e+00 1.650379350331310779e-01
3000 7.540499999999999758e+00 1.719059772084728932e-01
3001 7.515100000000001224e+00 1.610554221378466266e-01
3002 7.520099999999999341e+00 1.537003220556157346e-01
3003 7.509099999999999220e+00 1.564514269669663171e-01
3004 7.512399999999999523e+00 1.610157259400459284e-01
3005 7.528900000000000148e+00 1.629548679849729953e-01
3006 7.537600000000000300e+00 1.673841808535083409e-01
3007 7.555699999999999861e+00 1.721181018951812303e-01
3008 7.543699999999999406e+00 1.717689756620792152e-01
3009 7.541900000000000048e+00 1.655848694778602470e-01
3010 7.569800000000000750e+00 1.682310197317961609e-01
3011 7.564200000000002255e+00 1.741686424130359512e-01
3012 7.598200000000000287e+00 1.731450721216170607e-01
3013 7.555100000000000371e+00 1.668929866711000021e-01
3014 7.544900000000001050e+00 1.688198122259351175e-01
3015 7.524099999999999788e+00 1.598219916031582699e-01
3016 7.520599999999999952e+00 1.601812847994421585e-01
3017 7.506800000000000139e+00 1.580195430951500946e-01
3018 7.504300000000000637e+00 1.711071623281737175e-01
3019 7.521300000000000985e+00 1.704680057958091466e-01
3020 7.514100000000000890e+00 1.662335375307882890e-01
3021 7.518800000000000594e+00 1.770036044830725352e-01
3022 7.531000000000001471e+00 1.738478645252796440e-01
3023 7.523999999999999133e+00 1.588679325729393799e-01
3024 7.498399999999999288e+00 1.658698405376938523e-01
3025 7.486299999999999955e+00 1.574823831417342390e-01
3026 7.498000000000000220e+00 1.762981565416948948e-01
3027 7.525599999999999845e+00 1.780591025474406452e-01
3028 7.512400000000001299e+00 1.658349299755633166e-01
3029 7.510900000000001242e+00 1.606383795984010765e-01
3030 7.504300000000000637e+00 1.634551956959459373e-01
3031 7.509900000000000020e+00 1.645929190457475488e-01
3032 7.522899999999999920e+00 1.660413472602531304e-01
3033 7.507900000000001128e+00 1.834265220735540047e-01
3034 7.512800000000000367e+00 1.687150141510825041e-01
3035 7.499800000000000466e+00 1.742904357674281146e-01
3036 7.505700000000000038e+00 1.739200419733159531e-01
3037 7.512400000000001299e+00 1.803722927724765168e-01
3038 7.468600000000002126e+00 1.790675961752991319e-01
3039 7.503400000000000958e+00 1.826125515948999745e-01
3040 7.496599999999999042e+00 1.846855273160297461e-01
3041 7.490199999999999747e+00 1.852438285071867086e-01
3042 7.457699999999999996e+00 1.844109026061094558e-01
3043 7.482200000000000628e+00 1.921754302714058782e-01
3044 7.465000000000000746e+00 1.935085527825578244e-01
3045 7.472299999999999720e+00 1.906980886112914775e-01
3046 7.460599999999999454e+00 1.980203120894420132e-01
3047 7.472700000000000564e+00 2.030826457381328387e-01
3048 7.465500000000000469e+00 2.009992661678146331e-01
3049 7.483700000000001573e+00 1.859350451098447377e-01
3050 7.462799999999999656e+00 1.972171290735163784e-01
3051 7.500400000000000844e+00 1.975447898578952810e-01
3052 7.492900000000000560e+00 1.924388448312866207e-01
3053 7.476100000000000634e+00 1.882430583049477801e-01
3054 7.499800000000000466e+00 1.918665577947339940e-01
3055 7.464700000000000557e+00 1.819359255342384851e-01
3056 7.450599999999999667e+00 1.893348990545588029e-01
3057 7.483900000000000219e+00 1.890677894301405204e-01
3058 7.477300000000001390e+00 1.929732649876660100e-01
3059 7.453500000000000902e+00 1.869065675678626415e-01
3060 7.460099999999999731e+00 1.777557003305378913e-01
3061 7.471899999999999764e+00 1.730641759579375494e-01
3062 7.479900000000000659e+00 1.777904637487623396e-01
3063 7.467500000000001137e+00 1.757207585915790127e-01
3064 7.458400000000000141e+00 1.764438834303982406e-01
3065 7.452500000000000568e+00 1.857831127955391071e-01
3066 7.457200000000000273e+00 1.925147682646709546e-01
3067 7.487599999999998701e+00 1.878026730374197928e-01
3068 7.489900000000000446e+00 1.954645466574437274e-01
3069 7.483099999999998531e+00 1.888671199547447832e-01
3070 7.493100000000000982e+00 1.900711156383314282e-01
3071 7.429499999999999993e+00 1.737299197029687492e-01
3072 7.481100000000000527e+00 1.892725785738652855e-01
3073 7.490299999999999514e+00 1.898888648657418854e-01
3074 7.483199999999999186e+00 1.813631605370836231e-01
3075 7.510099999999999554e+00 1.777168787707008313e-01
3076 7.522799999999999265e+00 1.930164656188688987e-01
3077 7.479100000000000747e+00 1.783526534705890121e-01
3078 7.483999999999999986e+00 1.865497252745229317e-01
3079 7.455899999999997974e+00 1.903954017301887902e-01
3080 7.432199999999999918e+00 1.825556791776141441e-01
3081 7.435399999999999565e+00 1.827674588103691267e-01
3082 7.460800000000000765e+00 1.844992574510803118e-01
3083 7.494000000000001549e+00 1.939290076290806075e-01
3084 7.484799999999999898e+00 1.896833044840794680e-01
3085 7.495000000000001883e+00 1.992156620348911611e-01
3086 7.516299999999999315e+00 1.985522626413508962e-01
3087 7.498399999999999288e+00 2.158144666142655654e-01
3088 7.464900000000000091e+00 1.982590451908814722e-01
3089 7.491999999999999993e+00 2.175574866558262488e-01
3090 7.472499999999999254e+00 2.010275229912560635e-01
3091 7.489099999999998758e+00 2.024323813029921537e-01
3092 7.462500000000000355e+00 2.025028518317705528e-01
3093 7.486600000000000144e+00 2.108357749529239100e-01
3094 7.484300000000000175e+00 2.074962192426647034e-01
3095 7.483800000000000452e+00 1.907911842827126059e-01
3096 7.490699999999999470e+00 1.894130961681371461e-01
3097 7.508100000000000662e+00 1.853734312138607121e-01
3098 7.469400000000000261e+00 1.977220877899077689e-01
3099 7.480799999999999450e+00 1.958865385880306231e-01
3100 7.463400000000000034e+00 1.853675915579635347e-01
3101 7.432900000000000951e+00 1.767311772155665539e-01
3102 7.462200000000000166e+00 1.866319801105909282e-01
3103 7.468600000000000350e+00 1.725163876273786423e-01
3104 7.454300000000000814e+00 1.857604936470615697e-01
3105 7.501400000000001178e+00 1.768485340623438262e-01
3106 7.489600000000001145e+00 1.659006449655937576e-01
3107 7.517400000000000304e+00 1.791820415108611730e-01
3108 7.475700000000000678e+00 1.740705058302526032e-01
3109 7.472400000000002152e+00 1.716016433487744797e-01
3110 7.517799999999999372e+00 1.765920043490077918e-01
3111 7.499500000000000277e+00 1.752660406353723221e-01
3112 7.489700000000000912e+00 1.804546508128842819e-01
3113 7.512000000000000455e+00 1.783851451214477080e-01
3114 7.490400000000001057e+00 1.663233116553418378e-01
3115 7.520100000000001117e+00 1.789462740601211466e-01
3116 7.517600000000001614e+00 1.684883497456129142e-01
3117 7.494499999999999496e+00 1.702095913866195354e-01
3118 7.525000000000000355e+00 1.742577401437307161e-01
3119 7.506499999999999950e+00 1.655413090439966095e-01
3120 7.508000000000000895e+00 1.832059496850470814e-01
3121 7.510999999999998344e+00 1.808586188159137798e-01
3122 7.529000000000000803e+00 1.886323408114313482e-01
3123 7.533199999999999008e+00 1.792314034983824855e-01
3124 7.525199999999999889e+00 1.665526223149909057e-01
3125 7.487199999999999633e+00 1.736446256006790034e-01
3126 7.495400000000000951e+00 1.834294523788368991e-01
3127 7.520500000000000185e+00 1.712716701617637560e-01
3128 7.538100000000000023e+00 1.606906624542944750e-01
3129 7.531699999999998951e+00 1.740890605408622061e-01
3130 7.521100000000001451e+00 1.664811370696392123e-01
3131 7.522799999999999265e+00 1.701569745852340165e-01
3132 7.531299999999998995e+00 1.698850228831252362e-01
3133 7.492000000000001769e+00 1.703127123851886915e-01
3134 7.490599999999998815e+00 1.808910832517733325e-01
3135 7.500099999999998879e+00 1.895877343078923027e-01
3136 7.545499999999999652e+00 1.781635344283447053e-01
3137 7.526300000000000878e+00 1.857908528426520378e-01
3138 7.532900000000000595e+00 1.829938496234231049e-01
3139 7.530000000000001137e+00 1.837161941691585476e-01
3140 7.534200000000001118e+00 1.813374092679168603e-01
3141 7.539500000000001201e+00 1.924945843394041123e-01
3142 7.559000000000000163e+00 1.930206724680027242e-01
3143 7.566399999999999793e+00 1.853436915570637888e-01
3144 7.576900000000000190e+00 1.817360971298767336e-01
3145 7.566300000000000914e+00 1.976956271645886054e-01
3146 7.524099999999998900e+00 1.862546885315909950e-01
3147 7.563399999999999679e+00 1.860156014962185134e-01
3148 7.554499999999999993e+00 1.861702043829784881e-01
3149 7.573099999999999277e+00 1.959045915745723510e-01
3150 7.561799999999999855e+00 1.829466479605459939e-01
3151 7.560600000000000875e+00 1.716716167571098461e-01
3152 7.559100000000000819e+00 1.689402527522673447e-01
3153 7.566100000000000492e+00 1.773164092801340075e-01
3154 7.554600000000000648e+00 1.741411611308481266e-01
3155 7.522200000000000664e+00 1.857271008765279952e-01
3156 7.542799999999999727e+00 1.780118423026961771e-01
3157 7.531100000000000350e+00 1.705122546915616710e-01
3158 7.543499999999999872e+00 1.761267299418233789e-01
3159 7.521399999999999864e+00 1.794730174705935766e-01
3160 7.567000000000001947e+00 1.829341958191523232e-01
3161 7.548399999999999110e+00 1.846490292419648294e-01
3162 7.568699999999999761e+00 1.930762051626247477e-01
3163 7.564000000000000057e+00 1.861148032801260011e-01
3164 7.547500000000001208e+00 1.985923588660954420e-01
3165 7.521099999999999675e+00 1.762771369179792491e-01
3166 7.543800000000000061e+00 1.689316311411216964e-01
3167 7.560799999999998633e+00 1.903888547158156808e-01
3168 7.557399999999999451e+00 1.733313128087362875e-01
3169 7.549699999999999633e+00 1.826091481826690455e-01
3170 7.530900000000000816e+00 1.839173428472692107e-01
3171 7.539299999999999891e+00 1.791969335675138719e-01
3172 7.565999999999999837e+00 1.884641079887627024e-01
3173 7.557899999999999174e+00 1.890668373882632702e-01
3174 7.558100000000000485e+00 1.834322463472548570e-01
3175 7.595999999999999197e+00 1.895423435541515322e-01
3176 7.576900000000000190e+00 1.819471599118821503e-01
3177 7.553300000000000125e+00 1.807796476376696271e-01
3178 7.563100000000001266e+00 1.888861800132556057e-01
3179 7.554500000000001769e+00 1.916586679490390188e-01
3180 7.592800000000001326e+00 2.007064423480222626e-01
3181 7.573199999999999932e+00 2.032486555921095284e-01
3182 7.589699999999998781e+00 2.106645224046991283e-01
3183 7.613000000000001322e+00 2.081841012181285533e-01
3184 7.578200000000000713e+00 1.914249617996565678e-01
3185 7.578100000000000946e+00 1.891434614254481061e-01
3186 7.579699999999999882e+00 1.956436071023021916e-01
3187 7.545900000000000496e+00 1.931072991888188040e-01
3188 7.586299999999999599e+00 2.016535172021554079e-01
3189 7.553300000000000125e+00 1.763518103110937874e-01
3190 7.594100000000000072e+00 1.911161139203076120e-01
3191 7.599600000000000577e+00 1.969952892837795178e-01
3192 7.609399999999999054e+00 1.943670342419207275e-01
3193 7.573999999999999844e+00 1.954233353517435268e-01
3194 7.595700000000000784e+00 1.998716613229599426e-01
3195 7.612000000000000099e+00 1.941641058486350824e-01
3196 7.586899999999999977e+00 1.914462561660582041e-01
3197 7.596200000000000507e+00 1.999886396773576935e-01
3198 7.616999999999999993e+00 1.961820583029957044e-01
3199 7.579500000000000348e+00 1.910252470224812205e-01
3200 7.586500000000000909e+00 1.833251892130484395e-01
3201 7.578200000000000713e+00 1.895535175089081981e-01
3202 7.614999999999999325e+00 1.882468060818031086e-01
3203 7.638700000000000045e+00 1.934859193843314618e-01
3204 7.636100000000000776e+00 1.896293990920184525e-01
3205 7.599999999999999645e+00 1.865130558432841479e-01
3206 7.607499999999999929e+00 1.895912577098426977e-01
3207 7.569399999999999906e+00 1.878717754214293545e-01
3208 7.591099999999999959e+00 2.066537901902598950e-01
3209 7.631100000000000882e+00 2.027990853036571173e-01
3210 7.612300000000000288e+00 2.036881464396001484e-01
3211 7.591399999999998371e+00 2.010511477211706088e-01
3212 7.573600000000001664e+00 1.936639976867151058e-01
3213 7.575499999999999901e+00 1.929305185811720502e-01
3214 7.564799999999999969e+00 1.982444854214109320e-01
3215 7.567200000000001481e+00 1.873357840883582981e-01
3216 7.594799999999999329e+00 2.034225552882472088e-01
3217 7.574300000000000921e+00 2.121909069682298976e-01
3218 7.574500000000000455e+00 2.066068851708480481e-01
3219 7.568200000000000038e+00 2.066503230096676524e-01
3220 7.574400000000001576e+00 2.101629938880772708e-01
3221 7.567499999999999893e+00 2.264792816131312447e-01
3222 7.559800000000000075e+00 2.201026487800634979e-01
3223 7.554999999999999716e+00 2.183839737709706297e-01
3224 7.569599999999999440e+00 2.292708529229129932e-01
3225 7.580099999999999838e+00 2.271136477625242400e-01
3226 7.612800000000000011e+00 2.398733332406917940e-01
3227 7.600600000000000023e+00 2.241493787633595247e-01
3228 7.585800000000000765e+00 2.329173587348096208e-01
3229 7.628000000000000114e+00 2.378213615300358019e-01
3230 7.609799999999999898e+00 2.386138638051025218e-01
3231 7.630300000000000082e+00 2.395368885996476405e-01
3232 7.634300000000001418e+00 2.394360478290601668e-01
3233 7.658600000000001629e+00 2.370459111649049488e-01
3234 7.631800000000001027e+00 2.416383578821872657e-01
3235 7.608500000000001151e+00 2.217866204260302010e-01
3236 7.659300000000001774e+00 2.211442086060586287e-01
3237 7.625800000000000800e+00 2.307410149930003429e-01
3238 7.639000000000000234e+00 2.257161491785645013e-01
3239 7.665900000000000603e+00 2.111910249039954390e-01
3240 7.623000000000000220e+00 2.039893134455822155e-01
3241 7.635500000000000398e+00 2.099834398232393040e-01
3242 7.625899999999999679e+00 2.162535756929812869e-01
3243 7.655999999999998806e+00 2.255976063702804790e-01
3244 7.600699999999998902e+00 2.275372079463048314e-01
3245 7.627699999999999925e+00 2.266441285363465785e-01
3246 7.610599999999999810e+00 2.214513129335655139e-01
3247 7.605199999999999072e+00 2.241393673587930291e-01
3248 7.629999999999999893e+00 2.349790628971014650e-01
3249 7.633300000000000196e+00 2.324324439487740479e-01
3250 7.656000000000000583e+00 2.369107848959181306e-01
3251 7.651400000000000645e+00 2.487049738143569388e-01
3252 7.627100000000001323e+00 2.393549853251442094e-01
3253 7.663600000000000634e+00 2.242853628750658967e-01
3254 7.626600000000000712e+00 2.364272911488858042e-01
3255 7.626699999999999591e+00 2.276397614653467572e-01
3256 7.666599999999999859e+00 2.356973992219685565e-01
3257 7.626800000000000246e+00 2.311673333323719659e-01
3258 7.595200000000001062e+00 2.356437056235536065e-01
3259 7.631100000000000882e+00 2.355302294823319320e-01
3260 7.620399999999999174e+00 2.372741958157271180e-01
3261 7.620299999999998519e+00 2.264687196943542813e-01
3262 7.632200000000000095e+00 2.229877036968630766e-01
3263 7.608700000000001573e+00 2.170953269879386527e-01
3264 7.627899999999999459e+00 2.071900311308437215e-01
3265 7.597499999999999254e+00 2.045713689644765299e-01
3266 7.638700000000000045e+00 2.118488163762072274e-01
3267 7.624599999999999156e+00 2.121841747162120650e-01
3268 7.608900000000000219e+00 2.067112212725763232e-01
3269 7.642300000000000537e+00 2.084760921544722978e-01
3270 7.630900000000001349e+00 2.062688270194990015e-01
3271 7.642000000000000348e+00 2.040718500920692124e-01
3272 7.618500000000000050e+00 2.015606236346771662e-01
3273 7.636100000000001664e+00 2.091131966184821833e-01
3274 7.590300000000000935e+00 2.055798166163206320e-01
3275 7.607499999999999929e+00 2.014595368802380437e-01
3276 7.655700000000000394e+00 2.083143802045359649e-01
3277 7.600300000000001610e+00 2.022208223700022178e-01
3278 7.626900000000000901e+00 1.914905454585160149e-01
3279 7.623500000000001720e+00 1.885585452850122856e-01
3280 7.640400000000001413e+00 1.894398690877925895e-01
3281 7.636300000000000310e+00 2.042827966325114208e-01
3282 7.625600000000000378e+00 2.075976011422096257e-01
3283 7.623499999999998167e+00 1.982494514494301252e-01
3284 7.611099999999998644e+00 1.976535580251465585e-01
3285 7.662799999999999834e+00 2.082758651404429950e-01
3286 7.644000000000000128e+00 2.062883418906652222e-01
3287 7.643100000000001337e+00 2.062250930415597816e-01
3288 7.647599999999999731e+00 2.072128470920661381e-01
3289 7.674500000000000099e+00 2.121225235565520062e-01
3290 7.656199999999998340e+00 2.097233320353269481e-01
3291 7.662700000000000955e+00 2.181591185350729711e-01
3292 7.625900000000001455e+00 2.111682480866855227e-01
3293 7.649999999999998579e+00 2.109261008031011464e-01
3294 7.650799999999999379e+00 1.990410409940622238e-01
3295 7.648900000000000254e+00 2.085194691149965807e-01
3296 7.676199999999999690e+00 2.005901193977410457e-01
3297 7.649399999999999977e+00 1.922472990707541074e-01
3298 7.637999999999999901e+00 1.954642678343025963e-01
3299 7.632299999999998974e+00 2.007752997756447333e-01
3300 7.698400000000001242e+00 2.018321679019475789e-01
3301 7.684900000000000730e+00 2.032067641590701301e-01
3302 7.686500000000000554e+00 2.001506057947363693e-01
3303 7.708700000000000330e+00 2.015905776567942786e-01
3304 7.699799999999998867e+00 2.144973100064427873e-01
3305 7.692600000000001437e+00 1.994528615989251130e-01
3306 7.686899999999999622e+00 2.085661741510353162e-01
3307 7.685100000000001153e+00 2.102640459041915932e-01
3308 7.684000000000000163e+00 2.101493754451818075e-01
3309 7.665999999999999481e+00 2.072495114590140186e-01
3310 7.676199999999998802e+00 2.006867608986701024e-01
3311 7.709399999999999586e+00 2.197437689674043571e-01
3312 7.737100000000000755e+00 2.236420555262358945e-01
3313 7.713400000000000034e+00 2.110515197765701345e-01
3314 7.703100000000000946e+00 2.156339699583532110e-01
3315 7.674299999999999677e+00 2.084641479967238864e-01
3316 7.692499999999999893e+00 2.102262233880444475e-01
3317 7.648599999999999177e+00 2.131929267119338500e-01
3318 7.702700000000000102e+00 2.170831200254869919e-01
3319 7.703000000000000291e+00 1.974461445559268225e-01
3320 7.723999999999999311e+00 2.094515218373931842e-01
3321 7.717099999999999405e+00 2.270474157527453407e-01
3322 7.734700000000001019e+00 2.316089398101895125e-01
3323 7.765699999999999825e+00 2.360714319861681731e-01
3324 7.715999999999999304e+00 2.286411598990871763e-01
3325 7.716700000000000337e+00 2.343659552921455447e-01
3326 7.707299999999999152e+00 2.316152866284951206e-01
3327 7.703599999999999781e+00 2.278658464974512299e-01
3328 7.712099999999999511e+00 2.327183899050523641e-01
3329 7.703700000000000436e+00 2.204590687633420643e-01
3330 7.685500000000000220e+00 2.272746906278830525e-01
3331 7.659999999999999254e+00 2.214655729453225141e-01
3332 7.638599999999999390e+00 2.158459728602782346e-01
3333 7.650099999999999234e+00 2.073760087377514993e-01
3334 7.643800000000000594e+00 2.134078630228979645e-01
3335 7.645900000000000141e+00 2.135034636721380996e-01
3336 7.664700000000000735e+00 2.102849519104968701e-01
3337 7.629300000000000637e+00 2.098020042802259955e-01
3338 7.640900000000000247e+00 2.027262908455634560e-01
3339 7.667400000000000659e+00 2.061564551499661391e-01
3340 7.669100000000002026e+00 2.120826937776864873e-01
3341 7.677699999999999747e+00 2.234836929174027764e-01
3342 7.677700000000001523e+00 2.208911971989830081e-01
3343 7.690600000000000769e+00 2.213103793318334234e-01
3344 7.656000000000000583e+00 2.107408835513412682e-01
3345 7.677500000000001990e+00 2.201248395797256729e-01
3346 7.660300000000001219e+00 2.197587336148440762e-01
3347 7.664900000000000269e+00 2.158869820067898238e-01
3348 7.672800000000000509e+00 2.229317294599402199e-01
3349 7.616600000000000037e+00 2.005010324162944391e-01
3350 7.647399999999999309e+00 1.910456594639092509e-01
3351 7.662800000000001610e+00 2.045107234352271652e-01
3352 7.631500000000000838e+00 2.093553557948780730e-01
3353 7.622600000000000264e+00 2.249603609527686676e-01
3354 7.628000000000000114e+00 2.194007748391057500e-01
3355 7.649599999999999511e+00 2.155539468439397199e-01
3356 7.665200000000000458e+00 2.018143106917842378e-01
3357 7.666999999999999815e+00 2.064556126628674937e-01
3358 7.637900000000000134e+00 1.908300526646680151e-01
3359 7.680499999999999439e+00 2.047168410268191963e-01
3360 7.689099999999998936e+00 1.988800869871089061e-01
3361 7.665399999999999991e+00 1.962279388874070829e-01
3362 7.681400000000000894e+00 1.958738471567859907e-01
3363 7.660200000000000564e+00 2.027207833449742591e-01
3364 7.705799999999999095e+00 1.943536878991494188e-01
3365 7.662299999999999223e+00 1.939290102073437105e-01
3366 7.666400000000000325e+00 1.884214531310062779e-01
3367 7.669100000000000250e+00 2.064105835464838945e-01
3368 7.684399999999999231e+00 2.021631123622704695e-01
3369 7.679900000000000837e+00 2.000162718380681659e-01
3370 7.659200000000000230e+00 2.068780220323077346e-01
3371 7.691899999999999515e+00 1.912871898481443012e-01
3372 7.679800000000000182e+00 2.003980938033094183e-01
3373 7.663400000000000212e+00 1.983193485265620781e-01
3374 7.669399999999998663e+00 1.929246588697255405e-01
3375 7.678400000000000780e+00 2.073608545507082401e-01
3376 7.673499999999998877e+00 2.024675406083651374e-01
3377 7.646300000000000985e+00 2.003150044305218314e-01
3378 7.662200000000001232e+00 2.029781170471338936e-01
3379 7.637600000000000833e+00 2.055556469669465869e-01
3380 7.678100000000000591e+00 1.987890062352543341e-01
3381 7.646899999999999586e+00 1.971292697698645013e-01
3382 7.634700000000000486e+00 1.975181535960682522e-01
3383 7.655100000000001792e+00 1.780377740817941923e-01
3384 7.619799999999999685e+00 1.879057636157017985e-01
3385 7.664400000000000546e+00 1.783584705025247630e-01
3386 7.666200000000000792e+00 1.799812656917380571e-01
3387 7.672900000000001164e+00 1.806489662300893861e-01
3388 7.676900000000000723e+00 1.915438043894920062e-01
3389 7.651900000000000368e+00 1.728840333865448997e-01
3390 7.650000000000001243e+00 1.718583719229294926e-01
3391 7.675999999999999268e+00 1.809644163917314974e-01
3392 7.677200000000001801e+00 1.781813009268929937e-01
3393 7.671499999999999986e+00 1.733469497856827135e-01
3394 7.673600000000000421e+00 1.822628980346795158e-01
3395 7.633300000000000196e+00 1.749896025482656770e-01
3396 7.648600000000001842e+00 1.805195945043085448e-01
3397 7.654200000000000337e+00 1.832929240314529751e-01
3398 7.613699999999999690e+00 1.797996690764473715e-01
3399 7.592300000000001603e+00 1.851721388330328233e-01
3400 7.613499999999999268e+00 1.795520119631077716e-01
3401 7.600700000000000678e+00 1.838211114099791710e-01
3402 7.609300000000000175e+00 1.838621793626954715e-01
3403 7.619600000000001039e+00 1.886557287759902113e-01
3404 7.608799999999999564e+00 1.727044180094995940e-01
3405 7.594800000000001106e+00 1.870522814616276952e-01
3406 7.619600000000000151e+00 2.013285970745337661e-01
3407 7.618599999999998929e+00 1.945099586139485692e-01
3408 7.595900000000000318e+00 1.857391961864807428e-01
3409 7.621900000000001008e+00 2.115398993097991620e-01
3410 7.590000000000000746e+00 2.139849060097464006e-01
3411 7.616200000000000969e+00 1.952791745168952209e-01
3412 7.616000000000001435e+00 2.022550370200950631e-01
3413 7.623099999999999099e+00 2.050400180452586207e-01
3414 7.647200000000000664e+00 2.106375465105877198e-01
3415 7.634400000000001185e+00 2.080904226532302448e-01
3416 7.622300000000000075e+00 1.999828517648449822e-01
3417 7.636400000000000077e+00 2.055592469338219375e-01
3418 7.599200000000001509e+00 2.136358490516045427e-01
3419 7.616899999999999338e+00 1.943112683299658694e-01
3420 7.618600000000000705e+00 1.905544121766798160e-01
3421 7.649500000000000632e+00 1.870561012103052478e-01
3422 7.639099999999999113e+00 1.971954081615491794e-01
3423 7.634300000000001418e+00 1.948317248294023918e-01
3424 7.641200000000000436e+00 2.040635097218510552e-01
3425 7.629800000000000360e+00 1.989026797205105390e-01
3426 7.635099999999999554e+00 1.957288660366681143e-01
3427 7.683400000000000674e+00 2.045987389990465977e-01
3428 7.659599999999999298e+00 1.974640828100137913e-01
3429 7.631300000000000416e+00 1.950011820476993119e-01
3430 7.650900000000001810e+00 1.948710060527219512e-01
3431 7.650900000000000034e+00 2.039829625238342437e-01
3432 7.650399999999999423e+00 1.951334005238467284e-01
3433 7.665899999999998826e+00 1.965889340731059587e-01
3434 7.645399999999999530e+00 2.026334227120491771e-01
3435 7.664900000000000269e+00 1.982455270617725640e-01
3436 7.654700000000000060e+00 2.065517876949991005e-01
3437 7.644899999999999807e+00 1.964329631197370973e-01
3438 7.613300000000000622e+00 1.861143223935223801e-01
3439 7.611600000000000144e+00 1.878486731387793984e-01
3440 7.613500000000000156e+00 1.992745969761324509e-01
3441 7.613900000000001000e+00 1.848486651290725258e-01
3442 7.615499999999999936e+00 1.922469895733090739e-01
3443 7.623600000000000598e+00 1.878984406534550955e-01
3444 7.634700000000000486e+00 1.931068124121984586e-01
3445 7.647499999999999076e+00 1.902424899963202076e-01
3446 7.661599999999999966e+00 2.039276930679106703e-01
3447 7.689300000000000246e+00 1.835386090172854423e-01
3448 7.653499999999999304e+00 1.756838211105393732e-01
3449 7.648500000000001187e+00 1.758335150078049747e-01
3450 7.639799999999999258e+00 1.787495902093204636e-01
3451 7.648300000000000765e+00 1.776707657438330590e-01
3452 7.677700000000001523e+00 1.811586625033425602e-01
3453 7.715700000000000891e+00 1.916919429710075284e-01
3454 7.671400000000000219e+00 1.977398391826998836e-01
3455 7.677200000000000912e+00 1.999324786021520195e-01
3456 7.650200000000000777e+00 1.765965911335775906e-01
3457 7.683400000000000674e+00 1.972505614694163023e-01
3458 7.685699999999999754e+00 1.890597286573742486e-01
3459 7.691399999999999793e+00 1.843809751574168043e-01
3460 7.640300000000000757e+00 1.717905730824598742e-01
3461 7.656299999999999883e+00 1.872541080991282081e-01
3462 7.612499999999999822e+00 1.839235846758102977e-01
3463 7.640900000000000247e+00 1.912585396786244396e-01
3464 7.644799999999999152e+00 1.898134768661066674e-01
3465 7.655800000000001049e+00 1.922814499633284380e-01
3466 7.648700000000000720e+00 1.802558764645413591e-01
3467 7.649300000000001098e+00 2.009823400202116750e-01
3468 7.631499999999999950e+00 1.915971424630335262e-01
3469 7.657600000000000406e+00 1.946953106779924225e-01
3470 7.644400000000001860e+00 2.000901396870919668e-01
3471 7.636700000000000266e+00 1.907400351263467408e-01
3472 7.658900000000000041e+00 1.929677926494470230e-01
3473 7.651200000000000223e+00 1.914054753657793151e-01
3474 7.641700000000000159e+00 1.855673489598856085e-01
3475 7.631499999999999950e+00 1.829770614038819243e-01
3476 7.620399999999999174e+00 1.729199352301520609e-01
3477 7.598600000000000243e+00 1.740308708246900982e-01
3478 7.583499999999999019e+00 1.816180194804468406e-01
3479 7.585700000000000109e+00 1.782611034409918860e-01
3480 7.621199999999999086e+00 1.824797961419291070e-01
3481 7.618999999999999773e+00 1.799818324164969285e-01
3482 7.600900000000000212e+00 1.784634108157747701e-01
3483 7.586699999999998667e+00 1.806543688926453006e-01
3484 7.600799999999999557e+00 1.782840879046696525e-01
3485 7.589099999999999291e+00 1.802638871210758831e-01
3486 7.621699999999999697e+00 1.831500505050434602e-01
3487 7.618300000000000516e+00 1.726097940442546386e-01
3488 7.618500000000000050e+00 1.779529853641123593e-01
3489 7.635200000000001985e+00 1.779359322902487883e-01
3490 7.658499999999999197e+00 1.914527226236283630e-01
3491 7.620400000000000951e+00 1.896850653056269265e-01
3492 7.644500000000000739e+00 1.915403482298180526e-01
3493 7.657999999999999474e+00 1.803981707224328046e-01
3494 7.607699999999999463e+00 1.773600885205010858e-01
3495 7.595400000000000595e+00 1.727873953736209223e-01
3496 7.618700000000001360e+00 1.757217146513202211e-01
3497 7.578099999999999170e+00 1.743793250359685909e-01
3498 7.579700000000000770e+00 1.874592782446363737e-01
3499 7.574899999999999523e+00 1.852175180699708323e-01
3500 7.582600000000001117e+00 1.840936283525315686e-01
3501 7.586200000000000720e+00 1.807833952552058976e-01
3502 7.572599999999999554e+00 1.886617184274541337e-01
3503 7.556399999999999118e+00 1.902685575706085652e-01
3504 7.594899999999999984e+00 1.988104851359706327e-01
3505 7.583099999999999952e+00 1.960848515311674201e-01
3506 7.558899999999999508e+00 1.957490970604972291e-01
3507 7.557699999999999640e+00 1.918276856973465117e-01
3508 7.558800000000000630e+00 1.893288567545898249e-01
3509 7.506499999999999950e+00 1.947523170593869757e-01
3510 7.531999999999999140e+00 1.914634691005048239e-01
3511 7.552299999999999791e+00 2.043770070237842795e-01
3512 7.501300000000000523e+00 1.976669952217618431e-01
3513 7.487000000000000099e+00 1.776114298123855906e-01
3514 7.513099999999999667e+00 1.805222673245601983e-01
3515 7.497999999999999332e+00 1.825546493519132063e-01
3516 7.540900000000000603e+00 1.811878279576196460e-01
3517 7.563000000000000611e+00 1.731871819737245688e-01
3518 7.532500000000000639e+00 1.752522325107443157e-01
3519 7.522699999999998610e+00 1.758949715028828853e-01
3520 7.521300000000000985e+00 1.753826131633349217e-01
3521 7.540799999999999947e+00 1.795489793900260089e-01
3522 7.545600000000000307e+00 1.741424818934196317e-01
3523 7.504399999999999515e+00 1.734625723319009882e-01
3524 7.563999999999998280e+00 1.685569933286660826e-01
3525 7.523700000000000720e+00 1.658700123590758635e-01
3526 7.531200000000001005e+00 1.632999571341033629e-01
3527 7.525800000000001155e+00 1.757351871424730205e-01
3528 7.523900000000000254e+00 1.730627891835792298e-01
3529 7.526200000000000223e+00 1.667746863285911874e-01
3530 7.543699999999999406e+00 1.770130531910006078e-01
3531 7.568000000000000504e+00 1.829698335791996311e-01
3532 7.558600000000000207e+00 1.944674368628331595e-01
3533 7.536400000000000432e+00 1.875224893179481267e-01
3534 7.584700000000000664e+00 1.938262649900677759e-01
3535 7.614100000000002311e+00 1.979379928159321067e-01
3536 7.570800000000000196e+00 1.932307325453174185e-01
3537 7.570999999999999730e+00 1.857163428457496435e-01
3538 7.590299999999999159e+00 1.949951819917609130e-01
3539 7.591400000000001924e+00 2.037131414514045946e-01
3540 7.607200000000000628e+00 2.020430548175313201e-01
3541 7.588500000000000689e+00 2.040643158418442293e-01
3542 7.591000000000001080e+00 2.102645476536641467e-01
3543 7.579100000000001280e+00 2.050419201041581430e-01
3544 7.631499999999999950e+00 2.008506036834342701e-01
3545 7.589899999999998315e+00 2.007541008298459884e-01
3546 7.555499999999999439e+00 2.089411520021845770e-01
3547 7.559000000000000163e+00 2.002197292975893828e-01
3548 7.572199999999999598e+00 2.049699880470308433e-01
3549 7.568399999999999572e+00 2.191934396828517373e-01
3550 7.576000000000000512e+00 2.141126806146707306e-01
3551 7.554099999999998261e+00 2.195626767007544111e-01
3552 7.563699999999999868e+00 2.113789984837660674e-01
3553 7.557699999999999640e+00 2.121744117465627910e-01
3554 7.525299999999999656e+00 2.135886724524500291e-01
3555 7.548000000000000043e+00 2.096084921943764945e-01
3556 7.562999999999999723e+00 2.066000484027047668e-01
3557 7.563800000000000523e+00 2.021121866686914070e-01
3558 7.555400000000000560e+00 2.002265317084626073e-01
3559 7.578899999999999970e+00 2.031921479782129170e-01
3560 7.553500000000001435e+00 1.956663103347124621e-01
3561 7.560699999999999754e+00 2.153454457377726450e-01
3562 7.599400000000000155e+00 2.030091722065778259e-01
3563 7.563600000000000989e+00 1.891137329756884811e-01
3564 7.574400000000001576e+00 1.927525979072655660e-01
3565 7.562000000000000277e+00 2.052392749938471150e-01
3566 7.584500000000001130e+00 1.960023596796731937e-01
3567 7.585300000000001042e+00 2.011623250014772657e-01
3568 7.583099999999999952e+00 1.892028250317631111e-01
3569 7.561300000000001020e+00 2.071078970005730546e-01
3570 7.559400000000001008e+00 2.125851923347437111e-01
3571 7.554000000000000270e+00 2.120564547473148265e-01
3572 7.523799999999999599e+00 2.025866629371242678e-01
3573 7.530800000000001049e+00 2.127936935155739229e-01
3574 7.548599999999998644e+00 2.113514703047981724e-01
3575 7.553100000000000591e+00 2.093389810809252460e-01
3576 7.566899999999999515e+00 2.184112840491534147e-01
3577 7.572100000000000719e+00 2.117443009858824832e-01
3578 7.547299999999999898e+00 2.226106488917365123e-01
3579 7.554000000000000270e+00 2.164947112517993100e-01
3580 7.563800000000000523e+00 2.140679705140402234e-01
3581 7.560800000000000409e+00 1.978893529222834069e-01
3582 7.504800000000000360e+00 2.048383655470819575e-01
3583 7.513700000000001822e+00 1.984042867480437788e-01
3584 7.557199999999999029e+00 2.036756146424995584e-01
3585 7.572199999999999598e+00 1.945464366160429004e-01
3586 7.583400000000000141e+00 2.009021254242970844e-01
3587 7.550900000000000389e+00 1.946522257771536313e-01
3588 7.598900000000000432e+00 1.999635691819886263e-01
3589 7.578700000000000436e+00 2.025785304517731533e-01
3590 7.591099999999999959e+00 2.076830975308294192e-01
3591 7.598799999999999777e+00 1.966221655866906282e-01
3592 7.609699999999999243e+00 1.890459229922719087e-01
3593 7.617699999999999250e+00 1.889297250302343911e-01
3594 7.596300000000001162e+00 1.865947507300245722e-01
3595 7.603600000000001913e+00 1.945564288323570479e-01
3596 7.588600000000001344e+00 1.882430981470502585e-01
3597 7.555100000000000371e+00 1.905568917672619267e-01
3598 7.552100000000000257e+00 1.955636699389741440e-01
3599 7.569600000000001216e+00 1.912706564008186116e-01
3600 7.574399999999999800e+00 2.004414727545175134e-01
3601 7.610600000000000698e+00 2.013192092176004366e-01
3602 7.586700000000000443e+00 1.934875215614691446e-01
3603 7.618600000000000705e+00 1.989145645748445768e-01
3604 7.589599999999999902e+00 1.817279945412923481e-01
3605 7.615800000000000125e+00 1.852673635587229195e-01
3606 7.640099999999999447e+00 1.844228537898706388e-01
3607 7.608400000000000496e+00 1.876552264126955527e-01
3608 7.634800000000000253e+00 1.908362020162841233e-01
3609 7.623900000000000787e+00 1.863192126432482720e-01
3610 7.615100000000000868e+00 1.711306781380824982e-01
3611 7.620500000000001606e+00 1.836880643917835065e-01
3612 7.639000000000000234e+00 1.772211612646750478e-01
3613 7.638500000000000512e+00 1.783117074114877187e-01
3614 7.652099999999999902e+00 1.741582297797034384e-01
3615 7.643300000000001759e+00 1.791997237721085767e-01
3616 7.619299999999999962e+00 1.970235036740540513e-01
3617 7.585500000000000576e+00 2.031516305620016394e-01
3618 7.601999999999999424e+00 1.950813163785808935e-01
3619 7.615500000000001712e+00 1.969642734101796910e-01
3620 7.617600000000000371e+00 1.932874646737340885e-01
3621 7.629699999999999704e+00 1.914378776522556724e-01
3622 7.626299999999998747e+00 1.956148281700546276e-01
3623 7.629000000000000448e+00 2.098977370054283531e-01
3624 7.627100000000000435e+00 2.024149426302317978e-01
3625 7.640300000000001646e+00 2.042951321005960219e-01
3626 7.622500000000000497e+00 1.937232691237684434e-01
3627 7.623300000000000409e+00 1.908234812595137331e-01
3628 7.666700000000000514e+00 2.039817663419944138e-01
3629 7.643000000000000682e+00 1.975368826320796634e-01
3630 7.632800000000000473e+00 1.976435073560474653e-01
3631 7.595900000000000318e+00 1.962029281127067593e-01
3632 7.591200000000000614e+00 1.768957772248958282e-01
3633 7.585600000000001231e+00 1.863552092107971514e-01
3634 7.575300000000000367e+00 2.019135978580937629e-01
3635 7.553100000000000591e+00 1.912440561167849939e-01
3636 7.558900000000001285e+00 1.862597353160365954e-01
3637 7.599400000000000155e+00 2.040302036464209379e-01
3638 7.607999999999999652e+00 2.046055228971104811e-01
3639 7.642900000000000027e+00 2.044111273879188895e-01
3640 7.659000000000000696e+00 2.065629686076378702e-01
3641 7.658499999999998309e+00 2.098125949508274635e-01
3642 7.687700000000001310e+00 2.081935181507819921e-01
3643 7.685000000000000497e+00 2.182477033097942609e-01
3644 7.661500000000001087e+00 2.175455469551146326e-01
3645 7.674499999999999211e+00 2.310635518639839736e-01
3646 7.670499999999999652e+00 2.131876755349614572e-01
3647 7.660799999999999166e+00 2.162250586772957450e-01
3648 7.673799999999999955e+00 2.189221231397137646e-01
3649 7.673600000000000421e+00 2.055446034319558524e-01
3650 7.666100000000000136e+00 2.157913552485362652e-01
3651 7.669700000000000628e+00 2.182442691114704902e-01
3652 7.676300000000000345e+00 2.149900486069063754e-01
3653 7.697500000000000675e+00 2.144503322450212468e-01
3654 7.687399999999999345e+00 2.149224604363164093e-01
3655 7.656399999999999650e+00 2.255061063474778915e-01
3656 7.656800000000001383e+00 2.255795114809853730e-01
3657 7.674200000000000799e+00 2.209312019611535394e-01
3658 7.653800000000001269e+00 2.273398689187622057e-01
3659 7.691599999999999326e+00 2.291870502449908920e-01
3660 7.665700000000001069e+00 2.257090627334223942e-01
3661 7.660999999999999588e+00 2.287113464609922264e-01
3662 7.667299999999999116e+00 2.166936108887383416e-01
3663 7.647799999999999265e+00 2.272447491142533804e-01
3664 7.643599999999999284e+00 2.253921116632078558e-01
3665 7.644700000000000273e+00 2.290304805042333025e-01
3666 7.663200000000000678e+00 2.311162824207762256e-01
3667 7.653200000000000003e+00 2.407568399859077724e-01
3668 7.679799999999998406e+00 2.329367210209673522e-01
3669 7.654099999999999682e+00 2.350328679142556498e-01
3670 7.676599999999998758e+00 2.231595034946976253e-01
3671 7.686900000000001398e+00 2.350583948724231098e-01
3672 7.669599999999999973e+00 2.234963623865050542e-01
3673 7.646100000000001451e+00 2.072556127104885904e-01
3674 7.641700000000000159e+00 2.095685591876796927e-01
3675 7.666599999999999859e+00 2.207534914786173086e-01
3676 7.692000000000000171e+00 1.983155062016079828e-01
3677 7.678900000000000503e+00 2.065244513368816592e-01
3678 7.677899999999999281e+00 1.996495654891339566e-01
3679 7.653100000000000236e+00 2.038993599793780254e-01
3680 7.636800000000000921e+00 2.108111382256639132e-01
3681 7.648200000000000109e+00 2.155845449006027481e-01
3682 7.664399999999998769e+00 2.095476652220205072e-01
3683 7.673299999999999343e+00 2.085469275726688498e-01
3684 7.626199999999999868e+00 2.020069701767737702e-01
3685 7.660800000000000054e+00 2.073452579636196891e-01
3686 7.651100000000001344e+00 2.020561035950163564e-01
3687 7.647599999999999731e+00 2.009928953968273813e-01
3688 7.634500000000000064e+00 1.920343849418639504e-01
3689 7.622899999999999565e+00 1.888895682667520448e-01
3690 7.644000000000000128e+00 1.718878122497345950e-01
3691 7.643000000000000682e+00 1.805263969617740272e-01
3692 7.628900000000001569e+00 1.903457091714966798e-01
3693 7.664399999999998769e+00 1.898242977071164517e-01
3694 7.705499999999998906e+00 1.918045489554406069e-01
3695 7.671200000000001573e+00 1.798978487920297742e-01
3696 7.664099999999999469e+00 1.778490061822106116e-01
3697 7.684499999999999886e+00 1.910602653614821567e-01
3698 7.706500000000001016e+00 1.923532297623307685e-01
3699 7.742900000000000560e+00 1.857470565042687038e-01
3700 7.759600000000000719e+00 1.895276338690482509e-01
3701 7.749399999999999622e+00 1.849676836639309041e-01
3702 7.765200000000000102e+00 1.881576360395718628e-01
3703 7.751100000000000989e+00 1.875369003689672520e-01
3704 7.714599999999999902e+00 1.932923795704321324e-01
3705 7.704800000000000537e+00 1.903166203987449179e-01
3706 7.769599999999999618e+00 1.830195727237935999e-01
3707 7.719700000000000450e+00 1.853539883574130687e-01
3708 7.753600000000000492e+00 1.922248787228125755e-01
3709 7.719999999999998863e+00 1.853483746893940243e-01
3710 7.694300000000000139e+00 1.718836263289786614e-01
3711 7.727400000000000269e+00 1.701826195591076563e-01
3712 7.705200000000002269e+00 1.837932969397959304e-01
3713 7.718300000000001049e+00 1.764153082926761540e-01
3714 7.716799999999999216e+00 1.819154089130438634e-01
3715 7.734600000000000364e+00 1.863630435467289181e-01
3716 7.750099999999998879e+00 1.913899396520098994e-01
3717 7.738400000000000389e+00 1.821564821794711686e-01
3718 7.757399999999999629e+00 1.838863888383258649e-01
3719 7.769499999999998963e+00 2.003740127860896003e-01
3720 7.727499999999999147e+00 2.009302988600772388e-01
3721 7.736899999999998556e+00 1.944116483135719109e-01
3722 7.713500000000000689e+00 1.900087497985289697e-01
3723 7.726699999999999235e+00 1.916581357521771889e-01
3724 7.695600000000001550e+00 1.875784209337523767e-01
3725 7.710099999999999731e+00 1.893981230107626978e-01
3726 7.705500000000000682e+00 2.029916377588002752e-01
3727 7.740900000000000780e+00 2.082268690635288855e-01
3728 7.756399999999999295e+00 2.112285586751942168e-01
3729 7.747800000000000686e+00 2.018430974792053689e-01
3730 7.740699999999999470e+00 2.096879133378936055e-01
3731 7.712100000000001288e+00 2.005886562096670378e-01
3732 7.689199999999999591e+00 1.846843144395322600e-01
3733 7.697599999999999554e+00 1.963430772907463484e-01
3734 7.705200000000002269e+00 1.863273356220176147e-01
3735 7.676400000000001000e+00 1.841674889876060428e-01
3736 7.703200000000000713e+00 1.828246591682860800e-01
3737 7.693199999999999150e+00 1.904978110110454037e-01
3738 7.705200000000000493e+00 1.903635364243898564e-01
3739 7.692600000000000549e+00 1.946796445445697632e-01
3740 7.695299999999998697e+00 1.988188647990929425e-01
3741 7.691100000000000492e+00 1.920344474306627802e-01
3742 7.695399999999999352e+00 1.952321285034817611e-01
3743 7.683099999999998708e+00 1.963232258292430810e-01
3744 7.704600000000001003e+00 1.856487112802024941e-01
3745 7.704000000000002402e+00 1.971465952026561219e-01
3746 7.674400000000000333e+00 1.964667503675876226e-01
3747 7.662399999999999878e+00 1.920526594452677538e-01
3748 7.722400000000000375e+00 2.017477236550637432e-01
3749 7.723099999999999632e+00 2.205811165988602607e-01
3750 7.722599999999999909e+00 2.244785602234654065e-01
3751 7.718999999999999417e+00 2.157721483417170683e-01
3752 7.693999999999999950e+00 2.172166660272641103e-01
3753 7.698199999999999932e+00 2.215598700125994691e-01
3754 7.679999999999999716e+00 2.203216285342861069e-01
3755 7.687400000000001121e+00 2.213318413604332957e-01
3756 7.680700000000001637e+00 2.087592896136599707e-01
3757 7.703000000000000291e+00 2.199093449583258975e-01
3758 7.709999999999999076e+00 2.149527855134703569e-01
3759 7.714100000000000179e+00 2.197274425282376431e-01
3760 7.711100000000000065e+00 2.115853704772615584e-01
3761 7.693300000000000693e+00 2.075649801869284272e-01
3762 7.707000000000000739e+00 2.034397699566138085e-01
3763 7.696099999999999497e+00 2.014981116536827266e-01
3764 7.709600000000000009e+00 2.129751722619328547e-01
3765 7.678900000000000503e+00 2.114069275118485303e-01
3766 7.718400000000000816e+00 2.166161674483231825e-01
3767 7.693399999999999572e+00 2.121459497610076739e-01
3768 7.659999999999999254e+00 2.157272815385202214e-01
3769 7.671699999999999520e+00 1.994342021820730559e-01
3770 7.694099999999998829e+00 2.054892916918056311e-01
3771 7.688599999999999213e+00 2.172252839795588419e-01
3772 7.683700000000001751e+00 2.079047883046467871e-01
3773 7.671200000000000685e+00 2.141068331464457408e-01
3774 7.683100000000001373e+00 2.051010702068616354e-01
3775 7.656299999999999883e+00 2.109914713916181406e-01
3776 7.680600000000000982e+00 2.139546307047360540e-01
3777 7.682700000000001417e+00 2.184209261952708980e-01
3778 7.664099999999999469e+00 2.158638668235144387e-01
3779 7.598999999999999311e+00 2.180189441310088905e-01
3780 7.627300000000000857e+00 2.211666362722912449e-01
3781 7.627500000000000391e+00 2.282475958252353221e-01
3782 7.608199999999999186e+00 2.169230647026727521e-01
3783 7.609700000000001019e+00 2.093861528372876479e-01
3784 7.625799999999999912e+00 2.143806800996768402e-01
3785 7.629600000000000826e+00 2.127162523174944697e-01
3786 7.612900000000000666e+00 2.120905207688452698e-01
3787 7.626999999999998003e+00 2.353693268036427255e-01
3788 7.652899999999999814e+00 2.245863954027492171e-01
3789 7.655299999999999550e+00 2.137261822987534809e-01
3790 7.660600000000000520e+00 2.175527614166274104e-01
3791 7.642500000000000959e+00 2.291551112238170151e-01
3792 7.634300000000001418e+00 2.319924589291643413e-01
3793 7.617400000000000837e+00 2.329929698510236624e-01
3794 7.680800000000000516e+00 2.286740387538560015e-01
3795 7.686100000000000598e+00 2.340581316681818735e-01
3796 7.705100000000001614e+00 2.269215481174055304e-01
3797 7.695500000000000895e+00 2.382056359534761303e-01
3798 7.698199999999999932e+00 2.358893723761203987e-01
3799 7.706399999999999473e+00 2.289323131408058931e-01
3800 7.681600000000000428e+00 2.342902558793258649e-01
3801 7.708700000000002106e+00 2.437697294579456442e-01
3802 7.730999999999999872e+00 2.359210037279427241e-01
3803 7.703300000000000480e+00 2.356948047794011070e-01
3804 7.688199999999999257e+00 2.323816602057915959e-01
3805 7.654200000000000337e+00 2.320762719452378608e-01
3806 7.702700000000000102e+00 2.293065219307989511e-01
3807 7.681100000000000705e+00 2.323430416431703227e-01
3808 7.677500000000000213e+00 2.232085683839219459e-01
3809 7.672400000000000553e+00 2.188630256576016286e-01
3810 7.630700000000000038e+00 2.186912458238783608e-01
3811 7.641000000000000014e+00 2.085902682293687416e-01
3812 7.626300000000000523e+00 2.075997133909389669e-01
3813 7.645700000000000607e+00 2.186315645097934024e-01
3814 7.641900000000001469e+00 2.276559882805632429e-01
3815 7.631600000000000605e+00 2.299288672611596585e-01
3816 7.615999999999997883e+00 2.271944101425032170e-01
3817 7.644700000000000273e+00 2.344356222932000300e-01
3818 7.644199999999999662e+00 2.364313346407365679e-01
3819 7.609699999999999243e+00 2.257390108067278134e-01
3820 7.598000000000000753e+00 2.315154422495397935e-01
3821 7.608999999999999098e+00 2.330758674766651717e-01
3822 7.588899999999999757e+00 2.176885596442771631e-01
3823 7.661200000000000898e+00 2.227799721698519031e-01
3824 7.657700000000000173e+00 2.295316993358433588e-01
3825 7.667100000000000470e+00 2.287263189928084861e-01
3826 7.684099999999999042e+00 2.312718076203841844e-01
3827 7.679199999999998916e+00 2.123124960994995369e-01
3828 7.702399999999999025e+00 2.303421889276907053e-01
3829 7.701999999999999957e+00 2.139783633921896744e-01
3830 7.665300000000000225e+00 2.116703592853755589e-01
3831 7.654700000000000060e+00 2.125071316450344305e-01
3832 7.638799999999998924e+00 2.082474393600074469e-01
3833 7.664900000000000269e+00 2.112494946739517931e-01
3834 7.670799999999999841e+00 2.021806518933005892e-01
3835 7.655899999999999928e+00 2.067763743757975170e-01
3836 7.676600000000000534e+00 2.074205968557606694e-01
3837 7.690600000000000769e+00 2.178219089072539749e-01
3838 7.686199999999999477e+00 2.069230678295679582e-01
3839 7.696200000000000152e+00 2.220366546316170364e-01
3840 7.714100000000000179e+00 2.186585671772317829e-01
3841 7.704000000000000625e+00 2.017799791852501745e-01
3842 7.707800000000000651e+00 2.002630669893977200e-01
3843 7.711800000000001098e+00 2.100485086831134773e-01
3844 7.693399999999999572e+00 2.089232490652966345e-01
3845 7.696900000000001185e+00 2.117607824881651279e-01
3846 7.684499999999999886e+00 2.132420338488638656e-01
3847 7.703599999999999781e+00 2.122023656795559710e-01
3848 7.665200000000000458e+00 2.183476494034226334e-01
3849 7.710999999999998522e+00 2.208676526791553130e-01
3850 7.711200000000000720e+00 2.238829515617480059e-01
3851 7.701600000000000890e+00 2.213139037656693398e-01
3852 7.716099999999999959e+00 2.220012364830429574e-01
3853 7.693299999999998917e+00 2.319272752394594683e-01
3854 7.689799999999999969e+00 2.226723961338718805e-01
3855 7.702500000000000568e+00 2.187716275022884016e-01
3856 7.700799999999998313e+00 2.189081908015321210e-01
3857 7.653900000000001924e+00 2.026850981202120427e-01
3858 7.699600000000001110e+00 2.083731844551980628e-01
3859 7.677299999999999791e+00 2.133034481671592653e-01
3860 7.661900000000000155e+00 2.067076413681893654e-01
3861 7.659099999999999575e+00 2.045157426703382575e-01
3862 7.675500000000001322e+00 2.193511910156860367e-01
3863 7.702000000000000846e+00 2.230871578553996204e-01
3864 7.708799999999999208e+00 2.136293425538729474e-01
3865 7.694300000000000139e+00 2.216815305793425062e-01
3866 7.695399999999999352e+00 2.220880546089771257e-01
3867 7.705200000000002269e+00 2.279501612195087290e-01
3868 7.728600000000000136e+00 2.307283337607237694e-01
3869 7.727700000000000458e+00 2.300981986022489489e-01
3870 7.724400000000000155e+00 2.387122619389293043e-01
3871 7.704500000000001236e+00 2.246980306989805332e-01
3872 7.744499999999999496e+00 2.330836008817437077e-01
3873 7.761200000000000543e+00 2.262026878708561228e-01
3874 7.785500000000000753e+00 2.254485418005625630e-01
3875 7.766000000000000014e+00 2.324207391778969345e-01
3876 7.726399999999999935e+00 2.187505062851283766e-01
3877 7.722000000000001307e+00 2.181699337672356465e-01
3878 7.715600000000000236e+00 2.178704293840721673e-01
3879 7.725699999999998902e+00 2.200331815885958608e-01
3880 7.695299999999998697e+00 2.059658733868307556e-01
3881 7.704500000000000348e+00 2.128701599567210112e-01
3882 7.704200000000000159e+00 2.052155354742909443e-01
3883 7.696200000000000152e+00 2.058524617292686043e-01
3884 7.721400000000000041e+00 2.231646566999352377e-01
3885 7.714599999999999902e+00 2.128529163530535617e-01
3886 7.751299999999998747e+00 2.188667197177315005e-01
3887 7.745199999999999640e+00 2.188775822234885204e-01
3888 7.721000000000001862e+00 2.199365817684726110e-01
3889 7.742399999999999061e+00 2.221437462545366448e-01
3890 7.704099999999999504e+00 2.112160718316671570e-01
3891 7.708200000000000607e+00 2.016724968854206324e-01
3892 7.715399999999999814e+00 2.050250813924968940e-01
3893 7.719599999999999795e+00 2.113726661609773849e-01
3894 7.711599999999998900e+00 2.093150830685643060e-01
3895 7.717900000000000205e+00 2.330228508108163898e-01
3896 7.726499999999999702e+00 2.129290139929267411e-01
3897 7.717399999999999594e+00 2.122860428761155771e-01
3898 7.718300000000001049e+00 2.036667891434438271e-01
3899 7.725200000000000955e+00 1.986952842923052631e-01
3900 7.744600000000000151e+00 2.028334883592943505e-01
3901 7.744899999999999451e+00 2.088336874165659940e-01
3902 7.763400000000001633e+00 1.965164217056680762e-01
3903 7.739099999999998758e+00 1.936634942367817525e-01
3904 7.710600000000001231e+00 1.945099072026923726e-01
3905 7.715999999999999304e+00 1.985085388591633637e-01
3906 7.741499999999999382e+00 2.065539275830890753e-01
3907 7.727900000000000880e+00 2.000305201712979375e-01
3908 7.754600000000000826e+00 2.146382165412301368e-01
3909 7.779400000000000759e+00 2.109435090255208645e-01
3910 7.768800000000000594e+00 2.152534227370148656e-01
3911 7.762100000000001110e+00 2.189740372738283591e-01
3912 7.747700000000000031e+00 2.161476833093521621e-01
3913 7.746199999999999086e+00 2.067758593259861610e-01
3914 7.730299999999999727e+00 2.143001189920341332e-01
3915 7.740100000000000868e+00 2.167388959093405898e-01
3916 7.700800000000000978e+00 2.111286716673033970e-01
3917 7.719599999999999795e+00 2.128932220621407301e-01
3918 7.705999999999998629e+00 2.275682315262831656e-01
3919 7.684300000000000352e+00 2.193268816173703784e-01
3920 7.645799999999999486e+00 2.195755815203503380e-01
3921 7.671700000000001296e+00 2.117942421313668000e-01
3922 7.657100000000001572e+00 2.216810073055424934e-01
3923 7.614200000000001189e+00 2.096336232573391134e-01
3924 7.655800000000001049e+00 2.099123054992251269e-01
3925 7.643599999999999284e+00 2.180998486932075042e-01
3926 7.664799999999999613e+00 2.227035608157175162e-01
3927 7.665099999999999802e+00 2.169316228676677061e-01
3928 7.686100000000000598e+00 2.243926669924844186e-01
3929 7.689899999999999736e+00 2.223901728943974698e-01
3930 7.716500000000000803e+00 2.168392607439897923e-01
3931 7.719100000000000072e+00 2.204072798253270682e-01
3932 7.694800000000000750e+00 2.309038674427086602e-01
3933 7.674100000000001032e+00 2.256303813762676747e-01
3934 7.687699999999999534e+00 2.355655344060332002e-01
3935 7.661700000000000621e+00 2.347581755764854283e-01
3936 7.676600000000000534e+00 2.409035574664682988e-01
3937 7.681799999999999962e+00 2.402970578263495527e-01
3938 7.693500000000002004e+00 2.319928985982114278e-01
3939 7.729499999999999815e+00 2.200758619203840860e-01
3940 7.727999999999999758e+00 2.063492670207481561e-01
3941 7.706500000000000128e+00 2.143809343201955875e-01
3942 7.714999999999998970e+00 2.151334469579288533e-01
3943 7.701200000000000045e+00 2.222590290629381793e-01
3944 7.708399999999999253e+00 2.239549597575369311e-01
3945 7.695300000000000473e+00 2.236156099202379066e-01
3946 7.669199999999998241e+00 2.170614106652769548e-01
3947 7.651500000000000412e+00 2.213808144352170659e-01
3948 7.683000000000001606e+00 2.337910605647700035e-01
3949 7.688200000000000145e+00 2.300500728102470027e-01
3950 7.708200000000000607e+00 2.237576278029420607e-01
3951 7.641499999999998849e+00 2.296720379149364555e-01
3952 7.683499999999999552e+00 2.254935586663175673e-01
3953 7.698099999999999277e+00 2.165796597097705001e-01
3954 7.672600000000000087e+00 2.201413273331474518e-01
3955 7.683300000000000018e+00 2.190688499079683493e-01
3956 7.692600000000000549e+00 2.139755219645461670e-01
3957 7.675600000000000200e+00 2.185707757226477144e-01
3958 7.672799999999999621e+00 2.096031869986713092e-01
3959 7.718700000000000117e+00 2.075399744627525189e-01
3960 7.700100000000000833e+00 2.089265157896430525e-01
3961 7.690700000000001424e+00 2.127958199777428838e-01
3962 7.699299999999999145e+00 2.106951375803437221e-01
3963 7.687500000000000000e+00 2.251552908550007726e-01
3964 7.695400000000001128e+00 2.220424824217203386e-01
3965 7.704099999999999504e+00 2.097020958407426194e-01
3966 7.700900000000001633e+00 2.037989916559942716e-01
3967 7.689600000000000435e+00 2.103307966038258925e-01
3968 7.711200000000000720e+00 2.131518144421951089e-01
3969 7.680699999999999861e+00 2.157557901888149665e-01
3970 7.705000000000000959e+00 2.130818152729133941e-01
3971 7.712999999999999190e+00 2.148667494052999838e-01
3972 7.675200000000001133e+00 2.096843723313684960e-01
3973 7.669400000000000439e+00 2.155758891898626739e-01
3974 7.702499999999998792e+00 2.184941303559433945e-01
3975 7.666900000000000936e+00 2.226543262548472957e-01
3976 7.698900000000000077e+00 2.229599268927041633e-01
3977 7.694800000000000750e+00 2.222249670941588706e-01
3978 7.687500000000000000e+00 2.202025090683573383e-01
3979 7.678200000000001246e+00 2.226743721221641492e-01
3980 7.668400000000000993e+00 2.100974155005244648e-01
3981 7.667800000000001504e+00 2.130386256057806016e-01
3982 7.667300000000000004e+00 2.118268184154216138e-01
3983 7.665399999999999991e+00 2.135319273551380959e-01
3984 7.687399999999999345e+00 2.170190867181962802e-01
3985 7.676999999999999602e+00 2.030206886009404132e-01
3986 7.642200000000000770e+00 2.041442529193511213e-01
3987 7.642400000000000304e+00 2.035909722949424128e-01
3988 7.687099999999999156e+00 1.987215866482551219e-01
3989 7.674800000000000288e+00 2.092145692823518255e-01
3990 7.729499999999998927e+00 2.106324405213973461e-01
3991 7.722199999999999065e+00 2.140980990107104742e-01
3992 7.674899999999999167e+00 2.032012032444689698e-01
3993 7.722099999999999298e+00 2.058219837626681092e-01
3994 7.709399999999999586e+00 1.983426429187632456e-01
3995 7.708099999999999064e+00 2.206424007302313361e-01
3996 7.722999999999998977e+00 2.168192795855570787e-01
3997 7.716800000000000992e+00 2.176121228240743000e-01
3998 7.714499999999999247e+00 2.171448940224015300e-01
3999 7.722399999999998599e+00 2.146893662946536829e-01
4000 7.734900000000000553e+00 2.154976310774668891e-01
4001 7.700100000000000833e+00 2.221485291421035069e-01
4002 7.678200000000001246e+00 2.170564811287605811e-01
4003 7.690600000000000769e+00 2.141060578311598794e-01
4004 7.688599999999999213e+00 2.006294694206212648e-01
4005 7.679299999999999571e+00 2.179287521186683285e-01
4006 7.673799999999998178e+00 2.132637709504359158e-01
4007 7.696000000000000618e+00 2.120871990479387681e-01
4008 7.692499999999999893e+00 2.110623249184940819e-01
4009 7.672300000000001674e+00 1.957036049744614037e-01
4010 7.669899999999998386e+00 2.018890016816170807e-01
4011 7.694700000000000095e+00 2.076780224289512811e-01
4012 7.700000000000000178e+00 2.036711565244328226e-01
4013 7.697300000000000253e+00 2.134581012751682605e-01
4014 7.700499999999998124e+00 2.086944776461513162e-01
4015 7.672900000000001164e+00 2.031416476254931380e-01
4016 7.669800000000000395e+00 1.969777043220882484e-01
4017 7.650000000000000355e+00 1.986709842931271286e-01
4018 7.688100000000000378e+00 1.987113207645703761e-01
4019 7.663999999999999702e+00 2.063920056591339591e-01
4020 7.663899999999999935e+00 1.995154354930965823e-01
4021 7.662799999999999834e+00 2.006790372709615911e-01
4022 7.689899999999999736e+00 2.048425468500135738e-01
4023 7.693299999999998917e+00 2.086932222186431707e-01
4024 7.667600000000000193e+00 2.009649322643131120e-01
4025 7.698000000000000398e+00 1.954071646588220468e-01
4026 7.703400000000000247e+00 2.029845905481497126e-01
4027 7.719799999999999329e+00 1.995434188340973747e-01
4028 7.701999999999999957e+00 1.966291433129890021e-01
4029 7.667199999999999349e+00 1.879879145051616685e-01
4030 7.681400000000001782e+00 1.857953820739363660e-01
4031 7.678499999999999659e+00 1.907279345035750306e-01
4032 7.684199999999998809e+00 2.010209839792850561e-01
4033 7.698700000000000543e+00 1.917438942965330184e-01
4034 7.671800000000000175e+00 2.001294481079683441e-01
4035 7.710200000000000387e+00 1.989030316511038177e-01
4036 7.708299999999999486e+00 1.974197077294969072e-01
4037 7.711100000000000065e+00 1.991628705356497664e-01
4038 7.703700000000000436e+00 1.863499423128431864e-01
4039 7.715899999999999537e+00 1.902842321370848411e-01
4040 7.744399999999998840e+00 1.999287973254478545e-01
4041 7.756999999999999673e+00 1.990101002461934498e-01
4042 7.718500000000000583e+00 2.014731371672163485e-01
4043 7.727400000000001157e+00 2.054462070713402033e-01
4044 7.719599999999999795e+00 1.937732282850238852e-01
4045 7.720600000000000129e+00 1.993810021040119396e-01
4046 7.708400000000000141e+00 1.929338332175048187e-01
4047 7.762100000000001110e+00 2.056910036924317897e-01
4048 7.726000000000000867e+00 1.864791141120098750e-01
4049 7.730899999999998329e+00 1.927326360531603777e-01
4050 7.747300000000000075e+00 2.041714989904319932e-01
4051 7.756099999999999106e+00 1.992238163473434021e-01
4052 7.757599999999999163e+00 1.921483385304176283e-01
4053 7.731799999999999784e+00 1.892070188972913292e-01
4054 7.738500000000000156e+00 1.989745335463813103e-01
4055 7.727800000000000225e+00 1.926526823067874206e-01
4056 7.754600000000000826e+00 2.036284459499703714e-01
4057 7.739300000000000068e+00 1.936187000266244851e-01
4058 7.726500000000001478e+00 1.948265510653000576e-01
4059 7.733999999999999986e+00 1.901036033324986496e-01
4060 7.706199999999998163e+00 1.871302647889966364e-01
4061 7.671900000000000830e+00 1.766188806441712500e-01
4062 7.682900000000000951e+00 1.800731212591152319e-01
4063 7.725200000000000955e+00 1.811322610690872525e-01
4064 7.706100000000001060e+00 1.832367566838051243e-01
4065 7.705600000000001337e+00 1.786620384972699704e-01
4066 7.716400000000000148e+00 1.858541471154195324e-01
4067 7.713899999999999757e+00 1.712115329059348268e-01
4068 7.736900000000000333e+00 1.984978312224090491e-01
4069 7.726399999999999935e+00 1.799505598768728065e-01
4070 7.735800000000000232e+00 1.794760039671041973e-01
4071 7.729499999999999815e+00 1.889353460843153365e-01
4072 7.732999999999999652e+00 1.926184830175961260e-01
4073 7.743999999999999773e+00 2.075577028202036656e-01
4074 7.727600000000000691e+00 1.906929573948655254e-01
4075 7.720599999999999241e+00 1.899915366536098771e-01
4076 7.745899999999998897e+00 1.939561007032260809e-01
4077 7.755399999999998961e+00 2.038235118920287414e-01
4078 7.790100000000000691e+00 1.986861570417023104e-01
4079 7.760700000000001708e+00 1.948635445638818575e-01
4080 7.774500000000000632e+00 1.957369791327127073e-01
4081 7.762000000000000455e+00 2.027562082896599005e-01
4082 7.784500000000001307e+00 2.104319961412712825e-01
4083 7.772000000000000242e+00 1.942318717409683426e-01
4084 7.755399999999999849e+00 2.063196161299259701e-01
4085 7.767999999999998906e+00 1.988664878756599141e-01
4086 7.773700000000000720e+00 2.123130730784140441e-01
4087 7.762900000000001910e+00 2.186585214438257208e-01
4088 7.791200000000000792e+00 2.164254975736453201e-01
4089 7.798500000000001542e+00 2.003679739878606314e-01
4090 7.788499999999999091e+00 2.036155814273552522e-01
4091 7.771200000000000330e+00 1.940718320622546456e-01
4092 7.767000000000000348e+00 1.979669669414571287e-01
4093 7.777599999999999625e+00 1.974928454400309841e-01
4094 7.769900000000001583e+00 1.958369959941174965e-01
4095 7.792200000000001125e+00 1.978733837584023825e-01
4096 7.775700000000000500e+00 1.868598431980503516e-01
4097 7.773900000000000254e+00 1.807118396785335201e-01
4098 7.758700000000000152e+00 1.761471572294028842e-01
4099 7.756500000000000838e+00 1.755418611044100852e-01
4100 7.709200000000000053e+00 1.746883396223113394e-01
4101 7.729900000000000659e+00 1.836548093571198081e-01
4102 7.730900000000000105e+00 1.745640541463218398e-01
4103 7.733000000000001428e+00 1.860681058107487018e-01
4104 7.697899999999999743e+00 1.678786138851521281e-01
4105 7.728600000000000136e+00 1.793342800470673903e-01
4106 7.731499999999999595e+00 1.804399207492621282e-01
4107 7.739000000000001656e+00 1.726889110510573533e-01
4108 7.750899999999999679e+00 1.815422512805213440e-01
4109 7.724700000000000344e+00 1.692702011577938426e-01
4110 7.759900000000000020e+00 1.795550862548871973e-01
4111 7.735299999999999621e+00 1.656312198832091132e-01
4112 7.716800000000000992e+00 1.636771700635124838e-01
4113 7.720499999999999474e+00 1.634081546312790012e-01
4114 7.748600000000000598e+00 1.762160151632081173e-01
4115 7.729900000000000659e+00 1.746403991062777661e-01
4116 7.728099999999999525e+00 1.783454204626516437e-01
4117 7.697900000000001519e+00 1.822414030894186909e-01
4118 7.697900000000001519e+00 1.866819461008481784e-01
4119 7.756800000000001027e+00 1.944949253836716907e-01
4120 7.740800000000000125e+00 1.904805396884416413e-01
4121 7.738799999999999457e+00 1.840167275005182013e-01
4122 7.728299999999999947e+00 1.786892302294685042e-01
4123 7.742300000000000182e+00 1.897560038575854535e-01
4124 7.765899999999999359e+00 1.820453487458550401e-01
4125 7.757000000000000561e+00 1.817202795507425195e-01
4126 7.781699999999998951e+00 1.880715316043339302e-01
4127 7.815000000000000391e+00 1.808306389968248606e-01
4128 7.814000000000001833e+00 1.900987112002603396e-01
4129 7.762500000000000178e+00 1.799003196217282552e-01
4130 7.756400000000001071e+00 1.900612111926049952e-01
4131 7.763000000000000789e+00 1.929059874653971662e-01
4132 7.803699999999999193e+00 1.941111562996830631e-01
4133 7.782500000000001528e+00 1.979062530593715674e-01
4134 7.776999999999999247e+00 1.982027749553471607e-01
4135 7.811900000000001398e+00 2.042202952695935658e-01
4136 7.823400000000001242e+00 2.005051720031181262e-01
4137 7.819100000000000605e+00 2.027137119190509373e-01
4138 7.800600000000000200e+00 1.971211404187790117e-01
4139 7.771100000000001451e+00 1.975373610231744848e-01
4140 7.807800000000002072e+00 1.948731792730852286e-01
4141 7.813599999999999213e+00 2.008538871916598079e-01
4142 7.816499999999999559e+00 2.097124340615023896e-01
4143 7.775099999999999234e+00 1.972459099702703056e-01
4144 7.793899999999998940e+00 1.923631175667518400e-01
4145 7.849899999999999878e+00 2.028441988325029033e-01
4146 7.810100000000000264e+00 1.965045775548244222e-01
4147 7.840900000000000425e+00 1.950992798551546836e-01
4148 7.819500000000000561e+00 1.901463778250850334e-01
4149 7.844000000000002970e+00 1.976988113267249825e-01
4150 7.778399999999999537e+00 2.000824430078760319e-01
4151 7.795700000000000962e+00 1.900971356964644143e-01
4152 7.767599999999999838e+00 2.021836392985346675e-01
4153 7.794500000000001094e+00 1.968412177365299887e-01
4154 7.796299999999999564e+00 1.876504223283283479e-01
4155 7.798100000000002474e+00 1.874861301536729363e-01
4156 7.782200000000000450e+00 1.872591145979281557e-01
4157 7.750100000000000655e+00 1.835796530119827574e-01
4158 7.771200000000000330e+00 1.915163073996571652e-01
4159 7.789399999999998769e+00 1.888144697844950093e-01
4160 7.787799999999999834e+00 1.874286957752200056e-01
4161 7.745000000000001883e+00 1.807517081523712932e-01
4162 7.746600000000000819e+00 1.826626508074379041e-01
4163 7.740899999999999004e+00 1.819662303835522243e-01
4164 7.749499999999999389e+00 1.811461426583519663e-01
4165 7.725300000000001610e+00 1.852795752369915117e-01
4166 7.747700000000000031e+00 1.759210646852729931e-01
4167 7.713099999999999845e+00 1.619647770350083615e-01
4168 7.740199999999998859e+00 1.833866298288945595e-01
4169 7.750600000000000378e+00 1.906385165699732709e-01
4170 7.746399999999999508e+00 1.874395475880156481e-01
4171 7.712200000000000166e+00 1.831275402554186638e-01
4172 7.731800000000001560e+00 1.780052695849199118e-01
4173 7.728100000000000414e+00 1.730173661803923735e-01
4174 7.756499999999999950e+00 1.711964514819158678e-01
4175 7.727299999999999613e+00 1.870079169447111944e-01
4176 7.762900000000000134e+00 1.801864284567513963e-01
4177 7.759900000000000020e+00 1.874818631228098165e-01
4178 7.777099999999999902e+00 1.837278122658624058e-01
4179 7.765500000000000291e+00 1.879196237756982357e-01
4180 7.769700000000000273e+00 1.896130296155831285e-01
4181 7.769400000000000084e+00 1.893992185833932307e-01
4182 7.782900000000000595e+00 1.934614922923939551e-01
4183 7.794299999999999784e+00 1.850461050657375983e-01
4184 7.781600000000000072e+00 1.909911097407416547e-01
4185 7.793099999999999916e+00 1.975182244756163719e-01
4186 7.782300000000001106e+00 1.924531657313020283e-01
4187 7.782599999999999518e+00 1.917630412775099824e-01
4188 7.785499999999998977e+00 1.944145699272562255e-01
4189 7.836799999999999322e+00 2.068118371853989723e-01
4190 7.840700000000000891e+00 2.010207476854067588e-01
4191 7.812399999999999345e+00 1.934188305207122094e-01
4192 7.783599999999998076e+00 1.917740962695431428e-01
4193 7.776799999999999713e+00 1.902638063321555051e-01
4194 7.845799999999999663e+00 1.997696573556654309e-01
4195 7.784400000000000652e+00 1.955315933551404761e-01
4196 7.844700000000000450e+00 2.014649870324866088e-01
4197 7.810399999999999565e+00 2.077745990250010888e-01
4198 7.789699999999998958e+00 2.046460383198267230e-01
4199 7.825000000000000178e+00 2.073340300095476429e-01
4200 7.781499999999999417e+00 1.973965678526350964e-01
4201 7.791399999999998549e+00 2.038778163508721819e-01
4202 7.797299999999999898e+00 2.021656771066740188e-01
4203 7.787399999999999878e+00 1.967532566439497976e-01
4204 7.828099999999999170e+00 2.100048308968153477e-01
4205 7.842299999999999827e+00 2.121036091159223813e-01
4206 7.862700000000001133e+00 2.223813413935619154e-01
4207 7.843399999999999928e+00 2.071798349260853267e-01
4208 7.786299999999999777e+00 2.024402652636081157e-01
4209 7.828399999999999359e+00 2.073352454359845831e-01
4210 7.807899999999999174e+00 1.935716637320658851e-01
4211 7.846599999999999575e+00 1.915167982188507034e-01
4212 7.854200000000000514e+00 1.980982483516701698e-01
4213 7.817300000000001248e+00 1.999963024658205912e-01
4214 7.810999999999999943e+00 1.898537858458450578e-01
4215 7.817600000000000549e+00 1.894346430830433081e-01
4216 7.802599999999999980e+00 1.881964505510132779e-01
4217 7.819399999999999906e+00 1.934371836023260072e-01
4218 7.841099999999999959e+00 1.874392941728067474e-01
4219 7.833799999999999208e+00 1.861372504363379421e-01
4220 7.848100000000000520e+00 1.892773335611001584e-01
4221 7.843900000000000539e+00 1.885494868728100348e-01
4222 7.882200000000000095e+00 1.737305269663337315e-01
4223 7.866000000000001435e+00 1.801200155451913587e-01
4224 7.844899999999999984e+00 1.822981321901022411e-01
4225 7.836500000000000909e+00 1.860557577716959177e-01
4226 7.796500000000001762e+00 1.810947403984996817e-01
4227 7.804400000000001114e+00 1.852526491038657130e-01
4228 7.834500000000000242e+00 2.022826364273512811e-01
4229 7.820099999999999163e+00 1.974825789785012997e-01
4230 7.852899999999999991e+00 1.934421076187912147e-01
4231 7.887199999999999989e+00 1.997765151362891067e-01
4232 7.867300000000000182e+00 1.853538265048768896e-01
4233 7.834799999999998654e+00 1.845876918973743397e-01
4234 7.884100000000000996e+00 1.781334022579706688e-01
4235 7.821400000000001462e+00 1.733518502929807525e-01
4236 7.817100000000000826e+00 1.748883329441960899e-01
4237 7.806499999999999773e+00 1.758675780239211950e-01
4238 7.823700000000000543e+00 1.708587164882143239e-01
4239 7.823600000000000776e+00 1.794962506572211902e-01
4240 7.849499999999999034e+00 1.812854792861247899e-01
4241 7.844399999999998485e+00 1.881245970095350994e-01
4242 7.800500000000001322e+00 1.877520838765843747e-01
4243 7.809800000000000963e+00 1.674917191982933928e-01
4244 7.806600000000000428e+00 1.734438352896983115e-01
4245 7.790999999999999481e+00 1.781082816715718609e-01
4246 7.810299999999998022e+00 1.924676102620904716e-01
4247 7.771399999999999864e+00 1.815038952750049617e-01
4248 7.761300000000000310e+00 1.899023459570733097e-01
4249 7.769599999999999618e+00 1.866229996543835312e-01
4250 7.808900000000001285e+00 1.935267655907058348e-01
4251 7.798800000000001731e+00 1.760536168330545104e-01
4252 7.776399999999999757e+00 1.930078340378959534e-01
4253 7.792100000000000470e+00 1.929530746062368129e-01
4254 7.783700000000000507e+00 1.900802488424296333e-01
4255 7.779499999999998749e+00 1.885582801151940713e-01
4256 7.796499999999999986e+00 1.738292409233843649e-01
4257 7.800100000000000477e+00 1.675574796898067209e-01
4258 7.797999999999999154e+00 1.775422203308272551e-01
4259 7.791300000000001447e+00 1.695240425426434161e-01
4260 7.808699999999999974e+00 1.709109153916155976e-01
4261 7.795499999999998764e+00 1.726266636415127731e-01
4262 7.788300000000001333e+00 1.740773420063622123e-01
4263 7.837000000000000632e+00 1.872619555595849694e-01
4264 7.828800000000001091e+00 1.817062904799941481e-01
4265 7.822599999999999554e+00 1.747064509398550958e-01
4266 7.796699999999999520e+00 1.772264681135411191e-01
4267 7.778200000000000891e+00 1.846039977898636109e-01
4268 7.784000000000000696e+00 1.842504816818669733e-01
4269 7.792099999999999582e+00 1.808286177572565323e-01
4270 7.773799999999999599e+00 1.878451915807269335e-01
4271 7.768599999999999284e+00 1.843894899390959852e-01
4272 7.770599999999999064e+00 1.654956313622810149e-01
4273 7.746999999999999886e+00 1.714899413959897201e-01
4274 7.782899999999999707e+00 1.675123547682378644e-01
4275 7.763800000000001589e+00 1.572798652084875237e-01
4276 7.732499999999999929e+00 1.419202769163025457e-01
4277 7.746300000000000630e+00 1.494618379386524198e-01
4278 7.774200000000002220e+00 1.568225621522617297e-01
4279 7.704500000000000348e+00 1.497771845108592514e-01
4280 7.727000000000001201e+00 1.583592119202416049e-01
4281 7.766300000000001091e+00 1.488494575065693326e-01
4282 7.734700000000001019e+00 1.528254592664454736e-01
4283 7.760699999999999932e+00 1.510211938768859230e-01
4284 7.742899999999998784e+00 1.370715470110409340e-01
4285 7.770500000000000185e+00 1.363004218628834641e-01
4286 7.766499999999998849e+00 1.421404411137097423e-01
4287 7.744500000000000384e+00 1.308479461053936310e-01
4288 7.771500000000000519e+00 1.453459493759630405e-01
4289 7.766300000000001091e+00 1.523698821946121718e-01
4290 7.753500000000000725e+00 1.463275948001605820e-01
4291 7.783900000000000929e+00 1.492736044985850663e-01
4292 7.776600000000000179e+00 1.353530346907670656e-01
4293 7.779700000000000060e+00 1.363399464573754050e-01
4294 7.747200000000001197e+00 1.402616697462282236e-01
4295 7.737900000000000666e+00 1.298243775259484978e-01
4296 7.768300000000000871e+00 1.340535005137873381e-01
4297 7.786199999999999122e+00 1.493328363086966482e-01
4298 7.766200000000000436e+00 1.336656874444596688e-01
4299 7.745099999999998985e+00 1.473650874528970034e-01
4300 7.776000000000001577e+00 1.467990463184281336e-01
4301 7.788199999999998902e+00 1.530144960453093672e-01
4302 7.768599999999999284e+00 1.478253158291908120e-01
4303 7.782700000000000173e+00 1.499364565407625971e-01
4304 7.806600000000000428e+00 1.519806040256452551e-01
4305 7.796100000000000030e+00 1.436647799566755923e-01
4306 7.773300000000000765e+00 1.451723837374036263e-01
4307 7.825500000000000789e+00 1.450237394359971399e-01
4308 7.802699999999999747e+00 1.525187890064695906e-01
4309 7.812500000000000000e+00 1.523410154882787471e-01
4310 7.820000000000000284e+00 1.379999999999999560e-01
4311 7.787900000000000489e+00 1.348821300246997590e-01
4312 7.768699999999999939e+00 1.454972886345308747e-01
4313 7.775400000000000311e+00 1.430878890752114163e-01
4314 7.761799999999999145e+00 1.425438739476375949e-01
4315 7.742600000000000371e+00 1.385099418814403904e-01
4316 7.782700000000000173e+00 1.438508985025813980e-01
4317 7.775299999999999656e+00 1.322307112587691458e-01
4318 7.804599999999998872e+00 1.363622528414664137e-01
4319 7.817300000000000360e+00 1.347044950994583379e-01
4320 7.783099999999999241e+00 1.361024944664864511e-01
4321 7.761600000000001387e+00 1.297241072430255215e-01
4322 7.760699999999999932e+00 1.379701453213701690e-01
4323 7.804999999999997939e+00 1.384812622703879836e-01
4324 7.779200000000000337e+00 1.469484127168443066e-01
4325 7.791100000000000136e+00 1.489189343233425222e-01
4326 7.764300000000000423e+00 1.390605659416068451e-01
4327 7.758899999999999686e+00 1.390013273317920461e-01
4328 7.777299999999999436e+00 1.553546941678942972e-01
4329 7.790300000000000225e+00 1.466253763848536229e-01
4330 7.775799999999998491e+00 1.477124097697955218e-01
4331 7.783800000000001162e+00 1.465965756762414585e-01
4332 7.818500000000000227e+00 1.478600858920351147e-01
4333 7.787499999999999645e+00 1.449393838816765423e-01
4334 7.773999999999999133e+00 1.393225035663657740e-01
4335 7.783499999999999197e+00 1.421730811370422176e-01
4336 7.779100000000001458e+00 1.460170846168351022e-01
4337 7.814700000000000202e+00 1.572881464065235824e-01
4338 7.826900000000000190e+00 1.392351571981731706e-01
4339 7.807999999999999829e+00 1.474600962972694995e-01
4340 7.807900000000000951e+00 1.491769050490055482e-01
4341 7.830299999999999372e+00 1.418965151087228926e-01
4342 7.835099999999999731e+00 1.545558442764297102e-01
4343 7.824299999999999145e+00 1.339859731464454473e-01
4344 7.831200000000000827e+00 1.373531797957367184e-01
4345 7.818000000000000504e+00 1.367027432058333103e-01
4346 7.846700000000000230e+00 1.375976053570700797e-01
4347 7.782000000000000917e+00 1.228249160390512545e-01
4348 7.806700000000001083e+00 1.212101522150682426e-01
4349 7.774400000000001754e+00 1.239416152871987975e-01
4350 7.801299999999999457e+00 1.321565775888585703e-01
4351 7.824099999999999611e+00 1.387172267600530473e-01
4352 7.811100000000000598e+00 1.300366448352155424e-01
4353 7.769899999999999807e+00 1.180914433818131964e-01
4354 7.844500000000000917e+00 1.330999812171286545e-01
4355 7.840799999999999770e+00 1.333161505594877283e-01
4356 7.841200000000000614e+00 1.384254889823401946e-01
4357 7.845900000000000318e+00 1.475588323347674091e-01
4358 7.859599999999998587e+00 1.564535202544193038e-01
4359 7.872799999999998022e+00 1.524224261714790807e-01
4360 7.863200000000001744e+00 1.631037583871077501e-01
4361 7.863200000000000855e+00 1.607059301954970598e-01
4362 7.871300000000000630e+00 1.640204895737114865e-01
4363 7.879399999999999515e+00 1.681438788656905714e-01
4364 7.887099999999999334e+00 1.794635032534470376e-01
4365 7.905099999999999127e+00 1.783371217666136765e-01
4366 7.876800000000000246e+00 1.745705473440465061e-01
4367 7.876400000000001178e+00 1.641822889351954584e-01
4368 7.875400000000000844e+00 1.545441166787011600e-01
4369 7.869699999999999918e+00 1.516963447153556188e-01
4370 7.914200000000001012e+00 1.447011955721168308e-01
4371 7.868600000000000705e+00 1.477731504705776522e-01
4372 7.871900000000001008e+00 1.679191144569313898e-01
4373 7.887500000000000178e+00 1.586467301900671423e-01
4374 7.883899999999999686e+00 1.633243674409915192e-01
4375 7.871400000000001285e+00 1.588253883987066073e-01
4376 7.857800000000000118e+00 1.578311629558623863e-01
4377 7.868500000000000050e+00 1.560981902521614284e-01
4378 7.858600000000000030e+00 1.503291854564507424e-01
4379 7.861400000000000610e+00 1.617686125303670064e-01
4380 7.866400000000000503e+00 1.463143328590879311e-01
4381 7.839299999999999713e+00 1.519143212472082449e-01
4382 7.836100000000000065e+00 1.547896282055098993e-01
4383 7.879299999999998860e+00 1.429080158703492642e-01
4384 7.901000000000001577e+00 1.528121068502100721e-01
4385 7.925100000000000477e+00 1.660550782120197577e-01
4386 7.895399999999999530e+00 1.480740490430378919e-01
4387 7.910500000000000753e+00 1.552606357065434706e-01
4388 7.931600000000000428e+00 1.566726013060356637e-01
4389 7.917300000000000004e+00 1.511020880067512617e-01
4390 7.934100000000000819e+00 1.525228802508003245e-01
4391 7.942000000000000171e+00 1.680696879273594069e-01
4392 7.924300000000000566e+00 1.530448986408890211e-01
4393 7.939599999999998658e+00 1.624267342527084823e-01
4394 7.946799999999998754e+00 1.698954266600487262e-01
4395 7.925600000000000200e+00 1.696938537484489751e-01
4396 7.955500000000000682e+00 1.659623601904961498e-01
4397 7.970299999999999052e+00 1.671971919620661162e-01
4398 7.950499999999999901e+00 1.769284742487766127e-01
4399 7.933899999999999508e+00 1.606660169419780737e-01
4400 7.927299999999999791e+00 1.569563665481588932e-01
4401 7.971500000000000696e+00 1.634744781303796579e-01
4402 7.986299999999999955e+00 1.680863498324597083e-01
4403 7.943600000000000882e+00 1.590049810540537789e-01
4404 7.985500000000000043e+00 1.714802175179399590e-01
4405 7.967799999999999550e+00 1.601660887953501589e-01
4406 7.994300000000000850e+00 1.683293230545409580e-01
4407 7.990699999999999470e+00 1.768817147135339218e-01
4408 8.013099999999999667e+00 1.689336230594726818e-01
4409 8.006700000000000372e+00 1.785874043710810599e-01
4410 8.015699999999998937e+00 1.710012894688224261e-01
4411 7.996899999999999231e+00 1.749276107422724491e-01
4412 8.031400000000001427e+00 1.739594320524184834e-01
4413 8.006899999999999906e+00 1.629948741525327482e-01
4414 7.996199999999999974e+00 1.632693357614955765e-01
4415 8.013400000000000745e+00 1.750865043342860472e-01
4416 7.974899999999999878e+00 1.576040894139488779e-01
4417 7.983099999999998531e+00 1.575529403089640790e-01
4418 7.979000000000001869e+00 1.635303641529608498e-01
4419 8.007799999999999585e+00 1.732667769654644696e-01
4420 7.988500000000000156e+00 1.774626298689388482e-01
4421 7.985300000000000509e+00 1.741261066009345826e-01
4422 7.995099999999998985e+00 1.724355792752759464e-01
4423 8.027899999999998926e+00 1.641543450536718796e-01
4424 7.990899999999999004e+00 1.707434596111955805e-01
4425 8.031100000000000350e+00 1.630699512479230062e-01
4426 8.003699999999998482e+00 1.556463330759835506e-01
4427 7.984400000000000830e+00 1.588404356579268539e-01
4428 7.972599999999999909e+00 1.568309408248257375e-01
4429 7.939100000000000712e+00 1.533032582823992129e-01
4430 7.916500000000000981e+00 1.666020558096447945e-01
4431 7.925800000000000622e+00 1.611149155106379738e-01
4432 7.931700000000001083e+00 1.632144632071557966e-01
4433 7.960800000000000765e+00 1.689242315359167357e-01
4434 7.949199999999999378e+00 1.581905686189918891e-01
4435 7.931499999999999773e+00 1.655167212096710638e-01
4436 7.914099999999999469e+00 1.700021441041259795e-01
4437 7.960300000000001042e+00 1.556237160589606650e-01
4438 7.995899999999998897e+00 1.672368051596298255e-01
4439 7.988800000000000345e+00 1.665265624457552274e-01
4440 7.974500000000000810e+00 1.691572197690657531e-01
4441 7.971999999999999531e+00 1.707193603549403971e-01
4442 7.928700000000000969e+00 1.694566050645415212e-01
4443 7.936500000000000554e+00 1.803174007132977985e-01
4444 7.962000000000000632e+00 1.709604047725671871e-01
4445 7.964800000000001212e+00 1.723081425818292489e-01
4446 7.984700000000001019e+00 1.800022249862484047e-01
4447 7.946399999999999686e+00 1.799774541435676944e-01
4448 7.946100000000001273e+00 1.827248450539772640e-01
4449 7.953800000000001091e+00 1.783873762349791336e-01
4450 7.962899999999999423e+00 1.872198947761695709e-01
4451 7.967599999999999127e+00 1.977081788899993919e-01
4452 7.954699999999999882e+00 1.851148319287246879e-01
4453 7.959400000000000475e+00 1.891643835398197360e-01
4454 7.937999999999999723e+00 1.820615280612573883e-01
4455 7.950199999999999712e+00 1.858819948246735743e-01
4456 7.977000000000001201e+00 1.996839502814385658e-01
4457 7.953700000000000436e+00 2.033877110348606687e-01
4458 7.970699999999999008e+00 1.966641833176543952e-01
4459 7.995899999999998897e+00 2.071390088805099838e-01
4460 8.018800000000000594e+00 2.151172145598766461e-01
4461 8.020300000000000651e+00 2.126971109347751132e-01
4462 8.026900000000001256e+00 2.154076344979443947e-01
4463 8.031900000000002038e+00 2.114511030947817116e-01
4464 8.028000000000000469e+00 1.851208794274702418e-01
4465 8.033699999999999619e+00 1.824499958892847051e-01
4466 7.993999999999999773e+00 1.905731355674246397e-01
4467 8.023300000000000765e+00 1.806399761957468986e-01
4468 7.989900000000000446e+00 1.711576729217827719e-01
4469 7.974400000000001043e+00 1.778012485895416606e-01
4470 8.006499999999999062e+00 1.942761050669897238e-01
4471 7.950099999999999056e+00 1.961214649139659538e-01
4472 7.964700000000002333e+00 1.929849242816650268e-01
4473 7.942000000000000171e+00 1.929988082864762533e-01
4474 7.970299999999999940e+00 1.878573953827742671e-01
4475 8.013199999999999434e+00 1.990920791995502426e-01
4476 7.979899999999998883e+00 2.037832402333420445e-01
4477 7.995300000000000296e+00 1.948499448293480873e-01
4478 7.979099999999999859e+00 1.924701769106059723e-01
4479 7.985300000000000509e+00 1.824790974331032267e-01
4480 8.005500000000001393e+00 1.963390562267221806e-01
4481 8.027300000000000324e+00 1.866416914839768848e-01
4482 8.030300000000000438e+00 1.850192989933752696e-01
4483 8.036099999999999355e+00 1.933700312871671489e-01
4484 8.008300000000001972e+00 1.933508236341391906e-01
4485 8.018000000000000682e+00 1.828296474863964349e-01
4486 8.029300000000000992e+00 1.898607937410985991e-01
4487 7.987900000000000666e+00 1.946511469270088279e-01
4488 7.988299999999999734e+00 2.002408075293345413e-01
4489 8.026600000000000179e+00 1.973725512831001894e-01
4490 8.056299999999998462e+00 1.936503059641270230e-01
4491 8.044000000000000483e+00 1.936614055510287313e-01
4492 8.024699999999999278e+00 1.888836176061863825e-01
4493 8.050500000000001322e+00 2.216091717416045770e-01
4494 8.018399999999999750e+00 2.185098716305513000e-01
4495 8.017199999999998994e+00 2.095037374368294847e-01
4496 8.029799999999999827e+00 2.119418693887548111e-01
4497 8.035800000000000054e+00 1.980116057204729108e-01
4498 8.064099999999999824e+00 1.964704278002163407e-01
4499 8.053599999999999426e+00 1.974537009022620804e-01
4500 8.021900000000000475e+00 2.020319999406035016e-01
4501 8.046700000000001296e+00 2.048730362932125459e-01
4502 8.001600000000001600e+00 2.003851890734441310e-01
4503 7.967000000000001414e+00 2.000414956952681622e-01
4504 8.007600000000000051e+00 2.049578102927527568e-01
4505 7.966300000000001269e+00 1.847508078466776060e-01
4506 8.020900000000001029e+00 1.906212711110699121e-01
4507 7.996699999999999697e+00 1.852865375573735929e-01
4508 7.968500000000000583e+00 1.932059652288199147e-01
4509 7.976300000000000168e+00 1.879757989742297242e-01
4510 7.993100000000000094e+00 1.833289638873246696e-01
4511 8.003099999999999881e+00 1.783155321333506904e-01
4512 8.004000000000001336e+00 1.817926291135039396e-01
4513 7.987900000000001555e+00 1.854748743091634289e-01
4514 8.008300000000000196e+00 1.717006144426978520e-01
4515 7.995799999999998242e+00 1.858661776655451958e-01
4516 7.979399999999998272e+00 1.874925705194741832e-01
4517 7.991600000000000037e+00 1.859240812805054988e-01
4518 8.028000000000002245e+00 1.905188704564458602e-01
4519 7.979200000000000514e+00 1.810856592886360694e-01
4520 7.968000000000000860e+00 1.859164866277329409e-01
4521 7.966099999999999959e+00 2.055300197051516675e-01
4522 7.932900000000000951e+00 1.944778367835265087e-01
4523 7.960099999999999731e+00 2.009993756209208504e-01
4524 7.963500000000000689e+00 2.017306744151716735e-01
4525 7.977999999999999758e+00 1.942162712030071348e-01
4526 7.923100000000000698e+00 1.803428096709153716e-01
4527 7.951500000000001123e+00 1.825044793970821144e-01
4528 7.974200000000000621e+00 1.779276144953334804e-01
4529 7.933400000000000674e+00 1.837074957643264062e-01
4530 7.979099999999999859e+00 1.925825251677835692e-01
4531 7.952000000000000846e+00 1.850989465123991651e-01
4532 7.968200000000000394e+00 1.904352803447932896e-01
4533 7.988800000000002122e+00 1.951390171134415319e-01
4534 7.972100000000000186e+00 1.975907108140461943e-01
4535 7.984900000000000553e+00 1.990038919217410884e-01
4536 7.950400000000000134e+00 1.897627571469175656e-01
4537 7.935699999999999754e+00 1.866210089995227472e-01
4538 7.951000000000000512e+00 1.835416029133449256e-01
4539 7.926299999999999457e+00 1.944318415280788803e-01
4540 7.933199999999999363e+00 1.871416468881259287e-01
4541 7.931699999999999307e+00 1.840693918064597867e-01
4542 7.964699999999998781e+00 1.790997515352826253e-01
4543 7.923899999999998833e+00 1.678799243507096139e-01
4544 7.950400000000000134e+00 1.783657029812625860e-01
4545 7.925800000000000622e+00 1.807262460186676856e-01
4546 7.940700000000001424e+00 1.726197004979443395e-01
4547 7.986299999999999955e+00 1.770415233779917275e-01
4548 7.966299999999999493e+00 1.794050194392564357e-01
4549 7.930600000000000094e+00 1.847006876002360021e-01
4550 7.929500000000001769e+00 1.867902700892098977e-01
4551 7.959699999999999775e+00 1.848720665757809800e-01
4552 7.946899999999999409e+00 1.707675291148758878e-01
4553 7.916999999999999815e+00 1.822467558010291699e-01
4554 7.915399999999999991e+00 1.962545388010173142e-01
4555 7.977999999999999758e+00 2.033728103754284533e-01
4556 7.974400000000000155e+00 2.017853413903001047e-01
4557 7.931800000000000850e+00 2.026494905002229896e-01
4558 7.952299999999999258e+00 2.048830422460579948e-01
4559 7.978700000000000792e+00 2.021927817702699748e-01
4560 7.987499999999999822e+00 2.095000357995196461e-01
4561 8.003600000000000492e+00 2.232979265465759589e-01
4562 7.996600000000000819e+00 2.230011748847974817e-01
4563 8.007100000000001216e+00 2.173315186529556076e-01
4564 8.001300000000000523e+00 1.969893423513058295e-01
4565 8.060500000000001108e+00 1.946856055285033360e-01
4566 8.037000000000000810e+00 2.057156289638683577e-01
4567 8.021399999999999864e+00 2.143207036195989845e-01
4568 8.046099999999999142e+00 2.143787979255410980e-01
4569 8.018299999999999983e+00 2.055841457895038471e-01
4570 8.011900000000000688e+00 1.988323137721834388e-01
4571 8.049799999999999400e+00 1.840856213830945054e-01
4572 8.018499999999999517e+00 1.698671981284201882e-01
4573 8.067099999999999937e+00 1.817982095621406280e-01
4574 8.037700000000000955e+00 2.019195904314387835e-01
4575 8.035800000000000054e+00 2.106509814835905159e-01
4576 8.045199999999999463e+00 2.089967846642622473e-01
4577 8.021200000000002106e+00 2.099282163026209846e-01
4578 8.029399999999998983e+00 2.051672585964924300e-01
4579 8.012700000000000600e+00 2.043077604987141860e-01
4580 8.016200000000001324e+00 2.041271564491114188e-01
4581 8.000400000000000844e+00 2.100266744963601162e-01
4582 8.018299999999999983e+00 2.044667723616725719e-01
4583 7.977000000000001201e+00 2.117255771039483758e-01
4584 8.021900000000000475e+00 1.974218554263940384e-01
4585 8.020300000000000651e+00 1.989392897343306987e-01
4586 8.019099999999998118e+00 1.982534463760969867e-01
4587 8.015499999999999403e+00 1.939220075184866499e-01
4588 8.008800000000000807e+00 1.965773537312983099e-01
4589 7.983700000000000685e+00 1.977103462138488643e-01
4590 7.963800000000000878e+00 1.844596324402713317e-01
4591 7.969599999999999795e+00 1.814270762593058750e-01
4592 8.001799999999999358e+00 1.883015560211863948e-01
4593 7.988100000000000200e+00 1.851474790538612247e-01
4594 7.961999999999998856e+00 1.819659858325175794e-01
4595 7.962000000000000632e+00 1.841246317036371039e-01
4596 7.990799999999998349e+00 1.774697608044818464e-01
4597 7.964000000000000412e+00 1.837110775103123761e-01
4598 7.970099999999999518e+00 1.841904693517013580e-01
4599 7.948900000000000077e+00 1.718265666304253925e-01
4600 7.985200000000000742e+00 1.713666712053426300e-01
4601 7.971999999999999531e+00 1.719652871948289807e-01
4602 7.969199999999998951e+00 1.722755235081292469e-01
4603 7.944900000000001405e+00 1.752544122126457882e-01
4604 7.955899999999997974e+00 1.740163469332694501e-01
4605 7.957299999999999152e+00 1.755516476709917395e-01
4606 7.959999999999999076e+00 1.711711424276884663e-01
4607 7.923900000000000610e+00 1.596998716342627467e-01
4608 7.961200000000000720e+00 1.612623824703083020e-01
4609 7.957800000000000651e+00 1.677128379105189970e-01
4610 7.973000000000000753e+00 1.672625481092524513e-01
4611 7.956500000000000128e+00 1.789324593247407502e-01
4612 7.959900000000000198e+00 1.644256336463387203e-01
4613 7.925100000000000477e+00 1.682670169700526408e-01
4614 7.942899999999999849e+00 1.571115813681474016e-01
4615 7.932000000000000384e+00 1.625251980463336965e-01
4616 7.949200000000000266e+00 1.681660369991515303e-01
4617 7.953199999999999825e+00 1.603609553476157135e-01
4618 7.945000000000000284e+00 1.597554380921037964e-01
4619 7.947300000000001141e+00 1.711728395511390721e-01
4620 7.940099999999999270e+00 1.689635138128939285e-01
4621 7.959100000000001174e+00 1.769740348186705503e-01
4622 7.965100000000001401e+00 1.697517864412625144e-01
4623 7.942800000000000971e+00 1.760441308308799691e-01
4624 7.958099999999999064e+00 1.812174632865166668e-01
4625 7.941500000000000448e+00 1.763658838891468406e-01
4626 7.946300000000000807e+00 1.850135697725980577e-01
4627 7.914500000000001201e+00 1.756708427713603027e-01
4628 7.909900000000000375e+00 1.741988203174751615e-01
4629 7.965099999999999625e+00 1.751256948594351603e-01
4630 7.965500000000001357e+00 1.748232393018731290e-01
4631 7.982099999999999973e+00 1.648303643143458619e-01
4632 7.978900000000000325e+00 1.719385035412370755e-01
4633 8.014000000000001123e+00 1.747339692217858009e-01
4634 8.032500000000000639e+00 1.652425641292219194e-01
4635 7.972900000000000986e+00 1.780006432572647790e-01
4636 7.957099999999999618e+00 1.771071681214513027e-01
4637 7.957199999999998496e+00 1.787810280762475168e-01
4638 7.938500000000000334e+00 1.775678039510541484e-01
4639 7.942900000000001626e+00 1.560451505174063891e-01
4640 7.914299999999999891e+00 1.645876696475164214e-01
4641 7.929300000000000459e+00 1.697145279579800325e-01
4642 7.923499999999999766e+00 1.640313537101977803e-01
4643 7.937299999999998690e+00 1.759430618126215928e-01
4644 7.930299999999999905e+00 1.803282590167165078e-01
4645 7.957300000000000928e+00 1.902307046719850514e-01
4646 7.928500000000001435e+00 1.803053105152480073e-01
4647 7.912700000000000955e+00 1.806333883865327283e-01
4648 7.949199999999999378e+00 1.888357381429691118e-01
4649 7.993500000000000050e+00 1.772088175007101585e-01
4650 7.993400000000001171e+00 1.811415026988570098e-01
4651 7.961500000000000909e+00 1.636922264495170309e-01
4652 7.942899999999999849e+00 1.686006791208149724e-01
4653 7.953799999999999315e+00 1.756425802588882090e-01
4654 7.971000000000000973e+00 1.810562343582788614e-01
4655 7.987099999999999866e+00 1.762223283241939331e-01
4656 7.968900000000000539e+00 1.619905213276381650e-01
4657 7.966700000000000337e+00 1.700460555261427142e-01
4658 8.003600000000000492e+00 1.668432318075863119e-01
4659 8.018100000000000449e+00 1.707740290559428276e-01
4660 7.973999999999999311e+00 1.606982264992367349e-01
4661 7.996000000000000441e+00 1.750280548940654490e-01
4662 7.978300000000001724e+00 1.830338247428600906e-01
4663 7.982599999999999696e+00 1.684653198732605495e-01
4664 8.004700000000001481e+00 1.724547505869293562e-01
4665 7.990100000000000868e+00 1.618203602764497762e-01
4666 7.980100000000001970e+00 1.686807902518837610e-01
4667 7.997000000000001663e+00 1.677058138527106335e-01
4668 8.007699999999999818e+00 1.780377516146504635e-01
4669 7.989400000000000723e+00 1.654757504893088482e-01
4670 8.001900000000000901e+00 1.685049821221912270e-01
4671 7.983600000000000918e+00 1.686550443953574174e-01
4672 8.027700000000001168e+00 1.912395905663887286e-01
4673 8.047499999999999432e+00 1.941536633700224612e-01
4674 8.010399999999998855e+00 1.930760057593900736e-01
4675 8.000800000000001688e+00 1.902508239141160185e-01
4676 8.018799999999998818e+00 1.812781729828497335e-01
4677 7.988699999999999690e+00 1.764414945527270351e-01
4678 8.001599999999999824e+00 1.849948756047043175e-01
4679 7.981899999999998663e+00 1.864689491577619096e-01
4680 7.996100000000000207e+00 1.800262453088437575e-01
4681 7.988299999999999734e+00 1.761172365215853408e-01
4682 7.968399999999999928e+00 1.711824290048484243e-01
4683 7.960500000000000576e+00 1.636577679182995293e-01
4684 7.991699999999999804e+00 1.507815671758322151e-01
4685 7.990499999999999936e+00 1.661224999811886094e-01
4686 7.998700000000001253e+00 1.641057006931813111e-01
4687 7.977000000000001201e+00 1.601419370433615763e-01
4688 7.948900000000000077e+00 1.562878402179772308e-01
4689 7.952399999999999913e+00 1.656492801070985343e-01
4690 7.978100000000000414e+00 1.610018912932391633e-01
4691 8.011199999999998766e+00 1.637464991992195751e-01
4692 8.004399999999998627e+00 1.581352079709006930e-01
4693 7.985800000000000232e+00 1.586373726459184008e-01
4694 7.995600000000000485e+00 1.625623695693439730e-01
4695 7.988300000000000622e+00 1.682914763141615533e-01
4696 7.985900000000000887e+00 1.737699312309238520e-01
4697 7.984999999999999432e+00 1.638481614178200207e-01
4698 7.956799999999999429e+00 1.612433440486769898e-01
4699 7.968600000000000350e+00 1.643674663672833047e-01
4700 7.980299999999999727e+00 1.684664981531936723e-01
4701 8.037099999999998801e+00 1.678158782713959629e-01
4702 7.978299999999999947e+00 1.589773600233693185e-01
4703 7.982200000000000628e+00 1.551532017072158598e-01
4704 8.023700000000001609e+00 1.642461597724585443e-01
4705 8.031899999999998485e+00 1.662805731286730870e-01
4706 8.010999999999999233e+00 1.692050826659766416e-01
4707 8.025199999999999889e+00 1.655027975594370038e-01
4708 8.022000000000000242e+00 1.671841499664366848e-01
4709 8.067800000000000082e+00 1.645870468779362938e-01
4710 8.072700000000001097e+00 1.591457225312699897e-01
4711 8.064000000000001833e+00 1.499813321717072545e-01
4712 8.051700000000000301e+00 1.508145914691280398e-01
4713 8.054000000000000270e+00 1.572000000000000064e-01
4714 8.090399999999998926e+00 1.649795260024709276e-01
4715 8.089200000000001722e+00 1.678239434645724670e-01
4716 8.087600000000000122e+00 1.640140359847289953e-01
4717 8.073199999999999932e+00 1.626712513015129979e-01
4718 8.045600000000000307e+00 1.589742243258320809e-01
4719 8.071000000000001506e+00 1.612018610314408795e-01
4720 8.064600000000000435e+00 1.456072250954601466e-01
4721 8.079600000000001003e+00 1.453381711733019166e-01
4722 8.077299999999999258e+00 1.595555733905901219e-01
4723 8.051300000000001234e+00 1.620267292763759026e-01
4724 8.028400000000001313e+00 1.580440571486318169e-01
4725 8.037200000000000344e+00 1.591286146486544928e-01
4726 8.073200000000001708e+00 1.784247068093429978e-01
4727 8.068999999999999062e+00 1.672672113715057141e-01
4728 8.020199999999999108e+00 1.657540829059724052e-01
4729 8.006600000000000605e+00 1.740945834884014276e-01
4730 7.998699999999999477e+00 1.590809888075882250e-01
4731 8.017300000000002314e+00 1.760513589836784354e-01
4732 8.010300000000000864e+00 1.680566600881975847e-01
4733 7.991100000000000314e+00 1.662544706165821895e-01
4734 8.045600000000000307e+00 1.500240780674888807e-01
4735 8.010200000000001097e+00 1.752350307444261179e-01
4736 7.993999999999999773e+00 1.644258495492725014e-01
4737 7.985699999999999577e+00 1.598673231151381546e-01
4738 7.996800000000000352e+00 1.775985247686476809e-01
4739 8.027400000000000091e+00 1.685968089852236673e-01
4740 8.035500000000000753e+00 1.560089260266860622e-01
4741 7.973200000000000287e+00 1.582348128573481394e-01
4742 8.041599999999998971e+00 1.615638078283624102e-01
4743 8.024000000000000909e+00 1.552520531265205728e-01
4744 8.032800000000001717e+00 1.519189125816796104e-01
4745 8.044700000000000628e+00 1.452453820264176243e-01
4746 8.039999999999999147e+00 1.451836767684301643e-01
4747 8.027599999999999625e+00 1.351804127823258150e-01
4748 8.035199999999999676e+00 1.387086010310824291e-01
4749 7.993999999999999773e+00 1.519222169401171219e-01
4750 7.973699999999999122e+00 1.492070407185933367e-01
4751 7.998500000000001720e+00 1.414543919431276719e-01
4752 7.985299999999999621e+00 1.430519521013257911e-01
4753 7.968100000000001515e+00 1.452608997631502086e-01
4754 7.946299999999999031e+00 1.290711470468904054e-01
4755 7.987600000000000477e+00 1.434573246648633560e-01
4756 7.955499999999998906e+00 1.408534167139726123e-01
4757 7.955299999999999372e+00 1.415631343252896079e-01
4758 7.976499999999999702e+00 1.361065207842739599e-01
4759 7.965300000000000935e+00 1.502989055183037437e-01
4760 7.960099999999999731e+00 1.553413949982424824e-01
4761 7.989900000000000446e+00 1.556095401959660673e-01
4762 8.029600000000000293e+00 1.463668814998803080e-01
4763 7.998499999999999943e+00 1.355664597162586638e-01
4764 7.968300000000001049e+00 1.493244822525764404e-01
4765 7.979099999999999859e+00 1.539434604002391516e-01
4766 7.982099999999999973e+00 1.513078616595978365e-01
4767 7.975199999999999179e+00 1.589202189779513053e-01
4768 7.954699999999999882e+00 1.523587903601233418e-01
4769 7.969700000000000450e+00 1.589993113192632590e-01
4770 7.998499999999999943e+00 1.620076695715360338e-01
4771 7.972299999999999720e+00 1.508909573168651097e-01
4772 7.952500000000002345e+00 1.562837963449826006e-01
4773 7.991999999999999105e+00 1.604288004069094886e-01
4774 8.012199999999999989e+00 1.563745375692603135e-01
4775 8.010099999999999554e+00 1.679770490275382666e-01
4776 8.041900000000001825e+00 1.645670957390935607e-01
4777 8.024799999999999045e+00 1.772278082017604839e-01
4778 8.027100000000000790e+00 1.751555565775747558e-01
4779 8.017599999999999838e+00 1.770580808661383343e-01
4780 7.985200000000000742e+00 1.561538215990886380e-01
4781 8.025200000000001666e+00 1.609077872571741674e-01
4782 8.010700000000001708e+00 1.657251972392853601e-01
4783 8.019200000000001438e+00 1.658275489778461842e-01
4784 8.016400000000000858e+00 1.677522101195688675e-01
4785 8.045299999999999230e+00 1.649194985439865480e-01
4786 8.035399999999999210e+00 1.683195294670229436e-01
4787 8.024399999999999977e+00 1.700050116908322362e-01
4788 8.016700000000000159e+00 1.660885336198739126e-01
4789 7.996699999999999697e+00 1.777223705671292509e-01
4790 8.001000000000001222e+00 1.742132601152966975e-01
4791 8.037699999999999179e+00 1.674520856842338923e-01
4792 8.028499999999999304e+00 1.750348108234472955e-01
4793 8.028999999999999915e+00 1.610997206701488826e-01
4794 8.054499999999999105e+00 1.787187315308610136e-01
4795 8.044899999999998386e+00 1.939634733654767851e-01
4796 8.011000000000001009e+00 1.815481203427896095e-01
4797 8.048799999999999955e+00 1.882016896842320652e-01
4798 8.045099999999997920e+00 1.802948945477934606e-01
4799 8.080199999999999605e+00 1.938383243840082759e-01
4800 8.033799999999999386e+00 1.840468309968958938e-01
4801 8.024399999999999977e+00 1.931940061182022828e-01
4802 8.019100000000001671e+00 1.863546860156728158e-01
4803 8.004899999999999238e+00 1.822237882385281948e-01
4804 8.025000000000000355e+00 1.902321739349050744e-01
4805 8.049000000000001265e+00 1.942451543797166780e-01
4806 8.050000000000000711e+00 1.899057661051922752e-01
4807 8.050599999999999312e+00 1.906964184246782990e-01
4808 8.070499999999999119e+00 1.962071991543632987e-01
4809 8.011300000000000310e+00 1.825459421625141854e-01
4810 8.040200000000002234e+00 1.827296801288723072e-01
4811 8.046899999999999054e+00 1.735186128344738121e-01
4812 8.042100000000001359e+00 1.909355624287942532e-01
4813 8.033300000000000551e+00 1.934560957943687320e-01
4814 8.027900000000000702e+00 1.760044573299210380e-01
4815 8.049800000000001177e+00 1.974900402551986456e-01
4816 7.991699999999999804e+00 1.929001321928007218e-01
4817 7.992600000000001259e+00 1.735882599716927210e-01
4818 7.995399999999999174e+00 1.796931940836935804e-01
4819 8.016899999999999693e+00 1.658252966226806124e-01
4820 8.010699999999999932e+00 1.614802805298528876e-01
4821 8.001299999999998747e+00 1.688871842384732369e-01
4822 8.021000000000000796e+00 1.676725976419521646e-01
4823 8.014300000000002200e+00 1.611174757746656472e-01
4824 7.994600000000000151e+00 1.644588215937350661e-01
4825 8.015700000000000713e+00 1.690548461298877203e-01
4826 8.039400000000000546e+00 1.776430240679323369e-01
4827 8.037299999999998334e+00 1.694930116553481358e-01
4828 8.057700000000000529e+00 1.752567288294517300e-01
4829 8.030400000000000205e+00 1.697662628439466637e-01
4830 8.032299999999999329e+00 1.777903287583439129e-01
4831 8.028099999999998460e+00 1.849099483532457289e-01
4832 8.009299999999999642e+00 1.760341472555821407e-01
4833 8.031299999999999883e+00 1.853124955311973021e-01
4834 8.043499999999999872e+00 1.801224167059724268e-01
4835 8.052700000000001523e+00 1.872768565520042672e-01
4836 8.058600000000000207e+00 1.928410329779427501e-01
4837 8.075300000000002143e+00 1.815775344033506433e-01
4838 8.083700000000002106e+00 1.770008502804434891e-01
4839 8.052499999999998437e+00 1.752906871456666460e-01
4840 8.042600000000000193e+00 1.890778781349102544e-01
4841 8.056000000000000938e+00 1.912416272677054385e-01
4842 8.018199999999998440e+00 1.816754688999040190e-01
4843 8.012800000000000367e+00 1.816399625633082215e-01
4844 8.003000000000000114e+00 1.843541157663695917e-01
4845 8.071099999999999497e+00 1.888250221766172854e-01
4846 8.077600000000000335e+00 1.876613545725384358e-01
4847 8.084899999999999309e+00 1.925235803739376028e-01
4848 8.050300000000000011e+00 1.722145202937313269e-01
4849 8.094599999999999795e+00 1.781606690602614562e-01
4850 8.098700000000000898e+00 1.794383487440741609e-01
4851 8.075899999999998968e+00 1.908213536268936750e-01
4852 8.069100000000000605e+00 1.771262515834398366e-01
4853 8.083400000000001029e+00 1.820418743036887610e-01
4854 8.089199999999998170e+00 1.788260495565453523e-01
4855 8.078099999999999170e+00 1.745335182708467325e-01
4856 8.060900000000000176e+00 1.721810355410838544e-01
4857 8.035500000000000753e+00 1.776306420638060490e-01
4858 7.990199999999999747e+00 1.763861559193351247e-01
4859 8.035900000000001597e+00 1.658515269751834886e-01
4860 8.040000000000000924e+00 1.652815174180101432e-01
4861 8.022900000000001697e+00 1.748897052430473664e-01
4862 8.025000000000000355e+00 1.668323709595952720e-01
4863 8.034300000000001774e+00 1.738437257999264074e-01
4864 7.998900000000000787e+00 1.832563477754589332e-01
4865 8.035800000000001830e+00 1.818707673046990048e-01
4866 8.033300000000000551e+00 1.619415974973693328e-01
4867 8.032000000000000028e+00 1.743933484970111858e-01
4868 8.057800000000000296e+00 1.760015795383666759e-01
4869 8.001300000000000523e+00 1.715160663028393595e-01
4870 7.990200000000001523e+00 1.655006223553252831e-01
4871 8.003600000000000492e+00 1.540333859914790882e-01
4872 8.035099999999999909e+00 1.698884604674489596e-01
4873 8.008300000000000196e+00 1.735797828089435113e-01
4874 8.034800000000000608e+00 1.681630042548004078e-01
4875 8.013600000000000279e+00 1.562375243019422655e-01
4876 8.022700000000000387e+00 1.633176077463786291e-01
4877 8.008599999999999497e+00 1.652250102133451803e-01
4878 7.997000000000001663e+00 1.477151312493070467e-01
4879 8.018600000000001060e+00 1.613224224960683739e-01
4880 8.060000000000000497e+00 1.668970940430059835e-01
4881 8.031700000000000728e+00 1.694194823507614855e-01
4882 8.013999999999999346e+00 1.745263303917205522e-01
4883 8.044700000000000628e+00 1.655916694764565378e-01
4884 8.030800000000002825e+00 1.765252843079426481e-01
4885 8.004600000000001714e+00 1.709783144144309541e-01
4886 8.018699999999999051e+00 1.791280017194407659e-01
4887 8.040300000000000225e+00 1.765650616628328395e-01
4888 8.020599999999999952e+00 1.730367128675299460e-01
4889 8.020800000000001262e+00 1.824802893465483078e-01
4890 7.978600000000000136e+00 1.840385937785875836e-01
4891 8.002400000000001512e+00 1.910448219659460489e-01
4892 8.007299999999998974e+00 1.927485953256209139e-01
4893 8.024200000000000443e+00 1.973304234019681580e-01
4894 7.991699999999999804e+00 1.910890394554328742e-01
4895 8.000800000000001688e+00 1.801566984599795029e-01
4896 7.988199999999999079e+00 1.673046801497195812e-01
4897 8.019800000000000040e+00 1.671741487192322240e-01
4898 7.993199999999998973e+00 1.736706538249914167e-01
4899 8.034800000000000608e+00 1.682462362134736766e-01
4900 8.010699999999999932e+00 1.733587638396166530e-01
4901 8.056400000000000006e+00 1.678192003317854897e-01
4902 8.080200000000001381e+00 1.646912748144236105e-01
4903 8.046400000000000219e+00 1.817201254677092426e-01
4904 8.027699999999999392e+00 1.805539282319828520e-01
4905 8.005000000000000782e+00 1.860753610771721522e-01
4906 8.015700000000000713e+00 1.771721225249615339e-01
4907 7.984499999999999709e+00 1.826367569795303014e-01
4908 7.996500000000000163e+00 1.883754362967740570e-01
4909 8.001900000000000901e+00 1.923072255532797259e-01
4910 8.001600000000001600e+00 1.890306959200013515e-01
4911 8.029100000000001458e+00 1.963096762770495940e-01
4912 8.018200000000001992e+00 1.935228048577221083e-01
4913 8.048199999999999577e+00 1.862137374094617881e-01
4914 8.070400000000001128e+00 1.832169861120959975e-01
4915 8.108800000000000452e+00 1.930151185788304691e-01
4916 8.070800000000000196e+00 1.927053086969843232e-01
4917 8.061700000000000088e+00 1.964609910389336911e-01
4918 8.065599999999999881e+00 1.959159105330652018e-01
4919 8.029500000000000526e+00 1.993188024246583256e-01
4920 8.014900000000000801e+00 1.878638043903081978e-01
4921 8.019499999999998963e+00 1.871618684454715298e-01
4922 8.006400000000001071e+00 1.623119342500729256e-01
4923 7.978900000000001214e+00 1.752166344842863432e-01
4924 8.003000000000000114e+00 1.726637773246026686e-01
4925 7.987000000000000099e+00 1.910505692218686102e-01
4926 7.991999999999999993e+00 1.986685682235616590e-01
4927 7.994100000000000428e+00 1.909139308693840742e-01
4928 7.970299999999999940e+00 1.769749728068914785e-01
4929 8.034299999999999997e+00 1.726544554884118510e-01
4930 8.019300000000001205e+00 1.712763293628165040e-01
4931 7.991200000000000969e+00 1.732261412143098478e-01
4932 8.027199999999998781e+00 1.777894710043314286e-01
4933 7.999399999999998734e+00 1.703974882443986538e-01
4934 8.034800000000000608e+00 1.659760103147439325e-01
4935 8.013700000000000045e+00 1.760363627208877957e-01
4936 8.053900000000000503e+00 1.705363568275105601e-01
4937 8.029599999999998516e+00 1.712509970773892498e-01
4938 8.027200000000000557e+00 1.572361154442578901e-01
4939 8.006700000000000372e+00 1.633631568010363855e-01
4940 8.016300000000001091e+00 1.576342634074203441e-01
4941 8.009100000000000108e+00 1.579532494126031084e-01
4942 7.999399999999999622e+00 1.589793823110405846e-01
4943 8.024200000000000443e+00 1.554804039099462187e-01
4944 8.012499999999999289e+00 1.545340900901804315e-01
4945 7.997399999999998954e+00 1.577953231246096710e-01
4946 7.997499999999999609e+00 1.587163665158700110e-01
4947 7.994499999999999496e+00 1.561713321964053047e-01
4948 7.987399999999999167e+00 1.640881592315545368e-01
4949 8.012199999999999989e+00 1.625865185063016527e-01
4950 8.051599999999998758e+00 1.549599432111408714e-01
4951 8.010199999999999321e+00 1.667315087198577572e-01
4952 8.030400000000000205e+00 1.567619979459307089e-01
4953 8.039600000000001856e+00 1.529131910595027122e-01
4954 8.069100000000000605e+00 1.743278778623774394e-01
4955 8.059300000000000352e+00 1.602749543752859940e-01
4956 8.058499999999998664e+00 1.767041736915118399e-01
4957 8.061500000000000554e+00 1.803680265457267839e-01
4958 8.061299999999999244e+00 1.610798590761737259e-01
4959 8.096900000000001540e+00 1.615243913469418535e-01
4960 8.072900000000000631e+00 1.650727990917946475e-01
4961 8.081900000000000972e+00 1.557730047216140390e-01
4962 8.092200000000000060e+00 1.717026965425994811e-01
4963 8.102999999999999758e+00 1.653845216457694445e-01
4964 8.034799999999998832e+00 1.691654101759575701e-01
4965 8.054600000000000648e+00 1.739612715520325037e-01
4966 8.034400000000001540e+00 1.711008591445408178e-01
4967 8.008300000000000196e+00 1.685728358900092927e-01
4968 8.047800000000000509e+00 1.807909179134836175e-01
4969 8.046400000000001995e+00 1.689105206906898748e-01
4970 8.081700000000001438e+00 1.693555461152660147e-01
4971 8.077600000000000335e+00 1.578776868338271078e-01
4972 8.044399999999999551e+00 1.822609777215079274e-01
4973 8.061299999999999244e+00 1.765168009000842864e-01
4974 8.052300000000000679e+00 1.603134460985727594e-01
4975 8.015299999999999869e+00 1.691511779444648533e-01
4976 8.041800000000000281e+00 1.719240413671106471e-01
4977 8.034700000000000841e+00 1.668575470273969408e-01
4978 8.022700000000000387e+00 1.534371565169272145e-01
4979 8.007699999999999818e+00 1.570211482571694794e-01
4980 8.041399999999999437e+00 1.804103212125071354e-01
4981 7.989700000000000912e+00 1.758846241147872524e-01
4982 8.014300000000000423e+00 1.713793482307596761e-01
4983 7.984300000000000175e+00 1.674264047275697831e-01
4984 8.004400000000000404e+00 1.777497229252411048e-01
4985 7.998700000000001253e+00 1.720811465559199394e-01
4986 8.009100000000000108e+00 1.784226134771039196e-01
4987 8.025299999999999656e+00 1.666272516727080599e-01
4988 8.030200000000000671e+00 1.818301845129129679e-01
4989 8.076700000000000657e+00 1.858631781714709663e-01
4990 8.053399999999999892e+00 1.763433695946632351e-01
4991 8.053300000000000125e+00 1.793881852296856094e-01
4992 8.033500000000000085e+00 1.867890922939559606e-01
4993 8.025900000000001810e+00 1.746908955841717792e-01
4994 8.065400000000000347e+00 1.675768003036219589e-01
4995 8.045100000000001472e+00 1.589149741213835565e-01
4996 8.082300000000000040e+00 1.781434843040856086e-01
4997 8.072400000000000020e+00 1.871794967404281917e-01
4998 8.085899999999998755e+00 1.749707089772457036e-01
4999 8.103100000000001302e+00 1.741176297794107819e-01
5000 8.069199999999998596e+00 1.774030890373670677e-01
5001 8.086199999999999832e+00 1.865223739930413627e-01
5002 8.097099999999999298e+00 1.742138025530697298e-01
5003 8.104700000000001125e+00 1.722530144874103442e-01
5004 8.112899999999999778e+00 1.733545182566638698e-01
5005 8.074900000000001299e+00 1.605786691936385846e-01
5006 8.061099999999999710e+00 1.628097325100683612e-01
5007 8.058600000000001984e+00 1.727304952809433358e-01
5008 8.059100000000000819e+00 1.718417556940105284e-01
5009 8.043899999999998940e+00 1.722198275460754824e-01
5010 8.052200000000000912e+00 1.603509775461316178e-01
5011 8.047800000000000509e+00 1.605710932889228837e-01
5012 8.068200000000000927e+00 1.720815388122735601e-01
5013 8.022200000000001552e+00 1.566010089367243230e-01
5014 8.007600000000000051e+00 1.562555727006239570e-01
5015 8.047800000000000509e+00 1.477325827297418237e-01
5016 8.077299999999999258e+00 1.300629885862999158e-01
5017 8.053099999999998815e+00 1.280942192294406701e-01
5018 8.053200000000000358e+00 1.320255884289102677e-01
5019 8.019199999999999662e+00 1.297099687764977083e-01
5020 8.043400000000000105e+00 1.422225157983081634e-01
5021 8.028200000000001779e+00 1.391086481855099699e-01
5022 8.062800000000001077e+00 1.360263797945089614e-01
5023 8.015000000000000568e+00 1.334463187952368846e-01
5024 8.034400000000001540e+00 1.377404951348731033e-01
5025 7.999600000000000932e+00 1.341596213471102084e-01
5026 7.994800000000002349e+00 1.472107876481882904e-01
5027 8.031400000000001427e+00 1.431367318335863559e-01
5028 8.043099999999999028e+00 1.437863310610573708e-01
5029 8.033400000000000318e+00 1.486785256854532833e-01
5030 8.039699999999999847e+00 1.430565657353761455e-01
5031 8.032900000000001484e+00 1.443386607946740563e-01
5032 8.037699999999999179e+00 1.551963949323565961e-01
5033 8.053499999999999659e+00 1.484483243421763909e-01
5034 8.063300000000001688e+00 1.439846554324452910e-01
5035 8.055800000000001404e+00 1.494196640338880389e-01
5036 8.051000000000000156e+00 1.536553936573656076e-01
5037 8.065999999999998948e+00 1.576192247157686965e-01
5038 8.064000000000000057e+00 1.607033291503321415e-01
5039 8.084700000000001552e+00 1.626185137061583186e-01
5040 8.080700000000000216e+00 1.578812243428584505e-01
5041 8.082000000000000739e+00 1.517955203555098054e-01
5042 8.090299999999999159e+00 1.556996499674934142e-01
5043 8.086699999999998667e+00 1.566891221495608499e-01
5044 8.081900000000000972e+00 1.584797431850518412e-01
5045 8.067199999999999704e+00 1.601255007798569885e-01
5046 8.103899999999999437e+00 1.727470665452817411e-01
5047 8.038700000000002177e+00 1.607616278842683155e-01
5048 8.064800000000001745e+00 1.569399757869230083e-01
5049 8.051899999999999835e+00 1.583586088597647157e-01
5050 8.007400000000000517e+00 1.694276364705593063e-01
5051 8.047000000000000597e+00 1.699590538924008742e-01
5052 8.066100000000000492e+00 1.797236461904776206e-01
5053 8.066100000000000492e+00 1.672687926661754199e-01
5054 8.043599999999999639e+00 1.739853557055879851e-01
5055 8.087500000000002132e+00 1.875456877670077516e-01
5056 8.095900000000000318e+00 1.840072525744569643e-01
5057 8.077299999999999258e+00 1.718575020183872315e-01
5058 8.076599999999999113e+00 1.644457478927320859e-01
5059 8.083500000000000796e+00 1.855483360205636145e-01
5060 8.085300000000000153e+00 1.708022277372283348e-01
5061 8.103699999999999903e+00 1.741181236976782620e-01
5062 8.071799999999999642e+00 1.686666416337266883e-01
5063 8.072000000000000952e+00 1.702396546049127768e-01
5064 8.045400000000000773e+00 1.666393831001543591e-01
5065 8.058899999999999508e+00 1.834375888415457623e-01
5066 8.030100000000000904e+00 1.914910154550338861e-01
5067 8.046800000000001063e+00 1.839706389617648263e-01
5068 8.073600000000000776e+00 1.886280572979533721e-01
5069 8.058099999999999596e+00 1.764475814512627139e-01
5070 8.092200000000000060e+00 1.944330116003966102e-01
5071 8.093399999999999039e+00 2.002461585149636902e-01
5072 8.050099999999998701e+00 1.948509917860312135e-01
5073 8.060799999999998633e+00 1.844993116518324761e-01
5074 8.085100000000000620e+00 1.702238790534395252e-01
5075 8.067499999999999005e+00 1.833767842448983110e-01
5076 8.076100000000000279e+00 1.828447674941779677e-01
5077 8.085799999999998988e+00 1.692408815859809124e-01
5078 8.095299999999999940e+00 1.713746801601683800e-01
5079 8.082699999999999108e+00 1.699455824668590631e-01
5080 8.101499999999999702e+00 1.660566921265143880e-01
5081 8.074699999999998212e+00 1.567462950120352139e-01
5082 8.072400000000000020e+00 1.627603883013309105e-01
5083 8.017300000000000537e+00 1.625010799964110852e-01
5084 7.998599999999998822e+00 1.608024999805662270e-01
5085 8.027799999999999159e+00 1.711706049530700990e-01
5086 8.038100000000001799e+00 1.719990959278565323e-01
5087 7.992400000000000837e+00 1.674443310476649016e-01
5088 7.974799999999999223e+00 1.663231072340821959e-01
5089 7.970900000000002095e+00 1.696226075734010297e-01
5090 7.974400000000000155e+00 1.738466105507956716e-01
5091 7.986400000000000610e+00 1.704067604292740790e-01
5092 7.989100000000000534e+00 1.791638607532222427e-01
5093 7.989399999999998947e+00 1.740595415367970911e-01
5094 7.980500000000001037e+00 1.679143978341345045e-01
5095 7.967299999999999827e+00 1.675893224522372882e-01
5096 7.969400000000000261e+00 1.676776788961487907e-01
5097 7.994100000000000428e+00 1.790943019752443133e-01
5098 8.000299999999999301e+00 1.769594332043364637e-01
5099 7.974099999999999966e+00 1.832871217516385265e-01
5100 8.008399999999999963e+00 1.742687120512457499e-01
5101 8.010200000000001097e+00 1.672308464368939818e-01
5102 8.008300000000000196e+00 1.769417446506052483e-01
5103 7.996000000000000441e+00 1.797592834876684809e-01
5104 7.981600000000000250e+00 1.619268476812909530e-01
5105 7.981300000000001837e+00 1.678677485403315683e-01
5106 7.958899999999999864e+00 1.795003871862119182e-01
5107 7.959500000000000242e+00 1.733888260528918257e-01
5108 7.973600000000002019e+00 1.798425533626565598e-01
5109 7.969700000000000450e+00 1.836497236589262616e-01
5110 7.956199999999999939e+00 1.696140206468793044e-01
5111 7.947499999999999787e+00 1.636761589236501446e-01
5112 7.944100000000000605e+00 1.705187057187567412e-01
5113 7.997199999999999420e+00 1.803591306255383775e-01
5114 7.972900000000000098e+00 1.760712043464233711e-01
5115 7.958800000000000985e+00 1.799249732527421763e-01
5116 7.966700000000000337e+00 1.613136107090781535e-01
5117 7.957699999999999996e+00 1.693626906966230472e-01
5118 7.933500000000000441e+00 1.615636252378610249e-01
5119 7.965000000000000746e+00 1.569137342618548148e-01
5120 7.953000000000000291e+00 1.567991709161754288e-01
5121 7.965299999999999159e+00 1.699058592279854285e-01
5122 7.958299999999999486e+00 1.716298371496051689e-01
5123 7.953700000000000436e+00 1.738151920863075794e-01
5124 7.961000000000000298e+00 1.686897744381680164e-01
5125 7.962399999999999700e+00 1.624074013091767743e-01
5126 7.943600000000000882e+00 1.659119163893900961e-01
5127 7.955400000000000027e+00 1.630517831855880506e-01
5128 7.923300000000000232e+00 1.559501234369501388e-01
5129 7.959200000000000053e+00 1.701197107921360030e-01
5130 7.997100000000000541e+00 1.762252791173842259e-01
5131 7.977200000000000735e+00 1.720391699584718770e-01
5132 7.973300000000000054e+00 1.913727279420971983e-01
5133 7.961400000000000254e+00 1.821912292071163619e-01
5134 7.954800000000001425e+00 1.816110569321152668e-01
5135 7.955400000000000027e+00 1.684164006265423397e-01
5136 7.969800000000001106e+00 1.809960662555956945e-01
5137 7.973699999999999122e+00 1.888155210781146953e-01
5138 7.989700000000000912e+00 1.786253089570456198e-01
5139 8.009299999999999642e+00 1.934430174495838095e-01
5140 7.972399999999998599e+00 1.798818056391473796e-01
5141 7.981799999999999784e+00 1.927958402040874097e-01
5142 7.987399999999999167e+00 1.862273449308666229e-01
5143 8.022499999999999076e+00 1.827196896888783895e-01
5144 8.032399999999999096e+00 1.937231116826281518e-01
5145 8.007999999999999119e+00 1.915667507684983839e-01
5146 8.031100000000000350e+00 1.937334483252697581e-01
5147 7.996799999999998576e+00 1.960552881204686571e-01
5148 8.002799999999998803e+00 1.937453380084279697e-01
5149 7.989300000000000068e+00 2.034318583703152161e-01
5150 8.022299999999999542e+00 1.964731559272156758e-01
5151 8.024799999999999045e+00 1.901566617292172745e-01
5152 8.072900000000000631e+00 1.930597549982907002e-01
5153 8.051300000000001234e+00 2.045308803090624405e-01
5154 8.047300000000001674e+00 1.964609910389337466e-01
5155 8.031000000000000583e+00 2.028501417302930876e-01
5156 8.071000000000001506e+00 2.014293424503986740e-01
5157 8.015199999999998326e+00 1.933661707745178426e-01
5158 8.039799999999999613e+00 2.023889720315808494e-01
5159 8.024600000000001288e+00 1.855646086946538265e-01
5160 8.063399999999997902e+00 1.870130583675909952e-01
5161 8.026600000000001955e+00 1.871915169018083802e-01
5162 8.067500000000000782e+00 2.013493109002362225e-01
5163 8.047900000000000276e+00 2.070509816446181317e-01
5164 8.028500000000001080e+00 1.977039832679149400e-01
5165 8.040100000000000691e+00 1.967793408871978678e-01
5166 8.061600000000000321e+00 1.973989969579378612e-01
5167 8.006600000000000605e+00 1.881833255099930602e-01
5168 8.034499999999997755e+00 1.883850976059411875e-01
5169 7.992100000000002424e+00 1.831709829640054965e-01
5170 7.999500000000000277e+00 1.838953642700109359e-01
5171 8.015700000000000713e+00 1.872850260965889524e-01
5172 7.999900000000001121e+00 1.826516055226451718e-01
5173 8.045800000000001617e+00 1.991819168498988046e-01
5174 8.065699999999997871e+00 1.908756689575703824e-01
5175 8.026799999999999713e+00 1.860474563115550872e-01
5176 8.004900000000001015e+00 1.931389370375637959e-01
5177 8.002700000000000813e+00 1.977822565348064665e-01
5178 8.008100000000002439e+00 1.927079889366292431e-01
5179 7.988899999999999224e+00 2.123219936794113749e-01
5180 8.007999999999999119e+00 2.008637846900231949e-01
5181 8.056300000000000239e+00 2.006456104678095986e-01
5182 8.044799999999998619e+00 2.167444947397741684e-01
5183 8.050500000000001322e+00 2.333319202338163256e-01
5184 8.041800000000000281e+00 2.208987913049774987e-01
5185 8.043299999999998562e+00 1.941086834739754741e-01
5186 8.048400000000000887e+00 2.088805017228750061e-01
5187 8.063199999999998369e+00 2.051065966759723358e-01
5188 8.053599999999999426e+00 2.035694574340660423e-01
5189 8.081699999999999662e+00 2.038132993697909234e-01
5190 8.062800000000001077e+00 2.131117922593679381e-01
5191 8.044499999999999318e+00 2.180844905076927964e-01
5192 8.077700000000001879e+00 2.127842122902918465e-01
5193 8.059400000000000119e+00 2.082247439667053168e-01
5194 8.073000000000000398e+00 2.060011165018287294e-01
5195 8.061700000000000088e+00 2.135086906896297987e-01
5196 8.072900000000000631e+00 1.944749058362029437e-01
5197 8.075200000000000600e+00 2.268971044328243480e-01
5198 8.083800000000000097e+00 2.224476477735829183e-01
5199 8.114000000000000767e+00 2.169868198762311962e-01
5200 8.079499999999999460e+00 2.103172484605102255e-01
5201 8.099099999999998190e+00 2.144457250681393312e-01
5202 8.072900000000000631e+00 2.099287712534896322e-01
5203 8.086999999999999744e+00 2.111057554876228648e-01
5204 8.121600000000000819e+00 2.177750307082976788e-01
5205 8.108600000000000918e+00 2.093314692061372939e-01
5206 8.106400000000000716e+00 2.043927689523286628e-01
5207 8.085599999999999454e+00 2.021414949979344622e-01
5208 8.070400000000001128e+00 1.992990817841366891e-01
5209 8.086499999999999133e+00 2.130618806825847200e-01
5210 8.085300000000000153e+00 1.974821029865744537e-01
5211 8.133300000000000196e+00 2.039631854036408898e-01
5212 8.081999999999998963e+00 2.133409009074443419e-01
5213 8.042500000000000426e+00 2.117249276773993383e-01
5214 8.054399999999999338e+00 2.152148786678096115e-01
5215 8.067499999999999005e+00 2.134409168833379944e-01
5216 8.043700000000001182e+00 2.173857884039341049e-01
5217 8.042800000000001504e+00 2.256719211598996744e-01
5218 8.053500000000001435e+00 2.272756586174594917e-01
5219 8.058600000000000207e+00 2.163241179341776066e-01
5220 8.062799999999999301e+00 2.132806507867039958e-01
5221 8.045000000000001705e+00 2.293169422436990568e-01
5222 8.088699999999999335e+00 2.327246033405149517e-01
5223 8.066800000000000637e+00 2.270939365108632924e-01
5224 8.059499999999999886e+00 2.263386953218561315e-01
5225 8.046100000000000918e+00 2.277333286982825278e-01
5226 8.068500000000000227e+00 2.295565834385935589e-01
5227 8.077700000000000102e+00 2.259917719741140751e-01
5228 8.076599999999999113e+00 2.310918518684724476e-01
5229 8.062800000000001077e+00 2.317442901130467858e-01
5230 8.059200000000000585e+00 2.264938321456016757e-01
5231 8.013400000000000745e+00 2.145489780912508138e-01
5232 8.032899999999999707e+00 2.252129858600519785e-01
5233 8.053300000000000125e+00 2.274736490233539021e-01
5234 8.045500000000000540e+00 2.107308354275662099e-01
5235 8.053500000000001435e+00 2.291252168575078629e-01
5236 8.030899999999999039e+00 2.212764989780884595e-01
5237 8.033400000000000318e+00 2.391557316896252006e-01
5238 8.093900000000001427e+00 2.421040045104582983e-01
5239 8.067299999999999471e+00 2.467337856881379465e-01
5240 8.088899999999998869e+00 2.537031907564428201e-01
5241 8.084999999999999076e+00 2.390475684879476981e-01
5242 8.086400000000001143e+00 2.367597600944890690e-01
5243 8.086200000000001609e+00 2.292979197463422825e-01
5244 8.103699999999999903e+00 2.439460616611794919e-01
5245 8.070999999999999730e+00 2.173737334638202734e-01
5246 8.060999999999999943e+00 2.223924908804251754e-01
5247 8.066700000000000870e+00 2.183617663420041322e-01
5248 8.079100000000000392e+00 2.136153295061007928e-01
5249 8.055899999999999395e+00 2.076189514471162012e-01
5250 8.076700000000000657e+00 2.157059595838742017e-01
5251 8.046899999999999054e+00 2.008449377007048009e-01
5252 8.073900000000000077e+00 2.037265053938736581e-01
5253 8.062400000000000233e+00 2.088323346610864717e-01
5254 8.066599999999999326e+00 2.028917051039790254e-01
5255 8.107000000000002871e+00 2.161865860778601212e-01
5256 8.118199999999999861e+00 2.011435208998788582e-01
5257 8.114200000000000301e+00 2.076565337281733037e-01
5258 8.127000000000000668e+00 2.178446694321437838e-01
5259 8.106200000000001182e+00 2.013237591542538507e-01
5260 8.099199999999999733e+00 2.160433197300947461e-01
5261 8.099600000000000577e+00 2.082464021297846246e-01
5262 8.084199999999999164e+00 2.012760691190088047e-01
5263 8.061299999999999244e+00 1.908539782137118057e-01
5264 8.070499999999999119e+00 2.035351198196518052e-01
5265 8.071400000000000574e+00 1.996469483863953231e-01
5266 8.078300000000000480e+00 1.937319307703301019e-01
5267 8.066199999999998482e+00 2.033265747510639432e-01
5268 8.044900000000000162e+00 1.910967006517903521e-01
5269 8.086100000000000065e+00 1.995991708399611764e-01
5270 8.075700000000001211e+00 1.948740131469560433e-01
5271 8.049599999999999866e+00 2.010775571763292746e-01
5272 8.082599999999999341e+00 1.868480773248683835e-01
5273 8.054100000000000037e+00 1.888924270583656195e-01
5274 8.104400000000000048e+00 2.073895465060859866e-01
5275 8.075000000000001066e+00 1.960495345569583658e-01
5276 8.106400000000000716e+00 2.001848745534986485e-01
5277 8.078900000000000858e+00 2.009263272943592749e-01
5278 8.100699999999999790e+00 1.924734293350642833e-01
5279 8.070699999999998653e+00 1.889103517544764022e-01
5280 8.074400000000000688e+00 2.060033106530086700e-01
5281 8.074799999999999756e+00 2.076545111477234029e-01
5282 8.105999999999999872e+00 1.958011746645050288e-01
5283 8.067700000000000315e+00 2.075985091468626198e-01
5284 8.120400000000000063e+00 2.121950612054860352e-01
5285 8.073499999999999233e+00 2.053446980080080031e-01
5286 8.062999999999998835e+00 1.925805805370832680e-01
5287 8.078900000000000858e+00 2.053799138182699213e-01
5288 8.085499999999999687e+00 2.167373641068839896e-01
5289 8.115000000000000213e+00 2.191422369147490168e-01
5290 8.122300000000000963e+00 2.186660947655123810e-01
5291 8.094399999999998485e+00 2.208972249712520819e-01
5292 8.093600000000000350e+00 2.206222200958008750e-01
5293 8.077099999999999724e+00 2.114928580354428767e-01
5294 8.087500000000000355e+00 1.891162208801773492e-01
5295 8.101099999999998857e+00 1.948507865008504703e-01
5296 8.080400000000000915e+00 1.977259315315013921e-01
5297 8.073399999999999466e+00 2.056903595212959956e-01
5298 8.050500000000001322e+00 1.930566885658199783e-01
5299 8.077400000000000801e+00 2.064495192534969159e-01
5300 8.048899999999999721e+00 2.172929566276827484e-01
5301 7.998399999999999288e+00 2.261684416535604814e-01
5302 8.011499999999999844e+00 2.195735525968462720e-01
5303 8.029300000000000992e+00 2.204382929529258850e-01
5304 8.034200000000000230e+00 2.322957941935238357e-01
5305 8.014400000000000190e+00 2.145960950250492549e-01
5306 8.031700000000000728e+00 2.071320375992086460e-01
5307 7.989900000000000446e+00 2.216958028470543407e-01
5308 8.030900000000000816e+00 2.282769567871449079e-01
5309 8.032799999999998164e+00 2.185166263697113365e-01
5310 8.010899999999999466e+00 2.158559450188944628e-01
5311 8.002700000000000813e+00 2.127219335188546556e-01
5312 8.034499999999999531e+00 2.110945404315326124e-01
5313 8.034100000000000463e+00 2.133885868550612908e-01
5314 8.009400000000001185e+00 2.045975659679264147e-01
5315 8.027400000000001867e+00 2.264371524286595272e-01
5316 8.028600000000000847e+00 2.148784865918410836e-01
5317 7.999499999999999389e+00 2.111656813973330771e-01
5318 8.029600000000000293e+00 2.106989416205026500e-01
5319 8.031900000000002038e+00 2.135876611604706488e-01
5320 8.016999999999999460e+00 2.072818371203805909e-01
5321 8.027899999999998926e+00 2.296760958393362639e-01
5322 8.026500000000000412e+00 2.302493539621773000e-01
5323 8.003400000000000958e+00 2.204435165751082171e-01
5324 7.983700000000000685e+00 2.209331595754697730e-01
5325 7.978900000000000325e+00 2.041465870398033178e-01
5326 8.016200000000001324e+00 2.279023387330634809e-01
5327 8.033400000000000318e+00 2.217207793599867971e-01
5328 8.032400000000000873e+00 2.302867864207584492e-01
5329 8.023999999999999133e+00 2.214292663583565524e-01
5330 8.028999999999999915e+00 2.107740021919211892e-01
5331 7.983900000000000219e+00 2.135371841155539463e-01
5332 7.980599999999999916e+00 2.081662892977631518e-01
5333 8.004599999999999937e+00 1.965720325987397321e-01
5334 7.992600000000000371e+00 1.812161802930411791e-01
5335 7.991200000000000969e+00 1.950549050908487181e-01
5336 7.985999999999998877e+00 1.969132804053601304e-01
5337 7.963999999999998636e+00 1.850217825014125461e-01
5338 8.019299999999999429e+00 1.950589167405582247e-01
5339 7.999000000000000554e+00 1.880236155380488605e-01
5340 8.004599999999999937e+00 1.842615640875763239e-01
5341 7.997800000000000686e+00 1.902297978761477437e-01
5342 8.021000000000000796e+00 1.909474273196683225e-01
5343 8.042100000000001359e+00 1.914985352424399268e-01
5344 8.068899999999999295e+00 1.980974230019158788e-01
5345 8.045199999999999463e+00 1.935372728959463551e-01
5346 8.013999999999999346e+00 1.990886737109872906e-01
5347 7.967000000000000526e+00 1.984035281944350471e-01
5348 7.982200000000000628e+00 1.996278938425189442e-01
5349 7.997199999999999420e+00 2.009450571673760122e-01
5350 7.945000000000000284e+00 2.008096113237611002e-01
5351 7.983800000000000452e+00 1.955189402589938563e-01
5352 7.980400000000000382e+00 1.943087851848186720e-01
5353 7.967800000000001326e+00 1.961368297898179736e-01
5354 7.965100000000001401e+00 1.830424786763990841e-01
5355 7.985999999999999766e+00 1.871332680204137733e-01
5356 7.980200000000000848e+00 1.817470660010773731e-01
5357 7.993299999999999628e+00 1.879064155370965550e-01
5358 7.987900000000000666e+00 1.918895229031538641e-01
5359 7.999800000000000466e+00 2.023895155387255007e-01
5360 8.028299999999999770e+00 1.795954370244410570e-01
5361 8.001200000000000756e+00 1.769516205068492332e-01
5362 7.984600000000000364e+00 1.779652325596210172e-01
5363 7.989099999999998758e+00 1.860738804883695086e-01
5364 7.967000000000000526e+00 1.881331974958167785e-01
5365 7.943000000000000504e+00 1.877660778735072145e-01
5366 7.962300000000000821e+00 2.007659856649028629e-01
5367 7.944700000000000095e+00 2.082250729379148957e-01
5368 7.919900000000001050e+00 2.051077984865519455e-01
5369 7.925999999999999268e+00 2.003063154271477186e-01
5370 7.913499999999999091e+00 1.995228934232860796e-01
5371 7.938399999999999679e+00 2.084121493579489115e-01
5372 7.974299999999999500e+00 2.079595176951514190e-01
5373 7.927400000000000446e+00 2.043455994143255627e-01
5374 7.971000000000000973e+00 2.128530478992490538e-01
5375 7.976699999999999235e+00 2.147925534090975308e-01
5376 7.951599999999999113e+00 2.173591129904610120e-01
5377 7.953300000000000480e+00 2.174561128135974186e-01
5378 7.958899999999999864e+00 2.316475102391561403e-01
5379 7.976899999999998769e+00 2.287042391386744089e-01
5380 7.961500000000000909e+00 2.233863133676725066e-01
5381 7.997199999999999420e+00 2.141746390215237827e-01
5382 7.972599999999999909e+00 2.367107602116979570e-01
5383 7.996800000000000352e+00 2.356781619072926270e-01
5384 7.996800000000000352e+00 2.146259443776543929e-01
5385 7.997800000000000686e+00 2.198548976029418012e-01
5386 8.013099999999999667e+00 2.178816398873479887e-01
5387 8.029700000000000060e+00 2.212255884837917574e-01
5388 8.020100000000001117e+00 2.248413863148864267e-01
5389 8.020799999999999486e+00 2.217645959119715071e-01
5390 7.981499999999999595e+00 2.222773155317474270e-01
5391 8.007199999999999207e+00 2.259605186752766115e-01
5392 7.975400000000000489e+00 2.122364813127092242e-01
5393 8.008599999999999497e+00 2.108142879408319015e-01
5394 7.994299999999999962e+00 2.197473117014176469e-01
5395 8.008200000000000429e+00 2.242074842640182641e-01
5396 8.004099999999999326e+00 2.205235792381395610e-01
5397 8.005600000000001160e+00 2.191361768398819576e-01
5398 7.985499999999999154e+00 2.184526149992258304e-01
5399 7.998700000000001253e+00 2.187642589638444934e-01
5400 7.990900000000000780e+00 2.242280290240272200e-01
5401 8.010000000000001563e+00 2.310844001658268476e-01
5402 7.974800000000000111e+00 2.233469408789830468e-01
5403 7.974200000000000621e+00 2.262343386844711812e-01
5404 7.966499999999999027e+00 2.291422811268142845e-01
5405 7.982899999999998997e+00 2.232685132301462094e-01
5406 7.978400000000000603e+00 2.313468046029595881e-01
5407 7.953100000000000946e+00 2.027562304838003981e-01
5408 7.978600000000001913e+00 2.172782179602916752e-01
5409 8.016099999999999781e+00 2.335262062381864290e-01
5410 7.988599999999999923e+00 2.273882670675863860e-01
5411 8.010500000000000398e+00 2.227823264983109230e-01
5412 7.991899999999999338e+00 2.403275452377442445e-01
5413 7.973499999999999588e+00 2.288077031045939180e-01
5414 7.999900000000001121e+00 2.436130312606449855e-01
5415 8.004200000000000870e+00 2.322304372815932327e-01
5416 8.005300000000001859e+00 2.226468975755108159e-01
5417 8.023199999999999221e+00 2.236322338125700526e-01
5418 8.055499999999998550e+00 2.376489532903521551e-01
5419 8.042799999999999727e+00 2.419225413226308019e-01
5420 8.072599999999999554e+00 2.414524052479080640e-01
5421 8.051999999999997826e+00 2.282042944381196259e-01
5422 8.036699999999999733e+00 2.239129763993145394e-01
5423 8.051999999999999602e+00 2.364565922109171103e-01
5424 8.050900000000002166e+00 2.255023037576334433e-01
5425 8.052500000000000213e+00 2.280328156209100732e-01
5426 8.055899999999999395e+00 2.416936263123213302e-01
5427 8.032300000000001106e+00 2.330896844564340209e-01
5428 8.030300000000000438e+00 2.337633867824471523e-01
5429 8.017199999999998994e+00 2.321568349198445957e-01
5430 8.003099999999999881e+00 2.223080947693987508e-01
5431 7.976299999999999280e+00 2.326065368814900780e-01
5432 7.992300000000000182e+00 2.377986143777966188e-01
5433 7.987199999999999633e+00 2.198265589049694657e-01
5434 7.996100000000000207e+00 2.299014767242698321e-01
5435 7.964999999999998970e+00 2.163238313270176572e-01
5436 8.008000000000000895e+00 2.229259069735950727e-01
5437 8.012899999999998357e+00 2.194024361760825992e-01
5438 7.975200000000000955e+00 2.190297605349556809e-01
5439 7.956300000000000594e+00 2.244937883327732531e-01
5440 7.973499999999999588e+00 2.243827644896104478e-01
5441 8.012899999999998357e+00 2.200213830517388502e-01
5442 8.020999999999999019e+00 2.241687310933440092e-01
5443 8.000600000000002154e+00 2.447472655618444237e-01
5444 8.023500000000000298e+00 2.475714947242512731e-01
5445 8.035000000000000142e+00 2.472170706079982183e-01
5446 7.987300000000000288e+00 2.483097279608674768e-01
5447 8.020799999999999486e+00 2.295364371946204962e-01
5448 7.983200000000000962e+00 2.302186265270470822e-01
5449 7.983799999999999564e+00 2.408257793509656075e-01
5450 8.006099999999999994e+00 2.218838637666111224e-01
5451 7.965999999999999304e+00 2.338065011927598358e-01
5452 8.005100000000000549e+00 2.323064118787943055e-01
5453 8.009199999999999875e+00 2.257920193452372104e-01
5454 8.003099999999999881e+00 2.398203264946489055e-01
5455 7.971099999999999852e+00 2.525623269610890453e-01
5456 7.992400000000000837e+00 2.490554235506627079e-01
5457 7.987999999999999545e+00 2.419514414092216181e-01
5458 7.972900000000000098e+00 2.513190979611378828e-01
5459 7.984499999999999709e+00 2.401839815641334253e-01
5460 7.963600000000001344e+00 2.349298278209900614e-01
5461 7.992400000000000837e+00 2.528476300066899163e-01
5462 7.982000000000001094e+00 2.238924295281107257e-01
5463 7.974700000000000344e+00 2.287855786539003677e-01
5464 7.975299999999999834e+00 2.246965086511137633e-01
5465 7.964100000000000179e+00 2.267830438987888941e-01
5466 7.962200000000000166e+00 2.240701586557209690e-01
5467 7.953800000000001091e+00 2.248137362351331492e-01
5468 7.932699999999999640e+00 2.317487885620980181e-01
5469 7.912499999999999645e+00 2.316470267454344423e-01
5470 7.916700000000000514e+00 2.362711175747048142e-01
5471 7.929900000000000837e+00 2.278437820086386123e-01
5472 7.919500000000001094e+00 2.302513952183569135e-01
5473 7.936600000000001209e+00 2.306592378379846986e-01
5474 7.940500000000000114e+00 2.389580402497476219e-01
5475 7.929199999999999804e+00 2.283445554419899215e-01
5476 7.928900000000000503e+00 2.348486938435042637e-01
5477 7.943300000000000693e+00 2.245764034799738185e-01
5478 7.953999999999998849e+00 2.289695612958194126e-01
5479 7.956300000000000594e+00 2.278838322479240508e-01
5480 7.970900000000000318e+00 2.338315397887974489e-01
5481 7.993900000000000894e+00 2.447317082030851243e-01
5482 7.986700000000000799e+00 2.315525447927532787e-01
5483 7.969800000000001106e+00 2.421639857617147451e-01
5484 7.959900000000000198e+00 2.406468138164309378e-01
5485 7.943600000000000882e+00 2.523714801636666727e-01
5486 7.914200000000001012e+00 2.526167373710618280e-01
5487 7.928499999999999659e+00 2.550640017721042541e-01
5488 7.915499999999999758e+00 2.586641161815840251e-01
5489 7.935699999999999754e+00 2.470551780473342340e-01
5490 7.887500000000000178e+00 2.436107243123750432e-01
5491 7.907900000000000595e+00 2.486198483629173117e-01
5492 7.903800000000001269e+00 2.514789374878143580e-01
5493 7.931400000000000894e+00 2.657556471648344631e-01
5494 7.912399999999999878e+00 2.529920631166124312e-01
5495 7.924199999999999022e+00 2.575287479098207211e-01
5496 7.967600000000000016e+00 2.561210338882771720e-01
5497 7.920700000000000962e+00 2.597985777482240133e-01
5498 7.933399999999998897e+00 2.533545026242873255e-01
5499 7.890599999999999170e+00 2.575484498109044673e-01
5500 7.924000000000001265e+00 2.671843184021098216e-01
5501 7.883800000000000807e+00 2.657006511094769374e-01
5502 7.915700000000001069e+00 2.637511725092421266e-01
5503 7.919499999999999318e+00 2.584998355898897038e-01
5504 7.939899999999999736e+00 2.625958282227651708e-01
5505 7.949500000000000455e+00 2.659949341622881991e-01
5506 7.929699999999999527e+00 2.442764438090582746e-01
5507 7.962699999999999889e+00 2.555013913856438168e-01
5508 7.964400000000000368e+00 2.555088726443760505e-01
5509 7.976699999999999235e+00 2.673495109402670433e-01
5510 7.957299999999999152e+00 2.582619619688505397e-01
5511 8.000999999999999446e+00 2.600321903149684366e-01
5512 8.011199999999998766e+00 2.656041340039722032e-01
5513 7.971300000000001162e+00 2.741782285302755695e-01
5514 8.016000000000000014e+00 2.555341855799337369e-01
5515 7.991100000000000314e+00 2.538490673609024584e-01
5516 7.976600000000000357e+00 2.742406680271909925e-01
5517 7.950000000000001066e+00 2.617084637530853741e-01
5518 7.961599999999999788e+00 2.742139748444633596e-01
5519 7.913300000000001333e+00 2.632447169460386815e-01
5520 7.905900000000000816e+00 2.642915605917069977e-01
5521 7.921499999999999986e+00 2.554033770332725384e-01
5522 7.924800000000000288e+00 2.562782003994876767e-01
5523 7.961000000000001187e+00 2.641928462316873727e-01
5524 7.948600000000000776e+00 2.479698046133842759e-01
5525 7.991399999999998727e+00 2.540624411439045272e-01
5526 7.978299999999999947e+00 2.626253624462039915e-01
5527 7.948999999999999844e+00 2.619415965439624294e-01
5528 7.956299999999998818e+00 2.655551562293603229e-01
5529 7.930400000000000560e+00 2.630144938971994417e-01
5530 7.936099999999998822e+00 2.467757058545269611e-01
5531 7.998300000000000409e+00 2.458188784450860975e-01
5532 7.935500000000001997e+00 2.449675998984355563e-01
5533 7.932899999999999174e+00 2.355994248719635031e-01
5534 7.938299999999999912e+00 2.470290691396460347e-01
5535 7.954099999999999504e+00 2.641617099429815485e-01
5536 7.969400000000000261e+00 2.525344016168886152e-01
5537 7.998800000000000132e+00 2.597636926131132173e-01
5538 7.976200000000000401e+00 2.625124682753182115e-01
5539 7.952399999999999913e+00 2.451927078850429931e-01
5540 7.977100000000000080e+00 2.526170006155563641e-01
5541 7.955500000000000682e+00 2.773458220345134673e-01
5542 7.956900000000000084e+00 2.621820150201000788e-01
5543 7.940299999999998803e+00 2.554508191413760176e-01
5544 7.927400000000000446e+00 2.487024406796201903e-01
5545 7.933499999999997776e+00 2.511928044351588452e-01
5546 7.941000000000000725e+00 2.642457946685245473e-01
5547 7.953100000000000946e+00 2.576540878775263610e-01
5548 7.961700000000000443e+00 2.447710787654455988e-01
5549 7.945100000000000939e+00 2.429884133040091931e-01
5550 7.924000000000001265e+00 2.344126276462085434e-01
5551 7.928700000000000969e+00 2.334410439490022804e-01
5552 7.885399999999998855e+00 2.435194119572400839e-01
5553 7.895100000000001117e+00 2.314590438932988270e-01
5554 7.915299999999999336e+00 2.330304722563124320e-01
5555 7.947300000000000253e+00 2.434150796479133683e-01
5556 7.916500000000000981e+00 2.449006022859069875e-01
5557 7.962399999999999700e+00 2.365101773708691846e-01
5558 7.912899999999998712e+00 2.532774151005178220e-01
5559 7.927700000000001523e+00 2.547686028536483294e-01
5560 7.920400000000000773e+00 2.622076352816598566e-01
5561 7.928599999999998538e+00 2.594281095024207340e-01
5562 7.938599999999999213e+00 2.558353063984719622e-01
5563 7.912699999999999179e+00 2.559056486285521403e-01
5564 7.925799999999999734e+00 2.768495186920143514e-01
5565 7.946400000000001462e+00 2.626832008332470325e-01
5566 7.956800000000001205e+00 2.657715485148851586e-01
5567 7.945800000000001084e+00 2.518065050788004799e-01
5568 7.929000000000000270e+00 2.595746520752748587e-01
5569 7.936500000000000554e+00 2.607615865115105458e-01
5570 7.941699999999999982e+00 2.538859606201178676e-01
5571 7.948100000000001053e+00 2.533427895164967469e-01
5572 7.950400000000000134e+00 2.545269808880779028e-01
5573 7.916099999999998360e+00 2.395240050600356552e-01
5574 7.940500000000000114e+00 2.327698111869321296e-01
5575 7.937600000000000655e+00 2.321760625042985915e-01
5576 7.951800000000000423e+00 2.412369706326125962e-01
5577 7.916799999999999393e+00 2.463859086879766624e-01
5578 7.947300000000001141e+00 2.336203779639096922e-01
5579 7.928300000000001901e+00 2.432133651755183368e-01
5580 7.909099999999999575e+00 2.347195965402122386e-01
5581 7.951000000000000512e+00 2.265603672313406813e-01
5582 7.950299999999998590e+00 2.399468295268767093e-01
5583 7.951000000000002288e+00 2.408597102049240268e-01
5584 7.953000000000000291e+00 2.387788097800974951e-01
5585 7.975500000000001144e+00 2.434620812364832743e-01
5586 7.947699999999999321e+00 2.186431361831420173e-01
5587 7.978800000000001447e+00 2.370580435252092333e-01
5588 7.977500000000000924e+00 2.212981811945141375e-01
5589 7.962799999999999656e+00 2.297717040890806250e-01
5590 7.956000000000000405e+00 2.321655013131796175e-01
5591 7.985599999999999810e+00 2.145623079667069166e-01
5592 7.990300000000000402e+00 2.175719214420831216e-01
5593 7.991900000000001114e+00 2.318020901545109480e-01
5594 8.001500000000000057e+00 2.289469480032436388e-01
5595 7.985699999999999577e+00 2.304128056337146901e-01
5596 8.025099999999998346e+00 2.264367218451989183e-01
5597 8.013200000000001211e+00 2.156899534053452749e-01
5598 7.992499999999999716e+00 2.183684157564916850e-01
5599 7.997400000000000730e+00 2.238923937966629252e-01
5600 7.997500000000002274e+00 2.193906675316887878e-01
5601 8.003699999999998482e+00 2.245963067372212241e-01
5602 7.976200000000000401e+00 2.274482270759655977e-01
5603 8.004599999999999937e+00 2.252301578385984548e-01
5604 7.971200000000000507e+00 2.214024299776313487e-01
5605 7.975600000000000023e+00 1.987977464661005722e-01
5606 7.967499999999999361e+00 2.058699710982638265e-01
5607 7.965000000000000746e+00 2.069812551899326558e-01
5608 7.984699999999998354e+00 2.165322170024589765e-01
5609 7.980799999999999450e+00 2.117930027172757190e-01
5610 7.958700000000000330e+00 2.153354615477906520e-01
5611 7.945400000000001128e+00 2.179750536185275922e-01
5612 7.973900000000000432e+00 2.090932064893548104e-01
5613 7.952200000000000379e+00 2.157593010741367945e-01
5614 7.980800000000000338e+00 2.209354113762662386e-01
5615 7.992000000000001769e+00 2.232102148200212077e-01
5616 8.000300000000001077e+00 2.281616115826674007e-01
5617 8.009499999999999176e+00 2.297618440907888693e-01
5618 8.033600000000001629e+00 2.272205624497923848e-01
5619 8.045100000000001472e+00 2.136156571976876029e-01
5620 7.983100000000000307e+00 2.177175440794792693e-01
5621 7.982800000000000118e+00 2.088058811432282891e-01
5622 7.995800000000000018e+00 1.968013109712432318e-01
5623 7.988000000000001322e+00 2.074422811289926005e-01
5624 7.968600000000000350e+00 2.163576760829160617e-01
5625 7.951900000000000190e+00 2.207232407337297031e-01
5626 7.959099999999999397e+00 2.251458838175815769e-01
5627 7.928099999999998815e+00 2.275512447779619585e-01
5628 7.923300000000000232e+00 2.151036982480775406e-01
5629 7.933600000000000207e+00 2.172081121873674636e-01
5630 7.908100000000000129e+00 2.221859333981339168e-01
5631 7.927099999999998481e+00 2.091786055025705304e-01
5632 7.934399999999999231e+00 2.086338035889677978e-01
5633 7.960099999999999731e+00 2.262418374218172767e-01
5634 7.931699999999999307e+00 2.228031889358856876e-01
5635 7.962499999999998579e+00 2.170488539476769507e-01
5636 7.908299999999999663e+00 2.230603528195901075e-01
5637 7.941100000000000492e+00 2.233559244792937548e-01
5638 7.943299999999998917e+00 2.063615298450754976e-01
5639 7.936700000000000088e+00 2.184835028097086851e-01
5640 7.946599999999999220e+00 2.300713889209172469e-01
5641 8.004599999999999937e+00 2.311802413702346848e-01
5642 8.013000000000001677e+00 2.304527283414106731e-01
5643 7.981100000000000527e+00 2.521778122674555034e-01
5644 8.011400000000000077e+00 2.506705088358021638e-01
5645 8.016000000000001791e+00 2.456051709553362938e-01
5646 8.029500000000000526e+00 2.337589463528615130e-01
5647 8.025700000000000500e+00 2.215124849754522562e-01
5648 8.054700000000000415e+00 2.285040065294261513e-01
5649 7.997900000000001342e+00 2.125038564355950232e-01
5650 8.004000000000001336e+00 2.274665250097253344e-01
5651 8.064400000000000901e+00 2.307204022187894221e-01
5652 8.008400000000001739e+00 2.312387164814750373e-01
5653 8.031000000000000583e+00 2.234527243065072832e-01
5654 8.064299999999999358e+00 2.157415143174813144e-01
5655 8.064199999999999591e+00 2.228903228047373064e-01
5656 8.109600000000000364e+00 2.186028911062248559e-01
5657 8.091300000000000381e+00 2.272567732763977055e-01
5658 8.035600000000000520e+00 2.197363966210421904e-01
5659 8.075499999999999901e+00 2.231779222951947861e-01
5660 8.047700000000000742e+00 2.250668811709087558e-01
5661 8.044300000000001560e+00 2.408764434310669278e-01
5662 8.087999999999999190e+00 2.370344700671190852e-01
5663 8.062500000000000000e+00 2.208273194149673047e-01
5664 8.051899999999999835e+00 2.317425489632837787e-01
5665 8.060800000000000409e+00 2.273333147605075821e-01
5666 8.057900000000000063e+00 2.272001958625916029e-01
5667 8.060399999999999565e+00 2.206548073348958139e-01
5668 8.047799999999998732e+00 2.173503991254674972e-01
5669 8.069700000000000983e+00 2.150576225108051520e-01
5670 8.054599999999998872e+00 2.279213987321067059e-01
5671 8.026500000000000412e+00 2.055478168212933610e-01
5672 8.022400000000001086e+00 1.982984215771773640e-01
5673 8.030499999999999972e+00 2.159166621639005690e-01
5674 8.048199999999999577e+00 2.046398690382692787e-01
5675 8.041299999999999670e+00 2.060098565603111775e-01
5676 8.031599999999999184e+00 2.042308595682835737e-01
5677 8.028399999999999537e+00 2.018619924601953719e-01
5678 7.998900000000000787e+00 2.155746019363134480e-01
5679 8.037899999999998712e+00 2.090509722531804226e-01
5680 8.033300000000000551e+00 2.338672294272969021e-01
5681 8.011100000000000776e+00 2.323045178208982264e-01
5682 8.000600000000002154e+00 2.332512465132822732e-01
5683 8.027899999999998926e+00 2.142740978279922826e-01
5684 8.021699999999999164e+00 2.148970009097380951e-01
5685 8.002900000000000347e+00 2.166106853320028947e-01
5686 8.046700000000001296e+00 2.127562948539949705e-01
5687 8.031900000000002038e+00 2.262297703663246895e-01
5688 8.036699999999999733e+00 2.249742674174092794e-01
5689 8.066200000000000259e+00 2.325113674640446604e-01
5690 8.064800000000001745e+00 2.323350942066221836e-01
5691 8.075100000000000833e+00 2.257111184678327609e-01
5692 8.040600000000001302e+00 2.116049715862083624e-01
5693 8.052100000000001145e+00 2.123278808823750030e-01
5694 8.068500000000000227e+00 2.130391630663244495e-01
5695 8.053100000000000591e+00 2.188600671662146446e-01
5696 8.035000000000000142e+00 2.274852522692405732e-01
5697 8.042899999999999494e+00 2.305563466920830529e-01
5698 8.094800000000001106e+00 2.234520888244278802e-01
5699 8.050399999999999778e+00 2.285490844435829338e-01
5700 8.012299999999999756e+00 2.113646162440628307e-01
5701 8.003199999999999648e+00 2.238864801634971868e-01
5702 8.004299999999998860e+00 2.312269902065932359e-01
5703 8.059900000000000730e+00 2.233454924550751231e-01
5704 8.006200000000001538e+00 2.170411389575717387e-01
5705 8.024200000000000443e+00 2.248194297653118567e-01
5706 8.041199999999999903e+00 2.331526881680758001e-01
5707 8.036299999999998889e+00 2.267043471131508225e-01
5708 8.047099999999998587e+00 2.268742581255087376e-01
5709 8.023099999999999454e+00 2.167180864625746495e-01
5710 8.046400000000000219e+00 2.204449681893420332e-01
5711 8.048999999999999488e+00 2.215122569972144129e-01
5712 8.080500000000000682e+00 2.171812722128682038e-01
5713 8.088599999999999568e+00 2.201116171400319677e-01
5714 8.099100000000001742e+00 2.260503682810537374e-01
5715 8.101599999999999469e+00 2.319824648545661394e-01
5716 8.102800000000000225e+00 2.276456808287826150e-01
5717 8.084300000000002484e+00 2.319585760432237298e-01
5718 8.143100000000000449e+00 2.278239868846122507e-01
5719 8.126900000000000901e+00 2.343032842279425265e-01
5720 8.113599999999999923e+00 2.394705910962763029e-01
5721 8.133400000000001739e+00 2.320331959009314382e-01
5722 8.137100000000000222e+00 2.442208611073182212e-01
5723 8.138500000000000512e+00 2.542866591073939531e-01
5724 8.147899999999999920e+00 2.419160370872505128e-01
5725 8.131600000000000605e+00 2.347566910654518557e-01
5726 8.096600000000000463e+00 2.411503348535929125e-01
5727 8.088499999999999801e+00 2.521536138943877847e-01
5728 8.069499999999999673e+00 2.342471024367216714e-01
5729 8.090299999999999159e+00 2.374948020483816091e-01
5730 8.037499999999997868e+00 2.352168042466353526e-01
5731 8.056100000000000705e+00 2.374914082656464920e-01
5732 8.093900000000001427e+00 2.263186448351085789e-01
5733 8.107200000000000628e+00 2.298484631229888997e-01
5734 8.062200000000000699e+00 2.298081721784497322e-01
5735 8.104499999999999815e+00 2.410858871854592023e-01
5736 8.087199999999999278e+00 2.298480715603244406e-01
5737 8.102299999999999613e+00 2.296205151984465620e-01
5738 8.075700000000001211e+00 2.092838288067188635e-01
5739 8.067899999999999849e+00 2.136252536569588079e-01
5740 8.075399999999998357e+00 2.349234002818790523e-01
5741 8.085400000000001697e+00 2.551016738478992796e-01
5742 8.095000000000000639e+00 2.394773475717484335e-01
5743 8.075900000000000745e+00 2.439961249692298439e-01
5744 8.087399999999998812e+00 2.408410762307792441e-01
5745 8.111300000000001731e+00 2.365366377540696341e-01
5746 8.071899999999999409e+00 2.441258876071932815e-01
5747 8.058400000000000674e+00 2.345067248502694934e-01
5748 8.053200000000000358e+00 2.293760580357069312e-01
5749 8.078700000000001324e+00 2.365203606457592367e-01
5750 8.091800000000000992e+00 2.469014297244954692e-01
5751 8.097500000000000142e+00 2.378453384029210471e-01
5752 8.057700000000000529e+00 2.266822026538474200e-01
5753 8.066200000000000259e+00 2.224556045596514375e-01
5754 8.043500000000001648e+00 2.189196313718803355e-01
5755 8.103600000000000136e+00 2.378604717055778084e-01
5756 8.062400000000000233e+00 2.415732683887023002e-01
5757 8.052000000000001378e+00 2.228814483082879050e-01
5758 8.071300000000000807e+00 2.292304102862445514e-01
5759 8.048300000000001120e+00 2.325854703114535182e-01
5760 8.072599999999997777e+00 2.379465149986440820e-01
5761 8.098800000000000665e+00 2.360808251425769166e-01
5762 8.072900000000000631e+00 2.448257523219320719e-01
5763 8.079600000000001003e+00 2.287705925157340059e-01
5764 8.111000000000000654e+00 2.170619266476734865e-01
5765 8.107600000000001472e+00 2.238193110524647755e-01
5766 8.108100000000000307e+00 2.338835800136468968e-01
5767 8.110800000000001120e+00 2.256030939504155008e-01
5768 8.118000000000000327e+00 2.272329201502282792e-01
5769 8.131499999999999062e+00 2.228084940032583894e-01
5770 8.127900000000000347e+00 2.281355934526657636e-01
5771 8.143299999999999983e+00 2.357799418949796666e-01
5772 8.152899999999998926e+00 2.275492232463121045e-01
5773 8.164400000000000546e+00 2.344291022889436471e-01
5774 8.164400000000000546e+00 2.305358193426782498e-01
5775 8.142400000000000304e+00 2.233023600412677445e-01
5776 8.153000000000000469e+00 2.263028059923252178e-01
5777 8.120200000000000529e+00 2.114155055808348838e-01
5778 8.132700000000001594e+00 2.208062974645424448e-01
5779 8.165199999999998681e+00 2.124472075599018461e-01
5780 8.137699999999998823e+00 2.071675674423966995e-01
5781 8.111299999999999955e+00 2.025641651428011503e-01
5782 8.126100000000000989e+00 2.052141052656956399e-01
5783 8.125199999999999534e+00 2.102860337730492191e-01
5784 8.155800000000001049e+00 2.187486137098930139e-01
5785 8.118199999999999861e+00 2.191698336906792721e-01
5786 8.133100000000000662e+00 2.024707114621767112e-01
5787 8.108799999999998676e+00 1.979266935003967665e-01
5788 8.097599999999999909e+00 2.165194771839245025e-01
5789 8.088700000000001111e+00 2.149057491087662808e-01
5790 8.076299999999999812e+00 1.992664071036560069e-01
5791 8.069900000000000517e+00 2.013253312427424890e-01
5792 8.081699999999999662e+00 2.082893204175384760e-01
5793 8.106200000000001182e+00 2.114506467240051257e-01
5794 8.068699999999999761e+00 2.058048128688928224e-01
5795 8.084500000000000242e+00 2.079276917584572115e-01
5796 8.047800000000000509e+00 2.058206889503580161e-01
5797 8.048300000000001120e+00 2.011072375624507191e-01
5798 8.082499999999999574e+00 1.984450679659234551e-01
5799 8.039999999999999147e+00 1.987492893069054134e-01
5800 8.073399999999999466e+00 1.939837209664769524e-01
5801 8.111500000000001265e+00 2.099628657644013463e-01
5802 8.123700000000001253e+00 1.955979575557986738e-01
5803 8.098200000000000287e+00 1.957742475403749516e-01
5804 8.112899999999999778e+00 1.885612606024896498e-01
5805 8.112300000000001177e+00 1.817685368813865832e-01
5806 8.143400000000001526e+00 1.831435611753796100e-01
5807 8.135600000000000165e+00 1.860522614751026760e-01
5808 8.119499999999998607e+00 1.841434902460578893e-01
5809 8.140600000000000946e+00 1.868015631626244732e-01
5810 8.145000000000001350e+00 1.960016326462613589e-01
5811 8.134600000000000719e+00 2.071541068866364910e-01
5812 8.168499999999999872e+00 2.064324223565668082e-01
5813 8.136400000000000077e+00 2.075262007554709021e-01
5814 8.109200000000001296e+00 2.035238954029723324e-01
5815 8.106899999999999551e+00 2.071688417692196804e-01
5816 8.073500000000001009e+00 1.958067031539012792e-01
5817 8.103200000000001069e+00 1.930333028262221640e-01
5818 8.098099999999998744e+00 1.848021888398511392e-01
5819 8.125200000000001310e+00 1.868187784993788902e-01
5820 8.075300000000002143e+00 1.784642849423940247e-01
5821 8.088899999999998869e+00 1.874321984078509973e-01
5822 8.102400000000001157e+00 1.995419855569248724e-01
5823 8.085699999999999221e+00 1.810694921846305316e-01
5824 8.098800000000000665e+00 1.993934703043205858e-01
5825 8.099799999999998334e+00 1.853807864909414183e-01
5826 8.118100000000001870e+00 1.909234637230322051e-01
5827 8.141000000000001791e+00 1.962694066837722684e-01
5828 8.105900000000000105e+00 1.979516329813926778e-01
5829 8.097099999999999298e+00 1.871783881755583467e-01
5830 8.086000000000000298e+00 1.834655826033863568e-01
5831 8.112899999999999778e+00 1.853761823967685074e-01
5832 8.092999999999999972e+00 1.969126709991005086e-01
5833 8.055200000000002802e+00 1.993841919511173955e-01
5834 8.054299999999999571e+00 1.903473693014956780e-01
5835 8.058500000000000441e+00 1.807061841775206845e-01
5836 8.094899999999999096e+00 1.849974297118745781e-01
5837 8.124900000000000233e+00 1.845017858992156479e-01
5838 8.092800000000000438e+00 1.755556208157403875e-01
5839 8.099099999999999966e+00 2.045848210400761091e-01
5840 8.092900000000000205e+00 1.943891174937527055e-01
5841 8.106500000000000483e+00 1.858464554410440839e-01
5842 8.098700000000000898e+00 1.783378282922611635e-01
5843 8.097599999999999909e+00 1.780106850725540479e-01
5844 8.074400000000000688e+00 1.929589697319095687e-01
5845 8.042699999999999960e+00 1.808628237090199598e-01
5846 8.079900000000000304e+00 1.703678050571761637e-01
5847 8.040300000000000225e+00 1.802970354720232760e-01
5848 8.084999999999999076e+00 1.818627504465937239e-01
5849 8.107199999999998852e+00 1.837232592787314822e-01
5850 8.066099999999998715e+00 1.916428683776152941e-01
5851 8.077900000000001413e+00 1.910655620461206849e-01
5852 8.061199999999999477e+00 1.934379383678393183e-01
5853 8.048400000000000887e+00 1.997087479305801883e-01
5854 8.072200000000000486e+00 1.945719301440986260e-01
5855 8.096600000000000463e+00 2.075689379459267625e-01
5856 8.077699999999998326e+00 2.035493085225296983e-01
5857 8.073600000000000776e+00 1.999563052269170416e-01
5858 8.056999999999998607e+00 1.921162148284210613e-01
5859 8.014199999999998880e+00 1.939653989762090691e-01
5860 8.054499999999999105e+00 1.923274421397008771e-01
5861 8.038599999999998857e+00 1.899359997472832295e-01
5862 8.036199999999999122e+00 1.871321885726771606e-01
5863 8.069600000000001216e+00 1.922355950390041979e-01
5864 8.055100000000001259e+00 1.749305833752347883e-01
5865 8.099800000000000111e+00 1.846504156507642047e-01
5866 8.064900000000001512e+00 1.831719656497686199e-01
5867 8.054300000000001347e+00 1.807870045108331269e-01
5868 8.089999999999999858e+00 1.718162390462553979e-01
5869 8.075700000000001211e+00 1.775731989912891773e-01
5870 8.095499999999999474e+00 1.865878479429997350e-01
5871 8.100300000000000722e+00 1.777075153166010890e-01
5872 8.083200000000001495e+00 1.697014908596857219e-01
5873 8.061600000000000321e+00 1.717376021726168822e-01
5874 8.077500000000000568e+00 1.722552901945248738e-01
5875 8.059400000000000119e+00 1.636221378664880211e-01
5876 8.054199999999999804e+00 1.560595911823429716e-01
5877 8.070499999999999119e+00 1.539190858860590427e-01
5878 8.084899999999999309e+00 1.496815586503561224e-01
5879 8.116500000000000270e+00 1.573062776878278446e-01
5880 8.097099999999999298e+00 1.531137126452102037e-01
5881 8.100400000000000489e+00 1.594449873780922622e-01
5882 8.116899999999999338e+00 1.635056237564934123e-01
5883 8.090100000000001401e+00 1.564926483896288689e-01
5884 8.094399999999998485e+00 1.603735763771575451e-01
5885 8.115500000000000824e+00 1.713772592848888388e-01
5886 8.078199999999998937e+00 1.823392332988158226e-01
5887 8.120700000000001140e+00 1.710367241267208016e-01
5888 8.120799999999999130e+00 1.647163501295483556e-01
5889 8.090300000000000935e+00 1.695935759396563214e-01
5890 8.120499999999999829e+00 1.808721233357976355e-01
5891 8.135799999999999699e+00 1.755108999464135566e-01
5892 8.118700000000000472e+00 1.678465400298737309e-01
5893 8.145700000000001495e+00 1.641268442394479832e-01
5894 8.150999999999999801e+00 1.875214121107240117e-01
5895 8.108700000000002461e+00 1.668571275073379434e-01
5896 8.121100000000000207e+00 1.670589985603888883e-01
5897 8.126599999999999824e+00 1.740458675177321557e-01
5898 8.086400000000001143e+00 1.734834401319042263e-01
5899 8.081799999999999429e+00 1.687235490380641079e-01
5900 8.105199999999999960e+00 1.805821585871649482e-01
5901 8.100500000000000256e+00 1.805521115910860286e-01
5902 8.126900000000002677e+00 1.723801293653070277e-01
5903 8.130399999999999849e+00 1.847388535203138837e-01
5904 8.123200000000000642e+00 1.887813444172914690e-01
5905 8.118299999999999628e+00 1.749982885630599616e-01
5906 8.124900000000000233e+00 1.816813942042497798e-01
5907 8.177899999999999281e+00 1.878313844915167063e-01
5908 8.155400000000000205e+00 1.823903615874478967e-01
5909 8.144800000000000040e+00 1.964659156189694222e-01
5910 8.124000000000000554e+00 1.889152190798825959e-01
5911 8.130700000000000927e+00 1.796716477355289610e-01
5912 8.115300000000001290e+00 1.790801524457693583e-01
5913 8.125500000000000611e+00 1.725101881049348473e-01
5914 8.130900000000000460e+00 1.693653713130283400e-01
5915 8.163100000000000023e+00 1.845825262585817361e-01
5916 8.147199999999999775e+00 1.735125816763730122e-01
5917 8.128399999999999181e+00 1.735353681530079906e-01
5918 8.110099999999999199e+00 1.728180806513022194e-01
5919 8.164400000000000546e+00 1.851060885006217127e-01
5920 8.136200000000000543e+00 1.708099997072771159e-01
5921 8.081799999999997652e+00 1.723079684750533636e-01
5922 8.056400000000000006e+00 1.828050436940950874e-01
5923 8.043200000000000571e+00 1.742615735037417179e-01
5924 8.081200000000000827e+00 1.751994178072517894e-01
5925 8.061499999999998778e+00 1.752914287693496664e-01
5926 8.089600000000000790e+00 1.839501671649145520e-01
5927 8.103699999999999903e+00 1.823616215106676763e-01
5928 8.077000000000001734e+00 1.737440646468246530e-01
5929 8.117799999999999017e+00 1.745272356968962657e-01
5930 8.124100000000000321e+00 1.687234690255033365e-01
5931 8.142300000000000537e+00 1.701268967565093548e-01
5932 8.085499999999999687e+00 1.649783167570817444e-01
5933 8.097500000000000142e+00 1.613910933106285361e-01
5934 8.092200000000000060e+00 1.769050479777216078e-01
5935 8.106899999999999551e+00 1.724657908108155335e-01
5936 8.067299999999999471e+00 1.725211900028515433e-01
5937 8.099800000000000111e+00 1.786641989879338699e-01
5938 8.097899999999999210e+00 1.945762806716173354e-01
5939 8.103699999999999903e+00 1.918384763283944860e-01
5940 8.125600000000000378e+00 1.805790796299504286e-01
5941 8.193099999999999383e+00 1.800453526198329546e-01
5942 8.142599999999998062e+00 1.896655582861579703e-01
5943 8.125200000000001310e+00 1.822331363940158377e-01
5944 8.119200000000001083e+00 2.043257595116191039e-01
5945 8.095700000000000784e+00 1.904656950739424814e-01
5946 8.118000000000000327e+00 1.938450412055980343e-01
5947 8.104000000000000981e+00 1.974175270840965446e-01
5948 8.097599999999999909e+00 1.776332288734289999e-01
5949 8.086999999999999744e+00 1.917078506478021027e-01
5950 8.116699999999998028e+00 1.938370475425169603e-01
5951 8.121300000000001518e+00 1.802122665081375419e-01
5952 8.119400000000000617e+00 1.780257958836303223e-01
5953 8.130900000000000460e+00 1.926884765625594131e-01
5954 8.168700000000001182e+00 1.873022717427633432e-01
5955 8.171700000000001296e+00 1.791013707373563801e-01
5956 8.125000000000000000e+00 1.862213199394741892e-01
5957 8.169700000000000628e+00 1.764622934227026152e-01
5958 8.173700000000000188e+00 1.758350960417174313e-01
5959 8.173500000000000654e+00 1.895354979944390006e-01
5960 8.155300000000000438e+00 1.980512080245914186e-01
5961 8.163700000000000401e+00 1.721088057015096318e-01
5962 8.159499999999999531e+00 1.875748517259177017e-01
5963 8.186000000000001720e+00 1.885101588774462378e-01
5964 8.175699999999999079e+00 1.785121872590215986e-01
5965 8.149200000000000443e+00 1.939494676455700561e-01
5966 8.176700000000000301e+00 1.865026031989901467e-01
5967 8.189799999999999969e+00 1.825154678376602613e-01
5968 8.173199999999999577e+00 1.834412058399093326e-01
5969 8.189199999999999591e+00 1.901529279290749830e-01
5970 8.187300000000000466e+00 1.776349655895483048e-01
5971 8.214000000000000412e+00 1.962674196090628542e-01
5972 8.238400000000000389e+00 2.063270801421858980e-01
5973 8.227000000000000313e+00 2.014131574649481449e-01
5974 8.211299999999999599e+00 1.995160670221824417e-01
5975 8.191900000000000404e+00 1.947041576340885483e-01
5976 8.181200000000000472e+00 1.705359082422232275e-01
5977 8.205000000000000071e+00 1.882943440467609586e-01
5978 8.177899999999999281e+00 1.824285312115404845e-01
5979 8.178900000000000503e+00 1.812296581688549457e-01
5980 8.221799999999999997e+00 1.895312533594393778e-01
5981 8.214600000000000790e+00 1.930435805718490883e-01
5982 8.231899999999999551e+00 1.985291641044207023e-01
5983 8.187300000000000466e+00 1.760847551606896100e-01
5984 8.172599999999999199e+00 1.859852789873434886e-01
5985 8.195499999999999119e+00 1.914058645914487322e-01
5986 8.230500000000001037e+00 1.882589307310545135e-01
5987 8.202299999999999258e+00 1.826389909082943297e-01
5988 8.195199999999999818e+00 1.776263381371130101e-01
5989 8.185700000000000642e+00 1.797638478671392537e-01
5990 8.190099999999999270e+00 1.678265443843731386e-01
5991 8.146700000000000941e+00 1.683453028747758096e-01
5992 8.144699999999998496e+00 1.679688691394926048e-01
5993 8.156700000000000728e+00 1.700890972402405166e-01
5994 8.153600000000000847e+00 1.726560279862825176e-01
5995 8.154700000000000060e+00 1.738074250427754375e-01
5996 8.153800000000000381e+00 1.732627946213496084e-01
5997 8.133500000000001506e+00 1.709980847845963825e-01
5998 8.127799999999998803e+00 1.547413196273057234e-01
5999 8.126299999999998747e+00 1.594691851111053327e-01
6000 8.149399999999999977e+00 1.668618710191156762e-01
6001 8.123000000000001108e+00 1.622874610066964152e-01
6002 8.142900000000000915e+00 1.564514269669662616e-01
6003 8.132000000000001450e+00 1.653680743069834425e-01
6004 8.127900000000000347e+00 1.675105041482473078e-01
6005 8.106799999999998008e+00 1.543946113049286251e-01
6006 8.077700000000000102e+00 1.591315210761211074e-01
6007 8.105999999999999872e+00 1.634584350836627287e-01
6008 8.103500000000000369e+00 1.764994759199017826e-01
6009 8.124399999999999622e+00 1.690747881855837742e-01
6010 8.148099999999999454e+00 1.636988973695302496e-01
6011 8.134300000000001418e+00 1.726963838648626903e-01
6012 8.130600000000001160e+00 1.800098441752561451e-01
6013 8.146699999999999164e+00 1.846319067766999111e-01
6014 8.128500000000000725e+00 1.690671612111589728e-01
6015 8.117799999999999017e+00 1.632668858035823956e-01
6016 8.119099999999999540e+00 1.546663796692740178e-01
6017 8.089900000000000091e+00 1.428584229228363756e-01
6018 8.087400000000000588e+00 1.434847866500138514e-01
6019 8.101600000000001245e+00 1.418269508943910684e-01
6020 8.108099999999998531e+00 1.531478664559189906e-01
6021 8.128500000000000725e+00 1.416634921212942266e-01
6022 8.094699999999999562e+00 1.300737521562286003e-01
6023 8.068299999999998917e+00 1.387610211839045149e-01
6024 8.089199999999999946e+00 1.453660070305297092e-01
6025 8.077899999999999636e+00 1.513179731558680630e-01
6026 8.117200000000000415e+00 1.586115254324224622e-01
6027 8.178099999999998815e+00 1.588389404396793325e-01
6028 8.160600000000000520e+00 1.591757644869343236e-01
6029 8.121200000000001751e+00 1.577565719708691194e-01
6030 8.173100000000001586e+00 1.673473901798291641e-01
6031 8.149800000000002598e+00 1.520166964514095831e-01
6032 8.169399999999999551e+00 1.566206372097878052e-01
6033 8.196200000000001040e+00 1.368490263027107023e-01
6034 8.184100000000000819e+00 1.340580806963907190e-01
6035 8.162200000000000344e+00 1.327503521652579344e-01
6036 8.172900000000002052e+00 1.312664808700225727e-01
6037 8.187599999999999767e+00 1.452125476672040394e-01
6038 8.190500000000001890e+00 1.490617489498898829e-01
6039 8.199900000000001299e+00 1.470424054482243337e-01
6040 8.158800000000002939e+00 1.484936227586895474e-01
6041 8.193799999999999528e+00 1.456500463439678872e-01
6042 8.195000000000002061e+00 1.537012687000338107e-01
6043 8.185599999999999099e+00 1.461043599623227662e-01
6044 8.196600000000000108e+00 1.506637448094265419e-01
6045 8.217200000000000060e+00 1.564227477063359351e-01
6046 8.201400000000001356e+00 1.636205488317406254e-01
6047 8.208499999999999019e+00 1.493940594535136668e-01
6048 8.191399999999999793e+00 1.577636967112522604e-01
6049 8.163800000000000168e+00 1.530850613221290402e-01
6050 8.135300000000002640e+00 1.474163525528968954e-01
6051 8.174300000000000566e+00 1.499445931002514887e-01
6052 8.194800000000000750e+00 1.447762273303182523e-01
6053 8.201700000000000657e+00 1.522082816406519490e-01
6054 8.192100000000001714e+00 1.327656167838646428e-01
6055 8.192199999999999704e+00 1.376888376013102877e-01
6056 8.228000000000001535e+00 1.428107138837979295e-01
6057 8.250400000000000844e+00 1.531833019620611192e-01
6058 8.219300000000000495e+00 1.513410750589541109e-01
6059 8.212900000000001199e+00 1.644311679700657391e-01
6060 8.229600000000001359e+00 1.487266754822415549e-01
6061 8.259499999999999176e+00 1.474664877183965717e-01
6062 8.269200000000001438e+00 1.626448154722429928e-01
6063 8.284299999999998221e+00 1.631162806098765683e-01
6064 8.267799999999999372e+00 1.632257210123453650e-01
6065 8.258800000000000807e+00 1.565771886323164275e-01
6066 8.237200000000003186e+00 1.501601012253255540e-01
6067 8.266300000000001091e+00 1.631945495413372471e-01
6068 8.271199999999998553e+00 1.555118516383879324e-01
6069 8.291999999999999815e+00 1.538575315023609780e-01
6070 8.284099999999998687e+00 1.663023421362428977e-01
6071 8.270099999999999341e+00 1.469528802031453696e-01
6072 8.261800000000000921e+00 1.584042171155805589e-01
6073 8.285199999999999676e+00 1.549879866312225130e-01
6074 8.291199999999999903e+00 1.622425838058552949e-01
6075 8.306800000000000850e+00 1.566901911416282156e-01
6076 8.274499999999999744e+00 1.410499379652468965e-01
6077 8.275499999999999190e+00 1.517453294174156142e-01
6078 8.290499999999999758e+00 1.478129392171063927e-01
6079 8.269500000000000739e+00 1.478518346183096133e-01
6080 8.275999999999999801e+00 1.399492765254611859e-01
6081 8.284800000000000608e+00 1.420476539756992673e-01
6082 8.268700000000000827e+00 1.550339994968845392e-01
6083 8.266799999999999926e+00 1.510778474826801887e-01
6084 8.295300000000001006e+00 1.691911374747506747e-01
6085 8.300799999999998846e+00 1.609369317465695615e-01
6086 8.283099999999999241e+00 1.664209992759326517e-01
6087 8.310899999999998400e+00 1.621564953987350843e-01
6088 8.323600000000002552e+00 1.593427249672854096e-01
6089 8.318899999999999295e+00 1.659329051152904910e-01
6090 8.327600000000000335e+00 1.746867596585384430e-01
6091 8.288399999999999324e+00 1.712046261057218466e-01
6092 8.304100000000000037e+00 1.521535047246693750e-01
6093 8.285100000000001685e+00 1.460141397262606500e-01
6094 8.295300000000001006e+00 1.568269779087768934e-01
6095 8.261899999999998911e+00 1.531286028147582357e-01
6096 8.281399999999999650e+00 1.362508128416120012e-01
6097 8.241399999999998727e+00 1.369951969960990779e-01
6098 8.288499999999999091e+00 1.422364404785215197e-01
6099 8.261300000000000310e+00 1.483363778713771286e-01
6100 8.272200000000001552e+00 1.549641119743535300e-01
6101 8.245699999999999363e+00 1.372291550655325709e-01
6102 8.234899999999999665e+00 1.384372384873375772e-01
6103 8.250299999999999301e+00 1.397350385551169027e-01
6104 8.251900000000000901e+00 1.533661272902201167e-01
6105 8.284900000000002152e+00 1.481328086549364709e-01
6106 8.267100000000001003e+00 1.403959009373136335e-01
6107 8.283300000000000551e+00 1.542822121957032611e-01
6108 8.309000000000001052e+00 1.571046148271908471e-01
6109 8.294900000000000162e+00 1.504891657229849578e-01
6110 8.319399999999998130e+00 1.599046716015513625e-01
6111 8.262700000000000600e+00 1.643249859272776503e-01
6112 8.295299999999999230e+00 1.439770155267846297e-01
6113 8.348499999999997812e+00 1.502887387664159635e-01
6114 8.336299999999999599e+00 1.460446541301665957e-01
6115 8.306599999999999540e+00 1.505163911339890692e-01
6116 8.275299999999999656e+00 1.424423427215376625e-01
6117 8.286899999999999267e+00 1.524374921074208300e-01
6118 8.288199999999999790e+00 1.466548192184627397e-01
6119 8.304300000000001347e+00 1.340407438057547584e-01
6120 8.291100000000000136e+00 1.423800161539532372e-01
6121 8.311400000000002564e+00 1.410220691948604888e-01
6122 8.323700000000000543e+00 1.513462288925628008e-01
6123 8.318400000000000460e+00 1.595187261734495876e-01
6124 8.288000000000000256e+00 1.519284700113840425e-01
6125 8.291999999999998039e+00 1.525734577179137796e-01
6126 8.282800000000001717e+00 1.502428567353537026e-01
6127 8.293700000000001182e+00 1.616641611489696151e-01
6128 8.299400000000000333e+00 1.514727170153094271e-01
6129 8.298000000000001819e+00 1.580644172481586729e-01
6130 8.301399999999999224e+00 1.455873758263401818e-01
6131 8.263000000000001677e+00 1.518779773370715069e-01
6132 8.253800000000000026e+00 1.521714033581868519e-01
6133 8.242900000000000560e+00 1.563005086364084584e-01
6134 8.277599999999997848e+00 1.447170480627627265e-01
6135 8.245700000000001140e+00 1.420737871670914310e-01
6136 8.255799999999998917e+00 1.351373227498606222e-01
6137 8.253900000000001569e+00 1.383403375736809438e-01
6138 8.246900000000000119e+00 1.270947245167949602e-01
6139 8.266399999999999082e+00 1.375886041792705738e-01
6140 8.250499999999998835e+00 1.388307782878132890e-01
6141 8.276500000000002188e+00 1.379655935369394071e-01
6142 8.275999999999999801e+00 1.468742319128852614e-01
6143 8.265200000000000102e+00 1.437928927311777350e-01
6144 8.225099999999997635e+00 1.536279564402260323e-01
6145 8.240399999999999281e+00 1.424372984860355351e-01
6146 8.277600000000001401e+00 1.379817524167598342e-01
6147 8.234900000000001441e+00 1.442091155232567146e-01
6148 8.230199999999999960e+00 1.553118669001180840e-01
6149 8.236900000000000333e+00 1.599038742495001719e-01
6150 8.242700000000001026e+00 1.473839916680234896e-01
6151 8.224999999999999645e+00 1.579152937495288678e-01
6152 8.160100000000001685e+00 1.528048723045177526e-01
6153 8.203900000000000858e+00 1.442281837922116949e-01
6154 8.188600000000002765e+00 1.459860404285286684e-01
6155 8.176999999999999602e+00 1.507554974122005675e-01
6156 8.130399999999999849e+00 1.416216226428718417e-01
6157 8.153399999999999537e+00 1.572867572302258377e-01
6158 8.179799999999998406e+00 1.524056298172740409e-01
6159 8.158099999999999241e+00 1.472265906689412818e-01
6160 8.185600000000000875e+00 1.376855983754291524e-01
6161 8.179800000000000182e+00 1.488752363558157599e-01
6162 8.196000000000001506e+00 1.400585591815081132e-01
6163 8.201399999999999579e+00 1.517448648225039887e-01
6164 8.230999999999998096e+00 1.457114271428291419e-01
6165 8.197399999999998244e+00 1.531742275972037826e-01
6166 8.184799999999999187e+00 1.468815713423573810e-01
6167 8.193399999999998684e+00 1.446513878260419772e-01
6168 8.213099999999998957e+00 1.407971910231166357e-01
6169 8.193400000000000460e+00 1.326168315109361173e-01
6170 8.204200000000001936e+00 1.454093394524575145e-01
6171 8.183800000000001518e+00 1.456097386852953368e-01
6172 8.224000000000000199e+00 1.352306917825978616e-01
6173 8.245000000000000995e+00 1.421131239541232327e-01
6174 8.248799999999999244e+00 1.319621006198369861e-01
6175 8.226800000000000779e+00 1.429326274858193357e-01
6176 8.192899999999999849e+00 1.442048161470344259e-01
6177 8.231000000000001648e+00 1.372849591178873230e-01
6178 8.240899999999999892e+00 1.377570651545683977e-01
6179 8.248499999999998167e+00 1.375532078869846075e-01
6180 8.280899999999999039e+00 1.435648599065940945e-01
6181 8.285000000000000142e+00 1.547772593115667727e-01
6182 8.279900000000001370e+00 1.389342614332403913e-01
6183 8.255399999999999849e+00 1.449684931286794876e-01
6184 8.265300000000001646e+00 1.426640844781895956e-01
6185 8.267300000000000537e+00 1.325094751329127241e-01
6186 8.295200000000001239e+00 1.343822756169875954e-01
6187 8.293899999999998940e+00 1.318026137828836042e-01
6188 8.260299999999999088e+00 1.378300438946458428e-01
6189 8.257200000000000983e+00 1.411477098645245731e-01
6190 8.319700000000000983e+00 1.509380038293868798e-01
6191 8.305400000000000560e+00 1.554413201179145887e-01
6192 8.319400000000001683e+00 1.523041824770416663e-01
6193 8.296000000000001151e+00 1.537176632661321485e-01
6194 8.312699999999999534e+00 1.646164663695585118e-01
6195 8.264400000000000190e+00 1.580868875017784891e-01
6196 8.278600000000000847e+00 1.739751821381428365e-01
6197 8.317299999999999471e+00 1.763273688342225920e-01
6198 8.318200000000000927e+00 1.729078829897585101e-01
6199 8.334099999999999397e+00 1.757433611832890652e-01
6200 8.290900000000000603e+00 1.710361043756551680e-01
6201 8.312200000000000699e+00 1.761206858946443299e-01
6202 8.305400000000000560e+00 1.728699048417624284e-01
6203 8.295700000000000074e+00 1.745029541297224429e-01
6204 8.287499999999999645e+00 1.732210293238093390e-01
6205 8.294400000000001327e+00 1.757666748846321847e-01
6206 8.300399999999999778e+00 1.751008395182615529e-01
6207 8.276500000000000412e+00 1.735411334525622240e-01
6208 8.277000000000001023e+00 1.834115590686694330e-01
6209 8.276400000000000645e+00 1.748879755729363938e-01
6210 8.320000000000000284e+00 1.782244091026816413e-01
6211 8.308299999999999130e+00 1.851934151097170411e-01
6212 8.297700000000000742e+00 1.878763981983899989e-01
6213 8.314800000000001745e+00 1.842508507443044730e-01
6214 8.240899999999999892e+00 1.871745415381055044e-01
6215 8.270100000000001117e+00 1.740967231167779017e-01
6216 8.240500000000000824e+00 1.687876920868343900e-01
6217 8.269899999999999807e+00 1.693101562222420475e-01
6218 8.278300000000001546e+00 1.725415920872414022e-01
6219 8.236600000000001032e+00 1.666138769730781677e-01
6220 8.274399999999999977e+00 1.735494857382182676e-01
6221 8.226000000000000867e+00 1.765675508127129978e-01
6222 8.241499999999998494e+00 1.830140021965531993e-01
6223 8.239900000000000446e+00 1.789116234345885514e-01
6224 8.264900000000000801e+00 1.762031469639518400e-01
6225 8.250099999999999767e+00 1.995406449824195516e-01
6226 8.234299999999999287e+00 1.987258941356158382e-01
6227 8.239099999999998758e+00 1.983996698585962504e-01
6228 8.264200000000002433e+00 1.782678770838987126e-01
6229 8.283899999999999153e+00 2.013908364350275593e-01
6230 8.226000000000000867e+00 1.814849856048703636e-01
6231 8.269800000000000040e+00 1.776754231738312262e-01
6232 8.242399999999999949e+00 1.845868467686687664e-01
6233 8.257900000000002905e+00 1.873997038418151184e-01
6234 8.224400000000001043e+00 1.760901019364801701e-01
6235 8.239699999999999136e+00 1.817640255936250337e-01
6236 8.242399999999999949e+00 1.759714863266204632e-01
6237 8.266600000000000392e+00 1.711821369185465291e-01
6238 8.290900000000000603e+00 1.668817815101456270e-01
6239 8.264700000000001268e+00 1.631087398026236646e-01
6240 8.242900000000000560e+00 1.650502014539818874e-01
6241 8.235900000000000887e+00 1.653434274472378451e-01
6242 8.198999999999999844e+00 1.707891097230734012e-01
6243 8.214999999999999858e+00 1.808881422316012400e-01
6244 8.214100000000000179e+00 1.750540745027089895e-01
6245 8.240199999999997971e+00 1.949902459098915297e-01
6246 8.254799999999999471e+00 1.833668345148598278e-01
6247 8.237500000000000711e+00 1.847759318742568657e-01
6248 8.220100000000002183e+00 1.958037001693277712e-01
6249 8.229900000000002436e+00 1.790645944903681563e-01
6250 8.208600000000000563e+00 1.693280366625680988e-01
6251 8.220900000000000318e+00 1.677916833457487322e-01
6252 8.190000000000001279e+00 1.610708539742681522e-01
6253 8.187099999999999156e+00 1.779875529355915420e-01
6254 8.171800000000001063e+00 1.822988096505295530e-01
6255 8.192800000000000082e+00 1.732936698209140702e-01
6256 8.190400000000000347e+00 1.858259508249587855e-01
6257 8.165299999999998448e+00 1.698072466062623131e-01
6258 8.172900000000000276e+00 1.800850049282282928e-01
6259 8.173199999999999577e+00 1.801217810260602736e-01
6260 8.189000000000000057e+00 1.731997113161565516e-01
6261 8.199400000000000688e+00 1.769283018626471304e-01
6262 8.210499999999999687e+00 1.691855342516020433e-01
6263 8.209800000000001319e+00 1.685682532388587118e-01
6264 8.243700000000000472e+00 1.650313939830842791e-01
6265 8.230900000000000105e+00 1.718818460454738239e-01
6266 8.231899999999999551e+00 1.723244875228125972e-01
6267 8.239900000000000446e+00 1.703427397924548725e-01
6268 8.225900000000001100e+00 1.734554957330554092e-01
6269 8.204000000000000625e+00 1.697171765025567158e-01
6270 8.217200000000001836e+00 1.793622479787762292e-01
6271 8.200799999999997425e+00 1.714048890784624635e-01
6272 8.254000000000001336e+00 1.778888979110276325e-01
6273 8.197799999999999088e+00 1.763936960324829217e-01
6274 8.173400000000000887e+00 1.822652023837791624e-01
6275 8.190000000000001279e+00 1.887697539331977536e-01
6276 8.183500000000000441e+00 1.792728785957317661e-01
6277 8.181500000000001549e+00 1.615748897570411791e-01
6278 8.221500000000000696e+00 1.749728693255043488e-01
6279 8.198399999999999466e+00 1.720652318163085059e-01
6280 8.166000000000000369e+00 1.838988852603517798e-01
6281 8.180500000000000327e+00 1.732673223663365736e-01
6282 8.203300000000002257e+00 1.658400464302877964e-01
6283 8.222699999999999676e+00 1.716625789157322501e-01
6284 8.189099999999999824e+00 1.746391966312258737e-01
6285 8.192700000000000315e+00 1.729450808782949101e-01
6286 8.191500000000001336e+00 1.900694215280300525e-01
6287 8.203900000000000858e+00 1.845278000735932622e-01
6288 8.172999999999998266e+00 1.818129258331210862e-01
6289 8.183399999999998897e+00 1.909182652341048225e-01
6290 8.209999999999999076e+00 1.945524093914028085e-01
6291 8.216699999999999449e+00 1.937767813748591250e-01
6292 8.214000000000000412e+00 1.861354345631159313e-01
6293 8.190999999999998948e+00 1.856988960656470455e-01
6294 8.200100000000000833e+00 1.979028271652529258e-01
6295 8.186199999999999477e+00 2.016189376025973590e-01
6296 8.191900000000000404e+00 1.881434798232455019e-01
6297 8.187400000000000233e+00 1.855750629799165496e-01
6298 8.203500000000001791e+00 1.863987795024419913e-01
6299 8.209600000000000009e+00 1.908724809918916354e-01
6300 8.165800000000000836e+00 1.779272772792300505e-01
6301 8.196500000000000341e+00 1.820152878194576107e-01
6302 8.216499999999999915e+00 1.877991613399804249e-01
6303 8.184099999999997266e+00 1.736279038634055971e-01
6304 8.182900000000000063e+00 1.726640350507308574e-01
6305 8.207000000000000739e+00 1.822660692504229907e-01
6306 8.230499999999999261e+00 1.764225184039724115e-01
6307 8.230000000000000426e+00 1.609695623402138398e-01
6308 8.241900000000001114e+00 1.715988024433736381e-01
6309 8.220900000000000318e+00 1.649381368877434195e-01
6310 8.241800000000001347e+00 1.757642056847753542e-01
6311 8.245100000000000762e+00 1.844006751614537531e-01
6312 8.245500000000001606e+00 1.875144394440064755e-01
6313 8.225199999999999179e+00 1.776048310153751641e-01
6314 8.231799999999999784e+00 1.696623588189200837e-01
6315 8.189600000000002211e+00 1.775686458809662971e-01
6316 8.223400000000001597e+00 1.869906521727756621e-01
6317 8.217000000000000526e+00 1.883376754661690577e-01
6318 8.222600000000001685e+00 1.839689212883523772e-01
6319 8.204499999999999460e+00 1.781450111566416361e-01
6320 8.214199999999999946e+00 1.902506136652389601e-01
6321 8.249700000000000699e+00 1.942157073977282544e-01
6322 8.232900000000000773e+00 1.898903604715099502e-01
6323 8.248700000000001253e+00 1.809503827019992572e-01
6324 8.250200000000001310e+00 1.780734567531050971e-01
6325 8.285400000000000986e+00 1.752309447557708344e-01
6326 8.282099999999999795e+00 1.737009182474288926e-01
6327 8.241299999999998960e+00 1.903838779939100168e-01
6328 8.238200000000002632e+00 1.813160665798815019e-01
6329 8.245400000000000063e+00 1.966682587506178859e-01
6330 8.249600000000000932e+00 1.989594028941582271e-01
6331 8.279200000000001225e+00 1.873988153644519927e-01
6332 8.261900000000000688e+00 1.942144407607220291e-01
6333 8.309900000000000730e+00 1.889496996557548936e-01
6334 8.307800000000000296e+00 1.854931157752222892e-01
6335 8.281299999999999883e+00 1.680558270337568494e-01
6336 8.272800000000000153e+00 1.728055438925499843e-01
6337 8.266799999999999926e+00 1.782834709107941618e-01
6338 8.263400000000000745e+00 1.673920069776332065e-01
6339 8.250999999999999446e+00 1.616317419320847382e-01
6340 8.237000000000000099e+00 1.748158459636883211e-01
6341 8.256600000000000605e+00 1.633571057530097126e-01
6342 8.254500000000000171e+00 1.760281937645216677e-01
6343 8.255600000000001160e+00 1.721046309661654339e-01
6344 8.264800000000001035e+00 1.641867716961387946e-01
6345 8.213600000000001344e+00 1.662992603711753725e-01
6346 8.228600000000000136e+00 1.729272795136729546e-01
6347 8.239799999999998903e+00 1.559322801731572172e-01
6348 8.255800000000000693e+00 1.688876431240604881e-01
6349 8.263099999999999667e+00 1.780407509532579147e-01
6350 8.256999999999999673e+00 1.738745524796540820e-01
6351 8.235399999999998499e+00 1.539294773589516552e-01
6352 8.227299999999997837e+00 1.632918277195769263e-01
6353 8.243399999999999395e+00 1.628528906713049562e-01
6354 8.233800000000000452e+00 1.649914422023155136e-01
6355 8.253499999999998948e+00 1.671876939251211447e-01
6356 8.261800000000000921e+00 1.604093388802535214e-01
6357 8.268299999999999983e+00 1.667739218223280862e-01
6358 8.297000000000000597e+00 1.680267835792853270e-01
6359 8.269300000000001205e+00 1.640485324530518429e-01
6360 8.262699999999998823e+00 1.632394590777609955e-01
6361 8.247600000000000264e+00 1.668482663979461156e-01
6362 8.259699999999998710e+00 1.767304755835846231e-01
6363 8.235900000000000887e+00 1.793610018928306349e-01
6364 8.208400000000001029e+00 1.828833617363810060e-01
6365 8.236800000000000566e+00 1.805652125964467558e-01
6366 8.222100000000001074e+00 1.828017751554945614e-01
6367 8.238600000000001700e+00 1.661062431096435033e-01
6368 8.234300000000001063e+00 1.813179555366759010e-01
6369 8.231300000000000949e+00 1.708090776276248723e-01
6370 8.247500000000000497e+00 1.708790946839314484e-01
6371 8.281700000000000728e+00 1.656373780280284147e-01
6372 8.270900000000001029e+00 1.543116619053790661e-01
6373 8.246900000000000119e+00 1.615423442939962206e-01
6374 8.285800000000000054e+00 1.695086900427231480e-01
6375 8.290499999999999758e+00 1.675708954442864385e-01
6376 8.247699999999998255e+00 1.601210823096072267e-01
6377 8.314000000000001833e+00 1.676623988853791491e-01
6378 8.323999999999999844e+00 1.641165439558120720e-01
6379 8.311200000000001253e+00 1.645025106191391473e-01
6380 8.288399999999999324e+00 1.637471953958296034e-01
6381 8.311299999999999244e+00 1.622810555795098919e-01
6382 8.303399999999999892e+00 1.637807192559611602e-01
6383 8.318900000000001071e+00 1.678187385246356078e-01
6384 8.313900000000000290e+00 1.678767673026854146e-01
6385 8.330000000000000071e+00 1.650233922812155973e-01
6386 8.345300000000001717e+00 1.732023700761626817e-01
6387 8.363800000000001234e+00 1.705177292834970659e-01
6388 8.353399999999998826e+00 1.707779376851705500e-01
6389 8.369700000000001694e+00 1.707861264857307437e-01
6390 8.381000000000000227e+00 1.749157511489460859e-01
6391 8.363099999999999312e+00 1.639561191294792719e-01
6392 8.353399999999998826e+00 1.748998684962342620e-01
6393 8.430299999999999017e+00 1.691635924186998263e-01
6394 8.402400000000000091e+00 1.866189808138496997e-01
6395 8.385300000000000864e+00 1.831413688929947603e-01
6396 8.372499999999998721e+00 1.784044982616749819e-01
6397 8.405300000000000438e+00 1.741735944395706170e-01
6398 8.426100000000001700e+00 1.855064122880931976e-01
6399 8.448999999999999844e+00 1.880791322821326883e-01
6400 8.432700000000000529e+00 1.941976338681807301e-01
6401 8.415299999999998448e+00 1.800352770986840822e-01
6402 8.416199999999999903e+00 1.896874692751210900e-01
6403 8.430699999999999861e+00 1.832086815628560794e-01
6404 8.411399999999998656e+00 1.963374747723928837e-01
6405 8.429300000000001347e+00 1.898116987964652003e-01
6406 8.402300000000000324e+00 1.649653933405428319e-01
6407 8.419700000000000628e+00 1.769745207649959795e-01
6408 8.371900000000000119e+00 1.679582358802329811e-01
6409 8.391900000000001469e+00 1.806372857413441890e-01
6410 8.390200000000000102e+00 1.795268113681073585e-01
6411 8.354800000000000892e+00 1.844410908664334547e-01
6412 8.353699999999999903e+00 1.682788192257123894e-01
6413 8.329999999999998295e+00 1.759374320603776243e-01
6414 8.341200000000000614e+00 1.680257599298392579e-01
6415 8.357099999999999085e+00 1.752969737331480649e-01
6416 8.349999999999999645e+00 1.675957636696106812e-01
6417 8.356700000000000017e+00 1.815883283694191830e-01
6418 8.342299999999999827e+00 1.727361021905959582e-01
6419 8.341799999999999216e+00 1.853409183100159230e-01
6420 8.335000000000000853e+00 1.805731984542557067e-01
6421 8.338400000000001810e+00 1.773838324087062823e-01
6422 8.337600000000000122e+00 1.705009794693274072e-01
6423 8.308600000000000207e+00 1.918519846131386819e-01
6424 8.325900000000000745e+00 1.800765087400352793e-01
6425 8.334800000000001319e+00 1.815948677688882240e-01
6426 8.335800000000000765e+00 1.812815931086220744e-01
6427 8.285700000000000287e+00 1.708077896350163327e-01
6428 8.341499999999999915e+00 1.814613044150184817e-01
6429 8.305499999999998550e+00 1.860544678313315881e-01
6430 8.330700000000000216e+00 1.960922767474538031e-01
6431 8.325400000000000134e+00 1.810048176154435973e-01
6432 8.342900000000000205e+00 1.891725905093017690e-01
6433 8.319599999999999440e+00 1.854956171988977331e-01
6434 8.308199999999999363e+00 1.867764332029069607e-01
6435 8.334600000000000009e+00 1.891539690305227839e-01
6436 8.327700000000000102e+00 1.998779152382772761e-01
6437 8.287699999999999179e+00 1.858162021999157920e-01
6438 8.319900000000000517e+00 1.952998438299426709e-01
6439 8.335399999999999920e+00 1.942367730374451318e-01
6440 8.351800000000000779e+00 1.956046420717054146e-01
6441 8.343600000000000350e+00 1.876586368915643677e-01
6442 8.355399999999999494e+00 1.809392826337054838e-01
6443 8.346900000000001540e+00 1.878329816619009052e-01
6444 8.324500000000000455e+00 1.887951932650828446e-01
6445 8.344100000000000961e+00 1.860782335470755333e-01
6446 8.351399999999999935e+00 1.845446395861986277e-01
6447 8.386700000000001154e+00 1.800222236280843713e-01
6448 8.374700000000000699e+00 1.864743977064948766e-01
6449 8.373900000000000787e+00 1.892343758411773047e-01
6450 8.336999999999999744e+00 1.985277814312142730e-01
6451 8.359199999999997743e+00 1.910616549703262335e-01
6452 8.323100000000000165e+00 1.843832123594770500e-01
6453 8.333900000000001640e+00 1.887578581145696321e-01
6454 8.343900000000001427e+00 1.910172479123286304e-01
6455 8.361200000000000188e+00 1.903728867249745438e-01
6456 8.339700000000000557e+00 1.841347903031907152e-01
6457 8.382799999999999585e+00 1.939910719595105415e-01
6458 8.327500000000000568e+00 1.979215627464577243e-01
6459 8.352100000000001856e+00 1.857738652232870380e-01
6460 8.309799999999999187e+00 1.806141079760935630e-01
6461 8.318899999999999295e+00 1.941885398266334495e-01
6462 8.267300000000000537e+00 1.941806916250944093e-01
6463 8.271000000000000796e+00 1.979932827143385532e-01
6464 8.268100000000000449e+00 1.813367282157699045e-01
6465 8.284400000000001540e+00 1.821617522972371062e-01
6466 8.295400000000000773e+00 1.824885311464805870e-01
6467 8.296499999999998209e+00 1.671984001119628527e-01
6468 8.334899999999999309e+00 1.784064712951859144e-01
6469 8.309699999999999420e+00 1.828085364527597956e-01
6470 8.295399999999998997e+00 1.774112285059770144e-01
6471 8.304399999999999338e+00 1.725750387512631490e-01
6472 8.268400000000001526e+00 1.695758355426856545e-01
6473 8.297800000000000509e+00 1.797846378309336801e-01
6474 8.314600000000000435e+00 1.863637947671167305e-01
6475 8.286699999999999733e+00 1.802934857392245738e-01
6476 8.278700000000000614e+00 1.795128992579641813e-01
6477 8.295099999999999696e+00 1.804275173026553269e-01
6478 8.288900000000001711e+00 1.800671791304567504e-01
6479 8.315000000000001279e+00 1.748847620577618223e-01
6480 8.296800000000001063e+00 1.808975290046825612e-01
6481 8.327600000000000335e+00 1.797501710708504230e-01
6482 8.311099999999999710e+00 1.703086873885181762e-01
6483 8.313499999999999446e+00 1.701923764450099519e-01
6484 8.314099999999999824e+00 1.702830848910131534e-01
6485 8.308300000000000907e+00 1.647916897176552875e-01
6486 8.306900000000000617e+00 1.564213188794928988e-01
6487 8.322999999999998622e+00 1.559763443602906474e-01
6488 8.296499999999999986e+00 1.622577116811401987e-01
6489 8.277800000000000935e+00 1.777530759227530788e-01
6490 8.289100000000001245e+00 1.627105681878101007e-01
6491 8.292500000000000426e+00 1.569456753147406569e-01
6492 8.312400000000000233e+00 1.639814135809299078e-01
6493 8.333600000000000563e+00 1.586676526580008129e-01
6494 8.345500000000001251e+00 1.607234425962809077e-01
6495 8.309599999999999653e+00 1.536641923155814549e-01
6496 8.351200000000000401e+00 1.679664728450293854e-01
6497 8.354100000000002524e+00 1.551149541469165338e-01
6498 8.374000000000000554e+00 1.707114524570627345e-01
6499 8.348299999999998278e+00 1.623681033947246555e-01
6500 8.330299999999999372e+00 1.542596544790632851e-01
6501 8.344400000000000261e+00 1.515021584004663524e-01
6502 8.343300000000001049e+00 1.481905563792780545e-01
6503 8.326800000000000423e+00 1.595560591140305073e-01
6504 8.339499999999999247e+00 1.502346997201379486e-01
6505 8.352700000000000458e+00 1.554821565325102128e-01
6506 8.322800000000002640e+00 1.651498592188319903e-01
6507 8.358400000000001384e+00 1.523912202195389920e-01
6508 8.317199999999999704e+00 1.686158236939819532e-01
6509 8.359900000000001441e+00 1.761655726866064586e-01
6510 8.295400000000000773e+00 1.725114025216883951e-01
6511 8.299800000000001177e+00 1.657993244859579662e-01
6512 8.301099999999999923e+00 1.616130842475323459e-01
6513 8.323599999999999000e+00 1.596531991536655759e-01
6514 8.356400000000000716e+00 1.784955013438714322e-01
6515 8.314600000000000435e+00 1.751344740478013584e-01
6516 8.352999999999999758e+00 1.616456618656993138e-01
6517 8.376899999999999125e+00 1.791408077463088611e-01
6518 8.357699999999999463e+00 1.757652440046097997e-01
6519 8.349199999999999733e+00 1.839583539826337988e-01
6520 8.372400000000000730e+00 1.794440971444867805e-01
6521 8.356399999999998940e+00 1.858044778793019325e-01
6522 8.356999999999999318e+00 1.783617672036246771e-01
6523 8.361999999999998323e+00 1.875895519478630313e-01
6524 8.338499999999999801e+00 1.818444527611441930e-01
6525 8.356700000000000017e+00 1.893375319370144971e-01
6526 8.333099999999998175e+00 1.803201292146830448e-01
6527 8.310700000000000642e+00 1.624547352341567663e-01
6528 8.289100000000001245e+00 1.734296081988308535e-01
6529 8.282300000000001106e+00 1.703572745731746496e-01
6530 8.275600000000000733e+00 1.795272792641830206e-01
6531 8.287399999999999878e+00 1.710405916734387410e-01
6532 8.313399999999997902e+00 1.739973103240392005e-01
6533 8.316200000000000259e+00 1.617676605505562193e-01
6534 8.303200000000000358e+00 1.640199865870010099e-01
6535 8.291100000000000136e+00 1.620370605756596971e-01
6536 8.279999999999999361e+00 1.524623888045834597e-01
6537 8.315200000000000813e+00 1.513763389701310302e-01
6538 8.309200000000000585e+00 1.593811030204020374e-01
6539 8.292399999999998883e+00 1.745753819987227728e-01
6540 8.325600000000001444e+00 1.602532495770367382e-01
6541 8.349700000000002120e+00 1.613674719390496837e-01
6542 8.347500000000000142e+00 1.643096619191945218e-01
6543 8.368900000000000006e+00 1.655391464276652624e-01
6544 8.359600000000000364e+00 1.752477218111550827e-01
6545 8.383499999999999730e+00 1.735400386078094770e-01
6546 8.333299999999999486e+00 1.609990093137221301e-01
6547 8.344300000000000495e+00 1.593942941262327662e-01
6548 8.343399999999999039e+00 1.693008682789311492e-01
6549 8.289600000000001856e+00 1.567956121835046290e-01
6550 8.238399999999998613e+00 1.784160418796471581e-01
6551 8.305400000000000560e+00 1.729557284393898886e-01
6552 8.290000000000000924e+00 1.577534785670350881e-01
6553 8.263700000000001822e+00 1.689655615798675015e-01
6554 8.285599999999998744e+00 1.592955868817463316e-01
6555 8.313200000000000145e+00 1.619045891875829646e-01
6556 8.325800000000000978e+00 1.616994619657096954e-01
6557 8.362399999999999167e+00 1.599164907068687247e-01
6558 8.382500000000000284e+00 1.570585400416036337e-01
6559 8.369299999999999073e+00 1.671928258030229986e-01
6560 8.378200000000001424e+00 1.703833794711209493e-01
6561 8.380900000000000460e+00 1.637941055105463783e-01
6562 8.407100000000001572e+00 1.727173094973401546e-01
6563 8.396200000000000330e+00 1.557271203098548329e-01
6564 8.327300000000001035e+00 1.800672679861612391e-01
6565 8.360700000000001353e+00 1.547239509578268446e-01
6566 8.382799999999999585e+00 1.671028904597403886e-01
6567 8.308699999999999974e+00 1.675553072868777027e-01
6568 8.311899999999999622e+00 1.561290139596097082e-01
6569 8.289100000000001245e+00 1.570341650724452476e-01
6570 8.327900000000001413e+00 1.613863346135601118e-01
6571 8.320499999999999119e+00 1.578396813225368955e-01
6572 8.358999999999999986e+00 1.612701460283334776e-01
6573 8.328300000000000480e+00 1.595622793770507808e-01
6574 8.333100000000001728e+00 1.621839357026459427e-01
6575 8.321199999999999264e+00 1.607537744502442467e-01
6576 8.343399999999999039e+00 1.712125696320220547e-01
6577 8.316100000000000492e+00 1.921509536796526252e-01
6578 8.358200000000000074e+00 1.630482627935667395e-01
6579 8.336999999999999744e+00 1.660342735702480810e-01
6580 8.322599999999999554e+00 1.703875699691734802e-01
6581 8.321000000000001506e+00 1.691377545079749412e-01
6582 8.354500000000001592e+00 1.596045268781559334e-01
6583 8.327999999999999403e+00 1.542281426977580028e-01
6584 8.364300000000000068e+00 1.512403418403965860e-01
6585 8.375099999999999767e+00 1.616719796377838747e-01
6586 8.370499999999999829e+00 1.606452769302602335e-01
6587 8.358900000000000219e+00 1.529842116036815025e-01
6588 8.334799999999999542e+00 1.545713945075220530e-01
6589 8.336699999999998667e+00 1.472629654733328408e-01
6590 8.322500000000001563e+00 1.580539306692497481e-01
6591 8.303799999999998960e+00 1.509706461534824073e-01
6592 8.325100000000000833e+00 1.581099269495751802e-01
6593 8.337199999999999278e+00 1.540199857161400621e-01
6594 8.330600000000000449e+00 1.621793575027352663e-01
6595 8.330099999999999838e+00 1.777965944555744138e-01
6596 8.347799999999999443e+00 1.700696210379737117e-01
6597 8.353199999999999292e+00 1.761483919881189353e-01
6598 8.313300000000001688e+00 1.581595428673210901e-01
6599 8.342299999999999827e+00 1.494713383896724701e-01
6600 8.376999999999998892e+00 1.628948126859783574e-01
6601 8.371299999999999741e+00 1.604914982171952165e-01
6602 8.339499999999997470e+00 1.615495744345987750e-01
6603 8.326500000000001123e+00 1.576564143953553265e-01
6604 8.337699999999999889e+00 1.554674274566861525e-01
6605 8.313899999999998514e+00 1.499971633065106114e-01
6606 8.300900000000000389e+00 1.608863232223297912e-01
6607 8.338499999999999801e+00 1.535673305101054875e-01
6608 8.345200000000001950e+00 1.577403436030236916e-01
6609 8.361600000000001032e+00 1.615466619896554767e-01
6610 8.367200000000000415e+00 1.742415449885588441e-01
6611 8.375700000000000145e+00 1.602491216824603881e-01
6612 8.394200000000001438e+00 1.798250705546921568e-01
6613 8.405300000000000438e+00 1.709318606930843032e-01
6614 8.388899999999997803e+00 1.771111204865464805e-01
6615 8.396700000000000941e+00 1.658279861784493769e-01
6616 8.390700000000000713e+00 1.765286407357174459e-01
6617 8.432900000000000063e+00 1.698351818675977731e-01
6618 8.410299999999999443e+00 1.706209277902332178e-01
6619 8.369300000000000850e+00 1.675834747223006738e-01
6620 8.396600000000001174e+00 1.787346748675253949e-01
6621 8.397700000000000387e+00 1.843748383050138606e-01
6622 8.388700000000000045e+00 1.855533912382093253e-01
6623 8.405900000000000816e+00 1.734267251608010429e-01
6624 8.435399999999999565e+00 1.667894001428148476e-01
6625 8.433500000000000441e+00 1.728380889734666970e-01
6626 8.399700000000001054e+00 1.648661911975890515e-01
6627 8.401300000000000878e+00 1.640979615961149218e-01
6628 8.426600000000002311e+00 1.767842866320420425e-01
6629 8.392199999999998994e+00 1.688393792928651327e-01
6630 8.406700000000000728e+00 1.911944062989291426e-01
6631 8.426599999999998758e+00 1.809728266895337667e-01
6632 8.396399999999999864e+00 1.919985520778737798e-01
6633 8.453300000000000480e+00 1.740772271148642025e-01
6634 8.409200000000002007e+00 1.788732400332705141e-01
6635 8.411100000000001131e+00 1.779782823829919036e-01
6636 8.429500000000000881e+00 1.692129575416728982e-01
6637 8.446999999999999176e+00 1.768289003528552283e-01
6638 8.443799999999999528e+00 1.768539397355908538e-01
6639 8.441900000000000404e+00 1.879318732945532144e-01
6640 8.413900000000001711e+00 1.827062916267526427e-01
6641 8.418100000000000804e+00 1.833192543078876746e-01
6642 8.374100000000000321e+00 1.773066524414693423e-01
6643 8.388200000000001211e+00 1.742519899455957089e-01
6644 8.404199999999999449e+00 1.882221453495841468e-01
6645 8.370799999999999130e+00 1.942213582487775370e-01
6646 8.389200000000000657e+00 1.836595655009561623e-01
6647 8.396399999999999864e+00 1.824834896641337467e-01
6648 8.375499999999998835e+00 1.677510804734205219e-01
6649 8.400800000000000267e+00 1.694805475563494479e-01
6650 8.402899999999998926e+00 1.699772602438337776e-01
6651 8.438399999999999679e+00 1.639269471441471004e-01
6652 8.437200000000000699e+00 1.593084931822532080e-01
6653 8.424000000000001265e+00 1.785872335862785099e-01
6654 8.403600000000000847e+00 1.750689121460461684e-01
6655 8.381800000000000139e+00 1.680213557855071427e-01
6656 8.396000000000000796e+00 1.771875842151475478e-01
6657 8.397499999999999076e+00 1.667965377338510025e-01
6658 8.342099999999998516e+00 1.676170307576172191e-01
6659 8.354400000000001825e+00 1.555153497247136751e-01
6660 8.406399999999999650e+00 1.707596673690833788e-01
6661 8.445400000000001128e+00 1.718170655086390941e-01
6662 8.417399999999998883e+00 1.833763997901584619e-01
6663 8.373300000000000409e+00 1.718380080191806436e-01
6664 8.400900000000000034e+00 1.829177110068896661e-01
6665 8.406100000000000350e+00 1.855362201835534519e-01
6666 8.373300000000000409e+00 1.790974064580500014e-01
6667 8.381200000000001538e+00 1.704388922752080593e-01
6668 8.375200000000001310e+00 1.850839161029396163e-01
6669 8.402400000000000091e+00 1.749313693995448726e-01
6670 8.365900000000001668e+00 1.865656158031269996e-01
6671 8.405499999999999972e+00 1.654333249378734105e-01
6672 8.389500000000001734e+00 1.644026915838058822e-01
6673 8.387099999999998445e+00 1.845470915511810694e-01
6674 8.432100000000001927e+00 1.959620090731873931e-01
6675 8.433999999999999275e+00 1.822586623455796639e-01
6676 8.442199999999999704e+00 1.856242333317501547e-01
6677 8.390499999999999403e+00 1.836987887820711041e-01
6678 8.420000000000001705e+00 1.906818816773109271e-01
6679 8.434499999999999886e+00 1.886114126981716099e-01
6680 8.458099999999998175e+00 1.810333919474526321e-01
6681 8.447300000000002029e+00 1.734211088650975396e-01
6682 8.424200000000000799e+00 1.772451861123454930e-01
6683 8.437999999999998835e+00 1.688062202645388699e-01
6684 8.377800000000000580e+00 1.692781616157264246e-01
6685 8.411699999999999733e+00 1.684451869303483784e-01
6686 8.371299999999999741e+00 1.581981700273425440e-01
6687 8.400099999999998346e+00 1.560258600360850956e-01
6688 8.421200000000000685e+00 1.460608640259258295e-01
6689 8.422999999999998266e+00 1.603123825535631986e-01
6690 8.414300000000000779e+00 1.720574932980251937e-01
6691 8.380799999999998917e+00 1.566034993223330563e-01
6692 8.397700000000000387e+00 1.593641772795881817e-01
6693 8.422200000000000131e+00 1.574826847624843096e-01
6694 8.406100000000000350e+00 1.571535841143942847e-01
6695 8.426400000000001000e+00 1.682451306873396779e-01
6696 8.445899999999999963e+00 1.688384109141045364e-01
6697 8.428700000000000969e+00 1.555035079990159108e-01
6698 8.451400000000001356e+00 1.632081002891707378e-01
6699 8.464799999999998548e+00 1.658865154254557939e-01
6700 8.417500000000000426e+00 1.711461509938217440e-01
6701 8.419100000000000250e+00 1.806999418926303613e-01
6702 8.401999999999997470e+00 1.674788344836445342e-01
6703 8.425200000000000244e+00 1.744439050239359745e-01
6704 8.452500000000000568e+00 1.745870699679675786e-01
6705 8.416800000000000281e+00 1.769103049570601160e-01
6706 8.380600000000001160e+00 1.683694271535066678e-01
6707 8.410399999999999210e+00 1.658969077469499565e-01
6708 8.414000000000001478e+00 1.710001754385064854e-01
6709 8.381699999999998596e+00 1.734550691101300612e-01
6710 8.341699999999999449e+00 1.642252751558054003e-01
6711 8.364399999999999835e+00 1.601365167599196060e-01
6712 8.345200000000000173e+00 1.662433637773248762e-01
6713 8.346499999999998920e+00 1.653214595870723114e-01
6714 8.362599999999998701e+00 1.742109181423483200e-01
6715 8.359500000000000597e+00 1.730089737556985419e-01
6716 8.352900000000001768e+00 1.864628354391298648e-01
6717 8.345200000000001950e+00 1.868922042247883886e-01
6718 8.357699999999999463e+00 1.777090346605935123e-01
6719 8.379099999999999326e+00 1.863403042822459055e-01
6720 8.370200000000000529e+00 1.754123598837892817e-01
6721 8.352899999999999991e+00 1.666516396559001301e-01
6722 8.384800000000000253e+00 1.726421037869963204e-01
6723 8.391400000000000858e+00 1.704129807262345919e-01
6724 8.366600000000000037e+00 1.778721001169098759e-01
6725 8.335300000000000153e+00 1.651363103620763773e-01
6726 8.366699999999999804e+00 1.622205936371828028e-01
6727 8.352199999999999847e+00 1.552265312374144501e-01
6728 8.385899999999999466e+00 1.450968952114413402e-01
6729 8.335800000000000765e+00 1.563866874129636597e-01
6730 8.357099999999999085e+00 1.663008388433444840e-01
6731 8.328199999999998937e+00 1.605770095623902660e-01
6732 8.324600000000000222e+00 1.585464726823022363e-01
6733 8.368600000000000705e+00 1.491873453078376710e-01
6734 8.333700000000000330e+00 1.467787484617579241e-01
6735 8.368700000000000472e+00 1.708567265283987002e-01
6736 8.380399999999999849e+00 1.720909759400532923e-01
6737 8.351700000000001012e+00 1.545897829741668394e-01
6738 8.375800000000001688e+00 1.380793829650176219e-01
6739 8.353899999999999437e+00 1.546044274915825134e-01
6740 8.356800000000001560e+00 1.506201048997111436e-01
6741 8.364600000000001145e+00 1.392691782125536071e-01
6742 8.361399999999999721e+00 1.409897301224454225e-01
6743 8.340999999999999304e+00 1.502803380352866203e-01
6744 8.381500000000000838e+00 1.527879085530002845e-01
6745 8.366899999999999338e+00 1.492331364007337957e-01
6746 8.401000000000001577e+00 1.611703446667532291e-01
6747 8.383999999999998565e+00 1.527573238833411784e-01
6748 8.352199999999999847e+00 1.575373479527950593e-01
6749 8.378399999999999181e+00 1.502273077705914561e-01
6750 8.394600000000000506e+00 1.600693724608177604e-01
6751 8.422299999999999898e+00 1.586928511307298950e-01
6752 8.440300000000000580e+00 1.590015125714217548e-01
6753 8.419700000000000628e+00 1.521062819215563411e-01
6754 8.431300000000002015e+00 1.646662715919688103e-01
6755 8.453400000000000247e+00 1.493258316568167876e-01
6756 8.463600000000001344e+00 1.508901057061065032e-01
6757 8.487199999999999633e+00 1.441426931897694108e-01
6758 8.449899999999999523e+00 1.439300142430341434e-01
6759 8.427200000000000912e+00 1.371907285497092344e-01
6760 8.464000000000002188e+00 1.448909244914947103e-01
6761 8.470599999999999241e+00 1.590719459867138141e-01
6762 8.473000000000000753e+00 1.470314932250910700e-01
6763 8.435299999999999798e+00 1.411278888101142881e-01
6764 8.485600000000001586e+00 1.293985471324929359e-01
6765 8.482699999999999463e+00 1.466805406316734617e-01
6766 8.452999999999999403e+00 1.485978465523642156e-01
6767 8.451399999999999579e+00 1.456278956793650714e-01
6768 8.405399999999996652e+00 1.516188774526444072e-01
6769 8.386199999999998766e+00 1.516186532059957681e-01
6770 8.393400000000001526e+00 1.698793807382166510e-01
6771 8.387899999999998357e+00 1.689570625928373815e-01
6772 8.407099999999999795e+00 1.651071440004945046e-01
6773 8.413799999999998391e+00 1.541778064443776741e-01
6774 8.415900000000000603e+00 1.481471194455024898e-01
6775 8.391099999999998005e+00 1.577046258040644133e-01
6776 8.419699999999998852e+00 1.650412100052590370e-01
6777 8.432400000000001228e+00 1.583529096669840652e-01
6778 8.397800000000000153e+00 1.469033559861721294e-01
6779 8.444999999999998508e+00 1.529916337581894437e-01
6780 8.447300000000000253e+00 1.426763505280395916e-01
6781 8.478500000000000369e+00 1.535645304098572361e-01
6782 8.447499999999999787e+00 1.479628500671706370e-01
6783 8.456800000000001205e+00 1.430196350156159590e-01
6784 8.451400000000001356e+00 1.281213643386613366e-01
6785 8.443599999999999994e+00 1.214388899817517298e-01
6786 8.437299999999998690e+00 1.213994275110059640e-01
6787 8.429399999999999338e+00 1.280257161667139598e-01
6788 8.428599999999999426e+00 1.056774526566571504e-01
6789 8.451000000000000512e+00 1.296643358830792403e-01
6790 8.460899999999998755e+00 1.051531692342175944e-01
6791 8.401600000000000179e+00 1.051649371225980290e-01
6792 8.446999999999999176e+00 1.156501621269939856e-01
6793 8.485599999999999810e+00 1.185845858448728030e-01
6794 8.484900000000001441e+00 1.226993439265263025e-01
6795 8.486699999999999022e+00 1.240347572255454528e-01
6796 8.499300000000001631e+00 1.290419350443877955e-01
6797 8.486799999999998789e+00 1.249248414047422207e-01
6798 8.466400000000001924e+00 1.136703303417385957e-01
6799 8.440100000000001046e+00 1.271869843969892777e-01
6800 8.412299999999998334e+00 1.094374752998258371e-01
6801 8.430800000000001404e+00 1.061688089789086659e-01
6802 8.445400000000001128e+00 1.042336030270468589e-01
6803 8.458800000000000097e+00 1.055396418413479531e-01
6804 8.438500000000001222e+00 9.967339163487919096e-02
6805 8.432900000000000063e+00 1.195642463280725681e-01
6806 8.449400000000000688e+00 1.318305124013404717e-01
6807 8.441900000000000404e+00 1.292857648776538637e-01
6808 8.433599999999998431e+00 1.140859500552106054e-01
6809 8.470200000000000173e+00 1.140787272018757986e-01
6810 8.464900000000001867e+00 1.156265064766725387e-01
6811 8.429100000000000037e+00 1.153237573095847596e-01
6812 8.453199999999998937e+00 1.185875035574996406e-01
6813 8.421299999999998676e+00 1.206694700411003046e-01
6814 8.443200000000000927e+00 1.221709294390446038e-01
6815 8.457800000000000651e+00 1.150680494316297653e-01
6816 8.426600000000000534e+00 1.127765223794385402e-01
6817 8.439800000000001745e+00 1.352783648629742597e-01
6818 8.440500000000000114e+00 1.197960141240099474e-01
6819 8.432600000000000762e+00 1.211712177045358163e-01
6820 8.392600000000001614e+00 1.291164745491449883e-01
6821 8.438900000000000290e+00 1.235518069475310954e-01
6822 8.408300000000000551e+00 1.273308328724822025e-01
6823 8.370899999999998897e+00 1.219666716771430071e-01
6824 8.372199999999999420e+00 1.311426551507937355e-01
6825 8.350100000000001188e+00 1.257584549841481436e-01
6826 8.339999999999998082e+00 1.517875488964756381e-01
6827 8.354700000000001125e+00 1.359341789249488841e-01
6828 8.366699999999999804e+00 1.411882466779725287e-01
6829 8.390600000000000946e+00 1.283859182309336766e-01
6830 8.398499999999998522e+00 1.256802490449473453e-01
6831 8.454700000000000770e+00 1.288071465408655580e-01
6832 8.437400000000000233e+00 1.226975305374969905e-01
6833 8.405600000000001515e+00 1.170435132760461738e-01
6834 8.434800000000000963e+00 1.282557445107234406e-01
6835 8.386599999999999611e+00 1.256043948275696598e-01
6836 8.438500000000001222e+00 1.249659353584008092e-01
6837 8.419999999999998153e+00 1.275760165548368574e-01
6838 8.419100000000000250e+00 1.325173535805782565e-01
6839 8.396000000000000796e+00 1.077522157544799492e-01
6840 8.458099999999999952e+00 1.160371880045357879e-01
6841 8.405799999999999272e+00 1.094068370806870333e-01
6842 8.418199999999998795e+00 1.031456058201221104e-01
6843 8.469599999999999795e+00 1.122350390920767854e-01
6844 8.472900000000000986e+00 1.310703208205427073e-01
6845 8.458399999999999253e+00 1.315361699305556131e-01
6846 8.458400000000001029e+00 1.295865116437664444e-01
6847 8.388799999999999812e+00 1.269399700645939821e-01
6848 8.390399999999999636e+00 1.290365219618073711e-01
6849 8.363300000000000622e+00 1.227425802238164276e-01
6850 8.381499999999999062e+00 1.367957053419440738e-01
6851 8.370999999999998664e+00 1.275280361332362111e-01
6852 8.385299999999999088e+00 1.347444284562445138e-01
6853 8.358600000000000918e+00 1.326059727161638946e-01
6854 8.402100000000000790e+00 1.446500224680245805e-01
6855 8.343700000000000117e+00 1.287117749081255758e-01
6856 8.414000000000001478e+00 1.387662783243824582e-01
6857 8.396000000000000796e+00 1.451841589154959644e-01
6858 8.415699999999999292e+00 1.428004936966255634e-01
6859 8.403200000000001779e+00 1.373506315966548375e-01
6860 8.396699999999999164e+00 1.340237329729328242e-01
6861 8.406699999999998951e+00 1.289515451632898546e-01
6862 8.395799999999999486e+00 1.383327004001584093e-01
6863 8.391899999999999693e+00 1.300740135461345703e-01
6864 8.381599999999998829e+00 1.220389446037616205e-01
6865 8.362400000000000944e+00 1.227923613259390839e-01
6866 8.330000000000000071e+00 1.337099846683111048e-01
6867 8.351200000000000401e+00 1.361369016835626555e-01
6868 8.376799999999999358e+00 1.484359659920735375e-01
6869 8.351800000000000779e+00 1.452910045391661853e-01
6870 8.360000000000002984e+00 1.369128189761645298e-01
6871 8.346500000000000696e+00 1.472728929572580392e-01
6872 8.353999999999999204e+00 1.521814049087469034e-01
6873 8.371199999999999974e+00 1.568725469927737814e-01
6874 8.352300000000001390e+00 1.596180472252432814e-01
6875 8.348500000000001364e+00 1.637586791593043101e-01
6876 8.367800000000000793e+00 1.516017018374134495e-01
6877 8.361900000000000333e+00 1.506595134732619523e-01
6878 8.341499999999999915e+00 1.641239927615703864e-01
6879 8.318800000000001305e+00 1.632038479938509035e-01
6880 8.301600000000000534e+00 1.598748385456573162e-01
6881 8.317800000000000082e+00 1.680741979008080755e-01
6882 8.319399999999999906e+00 1.596496915123859772e-01
6883 8.296900000000000830e+00 1.761538219852183396e-01
6884 8.332000000000000739e+00 1.769546269527869087e-01
6885 8.348700000000002674e+00 1.795376868515353441e-01
6886 8.309700000000001197e+00 1.615470860151924926e-01
6887 8.315400000000000347e+00 1.595651089680948653e-01
6888 8.329499999999999460e+00 1.790331952460213205e-01
6889 8.309099999999999042e+00 1.731604140674189996e-01
6890 8.310399999999999565e+00 1.609003542569126255e-01
6891 8.325500000000001677e+00 1.588469231681872429e-01
6892 8.330600000000000449e+00 1.585175195364853518e-01
6893 8.316900000000000404e+00 1.619362498021984231e-01
6894 8.339800000000000324e+00 1.646654062030030452e-01
6895 8.300600000000001089e+00 1.701843236023811712e-01
6896 8.323400000000001242e+00 1.691542609572693756e-01
6897 8.356100000000001415e+00 1.814239482538068937e-01
6898 8.348200000000000287e+00 1.693154334371204661e-01
6899 8.341900000000000759e+00 1.754522983605516506e-01
6900 8.357900000000000773e+00 1.662611469947203324e-01
6901 8.344700000000001339e+00 1.747951400926237298e-01
6902 8.346800000000001774e+00 1.604795812556849832e-01
6903 8.341800000000002768e+00 1.800246538671856633e-01
6904 8.322599999999997777e+00 1.645849446334627930e-01
6905 8.381000000000000227e+00 1.855092989583001506e-01
6906 8.318000000000001393e+00 1.666408713371361761e-01
6907 8.358599999999999142e+00 1.852345648090549801e-01
6908 8.373900000000000787e+00 1.699741421510930495e-01
6909 8.368600000000000705e+00 1.682462599881495158e-01
6910 8.379100000000001103e+00 1.586913009588111489e-01
6911 8.371700000000000585e+00 1.726599577203701275e-01
6912 8.406200000000001893e+00 1.705961781517979503e-01
6913 8.392599999999998062e+00 1.457670881920880290e-01
6914 8.351400000000001711e+00 1.619990864171770018e-01
6915 8.403800000000000381e+00 1.760307813991632275e-01
6916 8.368799999999998462e+00 1.720992620553615515e-01
6917 8.338700000000001111e+00 1.781996099883498552e-01
6918 8.384700000000000486e+00 1.821505997794133358e-01
6919 8.408100000000001017e+00 1.889511815258110849e-01
6920 8.380399999999999849e+00 1.960026122274903249e-01
6921 8.382100000000002993e+00 1.824413028894499300e-01
6922 8.356099999999999639e+00 1.934976718206190549e-01
6923 8.372800000000001575e+00 1.952487029406341501e-01
6924 8.352800000000000225e+00 1.849809071228703528e-01
6925 8.349100000000001742e+00 1.707064995833491583e-01
6926 8.320600000000002439e+00 1.727411473853290302e-01
6927 8.337700000000001666e+00 1.826443018547252162e-01
6928 8.323400000000001242e+00 1.663370794501333461e-01
6929 8.304600000000002424e+00 1.788899773603876142e-01
6930 8.351699999999999235e+00 1.691401223837798173e-01
6931 8.377600000000001046e+00 1.775479202919594546e-01
6932 8.333600000000000563e+00 1.797157867300476775e-01
6933 8.331300000000000594e+00 1.717947641809842996e-01
6934 8.338500000000001577e+00 1.728332867245196136e-01
6935 8.372699999999998255e+00 1.862313641683376875e-01
6936 8.372099999999999653e+00 1.833557989265679200e-01
6937 8.324100000000001387e+00 1.785943140192319256e-01
6938 8.288100000000001799e+00 1.727507134572821568e-01
6939 8.311600000000002098e+00 1.590711916092916178e-01
6940 8.310700000000000642e+00 1.608744883441746709e-01
6941 8.332100000000000506e+00 1.765232817505951457e-01
6942 8.364599999999999369e+00 1.706446131584585801e-01
6943 8.312599999999999767e+00 1.707733117322492722e-01
6944 8.327799999999999869e+00 1.636571904928103005e-01
6945 8.319800000000000750e+00 1.659227410573969053e-01
6946 8.336800000000001987e+00 1.643802786224673462e-01
6947 8.328599999999999781e+00 1.514504011219514612e-01
6948 8.337500000000000355e+00 1.726763591230716655e-01
6949 8.334199999999999164e+00 1.802004328518663212e-01
6950 8.316999999999998394e+00 1.911658442295588733e-01
6951 8.350199999999999179e+00 1.829366447708058174e-01
6952 8.337600000000000122e+00 2.026769449148076996e-01
6953 8.360699999999999577e+00 1.933729065820752602e-01
6954 8.335499999999999687e+00 1.948102281709047645e-01
6955 8.392099999999999227e+00 2.114337461239334526e-01
6956 8.339699999999998781e+00 1.962845918558050740e-01
6957 8.359199999999999520e+00 1.769371526842228037e-01
6958 8.309400000000000119e+00 1.808096900058179524e-01
6959 8.322300000000002029e+00 1.936049095451869706e-01
6960 8.302899999999999281e+00 1.842422562823196885e-01
6961 8.329200000000000159e+00 1.772421958789723306e-01
6962 8.334600000000000009e+00 1.787378639236801847e-01
6963 8.369899999999999451e+00 1.961411965906193211e-01
6964 8.348900000000000432e+00 1.907654292580287514e-01
6965 8.358000000000000540e+00 1.858146388205192956e-01
6966 8.304300000000001347e+00 1.719811646663668980e-01
6967 8.325599999999999667e+00 1.846192947662838313e-01
6968 8.315900000000000958e+00 1.811801561981885578e-01
6969 8.323499999999999233e+00 1.647839342897236825e-01
6970 8.316399999999998016e+00 1.786477091932610894e-01
6971 8.306200000000000472e+00 1.630600380228092450e-01
6972 8.317400000000001015e+00 1.557609835613527061e-01
6973 8.320899999999999963e+00 1.562947503916877756e-01
6974 8.292300000000000892e+00 1.765806359712184526e-01
6975 8.309799999999999187e+00 1.501565050205950214e-01
6976 8.293000000000001037e+00 1.591443998386371239e-01
6977 8.309600000000001430e+00 1.699623017024657345e-01
6978 8.351900000000000546e+00 1.681245639399550074e-01
6979 8.342999999999999972e+00 1.761288164952004298e-01
6980 8.319499999999999673e+00 1.582583489108867758e-01
6981 8.341499999999999915e+00 1.710613486442802422e-01
6982 8.337000000000001521e+00 1.842649179849490670e-01
6983 8.371199999999999974e+00 1.700762652459183732e-01
6984 8.374000000000000554e+00 1.643964719816090880e-01
6985 8.403800000000000381e+00 1.741103558091821324e-01
6986 8.343399999999999039e+00 1.672599892383112574e-01
6987 8.352900000000001768e+00 1.720121187591152900e-01
6988 8.345699999999999008e+00 1.863502106250485846e-01
6989 8.371100000000000207e+00 1.844264324873200189e-01
6990 8.353799999999999670e+00 1.808246000963364131e-01
6991 8.334799999999999542e+00 1.887722861015355413e-01
6992 8.343099999999997962e+00 1.773969813722883482e-01
6993 8.345600000000001017e+00 1.781858692489390328e-01
6994 8.371699999999998809e+00 1.763607127452142542e-01
6995 8.383599999999999497e+00 1.859135390443632241e-01
6996 8.383699999999999264e+00 1.837130398202587722e-01
6997 8.368100000000001870e+00 1.849038912516444422e-01
6998 8.358999999999999986e+00 1.749503358099091521e-01
6999 8.345699999999999008e+00 1.820190676824821052e-01
7000 8.313700000000000756e+00 1.938793465018901208e-01
7001 8.317800000000001859e+00 2.181241756431413770e-01
7002 8.339800000000000324e+00 2.090859536171665867e-01
7003 8.327899999999999636e+00 2.098881344907329860e-01
7004 8.346299999999999386e+00 2.114984184338029038e-01
7005 8.385700000000001708e+00 2.093392963588059930e-01
7006 8.366099999999999426e+00 1.976811296001719787e-01
7007 8.364200000000000301e+00 2.133470787238484767e-01
7008 8.374799999999998690e+00 1.934783605471163959e-01
7009 8.368900000000000006e+00 1.957586498727450497e-01
7010 8.361900000000002109e+00 2.023300496713228980e-01
7011 8.359899999999999665e+00 1.982057743861161681e-01
7012 8.387499999999999289e+00 2.091408735756833392e-01
7013 8.375300000000001077e+00 1.954722512276358681e-01
7014 8.425600000000001089e+00 2.028112521533259605e-01
7015 8.430600000000001870e+00 1.961541332727912978e-01
7016 8.355399999999999494e+00 1.829649802557855032e-01
7017 8.382200000000000983e+00 1.858736022139775845e-01
7018 8.403899999999998371e+00 1.864774758516426767e-01
7019 8.377800000000000580e+00 1.758467969568964229e-01
7020 8.358700000000000685e+00 1.774883122912604694e-01
7021 8.352999999999999758e+00 1.805091133433434081e-01
7022 8.357499999999999929e+00 1.817716286993105168e-01
7023 8.362999999999997769e+00 1.769179470828213807e-01
7024 8.357300000000000395e+00 1.810694921846305872e-01
7025 8.332000000000000739e+00 1.689830168981485969e-01
7026 8.365299999999999514e+00 1.820399983520105403e-01
7027 8.365199999999999747e+00 1.771555136031616184e-01
7028 8.390399999999999636e+00 1.794602574387989535e-01
7029 8.404199999999999449e+00 1.838244706234727355e-01
7030 8.414799999999999613e+00 2.061856348051434862e-01
7031 8.394299999999999429e+00 1.874085403603581723e-01
7032 8.320199999999999818e+00 1.813289166128777552e-01
7033 8.367200000000000415e+00 1.854038726672126158e-01
7034 8.378600000000000492e+00 1.754726873333852244e-01
7035 8.418699999999999406e+00 1.773773970944437506e-01
7036 8.375000000000001776e+00 1.698479319862329084e-01
7037 8.392300000000002314e+00 1.814917105545043319e-01
7038 8.359999999999999432e+00 1.728576292791267899e-01
7039 8.333600000000000563e+00 1.743409991941080595e-01
7040 8.342499999999999361e+00 1.796901360676206039e-01
7041 8.351200000000000401e+00 1.667740867161321694e-01
7042 8.369400000000000617e+00 1.722029732612070374e-01
7043 8.362600000000000477e+00 1.773024083310771049e-01
7044 8.365000000000000213e+00 1.952827693371844420e-01
7045 8.377700000000000813e+00 1.828075518133756294e-01
7046 8.344000000000001194e+00 1.872146895945935030e-01
7047 8.378499999999998948e+00 1.952919481187076478e-01
7048 8.395600000000001728e+00 1.893553379231755485e-01
7049 8.419900000000000162e+00 1.839892632737029632e-01
7050 8.454900000000000304e+00 1.825200509533130844e-01
7051 8.463900000000000645e+00 1.727361832390653384e-01
7052 8.423700000000000188e+00 1.559994903837829960e-01
7053 8.416800000000000281e+00 1.723122630575083525e-01
7054 8.427099999999999369e+00 1.695168103758444289e-01
7055 8.416600000000000747e+00 1.710616964723546962e-01
7056 8.390000000000000568e+00 1.614254626755023403e-01
7057 8.398900000000001143e+00 1.584840338961625850e-01
7058 8.412200000000000344e+00 1.538391237624551489e-01
7059 8.429700000000000415e+00 1.635925456736950223e-01
7060 8.404700000000000060e+00 1.711740663768901438e-01
7061 8.385799999999999699e+00 1.811625126785340600e-01
7062 8.411599999999998190e+00 1.792500041841003644e-01
7063 8.423500000000000654e+00 1.869097777003653760e-01
7064 8.394999999999999574e+00 1.991873489958636279e-01
7065 8.355999999999999872e+00 1.855939654191373911e-01
7066 8.336700000000002220e+00 1.906140629649344664e-01
7067 8.396499999999999631e+00 1.778410666859597533e-01
7068 8.352099999999998303e+00 1.963622392416627671e-01
7069 8.350999999999999091e+00 1.909612526142410449e-01
7070 8.376500000000000057e+00 1.890733323343088412e-01
7071 8.368999999999999773e+00 1.815139664047920598e-01
7072 8.382500000000000284e+00 1.700828180622604990e-01
7073 8.390699999999998937e+00 1.857359442865058330e-01
7074 8.363000000000001322e+00 1.793234507809839950e-01
7075 8.383599999999999497e+00 1.911972384737812558e-01
7076 8.373200000000000642e+00 1.778733706882510979e-01
7077 8.408500000000000085e+00 1.804942796877508360e-01
7078 8.385099999999999554e+00 1.750938291316972151e-01
7079 8.384499999999999176e+00 1.852624759631588125e-01
7080 8.422000000000000597e+00 1.839296060997250293e-01
7081 8.403499999999999304e+00 1.935274269967954819e-01
7082 8.409599999999999298e+00 1.920039166267187847e-01
7083 8.409399999999999764e+00 1.817411455889941518e-01
7084 8.425100000000000477e+00 1.771141129328772934e-01
7085 8.398000000000001464e+00 1.663269070234879299e-01
7086 8.406399999999999650e+00 1.607114930551016563e-01
7087 8.393499999999999517e+00 1.641539064414855309e-01
7088 8.384399999999999409e+00 1.632989405966859542e-01
7089 8.382100000000001216e+00 1.677085835608898845e-01
7090 8.367099999999998872e+00 1.630988320007227543e-01
7091 8.380900000000000460e+00 1.611137765679893363e-01
7092 8.383500000000001506e+00 1.569407053635225591e-01
7093 8.435200000000000031e+00 1.467475246809976097e-01
7094 8.459600000000000009e+00 1.626370314534791861e-01
7095 8.421400000000000219e+00 1.693247294402090430e-01
7096 8.402999999999998693e+00 1.629757037107064932e-01
7097 8.412100000000000577e+00 1.595225658018325776e-01
7098 8.450899999999998968e+00 1.682049612823593721e-01
7099 8.450399999999998357e+00 1.691724090979376816e-01
7100 8.434700000000002973e+00 1.496707085571522544e-01
7101 8.392999999999998906e+00 1.496946892845567589e-01
7102 8.406099999999998573e+00 1.487294490005257319e-01
7103 8.392399999999998528e+00 1.493052711728558024e-01
7104 8.354599999999999582e+00 1.557644503729910535e-01
7105 8.371900000000000119e+00 1.562914233091503013e-01
7106 8.373400000000000176e+00 1.678523875314259506e-01
7107 8.403700000000000614e+00 1.600707374881492617e-01
7108 8.423599999999998644e+00 1.633671447996811743e-01
7109 8.424900000000000944e+00 1.547898866205411339e-01
7110 8.388400000000000745e+00 1.717287512328671828e-01
7111 8.400999999999999801e+00 1.712749251933861627e-01
7112 8.428699999999999193e+00 1.681104428642075377e-01
7113 8.445600000000002439e+00 1.688706131924674891e-01
7114 8.428100000000002368e+00 1.821355786220802686e-01
7115 8.432700000000000529e+00 1.697075749635236219e-01
7116 8.440400000000000347e+00 1.726267186735587766e-01
7117 8.471500000000000696e+00 1.704404441439882345e-01
7118 8.492500000000001492e+00 1.576916770156243652e-01
7119 8.442600000000002325e+00 1.605350553617495568e-01
7120 8.468599999999998573e+00 1.648708100301566060e-01
7121 8.446600000000000108e+00 1.639817794756478764e-01
7122 8.408800000000002939e+00 1.592951223358707036e-01
7123 8.417799999999999727e+00 1.788963834178879386e-01
7124 8.403300000000001546e+00 1.718239826101117251e-01
7125 8.405600000000001515e+00 1.597742282096834276e-01
7126 8.400000000000002132e+00 1.634904278543548029e-01
7127 8.416399999999999437e+00 1.812199878600592173e-01
7128 8.378600000000002268e+00 1.792694731402979247e-01
7129 8.359399999999999054e+00 1.801379582431198723e-01
7130 8.362500000000000711e+00 1.923308217629196848e-01
7131 8.378099999999999881e+00 1.908217204617965179e-01
7132 8.349100000000001742e+00 1.934205495804413311e-01
7133 8.361200000000000188e+00 1.962625690242537080e-01
7134 8.363800000000001234e+00 1.771007509865500373e-01
7135 8.364299999999998292e+00 1.924335755527085134e-01
7136 8.342999999999999972e+00 1.821133712828358064e-01
7137 8.365399999999999281e+00 1.768244440115675775e-01
7138 8.393000000000000682e+00 1.858542977711304112e-01
7139 8.414100000000001245e+00 1.836607443086300806e-01
7140 8.454400000000001469e+00 1.816591973999664988e-01
7141 8.402499999999999858e+00 1.791081935590887464e-01
7142 8.386799999999999145e+00 1.749731865172488854e-01
7143 8.400500000000000966e+00 1.706626057459570411e-01
7144 8.424699999999999633e+00 1.831959087971125888e-01
7145 8.419600000000000861e+00 1.810502250758058707e-01
7146 8.473300000000000054e+00 1.795953813437304591e-01
7147 8.441000000000002501e+00 1.803351324617585016e-01
7148 8.473900000000000432e+00 1.791961188195771160e-01
7149 8.405400000000000205e+00 1.775480892603465699e-01
7150 8.422200000000000131e+00 1.653645548477664928e-01
7151 8.424899999999999167e+00 1.827985475872277721e-01
7152 8.396300000000001873e+00 1.825784790165588256e-01
7153 8.421599999999997976e+00 1.892846111019065303e-01
7154 8.424300000000000566e+00 1.858980392580835972e-01
7155 8.441400000000001569e+00 1.864899032119433919e-01
7156 8.406399999999999650e+00 1.706851018689094501e-01
7157 8.362899999999999778e+00 1.664017698223189123e-01
7158 8.330000000000001847e+00 1.733161850491753975e-01
7159 8.361500000000001265e+00 1.598590785660920499e-01
7160 8.359899999999999665e+00 1.795231155032687986e-01
7161 8.369000000000001549e+00 1.927235844415518817e-01
7162 8.375400000000000844e+00 1.927178870784961584e-01
7163 8.395700000000001495e+00 1.869460911599917785e-01
7164 8.409899999999998599e+00 1.881778653295865245e-01
7165 8.382400000000000517e+00 1.764819650842544552e-01
7166 8.354499999999999815e+00 1.817925878577011656e-01
7167 8.372499999999998721e+00 1.825785447417083152e-01
7168 8.418600000000001415e+00 1.881559034418001097e-01
7169 8.402900000000000702e+00 1.701794023964122160e-01
7170 8.392599999999999838e+00 1.672537712579300895e-01
7171 8.369400000000002393e+00 1.681934719303933290e-01
7172 8.398000000000001464e+00 1.806125134092319562e-01
7173 8.405600000000001515e+00 1.695496505452016855e-01
7174 8.417199999999999349e+00 1.741951664082559692e-01
7175 8.391899999999999693e+00 1.833159813000492522e-01
7176 8.393699999999999051e+00 1.637469419561782547e-01
7177 8.377499999999997726e+00 1.894424054957073722e-01
7178 8.406600000000000961e+00 1.765398651863085699e-01
7179 8.395799999999999486e+00 1.708907136154566575e-01
7180 8.407799999999999940e+00 1.750925355347850987e-01
7181 8.348200000000002063e+00 1.701535659338352380e-01
7182 8.349499999999999034e+00 1.716310140971030462e-01
7183 8.351800000000000779e+00 1.792009374975476743e-01
7184 8.359500000000000597e+00 1.625576974492441151e-01
7185 8.323499999999999233e+00 1.590210206230610046e-01
7186 8.351600000000001245e+00 1.651604189871168915e-01
7187 8.374299999999999855e+00 1.673931928126111690e-01
7188 8.361200000000000188e+00 1.731930599071452026e-01
7189 8.352599999999998914e+00 1.738390750090438586e-01
7190 8.392600000000001614e+00 1.897588048023068907e-01
7191 8.373200000000000642e+00 1.856503056824846398e-01
7192 8.377600000000001046e+00 1.828096386955567199e-01
7193 8.365899999999999892e+00 1.771400829851900172e-01
7194 8.373900000000000787e+00 1.817586559149247383e-01
7195 8.381700000000000372e+00 1.847249874813908510e-01
7196 8.374299999999999855e+00 1.762068131486407563e-01
7197 8.365999999999999659e+00 1.727706572309082589e-01
7198 8.421000000000001151e+00 1.709908184669574616e-01
7199 8.423300000000001120e+00 1.832689308093437275e-01
7200 8.403999999999999915e+00 1.727437987309531076e-01
7201 8.441900000000000404e+00 1.688510260555144138e-01
7202 8.389100000000000890e+00 1.794151860908100860e-01
7203 8.415599999999999525e+00 1.740516704889671085e-01
7204 8.363899999999999224e+00 1.881069084324125118e-01
7205 8.373799999999999244e+00 1.819180474829256156e-01
7206 8.366400000000000503e+00 1.777629995246479688e-01
7207 8.368199999999999861e+00 1.771415140502078378e-01
7208 8.414500000000000313e+00 1.685248497996660599e-01
7209 8.446099999999999497e+00 1.856650451754447984e-01
7210 8.427199999999999136e+00 1.744961203007104333e-01
7211 8.432100000000001927e+00 1.650530490478744061e-01
7212 8.419700000000000628e+00 1.655357393435024083e-01
7213 8.447800000000000864e+00 1.804755274268508292e-01
7214 8.394500000000000739e+00 1.783432224672414912e-01
7215 8.374199999999998312e+00 1.722745947608061989e-01
7216 8.379500000000000171e+00 1.741604576245710800e-01
7217 8.382900000000001128e+00 1.841499633450955076e-01
7218 8.400200000000001666e+00 1.812008719625818609e-01
7219 8.380500000000001393e+00 1.754126705799783914e-01
7220 8.409000000000000696e+00 1.950915682442478372e-01
7221 8.417699999999999960e+00 1.816705287051259554e-01
7222 8.386799999999999145e+00 1.779430133497800492e-01
7223 8.402300000000000324e+00 1.872479666111223351e-01
7224 8.400500000000000966e+00 1.770440764329606342e-01
7225 8.421800000000001063e+00 1.845859582958573053e-01
7226 8.407299999999999329e+00 1.824177102147705176e-01
7227 8.389700000000001268e+00 1.840189147886705234e-01
7228 8.419299999999999784e+00 1.890478272818812422e-01
7229 8.443000000000001393e+00 1.909464846494954016e-01
7230 8.403200000000000003e+00 1.759447526924289573e-01
7231 8.391600000000000392e+00 1.816021585774795222e-01
7232 8.402600000000003178e+00 1.762880710655147509e-01
7233 8.378099999999999881e+00 1.881967295146224628e-01
7234 8.378400000000000958e+00 1.939734105489718807e-01
7235 8.330600000000000449e+00 1.877860058683820665e-01
7236 8.316599999999999326e+00 1.760935092500572341e-01
7237 8.313599999999999213e+00 1.833403501687502768e-01
7238 8.318000000000001393e+00 2.071977799108860874e-01
7239 8.329699999999998994e+00 2.031226747559218559e-01
7240 8.304699999999998639e+00 2.050832050656513084e-01
7241 8.320400000000001128e+00 1.922915078728126559e-01
7242 8.314800000000001745e+00 1.787094737276118395e-01
7243 8.315000000000001279e+00 1.876666193013557526e-01
7244 8.296899999999999054e+00 1.868003988218439881e-01
7245 8.317300000000001248e+00 1.890536987207602493e-01
7246 8.334800000000001319e+00 1.884466396622661299e-01
7247 8.318600000000001771e+00 1.868184252155017377e-01
7248 8.320699999999998653e+00 1.897605359393781388e-01
7249 8.346499999999998920e+00 1.998802266358531143e-01
7250 8.350100000000001188e+00 1.851327874796898643e-01
7251 8.296900000000000830e+00 1.832471254890509771e-01
7252 8.312400000000000233e+00 1.794770848882943637e-01
7253 8.287800000000000722e+00 1.934976899086910951e-01
7254 8.324600000000000222e+00 1.781675728071749343e-01
7255 8.317099999999999937e+00 1.837748867500671179e-01
7256 8.313300000000001688e+00 2.001303600156657536e-01
7257 8.292099999999999582e+00 1.937775761020866794e-01
7258 8.307300000000001461e+00 1.775271838339131936e-01
7259 8.312500000000000000e+00 1.878122067385397387e-01
7260 8.360499999999998266e+00 1.843363366241175805e-01
7261 8.357800000000001006e+00 1.855722931905514905e-01
7262 8.329399999999997917e+00 1.859736648023047612e-01
7263 8.347699999999999676e+00 1.865352540406236270e-01
7264 8.337100000000001288e+00 1.889683280340914429e-01
7265 8.346500000000000696e+00 1.877908544098992882e-01
7266 8.351999999999998536e+00 2.042620865456925561e-01
7267 8.367700000000002802e+00 1.969994949232104497e-01
7268 8.315100000000001046e+00 1.926576990415903579e-01
7269 8.304100000000000037e+00 1.954021724546582406e-01
7270 8.293500000000001648e+00 1.915239541154056813e-01
7271 8.293499999999999872e+00 1.870347694948722717e-01
7272 8.313399999999997902e+00 1.919590685536893826e-01
7273 8.316200000000000259e+00 1.896442880763878625e-01
7274 8.333000000000000185e+00 1.977315351682679689e-01
7275 8.324200000000001154e+00 1.900104102411233065e-01
7276 8.322599999999999554e+00 1.912114640914608643e-01
7277 8.341599999999999682e+00 1.962271235074295461e-01
7278 8.322200000000000486e+00 2.043541925187735975e-01
7279 8.333199999999999719e+00 1.924355892240310062e-01
7280 8.355199999999999960e+00 1.709202036039040029e-01
7281 8.347500000000000142e+00 2.039465248539429343e-01
7282 8.350500000000000256e+00 1.897961142910991883e-01
7283 8.365700000000000358e+00 1.828096851920049393e-01
7284 8.347400000000000375e+00 1.966575297312563864e-01
7285 8.364300000000000068e+00 1.952710961714508309e-01
7286 8.353799999999999670e+00 2.122522461600818977e-01
7287 8.350300000000000722e+00 2.094152358354091081e-01
7288 8.357400000000001938e+00 2.143445917209015061e-01
7289 8.382099999999999440e+00 2.063403717162494155e-01
7290 8.362899999999999778e+00 2.003182193411273404e-01
7291 8.357400000000001938e+00 1.889977883468481334e-01
[truncated: 708,997 more chars]
