# Supplementary material for: Hairpin protein partitioning from the ER to lipid droplets involves major structural rearrangements
Source: Nat Commun. 2024 May 27;15:4504. doi: 10.1038/s41467-024-48843-8 (PMC11130287; doi:10.1038/s41467-024-48843-8)
Supplement: Supplementary file 4 — Source Data [file 41467_2024_48843_MOESM4_ESM.zip › Source_data_MD_Simulations/Fig3E/Calpha_Monolayer_TRIO_AVG_ERROR.txt]

0 9.455082499999999612e+00 1.517670017838816110e-01
1 9.265599999999999170e+00 1.500504547539758815e-01
2 9.180035000000000167e+00 1.639084770249085998e-01
3 9.025697500000001483e+00 1.314751136949260657e-01
4 9.003479999999999706e+00 9.217492546443960266e-02
5 8.999069999999999681e+00 6.966733759894228051e-02
6 8.822435000000000471e+00 6.712984898687023028e-02
7 8.853578749999998720e+00 4.582186133678099044e-02
8 8.730467499999999603e+00 7.840331674963593733e-02
9 8.821636250000000956e+00 6.759041150880558402e-02
10 8.836355000000001070e+00 5.981826001523270903e-02
11 8.597096249999999884e+00 6.904429461262312495e-02
12 8.410062500000000441e+00 5.340037806367811668e-02
13 8.598428750000001841e+00 4.922265892215891420e-02
14 8.618244999999999933e+00 4.427717138944173292e-02
15 8.314906249999999943e+00 5.285149832128391290e-02
16 8.286306249999999096e+00 6.820586478030823963e-02
17 8.484786250000000862e+00 9.576087088970458572e-02
18 8.331013750000000329e+00 9.490385550877104837e-02
19 8.065372499999998723e+00 1.096150433869309687e-01
20 8.192843749999999758e+00 1.491320579421295534e-01
21 8.308617500000000433e+00 1.677196752373399380e-01
22 8.258524999999998784e+00 1.951625254115143537e-01
23 8.162647500000000278e+00 1.525769220625904088e-01
24 8.314275000000000304e+00 1.741898212260118706e-01
25 8.477920000000001011e+00 1.663361179866687800e-01
26 8.387719999999999843e+00 1.062835587150006006e-01
27 8.396773749999999481e+00 9.204391288838542629e-02
28 8.734702499999999148e+00 8.908828703437253471e-02
29 8.701198749999999649e+00 8.490611840139782041e-02
30 8.442397499999998445e+00 7.307588435468120869e-02
31 8.643586250000000248e+00 6.779188400763540290e-02
32 8.909378750000000124e+00 6.511366445103641820e-02
33 8.692127499999999785e+00 6.489566700553853207e-02
34 8.571695000000001841e+00 5.779351520715791252e-02
35 8.899919999999999831e+00 5.976582165000324937e-02
36 8.981407499999999544e+00 6.178354020160840149e-02
37 8.700402499999999151e+00 6.630646044009400053e-02
38 8.786253750000000196e+00 6.965441449886494718e-02
39 9.112339999999999662e+00 7.086137937903833062e-02
40 9.000083749999999938e+00 8.154728511225692311e-02
41 8.826973750000000507e+00 9.259475003573207352e-02
42 9.073172500000000085e+00 9.589374806507837412e-02
43 9.232813750000000041e+00 1.214610653658393102e-01
44 9.499016250000000383e+00 9.823430245046627096e-02
45 9.420933749999999662e+00 1.230060761067504338e-01
46 9.505757499999999638e+00 1.083969242205181094e-01
47 9.693871249999999051e+00 1.340522029662964965e-01
48 9.695295000000001551e+00 1.609293077429495566e-01
