# Supplementary material for: Hairpin protein partitioning from the ER to lipid droplets involves major structural rearrangements
Source: Nat Commun. 2024 May 27;15:4504. doi: 10.1038/s41467-024-48843-8 (PMC11130287; doi:10.1038/s41467-024-48843-8)
Supplement: Supplementary file 4 — Source Data [file 41467_2024_48843_MOESM4_ESM.zip › Source_data_MD_Simulations/Fig3E/Calpha_Bilayer_PI_AVG_ERROR.txt]

0 9.625493999999999772e+00 1.922970101400433840e-01
1 9.496501999999999555e+00 2.080228864408913692e-01
2 9.457839999999999137e+00 2.446168896049493169e-01
3 9.327242000000001809e+00 2.543500174389615731e-01
4 9.232849999999999113e+00 2.446339051072030368e-01
5 9.238553999999998823e+00 2.240836802553901330e-01
6 9.193977999999999540e+00 2.241091605695761935e-01
7 9.201032000000001432e+00 1.700100413834430557e-01
8 9.072967999999999478e+00 1.762699830464619366e-01
9 9.010051999999999950e+00 1.070034803321835426e-01
10 8.957729999999999748e+00 9.834383734632298757e-02
11 8.688874000000000208e+00 1.360554214605208811e-01
12 8.497923999999999367e+00 9.828805439523137510e-02
13 8.685527999999999693e+00 5.118126058627320285e-02
14 8.645004000000000133e+00 5.891198462791751717e-02
15 8.305979999999999919e+00 5.647624817567097055e-02
16 8.408061999999999259e+00 6.720312572492455339e-02
17 8.671772000000000702e+00 7.182468964917279597e-02
18 8.454095999999999833e+00 6.379547492416688670e-02
19 8.261390000000000455e+00 6.958791383566539923e-02
20 8.562727999999999895e+00 7.893695192493822843e-02
21 8.717357999999999052e+00 7.215136741046554447e-02
22 8.739166000000000878e+00 5.018237320812953678e-02
23 8.476592000000000127e+00 3.561789610855764510e-02
24 8.708925999999999945e+00 3.067240852623077593e-02
25 8.876545999999999381e+00 2.235178213923902715e-02
26 8.553355999999999071e+00 2.604989252952877310e-02
27 8.486293999999999116e+00 2.966129661360050046e-02
28 8.818096000000000600e+00 3.751805673005994407e-02
29 8.766345999999998639e+00 5.432955472668626190e-02
30 8.445553999999999562e+00 6.272782627191869631e-02
31 8.605283999999999267e+00 6.232085112384135733e-02
32 8.868978000000000250e+00 7.773444448376796989e-02
33 8.611604000000001591e+00 9.612233915589020461e-02
34 8.441860000000000142e+00 9.715396572451384660e-02
35 8.761306000000001148e+00 1.011161660507361032e-01
36 8.837470000000001491e+00 1.235750805947541803e-01
37 8.508750000000000924e+00 1.374420962296487303e-01
38 8.555130000000000123e+00 1.345170486741363858e-01
39 8.883259999999999934e+00 1.444857620944014764e-01
40 8.787271999999999750e+00 1.920318188717690944e-01
41 8.711997999999999465e+00 2.346183474905576272e-01
42 8.928316000000000585e+00 1.962272838847850254e-01
43 9.127810000000000201e+00 2.237651750921039462e-01
44 9.370500000000001606e+00 1.724535636975936814e-01
45 9.231752000000000180e+00 1.725835667356541703e-01
46 9.307155999999999096e+00 1.123290994747131455e-01
47 9.403381999999998797e+00 1.704784565251575568e-01
48 9.470803999999999334e+00 1.793273686998166361e-01
