# Supplementary material for: Hairpin protein partitioning from the ER to lipid droplets involves major structural rearrangements
Source: Nat Commun. 2024 May 27;15:4504. doi: 10.1038/s41467-024-48843-8 (PMC11130287; doi:10.1038/s41467-024-48843-8)
Supplement: Supplementary file 4 — Source Data [file 41467_2024_48843_MOESM4_ESM.zip › Source_data_MD_Simulations/Fig3E/Calpha_Bilayer_DI_AVG_ERROR.txt]

0 9.735907499999999715e+00 1.658464976783880496e-01
1 9.485962499999999409e+00 1.852815058355459787e-01
2 9.412980000000001013e+00 1.828251264528484021e-01
3 9.167872499999999647e+00 2.089585390805732412e-01
4 9.128047500000000980e+00 2.031775982784214118e-01
5 9.039317500000001004e+00 1.314755281114607932e-01
6 8.869977500000000958e+00 1.411674738287383990e-01
7 8.688812500000000938e+00 1.072950525056373811e-01
8 8.591292499999999777e+00 9.223413863471328911e-02
9 8.565685000000001992e+00 4.658051758782839197e-02
10 8.350564999999999571e+00 4.457366634292066893e-02
11 8.160219999999998919e+00 7.978657484188667048e-02
12 7.887932499999999791e+00 8.213540058761197027e-02
13 7.837672500000000042e+00 4.829062996262844382e-02
14 7.854607499999999298e+00 4.659089870551427065e-02
15 7.613887499999999697e+00 6.971179171910231454e-02
16 7.378027499999999961e+00 5.792865368008735111e-02
17 7.417812500000000142e+00 3.448618081474825320e-02
18 7.333002499999999202e+00 4.789654141676090437e-02
19 7.016479999999999606e+00 5.811344282952101564e-02
20 6.907602500000000312e+00 3.584362850894848990e-02
21 6.982317500000000621e+00 2.017732092443148828e-02
22 6.712992499999999474e+00 1.678341308219211472e-02
23 6.635987499999999706e+00 2.151327130372086838e-02
24 6.768372499999999903e+00 1.865403755725548660e-02
25 7.085377500000000772e+00 1.738732813538354516e-02
26 7.105705000000000382e+00 2.501975581915225760e-02
27 7.083664999999999878e+00 3.021225361918572841e-02
28 7.359847499999999876e+00 2.258344370744855625e-02
29 7.561282499999999906e+00 2.547250634875759118e-02
30 7.522972499999999840e+00 4.392551797859082369e-02
31 7.639495000000000147e+00 4.215579579073314154e-02
32 7.932937499999999531e+00 3.305513809814594056e-02
33 8.021477499999999594e+00 4.747896631338455881e-02
34 7.981737499999999486e+00 6.585350231527181686e-02
35 8.205152500000000515e+00 5.152390396396143435e-02
36 8.450452499999999034e+00 5.001438197846190536e-02
37 8.427002499999998619e+00 7.987738935197796764e-02
38 8.483525000000000205e+00 8.291549270944509331e-02
39 8.772387500000000671e+00 6.159463007996317241e-02
40 8.903562499999999602e+00 8.130230642292698984e-02
41 8.883810000000000429e+00 1.039988290799466197e-01
42 9.024672500000001207e+00 8.207338022883854667e-02
43 9.322287499999999838e+00 9.022512928606708782e-02
44 9.562347499999999556e+00 6.450684240596113450e-02
45 9.615597500000001574e+00 8.491566377699413803e-02
46 9.697662499999999852e+00 1.490605001909881266e-01
47 9.772019999999999484e+00 2.020619244501546952e-01
48 9.714422499999999516e+00 2.585739800418585532e-01
