# Supplementary material for: Hairpin protein partitioning from the ER to lipid droplets involves major structural rearrangements
Source: Nat Commun. 2024 May 27;15:4504. doi: 10.1038/s41467-024-48843-8 (PMC11130287; doi:10.1038/s41467-024-48843-8)
Supplement: Supplementary file 4 — Source Data [file 41467_2024_48843_MOESM4_ESM.zip › Source_data_MD_Simulations/Fig3E/Calpha_Monolayer_TRIO_CLOL_AVG_ERROR.txt]

0 9.622581000000000273e+00 8.948487083803606523e-02
1 9.458439999999999515e+00 8.006899091408607727e-02
2 9.381071999999999633e+00 9.228428063110198643e-02
3 9.258697000000001509e+00 9.333617551678445590e-02
4 9.283307999999999893e+00 7.145777426984405156e-02
5 9.166432000000000357e+00 6.954531480696589385e-02
6 9.028545000000001153e+00 8.981444112446515526e-02
7 9.071283000000001095e+00 7.502511154340249511e-02
8 8.878891999999998674e+00 9.289170407307638377e-02
9 8.921293000000000362e+00 7.086117324811941343e-02
10 8.875974000000001141e+00 6.307133807364478928e-02
11 8.590862999999998806e+00 7.336543799433078994e-02
12 8.399456000000002476e+00 6.700719854164917388e-02
13 8.649187000000001291e+00 7.333110619716565193e-02
14 8.675057000000000684e+00 8.401214659857224321e-02
15 8.326627999999999474e+00 8.712907824371832199e-02
16 8.329446000000000794e+00 9.097715915766985129e-02
17 8.580597000000000918e+00 1.024806790282929425e-01
18 8.394214999999999094e+00 1.087581096861286734e-01
19 8.103828000000000031e+00 1.122097794828953166e-01
20 8.282035000000000480e+00 1.262965194077017850e-01
21 8.394849999999999923e+00 1.470398300461476793e-01
22 8.519999999999999574e+00 9.438078837348187755e-02
23 8.372307000000001054e+00 6.885942433755878889e-02
24 8.662103000000000108e+00 5.190766475290518878e-02
25 8.812349000000001098e+00 7.220207843892030575e-02
26 8.523306999999999078e+00 8.143447001178298617e-02
27 8.530414000000002162e+00 5.645226304055493000e-02
28 8.875439000000001855e+00 5.415770996727974768e-02
29 8.823722000000000065e+00 8.146720623416510432e-02
30 8.564819000000001736e+00 7.603850054347464915e-02
31 8.787170999999998955e+00 6.497483248843342885e-02
32 9.039241999999999777e+00 7.331894222914016324e-02
33 8.795612999999999460e+00 8.219430580094935768e-02
34 8.701053000000001703e+00 7.159013478196543656e-02
35 9.048427000000000220e+00 6.890844102212727307e-02
36 9.101603000000000776e+00 8.156714654871780046e-02
37 8.820282999999999873e+00 8.432384876237566940e-02
38 8.942887000000000697e+00 7.790887670926852082e-02
39 9.273157000000001204e+00 8.141162137004756549e-02
40 9.164747000000000199e+00 9.266790158463712734e-02
41 9.026639000000001190e+00 9.737701311346527722e-02
42 9.284002999999998451e+00 9.591218894436714937e-02
43 9.499386000000001218e+00 1.201481470119285661e-01
44 9.604983999999999966e+00 7.551724318591082619e-02
45 9.509959999999999525e+00 7.875032105331390697e-02
46 9.479006000000000043e+00 6.843682875762138740e-02
47 9.493415999999999855e+00 1.077465278809484894e-01
48 9.444514000000001630e+00 1.110534081620190155e-01
