# Supplementary material for: Hairpin protein partitioning from the ER to lipid droplets involves major structural rearrangements
Source: Nat Commun. 2024 May 27;15:4504. doi: 10.1038/s41467-024-48843-8 (PMC11130287; doi:10.1038/s41467-024-48843-8)
Supplement: Supplementary file 4 — Source Data [file 41467_2024_48843_MOESM4_ESM.zip › Source_data_MD_Simulations/FigS2C/TRIO_AVG_ERROR_Helix2.txt]

0 8.321750000000000114e+01 1.538998507552883588e+00
1 8.409737499999999955e+01 1.693128575462264029e+00
2 8.274175000000001035e+01 2.382091962369946359e+00
3 8.266575000000000273e+01 1.769258917509672235e+00
4 8.169262500000000671e+01 2.085738298072620900e+00
5 8.035649999999998272e+01 1.617972477361713235e+00
6 8.096387500000000159e+01 1.199594155817656160e+00
7 7.763462500000001398e+01 2.041933236371080262e+00
8 7.971412499999999568e+01 1.784066224926047051e+00
9 8.041662500000002467e+01 1.445542544530209472e+00
10 7.878612499999999841e+01 1.166626284922415158e+00
11 8.118949999999999534e+01 1.077447664042203046e+00
12 7.944412499999999966e+01 1.598051522924675893e+00
13 8.113824999999999932e+01 1.205111156050552079e+00
14 7.917862499999999670e+01 1.387353065840441158e+00
15 8.010537499999999511e+01 1.429336154232752731e+00
16 7.967700000000000671e+01 1.892787684540978121e+00
17 7.971562500000000284e+01 2.155296774355419220e+00
18 8.048749999999999716e+01 2.114359957824116343e+00
19 8.021837500000000887e+01 1.659072292893493783e+00
20 8.008887500000000159e+01 1.435434967151725250e+00
21 7.748087499999999750e+01 1.807138349344586947e+00
22 7.943899999999999295e+01 1.586827396883479624e+00
23 7.916762500000000102e+01 1.815166718733261186e+00
24 7.896487500000000637e+01 2.045914949948279826e+00
25 7.935800000000000409e+01 2.062910209206886059e+00
26 8.023375000000000057e+01 1.971924296134995425e+00
27 8.107274999999999920e+01 1.792707029100823579e+00
28 8.107887499999999648e+01 1.753057957162818203e+00
29 7.972574999999997658e+01 2.012282983252480673e+00
30 7.944087500000000546e+01 2.209224633762233658e+00
31 7.947587500000000205e+01 1.921632301240763896e+00
32 7.956600000000000250e+01 1.989437813177380665e+00
33 7.912225000000000819e+01 1.941197807975141520e+00
34 7.858749999999999147e+01 2.060609428967556500e+00
35 7.906237500000000296e+01 2.375603593941311154e+00
36 7.896312499999999091e+01 2.246478406845227482e+00
37 7.866724999999999568e+01 1.969054569695187107e+00
38 7.783062499999999773e+01 2.333903194874816123e+00
39 7.916574999999998852e+01 1.858807461704277575e+00
40 7.638374999999999204e+01 2.151962953837147197e+00
41 7.688212499999998784e+01 1.869194524366545318e+00
42 7.714475000000001614e+01 1.967797219846979084e+00
43 7.718687500000001478e+01 1.997569432753685037e+00
44 7.699200000000000443e+01 1.814597079932622092e+00
45 7.739400000000000546e+01 1.266324726324176586e+00
46 7.723112500000000580e+01 1.789850407833535773e+00
47 7.731425000000001546e+01 1.891580463114773014e+00
48 7.853887500000000443e+01 2.298087937813058090e+00
49 7.855737500000000750e+01 2.383866980201889252e+00
50 8.010487500000000693e+01 1.796075786937142205e+00
51 7.981987499999999613e+01 1.882529120271948297e+00
52 7.894287499999998658e+01 2.153807315237803444e+00
53 7.917924999999999613e+01 2.369304293656157689e+00
54 7.866574999999998852e+01 2.000097581603832886e+00
55 7.961012499999999648e+01 2.203885421516252219e+00
56 7.920425000000000182e+01 2.691510715135181808e+00
57 7.899275000000000091e+01 1.914842019838059350e+00
58 7.954325000000000045e+01 2.252027876090235914e+00
59 7.827674999999999272e+01 1.929801922720956409e+00
60 7.918800000000000239e+01 2.335037981489808789e+00
61 8.039175000000000182e+01 2.315429710051137846e+00
62 8.062187500000000284e+01 1.932040650755534550e+00
63 7.995299999999998875e+01 2.384082619688336013e+00
64 7.881687499999999602e+01 2.353791844008700007e+00
65 7.732787500000000591e+01 2.481454433879831889e+00
66 7.788049999999999784e+01 2.356076425967545074e+00
67 7.695574999999999477e+01 2.063085248405285732e+00
68 7.896662500000000762e+01 2.242228975661690438e+00
69 7.840087499999999920e+01 2.084432509982481641e+00
70 7.752112499999999784e+01 1.992502575574714774e+00
71 7.568337499999998386e+01 1.834577266851106003e+00
72 7.770175000000000409e+01 2.184900189010358318e+00
73 7.683187499999999659e+01 2.004574420524684264e+00
74 7.654125000000000512e+01 2.228799016216468587e+00
75 7.702049999999999841e+01 2.382178054061030448e+00
76 7.509799999999999898e+01 2.520664315959187718e+00
77 7.552824999999999989e+01 2.363338421002691980e+00
78 7.635325000000000273e+01 1.821705088560577668e+00
79 7.433300000000001262e+01 2.273804685983384477e+00
80 7.468137500000000273e+01 2.938159521375051320e+00
81 7.414812499999999318e+01 3.248222737309108155e+00
82 7.434212499999999579e+01 2.385733243139700921e+00
83 7.499599999999999511e+01 3.407140911013220919e+00
84 7.353374999999999773e+01 3.069388618631973653e+00
85 7.334425000000001660e+01 3.304725247420351231e+00
86 7.337875000000001080e+01 3.306341108149231989e+00
87 7.507949999999999591e+01 3.227883003998131439e+00
88 7.491712499999999864e+01 3.170133812423675757e+00
89 7.270175000000000409e+01 3.350868542958303831e+00
90 7.385787499999999284e+01 3.007868989404603344e+00
91 7.348324999999999818e+01 3.024146293532688823e+00
92 7.191499999999999204e+01 3.323699294460916498e+00
93 7.331387499999999591e+01 3.358685082353193074e+00
94 7.196162499999999795e+01 3.207032033952401218e+00
95 7.386912500000001103e+01 3.221804625504451014e+00
96 7.244024999999999181e+01 3.339229166991612985e+00
97 7.233424999999999727e+01 3.646403509581393809e+00
98 7.100074999999999648e+01 4.064404260428272408e+00
99 7.330412499999999909e+01 3.512471892403108864e+00
100 7.323499999999999943e+01 3.734925572384273806e+00
101 7.314724999999999966e+01 3.853957664490815116e+00
102 7.492024999999999579e+01 3.853443613144935220e+00
103 7.486787499999999795e+01 3.630813176985545621e+00
104 7.412537500000000534e+01 3.784644290325958060e+00
105 7.402962499999999579e+01 3.514269687367046480e+00
106 7.407325000000000159e+01 3.175796517952228726e+00
107 7.365387499999999932e+01 3.699340293541791613e+00
108 7.288299999999999557e+01 3.837167962019645717e+00
109 7.326425000000000409e+01 4.176007138067115321e+00
110 7.356487500000000068e+01 4.322307841439787524e+00
111 7.288375000000000625e+01 4.350729320147082468e+00
112 7.367024999999999579e+01 4.011819937501869049e+00
113 7.415437499999998749e+01 3.671363366216544133e+00
114 7.399012499999999193e+01 4.059583885840010176e+00
115 7.362787499999998886e+01 3.525982298583172359e+00
116 7.149462499999999920e+01 3.785128423917327289e+00
117 7.261750000000000682e+01 3.293857104520474532e+00
118 7.191537499999999739e+01 3.630299720484091441e+00
119 7.117437499999999773e+01 3.676661018920138968e+00
120 7.168537499999999341e+01 3.866991627615306903e+00
121 7.153062500000000057e+01 3.931492361120249246e+00
122 7.146824999999999761e+01 3.567338520127784740e+00
123 7.212899999999999068e+01 3.383367465447700173e+00
124 7.280187499999999545e+01 3.228707265674897187e+00
125 7.265375000000000227e+01 3.056347814130043528e+00
126 7.231000000000000227e+01 3.528010677952944540e+00
127 7.279387500000001410e+01 3.421579923065055873e+00
128 7.278700000000000614e+01 3.681846326912626921e+00
129 7.172849999999999682e+01 4.028469296767694274e+00
130 7.359837500000000432e+01 4.093862898968024133e+00
131 7.303499999999999659e+01 3.834923059854004279e+00
132 7.442874999999999375e+01 3.894080972089242199e+00
133 7.452062499999999545e+01 3.811964777748724220e+00
134 7.391512500000000330e+01 3.577400847846362808e+00
135 7.350499999999999545e+01 2.949400124389703670e+00
136 7.182075000000000387e+01 3.117282835008318820e+00
137 7.149874999999998693e+01 3.105978638800900526e+00
138 7.282287499999999625e+01 3.075801208818911281e+00
139 7.476112499999999272e+01 3.102533880946649614e+00
140 7.282000000000000739e+01 3.996981896537685319e+00
141 7.307937499999999886e+01 3.955628422488248308e+00
142 7.384037500000000875e+01 3.529505356356167134e+00
143 7.380525000000000091e+01 2.625531533982690569e+00
144 7.291575000000000273e+01 3.457101345193325237e+00
145 7.362787499999998886e+01 2.674646135691949311e+00
146 7.275649999999998840e+01 2.710091338405404837e+00
147 7.234787500000000193e+01 2.978953404917887404e+00
148 7.317287500000000477e+01 2.815251567564055701e+00
149 7.271050000000001035e+01 2.818941684169787187e+00
150 7.346062499999999318e+01 2.742092500135046684e+00
151 7.333787499999999682e+01 2.468364263773050737e+00
152 7.244825000000000159e+01 2.366441432760908015e+00
153 7.468012500000000387e+01 2.795505189348049591e+00
154 7.282237500000000807e+01 2.836578578022627806e+00
155 7.133487499999999670e+01 3.059192752168759633e+00
156 7.313862500000000466e+01 2.597813058237037787e+00
157 7.320099999999999341e+01 2.924195134990138278e+00
158 7.234325000000001182e+01 3.231483326923952237e+00
159 7.209074999999999989e+01 3.033249416621966343e+00
160 7.195050000000000523e+01 3.006747770640231021e+00
161 7.229587499999999523e+01 3.049784139069825262e+00
162 7.360387500000000216e+01 3.215322983569748772e+00
163 7.410724999999999341e+01 3.243852444191550610e+00
164 7.267262500000001069e+01 2.994249691792064905e+00
165 7.323687499999999773e+01 3.566250978958417583e+00
166 7.319650000000001455e+01 3.697694683008590388e+00
167 7.276500000000001478e+01 3.377158832695021040e+00
168 7.516487500000000921e+01 3.528115686159096320e+00
169 7.333575000000000443e+01 3.384790515812979628e+00
170 7.466475000000001216e+01 3.270004232365379959e+00
171 7.375825000000000387e+01 2.332378002905510339e+00
172 7.388737499999999159e+01 2.938364314001391975e+00
173 7.256700000000000728e+01 2.698326234677712598e+00
174 7.291887500000001410e+01 2.816502942688303257e+00
175 7.299737500000000523e+01 3.052597710032697975e+00
176 7.213512499999998795e+01 2.910665647866803152e+00
177 7.290312499999998863e+01 1.981718788683670018e+00
178 7.312137500000000045e+01 1.382116096533455352e+00
179 7.123062500000000341e+01 2.474631967191662341e+00
180 7.161187500000001194e+01 2.976969355724353949e+00
181 7.096500000000000341e+01 1.966512863865883975e+00
182 7.126875000000001137e+01 2.309582035712847148e+00
183 7.237187500000000284e+01 2.181031496487813914e+00
184 7.187875000000001080e+01 2.475539207362205119e+00
185 7.127037500000000136e+01 3.069366679063756376e+00
186 7.339275000000000659e+01 2.447657801028873426e+00
187 7.220362500000000239e+01 2.897689407838058173e+00
188 7.244862499999999272e+01 2.784673527416970273e+00
189 7.235787499999999284e+01 2.886755003662741625e+00
190 7.240437499999998749e+01 2.640769324088507730e+00
191 7.215999999999999659e+01 3.258899253390629358e+00
192 7.187312500000000171e+01 3.568655885087812063e+00
193 7.223837500000000489e+01 3.162679381955570967e+00
194 7.255537499999999795e+01 3.688034710966922702e+00
195 7.211462500000000375e+01 3.396665069122486447e+00
196 7.011137499999999534e+01 4.080726064905224604e+00
197 7.234237500000000409e+01 3.598044733504139892e+00
198 7.150612499999999727e+01 3.650721672823316499e+00
199 7.156674999999998477e+01 3.971684925625079909e+00
200 7.151262499999999989e+01 3.504719416094086437e+00
201 7.144312499999999488e+01 3.002058696948124439e+00
202 7.080112499999999898e+01 3.684145276712343264e+00
203 7.281949999999999079e+01 3.780602556141017700e+00
204 7.057487500000000580e+01 3.634874939550447603e+00
205 7.165574999999999761e+01 3.707674885246480478e+00
206 7.294174999999999898e+01 3.702279731589375178e+00
207 7.270887500000000614e+01 3.401960300866527565e+00
208 7.264187499999999886e+01 4.067508337566362542e+00
209 7.410974999999999113e+01 3.908284665097655708e+00
210 7.348612500000000125e+01 3.734400522663826827e+00
211 7.388462500000001398e+01 3.322587437419349143e+00
212 7.262837500000000546e+01 3.571968613985413210e+00
213 7.269062499999999716e+01 4.313658688317478784e+00
214 7.164887500000000387e+01 3.688510219407270974e+00
215 7.096199999999998909e+01 4.058915838158016598e+00
216 6.996574999999999989e+01 3.101028925766010858e+00
217 7.032375000000000398e+01 3.728908632017885694e+00
218 7.118837499999999352e+01 3.084914549756099689e+00
219 7.076912500000000250e+01 4.168546387222034966e+00
220 7.027074999999999250e+01 4.084306832828246137e+00
221 7.082012500000000443e+01 3.689002627902543185e+00
222 7.200137499999999591e+01 3.729843482546804534e+00
223 7.137349999999999284e+01 3.921406456075421598e+00
224 7.157962499999999295e+01 4.210422169070088927e+00
225 7.147812499999999147e+01 4.249751049464177477e+00
226 7.136825000000000330e+01 4.291252212896312201e+00
227 7.220787500000000136e+01 4.355579211043219878e+00
228 6.919787499999999625e+01 4.638483007128717084e+00
229 6.941625000000000512e+01 4.974983444539036626e+00
230 6.998562499999999886e+01 5.176310561519359865e+00
231 6.963462499999999977e+01 4.430277833900134965e+00
232 6.815587499999999466e+01 4.626662185898369195e+00
233 6.861149999999999238e+01 4.955631796249596377e+00
234 6.890224999999999511e+01 5.010200035770777660e+00
235 6.894387499999999136e+01 4.550878649494168648e+00
236 6.722987499999999272e+01 5.322184198115644804e+00
237 6.886124999999999829e+01 4.542503597102317769e+00
238 6.903475000000000250e+01 4.068786362164705572e+00
239 6.875587500000000318e+01 4.581663973238530474e+00
240 6.772387499999999250e+01 4.460218931837523826e+00
241 6.661737499999999557e+01 4.118279096515541582e+00
242 6.817700000000000671e+01 4.638659780852655068e+00
243 6.870537500000000364e+01 4.399004656373628919e+00
244 6.746337499999999920e+01 4.124320182381197242e+00
245 6.701762499999999534e+01 4.271437766349507115e+00
246 6.672562500000000796e+01 4.123044566585094550e+00
247 6.780649999999999977e+01 4.520082192975035440e+00
248 6.540662500000000534e+01 4.337308320467530898e+00
249 6.510462499999999864e+01 4.241704094234637346e+00
250 6.619287500000000080e+01 4.453777359014690518e+00
251 6.550950000000000273e+01 4.962765298324110397e+00
252 6.697700000000000387e+01 4.485461072314639530e+00
253 6.663387500000000330e+01 4.464934540524851947e+00
254 6.764737499999999670e+01 4.813749662222462256e+00
255 6.706462500000000659e+01 4.240560266409012513e+00
256 6.842324999999999591e+01 4.265868323646135885e+00
257 6.675187499999999829e+01 5.099399380801808768e+00
258 6.791349999999999909e+01 5.079931480221952178e+00
259 6.683912499999999568e+01 5.097314153176345286e+00
260 6.767475000000000307e+01 5.006317430101439925e+00
261 6.563837499999999636e+01 5.224992102079855094e+00
262 6.670350000000000534e+01 5.363331858555834941e+00
263 6.667099999999999227e+01 4.932502093892104256e+00
264 6.687962500000000432e+01 4.784140106701189943e+00
265 6.746274999999999977e+01 4.702262662637795465e+00
266 6.599774999999999636e+01 4.897159073604562707e+00
267 6.662062500000000398e+01 5.032572891106185331e+00
268 6.634437500000001364e+01 4.722436897201154338e+00
269 6.604587499999999523e+01 5.380379599867641360e+00
270 6.741762500000001523e+01 5.035969736361296967e+00
271 6.592624999999999602e+01 5.185007593262279890e+00
272 6.695887500000000614e+01 5.103425199184551175e+00
273 6.640037499999999682e+01 4.686237169686023663e+00
274 6.570737499999999898e+01 5.135666269267976425e+00
275 6.532949999999999591e+01 4.358845571794210727e+00
276 6.528000000000000114e+01 4.619989072633180704e+00
277 6.487850000000000250e+01 4.228172045192816420e+00
278 6.481874999999999432e+01 4.264097511307345378e+00
279 6.630899999999999750e+01 4.729462373647770335e+00
280 6.627800000000000580e+01 4.300585225437347781e+00
281 6.375550000000000495e+01 4.783562777235185415e+00
282 6.512649999999999295e+01 4.622872730375561012e+00
283 6.480400000000000205e+01 4.813538728809605871e+00
284 6.501337499999999636e+01 4.576288373703832235e+00
285 6.508149999999999125e+01 4.906301388265911001e+00
286 6.432124999999999204e+01 4.777427147371009042e+00
287 6.565075000000000216e+01 4.293391396051318587e+00
288 6.371387500000000159e+01 4.943135449911510548e+00
289 6.313687500000000341e+01 4.881366686945558975e+00
290 6.230612500000000153e+01 4.800717714693488070e+00
291 6.270262499999999761e+01 4.530827966337595214e+00
292 6.324312499999999915e+01 4.026350481661014058e+00
293 6.309837500000000432e+01 4.437637606801266621e+00
294 6.261300000000000665e+01 4.110967294171774533e+00
295 6.242462499999999892e+01 3.830853266316379901e+00
296 6.252474999999999739e+01 3.702377292657718755e+00
297 6.250200000000000955e+01 3.724428114657336586e+00
298 6.390962500000000546e+01 3.832887341554258143e+00
299 6.367275000000000773e+01 4.212357437313159814e+00
300 6.334687500000000426e+01 4.677431304404359835e+00
301 6.286087500000000716e+01 4.749682747423439544e+00
302 6.155612500000000153e+01 4.873257526534163553e+00
303 6.393525000000001057e+01 3.992418904741522390e+00
304 6.320587499999999892e+01 4.435694267944069402e+00
305 6.313250000000000028e+01 3.893370776075661510e+00
306 6.353462499999999835e+01 3.940469828179994582e+00
307 6.411137500000000955e+01 3.626068105303163147e+00
308 6.415012500000000273e+01 3.857304946613875352e+00
309 6.530437500000000739e+01 3.804133951774947064e+00
310 6.353787500000001387e+01 4.165452152968734723e+00
311 6.267437499999999773e+01 4.157518978976147750e+00
312 6.082512499999999989e+01 4.152811003696396774e+00
313 6.306075000000000585e+01 3.807482681140847980e+00
314 6.186912500000000392e+01 3.810360782776595734e+00
315 6.264450000000000784e+01 3.625205407973456584e+00
316 6.297800000000000864e+01 4.162957594967788388e+00
317 6.205262499999999903e+01 4.064765452710263460e+00
318 6.364487500000000608e+01 3.968034421463840111e+00
319 6.241424999999999557e+01 3.459381794257104570e+00
320 6.551537500000000591e+01 3.793777837366979266e+00
321 6.425412500000000193e+01 3.395258552551171150e+00
322 6.487412500000000648e+01 3.678025724817849618e+00
323 6.493637499999999818e+01 3.975296183688314056e+00
324 6.408337500000000375e+01 4.068247292053038144e+00
325 6.601749999999999829e+01 3.810861893981464910e+00
326 6.446062500000000739e+01 3.763401615134489120e+00
327 6.795674999999999955e+01 3.847279496402295162e+00
328 6.688462499999999977e+01 3.774899381678519461e+00
329 6.755325000000000557e+01 4.320285283368159313e+00
330 6.747862499999999386e+01 3.819969064573281781e+00
331 6.675499999999999545e+01 4.092427030504026675e+00
332 6.672112500000000068e+01 3.822813081674524494e+00
333 6.654075000000000273e+01 4.046688390485175368e+00
334 6.594437499999999375e+01 3.790067912227546465e+00
335 6.549787499999999341e+01 3.854044764260253775e+00
336 6.516799999999999216e+01 3.694845890730762861e+00
337 6.716100000000000136e+01 3.510355786811358847e+00
338 6.699025000000000318e+01 4.138582719928103337e+00
339 6.760824999999999818e+01 3.956224817257924187e+00
340 6.586887499999998852e+01 3.378272355423977746e+00
341 6.786874999999999147e+01 3.581624992365546323e+00
342 6.543937499999999829e+01 3.427327894737659086e+00
343 6.623987499999999784e+01 3.639726987690406368e+00
344 6.560575000000000045e+01 3.850217687636310337e+00
345 6.476024999999999920e+01 3.306980730921711853e+00
346 6.475350000000000250e+01 3.608867572556520908e+00
347 6.451899999999999125e+01 3.678950750553749760e+00
348 6.409449999999999648e+01 3.932097515957609257e+00
349 6.412474999999999170e+01 3.194649016079465831e+00
350 6.457512500000001410e+01 3.246899244074549440e+00
351 6.345974999999999255e+01 4.062738003605141479e+00
352 6.443849999999999056e+01 4.090157098908306033e+00
353 6.382712500000000233e+01 4.244066676098746882e+00
354 6.398650000000000659e+01 4.359488419671508908e+00
355 6.244612500000000210e+01 4.573722890181681322e+00
356 6.417024999999999579e+01 4.381202413257974548e+00
357 6.379799999999999471e+01 4.940514658793149216e+00
358 6.296112499999999557e+01 4.652247425430194205e+00
359 6.370774999999999721e+01 4.742604126262015107e+00
360 6.453687499999999488e+01 4.756160490082506520e+00
361 6.371587500000000404e+01 4.342945621340644102e+00
362 6.348387499999999051e+01 3.880500420522058125e+00
363 6.453749999999999432e+01 4.386856160025081053e+00
364 6.395024999999999693e+01 4.623865694517683700e+00
365 6.491599999999999682e+01 4.452102077249577405e+00
366 6.636100000000000421e+01 4.232986700457491480e+00
367 6.454612500000000352e+01 4.247325244482917483e+00
368 6.454300000000000637e+01 4.201497753777811539e+00
369 6.383624999999999972e+01 3.970468115309264245e+00
370 6.456724999999998715e+01 4.290496881736135748e+00
371 6.378487499999999955e+01 4.751994046705221741e+00
372 6.483287499999998715e+01 3.774708061714424634e+00
373 6.342112500000000352e+01 4.276354735773433724e+00
374 6.283374999999999488e+01 4.468334175583501988e+00
375 6.326012499999999505e+01 3.748816502567426046e+00
376 6.348000000000000398e+01 3.543863005252883003e+00
377 6.319774999999999920e+01 3.730165603520505524e+00
378 6.464000000000000057e+01 4.073572786878859375e+00
379 6.526387499999999875e+01 3.801844328075766999e+00
380 6.401787500000000364e+01 3.614301451514783547e+00
381 6.277649999999999153e+01 3.415365550530426564e+00
382 6.176637500000000358e+01 3.576205871527374569e+00
383 6.148162500000000108e+01 3.996466505464154828e+00
384 6.111850000000000449e+01 3.736845352366083173e+00
385 6.422212500000000546e+01 3.216466483374554652e+00
386 6.185012500000001268e+01 3.494957507956551357e+00
387 6.271324999999999505e+01 3.599867296816300577e+00
388 6.170725000000000193e+01 3.951230930632566807e+00
389 6.105750000000000455e+01 4.000445803282428159e+00
390 6.203400000000000603e+01 3.580600473384317084e+00
391 6.116349999999999199e+01 3.531070663587745351e+00
392 6.106287500000000534e+01 3.411079083467850825e+00
393 6.181512500000000188e+01 3.360762169125015575e+00
394 6.230899999999999750e+01 3.365917668333555213e+00
395 6.447262499999999363e+01 3.308385722946597163e+00
396 6.428912500000001273e+01 3.417507600748222352e+00
397 6.290925000000000722e+01 3.595770504834464809e+00
398 6.291374999999998607e+01 3.059408908136912686e+00
399 6.221125000000000682e+01 3.194781740148691096e+00
400 6.270012499999999989e+01 3.105791603186195626e+00
401 6.283537499999999909e+01 3.880555513299206893e+00
402 6.343625000000000114e+01 3.590701418899586272e+00
403 6.582999999999999829e+01 3.322857575754639026e+00
404 6.478074999999999761e+01 3.667647772031483289e+00
405 6.469374999999999432e+01 3.499546451640197287e+00
406 6.570524999999999238e+01 3.499391861229248057e+00
407 6.341949999999999932e+01 3.614782302400795455e+00
408 6.262074999999999392e+01 3.693024593532718391e+00
409 6.402025000000000432e+01 3.292183606428641607e+00
410 6.332762500000000472e+01 3.561226285185606244e+00
411 6.486299999999999955e+01 3.475403789489791340e+00
412 6.412812499999999716e+01 3.340052176975963683e+00
413 6.408350000000000080e+01 3.546776124172485556e+00
414 6.357000000000000028e+01 3.425441782639138566e+00
415 6.374950000000000472e+01 3.800696087560803349e+00
416 6.416187499999999488e+01 3.605989567881731084e+00
417 6.350675000000000381e+01 3.887444379626221913e+00
418 6.247500000000000142e+01 3.817984808770197080e+00
419 6.263400000000000034e+01 4.009146203526380958e+00
420 6.401125000000000398e+01 3.280399236135366881e+00
421 6.492650000000000432e+01 3.607406500001073990e+00
422 6.397062500000000540e+01 3.552134278929622635e+00
423 6.520062500000000227e+01 4.027187250960261977e+00
424 6.543600000000000705e+01 4.112102655576585164e+00
425 6.419450000000000500e+01 3.907937715406938128e+00
426 6.457900000000000773e+01 3.941183261407669836e+00
427 6.434912500000000080e+01 3.620449046033085150e+00
428 6.316749999999999687e+01 3.415201535963873436e+00
429 6.409887499999999250e+01 3.294075929972148487e+00
430 6.608825000000000216e+01 3.732123439435986789e+00
431 6.558975000000000932e+01 4.127089431995325519e+00
432 6.516724999999999568e+01 4.005005125425871171e+00
433 6.523962500000000375e+01 4.168417662680512947e+00
434 6.529012499999998909e+01 4.254331966645511720e+00
435 6.531674999999998477e+01 4.089615930736955285e+00
436 6.526274999999999693e+01 4.033192279192439500e+00
437 6.571087499999998727e+01 4.692634672539710117e+00
438 6.479787500000000477e+01 4.828617699577372413e+00
439 6.473187500000000227e+01 4.654927407588852262e+00
440 6.508987499999999216e+01 5.090161642317644564e+00
441 6.526224999999999454e+01 4.655848924840399583e+00
442 6.493224999999999625e+01 4.113330052060920394e+00
443 6.541762500000001523e+01 4.581583954190611152e+00
444 6.535462499999999864e+01 4.540083802700879190e+00
445 6.464562500000000966e+01 5.089575120213559956e+00
446 6.406725000000000136e+01 4.770203794617951409e+00
447 6.416875000000000284e+01 4.609821657172596510e+00
448 6.315937499999999716e+01 4.706111252727337657e+00
449 6.325237500000000068e+01 4.927745335525861137e+00
450 6.331174999999999642e+01 4.689215798477128772e+00
451 6.494337500000000318e+01 4.600131876294078381e+00
452 6.495799999999999841e+01 4.467601894473141044e+00
453 6.397812499999999858e+01 4.617328852531718653e+00
454 6.336475000000000790e+01 4.697382009394966751e+00
455 6.465949999999999420e+01 4.005791206178873409e+00
456 6.471612499999999102e+01 4.848071928088718785e+00
457 6.468137500000000273e+01 4.330191418031872352e+00
458 6.553562499999999602e+01 4.820114579607715832e+00
459 6.442725000000000080e+01 4.868501838187748731e+00
460 6.486599999999999966e+01 4.297061943206077927e+00
461 6.410887500000001182e+01 4.017704826909497484e+00
462 6.536962499999999920e+01 4.314654715101415405e+00
463 6.532975000000000421e+01 4.486950076854822278e+00
464 6.521662500000000762e+01 4.647925672872455394e+00
465 6.560425000000000750e+01 4.765344441741592441e+00
466 6.570137500000001296e+01 4.630104021298751427e+00
467 6.382500000000000284e+01 4.235948477023770309e+00
468 6.344037499999999596e+01 4.623523659428690813e+00
469 6.662562499999999943e+01 5.446655275079089087e+00
470 6.546262500000000273e+01 5.376809250549705155e+00
471 6.548824999999999363e+01 4.991426639592883241e+00
472 6.495324999999999704e+01 5.390733205435740416e+00
473 6.428287500000000421e+01 5.314351087613789382e+00
474 6.367975000000000563e+01 5.347317629983980858e+00
475 6.407262500000001637e+01 4.640302172062383157e+00
476 6.422662499999999852e+01 5.237899880132959929e+00
477 6.270362499999999528e+01 4.997578000696624834e+00
478 6.344112499999999955e+01 5.594450309339771721e+00
479 6.304749999999999233e+01 5.054585075082820289e+00
480 6.332437499999999631e+01 4.710508806572477170e+00
481 6.430787499999999568e+01 5.160873159037321578e+00
482 6.517237500000000239e+01 5.526699953231301699e+00
483 6.415850000000000364e+01 5.289979096721460827e+00
484 6.554500000000000171e+01 5.426379156491001332e+00
485 6.357337500000000574e+01 5.230685590632154991e+00
486 6.496087500000000148e+01 5.068471026347282304e+00
487 6.371437499999999687e+01 5.394583721594917947e+00
488 6.700337499999999125e+01 4.883201447108941551e+00
489 6.521124999999999261e+01 5.141967448573307564e+00
490 6.387749999999999062e+01 5.096284283671781878e+00
491 6.565274999999999750e+01 5.262863347759230592e+00
492 6.520050000000000523e+01 5.166057067532259239e+00
493 6.300087500000000063e+01 4.853124079000235014e+00
494 6.467449999999999477e+01 4.660996848851111984e+00
495 6.514449999999999363e+01 4.862627019549206508e+00
496 6.434262499999999818e+01 5.345999494182249734e+00
497 6.478849999999999909e+01 4.639580998727147687e+00
498 6.513450000000000273e+01 4.511269849637682405e+00
499 6.453700000000000614e+01 4.368320737136868637e+00
500 6.408774999999999977e+01 4.151989868386903204e+00
501 6.487612500000000182e+01 4.424513530595411304e+00
502 6.529300000000000637e+01 4.666938209361679135e+00
503 6.571600000000000819e+01 4.687828431827470332e+00
504 6.577212500000000261e+01 4.577060640566374516e+00
505 6.545425000000000182e+01 4.543703375792427224e+00
506 6.512487500000000296e+01 4.249780492263320220e+00
507 6.629587500000000944e+01 4.087856645134692712e+00
508 6.449625000000000341e+01 4.159392622990464972e+00
509 6.487437500000000057e+01 3.972121713177589886e+00
510 6.479037499999999739e+01 4.245836982921844971e+00
511 6.469525000000000148e+01 3.734815159206342550e+00
512 6.579362499999999159e+01 3.542658191322847649e+00
513 6.334812499999999602e+01 3.990017909724450362e+00
514 6.338637500000000102e+01 3.179133608083635654e+00
515 6.416374999999999318e+01 3.773741713927636798e+00
516 6.268812500000000654e+01 3.905527710972215072e+00
517 6.342174999999999585e+01 4.071293520453603598e+00
518 6.325437500000000313e+01 3.870386563936071944e+00
519 6.239862500000000978e+01 3.580074261352252041e+00
520 6.352062500000000256e+01 3.784825321834135892e+00
521 6.449587499999999807e+01 3.579385559341417888e+00
522 6.259962500000001029e+01 3.494146748212914044e+00
523 6.281537499999999596e+01 3.555524565454002861e+00
524 6.293550000000000466e+01 3.423284803189766912e+00
525 6.209074999999999278e+01 3.567970977802020549e+00
526 6.268225000000000335e+01 4.253647250265058410e+00
527 6.172162500000000307e+01 3.882108942546161234e+00
528 6.252625000000000455e+01 4.079609822604056468e+00
529 6.262275000000001057e+01 4.020422776859107650e+00
530 6.348087499999999750e+01 4.301858684181974368e+00
531 6.405312499999999432e+01 3.590436021734945804e+00
532 6.438137500000000557e+01 3.818940796941852955e+00
533 6.509237500000000409e+01 4.125910088761856720e+00
534 6.408299999999999841e+01 4.371619597614824215e+00
535 6.379062499999999858e+01 4.239623748553269067e+00
536 6.392562499999999659e+01 4.714573081605255567e+00
537 6.477400000000000091e+01 3.673160189979467916e+00
538 6.266837500000000460e+01 3.952429493905852631e+00
539 6.269974999999999454e+01 4.156580625007470609e+00
540 6.240762500000001012e+01 4.534423633224720085e+00
541 6.137362499999999699e+01 4.598302200056762601e+00
542 6.131587500000000546e+01 4.190835818476055685e+00
543 6.204287500000000932e+01 4.113240269382749226e+00
544 6.291124999999999545e+01 3.954403655854760391e+00
545 6.256637500000000074e+01 4.793776945613642759e+00
546 6.211849999999999739e+01 4.368497929065549457e+00
547 6.245874999999999488e+01 4.826205217838078987e+00
548 6.233712500000000034e+01 5.143328878379437086e+00
549 6.338650000000000517e+01 5.445672926737336716e+00
550 6.416087500000000432e+01 5.607815175709864874e+00
551 6.369287500000000080e+01 5.709021132814440236e+00
552 6.468587499999999579e+01 5.414906388957418493e+00
553 6.368850000000000477e+01 5.446755720151216451e+00
554 6.537924999999999898e+01 4.846659057891064215e+00
555 6.510824999999999818e+01 4.872703326792787948e+00
556 6.501937500000001080e+01 5.099012456279830019e+00
557 6.393850000000000477e+01 4.841916191576429718e+00
558 6.468912500000000421e+01 4.982616811969577064e+00
559 6.462474999999999170e+01 5.288701762808855733e+00
560 6.460512500000000102e+01 4.988099780469700484e+00
561 6.491825000000000045e+01 4.504483179115834623e+00
562 6.568062500000000625e+01 4.773604638849647586e+00
563 6.538599999999999568e+01 4.839699868018677797e+00
564 6.549962500000000887e+01 5.062413033010727759e+00
565 6.495124999999998749e+01 4.579640616870223724e+00
566 6.493825000000001069e+01 4.749496334316670954e+00
567 6.591962500000001057e+01 5.367160826898786929e+00
568 6.501250000000000284e+01 5.026140560857803585e+00
569 6.563237499999999613e+01 5.793149135340541989e+00
570 6.459224999999999284e+01 5.506705079803847269e+00
571 6.624124999999999375e+01 4.905893626388316164e+00
572 6.519549999999999557e+01 5.250503452051050068e+00
573 6.627200000000000557e+01 5.256074411454807027e+00
574 6.557262500000000216e+01 5.606989569215986791e+00
575 6.505612500000000864e+01 5.883325434643392526e+00
576 6.533412500000000023e+01 5.763808906220076800e+00
577 6.580100000000000193e+01 6.102736396998481361e+00
578 6.373612500000000125e+01 6.175203188553545885e+00
579 6.630562500000000625e+01 5.590232986360843093e+00
580 6.318724999999999170e+01 5.924660340343359977e+00
581 6.503425000000000011e+01 6.301948805106838414e+00
582 6.601550000000000296e+01 5.816300760040697071e+00
583 6.484762499999999363e+01 6.205115606138766893e+00
584 6.441912500000000819e+01 5.440385408100409492e+00
585 6.577799999999999159e+01 5.725060419986848892e+00
586 6.504375000000000284e+01 5.503756307485597077e+00
587 6.437500000000000000e+01 5.766633842632979956e+00
588 6.524300000000000921e+01 5.120080172101798333e+00
589 6.415837499999999238e+01 6.125017902875621978e+00
590 6.427112499999999784e+01 5.962979966105191210e+00
591 6.372512499999999847e+01 5.992274058207940790e+00
592 6.265162500000000279e+01 6.113339839894955219e+00
593 6.376887499999999420e+01 5.600807222617278036e+00
594 6.352649999999999864e+01 5.415500611670170272e+00
595 6.272162499999999596e+01 5.804846240258812351e+00
596 6.255787499999999568e+01 5.659330322677046610e+00
597 6.284012500000000045e+01 5.758562004304708992e+00
598 6.290287500000000875e+01 5.571217288544027646e+00
599 6.219950000000000045e+01 6.248142466465533396e+00
600 6.124000000000000199e+01 6.182523119649452781e+00
601 6.200874999999999915e+01 6.046872018733115972e+00
602 6.240187499999999687e+01 6.108164501400715984e+00
603 6.337837499999999835e+01 5.885389865849743884e+00
604 6.254537500000000705e+01 5.795328045442886378e+00
605 6.169425000000000381e+01 5.905232858845406163e+00
606 6.330324999999999847e+01 5.622088723702916013e+00
607 6.282000000000000028e+01 6.019446369372352557e+00
608 6.401474999999999227e+01 5.844571543187531582e+00
609 6.323912500000000136e+01 5.312503474815040150e+00
610 6.265075000000000216e+01 5.896722081350578293e+00
611 6.159324999999999761e+01 5.876928677437518012e+00
612 6.269049999999999301e+01 5.927211765450935310e+00
613 6.243949999999999534e+01 6.251425182508385525e+00
614 6.316199999999999193e+01 6.192679291913958828e+00
615 6.382700000000000529e+01 6.247805177120202558e+00
616 6.455850000000000932e+01 6.256705710176081681e+00
617 6.325687500000000796e+01 6.160150970749164401e+00
618 6.365712500000000773e+01 6.446047023751988903e+00
619 6.348999999999999488e+01 6.131805525291877501e+00
620 6.471850000000000591e+01 6.011352229324114838e+00
621 6.508324999999999250e+01 6.722400496079321108e+00
622 6.402412499999999795e+01 6.211131631085583749e+00
623 6.438937500000000114e+01 6.778454559617322239e+00
624 6.417050000000000409e+01 6.383843792144352491e+00
625 6.391199999999999903e+01 6.527086299605666220e+00
626 6.375162499999999710e+01 6.067227628150840602e+00
627 6.379025000000000745e+01 5.874253358805484382e+00
628 6.291512499999999619e+01 6.226881476302713381e+00
629 6.373462500000000119e+01 6.208881566799842489e+00
630 6.326912499999999540e+01 6.353373664433870971e+00
631 6.399024999999999608e+01 6.551025966284785618e+00
632 6.419787499999999625e+01 6.766778107132808806e+00
633 6.402500000000000568e+01 6.682448540767072842e+00
634 6.521600000000000819e+01 5.713134737711864197e+00
635 6.317612499999999898e+01 6.197362355867362282e+00
636 6.485162499999999852e+01 5.917733431542592903e+00
637 6.368775000000000119e+01 6.118141345493538275e+00
638 6.554724999999999113e+01 6.038363954101102493e+00
639 6.455787499999999568e+01 6.255029729739248978e+00
640 6.391075000000000017e+01 5.912471333836426979e+00
641 6.371949999999999648e+01 5.992052681990537089e+00
642 6.389950000000000330e+01 6.525627639832814353e+00
643 6.249300000000000210e+01 6.487002743467124688e+00
644 6.334924999999999784e+01 6.582086297173373346e+00
645 6.399449999999999505e+01 6.634923306357804584e+00
646 6.230000000000000426e+01 6.525757882230996287e+00
647 6.250437500000000313e+01 6.429444710027208743e+00
648 6.323700000000000188e+01 6.335568300278989540e+00
649 6.297337499999999721e+01 6.854831753810363359e+00
650 6.389750000000000085e+01 6.560731568868673591e+00
651 6.353150000000000830e+01 6.412566347122655053e+00
652 6.247712499999999380e+01 6.559833406891662833e+00
653 6.261599999999999966e+01 6.176036223784636014e+00
654 6.268737500000000296e+01 6.240661440648487712e+00
655 6.291037499999999483e+01 6.376179211863235885e+00
656 6.286837500000000034e+01 6.000973202160368558e+00
657 6.414424999999999955e+01 6.262678150534921606e+00
658 6.133337500000000375e+01 6.990640269177557542e+00
659 6.107174999999998732e+01 6.830629806590859943e+00
660 6.279375000000000284e+01 7.256612964113320352e+00
661 6.306850000000000023e+01 7.422721285435010863e+00
662 6.320562500000000483e+01 7.155235257613608013e+00
663 6.338525000000000631e+01 7.159430401902619145e+00
664 6.316700000000000159e+01 6.728905805831286280e+00
665 6.309475000000000477e+01 6.424173343585732887e+00
666 6.477662499999999568e+01 5.762103863654911784e+00
667 6.458950000000000102e+01 5.490308725950664659e+00
668 6.323362499999999642e+01 5.873931245707330717e+00
669 6.453162500000000534e+01 5.839259646290519967e+00
670 6.510050000000001091e+01 5.332401771833214177e+00
671 6.536962499999999920e+01 5.373751293723675104e+00
672 6.559850000000000136e+01 5.294084106930111666e+00
673 6.632762499999999761e+01 5.356295489706188739e+00
674 6.649212499999998727e+01 5.810716020416234251e+00
675 6.459125000000000227e+01 5.564856682650281883e+00
676 6.536487499999999784e+01 5.516833700246171368e+00
677 6.392837500000000261e+01 5.157681843429940294e+00
678 6.333749999999999147e+01 5.140840823736910536e+00
679 6.475074999999998226e+01 5.386633201006681304e+00
680 6.248225000000000762e+01 5.242369600041331346e+00
681 6.263574999999999449e+01 5.070240131609891954e+00
682 6.057150000000000034e+01 4.955161220258124999e+00
683 6.168724999999999881e+01 5.074291544608715121e+00
684 6.422212500000000546e+01 5.180701636957283363e+00
685 6.305924999999999869e+01 4.955998716044779151e+00
686 6.337175000000000580e+01 5.001045605514661041e+00
687 6.287850000000000250e+01 4.584856285234030437e+00
688 6.225249999999999773e+01 4.838583111950232052e+00
689 6.162974999999999426e+01 5.363066499069118365e+00
690 6.129924999999999358e+01 4.077462479709347498e+00
691 6.113975000000000648e+01 5.022719820817950875e+00
692 6.416825000000000045e+01 4.255297671542791704e+00
693 6.356000000000000938e+01 4.094832929284172529e+00
694 6.398237499999999045e+01 4.190760215706318625e+00
695 6.377412499999999795e+01 4.255880360004480778e+00
696 6.277750000000001052e+01 4.764978921779192689e+00
697 6.444249999999999545e+01 4.857966810431087801e+00
698 6.325650000000000972e+01 5.114872010862050011e+00
699 6.319125000000000369e+01 4.797077602398933216e+00
700 6.368187499999999801e+01 5.097227483021712580e+00
701 6.473537500000000477e+01 5.178659430590784929e+00
702 6.433575000000000443e+01 4.863840743017548540e+00
703 6.466599999999999682e+01 4.795147074777790230e+00
704 6.492400000000000659e+01 4.973795425778989809e+00
705 6.387687499999999829e+01 4.934657382475694298e+00
706 6.350687499999999375e+01 5.476101745418165301e+00
707 6.433525000000000205e+01 5.477195614973733306e+00
708 6.309425000000000239e+01 5.337264411516211560e+00
709 6.381200000000000472e+01 5.320257383341524537e+00
710 6.361449999999999960e+01 5.665992035822146278e+00
711 6.570112500000000466e+01 5.096523792122614971e+00
712 6.466262500000000557e+01 5.505490432676899637e+00
713 6.445812500000000966e+01 5.448780659002698812e+00
714 6.406962500000000205e+01 5.453059387678339753e+00
715 6.520112499999999045e+01 5.038547845230000100e+00
716 6.603912499999999852e+01 5.026786922445776185e+00
717 6.678499999999999659e+01 4.926568497062635998e+00
718 6.512887499999999363e+01 5.365670165615090248e+00
719 6.563975000000000648e+01 5.079837016793698368e+00
720 6.578412500000000307e+01 5.300498433041166635e+00
721 6.489249999999999829e+01 5.327138068419100314e+00
722 6.458424999999999727e+01 5.186737307637383942e+00
723 6.331462500000000659e+01 5.414222592330027339e+00
724 6.283675000000000210e+01 5.075668040237412804e+00
725 6.228049999999998931e+01 5.247222836891911157e+00
726 6.269275000000000375e+01 5.380948091850310533e+00
727 6.264437499999999659e+01 5.609855883112940589e+00
728 6.483937500000000398e+01 5.145482842799776968e+00
729 6.472724999999999795e+01 5.058917416768877295e+00
730 6.350187499999999119e+01 4.798083013811023534e+00
731 6.443387500000000045e+01 4.649032491542930856e+00
732 6.286099999999999710e+01 5.036440660947967274e+00
733 6.259624999999999773e+01 5.192174074237833281e+00
734 6.228300000000000125e+01 4.862783288662985370e+00
735 6.530362499999999670e+01 4.768198329615376707e+00
736 6.456074999999999875e+01 5.227091022230959005e+00
737 6.325037499999999824e+01 5.081516222845979591e+00
738 6.384537500000001131e+01 5.065407840618253665e+00
739 6.492574999999999363e+01 4.704036254743100720e+00
740 6.449687499999998863e+01 4.972269295922322918e+00
741 6.406362500000000182e+01 4.591509409148245346e+00
742 6.357412499999999511e+01 5.022360922158211061e+00
743 6.388287499999999852e+01 5.422883309520118544e+00
744 6.460424999999999329e+01 5.224597071036914286e+00
745 6.306674999999999898e+01 5.532802326663902370e+00
746 6.352999999999998693e+01 5.329711378208016548e+00
747 6.274574999999999392e+01 5.291688482156474471e+00
748 6.282849999999999113e+01 5.945789368851708723e+00
749 6.233949999999998681e+01 5.659516678237638487e+00
750 6.392074999999999818e+01 4.916275984389759657e+00
751 6.366275000000000261e+01 5.226739446556284641e+00
752 6.364949999999999619e+01 5.624280765128994553e+00
753 6.250087500000000063e+01 5.300496269329115329e+00
754 6.241812500000000341e+01 5.371433027011680572e+00
755 6.178362500000000068e+01 5.533017861375188140e+00
756 6.099375000000001279e+01 5.264527720241152231e+00
757 6.055649999999999977e+01 5.272753470080883353e+00
758 6.170112500000000466e+01 5.743708768724427927e+00
759 6.101849999999998886e+01 4.956331395926829586e+00
760 6.223325000000001239e+01 5.417500434788860453e+00
761 6.286224999999999596e+01 5.512862889841130709e+00
762 6.157475000000000165e+01 5.749288104708051073e+00
763 6.090250000000000341e+01 5.650714451509649017e+00
764 6.208537499999999909e+01 6.123663290204391707e+00
765 6.302100000000000080e+01 5.651867559156884546e+00
766 6.380212500000000375e+01 5.068753083961762052e+00
767 6.386212500000000603e+01 5.031629632998822821e+00
768 6.355662499999999682e+01 4.783861992213704006e+00
769 6.310425000000000750e+01 4.237055893947766272e+00
770 6.379987500000000011e+01 4.540820047213044219e+00
771 6.254662499999999881e+01 4.709291988112106253e+00
772 6.322637499999999022e+01 4.510994007482926449e+00
773 6.271837500000000176e+01 4.467230608615014198e+00
774 6.487387499999999818e+01 4.366724142011018550e+00
775 6.379612500000000352e+01 3.967832848504567078e+00
776 6.479612500000000352e+01 4.470368600006254134e+00
777 6.258649999999999380e+01 5.061541819816368637e+00
778 6.286837500000000034e+01 4.004244376820285112e+00
779 6.219762500000000927e+01 4.278424706220372187e+00
780 6.295112500000000466e+01 3.986232504028317969e+00
781 6.230512500000000387e+01 4.044599468108291518e+00
782 6.260275000000000034e+01 4.257243220199838696e+00
783 6.363962500000000944e+01 4.146384923707261194e+00
784 6.320299999999999585e+01 3.816449302853372583e+00
785 6.139925000000000210e+01 4.232459456945511178e+00
786 6.142525000000000546e+01 4.185912007667803358e+00
787 6.200825000000000387e+01 3.753409694655980733e+00
788 6.277874999999999517e+01 3.843021442132153354e+00
789 6.228099999999999170e+01 4.146434066610730440e+00
790 6.404899999999999238e+01 3.948427186868209038e+00
791 6.292412499999999653e+01 4.054775053245478489e+00
792 6.249500000000000455e+01 3.999452716466341151e+00
793 6.189000000000000057e+01 3.852878688396508267e+00
794 6.252287499999999909e+01 4.121935814325821568e+00
795 6.285300000000000153e+01 4.127652544879473417e+00
796 6.349887499999999818e+01 4.399636929045608547e+00
797 6.382599999999999341e+01 4.137610678277982679e+00
798 6.324299999999999500e+01 4.121515350116993659e+00
799 6.326962499999999068e+01 4.605420749431790028e+00
800 6.291949999999999932e+01 4.604887837939161344e+00
801 6.230949999999999989e+01 4.966821418170779268e+00
802 6.311624999999999375e+01 4.405904230227603691e+00
803 6.296937500000000654e+01 4.888091092573549012e+00
804 6.050849999999999795e+01 4.671646481033211451e+00
805 6.152474999999999028e+01 4.627683973753770275e+00
806 6.065237499999999216e+01 4.592684641557361225e+00
807 6.091612499999999386e+01 4.328758253087352514e+00
808 6.075325000000000841e+01 4.365962507533419412e+00
809 6.116799999999999926e+01 4.633658493161748382e+00
810 6.006674999999999898e+01 4.589461333962570500e+00
811 6.185900000000000176e+01 4.668274065433605458e+00
812 6.112262499999999221e+01 4.548583694189528792e+00
813 6.177949999999999875e+01 4.785737041590353513e+00
814 6.212087499999999807e+01 4.419862619603903475e+00
815 6.078924999999999557e+01 4.652762733547403329e+00
816 6.097449999999999193e+01 4.717002010679027357e+00
817 6.031824999999999903e+01 5.154655652750966155e+00
818 6.066262499999999847e+01 5.228057424660413233e+00
819 6.130649999999999977e+01 5.322883925209152878e+00
820 6.034612500000000068e+01 5.558184484494183231e+00
821 6.082650000000000290e+01 5.290541025618267668e+00
822 6.107712500000000233e+01 4.949628806907834466e+00
823 6.214024999999999466e+01 5.288991783500661015e+00
824 6.067062500000000114e+01 4.669770959109972530e+00
825 6.003875000000000028e+01 4.639314873145332641e+00
826 6.070875000000000199e+01 4.646143658824755995e+00
827 6.009762499999998653e+01 4.947297484920112787e+00
828 6.040412499999999341e+01 5.341272713611603606e+00
829 6.083525000000000915e+01 4.804254090614638706e+00
830 6.155512500000000387e+01 4.631591469994074117e+00
831 6.003099999999999881e+01 4.959874267559611916e+00
832 6.047737500000000210e+01 4.869192771707325562e+00
833 6.058662500000000506e+01 5.259841148199901895e+00
834 5.985600000000000165e+01 4.873767574987547313e+00
835 5.911575000000000557e+01 4.606035923621036865e+00
836 5.978849999999999909e+01 5.121797352980689944e+00
837 5.903574999999999307e+01 4.945360666037159625e+00
838 5.997225000000000250e+01 4.535760309577380411e+00
839 6.083150000000000546e+01 4.805902214334993872e+00
840 5.999062500000000853e+01 5.063009804384826396e+00
841 5.938999999999999346e+01 4.973418055648449077e+00
842 5.962712499999999949e+01 5.382976460674138153e+00
843 5.870474999999999710e+01 4.971157133121773875e+00
844 5.801587500000000830e+01 4.717195357934826028e+00
845 5.909524999999999295e+01 5.006548482831010283e+00
846 5.954337499999999750e+01 4.787880206630786617e+00
847 6.112950000000000017e+01 4.962209915954786332e+00
848 5.903162499999999113e+01 5.250487670616594826e+00
849 6.044837500000000574e+01 4.991484398257383326e+00
850 5.972012499999999591e+01 5.207775207074694102e+00
851 6.011850000000000449e+01 5.125693053748927142e+00
852 6.085999999999999943e+01 5.326418886667664943e+00
853 6.056512500000000188e+01 5.159104120501142532e+00
854 5.853725000000000023e+01 5.686254332681357049e+00
855 5.934112499999999812e+01 5.517289122718861627e+00
856 6.004137500000000216e+01 5.580725143119562581e+00
857 5.786787500000000506e+01 5.537272253887456586e+00
858 5.857912500000000477e+01 5.280555914264318140e+00
859 5.928225000000000477e+01 5.878829432139317746e+00
860 5.963600000000000279e+01 5.604329130234947165e+00
861 6.025574999999999193e+01 5.829049495710042272e+00
862 6.030449999999999022e+01 5.345187151774950074e+00
863 6.058937499999998977e+01 5.245134840787878616e+00
864 5.957074999999999676e+01 5.624841697078016622e+00
865 5.945487500000000125e+01 5.657971286262583277e+00
866 5.946250000000000568e+01 5.695643280174768286e+00
867 6.133787500000000392e+01 6.511943149027935362e+00
868 6.099149999999999494e+01 6.056791335455597114e+00
869 6.121400000000000574e+01 5.900259525542075778e+00
870 6.156512500000000898e+01 6.396619774921898482e+00
871 6.015500000000000824e+01 5.977191439129248884e+00
872 5.996812500000000057e+01 6.437841518701891808e+00
873 6.082099999999999795e+01 6.203501551543288528e+00
874 6.025287500000000307e+01 6.539025076505814660e+00
875 6.001612500000000239e+01 6.562851439250462882e+00
876 5.882312499999999744e+01 6.481496992491154074e+00
877 5.927425000000000921e+01 6.197641594666272624e+00
878 6.081687500000000313e+01 7.094127916007143320e+00
879 6.059187500000000171e+01 7.258214874879487688e+00
880 6.069575000000000387e+01 7.213267551771353148e+00
881 6.110362500000000097e+01 6.869931806742834546e+00
882 6.031000000000000227e+01 7.392868575948716270e+00
883 6.024512499999999449e+01 7.148235395093803568e+00
884 6.035062500000000085e+01 6.826736477669755665e+00
885 5.795662499999999540e+01 6.320404343121320601e+00
886 5.957287500000000335e+01 6.576894107967823366e+00
887 5.931837499999999608e+01 6.612835045712003534e+00
888 5.906350000000000477e+01 6.952281891580633477e+00
889 6.109112500000000523e+01 6.727927244974627463e+00
890 5.954912500000000364e+01 7.117365518218230491e+00
891 5.822299999999999898e+01 7.179117279042737110e+00
892 5.932212499999999977e+01 6.571824647780239559e+00
893 5.937612499999999471e+01 6.561385782643166742e+00
894 5.932124999999999204e+01 6.447705419735573429e+00
895 5.823375000000000057e+01 6.852358040188611277e+00
896 5.771387500000000159e+01 6.644367067856943088e+00
897 5.679574999999999108e+01 6.655109260818901085e+00
898 5.825662499999999255e+01 6.623302034619655387e+00
899 5.908924999999999983e+01 6.254305211587254831e+00
900 5.935024999999999551e+01 6.567271398167392249e+00
901 5.859350000000000591e+01 6.165107959821141570e+00
902 5.953499999999999659e+01 6.522156621854461100e+00
903 5.858062499999999062e+01 6.240320041215584368e+00
904 5.905187500000000966e+01 6.831008166893951739e+00
905 5.745287499999999170e+01 6.527807876302875734e+00
906 5.903549999999999187e+01 6.461608422540783714e+00
907 5.858187500000000369e+01 6.251074973648282018e+00
908 5.869600000000000506e+01 6.570306142981467090e+00
909 5.823587499999999295e+01 6.416087338278826380e+00
910 5.851287500000000108e+01 6.424825862030959733e+00
911 5.796925000000000239e+01 6.191253926280806397e+00
912 5.844275000000000375e+01 6.822338466276610447e+00
913 5.807725000000000648e+01 6.009915969540464253e+00
914 5.861675000000000324e+01 5.902590497903230649e+00
915 5.971675000000000466e+01 6.599604478560628706e+00
916 6.001749999999999829e+01 6.398726325898770995e+00
917 5.793149999999999977e+01 6.491303668177910602e+00
918 6.007462500000000460e+01 6.188094799536192347e+00
919 5.989875000000000682e+01 5.767788987531313971e+00
920 6.056762500000000671e+01 5.351319615108676153e+00
921 5.903162500000000534e+01 5.968835941626045027e+00
922 6.096775000000000233e+01 5.488303155205394468e+00
923 5.921050000000000324e+01 6.332629264867003727e+00
924 6.026400000000000290e+01 6.108951666918800427e+00
925 5.992862500000000381e+01 6.702520064632173202e+00
926 5.932487499999999869e+01 6.223319523266652276e+00
927 5.940787499999999000e+01 7.024866274166496005e+00
928 6.038662499999999511e+01 6.506521180557769846e+00
929 6.020962500000000261e+01 6.690084626560928172e+00
930 6.031600000000000250e+01 6.850695553190201181e+00
931 5.976174999999999926e+01 6.090690808392549727e+00
932 5.970337500000000119e+01 6.401650204579820702e+00
933 6.055737500000000750e+01 5.969923829438435803e+00
934 5.941099999999999426e+01 6.063997353746948704e+00
935 5.865387500000000642e+01 5.986064651644841028e+00
936 5.905212499999999665e+01 6.660796868237452095e+00
937 5.963200000000000500e+01 6.085592796720791675e+00
938 6.010575000000000045e+01 6.297684551558414334e+00
939 5.977349999999999852e+01 6.573659414188568917e+00
940 5.976774999999999949e+01 6.865934538425013223e+00
941 5.905225000000000790e+01 6.971816118644230009e+00
942 5.984150000000000347e+01 6.941722800393284487e+00
943 6.008812500000000512e+01 6.903502517829037899e+00
944 5.967862499999999670e+01 6.977276597412263470e+00
945 5.995049999999999102e+01 6.806629449937023679e+00
946 6.028475000000000250e+01 7.005555101020724429e+00
947 6.068775000000000119e+01 6.753083244317922507e+00
948 5.987587499999999352e+01 7.482712282817097993e+00
949 5.980925000000000580e+01 7.444143998283986541e+00
950 5.935537499999999511e+01 7.079634500049904133e+00
951 6.140174999999999983e+01 6.347138038000867510e+00
952 6.016062500000000313e+01 6.649525224916202681e+00
953 6.068099999999999739e+01 6.712403905271194127e+00
954 6.020437500000000597e+01 6.277867815631901216e+00
955 5.985287499999999739e+01 7.283758834809940907e+00
956 5.974662500000000165e+01 6.869171024260998237e+00
957 5.879712500000000830e+01 7.107512929634520304e+00
958 5.896925000000000239e+01 6.870555531009664207e+00
959 6.004800000000000892e+01 7.533297854359668477e+00
960 5.998287499999999994e+01 6.714129910209651442e+00
961 5.958299999999999841e+01 7.344708777837960945e+00
962 5.925237499999999358e+01 7.483530967935314138e+00
963 5.912587500000000063e+01 7.257600966911990525e+00
964 5.998675000000000068e+01 7.041431272631118787e+00
965 5.908462499999999551e+01 7.550359685011494015e+00
966 6.014874999999999972e+01 7.614277345368206440e+00
967 6.092275000000000773e+01 7.490690317299701029e+00
968 6.075262499999999477e+01 7.757710015561736228e+00
969 6.068537500000000051e+01 7.285685069747859011e+00
970 6.077462499999999324e+01 7.375597240515297415e+00
971 6.077849999999999397e+01 7.546930327954537887e+00
972 6.123287499999999994e+01 7.554530322175684987e+00
973 6.078900000000000148e+01 7.323459016663504961e+00
974 6.099849999999999284e+01 7.026353361630769179e+00
975 6.032137500000000330e+01 6.591215536458117086e+00
976 6.107775000000000176e+01 6.967063909814340761e+00
977 6.003962499999999380e+01 7.134556330235039212e+00
978 5.906287500000000534e+01 6.721106848107078591e+00
979 5.866899999999999693e+01 6.803171181515277333e+00
980 5.735687500000000227e+01 6.884420839469495235e+00
981 5.934700000000000841e+01 7.103348066229050239e+00
982 5.994362499999999727e+01 7.108006115328465491e+00
983 6.036637499999999790e+01 7.217811311127969809e+00
984 6.036537500000000023e+01 7.351340955349362716e+00
985 6.040824999999999534e+01 7.475328539498280911e+00
986 6.091962499999999636e+01 7.384553585308786694e+00
987 6.246499999999999631e+01 7.614009214106585155e+00
988 6.093812499999999943e+01 7.247075014353851152e+00
989 6.047099999999999653e+01 8.165710415741546768e+00
990 6.132424999999999926e+01 7.289882815309002950e+00
991 6.157012499999999733e+01 7.328879129506903567e+00
992 5.982637500000000585e+01 7.272032783929598843e+00
993 6.079187500000000455e+01 6.864655120246164977e+00
994 6.096175000000000210e+01 7.206861432755419017e+00
995 6.164400000000000546e+01 6.964445899531419570e+00
996 6.135374999999999801e+01 6.936092099820148960e+00
997 6.005675000000000097e+01 6.117290757429916681e+00
998 6.046887499999999704e+01 6.176976534472336411e+00
999 6.081062500000000171e+01 6.366965225721503252e+00
1000 6.061587500000000261e+01 6.074889544874200631e+00
1001 6.027937500000000171e+01 6.384409457659092624e+00
1002 5.969687500000000568e+01 6.090233381297623261e+00
1003 5.857637500000000585e+01 5.983343087108314862e+00
1004 5.879412500000000108e+01 5.496360390742393243e+00
1005 5.961812499999999204e+01 5.828057053055664127e+00
1006 5.895362500000000239e+01 5.978820378891380294e+00
1007 5.956174999999999642e+01 5.557122554518435287e+00
1008 5.994074999999999420e+01 6.168360349269284448e+00
1009 5.860212500000000091e+01 5.592834884467971612e+00
1010 5.831924999999999670e+01 5.931179227054051317e+00
1011 5.947800000000000864e+01 5.466099752108444676e+00
1012 5.924600000000000222e+01 6.197005032675057201e+00
1013 6.024812500000000171e+01 5.653500357736070292e+00
1014 6.022512499999999847e+01 5.671015513219115789e+00
1015 5.838174999999999670e+01 5.875952294495547790e+00
1016 5.967725000000000080e+01 6.201733602766848819e+00
1017 5.898225000000000051e+01 6.432089252213272879e+00
1018 5.925462500000001143e+01 6.194119930772802540e+00
1019 6.046387499999999449e+01 6.634316483344147919e+00
1020 5.943124999999999858e+01 6.627185900586876954e+00
1021 5.850712500000000205e+01 7.034500782832557420e+00
1022 6.022637499999999733e+01 6.690047706148803286e+00
1023 5.915437499999999460e+01 6.802681362286261191e+00
1024 6.072887500000000216e+01 6.625111820842866095e+00
1025 6.098362500000000352e+01 6.393193543570136583e+00
1026 5.968699999999999761e+01 6.457418159082622289e+00
1027 5.912312500000000171e+01 6.217960536415606754e+00
1028 5.978237500000000182e+01 6.018379248543320514e+00
1029 5.863137499999999136e+01 6.079888889140726782e+00
1030 6.016675000000000750e+01 6.399869395029675445e+00
1031 5.797262500000000074e+01 6.096723154022730462e+00
1032 5.850712500000000205e+01 5.614752327678565358e+00
1033 5.934249999999999403e+01 6.102528781681409775e+00
1034 5.914899999999999380e+01 5.897180984377196289e+00
1035 5.867362499999999415e+01 5.736871471394217714e+00
1036 6.033899999999999864e+01 5.924838383871747993e+00
1037 5.886037499999999767e+01 6.307496848833686443e+00
1038 5.798037499999999511e+01 6.720999958008247788e+00
1039 5.868874999999999886e+01 6.546787892618600502e+00
1040 5.915700000000000358e+01 6.776872153693028089e+00
1041 6.003187499999999943e+01 5.513313138546718228e+00
1042 5.899462499999999210e+01 5.404768204261573672e+00
1043 5.903787499999999255e+01 5.361437634969921540e+00
1044 5.997437500000000199e+01 5.806912171438178838e+00
1045 6.030499999999999972e+01 5.574497819310720637e+00
1046 5.963949999999999818e+01 5.728061043014468723e+00
1047 5.955312500000000142e+01 5.666550098046595707e+00
1048 5.912812499999999716e+01 6.380555979491275842e+00
1049 5.949425000000000807e+01 6.180646486589204791e+00
1050 5.905599999999999739e+01 6.246557599490297541e+00
1051 5.857200000000000273e+01 6.309588078373262299e+00
1052 5.925500000000000966e+01 6.351668078150809471e+00
1053 6.060249999999999915e+01 5.762451293178103562e+00
1054 5.815137499999999449e+01 5.957244192833366370e+00
1055 5.785687499999999517e+01 6.051946792761966343e+00
1056 5.631749999999999545e+01 6.011834601953881752e+00
1057 5.707924999999999471e+01 6.361891257101734531e+00
1058 5.720187500000000114e+01 5.838748952144788618e+00
1059 5.707874999999999943e+01 5.345843367017732994e+00
1060 5.751512499999999761e+01 5.374514179897739830e+00
1061 5.681149999999999523e+01 5.146889722201167139e+00
1062 5.720374999999999943e+01 5.417059504905544109e+00
1063 5.819125000000000369e+01 4.815641301886747883e+00
1064 5.761287500000000250e+01 5.050643212247512004e+00
1065 5.894112499999999955e+01 4.692204487356860909e+00
1066 5.967762499999999903e+01 5.151488880464256681e+00
1067 5.826137500000000102e+01 4.557315701627095983e+00
1068 5.920149999999999579e+01 4.962213612643050276e+00
1069 5.821337499999999210e+01 5.562965036565201693e+00
1070 5.764675000000000438e+01 5.834193171376613307e+00
1071 5.767649999999999721e+01 5.243728119739810012e+00
1072 5.797812500000000568e+01 5.327852972344663485e+00
1073 5.753499999999999659e+01 5.407221415616342064e+00
1074 5.819187500000000313e+01 5.262470048719695370e+00
1075 5.822725000000000506e+01 4.994889600100036020e+00
1076 5.788037500000000080e+01 5.368371418367664738e+00
1077 5.923987500000000495e+01 5.187500522402080705e+00
1078 5.866774999999999807e+01 5.240914614090510959e+00
1079 6.042275000000000063e+01 4.906922561385851367e+00
1080 5.920025000000000404e+01 4.950219647115418731e+00
1081 5.784512499999999591e+01 5.534834963770091321e+00
1082 5.937224999999999397e+01 5.129845016999781571e+00
1083 5.997812499999999858e+01 5.448226008406027887e+00
1084 6.037799999999999301e+01 5.975559659981646732e+00
1085 5.760324999999999562e+01 5.866416012859767548e+00
1086 5.911650000000000205e+01 5.424178598529919348e+00
1087 5.893925000000000125e+01 6.149446679249889414e+00
1088 6.070950000000000557e+01 5.973341291731118829e+00
1089 6.157350000000000279e+01 5.303332045162739483e+00
1090 6.028062500000000057e+01 5.667363526525970308e+00
1091 5.891625000000000512e+01 5.427396316230970186e+00
1092 5.962537499999999824e+01 5.373317739469430698e+00
1093 5.940200000000000102e+01 5.316613957092426901e+00
1094 5.940687500000000654e+01 5.240391479405127839e+00
1095 6.093737499999998875e+01 4.566884208412434809e+00
1096 6.023474999999999824e+01 5.321334870564667696e+00
1097 5.876937500000000369e+01 5.304050500965924009e+00
1098 5.854075000000000273e+01 5.587550608691387311e+00
1099 5.901375000000000881e+01 5.510379415674342418e+00
1100 5.921574999999999989e+01 5.237249110190147938e+00
1101 5.875037500000000534e+01 5.000057068229009971e+00
1102 5.936449999999999960e+01 4.955440154517053664e+00
1103 6.065024999999999977e+01 5.097594410448667013e+00
1104 5.995150000000001000e+01 5.047172698650205014e+00
1105 5.936437500000000256e+01 5.128268064541563476e+00
1106 5.934799999999999187e+01 5.249054432704998163e+00
1107 6.079087499999999977e+01 5.109671134957892491e+00
1108 6.121274999999999977e+01 5.385357534411015834e+00
1109 5.950600000000000023e+01 5.343509883494180990e+00
1110 6.025450000000000017e+01 5.741648639001693866e+00
1111 5.927949999999999875e+01 5.829796825897964219e+00
1112 5.892162499999999881e+01 5.679135450647120109e+00
1113 5.810137500000000443e+01 5.539827515753254161e+00
1114 5.847175000000000011e+01 5.487237629690143947e+00
1115 5.816012500000000074e+01 5.602549981474673757e+00
1116 5.917762499999999903e+01 5.421131884053076888e+00
1117 5.796800000000000352e+01 5.461077480680894602e+00
1118 5.837412499999999937e+01 5.068657004194688120e+00
1119 5.811225000000000307e+01 5.357807652010055044e+00
1120 5.729849999999999710e+01 5.899044358516894349e+00
1121 5.723075000000000045e+01 5.968018695382706795e+00
1122 5.579637499999999051e+01 5.743632305479422051e+00
1123 5.688562500000000455e+01 5.448096140905268392e+00
1124 5.677137500000000614e+01 5.557529090503878777e+00
1125 5.586474999999998658e+01 5.275722041075276536e+00
1126 5.626812499999999773e+01 5.530062882320767592e+00
1127 5.806625000000000369e+01 5.627434902860938060e+00
1128 5.719899999999999807e+01 5.781131185265560468e+00
1129 5.876449999999999818e+01 5.400817108317963466e+00
1130 5.888400000000000745e+01 5.487730923387188042e+00
1131 5.828537500000000193e+01 5.519193042628321777e+00
1132 5.835387499999999505e+01 5.716312331383045731e+00
1133 5.694174999999999187e+01 5.792093163178359205e+00
1134 5.592437500000000483e+01 5.319712157208026149e+00
1135 5.595749999999999602e+01 5.880805323252929817e+00
1136 5.691287499999999255e+01 5.561221564991083000e+00
1137 5.815250000000000341e+01 5.722068881204593893e+00
1138 5.622700000000000387e+01 5.687586774063318806e+00
1139 5.626574999999999704e+01 5.168623764329097980e+00
1140 5.580162499999999426e+01 5.583843937920083711e+00
1141 5.644187499999999602e+01 5.007586474033362656e+00
1142 5.664475000000000193e+01 5.326681667411476084e+00
1143 5.600337500000000546e+01 5.510897587217247207e+00
1144 5.713224999999999909e+01 5.783038506458995975e+00
1145 5.608550000000000324e+01 5.860875963753200857e+00
1146 5.800037499999999824e+01 5.706787800334517158e+00
1147 5.812337500000000290e+01 5.613249173099023714e+00
1148 5.645362499999999528e+01 5.572647426654307345e+00
1149 5.853775000000000261e+01 5.900825728102592649e+00
1150 5.725950000000000273e+01 6.021326582448423004e+00
1151 5.874912499999999937e+01 5.502764036820210869e+00
1152 5.841300000000000381e+01 5.914839801296396082e+00
1153 5.856150000000000233e+01 5.636644741111505041e+00
1154 5.767450000000000188e+01 5.679647221659106293e+00
1155 5.681499999999999062e+01 6.118848947105981928e+00
1156 5.804262500000000813e+01 5.498568421466342393e+00
1157 5.647387499999999250e+01 5.506115439438394432e+00
1158 5.769174999999999898e+01 5.456523214093155438e+00
1159 5.830987499999999102e+01 5.287012939852886895e+00
1160 5.765737500000000182e+01 5.873895201805771293e+00
1161 5.725937499999999858e+01 5.555313796091708056e+00
1162 5.829900000000000659e+01 5.340938154949933292e+00
1163 5.723050000000000637e+01 5.814731429202040225e+00
1164 5.732900000000000063e+01 5.642440180232307867e+00
1165 5.702262499999999079e+01 5.689219539339018361e+00
1166 5.743900000000000006e+01 5.884974779576374715e+00
1167 5.553550000000000608e+01 5.684390705036028280e+00
1168 5.713500000000000512e+01 5.532942817231170984e+00
1169 5.822599999999999909e+01 5.943763538365232968e+00
1170 5.703950000000000387e+01 6.171543455651916865e+00
1171 5.686162499999999653e+01 6.053432951478594504e+00
1172 5.685137499999999733e+01 6.188301735779119461e+00
1173 5.648424999999999585e+01 6.516538694329031323e+00
1174 5.587187499999999574e+01 6.080277564689943404e+00
1175 5.719575000000000387e+01 6.057141636505415150e+00
1176 5.623049999999999926e+01 5.743987399881722133e+00
1177 5.615674999999999528e+01 6.427082276269495686e+00
1178 5.774512499999999449e+01 6.140015720250385556e+00
1179 5.676987499999999898e+01 5.918292781805566172e+00
1180 5.643387500000000045e+01 6.360828929465236925e+00
1181 5.691087499999999721e+01 6.226614580867509297e+00
1182 5.672099999999999653e+01 6.012211981147205009e+00
1183 5.747587499999999494e+01 6.375777728142023371e+00
1184 5.862387499999999818e+01 5.746301977787268811e+00
1185 5.752412500000000506e+01 5.777356114168649803e+00
1186 5.577612500000000750e+01 5.644527912715276763e+00
1187 5.542662499999999426e+01 6.208552729746834586e+00
1188 5.730537499999999795e+01 5.885279376698854925e+00
1189 5.655662500000000392e+01 6.750747604287756332e+00
1190 5.668899999999999295e+01 6.334926050278724574e+00
1191 5.662749999999999773e+01 6.063104078151717147e+00
1192 5.709862500000000551e+01 6.174467115006515350e+00
1193 5.485499999999999687e+01 5.256849403991898484e+00
1194 5.603675000000000495e+01 5.654161688388253282e+00
1195 5.502737500000000637e+01 6.090857759630156743e+00
1196 5.626625000000000654e+01 5.627489859358921542e+00
1197 5.584525000000000006e+01 5.706245475764910147e+00
1198 5.444012500000000898e+01 5.227606952628694792e+00
1199 5.465474999999999994e+01 5.418869873962419703e+00
1200 5.348025000000000517e+01 5.554636834860358086e+00
1201 5.362412500000000648e+01 5.541471996561191382e+00
1202 5.330612500000000153e+01 5.540438941990234234e+00
1203 5.293612500000000409e+01 5.321869486014465522e+00
1204 5.282837499999999409e+01 5.436594703193981637e+00
1205 5.292725000000000790e+01 5.862805655011727346e+00
1206 5.383537499999999909e+01 5.487712398900554511e+00
1207 5.580724999999999625e+01 5.947092955149390292e+00
1208 5.549975000000000591e+01 5.841785278678726989e+00
1209 5.561762500000000387e+01 5.695427634124312632e+00
1210 5.529925000000000068e+01 6.131887030489676427e+00
1211 5.540462500000001000e+01 6.307896425160044451e+00
1212 5.579137500000000216e+01 5.978804533876052929e+00
1213 5.799662499999999454e+01 6.298238935253796633e+00
1214 5.631787500000000080e+01 6.553954196317049785e+00
1215 5.777850000000000108e+01 6.576443729326663323e+00
1216 5.741649999999999920e+01 6.309090071575297998e+00
1217 5.696037499999999909e+01 6.490118729503094208e+00
1218 5.733912500000000279e+01 5.949825678742350910e+00
1219 5.794449999999999079e+01 6.576038720232720181e+00
1220 5.747787500000000449e+01 6.696624999854170035e+00
1221 5.662262499999999932e+01 6.323640673935139844e+00
1222 5.682612500000000466e+01 6.136567035600758224e+00
1223 5.757000000000000028e+01 6.434987614110069032e+00
1224 5.643312500000000398e+01 6.775691513227403817e+00
1225 5.641150000000000375e+01 6.066592616020133555e+00
1226 5.635449999999999449e+01 5.435874202347767969e+00
1227 5.646912499999999113e+01 5.521584547928418907e+00
1228 5.654887500000000244e+01 6.143243985869506929e+00
1229 5.545449999999999591e+01 5.834829134709086595e+00
1230 5.645612500000000011e+01 6.535958987682823462e+00
1231 5.650375000000000369e+01 6.198979514681227876e+00
1232 5.501337500000001057e+01 6.095699247054997549e+00
1233 5.637924999999999187e+01 6.192010024898012333e+00
1234 5.531350000000000477e+01 5.995397143330039036e+00
1235 5.669650000000000034e+01 6.022093497592841516e+00
1236 5.646787499999999937e+01 6.219977942679690841e+00
1237 5.677562500000000512e+01 6.029468202963414569e+00
1238 5.523349999999999937e+01 5.687862818097848105e+00
1239 5.601412499999999994e+01 5.716804629329383935e+00
1240 5.648774999999999835e+01 6.000694982536397326e+00
1241 5.654225000000000279e+01 5.639409673089684105e+00
1242 5.691974999999999341e+01 5.663493929738735666e+00
1243 5.692075000000000529e+01 5.715256402138709113e+00
1244 5.687624999999999886e+01 6.122806499448394391e+00
1245 5.659150000000000347e+01 6.104908506685419844e+00
1246 5.861975000000001046e+01 5.742622791324317966e+00
1247 5.522750000000000625e+01 5.972518768283612722e+00
1248 5.791112499999999841e+01 5.957050018249122836e+00
1249 5.622475000000000023e+01 5.312160203103582390e+00
1250 5.719737499999999386e+01 5.773016331221215047e+00
1251 5.661825000000000330e+01 5.652533059804913051e+00
1252 5.769449999999999790e+01 5.806921600017517449e+00
1253 5.776225000000000165e+01 5.738639905146295739e+00
1254 5.835199999999999676e+01 5.258241670820199332e+00
1255 5.624787500000000762e+01 6.311317905253376992e+00
1256 5.824762499999999932e+01 5.593011255513157032e+00
1257 5.750837500000000091e+01 6.087986705229147866e+00
1258 5.763287499999999852e+01 5.937220652474678673e+00
1259 5.809174999999999756e+01 6.086335493725882451e+00
1260 5.928912499999999852e+01 6.334852890057658392e+00
1261 5.672212499999999835e+01 6.353681827387320347e+00
1262 5.879899999999999949e+01 6.619139811467197099e+00
1263 5.804449999999999932e+01 6.403148559009855134e+00
1264 5.899200000000000443e+01 6.826297099727641537e+00
1265 5.906687499999999602e+01 6.301837141455010283e+00
1266 5.840112499999999329e+01 6.394597835862851909e+00
1267 5.880749999999999744e+01 6.835040972353420230e+00
1268 6.000987500000000807e+01 6.646530787837505727e+00
1269 5.910575000000000045e+01 6.766857299436533246e+00
1270 5.801849999999999596e+01 6.963647970891404526e+00
1271 5.964987500000000153e+01 7.222561583411516217e+00
1272 6.059512500000000301e+01 6.655099213754960275e+00
1273 5.879299999999999926e+01 6.525285659455838605e+00
1274 5.987912500000000193e+01 6.318369477754673724e+00
1275 5.880112499999999898e+01 6.860115463308315675e+00
1276 5.874862500000000409e+01 6.913319237026948727e+00
1277 5.875362499999999955e+01 7.585411913950149021e+00
1278 5.966087499999999721e+01 7.206589869343328125e+00
1279 5.916612500000000097e+01 7.157960613098667935e+00
1280 5.896812500000000057e+01 7.036461978147957375e+00
1281 5.892599999999999483e+01 6.955265350347893616e+00
1282 5.805312500000000142e+01 6.633192235449072882e+00
1283 5.925937500000000568e+01 6.665659053915588217e+00
1284 5.952075000000000671e+01 7.090944446858788552e+00
1285 5.812250000000000227e+01 6.407222235981048897e+00
1286 5.730625000000000568e+01 6.265174710128801117e+00
1287 5.711962500000000631e+01 6.381284306806654705e+00
1288 6.033724999999999739e+01 5.998197525481092640e+00
1289 5.843475000000000108e+01 6.305816738709386193e+00
1290 5.820700000000000074e+01 6.745765977633674026e+00
1291 5.918762499999999704e+01 5.967773414708108071e+00
1292 5.853774999999999551e+01 6.229012867596878777e+00
1293 5.927612500000000040e+01 5.839080151331360824e+00
1294 5.866225000000000023e+01 6.026017509386900173e+00
1295 6.048737500000000722e+01 5.679305098715587974e+00
1296 5.857487500000000580e+01 5.692582491270712808e+00
1297 5.846750000000000114e+01 5.799116298519111368e+00
1298 5.970812499999999545e+01 6.112360048084688913e+00
1299 5.810712499999999636e+01 6.004913109377342906e+00
1300 5.728887499999999733e+01 5.994606806427913881e+00
1301 5.742637500000000728e+01 6.537372226135427233e+00
1302 5.863487500000000097e+01 6.929465415973433018e+00
1303 5.890274999999999750e+01 6.726226072597284222e+00
1304 5.838374999999999915e+01 6.577263032005599364e+00
1305 5.869124999999999659e+01 6.506177787183307970e+00
1306 6.032724999999999937e+01 6.988685431086985922e+00
1307 5.905737500000000040e+01 6.134749452243087653e+00
1308 5.902600000000000335e+01 6.020848626854856001e+00
1309 5.853587500000000432e+01 6.136890566579451978e+00
1310 5.745187500000000114e+01 6.155782475743589721e+00
1311 5.719412499999999966e+01 6.267754022169494732e+00
1312 5.671662500000000051e+01 6.617934831618308422e+00
1313 5.625574999999999903e+01 6.798273438321490225e+00
1314 5.645137499999999164e+01 6.469887544756621978e+00
1315 5.791800000000000637e+01 6.450014585739321404e+00
1316 5.638600000000000279e+01 6.124090764146134624e+00
1317 5.708912500000000279e+01 5.947738513075527145e+00
1318 5.691087499999999721e+01 6.606096054113341332e+00
1319 5.723074999999999335e+01 6.119506397961154143e+00
1320 5.781200000000000472e+01 6.142640154078699233e+00
1321 5.574637500000000045e+01 6.178830165718820489e+00
1322 5.772087500000000659e+01 6.307519189520700564e+00
1323 5.726299999999999102e+01 6.286437760667801022e+00
1324 5.876975000000000193e+01 6.043817359371267628e+00
1325 5.886487499999999784e+01 6.244462565539317112e+00
1326 5.886562500000000142e+01 5.722823248672535890e+00
1327 5.839925000000000210e+01 5.915405950117667899e+00
1328 5.896875000000000000e+01 5.584253992113673348e+00
1329 5.970024999999999693e+01 5.595254280275159253e+00
1330 5.910950000000000415e+01 5.647655937975506468e+00
1331 5.950287500000000307e+01 5.944944652385070860e+00
1332 5.967099999999999227e+01 5.711651769628467434e+00
1333 6.124762500000000642e+01 6.492301590002337086e+00
1334 6.117374999999999829e+01 6.120391303743370592e+00
1335 6.146150000000000801e+01 5.795903229868489603e+00
1336 6.098825000000000074e+01 6.070559801590583504e+00
1337 5.954962499999999892e+01 5.793165887323342922e+00
1338 6.116124999999999545e+01 6.305710984769083538e+00
1339 5.935649999999999693e+01 5.978536654671441575e+00
1340 6.114062500000000000e+01 6.090281494770735549e+00
1341 6.086312500000000369e+01 6.035866666844279749e+00
1342 5.955587499999999324e+01 6.229316463900502754e+00
1343 5.870362499999999528e+01 6.793715153860725664e+00
1344 6.000537500000000080e+01 6.459739209464795628e+00
1345 5.970374999999999233e+01 7.208936001480210187e+00
1346 6.140024999999999977e+01 6.373080573175540664e+00
1347 6.104462500000000347e+01 6.328105944261432469e+00
1348 5.971762500000000529e+01 6.462633828250434753e+00
1349 6.051899999999999835e+01 5.993791517061633378e+00
1350 6.034037499999999454e+01 6.793314392514663957e+00
1351 6.073675000000000068e+01 6.568131340395645168e+00
1352 5.950537500000000080e+01 6.981349162092300276e+00
1353 5.926487499999999642e+01 6.700908603124048568e+00
1354 5.978837500000000205e+01 5.744207905951600246e+00
1355 5.875162499999999710e+01 6.267482882748613982e+00
1356 5.847449999999999903e+01 6.143888238526153955e+00
1357 5.917749999999999488e+01 6.230661130650582358e+00
1358 5.899325000000000330e+01 6.546306450849783687e+00
1359 5.904937499999999773e+01 6.049581932707984500e+00
1360 5.990075000000000216e+01 5.878393133836617324e+00
1361 5.809712500000000546e+01 5.974921624584031754e+00
1362 5.832174999999999443e+01 6.277112338064971375e+00
1363 5.811487499999999784e+01 5.733931936391629236e+00
1364 6.016600000000000392e+01 5.576280517177198526e+00
1365 5.982962500000000006e+01 6.062796477125623085e+00
1366 5.794624999999999915e+01 7.024136521109729969e+00
1367 5.885949999999999704e+01 6.391616613776204048e+00
1368 5.875612500000000438e+01 6.781391515660474489e+00
1369 5.908187499999999659e+01 6.407021274150872969e+00
1370 5.837525000000000119e+01 6.617598855868154217e+00
1371 5.827112500000000495e+01 6.591851822604318123e+00
1372 5.826537500000000591e+01 6.137952895554580124e+00
1373 5.768649999999999523e+01 6.409571519415318441e+00
1374 5.782525000000000404e+01 5.926754101503409977e+00
1375 5.929450000000000642e+01 6.164546376762040758e+00
1376 5.823312499999999403e+01 6.070975015487369397e+00
1377 5.798275000000000290e+01 6.402148684108913024e+00
1378 5.821200000000000330e+01 6.757735733957048296e+00
1379 5.904525000000001000e+01 6.958248331005259857e+00
1380 5.898462500000000119e+01 6.246938414979522847e+00
1381 5.992937500000000739e+01 6.346205600931698498e+00
1382 5.976562500000000711e+01 6.167648315853203833e+00
1383 5.961012500000000358e+01 6.003062860005036860e+00
1384 5.990012500000000273e+01 6.268079643712408000e+00
1385 5.866037499999999483e+01 6.273736804970931225e+00
1386 5.938750000000000284e+01 6.303343604290502000e+00
1387 5.873337499999999523e+01 6.338337158557192375e+00
1388 5.956300000000000239e+01 6.331388342516196310e+00
1389 5.917224999999999824e+01 6.487599119546266557e+00
1390 5.919400000000000261e+01 5.962747526308656454e+00
1391 5.901250000000000284e+01 5.979134286207326454e+00
1392 6.038100000000000023e+01 5.530307501622310440e+00
1393 5.711275000000000546e+01 5.922276132192545006e+00
1394 5.776212499999999750e+01 6.591474608437164484e+00
1395 5.915837500000001370e+01 6.075983078732763332e+00
1396 5.722187499999999716e+01 6.416939821279445511e+00
1397 5.761387500000000017e+01 6.232137786399774448e+00
1398 5.664150000000000063e+01 5.865149907504495275e+00
1399 5.687274999999999636e+01 6.647439254964086608e+00
1400 5.626962500000000489e+01 5.766208586826950366e+00
1401 5.741999999999999460e+01 5.848236526402637026e+00
1402 5.649487499999999329e+01 6.381297907355671484e+00
1403 5.694687500000000568e+01 6.427191319983548645e+00
1404 5.510075000000000500e+01 6.494881702997946427e+00
1405 5.838749999999999574e+01 7.030741301598288473e+00
1406 5.813374999999999915e+01 6.103068448918747890e+00
1407 5.533100000000000307e+01 6.294236150538840668e+00
1408 5.648225000000000051e+01 5.900847306081347554e+00
1409 5.700274999999999892e+01 6.403897809025179022e+00
1410 5.756299999999999528e+01 6.377329466555730519e+00
1411 5.819062500000000426e+01 6.310604792077925573e+00
1412 5.692512499999999420e+01 6.151041076612305147e+00
1413 5.837487499999999585e+01 6.321545159308115558e+00
1414 5.969637500000000330e+01 5.991242674044916505e+00
1415 5.849812500000000171e+01 6.406065793540672182e+00
1416 5.747775000000000745e+01 6.330531000017889376e+00
1417 6.014474999999999483e+01 5.791248510009522121e+00
1418 5.737587500000000773e+01 5.836304932375609766e+00
1419 5.877425000000000210e+01 6.040798689303219504e+00
1420 5.897949999999999449e+01 5.778129998645755272e+00
1421 5.839599999999999369e+01 5.969162938595325762e+00
1422 5.922700000000000387e+01 6.245136600287459316e+00
1423 5.853987500000000921e+01 6.642200215378325723e+00
1424 5.865637500000000415e+01 6.640945042728999326e+00
1425 5.884500000000000597e+01 6.192495730721176095e+00
1426 5.864249999999999829e+01 6.486795522925783430e+00
1427 5.888850000000000762e+01 5.925692330331536084e+00
1428 5.784700000000000131e+01 6.104325249362127614e+00
1429 5.882812500000000000e+01 6.540962845879179532e+00
1430 5.813175000000000381e+01 5.275801780742667368e+00
1431 5.851062500000000455e+01 6.343624414859131200e+00
1432 5.872237499999999955e+01 5.827940145694434193e+00
1433 5.885312499999999147e+01 5.689756751274334334e+00
1434 5.812287499999999341e+01 6.495050979970971028e+00
1435 5.830875000000000341e+01 6.586200407267265078e+00
1436 5.890737500000000182e+01 6.269460293601584411e+00
1437 5.795924999999999727e+01 6.616976378863498098e+00
1438 5.847787499999999739e+01 6.235902444307629189e+00
1439 5.983449999999999847e+01 6.311216453664064474e+00
1440 5.927200000000000557e+01 5.979599887325238505e+00
1441 6.021199999999999619e+01 5.805671295164755108e+00
1442 6.113787500000000108e+01 5.998198155064724979e+00
1443 5.992412499999999653e+01 6.269461603273591699e+00
1444 5.972425000000000495e+01 6.476807618702866698e+00
1445 6.050625000000000142e+01 6.270572543511278241e+00
1446 5.993999999999999773e+01 6.681752932427238001e+00
1447 6.023562499999999886e+01 6.513777830341381581e+00
1448 5.863924999999999699e+01 6.577388303759896360e+00
1449 6.009862500000000551e+01 6.686873540605271948e+00
1450 5.853562499999999602e+01 6.847891411178835597e+00
1451 5.858074999999999477e+01 6.976277149539538591e+00
1452 5.935824999999999818e+01 6.489348678676273963e+00
1453 5.974575000000000813e+01 7.114485478036166377e+00
1454 5.952912500000000051e+01 6.462057848601470589e+00
1455 6.027850000000000108e+01 6.266935702059659441e+00
1456 5.891537500000000449e+01 6.316036543834026240e+00
1457 5.820400000000000773e+01 6.416224055080994582e+00
1458 5.842825000000000557e+01 6.664926011756431734e+00
1459 5.806212500000000176e+01 6.924236854244074202e+00
1460 5.772862500000000097e+01 6.824642055488833847e+00
1461 5.788250000000000028e+01 7.370076551502024564e+00
1462 5.756250000000000000e+01 7.151225519972084221e+00
1463 5.886924999999999386e+01 6.756141686805236191e+00
1464 5.882249999999999091e+01 7.553325641728946493e+00
1465 5.877012500000000017e+01 6.923328012139239540e+00
1466 5.901587500000000119e+01 7.133119477649442430e+00
1467 5.917112499999999642e+01 6.991365635637424525e+00
1468 5.982350000000000279e+01 7.111164529720148231e+00
1469 5.967150000000000176e+01 6.864223893219829620e+00
1470 5.996662500000000051e+01 6.677469566426107228e+00
1471 6.027774999999999750e+01 6.880868683235967787e+00
1472 6.078399999999999892e+01 6.786532645154666810e+00
1473 6.072050000000000125e+01 6.435951308858697928e+00
1474 6.051325000000000642e+01 6.370886223551437411e+00
1475 6.028750000000000853e+01 6.639133918479125818e+00
1476 5.959125000000000227e+01 6.570248049327171103e+00
1477 6.073837499999999778e+01 6.532919456341617526e+00
1478 5.883599999999999852e+01 6.538299145706778503e+00
1479 5.964887499999999676e+01 7.011637976066782407e+00
1480 5.927037499999999426e+01 6.583666227721971964e+00
1481 5.857562499999999517e+01 6.490162907088454780e+00
1482 5.930275000000000318e+01 6.108935749554705197e+00
1483 5.871837500000000887e+01 6.470273426741476541e+00
1484 6.053849999999999909e+01 6.264562135536687393e+00
1485 6.077187500000000853e+01 6.261317147367785552e+00
1486 5.981575000000000131e+01 5.960085120905363354e+00
1487 6.122499999999999432e+01 6.312367609997852291e+00
1488 6.151362499999999045e+01 6.189844378944180825e+00
1489 5.975049999999998818e+01 6.839468535182392728e+00
1490 6.083812500000000512e+01 6.734728449976424614e+00
1491 5.928012499999999818e+01 6.454488829095753388e+00
1492 6.038712499999999750e+01 6.771402742964109045e+00
1493 6.111200000000000188e+01 6.668782984923111279e+00
1494 5.968037500000000506e+01 6.267849825542000097e+00
1495 6.054887500000000244e+01 5.927265836363497797e+00
1496 6.001337499999999636e+01 6.179599951497415589e+00
1497 5.869537499999999852e+01 6.168079517608934026e+00
1498 5.966437499999999972e+01 6.452415463262332729e+00
1499 6.050250000000000483e+01 5.920411759856742506e+00
1500 6.051725000000000421e+01 6.442429900545096011e+00
1501 5.845100000000000051e+01 6.205952868013097756e+00
1502 5.939212500000000716e+01 6.524809914466618288e+00
1503 5.844425000000000381e+01 6.476855481612006749e+00
1504 5.803949999999999676e+01 5.835754227711272613e+00
1505 5.800224999999999653e+01 6.159078438446573323e+00
1506 5.860949999999999704e+01 6.663458659922787852e+00
1507 5.860237499999999500e+01 6.211481543625230195e+00
1508 5.928650000000000375e+01 5.917230045067538136e+00
1509 5.586462500000000375e+01 6.351276306129097549e+00
1510 5.752812500000000284e+01 6.310558291559620336e+00
1511 5.893200000000000216e+01 6.807332613623341189e+00
1512 5.979862500000000836e+01 6.256798020297352991e+00
1513 6.066962500000000347e+01 6.465263004456729412e+00
1514 5.976937499999999659e+01 6.118343318807540676e+00
1515 5.970237499999999642e+01 6.698591540245372400e+00
1516 5.959175000000000466e+01 6.143420237208056633e+00
1517 5.943974999999999653e+01 5.572151813791283992e+00
1518 6.016862499999999869e+01 5.856275773522527039e+00
1519 5.873862499999999898e+01 6.269080980637981249e+00
1520 5.909474999999999767e+01 5.996237606173349555e+00
1521 5.767487500000000722e+01 6.055141181873620937e+00
1522 5.894962500000000460e+01 6.032684922407839601e+00
1523 5.875762499999999733e+01 6.533236735956143626e+00
1524 5.998899999999999011e+01 6.336784032535746292e+00
1525 5.931537499999999596e+01 6.426777988272728948e+00
1526 5.858637500000000387e+01 6.687754165584801846e+00
1527 5.965887500000000188e+01 6.895916442081637676e+00
1528 5.876399999999998869e+01 6.200584216426705986e+00
1529 5.742949999999999733e+01 6.160557274914339132e+00
1530 5.753487499999999955e+01 6.029008874904056015e+00
1531 5.725600000000000733e+01 5.953353587474878417e+00
1532 5.945737499999999898e+01 5.155565466493162496e+00
1533 5.786962499999999920e+01 5.222381607494503086e+00
1534 5.753112500000000296e+01 5.607956143500220314e+00
1535 5.774874999999999403e+01 5.603190329373748391e+00
1536 5.903799999999999670e+01 6.161616845946362275e+00
1537 5.916299999999999670e+01 5.368914322281554519e+00
1538 5.865512499999999108e+01 5.334389138638262473e+00
1539 5.842962500000000148e+01 5.689876190265203526e+00
1540 5.847537499999999966e+01 5.421845217317335930e+00
1541 5.824299999999999500e+01 5.919178780667128770e+00
1542 5.776187500000000341e+01 6.336272288473078440e+00
1543 5.766649999999999210e+01 5.656523598355264859e+00
1544 5.828412500000000307e+01 6.100300334403370606e+00
1545 5.677949999999999875e+01 5.901692016383945472e+00
1546 5.639437500000000369e+01 6.442794075402913379e+00
1547 5.837124999999999631e+01 6.337477070348066732e+00
1548 5.822662500000000563e+01 6.285591894706247018e+00
1549 5.871875000000000000e+01 5.840865910628107116e+00
1550 5.923949999999999960e+01 6.268989641481312880e+00
1551 5.799325000000000330e+01 6.523038876144116038e+00
1552 5.854025000000000034e+01 7.174704457654510037e+00
1553 6.124087500000000261e+01 6.244505736138920682e+00
1554 6.134762500000000074e+01 6.491301922903976340e+00
1555 6.110400000000000631e+01 6.299370062752306154e+00
1556 6.066987500000000466e+01 6.370257077420176550e+00
1557 6.021337500000000631e+01 6.348778784974861367e+00
1558 5.972124999999999773e+01 6.789121589788880584e+00
1559 6.021674999999999756e+01 6.352566611589957724e+00
1560 6.026149999999999807e+01 6.229884436628819522e+00
1561 6.080987500000000523e+01 6.791614934602952403e+00
1562 5.974824999999999875e+01 6.040653549466937555e+00
1563 5.940174999999999272e+01 6.251258572654588619e+00
1564 5.952162500000000023e+01 6.697478004670630369e+00
1565 6.042187500000000711e+01 6.657654369308447784e+00
1566 5.926912500000000250e+01 7.173464915134936781e+00
1567 6.106012499999999932e+01 6.470001165082728711e+00
1568 6.050237500000000779e+01 6.353146294695004137e+00
1569 5.986849999999999739e+01 6.035444305827865286e+00
1570 5.871574999999999278e+01 6.643930194522479127e+00
1571 5.801687499999999886e+01 6.301016727078406099e+00
1572 5.800775000000000148e+01 7.067602012771905251e+00
1573 5.905075000000000074e+01 6.946867638884989482e+00
1574 6.012725000000000364e+01 6.813813615897305276e+00
1575 5.935725000000000051e+01 6.641454139413860425e+00
1576 5.991399999999999437e+01 6.895517500068431893e+00
1577 6.021949999999999648e+01 6.078785052849787540e+00
1578 6.149950000000000472e+01 6.375682968317983423e+00
1579 6.017874999999999375e+01 6.285838104794576608e+00
1580 6.022899999999999210e+01 6.572043981422369896e+00
1581 5.915037499999999682e+01 6.366489966853545290e+00
1582 5.904875000000000540e+01 6.462830486593120760e+00
1583 5.945062500000000227e+01 6.687655778413454932e+00
1584 6.023537499999999767e+01 6.772777446646012223e+00
1585 5.949500000000000455e+01 7.406043551974966554e+00
1586 5.856449999999999534e+01 6.944424906444735868e+00
1587 5.843624999999998693e+01 6.568192944386415100e+00
1588 6.006449999999999534e+01 6.257790911635670028e+00
1589 5.906849999999999312e+01 6.585160317429636478e+00
1590 5.933637500000000387e+01 6.323786884497836880e+00
1591 5.879062500000000568e+01 6.254414885546596636e+00
1592 5.693049999999999500e+01 6.428645680176346744e+00
1593 5.865525000000000233e+01 6.686530756280681054e+00
1594 5.825512499999999960e+01 6.471677577716761220e+00
1595 6.007012499999999022e+01 6.498330151944563760e+00
1596 5.997812499999999858e+01 5.903101675278162652e+00
1597 5.894650000000000034e+01 6.388494964093656137e+00
1598 5.922362499999999841e+01 6.202307841485044548e+00
1599 6.057437500000000341e+01 6.258727046935891991e+00
1600 6.201762500000000244e+01 6.461667980622098462e+00
1601 6.033037500000000364e+01 6.580031672457729464e+00
1602 6.048762500000000841e+01 5.808498071084888359e+00
1603 5.936262500000000131e+01 6.435309945278226529e+00
1604 5.994824999999999449e+01 6.634176957124182650e+00
1605 5.910674999999999102e+01 6.519988290226256034e+00
1606 5.980924999999999869e+01 6.947703289014830474e+00
1607 6.128274999999999295e+01 7.490411401314181816e+00
1608 6.025350000000000250e+01 6.761686499128749084e+00
1609 6.218387499999999335e+01 6.622167624344906578e+00
1610 6.178162500000000534e+01 6.769384854663447193e+00
1611 6.203737499999999727e+01 6.971460618428313438e+00
1612 5.960674999999999812e+01 7.088106644562247816e+00
1613 5.945937500000000142e+01 6.523029486791154241e+00
1614 5.964150000000000063e+01 6.440621126878991021e+00
1615 5.966700000000000159e+01 6.861431471912402991e+00
1616 6.094912499999999511e+01 6.881938542839645123e+00
1617 6.226112499999999272e+01 6.970925475316880338e+00
1618 6.181137500000000529e+01 6.355158903249143343e+00
1619 6.224062500000000142e+01 6.780742439386476583e+00
1620 6.080337500000000261e+01 6.732820271665275413e+00
1621 6.152850000000000108e+01 7.003334917648162516e+00
1622 6.149937499999999346e+01 6.235617508859638392e+00
1623 6.203199999999999648e+01 6.285518768367492015e+00
1624 6.259337499999999466e+01 6.719186467072995050e+00
1625 6.221350000000000335e+01 6.479075261949036602e+00
1626 6.329675000000000296e+01 6.554758466540738127e+00
1627 6.056187500000000057e+01 6.811589424093458689e+00
1628 6.148687499999999773e+01 6.539267324301083484e+00
1629 6.178450000000000841e+01 6.174224073213571806e+00
1630 6.108337499999999665e+01 6.548353247042103753e+00
1631 6.072025000000000006e+01 6.797802452240539139e+00
1632 6.054412500000000108e+01 6.768556330187544212e+00
1633 5.981237500000000296e+01 7.111584589460133721e+00
1634 6.184299999999999642e+01 6.873621579996966879e+00
1635 6.166712500000000574e+01 7.023255518359833971e+00
1636 5.990075000000000216e+01 7.015096022930656261e+00
1637 6.009762500000000784e+01 7.035837443353623932e+00
1638 6.124937500000000057e+01 6.901704209689579095e+00
1639 6.063062500000000199e+01 6.512972653043836324e+00
1640 6.068787499999999824e+01 6.772872427554048613e+00
1641 6.218600000000000705e+01 6.738601463768278066e+00
1642 6.078787499999999966e+01 6.789097807877116253e+00
1643 6.171874999999999289e+01 6.422498746472239617e+00
1644 6.013674999999999216e+01 7.014311739557024694e+00
1645 6.250974999999998971e+01 6.485681938773863564e+00
1646 6.161025000000000063e+01 6.609914623952225732e+00
1647 6.215950000000000841e+01 5.836562542498795914e+00
1648 6.136762500000001097e+01 6.403639858357656145e+00
1649 6.261487499999999073e+01 6.346460998160459610e+00
1650 6.103612499999999841e+01 6.346555614656021582e+00
1651 6.102675000000000693e+01 6.536356448143529896e+00
1652 6.093087500000000745e+01 6.220068966753655282e+00
1653 5.886937499999999801e+01 6.483303630618951097e+00
1654 6.013700000000000045e+01 6.011153708419873176e+00
1655 5.921199999999998909e+01 6.124010611417160632e+00
1656 5.900337499999999125e+01 6.193811540908948032e+00
1657 5.956499999999999773e+01 6.465812511780712590e+00
1658 5.844300000000000495e+01 6.624076294095652351e+00
1659 5.936100000000000421e+01 6.926679821079503974e+00
1660 5.921174999999999500e+01 7.078144841583668523e+00
1661 5.726200000000000045e+01 6.957022996134912596e+00
1662 5.945212499999999523e+01 7.817952751994723393e+00
1663 5.736775000000000091e+01 7.534246005220927245e+00
1664 5.816462500000000091e+01 7.745175669686058306e+00
1665 5.850237500000000068e+01 7.939184970640679850e+00
1666 5.786037499999999767e+01 7.900775675798981545e+00
1667 5.991162499999999369e+01 7.694738133006662650e+00
1668 5.895074999999999932e+01 7.766530947658515593e+00
1669 5.785612499999999869e+01 6.953438622000044589e+00
1670 5.861212500000000603e+01 6.930448768923398895e+00
1671 5.794625000000000625e+01 6.908694304438972367e+00
1672 5.875087500000000063e+01 6.650377135540651352e+00
1673 5.880599999999999739e+01 7.412734157347069974e+00
1674 5.794687499999999858e+01 6.978363453018326723e+00
1675 5.864287500000000364e+01 6.887158833286906479e+00
1676 6.007212499999999977e+01 6.851998605419580279e+00
1677 5.938275000000000148e+01 6.990516555372535024e+00
1678 5.969250000000000256e+01 7.167531454849011219e+00
1679 5.939374999999999716e+01 6.733236164147778702e+00
1680 5.851749999999999829e+01 7.037811644964647506e+00
1681 5.871400000000000574e+01 7.434132977355193184e+00
1682 5.921187500000000625e+01 7.044992584358897858e+00
1683 5.798574999999999591e+01 7.062687660670510681e+00
1684 5.936112500000000125e+01 7.195443055411660183e+00
1685 5.907274999999999920e+01 7.123476604137020551e+00
1686 5.875362499999999955e+01 7.509170150009709666e+00
1687 6.029399999999998983e+01 7.256939381550598256e+00
1688 5.926812499999999773e+01 6.929088324857165304e+00
1689 5.909575000000000244e+01 6.617628450184212419e+00
1690 5.885587500000000460e+01 6.751355587115217993e+00
1691 5.956050000000000466e+01 6.721186751143728877e+00
1692 5.961937499999999801e+01 7.056093160208903647e+00
1693 5.863299999999999557e+01 7.256269011602999974e+00
1694 5.884237500000000409e+01 7.210450796278058405e+00
1695 5.768087500000000034e+01 6.623723439363383036e+00
1696 5.637824999999999420e+01 6.649386881392713278e+00
1697 5.702787500000000165e+01 6.379161057296004245e+00
1698 5.721962500000000063e+01 7.189379102053726989e+00
1699 5.862925000000000608e+01 7.060160545602876425e+00
1700 5.740937499999999716e+01 7.211766450863260403e+00
1701 5.789350000000000307e+01 7.013434467595030419e+00
1702 5.858574999999999733e+01 6.300754376337605933e+00
1703 5.785199999999998965e+01 6.873916439610681550e+00
1704 5.820049999999999102e+01 6.846751403494214294e+00
1705 5.624562500000000398e+01 7.176725637297754368e+00
1706 5.812250000000000227e+01 7.296672405110427917e+00
1707 5.529187499999999744e+01 6.997674826856551178e+00
1708 5.597112500000000068e+01 7.729819672535826136e+00
1709 5.581837499999998897e+01 7.153693632788370671e+00
1710 5.825437500000000313e+01 6.831660257437195405e+00
1711 5.817300000000000182e+01 7.458367184746270695e+00
1712 5.821012500000000500e+01 7.603252721774535594e+00
1713 5.843337499999999096e+01 7.111959746479646682e+00
1714 5.836200000000000188e+01 6.954994327370080498e+00
1715 5.797212499999999835e+01 7.015541825648385021e+00
1716 5.645175000000000409e+01 6.705423711327830993e+00
1717 5.655875000000000341e+01 6.626992152718115925e+00
1718 5.487075000000000102e+01 7.306849842249907745e+00
1719 5.540949999999999420e+01 6.158672048928242049e+00
1720 5.487437500000000057e+01 6.676665314121779993e+00
1721 5.711387500000000017e+01 6.073964406170149211e+00
1722 5.560112499999999613e+01 6.908548209097325810e+00
1723 5.459024999999999750e+01 7.366438209775297175e+00
1724 5.422674999999999557e+01 7.642363739278410506e+00
1725 5.435187499999999972e+01 7.493601292180675166e+00
1726 5.264537500000000136e+01 7.461375469998603016e+00
1727 5.438824999999999221e+01 7.684647529225884455e+00
1728 5.449425000000000097e+01 7.719356959435641485e+00
1729 5.561549999999999727e+01 7.068059382708948846e+00
1730 5.575275000000000603e+01 7.716909940088550357e+00
1731 5.378187499999999233e+01 7.436634692179109329e+00
1732 5.587412500000000648e+01 7.217484167019134311e+00
1733 5.617812499999999432e+01 6.821694553127681360e+00
1734 5.649824999999999875e+01 7.072561597800862465e+00
1735 5.526562500000000000e+01 6.909671903248870706e+00
1736 5.548699999999999477e+01 6.677439755437706737e+00
1737 5.510312499999999147e+01 6.882532120424273536e+00
1738 5.540012499999999562e+01 6.768143858911531474e+00
1739 5.409500000000000597e+01 7.217776715772661333e+00
1740 5.381037500000000051e+01 7.570409411273400835e+00
1741 5.315237499999999216e+01 7.631678061166945248e+00
1742 5.307887499999999648e+01 7.396025724243520116e+00
1743 5.434224999999999284e+01 7.287145453961207053e+00
1744 5.444512500000000443e+01 7.195572450380293361e+00
1745 5.572850000000000392e+01 7.545917120370460474e+00
1746 5.394749999999999801e+01 6.750637511561407678e+00
1747 5.395999999999999375e+01 6.771176808723872398e+00
1748 5.382437499999999631e+01 6.489503445318207220e+00
1749 5.388575000000000870e+01 7.427895634342710274e+00
1750 5.414675000000000438e+01 7.073399767681556760e+00
1751 5.402037500000000136e+01 7.334250758294732719e+00
1752 5.563100000000000023e+01 7.383097222287540617e+00
1753 5.593599999999999994e+01 7.113728725148295240e+00
1754 5.620212499999999523e+01 7.201383188400118485e+00
1755 5.514549999999999841e+01 7.764181420149840029e+00
1756 5.555237499999999784e+01 7.822628178754686523e+00
1757 5.625637499999999136e+01 6.818477682320069455e+00
1758 5.592237500000000239e+01 6.729662758400071887e+00
1759 5.367087500000000233e+01 6.832043687738820203e+00
1760 5.631137499999999818e+01 6.715110676995344363e+00
1761 5.590137500000000159e+01 6.671861127473867725e+00
1762 5.554562500000000114e+01 6.705921508584548718e+00
1763 5.613024999999999665e+01 6.748048680336226290e+00
1764 5.490612499999999585e+01 7.200162115009763220e+00
1765 5.381412499999999710e+01 7.033506916533306175e+00
1766 5.327262500000000500e+01 6.978940658638448369e+00
1767 5.354237499999999983e+01 7.021560305448274697e+00
1768 5.315887499999999477e+01 6.807532343472329828e+00
1769 5.372425000000000495e+01 7.145428660492489925e+00
1770 5.361487500000000495e+01 7.632631407396264223e+00
1771 5.463524999999999920e+01 6.603957245825223588e+00
1772 5.386437499999999545e+01 6.552427381650014482e+00
1773 5.383374999999999488e+01 7.098540974097247158e+00
1774 5.461687500000000739e+01 7.050422525985365674e+00
1775 5.417874999999999375e+01 7.205456367291213304e+00
1776 5.425500000000000256e+01 6.959121401980281618e+00
1777 5.410999999999999233e+01 7.085477760444244488e+00
1778 5.556524999999999892e+01 6.610646256583957658e+00
1779 5.532075000000000387e+01 6.848347133501447637e+00
1780 5.511612499999999670e+01 6.999911810688892899e+00
1781 5.671987500000000182e+01 7.412290250905711808e+00
1782 5.700337500000000546e+01 7.108352518642900186e+00
1783 5.617750000000000199e+01 7.142577460640521458e+00
1784 5.615550000000000352e+01 7.203284801915025959e+00
1785 5.445162499999999994e+01 7.483184712109335557e+00
1786 5.513599999999999568e+01 7.149753457287880920e+00
1787 5.614187499999999886e+01 6.900560741339928583e+00
1788 5.446912499999999113e+01 6.940147088313176837e+00
1789 5.591237500000000438e+01 6.643445190414899670e+00
1790 5.561950000000000216e+01 6.843372478171854567e+00
1791 5.565650000000000119e+01 6.574473909561127982e+00
1792 5.395250000000000057e+01 6.950599259236573069e+00
1793 5.568737500000000296e+01 6.937138747210327416e+00
1794 5.719800000000000040e+01 5.906419296515442952e+00
1795 5.570762500000000017e+01 6.440604612868023437e+00
1796 5.737174999999999869e+01 6.514338182880705652e+00
1797 5.536874999999999858e+01 7.304750683951334977e+00
1798 5.400862500000000210e+01 6.600563403835075782e+00
1799 5.462437500000000057e+01 6.691225357084969794e+00
1800 5.317324999999999591e+01 6.844656259059871850e+00
1801 5.294424999999999670e+01 6.638619165887398310e+00
1802 5.348874999999999602e+01 7.027550619592681791e+00
1803 5.242787500000000023e+01 6.716634982074123350e+00
1804 5.355087500000000489e+01 6.632052916606731685e+00
1805 5.142762499999999903e+01 6.795842407626655479e+00
1806 5.192125000000000057e+01 6.750324283298358985e+00
1807 5.158324999999999960e+01 6.547713445714274272e+00
1808 5.227449999999998909e+01 6.838271350458389186e+00
1809 5.246162499999999795e+01 7.092129966857409151e+00
1810 5.194112499999999955e+01 7.234809546209344688e+00
1811 5.323937499999999545e+01 7.391142071631883859e+00
1812 5.344975000000000165e+01 7.217681784059025496e+00
1813 5.291075000000000017e+01 7.636769256674414308e+00
1814 5.382712499999999523e+01 6.898691849359693151e+00
1815 5.483425000000000438e+01 6.916328313197507960e+00
1816 5.383137500000000131e+01 6.008146628062340788e+00
1817 5.373875000000000313e+01 6.623679412602748506e+00
1818 5.494037499999999596e+01 6.618857602849367083e+00
1819 5.599287499999999795e+01 7.150033672205458046e+00
1820 5.467349999999999710e+01 6.982183339579389525e+00
1821 5.475200000000000244e+01 6.936364983728869227e+00
1822 5.637624999999999886e+01 7.829880933302083790e+00
1823 5.583724999999999028e+01 7.583447154308355032e+00
1824 5.584037500000000875e+01 7.851784010930055402e+00
1825 5.685512500000000102e+01 8.269427238776689393e+00
1826 5.467074999999999818e+01 7.599818025679132560e+00
1827 5.313437500000000568e+01 8.114766466790456434e+00
1828 5.506450000000000244e+01 7.794023082625557208e+00
1829 5.397137499999999477e+01 7.702283133383040159e+00
1830 5.503387500000000188e+01 7.799360942245323614e+00
1831 5.369324999999999903e+01 6.810854075825401921e+00
1832 5.462212500000000404e+01 6.942473072142366419e+00
1833 5.387774999999999181e+01 6.925503352081167741e+00
1834 5.467937500000000739e+01 6.976836803258112063e+00
1835 5.418687499999999346e+01 7.116314766606509856e+00
1836 5.395849999999999369e+01 6.946086042693394802e+00
1837 5.509875000000000256e+01 7.237690033666645206e+00
1838 5.483787500000000392e+01 6.985224431428231462e+00
1839 5.426450000000001239e+01 6.678244036140787543e+00
1840 5.379262500000000102e+01 6.444183668572527779e+00
1841 5.294924999999999926e+01 7.185282800954149174e+00
1842 5.388100000000000023e+01 7.520575262654444870e+00
1843 5.305537500000000506e+01 7.239024830600243376e+00
1844 5.330424999999999613e+01 7.417331940609608765e+00
1845 5.501337499999998926e+01 7.239208729501926065e+00
1846 5.268550000000000466e+01 7.392991343157381046e+00
1847 5.217262499999999648e+01 7.540352915599963346e+00
1848 5.305425000000001035e+01 7.312914521904893661e+00
1849 5.212562499999999943e+01 7.112424584260760518e+00
1850 5.312149999999999750e+01 7.035953857686958912e+00
1851 5.266474999999999795e+01 7.763977795623678624e+00
1852 5.270550000000000068e+01 7.774220529657619672e+00
1853 5.178062500000000057e+01 7.240414721671465159e+00
1854 5.048999999999999488e+01 7.765526024520166715e+00
1855 5.123212499999999636e+01 7.792320082213760379e+00
1856 5.091912500000000108e+01 7.508466696914347871e+00
1857 5.191612500000000807e+01 7.391462905857800969e+00
1858 5.293087500000000034e+01 6.818187610716051950e+00
1859 5.326412499999999994e+01 6.921732851672466325e+00
1860 5.419837499999999864e+01 7.143130906983077288e+00
1861 5.508487500000000381e+01 6.515805376250265013e+00
1862 5.514699999999999136e+01 6.823628573292218391e+00
1863 5.414724999999999966e+01 6.911410408587923548e+00
1864 5.350112500000000182e+01 7.032396092010309019e+00
1865 5.315675000000000239e+01 7.142121397364196156e+00
1866 5.384149999999998926e+01 6.971080260619583413e+00
1867 5.349562499999999687e+01 6.724974795346587264e+00
1868 5.299987499999999585e+01 7.423939523253261896e+00
1869 5.368325000000000813e+01 7.785565618000241273e+00
1870 5.400124999999999886e+01 7.878553451756705961e+00
1871 5.374399999999999977e+01 7.856221903291046083e+00
1872 5.323424999999999585e+01 7.574784371415301365e+00
1873 5.235487500000000693e+01 7.549763370541612950e+00
1874 5.205275000000000318e+01 6.932137221733099430e+00
1875 5.388112499999999017e+01 6.977663126088266665e+00
1876 5.262287500000000051e+01 7.222136336546955526e+00
1877 5.460225000000000506e+01 7.340727066659506583e+00
1878 5.478962500000000091e+01 7.525203981740087755e+00
1879 5.417450000000000188e+01 7.588202959611056286e+00
1880 5.423587500000000716e+01 7.964017505390847518e+00
1881 5.442412500000000364e+01 7.844392317201624110e+00
1882 5.353462500000000546e+01 8.100304064388376801e+00
1883 5.493912500000000421e+01 8.519257371973326443e+00
1884 5.387875000000000369e+01 8.003196640151827523e+00
1885 5.301624999999999943e+01 8.074372687997964704e+00
1886 5.398400000000000176e+01 7.866768290966119181e+00
1887 5.461787499999999795e+01 8.172905812495447009e+00
1888 5.523737500000000011e+01 7.467089587268715078e+00
1889 5.489874999999999972e+01 7.804011892429911335e+00
1890 5.376174999999999926e+01 7.859365467688054885e+00
1891 5.231087500000000290e+01 7.609588290516897224e+00
1892 5.317687499999999545e+01 7.954130264439466913e+00
1893 5.267550000000000665e+01 7.473601351172673546e+00
1894 5.437362500000000409e+01 7.408466971853681748e+00
1895 5.404337500000000460e+01 7.710264838061457127e+00
1896 5.546312499999999801e+01 7.724244011223484918e+00
1897 5.523625000000000540e+01 7.850469858052285588e+00
1898 5.513037500000000080e+01 7.578856687228414657e+00
1899 5.502962500000001000e+01 7.334661902009993462e+00
1900 5.426424999999999699e+01 7.362140185923348845e+00
1901 5.606850000000000023e+01 7.628428667654955753e+00
1902 5.566274999999999551e+01 7.931043182390163260e+00
1903 5.374887500000000529e+01 7.645773909155427539e+00
1904 5.663524999999999920e+01 7.562327226848722717e+00
1905 5.589824999999999733e+01 7.412950036401667830e+00
1906 5.395687499999999659e+01 7.167074733280089482e+00
1907 5.543775000000000830e+01 6.924908696938718577e+00
1908 5.332900000000000063e+01 6.612194470729819251e+00
1909 5.332337500000000574e+01 7.504957838275768012e+00
1910 5.311337499999999778e+01 7.562106938003248402e+00
1911 5.448850000000000193e+01 7.356612459209740607e+00
1912 5.405937500000000284e+01 7.842913774025369378e+00
1913 5.536162499999999653e+01 7.797555878962771025e+00
1914 5.300999999999999091e+01 7.347580828493824434e+00
1915 5.605774999999999864e+01 7.638465820172103626e+00
1916 5.408412499999999312e+01 7.061266023697299055e+00
1917 5.335400000000000631e+01 6.963968469468395206e+00
1918 5.354975000000000307e+01 7.232558232460870151e+00
1919 5.345162499999999994e+01 6.820908856087058325e+00
1920 5.353099999999999881e+01 7.733346542732970619e+00
1921 5.432787499999999881e+01 7.490240019179750242e+00
1922 5.364787499999999909e+01 7.150587503042800996e+00
1923 5.339037500000000591e+01 7.158508687083286581e+00
1924 5.280512500000000387e+01 7.338519078374863724e+00
1925 5.361037500000000477e+01 7.475189650473549996e+00
1926 5.250249999999999773e+01 7.371254464132952933e+00
1927 5.398612500000000125e+01 6.863054302380382055e+00
1928 5.024512500000000159e+01 7.136349919245962958e+00
1929 5.315112500000000040e+01 7.048018310661647412e+00
1930 5.257999999999999829e+01 6.641380652300393095e+00
1931 5.127662500000000279e+01 6.999192098327982947e+00
1932 5.227637500000000159e+01 6.503285020706602637e+00
1933 5.217424999999999358e+01 6.957442931741337766e+00
1934 5.272700000000000387e+01 7.516981336031771654e+00
1935 5.489012499999999761e+01 7.435984027092302107e+00
1936 5.536775000000000801e+01 7.643880106721814727e+00
1937 5.432087500000000091e+01 7.726718780143476017e+00
1938 5.478412499999999596e+01 7.833423705581861185e+00
1939 5.490087500000000631e+01 8.059903476154158142e+00
1940 5.249962500000000176e+01 8.027273548537316117e+00
1941 5.420799999999999841e+01 7.725986534902840042e+00
1942 5.273187500000000227e+01 8.113599448683171289e+00
1943 5.394500000000000028e+01 8.231078196764380905e+00
1944 5.379262500000000102e+01 7.041657109075735832e+00
1945 5.313300000000000267e+01 7.207784452850263257e+00
1946 5.368212499999999920e+01 7.576805406628962736e+00
1947 5.561299999999999955e+01 7.067431484015250120e+00
1948 5.498574999999999591e+01 7.275848107244096141e+00
1949 5.515074999999999505e+01 7.264089618953464722e+00
1950 5.519500000000000028e+01 7.520074806393218125e+00
1951 5.468274999999999864e+01 7.354666662122594900e+00
1952 5.541912500000000108e+01 7.294218509883143575e+00
1953 5.363337499999999380e+01 7.174672788570003235e+00
1954 5.343287499999999568e+01 7.536496594567125840e+00
1955 5.347674999999999557e+01 7.124989861286644910e+00
1956 5.326050000000000040e+01 7.796601360929645175e+00
1957 5.350674999999999670e+01 7.964438227109146951e+00
1958 5.229387499999999989e+01 7.585276155646665686e+00
1959 5.248525000000000063e+01 8.271035787142229978e+00
1960 5.189012499999999761e+01 7.729016264695130367e+00
1961 5.298525000000000063e+01 7.843663524921723251e+00
1962 5.295512499999999534e+01 8.470721118279827877e+00
1963 5.202087499999999665e+01 7.964769128083490912e+00
1964 5.340637500000000415e+01 7.991660618141067651e+00
1965 5.373799999999999955e+01 7.781764043261655495e+00
1966 5.312987500000000551e+01 8.325924044883658226e+00
1967 5.509700000000000131e+01 7.783842680514553081e+00
1968 5.320224999999999937e+01 7.884918289347549347e+00
1969 5.335250000000000625e+01 7.859790250461522021e+00
1970 5.422637500000000443e+01 7.721729898348353771e+00
1971 5.414512499999999307e+01 7.636563243365556808e+00
1972 5.364487500000000608e+01 8.185960896249252272e+00
1973 5.238474999999999682e+01 7.997703548812464369e+00
1974 5.311425000000000551e+01 7.714656636781541010e+00
1975 5.309737499999999955e+01 7.520034821514915535e+00
1976 5.434562499999999829e+01 7.605019401145329816e+00
1977 5.255574999999999619e+01 7.791666842190283049e+00
1978 5.349137500000000500e+01 7.575475527436998924e+00
1979 5.274637499999999335e+01 7.280579580589507493e+00
1980 5.382674999999999699e+01 7.657853574415450559e+00
1981 5.419350000000000023e+01 7.564989681090119156e+00
1982 5.561575000000000557e+01 7.484545649933434852e+00
1983 5.392687500000000256e+01 7.890240655862269747e+00
1984 5.553587500000000432e+01 7.854486185131517750e+00
1985 5.489837500000000148e+01 7.113698033849684244e+00
1986 5.505450000000000443e+01 7.638758846746635633e+00
1987 5.315587500000000176e+01 7.557366936550844017e+00
1988 5.449875000000000114e+01 7.636509170078138453e+00
1989 5.299350000000000449e+01 7.833487854637293246e+00
1990 5.272662499999999852e+01 7.526808470264596096e+00
1991 5.217525000000000546e+01 7.500654475089989504e+00
1992 5.217374999999999829e+01 8.426866486033672388e+00
1993 5.146237499999999443e+01 8.228088107470462376e+00
1994 5.256150000000000233e+01 8.475870895518642811e+00
1995 5.453825000000000500e+01 8.057823748053035473e+00
1996 5.312624999999999886e+01 8.404581926972184647e+00
1997 5.364562499999999545e+01 7.992243223779346373e+00
1998 5.575850000000000506e+01 7.643870072646446800e+00
1999 5.443625000000000114e+01 8.428669734435411343e+00
2000 5.357674999999999699e+01 7.947776846684077690e+00
2001 5.495399999999999352e+01 8.133364071833989684e+00
2002 5.428237499999999471e+01 7.910586048014828897e+00
2003 5.566587499999999267e+01 7.697395912006337326e+00
2004 5.426074999999999449e+01 7.752243297809834566e+00
2005 5.271087500000000148e+01 7.374345865985122650e+00
2006 5.388762499999999989e+01 8.030677150654661034e+00
2007 5.375999999999999801e+01 7.750964369434942824e+00
2008 5.292899999999999494e+01 7.609746347201725492e+00
2009 5.317099999999999937e+01 7.456293426109918521e+00
2010 5.335600000000000165e+01 7.436564676482010583e+00
2011 5.443699999999999761e+01 7.118578424183440667e+00
2012 5.324799999999999756e+01 7.232592533110102195e+00
2013 5.420400000000000063e+01 7.322991723418100563e+00
2014 5.489049999999999585e+01 6.452544563484237550e+00
2015 5.507200000000000273e+01 6.947017844910145179e+00
2016 5.438149999999998840e+01 7.157027693550584324e+00
2017 5.508300000000000551e+01 6.521300809654466235e+00
2018 5.413737499999999869e+01 6.685366416513523369e+00
2019 5.375337500000000546e+01 6.358715942353994954e+00
2020 5.513300000000000267e+01 6.396685191370604429e+00
2021 5.362825000000000131e+01 6.628265025041431890e+00
2022 5.500562500000000199e+01 6.815532570298293180e+00
2023 5.395662499999998829e+01 6.627028293137645854e+00
2024 5.490149999999999153e+01 6.786056934534959062e+00
2025 5.490912500000000307e+01 6.523848922505170123e+00
2026 5.446862499999999585e+01 6.617287229620372635e+00
2027 5.601412500000000705e+01 6.577630943293478971e+00
2028 5.553575000000000017e+01 6.587308419296723727e+00
2029 5.587850000000000250e+01 6.814307810592357129e+00
2030 5.627037499999999426e+01 6.738239073418728076e+00
2031 5.581074999999999875e+01 6.084782054308723431e+00
2032 5.457987499999999415e+01 6.462263957095212064e+00
2033 5.585475000000000279e+01 6.707599793680858014e+00
2034 5.534437499999999943e+01 7.063390379576713229e+00
2035 5.555125000000000313e+01 7.086565504420141437e+00
2036 5.509037499999999454e+01 7.074625391888031523e+00
2037 5.474387500000000273e+01 7.398964596983948816e+00
2038 5.514499999999999602e+01 6.877252901322591150e+00
2039 5.512449999999999761e+01 7.362156148591932237e+00
2040 5.182324999999999449e+01 7.781941107361162402e+00
2041 5.315837499999999238e+01 7.100281662409376970e+00
2042 5.464412500000000250e+01 7.155513308014448626e+00
2043 5.461775000000000091e+01 7.465169852701778019e+00
2044 5.490049999999999386e+01 7.444863848234565928e+00
2045 5.468349999999999511e+01 7.010092510088578699e+00
2046 5.526574999999999704e+01 6.897149775337453548e+00
2047 5.522925000000000040e+01 7.476302795646220467e+00
2048 5.447737499999999500e+01 7.323689210657211568e+00
2049 5.600562499999999488e+01 7.479449484540748649e+00
2050 5.568862500000000892e+01 6.923914079879017081e+00
2051 5.627762500000000045e+01 7.273622674468813720e+00
2052 5.534299999999999642e+01 7.796451430378438019e+00
2053 5.567200000000000415e+01 7.224047056532784339e+00
2054 5.382512499999999989e+01 7.469918520383730609e+00
2055 5.422212499999999835e+01 7.502543961128909089e+00
2056 5.404387499999999989e+01 7.078238376437450796e+00
2057 5.574925000000001063e+01 6.598330969717833838e+00
2058 5.551012500000000216e+01 7.062543930034833828e+00
2059 5.444212500000000432e+01 6.441155817372520964e+00
2060 5.420950000000000557e+01 6.276681266302280626e+00
2061 5.489924999999999500e+01 6.768745534970825872e+00
2062 5.438312499999999261e+01 6.980842498038604127e+00
2063 5.345700000000000074e+01 7.191180485932054722e+00
2064 5.432574999999999932e+01 7.078980984113284691e+00
2065 5.365299999999999159e+01 6.720324308580650552e+00
2066 5.338800000000000523e+01 7.395900969878518083e+00
2067 5.306824999999999903e+01 7.378912415098007216e+00
2068 5.237149999999999750e+01 7.423445801142484868e+00
2069 5.341312500000000085e+01 7.488039781122417082e+00
2070 5.391850000000000165e+01 7.194768088253435501e+00
2071 5.275187500000000540e+01 7.232722322968846207e+00
2072 5.209437499999999233e+01 6.954632572379138011e+00
2073 5.345737499999999898e+01 6.782591079229741027e+00
2074 5.260537500000000222e+01 7.235337047128273191e+00
2075 5.228725000000000023e+01 7.294550758849888794e+00
2076 5.204600000000000648e+01 7.253457606548754377e+00
2077 5.303150000000000119e+01 6.979933956080816237e+00
2078 5.434425000000000239e+01 7.342748733338046563e+00
2079 5.216775000000000517e+01 7.419076028535325662e+00
2080 5.380800000000000693e+01 6.703070977637787919e+00
2081 5.535850000000000648e+01 6.663341356350429123e+00
2082 5.442262499999999648e+01 6.739754154310590550e+00
2083 5.439750000000000085e+01 6.794345275208640622e+00
2084 5.365412500000000762e+01 6.873634692698752602e+00
2085 5.311975000000000335e+01 6.491493211672295871e+00
2086 5.410937499999999289e+01 6.523286958891727494e+00
2087 5.289062500000000000e+01 6.619184114511158512e+00
2088 5.201024999999999920e+01 6.869296906684664528e+00
2089 5.301024999999999920e+01 7.287851266727214394e+00
2090 5.266812499999999631e+01 7.759375666406535643e+00
2091 5.246312499999999091e+01 6.794649148037143149e+00
2092 5.099025000000000318e+01 7.009961563174758048e+00
2093 5.117212499999999409e+01 6.913902892084315965e+00
2094 5.133562500000000028e+01 6.665110949323864276e+00
2095 5.183725000000000449e+01 7.030827760099623625e+00
2096 5.183824999999999505e+01 7.190749521412041823e+00
2097 5.201687499999999886e+01 7.505227323001073536e+00
2098 5.146012499999999790e+01 6.994976636034738959e+00
2099 5.322412500000000080e+01 7.754371491773002667e+00
2100 5.281837500000000318e+01 6.963079724378205881e+00
2101 5.246249999999999858e+01 7.567295192553941341e+00
2102 5.175149999999999295e+01 7.582362340079111362e+00
2103 5.309512499999999591e+01 6.999801585218103916e+00
2104 5.422912499999999625e+01 6.734456472680022898e+00
2105 5.378824999999999790e+01 6.996055566688096583e+00
2106 5.237825000000000131e+01 7.169021297721712038e+00
2107 5.241412499999999852e+01 6.934064046514992974e+00
2108 5.250849999999999795e+01 7.020755862084935295e+00
2109 5.171437500000000398e+01 7.145440477888461039e+00
2110 5.136325000000000074e+01 7.234717761318509410e+00
2111 5.209625000000000483e+01 7.228084708599331165e+00
2112 5.260349999999999682e+01 7.273637683872491877e+00
2113 5.336412500000000136e+01 6.982528511930464532e+00
2114 5.416249999999999432e+01 6.766420206154062811e+00
2115 5.327599999999999625e+01 6.534206199397902814e+00
2116 5.456062499999999460e+01 7.094045205173623359e+00
2117 5.387375000000000114e+01 6.764389610651317497e+00
2118 5.428500000000000369e+01 6.990528447031024051e+00
2119 5.245187500000000114e+01 6.932342489279641029e+00
2120 5.393824999999999648e+01 6.669974437146479751e+00
2121 5.293149999999999267e+01 7.262270955940710593e+00
2122 5.302250000000000085e+01 6.945287827009043902e+00
2123 5.159837500000000432e+01 6.752344361260528949e+00
2124 5.086062499999999886e+01 6.763210657986107321e+00
2125 5.089112500000000239e+01 6.421962313122981492e+00
2126 5.132537500000000108e+01 6.830615157915638669e+00
2127 5.059762499999999363e+01 7.165509733999868125e+00
2128 5.152524999999999977e+01 6.829589454512436930e+00
2129 5.104362499999999159e+01 7.339364141262297636e+00
2130 5.165237499999999926e+01 6.984707840922687261e+00
2131 5.104137500000000216e+01 7.491579912928705731e+00
2132 5.150162499999999710e+01 7.196961151107240440e+00
2133 5.119337500000000318e+01 6.807642566303468534e+00
2134 5.212162500000000165e+01 7.430272141166625488e+00
2135 5.187324999999999875e+01 7.914797023909549978e+00
2136 5.254899999999999949e+01 7.624687739507761464e+00
2137 5.218462499999999693e+01 7.676680304535735466e+00
2138 5.315675000000000239e+01 7.935735141887453992e+00
2139 5.264212500000000006e+01 7.688363726757590833e+00
2140 5.141924999999999102e+01 7.567605315483723061e+00
2141 5.235549999999999926e+01 7.885602584774354717e+00
2142 5.129287499999999511e+01 8.048425706771595856e+00
2143 5.095637499999999420e+01 7.694879364587002613e+00
2144 5.151425000000000409e+01 7.753410845698007314e+00
2145 5.101612500000000239e+01 7.617654557091170453e+00
2146 5.155099999999999483e+01 7.193078828377316825e+00
2147 5.218374999999999631e+01 7.359715905586130980e+00
2148 5.148649999999999949e+01 7.426482901161893579e+00
2149 5.154262500000000813e+01 7.124359589503246326e+00
2150 5.262462500000000176e+01 6.927825923714947542e+00
2151 5.107650000000000290e+01 7.000439086675206646e+00
2152 5.094212499999999721e+01 7.257183117086261070e+00
2153 5.126774999999999949e+01 7.403759593421945340e+00
2154 5.107150000000000034e+01 7.670984554230960484e+00
2155 5.080199999999999960e+01 7.108096558678701271e+00
2156 5.101212499999999750e+01 7.693916231830306707e+00
2157 5.112037499999999568e+01 7.583890071925282861e+00
2158 5.253562500000000313e+01 7.979149494419618627e+00
2159 5.234187500000000881e+01 8.106032588521458138e+00
2160 5.247612500000000324e+01 7.995848370868588795e+00
2161 5.269962500000000460e+01 7.833779844640572421e+00
2162 5.148550000000000182e+01 7.870186544803114970e+00
2163 5.274475000000000335e+01 7.821577152239662212e+00
2164 5.284087499999999693e+01 7.596277870274485089e+00
2165 5.376199999999999335e+01 7.695300339330491290e+00
2166 5.510299999999999443e+01 7.378206849397757949e+00
2167 5.367287500000000477e+01 7.507437011552069883e+00
2168 5.388074999999999193e+01 7.413207002012521585e+00
2169 5.370812499999998835e+01 7.653897563981495900e+00
2170 5.334625000000000483e+01 7.786671592676006171e+00
2171 5.409400000000000119e+01 7.645752624006351361e+00
2172 5.205537499999999795e+01 8.295869265667514370e+00
2173 5.103662500000000080e+01 8.138096016839371671e+00
2174 5.374800000000000466e+01 8.063036491840403386e+00
2175 5.340037499999998971e+01 8.015069435790737273e+00
2176 5.351612499999999528e+01 7.435595217090685161e+00
2177 5.406587500000000546e+01 7.711529996613633031e+00
2178 5.467337500000000006e+01 7.410533292924800008e+00
2179 5.297324999999999307e+01 7.687160571266707265e+00
2180 5.336862499999999443e+01 6.819648549727242326e+00
2181 5.372524999999999551e+01 7.202837639061947961e+00
2182 5.369887500000000102e+01 7.007803417078840802e+00
2183 5.319324999999999903e+01 7.783878681989942372e+00
2184 5.450150000000000006e+01 7.889829620308666414e+00
2185 5.269612499999999500e+01 8.024009562006506613e+00
2186 5.297962499999999864e+01 7.508969446887959975e+00
2187 5.381137500000000529e+01 7.846951203209235004e+00
2188 5.401975000000000904e+01 7.998152227526523994e+00
2189 5.457662500000000705e+01 8.120094536352201686e+00
2190 5.412112499999999216e+01 8.259236434587755582e+00
2191 5.433112500000000011e+01 8.386501597503089656e+00
2192 5.414787499999999199e+01 8.673714294921285983e+00
2193 5.254049999999999443e+01 8.578163073685997730e+00
2194 5.321074999999999733e+01 8.291695557058126553e+00
2195 5.260275000000000034e+01 8.100931612610212440e+00
2196 5.167925000000000324e+01 8.267465763366516285e+00
2197 5.382725000000000648e+01 8.170060204318417618e+00
2198 5.353987500000000210e+01 8.297491140846240398e+00
2199 5.311775000000000091e+01 8.198579123752937292e+00
2200 5.346375000000000455e+01 7.994537918068654214e+00
2201 5.364450000000000074e+01 7.963801114260701475e+00
2202 5.314900000000000801e+01 8.268059797346655415e+00
2203 5.239637500000000614e+01 7.906653564675568013e+00
2204 5.315500000000000114e+01 8.684671293074366361e+00
2205 5.267324999999999591e+01 8.009924175963682558e+00
2206 5.207262499999999505e+01 8.048564291493040201e+00
2207 5.286599999999999966e+01 8.210442816925283438e+00
2208 5.408375000000000199e+01 7.737918342386244319e+00
2209 5.479987500000000011e+01 7.556958944074122719e+00
2210 5.299987500000000296e+01 7.973926466611154673e+00
2211 5.492574999999999363e+01 7.896444086482058644e+00
2212 5.429662499999999881e+01 7.369151335418270499e+00
2213 5.273462500000000119e+01 7.492776765278468254e+00
2214 5.265512500000000529e+01 7.962818393236896775e+00
2215 5.346512500000000756e+01 7.966915915281889582e+00
2216 5.411174999999999358e+01 7.644633995796494830e+00
2217 5.379924999999998647e+01 7.970497986226299680e+00
2218 5.340899999999999892e+01 7.949158740866859141e+00
2219 5.254512500000000585e+01 7.421669365440760835e+00
2220 5.436487500000000495e+01 7.251338661838370392e+00
2221 5.315587500000000176e+01 8.041966397898082874e+00
2222 5.396925000000000239e+01 7.805947171367963122e+00
2223 5.238150000000000261e+01 7.526016771008419148e+00
2224 5.241900000000000404e+01 7.566351246637973205e+00
2225 5.239074999999999704e+01 7.571589904352155287e+00
2226 5.319975000000000165e+01 7.896630560621250794e+00
2227 5.272975000000000989e+01 7.696623337846767221e+00
2228 5.484500000000000597e+01 7.685420708637231257e+00
2229 5.237574999999999648e+01 7.516567334374613552e+00
2230 5.377750000000001052e+01 7.611719438635399015e+00
2231 5.224237500000000267e+01 7.601828030434315764e+00
2232 5.182475000000000875e+01 7.806209895313314107e+00
2233 5.377875000000000227e+01 8.010745907353914674e+00
2234 5.263425000000000864e+01 7.685423863453303639e+00
2235 5.472762499999999619e+01 7.714343229776391198e+00
2236 5.395974999999999966e+01 7.825997431937190996e+00
2237 5.446375000000000455e+01 7.344770685983838199e+00
2238 5.303050000000000352e+01 7.257400617214815775e+00
2239 5.187825000000000131e+01 7.220640916302893508e+00
2240 5.308162500000000250e+01 6.936702553126151471e+00
2241 5.300812499999999972e+01 7.343210683255102289e+00
2242 5.367900000000000205e+01 7.366250008484641398e+00
2243 5.264300000000000779e+01 7.564331427000008823e+00
2244 5.434962500000000318e+01 7.134563951587852060e+00
2245 5.408087499999999181e+01 7.201875346996215121e+00
2246 5.272149999999999892e+01 7.188324970046917173e+00
2247 5.432650000000001000e+01 7.549148292191641296e+00
2248 5.457537499999999397e+01 7.078694779357057598e+00
2249 5.363162499999999966e+01 7.209695711196615342e+00
2250 5.507437500000000341e+01 6.957787648872080233e+00
2251 5.493812499999999943e+01 7.168314918003523495e+00
2252 5.439949999999999619e+01 7.257125662064836114e+00
2253 5.222762499999998909e+01 7.253909122710792801e+00
2254 5.241199999999999903e+01 7.249153883816371824e+00
2255 5.396812499999999346e+01 6.699606661582594214e+00
2256 5.140787500000000421e+01 7.047993035337921874e+00
2257 5.208924999999999983e+01 7.879950088575276013e+00
2258 5.401262500000000699e+01 7.510389489187419443e+00
2259 5.363400000000000745e+01 7.687612576411482657e+00
2260 5.380349999999999966e+01 7.796348897079965035e+00
2261 5.435137500000000443e+01 7.384984958806406929e+00
2262 5.323337500000000233e+01 7.132770869675884029e+00
2263 5.168175000000000097e+01 7.885459055973690567e+00
2264 5.300175000000000125e+01 8.031585163726241205e+00
2265 5.376975000000000193e+01 7.507738727785317145e+00
2266 5.327799999999999869e+01 7.252225923380350991e+00
2267 5.257962499999999295e+01 7.633236008849514143e+00
2268 5.308887499999999449e+01 7.557783726557798509e+00
2269 5.141500000000000625e+01 7.177361680137067879e+00
2270 5.225287499999999596e+01 7.759715969023728732e+00
2271 5.269200000000000728e+01 7.856262263315807459e+00
2272 5.211825000000000330e+01 7.410505818915970266e+00
2273 5.332824999999999704e+01 7.202621462334910518e+00
2274 5.149587499999999807e+01 7.144879590127594327e+00
2275 5.148600000000000421e+01 7.014628478223204233e+00
2276 5.053787499999999966e+01 7.521989454753433613e+00
2277 5.037475000000000591e+01 7.366718956203465396e+00
2278 5.196962500000000063e+01 7.441596672038659932e+00
2279 5.095524999999999949e+01 7.008971078977105584e+00
2280 5.031612499999999955e+01 6.908073701378110165e+00
2281 5.131474999999999653e+01 6.100020972684231602e+00
2282 5.099662500000000875e+01 7.169140545023292788e+00
2283 5.234437499999999943e+01 6.953549015020809243e+00
2284 5.066112499999999130e+01 7.430886236760179564e+00
2285 5.183962499999999807e+01 7.107942384090270238e+00
2286 5.128049999999999642e+01 7.214860891763609452e+00
2287 5.247187500000000426e+01 7.026483045053326215e+00
2288 5.236162500000000364e+01 7.564097238223267183e+00
2289 5.304362499999999159e+01 7.729793783507219906e+00
2290 5.142450000000000188e+01 7.989918153132106404e+00
2291 5.093999999999999773e+01 7.737654330044084539e+00
2292 5.037462500000000176e+01 8.146349339461625760e+00
2293 5.174287499999999795e+01 7.717515228033041019e+00
2294 5.352049999999999841e+01 7.562143082486604051e+00
2295 5.184087500000000404e+01 8.036183635278744575e+00
2296 5.261987500000000040e+01 7.899001031454665700e+00
2297 5.324787499999999341e+01 7.563350543983258234e+00
2298 5.472087499999999238e+01 7.726716946004419384e+00
2299 5.345262500000000472e+01 7.822784001191447345e+00
2300 5.260512500000000102e+01 7.460046509233161593e+00
2301 5.154249999999999687e+01 7.373145209559485380e+00
2302 5.127625000000000455e+01 7.521295050866406484e+00
2303 5.142025000000000290e+01 7.632279766209275174e+00
2304 5.201062500000000455e+01 7.934349315510811351e+00
2305 5.330487499999999557e+01 7.345164919943723447e+00
2306 5.211299999999999955e+01 7.057254808882841068e+00
2307 5.013200000000000500e+01 7.374607851862360341e+00
2308 5.276774999999999949e+01 7.796216950687525404e+00
2309 5.170087499999999636e+01 8.307836371157165445e+00
2310 5.022175000000000011e+01 7.926750145374047207e+00
2311 5.055875000000000341e+01 8.161015193723603289e+00
2312 5.124487500000000750e+01 7.615324626693326771e+00
2313 5.274150000000000205e+01 7.253725267061056137e+00
2314 5.277587499999999920e+01 7.751595149220698922e+00
2315 5.208937499999999687e+01 8.668565183569702626e+00
2316 5.282912500000000477e+01 7.642193239749428990e+00
2317 5.281725000000000136e+01 7.571120220841661030e+00
2318 5.216487500000000921e+01 8.109362722413633762e+00
2319 5.327662499999999568e+01 7.543147956377155516e+00
2320 5.325487499999999841e+01 7.574273410774916115e+00
2321 5.298937500000000256e+01 7.586287930242751720e+00
2322 5.220199999999999818e+01 7.894164322064114891e+00
2323 5.160900000000000176e+01 7.442400494800048172e+00
2324 5.225662499999999966e+01 7.678677687551214603e+00
2325 5.053250000000000597e+01 7.797383589624789835e+00
2326 5.093800000000000239e+01 7.716788495708561513e+00
2327 4.954225000000000279e+01 7.756181778003754523e+00
2328 4.993737499999999585e+01 8.091501882641866317e+00
2329 5.191987499999999756e+01 7.742989039361469317e+00
2330 5.256624999999999659e+01 7.413647349546476306e+00
2331 5.235887500000000472e+01 7.474366562704284789e+00
2332 5.086599999999999966e+01 7.176587337481512563e+00
2333 5.023049999999999926e+01 7.493265038519588472e+00
2334 4.974612499999999926e+01 7.581935159553388814e+00
2335 4.955062500000001080e+01 7.714788041760892945e+00
2336 5.056162499999999937e+01 7.487102401666940743e+00
2337 5.055012499999999420e+01 7.372780272812412328e+00
2338 4.923362499999999642e+01 7.270974231786059505e+00
2339 5.248999999999999488e+01 6.430059486505548705e+00
2340 5.280250000000000199e+01 6.940302818951776587e+00
2341 5.322350000000000136e+01 6.905798942283940534e+00
2342 5.292812499999999432e+01 6.812657010661983037e+00
2343 5.260900000000000176e+01 6.699627039526155237e+00
2344 5.285575000000000045e+01 6.791431365491923167e+00
2345 5.228549999999999898e+01 7.122607773842386081e+00
2346 5.213812499999999517e+01 7.331794160191750898e+00
2347 5.271687500000000881e+01 7.207534938428802107e+00
2348 5.194087500000000546e+01 7.487241321569771735e+00
2349 5.259837500000000432e+01 6.905272747458776728e+00
2350 5.302949999999999875e+01 7.304941715629905019e+00
2351 5.165874999999999773e+01 7.384567960343887627e+00
2352 5.173599999999999710e+01 7.411459193370761867e+00
2353 5.240537499999999227e+01 7.622882935480964406e+00
2354 5.219899999999999807e+01 7.894038149926815962e+00
2355 5.291987499999999756e+01 7.755943900965367455e+00
2356 5.222475000000000023e+01 7.281061469125740260e+00
2357 5.126825000000000188e+01 7.203732998743602067e+00
2358 5.267025000000000290e+01 7.797704299082999668e+00
2359 5.228762499999999847e+01 7.298406760933982440e+00
2360 5.219887499999999392e+01 7.289390409692833472e+00
2361 5.289350000000000307e+01 7.667187198135309245e+00
2362 5.220312500000000711e+01 7.231057444362605224e+00
2363 5.165800000000000836e+01 7.576499630848667621e+00
2364 5.170524999999999238e+01 7.294000447178317970e+00
2365 5.181974999999999909e+01 7.579827871046115995e+00
2366 5.163124999999999432e+01 7.602237133218581633e+00
2367 5.235387499999999505e+01 7.496740048675948564e+00
2368 5.281612500000000665e+01 7.424402352709736697e+00
2369 5.183962499999999807e+01 7.288749080212382658e+00
2370 5.203025000000000233e+01 7.095812153459777782e+00
2371 5.240050000000000097e+01 7.136090412473765632e+00
2372 5.260074999999999790e+01 6.889878563312090698e+00
2373 4.935099999999999909e+01 7.109959717712891702e+00
2374 5.133699999999999619e+01 7.157362754098047120e+00
2375 5.329149999999999920e+01 6.886117397525254979e+00
2376 5.110862499999999642e+01 6.835467883440523806e+00
2377 5.321525000000000460e+01 7.761065350013971020e+00
2378 5.170600000000000307e+01 7.423851958804807971e+00
2379 5.358299999999999841e+01 6.719510361626061190e+00
2380 5.288262500000000443e+01 6.753598235240742653e+00
2381 5.276437500000000114e+01 6.724716313573893878e+00
2382 5.294099999999999540e+01 6.898376265017007292e+00
2383 5.327424999999999500e+01 6.720521254314094861e+00
2384 5.335062500000000085e+01 6.636341304084418802e+00
2385 5.401324999999999221e+01 6.963960147049055749e+00
2386 5.191925000000000523e+01 7.298248428026242074e+00
2387 5.262024999999999864e+01 6.788382428251040324e+00
2388 5.292387500000000955e+01 6.523845238904113053e+00
2389 5.365575000000001182e+01 6.615019448549451120e+00
2390 5.294637500000000330e+01 6.783735164295320530e+00
2391 5.249712500000000404e+01 7.074641352299908093e+00
2392 5.548712499999999181e+01 7.663492507983671764e+00
2393 5.465962499999999835e+01 7.016729241466202360e+00
2394 5.473499999999999233e+01 7.263081435417063858e+00
2395 5.339312500000000483e+01 7.402124470037088955e+00
2396 5.302212500000000261e+01 7.433068283516696795e+00
2397 5.336725000000000563e+01 6.966548198691192795e+00
2398 5.410412500000000335e+01 7.055317875629125268e+00
2399 5.252750000000000341e+01 7.101386592155789046e+00
2400 5.452212500000000261e+01 7.196603481498884847e+00
2401 5.343350000000000932e+01 6.951605778972941074e+00
2402 5.210112499999999613e+01 6.813949289503251627e+00
2403 5.266912500000000819e+01 6.999241129484816248e+00
2404 5.120862499999999784e+01 7.427346579822222239e+00
2405 5.295300000000000296e+01 7.680976547207392535e+00
2406 5.422862500000000097e+01 7.089330409446075620e+00
2407 5.363212500000000205e+01 7.947606033889821120e+00
2408 5.239162499999999767e+01 8.235924156814270702e+00
2409 5.191337499999999494e+01 7.582437796351968018e+00
2410 5.134337500000000176e+01 7.574303936537459592e+00
2411 4.968350000000000222e+01 8.057924151107403787e+00
2412 5.112712500000000659e+01 7.928694535982695690e+00
2413 5.124125000000000085e+01 7.568542127100005956e+00
2414 5.183212499999999778e+01 7.230226361077630060e+00
2415 5.176887499999999420e+01 7.091482598947265181e+00
2416 5.106050000000000466e+01 7.262219256621903263e+00
2417 5.177562499999999801e+01 7.675652303178986280e+00
2418 4.980475000000000563e+01 7.856888382476074462e+00
2419 5.122137500000000188e+01 8.035891796608318316e+00
2420 5.212899999999999778e+01 7.996405161070816447e+00
2421 5.068337499999999807e+01 8.255602451777633632e+00
2422 5.034287499999999227e+01 7.948572380539278726e+00
2423 5.066499999999999204e+01 7.965076359097255754e+00
2424 4.965987499999999244e+01 7.756725995542312013e+00
2425 4.965712499999999352e+01 7.839478684512246609e+00
2426 4.987287500000000051e+01 8.181832113434120757e+00
2427 5.002962499999999579e+01 8.045988736510066630e+00
2428 5.072912499999999625e+01 7.718031141500522274e+00
2429 4.966675000000000040e+01 8.333706869076179302e+00
2430 4.952287499999999909e+01 8.155780347469631764e+00
2431 5.051562500000000000e+01 7.164547597671249157e+00
2432 4.951550000000000296e+01 7.479555773072355862e+00
2433 5.039999999999999147e+01 7.414057635667529844e+00
2434 4.824437500000000512e+01 7.732090000724052281e+00
2435 5.081124999999999403e+01 7.983465790209004709e+00
2436 4.887462499999999466e+01 8.277706834356170162e+00
2437 5.046724999999999994e+01 8.248181986713040814e+00
2438 5.103549999999999898e+01 7.727669118175285234e+00
2439 5.095900000000000318e+01 8.064066528045884752e+00
2440 5.014387499999999420e+01 7.677388330426687446e+00
2441 5.114975000000000449e+01 7.825676673517600435e+00
2442 4.872124999999999773e+01 7.664866491722962749e+00
2443 4.619474999999999909e+01 8.248017479124149176e+00
2444 4.817937500000000028e+01 7.654062644556606898e+00
2445 5.035362499999999386e+01 7.624683903156043385e+00
2446 4.951349999999999341e+01 7.615097660240476962e+00
2447 4.967387500000000244e+01 7.357590760223204462e+00
2448 4.927674999999999983e+01 7.481849156771840370e+00
2449 4.702199999999999847e+01 8.054709096236809529e+00
2450 4.851312500000000227e+01 8.832614166466905559e+00
2451 4.879387499999999989e+01 8.634801567344894124e+00
2452 4.705912500000000165e+01 8.412802911406631168e+00
2453 4.820399999999999352e+01 8.147507183948965448e+00
2454 4.691050000000000608e+01 8.245835761537456676e+00
2455 4.742762499999999903e+01 8.088669140643402145e+00
2456 4.712124999999999631e+01 8.005249777001807843e+00
2457 4.715362500000000523e+01 7.902259583770762319e+00
2458 4.691699999999999449e+01 7.547791086221848467e+00
2459 4.721337499999999210e+01 7.866570609503029665e+00
2460 4.872075000000000244e+01 8.028534801237864116e+00
2461 4.848325000000000529e+01 8.032096719471043755e+00
2462 4.723700000000000188e+01 8.238944152620527817e+00
2463 4.707824999999999704e+01 8.042429727991876831e+00
2464 4.576737499999999415e+01 8.259018492944354861e+00
2465 4.624675000000000580e+01 8.805222682714360261e+00
2466 4.577587499999999920e+01 8.969829801613956377e+00
2467 4.510612499999999869e+01 9.433938356801037983e+00
2468 4.606687499999999602e+01 8.725706533781195873e+00
2469 4.673437500000000000e+01 7.997643840409929261e+00
2470 4.718099999999999739e+01 8.271185077952855735e+00
2471 4.727799999999999869e+01 7.769614650193405581e+00
2472 4.750162500000000421e+01 8.194523277656051263e+00
2473 4.805174999999999841e+01 7.925723862347685333e+00
2474 4.788374999999999915e+01 8.394124868304466247e+00
2475 4.791087500000000432e+01 8.085579784478778009e+00
2476 4.829437500000000227e+01 7.635586298578966868e+00
2477 4.577412499999999795e+01 8.470789367802263214e+00
2478 4.586875000000000568e+01 8.393084431449350902e+00
2479 4.624862500000000409e+01 8.369933321750350430e+00
2480 4.639337499999999892e+01 8.437894272153856789e+00
2481 4.715600000000000591e+01 7.896006397619621531e+00
2482 4.719825000000000159e+01 8.374068018573023409e+00
2483 4.642862499999999670e+01 7.842317416860712598e+00
2484 4.596750000000000114e+01 7.783874930746254250e+00
2485 4.831287499999999824e+01 7.560150156489742201e+00
2486 4.752087499999999665e+01 8.053379980320180209e+00
2487 4.922899999999999920e+01 7.865786532906292372e+00
2488 4.880399999999999494e+01 7.606475243172753586e+00
2489 4.800737500000000324e+01 7.960147648869138948e+00
2490 4.778087500000000176e+01 7.223065014325418254e+00
2491 4.693437500000000284e+01 7.960816485954620880e+00
2492 4.790699999999999648e+01 7.670670281174911231e+00
2493 4.804549999999999699e+01 7.723026113108124591e+00
2494 4.857012500000000443e+01 7.527326391715844167e+00
2495 4.956437499999999829e+01 7.383570380279914858e+00
2496 4.946537500000000165e+01 7.408937145302750160e+00
2497 4.831112500000000409e+01 7.903756829108032456e+00
2498 4.903074999999999761e+01 7.796269690431282484e+00
2499 4.897074999999999534e+01 7.459964658826306660e+00
2500 4.934300000000000352e+01 7.665950320247319816e+00
2501 4.875050000000000239e+01 7.750756408651351848e+00
2502 5.002462500000000034e+01 7.449582244867618108e+00
2503 5.005649999999999977e+01 7.970870539423532186e+00
2504 4.734975000000000023e+01 8.140158488072421150e+00
2505 4.578974999999999795e+01 7.093678580587612359e+00
2506 4.591812499999999631e+01 7.466833596054747169e+00
2507 4.821000000000000796e+01 6.900611211606548778e+00
2508 4.754962499999999892e+01 7.522337973781613840e+00
2509 4.707699999999999818e+01 7.547120011550763508e+00
2510 4.629037500000000449e+01 7.552380756542724782e+00
2511 4.937650000000000006e+01 8.095110435858796194e+00
2512 4.750925000000000153e+01 8.015015337925904149e+00
2513 4.771037499999999909e+01 8.007255570999147309e+00
2514 4.916687500000000455e+01 7.610600667074306713e+00
2515 4.916250000000000142e+01 7.841441825726310988e+00
2516 4.983674999999999500e+01 7.668510081312240878e+00
2517 4.922924999999999329e+01 7.411353987611675187e+00
2518 4.818487500000000523e+01 7.791372418895265106e+00
2519 4.882025000000000148e+01 7.421590500336670004e+00
2520 4.965049999999999386e+01 7.004324659629935113e+00
2521 5.014350000000001017e+01 7.063927059362944405e+00
2522 5.013449999999999562e+01 7.234583790723554841e+00
2523 5.017549999999999955e+01 7.197487241652464007e+00
2524 5.013349999999999795e+01 7.505502920774196340e+00
2525 5.031624999999999659e+01 7.162888287359190365e+00
2526 4.903499999999999659e+01 7.105138780752279892e+00
2527 4.937825000000000131e+01 6.831363742763043589e+00
2528 5.159600000000000364e+01 7.113196637676340472e+00
2529 4.819162500000000193e+01 7.189909932801444192e+00
2530 4.749287500000000506e+01 7.819748120618839060e+00
2531 4.784212499999999579e+01 8.107105373986566832e+00
2532 4.700362499999999955e+01 8.386646092780287276e+00
2533 4.715274999999999750e+01 7.827109739053584647e+00
2534 4.694262499999999960e+01 7.503575020734906786e+00
2535 4.760937500000000000e+01 7.680327293924190002e+00
2536 4.939762499999999790e+01 8.072760966549601847e+00
2537 4.875187499999999829e+01 7.844423348463663181e+00
2538 4.953212500000000063e+01 7.484465385545042260e+00
2539 4.902912499999999341e+01 7.175585658670786238e+00
2540 4.940262499999999335e+01 7.591139475025924455e+00
2541 4.914075000000000415e+01 7.796188296913915572e+00
2542 5.022512499999999847e+01 7.848894317906941254e+00
2543 5.001699999999999591e+01 7.334709102956979088e+00
2544 5.013575000000000870e+01 7.354499387598553817e+00
2545 5.026724999999999710e+01 7.633106323669118787e+00
2546 5.145199999999999818e+01 7.240770066522620674e+00
2547 5.063037500000000080e+01 7.270126404371994866e+00
2548 5.024012500000000614e+01 6.994944224307428904e+00
2549 4.895774999999999721e+01 8.197217412310562779e+00
2550 4.897750000000000625e+01 8.555971527608654981e+00
2551 4.882662499999999994e+01 7.816356847857374390e+00
2552 4.842162499999999881e+01 7.978389311010516849e+00
2553 4.822475000000000023e+01 7.948560244530923136e+00
2554 4.782624999999999460e+01 7.646149400086129866e+00
2555 4.701050000000000750e+01 8.744679982709486765e+00
2556 4.742762499999999193e+01 8.569696238668372601e+00
2557 4.832424999999999926e+01 7.842774962804140770e+00
2558 4.892937500000000739e+01 7.828533459278746776e+00
2559 4.781649999999999778e+01 7.398827045974921468e+00
2560 4.756425000000000836e+01 7.258298637916981377e+00
2561 5.029587499999999523e+01 8.282005073949294527e+00
2562 4.748174999999999102e+01 7.970008698140641279e+00
2563 4.760949999999999704e+01 7.421059482563792997e+00
2564 4.812137500000000045e+01 7.507535601683609450e+00
2565 4.967924999999999613e+01 7.109339877385769668e+00
2566 5.158649999999999380e+01 6.978950684468976817e+00
2567 5.057587500000000347e+01 7.212985818641394431e+00
2568 5.057499999999999574e+01 7.042415099772235010e+00
2569 5.001399999999999579e+01 7.372318559144062533e+00
2570 5.039812500000000028e+01 7.635623080415368413e+00
2571 4.946424999999999983e+01 7.587087362646980360e+00
2572 4.910699999999999932e+01 7.529680761825164659e+00
2573 5.137737500000000068e+01 7.903830273863859723e+00
2574 4.933675000000000210e+01 7.637653336738155829e+00
2575 4.875175000000000125e+01 8.174223494753951158e+00
2576 4.996374999999999744e+01 7.707797323875186457e+00
2577 4.904387499999999278e+01 7.355082493243828345e+00
2578 4.852412499999999085e+01 7.951890689950525726e+00
2579 4.960974999999999824e+01 7.916769412436330811e+00
2580 5.052437500000000625e+01 7.562362794080755179e+00
2581 5.074262500000000387e+01 8.048569711712563191e+00
2582 5.108637499999999676e+01 8.052960136918404288e+00
2583 5.159050000000000580e+01 8.020306105832244015e+00
2584 4.951525000000000176e+01 8.252172327162556442e+00
2585 5.274625000000000341e+01 8.148495878745814380e+00
2586 5.100424999999999898e+01 8.181213175528277759e+00
2587 5.064737500000000381e+01 8.645302978600394539e+00
2588 5.047662499999999852e+01 8.045966355373160184e+00
2589 4.881462499999999949e+01 8.655696030897621185e+00
2590 5.006687499999999602e+01 7.778638401974465211e+00
2591 4.940962499999999835e+01 8.263385546224190747e+00
2592 4.933487499999999670e+01 7.710063728736090916e+00
2593 4.982062500000000682e+01 7.261085044901820496e+00
2594 5.000274999999999892e+01 6.886485457832426604e+00
2595 5.044662499999999739e+01 7.570822195560853451e+00
2596 5.120575000000000188e+01 7.172432249048260822e+00
2597 4.935875000000000057e+01 7.772259852252592971e+00
2598 5.040687499999999233e+01 7.390933029389581854e+00
2599 4.937999999999998835e+01 6.665945537300015822e+00
2600 5.013237500000000324e+01 6.912298966194016181e+00
2601 5.029387499999999989e+01 6.929334982155348932e+00
2602 5.261562500000000142e+01 6.929057529566835960e+00
2603 5.089074999999999704e+01 7.293226370985443019e+00
2604 4.970037499999999397e+01 6.542864598499410711e+00
2605 5.034237499999999699e+01 6.664565779501081089e+00
2606 5.059312499999999346e+01 6.898931666473575142e+00
2607 4.997050000000000836e+01 7.293721413825729805e+00
2608 5.048650000000000659e+01 6.821639543577481923e+00
2609 4.844100000000000961e+01 7.131467987465834213e+00
2610 5.090087499999999920e+01 7.329525213642549275e+00
2611 5.007962499999999295e+01 7.599794773005180026e+00
2612 5.093687499999999346e+01 6.961738406366032805e+00
2613 5.029662500000000591e+01 7.638259348375575186e+00
2614 5.085662500000000819e+01 7.293421755547725205e+00
2615 4.989187499999999886e+01 6.750771824941342203e+00
2616 5.085425000000000040e+01 7.027697779923201438e+00
2617 4.914612500000001205e+01 7.215584098925869938e+00
2618 4.996262499999999562e+01 7.534125114971668147e+00
2619 5.035812500000000824e+01 7.858153382072142534e+00
2620 4.823299999999999699e+01 7.990389246619966634e+00
2621 4.766674999999999329e+01 8.239278984212605295e+00
2622 4.791237499999999727e+01 7.181267536831284382e+00
2623 4.830887500000000045e+01 7.656044443031393421e+00
2624 4.766300000000000381e+01 7.132595644293878046e+00
2625 4.882637500000000585e+01 7.124556639577432904e+00
2626 4.736887500000000273e+01 6.911335540340367345e+00
2627 4.789987499999999443e+01 7.287475440433529350e+00
2628 4.739300000000000068e+01 6.831831976582122046e+00
2629 4.611287499999999540e+01 7.486667093568529552e+00
2630 4.849900000000000233e+01 7.454114310650863828e+00
2631 4.864287500000000364e+01 7.622130690540005915e+00
2632 4.842562500000000369e+01 7.276539450387586427e+00
2633 4.783049999999999358e+01 7.047001226142223018e+00
2634 4.920562500000000483e+01 6.819956946201851444e+00
2635 4.970162499999999994e+01 7.287517769998702377e+00
2636 4.963749999999999574e+01 6.419417915590165613e+00
2637 5.016262500000000557e+01 6.562866127733132160e+00
2638 5.085075000000000500e+01 6.433097510992469736e+00
2639 5.128487499999999955e+01 6.278107640437672110e+00
2640 4.980612499999999443e+01 6.563776081736172330e+00
2641 5.063612499999999983e+01 6.595230216408056734e+00
2642 5.004075000000000273e+01 6.208529512770113001e+00
2643 5.019875000000000398e+01 6.680460715189298071e+00
2644 4.932049999999999557e+01 6.090749543364921692e+00
2645 5.148437500000000711e+01 6.353516924550282496e+00
2646 5.112137500000000045e+01 6.371227086817489393e+00
2647 5.111987500000000040e+01 6.548896115084731129e+00
2648 5.043274999999999864e+01 6.389747412236848056e+00
2649 4.891450000000000387e+01 6.274848551459230706e+00
2650 5.038175000000000381e+01 5.972415350357633379e+00
2651 4.998499999999999943e+01 5.991475744234469936e+00
2652 5.138562499999999744e+01 6.384635808274178537e+00
2653 4.940274999999999750e+01 6.208300541789798288e+00
2654 5.119137499999998653e+01 6.537050553234758254e+00
2655 4.942000000000000171e+01 6.643069908747007979e+00
2656 5.056325000000000358e+01 6.434854169263472201e+00
2657 4.984837500000000432e+01 6.656578841495597310e+00
2658 5.054687500000000000e+01 6.273271807432058367e+00
2659 5.021712500000000290e+01 6.641311437315815525e+00
2660 4.932387500000000102e+01 6.293860873992359828e+00
2661 4.978737499999999727e+01 6.180386863238973127e+00
2662 5.132212500000000688e+01 6.561032708436368210e+00
2663 5.109987499999999727e+01 6.678351977746595836e+00
2664 4.992787500000000023e+01 6.806979686408054064e+00
2665 5.081825000000000614e+01 6.596891656184562969e+00
2666 4.940962499999999125e+01 6.715692720546173611e+00
2667 5.037874999999999659e+01 7.226658319094481975e+00
2668 5.040949999999999420e+01 7.026665672191183987e+00
2669 4.953362500000000068e+01 6.790711397143664563e+00
2670 5.099925000000000352e+01 6.483098289374264134e+00
2671 5.224812499999998749e+01 6.667507176686940262e+00
2672 5.211950000000000216e+01 6.445153954716675848e+00
2673 5.095375000000000654e+01 6.453668098816943477e+00
2674 4.984100000000000108e+01 6.637781486498329997e+00
2675 5.233312500000000256e+01 6.104677935908813247e+00
2676 5.389249999999999829e+01 6.980411561111563579e+00
2677 5.306262500000000415e+01 7.187419855939046975e+00
2678 5.414075000000000415e+01 6.665014147467167582e+00
2679 5.351899999999999835e+01 6.798637915053277858e+00
2680 5.286850000000000449e+01 6.941568122549830910e+00
2681 5.230937500000000284e+01 6.698370928203130070e+00
2682 5.108312500000000256e+01 6.931010666376286267e+00
2683 4.999762499999999932e+01 7.090352454959265138e+00
2684 5.274162499999999909e+01 7.061113414632062657e+00
2685 5.041174999999999784e+01 6.768539365951674824e+00
2686 4.947162500000000307e+01 6.390793434057845168e+00
2687 4.996487499999999926e+01 6.876898593382912317e+00
2688 4.945337500000000830e+01 6.711187308650896632e+00
2689 5.114062500000000000e+01 6.714250220932853175e+00
2690 4.923312499999999403e+01 7.164530339277088267e+00
2691 4.985900000000000176e+01 6.920922782133173357e+00
2692 5.051174999999999926e+01 6.783006988400312132e+00
2693 4.988037500000000080e+01 6.991633070896018154e+00
2694 5.203775000000000261e+01 6.687008462660079644e+00
2695 5.240287500000000165e+01 7.148059348604476781e+00
2696 5.230949999999999989e+01 7.077882674659844220e+00
2697 5.241925000000000523e+01 6.519856662415017823e+00
2698 5.072800000000000153e+01 6.433153384519133766e+00
2699 5.217887500000000500e+01 6.246282713136020348e+00
2700 5.221437500000000398e+01 5.948162901627431332e+00
2701 5.185837500000000233e+01 5.618960346278203843e+00
2702 5.208499999999999375e+01 6.478723133264764122e+00
2703 5.162212499999999693e+01 6.417311324742774659e+00
2704 5.069825000000000159e+01 6.363214350246854778e+00
2705 5.145687499999999659e+01 6.525648393161545435e+00
2706 5.089637499999999903e+01 6.960056561680866949e+00
2707 5.085287500000000449e+01 6.817110825978397237e+00
2708 4.938712499999999750e+01 6.328043265984507393e+00
2709 5.132700000000000529e+01 6.667569647180297210e+00
2710 5.029100000000000392e+01 6.927677088588208854e+00
2711 5.163612500000000693e+01 6.892327762260141100e+00
2712 5.021912499999999824e+01 6.673450490651134714e+00
2713 5.066762500000000102e+01 6.365888949946180375e+00
2714 5.039274999999999238e+01 6.151979906781027019e+00
2715 4.985474999999999568e+01 6.034046773181120926e+00
2716 4.997237499999999955e+01 6.087927282072024937e+00
2717 5.007424999999999216e+01 6.496402681845353300e+00
2718 5.030499999999999972e+01 5.970605523102325840e+00
2719 4.878099999999999881e+01 6.178683144995379628e+00
2720 4.888574999999999449e+01 6.624026692064843402e+00
2721 4.902737499999999926e+01 6.705930344053453673e+00
2722 4.850687500000000085e+01 6.607504924415256831e+00
2723 4.923799999999999955e+01 6.228488645931692602e+00
2724 4.899937500000000057e+01 5.933056229027067197e+00
2725 4.925850000000000506e+01 6.258108088212441800e+00
2726 4.815950000000000131e+01 6.104291789388838652e+00
2727 4.845949999999999847e+01 6.196059814006800615e+00
2728 4.999300000000000210e+01 6.347095684248031056e+00
2729 5.037449999999999051e+01 5.824853909112226447e+00
2730 4.898899999999999721e+01 6.088328341999961424e+00
2731 4.848012499999999392e+01 6.764321941345774469e+00
2732 4.970550000000000068e+01 6.184975512784993690e+00
2733 5.018174999999999386e+01 6.059818658977140338e+00
2734 4.927449999999999619e+01 6.996081405419036336e+00
2735 5.015474999999999284e+01 7.003776061324883173e+00
2736 4.945162499999999994e+01 6.594027685947858153e+00
2737 4.874787500000000762e+01 7.195921510735916904e+00
2738 4.964887500000000387e+01 6.860578595856319239e+00
2739 4.958262500000000017e+01 6.849769676642191385e+00
2740 4.817374999999999829e+01 6.996004008427775922e+00
2741 4.929425000000000523e+01 7.369287825474554410e+00
2742 4.824225000000000563e+01 6.893525596415631895e+00
2743 5.055324999999999847e+01 6.833682676982264503e+00
2744 4.870712500000000489e+01 6.970111554069409188e+00
2745 4.944562499999999972e+01 6.630719521518526172e+00
2746 4.845087500000000347e+01 6.835319086456159710e+00
2747 4.937624999999999886e+01 6.434489538198620018e+00
2748 4.852799999999999869e+01 7.140132489579587016e+00
2749 4.838075000000000614e+01 7.492897108991787292e+00
2750 4.802087499999999665e+01 7.445756791701691135e+00
2751 4.902474999999999739e+01 7.388163364357713370e+00
2752 4.853737499999999727e+01 7.646530559135747751e+00
2753 4.807412499999999511e+01 7.462463514227179573e+00
2754 4.837800000000000722e+01 7.248965779681953769e+00
2755 4.823937499999999545e+01 6.774071289984838984e+00
2756 4.868449999999999989e+01 6.511095618730382562e+00
2757 4.953725000000000733e+01 6.297735455478222555e+00
2758 4.857900000000000063e+01 6.394835560336950664e+00
2759 4.704199999999999449e+01 6.321426441081158032e+00
2760 4.631625000000000369e+01 6.865070949992977845e+00
2761 4.784774999999999778e+01 6.786120586696607226e+00
2762 4.858100000000000307e+01 7.216190147855030546e+00
2763 4.722437500000000199e+01 7.078002059500750676e+00
2764 4.771737500000000409e+01 7.391589168477024074e+00
2765 4.936212499999999892e+01 7.023006426287240700e+00
2766 4.834549999999999415e+01 7.510939767266144429e+00
2767 4.633424999999999727e+01 6.905230039501761397e+00
2768 4.832287499999999625e+01 6.638873837193465022e+00
2769 4.984724999999998829e+01 7.312253093588014785e+00
2770 4.814937499999999915e+01 7.007283130646774438e+00
2771 4.894562499999999972e+01 6.723057774688305344e+00
2772 4.876362499999999756e+01 6.485893490726382993e+00
2773 5.034612500000000068e+01 6.047165142748448297e+00
2774 4.937800000000000011e+01 6.921588491813133182e+00
2775 4.840650000000000119e+01 6.696673518901007149e+00
2776 4.889799999999999613e+01 7.312287398618847689e+00
2777 4.847862500000000097e+01 7.047813869690150668e+00
2778 4.829525000000001000e+01 7.142149181422039916e+00
2779 4.656237499999999585e+01 6.450435171699416159e+00
2780 4.766100000000000136e+01 6.861020459814997530e+00
2781 4.718412500000000875e+01 7.269021481253296280e+00
2782 4.512537499999999824e+01 7.029271090272937172e+00
2783 4.717100000000000648e+01 6.328046447660605089e+00
2784 4.723874999999999602e+01 5.969138486702875390e+00
2785 4.609799999999999898e+01 6.406287163306839894e+00
2786 4.793925000000000836e+01 6.898084699642176076e+00
2787 4.685912499999999170e+01 7.563924527893695071e+00
2788 4.697350000000000136e+01 6.553769056333157650e+00
2789 4.746687500000000171e+01 6.860003529147916446e+00
2790 4.801474999999999227e+01 6.841967130214634096e+00
2791 4.787500000000000000e+01 6.787304223695883820e+00
2792 4.710199999999999676e+01 6.971481050053136563e+00
2793 4.855787500000000279e+01 6.873610199154580158e+00
2794 4.734775000000000489e+01 6.658314634608181848e+00
2795 4.798099999999999454e+01 6.939090349246073153e+00
2796 4.807862499999999528e+01 6.766228424447173317e+00
2797 4.782762499999999051e+01 7.183216118880653589e+00
2798 4.735775000000001000e+01 6.766591769841557635e+00
2799 4.729974999999999596e+01 6.191113181786252362e+00
2800 4.697212500000000546e+01 6.605913878482057910e+00
2801 4.637800000000000011e+01 6.632540668458052124e+00
2802 4.606062499999999460e+01 6.194971408170248495e+00
2803 4.565925000000000011e+01 6.912512067688379780e+00
2804 4.594199999999999307e+01 6.301844506769427312e+00
2805 4.551012499999998795e+01 6.726438220832172021e+00
2806 4.522362500000000551e+01 7.164992921179117680e+00
2807 4.581750000000000256e+01 7.243118432346662416e+00
2808 4.610862499999999642e+01 6.830676288666215790e+00
2809 4.428137499999999704e+01 7.153690524690516028e+00
2810 4.511625000000000085e+01 7.107158782589389823e+00
2811 4.667000000000000171e+01 7.663584295223743403e+00
2812 4.589074999999999704e+01 7.201749639302070349e+00
2813 4.597987499999999983e+01 7.329478297083761973e+00
2814 4.678087500000000176e+01 7.343476187315640225e+00
2815 4.696099999999999852e+01 7.411338039197105765e+00
2816 4.623812499999999659e+01 7.353153950086444013e+00
2817 4.747849999999999682e+01 7.606566024659221270e+00
2818 4.645224999999999937e+01 7.064921694873022240e+00
2819 4.620037500000000108e+01 6.708771175524387509e+00
2820 4.794412499999999255e+01 6.253949393277168589e+00
2821 4.810199999999999676e+01 7.038705518417430973e+00
2822 4.763387499999999619e+01 6.610330323245721118e+00
2823 4.672475000000000023e+01 6.599347275370306853e+00
2824 4.736762500000000387e+01 6.522969398923842199e+00
2825 4.497662499999999852e+01 6.185693321936263089e+00
2826 4.626087499999999864e+01 6.151980883822857571e+00
2827 4.620937500000000142e+01 6.509599725927613711e+00
2828 4.552049999999999841e+01 6.552833919381751748e+00
2829 4.651099999999999568e+01 5.810983318251739860e+00
2830 4.698537500000000477e+01 5.920051068554803564e+00
2831 4.825450000000000017e+01 5.255833782569611756e+00
2832 4.830312499999998721e+01 5.553458467583229030e+00
2833 4.832350000000000989e+01 5.154565082283857791e+00
2834 4.834599999999999653e+01 5.072744427945291790e+00
2835 4.818599999999999994e+01 6.092448391759259785e+00
2836 4.883525000000000205e+01 6.319284212704592285e+00
2837 4.974524999999999864e+01 6.459386052844923398e+00
2838 5.013324999999999676e+01 6.473722356452853433e+00
2839 5.026762500000000244e+01 6.383840365371526993e+00
2840 4.984962500000000318e+01 6.544876478822719612e+00
2841 4.946399999999999864e+01 6.269335281750369582e+00
2842 5.156899999999999551e+01 5.977129688445783628e+00
2843 4.923874999999999602e+01 6.908888567793483482e+00
2844 4.839925000000000210e+01 6.204152885240457493e+00
2845 4.880087499999999778e+01 6.716061123431789071e+00
2846 4.916075000000000017e+01 6.210459339770087794e+00
2847 4.959737499999999955e+01 5.905127782109957479e+00
2848 4.972849999999999682e+01 6.393237811840725371e+00
2849 4.964650000000000318e+01 5.510596057256418767e+00
2850 4.959112500000000523e+01 5.835126544893596723e+00
2851 4.901012500000000216e+01 5.788897702276477375e+00
2852 4.827337500000000148e+01 6.011492054124073725e+00
2853 4.756437499999999829e+01 5.598837407046830528e+00
2854 4.905724999999999625e+01 5.807451656465811851e+00
2855 4.913787500000000108e+01 6.322680662794213369e+00
2856 4.784799999999999187e+01 6.048003017525700464e+00
2857 4.724987500000000296e+01 5.609552988645519100e+00
2858 4.560262499999999619e+01 6.227642900150655692e+00
2859 4.679662499999999881e+01 5.732989068042678049e+00
2860 4.658825000000000216e+01 5.860854259272917588e+00
2861 4.706799999999999784e+01 5.898768025507528989e+00
2862 4.710237500000000210e+01 6.340057186102256992e+00
2863 4.828649999999999665e+01 5.797531861706323397e+00
2864 4.816174999999999784e+01 6.295461641010727583e+00
2865 4.793350000000000222e+01 6.227186445839725693e+00
2866 4.859187499999999460e+01 5.942161197844761489e+00
2867 4.861137499999999534e+01 5.751752344224921210e+00
2868 5.048287499999999994e+01 6.360615301499681351e+00
2869 4.910524999999999807e+01 6.209739235039382521e+00
2870 4.986649999999999494e+01 6.447864658648629010e+00
2871 4.991062500000000313e+01 6.211982737363077156e+00
2872 4.941237499999999017e+01 6.711521034146943343e+00
2873 4.837800000000000011e+01 5.830226555417893586e+00
2874 4.978024999999999523e+01 5.687750697084699603e+00
2875 4.953212500000000063e+01 5.539674275277551629e+00
2876 4.948812499999999659e+01 5.554929810643144172e+00
2877 4.867687499999999545e+01 6.194256564646952512e+00
2878 5.018274999999999864e+01 5.808992180097809488e+00
2879 4.954812499999999886e+01 6.019817549242824306e+00
2880 4.738899999999999579e+01 6.423934478767664658e+00
2881 4.914287500000000364e+01 6.301405327974219261e+00
2882 4.865412500000000051e+01 6.209377043123719631e+00
2883 4.766074999999999307e+01 6.297050777323262238e+00
2884 4.750737500000000324e+01 6.330185848223325529e+00
2885 4.870187500000000114e+01 6.111647157879934511e+00
2886 5.034362500000000296e+01 6.581597246151337899e+00
2887 5.026624999999999943e+01 6.816188984574702125e+00
2888 5.112462499999999466e+01 6.378820048942976051e+00
2889 4.886712500000000858e+01 6.494790449461928183e+00
2890 4.749512500000000159e+01 6.267385498150074952e+00
2891 4.773662499999999653e+01 6.738232933087641818e+00
2892 5.022499999999999432e+01 6.287366673536703310e+00
2893 4.739662500000000023e+01 6.731482987930435868e+00
2894 4.881262499999999704e+01 6.557397032496726119e+00
2895 4.839724999999999966e+01 6.248696831015046804e+00
2896 4.891487500000000210e+01 6.751308885684454530e+00
2897 5.057549999999999812e+01 6.274970291264333255e+00
2898 5.026725000000000421e+01 6.013597970823083116e+00
2899 5.077862499999999812e+01 6.744311216076617654e+00
2900 4.927512500000000273e+01 6.729166050293443391e+00
2901 5.081900000000000261e+01 6.525610258818709930e+00
2902 4.954437500000000227e+01 6.938422346203556579e+00
2903 4.944137500000000074e+01 6.712230252814400444e+00
2904 4.889050000000000296e+01 6.437973031164389681e+00
2905 4.892037499999999284e+01 6.454768777175281080e+00
2906 5.002924999999999756e+01 6.837871422155983758e+00
2907 4.883462499999999551e+01 6.544788315277803470e+00
2908 4.830637500000000273e+01 6.756325998502948238e+00
2909 4.734462500000000063e+01 7.126490317684214482e+00
2910 4.703412500000000307e+01 6.460251215213838272e+00
2911 4.680574999999999619e+01 7.209647063028640446e+00
2912 4.625199999999999534e+01 7.516243191831274650e+00
2913 4.791737499999999983e+01 7.191034070149220803e+00
2914 4.930712499999999920e+01 7.179008965896469086e+00
2915 4.864150000000000063e+01 6.803238208750300053e+00
2916 4.953399999999999892e+01 6.776653188521601479e+00
2917 4.720000000000000284e+01 7.027389509092261122e+00
2918 4.873174999999999812e+01 6.642996320726625825e+00
2919 4.823599999999999710e+01 6.558973276169067113e+00
2920 4.758362499999999784e+01 6.383851876359354804e+00
2921 4.784612500000000068e+01 5.990969405690691474e+00
2922 4.672449999999999903e+01 6.612199260646945298e+00
2923 4.620525000000000659e+01 6.350717301391040515e+00
2924 4.669500000000000028e+01 6.379565259972657110e+00
2925 4.805100000000000193e+01 6.708409251640807369e+00
2926 4.818437500000000284e+01 6.836346520477649236e+00
2927 4.830187500000000256e+01 6.153359030433854571e+00
2928 4.900162499999999000e+01 6.476838520203886951e+00
2929 4.973900000000000432e+01 6.864983819627688888e+00
2930 4.883274999999999721e+01 7.050119617225474755e+00
2931 5.044237500000000551e+01 6.917686422175181704e+00
2932 4.913787499999999397e+01 7.511968919326134753e+00
2933 4.939875000000000682e+01 7.024857824962544406e+00
2934 4.970799999999999841e+01 7.124717926434000148e+00
2935 5.067749999999999488e+01 7.125196321856681614e+00
2936 4.967374999999999829e+01 7.021401700226066467e+00
2937 4.955649999999999267e+01 7.414584833286350651e+00
2938 4.867925000000000324e+01 7.570580378903422059e+00
2939 5.042512500000000131e+01 7.131477893899123899e+00
2940 4.861437499999999545e+01 7.589814642700233094e+00
2941 5.053650000000000375e+01 7.563519935354173107e+00
2942 5.018275000000000574e+01 7.367077167519523684e+00
2943 4.975175000000000125e+01 6.979829210280684926e+00
2944 4.996449999999999392e+01 7.232380784534231388e+00
2945 4.912012500000000159e+01 6.787391059064731280e+00
2946 4.965137500000000159e+01 7.223745068214053155e+00
2947 4.955750000000000455e+01 7.344851257854034365e+00
2948 5.015649999999999409e+01 7.907879873502758450e+00
2949 5.102637499999999449e+01 7.070174980016185273e+00
2950 4.947087499999999238e+01 7.748247516449889183e+00
2951 4.945312500000000000e+01 7.291236478723746472e+00
2952 4.947362499999999130e+01 7.190168606632034276e+00
2953 4.922012499999999591e+01 7.916555300518771432e+00
2954 4.847675000000000267e+01 7.538305012463841770e+00
2955 4.897212499999999835e+01 7.882445500995986620e+00
2956 4.805212499999999665e+01 7.687160300294372028e+00
2957 4.961187499999999773e+01 7.791877993777999833e+00
2958 4.828212500000000063e+01 7.379814397728567066e+00
2959 4.867300000000000892e+01 7.590011188644585793e+00
2960 4.989587500000000375e+01 7.739567836444220639e+00
2961 4.915162499999999568e+01 7.484589271332587224e+00
2962 4.946449999999999392e+01 7.526104080133359631e+00
2963 4.863175000000000381e+01 7.980972359599266319e+00
2964 4.858987499999999216e+01 7.835057036401961383e+00
2965 4.735774999999999579e+01 7.720168006895153034e+00
2966 4.908549999999999613e+01 8.329355157738802973e+00
2967 4.817487500000000011e+01 8.097328273567885759e+00
2968 4.608149999999999835e+01 7.870367927390688578e+00
2969 4.650287500000000307e+01 8.014042837882879411e+00
2970 4.738750000000000284e+01 8.406481602757482463e+00
2971 4.510087500000000915e+01 8.478297174693858906e+00
2972 4.697962499999999864e+01 8.052834559057256314e+00
2973 4.700874999999999915e+01 8.378877568307553148e+00
2974 4.640137499999999449e+01 8.541765921666717887e+00
2975 4.615362499999999812e+01 8.667291164086208255e+00
2976 4.549949999999999761e+01 8.161509714048007069e+00
2977 4.563349999999999795e+01 8.654228276542051290e+00
2978 4.647487500000000438e+01 8.630050998251508787e+00
2979 4.573349999999999937e+01 8.776731577728691391e+00
2980 4.701537499999999881e+01 7.890101246850186989e+00
2981 4.704650000000000176e+01 8.053260356836851486e+00
2982 4.600150000000000716e+01 8.353234889849559863e+00
2983 4.648512499999999648e+01 8.261161762725741653e+00
2984 4.605100000000000193e+01 7.753870678570798702e+00
2985 4.638975000000000648e+01 8.233824276175528922e+00
2986 4.716312499999999375e+01 8.296536369619664342e+00
2987 4.667124999999999346e+01 8.189460257226205186e+00
2988 4.557124999999999915e+01 8.418510519515164603e+00
2989 4.578574999999999307e+01 7.949327331506577998e+00
2990 4.552025000000000432e+01 7.663422297165117136e+00
2991 4.823937499999999545e+01 7.668377704772167291e+00
2992 4.713437500000000568e+01 7.779097676099513414e+00
2993 4.596499999999999631e+01 7.959397101461266111e+00
2994 4.749750000000000938e+01 8.182842990443480957e+00
2995 4.667412499999999653e+01 8.097436097767111818e+00
2996 4.794025000000000603e+01 7.458097473866072136e+00
2997 4.626825000000000188e+01 7.897880015686963517e+00
2998 4.690237499999999926e+01 7.701384114514537416e+00
2999 4.872650000000000148e+01 7.851187036047479140e+00
3000 4.680762499999999449e+01 8.284601668791740536e+00
3001 4.683125000000000426e+01 8.386423801578805737e+00
3002 4.820824999999999250e+01 8.229346391022648532e+00
3003 4.830450000000000443e+01 8.625815347330940241e+00
3004 4.699887500000000529e+01 8.516597692956493049e+00
3005 4.738149999999999551e+01 8.232109884850299153e+00
3006 4.692137499999999761e+01 8.422062171273545061e+00
3007 4.720387499999999648e+01 7.844409447254260037e+00
3008 4.599900000000000233e+01 8.148290507063428834e+00
3009 4.754662499999999881e+01 7.788970956458038941e+00
3010 4.864325000000000188e+01 7.719567551339096667e+00
3011 4.880962499999999693e+01 7.401421024745645560e+00
3012 4.883387499999999903e+01 7.121195511546629220e+00
3013 4.920024999999999693e+01 7.499062207515517109e+00
3014 4.935487499999999272e+01 7.888900502520732161e+00
3015 4.837649999999999295e+01 8.026864979943912459e+00
3016 4.931125000000000114e+01 7.815478619680785499e+00
3017 4.906174999999999642e+01 7.571544807596233717e+00
3018 4.892362500000000125e+01 7.440068701248454985e+00
3019 4.811700000000000443e+01 7.491023000481975558e+00
3020 4.906162500000000648e+01 7.677611933280221734e+00
3021 4.829949999999999477e+01 7.519490418655375485e+00
3022 4.804812500000000597e+01 7.643390687461413258e+00
3023 4.772812500000000568e+01 7.828304544722431757e+00
3024 4.771887499999999704e+01 7.770322186928406261e+00
3025 4.887400000000000233e+01 7.360626777829452294e+00
3026 4.803499999999999659e+01 7.011067195423961174e+00
3027 4.911775000000000091e+01 7.718880862757079520e+00
3028 4.766474999999999795e+01 7.314234129315077659e+00
3029 4.668900000000000716e+01 7.456970629468107070e+00
3030 4.689162500000000477e+01 7.628294960084256893e+00
3031 4.708675000000000921e+01 7.707460593781034319e+00
3032 4.825337499999999835e+01 7.610058068802555198e+00
3033 4.715150000000000574e+01 6.983199976103361628e+00
3034 4.761037500000000477e+01 6.488734781183991274e+00
3035 4.536262500000000131e+01 6.950257665946412367e+00
3036 4.647800000000000864e+01 6.555932289728136020e+00
3037 4.555212500000000375e+01 7.069962463296525002e+00
3038 4.561787499999999795e+01 7.161028929293043355e+00
3039 4.567025000000000290e+01 6.846446271949228723e+00
3040 4.727787499999999454e+01 7.075892683165273311e+00
3041 4.480624999999999858e+01 7.082201246236051517e+00
3042 4.623987499999999784e+01 6.948748541638406273e+00
3043 4.575199999999999534e+01 6.668122449385585071e+00
3044 4.538425000000000153e+01 6.927717334081804346e+00
3045 4.699712499999999693e+01 6.701575664623347528e+00
3046 4.694212499999999721e+01 6.717764586893609113e+00
3047 4.661962500000000631e+01 7.028820740212888829e+00
3048 4.574849999999999994e+01 7.003935590080764939e+00
3049 4.633612499999999557e+01 7.366258144059429469e+00
3050 4.649125000000000085e+01 6.730646801547938374e+00
3051 4.603162499999999824e+01 7.150259278379131445e+00
3052 4.590387499999999932e+01 7.605639084828563767e+00
3053 4.682375000000000398e+01 7.132832113609395286e+00
3054 4.726149999999999807e+01 7.416081445075963785e+00
3055 4.616137499999999960e+01 7.396329611151524652e+00
3056 4.712124999999999631e+01 7.319377414930007930e+00
3057 4.504637499999999761e+01 7.561605229995604027e+00
3058 4.530774999999999864e+01 7.288127566781984257e+00
3059 4.439300000000000068e+01 7.365705609444352042e+00
3060 4.519825000000000159e+01 7.085619540550952777e+00
3061 4.650087499999999352e+01 7.206750293642889105e+00
3062 4.667725000000000080e+01 7.605988335166410153e+00
3063 4.595387500000000358e+01 7.265797494592171724e+00
3064 4.522437500000000199e+01 7.834727322427811558e+00
3065 4.580499999999999972e+01 7.672919683454922257e+00
3066 4.483387500000000614e+01 8.158537658944883475e+00
3067 4.624149999999999494e+01 7.880581474421795463e+00
3068 4.598799999999999955e+01 7.884884936937888611e+00
3069 4.584337499999999466e+01 7.795353738240290653e+00
3070 4.610225000000000506e+01 8.010095178800154869e+00
3071 4.472587500000000915e+01 7.265219661677262408e+00
3072 4.582687500000000114e+01 7.107989541788302112e+00
3073 4.605987499999999812e+01 7.614676522671325998e+00
3074 4.749725000000000108e+01 7.381153866329945856e+00
3075 4.679987500000000011e+01 7.382186416971727283e+00
3076 4.533737500000000153e+01 7.607886163255000334e+00
3077 4.510337499999999977e+01 6.815948801197590612e+00
3078 4.602300000000000324e+01 6.657975091009277868e+00
3079 4.590874999999999773e+01 7.023540305977284959e+00
3080 4.697087499999999949e+01 6.880008281330179720e+00
3081 4.678537500000000193e+01 6.837312723526464353e+00
3082 4.541537499999999028e+01 6.619427049737527824e+00
3083 4.699962500000000176e+01 6.680996529189853206e+00
3084 4.625824999999999676e+01 6.886295549744978040e+00
3085 4.707325000000000159e+01 6.801324410891417926e+00
3086 4.567450000000000188e+01 6.463481279465423945e+00
3087 4.418212499999999920e+01 6.923781764319400622e+00
3088 4.450462499999999721e+01 7.535517062836290414e+00
3089 4.409249999999999403e+01 6.789298589968627340e+00
3090 4.523087499999999750e+01 6.733080214130964691e+00
3091 4.474950000000000472e+01 6.232807531020831959e+00
3092 4.472599999999999909e+01 6.898860786843722614e+00
3093 4.375300000000000722e+01 7.116052181951029176e+00
3094 4.421375000000000455e+01 7.053285891496776649e+00
3095 4.324912499999999937e+01 7.256957513822295702e+00
3096 4.610849999999999937e+01 7.407952603874433883e+00
3097 4.531224999999999881e+01 7.343194561441736212e+00
3098 4.468699999999999761e+01 6.917300035508795908e+00
3099 4.440525000000000233e+01 6.797660943639914244e+00
3100 4.262962500000000432e+01 7.413409286424624156e+00
3101 4.258812500000000512e+01 6.951971537892820407e+00
3102 4.189562499999999545e+01 6.974723200012805435e+00
3103 4.242712500000000375e+01 6.827195758136855197e+00
3104 4.071649999999999636e+01 6.967502148367089809e+00
3105 4.300487500000000551e+01 6.877958250903525084e+00
3106 4.311262500000000131e+01 6.842138296380515960e+00
3107 4.268349999999999511e+01 6.900900217544085002e+00
3108 4.168449999999999989e+01 6.917300609251414656e+00
3109 4.164574999999999960e+01 7.162479925255462732e+00
3110 4.169687500000000568e+01 7.364795788999981774e+00
3111 4.344162500000000193e+01 7.038104336701527686e+00
3112 4.307312499999999744e+01 6.933054578966032722e+00
3113 4.510437499999999744e+01 7.370306559383868361e+00
3114 4.365362500000000523e+01 7.292380955356547290e+00
3115 4.319624999999999915e+01 7.785942873518113316e+00
3116 4.209287499999999937e+01 7.513823314060682712e+00
3117 4.234250000000000114e+01 7.657985882805608213e+00
3118 4.269637500000000330e+01 7.841547092924129103e+00
3119 4.352374999999999972e+01 7.732032278026101046e+00
3120 4.226100000000000279e+01 7.906824247920273052e+00
3121 4.172362500000000551e+01 8.087885776999874210e+00
3122 4.222200000000000841e+01 8.405755978048611965e+00
3123 4.259574999999999534e+01 8.318654223246539914e+00
3124 4.242662500000000136e+01 8.612901164346242311e+00
3125 4.423375000000000057e+01 8.450254361463771957e+00
3126 4.271387500000000159e+01 8.195122347770157134e+00
3127 4.196237500000000153e+01 8.619649407272714114e+00
3128 4.338624999999999687e+01 8.947782306858918844e+00
3129 4.449499999999999744e+01 8.529955614260252617e+00
3130 4.428074999999999761e+01 8.554884455951903277e+00
3131 4.412900000000000489e+01 8.783570100975456540e+00
3132 4.377262499999999790e+01 8.278073194321663664e+00
3133 4.294462500000000205e+01 8.393580158254692947e+00
3134 4.414362500000000011e+01 7.975674471748258831e+00
3135 4.271687500000000171e+01 8.214840631894318790e+00
3136 4.284837499999999721e+01 8.055894679785534862e+00
3137 4.255125000000000313e+01 7.750380760303812622e+00
3138 4.160825000000000529e+01 8.165445708422014448e+00
3139 4.201825000000000188e+01 8.162474168699555221e+00
3140 4.170524999999999949e+01 8.190090988410171136e+00
3141 4.071487499999999926e+01 7.857316066168642088e+00
3142 4.274362500000000153e+01 7.642313470772242212e+00
3143 4.406512500000000188e+01 7.880420175261715343e+00
3144 4.067862500000000381e+01 7.768349736143891349e+00
3145 4.294625000000000625e+01 7.816236957749393532e+00
3146 4.151162500000000222e+01 8.195104170969814916e+00
3147 4.121912500000000534e+01 8.321850302136651223e+00
3148 4.201812499999999773e+01 8.434383899471960433e+00
3149 4.257912500000000477e+01 8.023564471366318784e+00
3150 4.292687500000000256e+01 8.491998127718343170e+00
3151 4.279562500000000114e+01 8.710777134061970628e+00
3152 4.194850000000000279e+01 8.290478838704069986e+00
3153 4.254475000000000051e+01 8.080264941413584978e+00
3154 4.155525000000000091e+01 8.368490718070820122e+00
3155 4.258174999999999955e+01 7.930237249662678067e+00
3156 4.078200000000000358e+01 8.299051291789320217e+00
3157 4.007912499999999767e+01 8.067088886793168712e+00
3158 4.169337499999999608e+01 8.382857582474299463e+00
3159 4.186137499999999534e+01 7.868568788496220101e+00
3160 4.229162500000000335e+01 8.051209775046038075e+00
3161 4.211637499999999079e+01 7.746500498082786734e+00
3162 4.164699999999999136e+01 8.038522654614464358e+00
3163 4.143325000000000102e+01 8.152734709420361270e+00
3164 4.393249999999999744e+01 7.832791378636992263e+00
3165 4.221412500000000279e+01 7.929816470995519673e+00
3166 4.339312499999999773e+01 8.172648812191912526e+00
3167 4.293637499999999818e+01 8.003706975008322289e+00
3168 4.366712499999999864e+01 8.234486945989523576e+00
3169 4.473087500000000460e+01 8.393128631947794460e+00
3170 4.467600000000000193e+01 8.266449632777664647e+00
3171 4.468362499999999926e+01 7.317323917290178059e+00
3172 4.446412500000000279e+01 7.467167804038681744e+00
3173 4.365900000000000603e+01 7.440350825481953478e+00
3174 4.348737500000000722e+01 7.345680533350662067e+00
3175 4.297475000000000023e+01 8.137422979186192507e+00
3176 4.222562500000000085e+01 7.870249650458800872e+00
3177 4.233175000000000665e+01 7.707416480552188531e+00
3178 4.258337499999999665e+01 7.587282453507109281e+00
3179 4.401587499999999409e+01 7.332732783633388429e+00
3180 4.184074999999999989e+01 7.466523450019258767e+00
3181 4.276725000000000421e+01 7.015151833152827976e+00
3182 4.274949999999999761e+01 7.528145839531138250e+00
3183 4.167912499999999909e+01 7.071680863304131037e+00
3184 4.222187499999999716e+01 7.755596462066722374e+00
3185 4.192337500000000006e+01 7.452685600124083543e+00
3186 4.070862499999999784e+01 7.586568142813117532e+00
3187 4.186812499999999204e+01 7.763401748020764437e+00
3188 4.086299999999999955e+01 7.751571596698955346e+00
3189 4.228487500000000665e+01 7.744560555717274752e+00
3190 4.126337500000000347e+01 7.901387819035138982e+00
3191 4.231337500000000063e+01 7.382394684605861457e+00
3192 4.021950000000000358e+01 7.989128936013613291e+00
3193 4.298087500000000460e+01 7.674759034160086202e+00
3194 4.394274999999999665e+01 7.146146452262750692e+00
3195 4.287012500000000159e+01 8.230714968255908204e+00
3196 4.439525000000000432e+01 7.611512055658683273e+00
3197 4.453025000000000233e+01 7.867909495916784124e+00
3198 4.564625000000000199e+01 7.312342621703902701e+00
3199 4.424725000000000108e+01 7.829653174690275108e+00
3200 4.431774999999999665e+01 8.080045335094816039e+00
3201 4.252950000000000585e+01 8.444621309597014402e+00
3202 4.180562499999999915e+01 8.021060060743023357e+00
3203 4.252212500000000261e+01 7.932359281050743505e+00
3204 4.145912500000000023e+01 7.860830777575094075e+00
3205 4.256075000000000585e+01 7.585806070694629533e+00
3206 4.301712500000000006e+01 7.869208541916516531e+00
3207 4.278087499999999466e+01 8.156960956442164346e+00
3208 4.274062500000000142e+01 8.267532661595408783e+00
3209 4.302162500000000733e+01 8.304696859942984233e+00
3210 4.289024999999999466e+01 8.375678835828024305e+00
3211 4.183549999999999613e+01 8.110056450173450671e+00
3212 4.340162500000000279e+01 8.091729703332710244e+00
3213 4.269449999999999790e+01 8.230282365295858327e+00
3214 4.378762500000000557e+01 7.823880013573627501e+00
3215 4.328775000000000261e+01 8.061492630381019708e+00
3216 4.329149999999999920e+01 8.027239325415679971e+00
3217 4.456312500000000654e+01 7.368501858496874668e+00
3218 4.417187500000000000e+01 7.179343337915513601e+00
3219 4.392687500000000256e+01 7.720399047404989723e+00
3220 4.226074999999999449e+01 7.604013401138077555e+00
3221 4.090375000000000227e+01 7.653021902633462048e+00
3222 4.171712499999999579e+01 7.117125410404250729e+00
3223 4.299487500000000040e+01 7.415407628372284066e+00
3224 4.146525000000001171e+01 7.525654537044434989e+00
3225 4.265274999999999750e+01 7.336704643328467057e+00
3226 4.273274999999999579e+01 7.737764492147425344e+00
3227 4.259450000000000358e+01 7.917755164423184056e+00
3228 4.280499999999999972e+01 8.132630451612811839e+00
3229 4.254899999999999949e+01 7.925685833888445941e+00
3230 4.237062500000000398e+01 7.678270445178189796e+00
3231 4.335462499999999864e+01 7.573425921308458264e+00
3232 4.500600000000000023e+01 7.596835132556846837e+00
3233 4.338949999999999818e+01 7.538678338657910594e+00
3234 4.486574999999999136e+01 7.619758782168729816e+00
3235 4.461025000000000773e+01 7.778824030963002123e+00
3236 4.374162500000000620e+01 7.706074910698497149e+00
3237 4.320724999999998772e+01 7.983659205194538089e+00
3238 4.449799999999999756e+01 7.733137299957889788e+00
3239 4.330762500000000159e+01 7.742915850830799585e+00
3240 4.385487499999999983e+01 7.495239831964809696e+00
3241 4.297625000000000028e+01 7.776420958878671463e+00
3242 4.315275000000000460e+01 7.022448699861572052e+00
3243 4.423525000000000063e+01 6.800515467020679772e+00
3244 4.287487500000000296e+01 6.622027905118783586e+00
3245 4.357225000000000392e+01 6.412489648505290241e+00
3246 4.439187500000000597e+01 6.716278150968128635e+00
3247 4.460637499999999989e+01 6.756515262918220799e+00
3248 4.518074999999999619e+01 6.498110808991910403e+00
3249 4.399837500000000290e+01 6.445769259118485195e+00
3250 4.494650000000000034e+01 6.948113374776636597e+00
3251 4.434699999999999420e+01 6.831777925620825975e+00
3252 4.345062500000000227e+01 6.493684265638179909e+00
3253 4.500375000000000369e+01 6.731825425149370545e+00
3254 4.473550000000000182e+01 6.632186524348512080e+00
3255 4.469412500000000676e+01 6.816907343687595322e+00
3256 4.492712499999999665e+01 6.958692779622612790e+00
3257 4.440025000000000688e+01 6.752103262016769136e+00
3258 4.440050000000000097e+01 7.436476454780179601e+00
3259 4.513612499999999983e+01 7.179918537223933583e+00
3260 4.382349999999999568e+01 7.269044843547190382e+00
3261 4.354899999999999949e+01 6.716382745756826367e+00
3262 4.449762500000000642e+01 6.506375226790787281e+00
3263 4.450649999999999551e+01 6.194887978204285162e+00
3264 4.311862499999999443e+01 6.343453877171085331e+00
3265 4.479937500000000483e+01 6.049032737599199017e+00
3266 4.369962500000000460e+01 6.044109257516518063e+00
3267 4.455012500000000841e+01 6.777301475876800652e+00
3268 4.347962499999999864e+01 6.200330925990714448e+00
3269 4.382050000000000267e+01 6.486009898716621258e+00
3270 4.277012500000000017e+01 6.846371124630322491e+00
3271 4.292100000000000648e+01 6.712125781002617586e+00
3272 4.298912499999998715e+01 6.749442846074175328e+00
3273 4.348849999999999483e+01 6.407588643066125300e+00
3274 4.391262499999999847e+01 6.680048011470191227e+00
3275 4.316012499999999363e+01 7.032317850994924235e+00
3276 4.464012499999999761e+01 7.359827705688623212e+00
3277 4.254712500000000830e+01 7.040454582796615846e+00
3278 4.278262499999999591e+01 7.134604692836657769e+00
3279 4.413362499999999500e+01 6.863776484053575544e+00
3280 4.314050000000000296e+01 7.628781216141278243e+00
3281 4.215987499999999955e+01 7.271685203663031061e+00
3282 4.247812499999999858e+01 7.429953594735424716e+00
3283 4.160787499999999284e+01 6.789793740970476499e+00
3284 4.210187499999999972e+01 6.607667840843839180e+00
3285 4.082775000000000176e+01 6.839214377740142403e+00
3286 4.340987500000000665e+01 6.961076064978881206e+00
3287 4.207637500000000585e+01 7.045600699500140784e+00
3288 4.262500000000000000e+01 6.682583171480172446e+00
3289 4.385987500000000239e+01 7.218875634052843715e+00
3290 4.514312500000000483e+01 7.273816824829443028e+00
3291 4.427237499999999670e+01 7.458026393460059467e+00
3292 4.437825000000000131e+01 7.459825198500799281e+00
3293 4.565000000000000568e+01 7.521909724680958753e+00
3294 4.553362500000000068e+01 7.278049270618250688e+00
3295 4.603549999999999898e+01 6.880446742399798588e+00
3296 4.719362500000000438e+01 6.720120290351719206e+00
3297 4.645024999999999693e+01 7.185478471694663583e+00
3298 4.664325000000000188e+01 7.351475848320356832e+00
3299 4.754962499999999181e+01 7.360570776393421610e+00
3300 4.607637499999999875e+01 6.357538792492491098e+00
3301 4.551849999999999596e+01 7.450105120902657418e+00
3302 4.477850000000000819e+01 7.042543907388862934e+00
3303 4.519300000000000495e+01 7.378443731997283095e+00
3304 4.456237499999999585e+01 7.282285218119848302e+00
3305 4.367287500000000477e+01 6.910479651491050923e+00
3306 4.489150000000000063e+01 7.324407616831547507e+00
3307 4.406087499999999579e+01 7.412535595271826594e+00
3308 4.139062500000000000e+01 7.391893701755111401e+00
3309 4.256675000000000608e+01 7.136376145648958058e+00
3310 4.235262499999999619e+01 6.828136376277708308e+00
3311 4.213974999999999937e+01 6.707497774762023468e+00
3312 4.033699999999999619e+01 6.892329753972889606e+00
3313 4.110362499999999386e+01 7.398794494158954294e+00
3314 4.112649999999999295e+01 7.426500376607409137e+00
3315 4.294737500000000097e+01 7.401005769778650212e+00
3316 4.167199999999999704e+01 7.151151423896714654e+00
3317 4.297187499999999716e+01 6.380230176680294463e+00
3318 4.426787500000000364e+01 6.586292176837576839e+00
3319 4.398737500000000722e+01 6.876324699506770166e+00
3320 4.307574999999999221e+01 6.575303559413626431e+00
3321 4.525337499999999835e+01 6.473715202980192984e+00
3322 4.500374999999999659e+01 6.743604724454681509e+00
3323 4.629400000000000404e+01 6.602810571075017343e+00
3324 4.641187500000000199e+01 6.975088887062433685e+00
3325 4.650399999999999068e+01 6.674792976658525667e+00
3326 4.488100000000000733e+01 5.990424358924833825e+00
3327 4.529312499999999631e+01 7.034601877588514185e+00
3328 4.548037499999999511e+01 7.066142792697928776e+00
3329 4.489424999999999955e+01 6.527330040754604212e+00
3330 4.252937499999999460e+01 7.225021526649375581e+00
3331 4.553150000000000119e+01 6.912218025442339098e+00
3332 4.536137499999999534e+01 7.117870801584337492e+00
3333 4.444687499999999858e+01 7.286030170035797227e+00
3334 4.541949999999999932e+01 7.238005832928017469e+00
3335 4.571250000000000568e+01 7.052145145716301577e+00
3336 4.651487500000000352e+01 7.339179825680241187e+00
3337 4.540550000000000352e+01 7.069498861747556262e+00
3338 4.445537499999999653e+01 7.366792034057081828e+00
3339 4.660674999999999102e+01 7.400796840015774869e+00
3340 4.565174999999999983e+01 7.294905634135201211e+00
3341 4.546937499999999943e+01 7.131745918202419432e+00
3342 4.556200000000000472e+01 7.747804249430932266e+00
3343 4.590137499999999449e+01 7.341164223357005802e+00
3344 4.560125000000000739e+01 7.555804789923937115e+00
3345 4.428875000000000028e+01 7.626186009709407188e+00
3346 4.100412499999999483e+01 7.249585221836618132e+00
3347 4.250537500000000080e+01 7.413427604138107085e+00
3348 4.416087499999999721e+01 7.479958738684451269e+00
3349 4.470250000000000057e+01 6.914230843430813955e+00
3350 4.357712500000000944e+01 7.187930342415810081e+00
3351 4.363512499999999505e+01 7.738052454908914690e+00
3352 4.227512499999999562e+01 7.743786415244280796e+00
3353 4.295862499999999784e+01 8.233337360499499269e+00
3354 4.300062499999999943e+01 7.469054161039861306e+00
3355 4.501775000000000659e+01 7.040766372859383893e+00
3356 4.452262499999999790e+01 7.621573482017795165e+00
3357 4.262975000000000136e+01 7.196883183343154577e+00
3358 4.365499999999999403e+01 7.249142108725693312e+00
3359 4.388912499999999994e+01 6.850279532246977610e+00
3360 4.322899999999999920e+01 6.577752014366306632e+00
3361 4.306775000000000375e+01 7.102449792479177404e+00
3362 4.300237500000000068e+01 6.933602772318073093e+00
3363 4.400362499999999955e+01 6.477926370417225854e+00
3364 4.211599999999999966e+01 6.652242469648862233e+00
3365 4.440337499999999693e+01 6.555142585066084493e+00
3366 4.218212499999999920e+01 6.358918256171553374e+00
3367 4.234812499999999602e+01 6.323812881278340292e+00
3368 4.233225000000000193e+01 6.863527563664874265e+00
3369 4.160399999999999920e+01 6.347247486607876077e+00
3370 4.213049999999999784e+01 6.192003335956787424e+00
3371 4.079099999999999682e+01 6.467808639234002399e+00
3372 4.248749999999999716e+01 6.144230535632593693e+00
3373 4.280637499999999562e+01 5.690916665884932613e+00
3374 4.241675000000000040e+01 6.098545614914058888e+00
3375 4.051462500000000233e+01 6.469997080122746880e+00
3376 4.082424999999999926e+01 6.489309954046539097e+00
3377 4.099125000000000796e+01 6.584572430001624177e+00
3378 3.965674999999999528e+01 7.301966307847324700e+00
3379 4.019624999999999915e+01 6.486501690409669507e+00
3380 4.006700000000000017e+01 6.731624613531268508e+00
3381 4.137550000000000239e+01 6.786924107705196718e+00
3382 4.107262500000000216e+01 6.776672934452929731e+00
3383 4.165137500000000159e+01 6.509452417776542710e+00
3384 4.149212499999999437e+01 6.348577920087447701e+00
3385 4.250199999999999534e+01 6.569303639846463483e+00
3386 4.129325000000000045e+01 6.672595589306870245e+00
3387 4.339062500000000000e+01 6.626260030971231174e+00
3388 3.998487499999999528e+01 6.593520625009211322e+00
3389 4.022850000000000392e+01 6.562640491353309180e+00
3390 4.060500000000000398e+01 6.803111629522919479e+00
3391 4.047087499999999949e+01 6.641679219702037784e+00
3392 3.924699999999999989e+01 6.504790383824830435e+00
3393 3.881700000000000728e+01 6.106516166153986624e+00
3394 3.918149999999999977e+01 6.742829452926271117e+00
3395 4.062887499999999363e+01 6.662091902223495232e+00
3396 3.893012499999999676e+01 7.024578382449147007e+00
3397 3.990350000000000108e+01 7.399148158318630486e+00
3398 3.978800000000000381e+01 7.034240186402509032e+00
3399 3.762775000000000603e+01 6.778902731429881534e+00
3400 3.981212500000000176e+01 6.601581828521999817e+00
3401 3.982662499999999994e+01 6.505312043191845639e+00
3402 3.811012499999999648e+01 7.296803763972405932e+00
3403 3.872687500000000682e+01 7.364085099822100133e+00
3404 4.065912500000000307e+01 7.053679264747005462e+00
3405 4.063374999999999915e+01 6.414127173547271354e+00
3406 4.077974999999999994e+01 7.092466563963308879e+00
3407 4.049725000000000108e+01 6.965869848209014670e+00
3408 4.052887499999999932e+01 6.928956666224856065e+00
3409 4.131400000000000006e+01 6.940468567575246439e+00
3410 4.174374999999999858e+01 6.891668653957291113e+00
3411 4.186825000000000330e+01 6.964073917143434933e+00
3412 4.017262500000000358e+01 7.061853346363606398e+00
3413 4.263725000000000165e+01 6.834921526501784861e+00
3414 4.311025000000000063e+01 6.291307512030983595e+00
3415 4.097650000000000148e+01 7.471337976309865070e+00
3416 4.210324999999999562e+01 6.857064688949455089e+00
3417 4.262700000000000244e+01 7.210596902302888189e+00
3418 4.263512500000000216e+01 6.826996009495822193e+00
3419 4.204224999999999568e+01 6.642917426077755039e+00
3420 4.291412499999999852e+01 7.086178907822739070e+00
3421 4.316774999999999807e+01 6.596386986331039815e+00
3422 4.387375000000000114e+01 7.122689747713815578e+00
3423 4.340250000000000341e+01 6.484520018860300716e+00
3424 4.334975000000000023e+01 6.402955954942802563e+00
3425 4.475462500000000432e+01 6.195083443590317707e+00
3426 4.554775000000000063e+01 6.103233719589762352e+00
3427 4.296487499999999926e+01 6.095082960462628208e+00
3428 4.378500000000000369e+01 6.130947525668442921e+00
3429 4.471650000000001057e+01 6.006735763395123939e+00
3430 4.169474999999999909e+01 6.655495332218894333e+00
3431 4.261399999999999721e+01 6.158623857039817295e+00
3432 4.219962499999999750e+01 6.380643710026195237e+00
3433 4.384349999999999170e+01 6.184930375517578405e+00
3434 4.295312500000000711e+01 6.404282396465030835e+00
3435 4.402875000000000227e+01 6.335619402310834758e+00
3436 4.286737499999999557e+01 6.083301591080855886e+00
3437 4.421412500000000279e+01 6.402431816889725624e+00
3438 4.223524999999999352e+01 5.823894784500960320e+00
3439 4.363312500000000682e+01 6.223399451459136422e+00
3440 4.258387500000000614e+01 6.246520632613957069e+00
3441 4.397112499999999358e+01 6.804951502484927417e+00
3442 4.421312500000000512e+01 6.426706236084070767e+00
3443 4.371774999999999523e+01 6.293807725033192746e+00
3444 4.399837499999999579e+01 6.228226164350237681e+00
3445 4.298850000000000193e+01 6.626803223934598641e+00
3446 4.321462499999999096e+01 6.523410004882174817e+00
3447 4.072500000000000142e+01 6.763625638756924019e+00
3448 4.106775000000000375e+01 6.466428319477258491e+00
3449 4.309950000000000614e+01 6.548003300148068639e+00
3450 4.370562499999999773e+01 6.404880870617099653e+00
3451 4.367800000000000438e+01 6.653356220735516580e+00
3452 4.441225000000000023e+01 7.166370831769557803e+00
3453 4.177037500000000136e+01 6.697000398820121880e+00
3454 4.322175000000000011e+01 7.075354948582967651e+00
3455 4.406874999999999432e+01 6.764578871200149557e+00
3456 4.269200000000000728e+01 7.101398616645878015e+00
3457 4.302937500000000171e+01 6.836717180822011741e+00
3458 4.306649999999999778e+01 6.992210527615712046e+00
3459 4.252662499999999568e+01 6.616364761279178275e+00
3460 4.352700000000000102e+01 6.709178703462890248e+00
3461 4.370712499999999778e+01 6.390003546647831101e+00
3462 4.390925000000000011e+01 6.583339363855359672e+00
3463 4.406237500000000296e+01 6.921892443403529604e+00
3464 4.364849999999999852e+01 6.933826448559986311e+00
3465 4.229787499999999767e+01 6.525354483755796409e+00
3466 4.445337500000000119e+01 6.790174463741476707e+00
3467 4.321600000000000108e+01 6.503685397526542289e+00
3468 4.555425000000000324e+01 6.222445090029924408e+00
3469 4.360337499999999267e+01 5.959604535268834269e+00
3470 4.352362499999999557e+01 5.877949650328495146e+00
3471 4.248225000000000051e+01 6.112311923870336727e+00
3472 4.289325000000000188e+01 6.374186410706663253e+00
3473 4.221162499999999795e+01 6.153705946260909165e+00
3474 4.244362499999999727e+01 6.403244619276767580e+00
3475 4.309837499999999721e+01 6.198092818907834811e+00
3476 4.218412500000000165e+01 6.130872790225049940e+00
3477 4.450262499999999477e+01 6.204449731184618066e+00
3478 4.362012500000000159e+01 6.214533762775118042e+00
3479 4.290187500000000398e+01 6.210687777526887388e+00
3480 4.542337500000000006e+01 6.276258046045179562e+00
3481 4.369299999999999784e+01 6.209789245115327816e+00
3482 4.420962499999999551e+01 5.973035647122562963e+00
3483 4.478137499999999704e+01 5.922888442140951781e+00
3484 4.391137499999999960e+01 6.553445796719987726e+00
3485 4.464037499999999881e+01 6.393351634553419593e+00
3486 4.403837499999999494e+01 6.788123714292990662e+00
3487 4.398550000000000182e+01 6.617095102365539105e+00
3488 4.305687500000000512e+01 6.692454081924796405e+00
3489 4.365837499999999949e+01 6.932976450760299336e+00
3490 4.205712499999999920e+01 7.682951163203621370e+00
3491 4.232737499999999642e+01 7.369663488623267256e+00
3492 4.247350000000000136e+01 7.610536333350626848e+00
3493 4.239674999999999727e+01 7.809777297060875867e+00
3494 4.169525000000000148e+01 7.107208083501388884e+00
3495 4.276912500000000250e+01 6.804616558901159351e+00
3496 4.261299999999999244e+01 7.124613910591927279e+00
3497 4.388599999999999568e+01 7.054596041765962333e+00
3498 4.359912500000000080e+01 7.463552876808863701e+00
3499 4.310912500000000591e+01 6.931400290159404953e+00
3500 4.212912500000000193e+01 7.311247103003143621e+00
3501 4.302587499999999920e+01 7.683431245294765510e+00
3502 4.394387499999999136e+01 7.371396936464749139e+00
3503 4.361724999999999852e+01 7.626367581764434078e+00
3504 4.467400000000000659e+01 7.520434931737659312e+00
3505 4.401950000000000074e+01 7.362020241160029066e+00
3506 4.413900000000000290e+01 7.778018720647951412e+00
3507 4.358525000000000915e+01 7.616637467064289346e+00
3508 4.261887500000000273e+01 8.099970066375052014e+00
3509 4.364437499999999659e+01 7.643772358792931598e+00
3510 4.393912500000000421e+01 7.373148738915543454e+00
3511 4.377874999999999517e+01 7.271145894368197027e+00
3512 4.346350000000000335e+01 7.227301478162509341e+00
3513 4.388437500000000568e+01 7.316352715701100351e+00
3514 4.429950000000000188e+01 7.266956608082229430e+00
3515 4.575224999999999653e+01 7.027063446396899948e+00
3516 4.501250000000000284e+01 7.928935877925233910e+00
3517 4.473425000000000296e+01 7.791668129623302796e+00
3518 4.493699999999999761e+01 7.385022401794052449e+00
3519 4.456275000000000119e+01 6.863442396016555591e+00
3520 4.449150000000000205e+01 7.089983206961775863e+00
3521 4.468949999999999534e+01 7.448811209683058543e+00
3522 4.471424999999999983e+01 7.577915840927999191e+00
3523 4.457399999999999807e+01 7.039985320474752228e+00
3524 4.414000000000000057e+01 7.408495195550846013e+00
3525 4.467312499999999886e+01 6.881837918657477182e+00
3526 4.484200000000000585e+01 7.153376451456332497e+00
3527 4.511675000000001035e+01 7.385079886479730682e+00
3528 4.391624999999999801e+01 7.389609072352034680e+00
3529 4.565337499999999693e+01 7.090964091577879103e+00
3530 4.454924999999999358e+01 7.292116196083788360e+00
3531 4.446987500000000182e+01 7.018126487081281617e+00
3532 4.409174999999999756e+01 6.849371870721976840e+00
3533 4.481875000000000142e+01 6.527233793283912178e+00
3534 4.623799999999999244e+01 6.161401798698085130e+00
3535 4.602387499999999676e+01 6.253553410955396075e+00
3536 4.444637500000000330e+01 6.474119684215519754e+00
3537 4.677150000000000318e+01 6.532380318459725999e+00
3538 4.479387499999999989e+01 6.943163043233384180e+00
3539 4.507374999999999687e+01 6.092295328296838619e+00
3540 4.340962500000000546e+01 6.080284753656433061e+00
3541 4.490524999999999523e+01 6.265064005434221706e+00
3542 4.449987500000000296e+01 6.770100498786695731e+00
3543 4.545274999999999466e+01 6.317546971901951025e+00
3544 4.472050000000000125e+01 6.134614937997331374e+00
3545 4.510387499999999505e+01 6.391168751775520462e+00
3546 4.401275000000000404e+01 6.438386275763321898e+00
3547 4.520937500000000142e+01 6.350084548988058408e+00
3548 4.365200000000000102e+01 6.595880046949761599e+00
3549 4.352162500000000023e+01 6.535310266490555797e+00
3550 4.321387500000000159e+01 6.741385884124411199e+00
3551 4.351075000000000159e+01 6.515494251086212607e+00
3552 4.345862500000000495e+01 6.841200776219542590e+00
3553 4.435025000000000261e+01 6.303206633705380035e+00
3554 4.372237500000000665e+01 6.365000375435720059e+00
3555 4.420012499999999278e+01 6.354208788367902372e+00
3556 4.403425000000000011e+01 6.571168383909173016e+00
3557 4.355112500000000608e+01 6.674030970011441966e+00
3558 4.345400000000000773e+01 6.335885035849371683e+00
3559 4.306925000000000381e+01 7.188825477238093953e+00
3560 4.154262500000000102e+01 7.044699095191849558e+00
3561 4.179162500000000335e+01 6.809307905675646921e+00
3562 4.079162499999999625e+01 6.853255330355557007e+00
3563 4.188199999999999790e+01 6.546872323388474690e+00
3564 4.275925000000000153e+01 6.862139814659671266e+00
3565 4.175324999999999420e+01 6.362461976187950619e+00
3566 4.173037499999999511e+01 7.174843412789360109e+00
3567 4.189462499999999778e+01 6.576359806956038945e+00
3568 4.249387499999999562e+01 6.708996113981724463e+00
3569 4.325474999999999426e+01 6.508956043286626247e+00
3570 4.226687499999999886e+01 6.541504759126286928e+00
3571 4.236137500000000244e+01 7.299344518811046179e+00
3572 4.353612500000000551e+01 7.242258279184874858e+00
3573 4.324600000000000222e+01 7.427796093896224860e+00
3574 4.291987499999999756e+01 6.564337603286553247e+00
3575 4.361449999999999960e+01 6.522341678319986791e+00
3576 4.281149999999999523e+01 6.593886785311071641e+00
3577 4.245775000000000432e+01 6.973537778519415475e+00
3578 4.231949999999999790e+01 7.320875735268971951e+00
3579 4.385862499999999642e+01 6.713897324155088775e+00
3580 4.282037500000000563e+01 6.844349453055919241e+00
3581 4.304687499999999289e+01 7.367119086771427128e+00
3582 4.269725000000000392e+01 7.663108931248953759e+00
3583 4.451887500000000841e+01 7.060567097083765731e+00
3584 4.298887499999999307e+01 7.545947619909765258e+00
3585 4.160837499999999523e+01 6.830033500872954910e+00
3586 4.224062500000000142e+01 7.192224570972243214e+00
3587 4.116574999999999562e+01 6.922806982968504386e+00
3588 3.994437500000000085e+01 7.161950484892146029e+00
3589 4.248612499999999415e+01 6.369272327544321932e+00
3590 4.179162499999999625e+01 6.704017522019678488e+00
3591 4.274450000000000216e+01 6.868471645861252917e+00
3592 4.377912500000000051e+01 6.490283175730613863e+00
3593 4.417624999999999602e+01 6.545708383527904850e+00
3594 4.303550000000000608e+01 6.863448470430152604e+00
3595 4.327425000000000210e+01 6.992448848467716083e+00
3596 4.162774999999999892e+01 7.157510167976536053e+00
3597 4.249150000000000205e+01 6.808498483054100880e+00
3598 4.272037499999999000e+01 6.783139821778471301e+00
3599 4.253137500000000415e+01 6.400895884409218972e+00
3600 4.310224999999999795e+01 6.508755009480498011e+00
3601 4.213949999999999818e+01 6.530314437777860803e+00
3602 4.115537499999999937e+01 6.885401272659922078e+00
3603 4.142087500000000233e+01 6.218472723560976689e+00
3604 4.058100000000000307e+01 6.512303430334769772e+00
3605 4.083112500000000011e+01 6.321894673566768041e+00
3606 4.050600000000000023e+01 6.279887416884956330e+00
3607 3.963537500000000335e+01 6.746269448131824831e+00
3608 4.031587499999999835e+01 6.588079700388563609e+00
3609 4.081362500000000182e+01 6.699329131379265334e+00
3610 3.986424999999999841e+01 6.973397564024116591e+00
3611 4.068112500000000153e+01 6.811739240636114801e+00
3612 3.957999999999999119e+01 6.664126471263881690e+00
3613 3.901874999999999716e+01 6.604377681105728648e+00
3614 3.973862499999999898e+01 6.798403647496730429e+00
3615 4.161299999999999955e+01 6.751595906246906864e+00
3616 4.197737500000000210e+01 6.455853204015474134e+00
3617 4.170812500000000256e+01 6.575663955158586482e+00
3618 4.255100000000000193e+01 6.844841638964337172e+00
3619 4.159112500000000523e+01 6.781770863492947221e+00
3620 4.252887499999999932e+01 6.715406273630946110e+00
3621 4.162887500000000784e+01 6.842839273735126682e+00
3622 4.212800000000000722e+01 6.566522714686974460e+00
3623 4.241274999999998840e+01 7.148227705937848953e+00
3624 4.152025000000000432e+01 7.519002655252056577e+00
3625 4.049812499999999460e+01 6.430663382958390351e+00
3626 4.246950000000000358e+01 6.969025508006839509e+00
3627 4.285300000000000153e+01 6.874978099965119327e+00
3628 4.162137500000000045e+01 6.882704600885242385e+00
3629 4.114675000000000438e+01 6.517863218086698218e+00
3630 4.169274999999999665e+01 6.589872961479415814e+00
3631 4.281812500000000199e+01 6.443291798543030247e+00
3632 4.522575000000000500e+01 6.248961573108566370e+00
3633 4.443650000000000233e+01 6.150407146075777653e+00
3634 4.450537500000000080e+01 6.129903131722137744e+00
3635 4.595999999999999375e+01 6.123835539818977658e+00
3636 4.485587499999999750e+01 6.418433250308977378e+00
3637 4.228099999999999881e+01 6.354131257005161793e+00
3638 4.411974999999999625e+01 6.637801221390069450e+00
3639 4.460687500000000227e+01 6.752158070381783617e+00
3640 4.580062499999999659e+01 6.783402013226614180e+00
3641 4.470887499999999903e+01 6.578239763696051234e+00
3642 4.515550000000000352e+01 7.083945594617452102e+00
3643 4.407762499999999761e+01 7.013577027223473870e+00
3644 4.395375000000000654e+01 6.670033620019279574e+00
3645 4.584399999999999409e+01 6.200041151577140752e+00
3646 4.706987500000000324e+01 6.282964070697194536e+00
3647 4.672325000000000017e+01 6.821003889068491866e+00
3648 4.733200000000000074e+01 7.207182643464086880e+00
3649 4.594700000000000273e+01 6.625163097049005856e+00
3650 4.761812500000000625e+01 6.894867467085345147e+00
3651 4.689050000000000296e+01 6.713038449074308467e+00
3652 4.608950000000000102e+01 6.589288983835812630e+00
3653 4.704475000000000051e+01 6.060238711650514531e+00
3654 4.747149999999999892e+01 6.058844648012523315e+00
3655 4.570824999999999960e+01 5.834972567817906075e+00
3656 4.554175000000000750e+01 6.425957073050480695e+00
3657 4.655462499999999437e+01 6.319703684058048054e+00
3658 4.676612499999999528e+01 6.519515121534873003e+00
3659 4.381725000000000136e+01 6.669124534351379197e+00
3660 4.488950000000000529e+01 6.613643528249009584e+00
3661 4.629700000000000415e+01 6.679752577753159670e+00
3662 4.657850000000000534e+01 6.337973397013432653e+00
3663 4.630024999999999835e+01 5.938195990129282009e+00
3664 4.678462500000000546e+01 6.244102640035385399e+00
3665 4.643225000000000335e+01 6.291738630314159586e+00
3666 4.594787500000001046e+01 6.094641105198226327e+00
3667 4.695550000000000068e+01 6.372725361354433460e+00
3668 4.721800000000000352e+01 6.733472418633642320e+00
3669 4.656475000000000364e+01 6.458152279653019967e+00
3670 4.738550000000000040e+01 6.543613090735881599e+00
3671 4.709499999999999886e+01 5.782262176259391318e+00
3672 4.719937500000000341e+01 5.989388123322521018e+00
3673 4.748249999999999460e+01 6.170482337812011941e+00
3674 4.794112499999999955e+01 5.826717647605885730e+00
3675 4.539400000000000546e+01 6.319884925277515997e+00
3676 4.813074999999999903e+01 6.415692002207360467e+00
3677 4.771987500000000182e+01 6.215362498070557074e+00
3678 4.584387500000000415e+01 6.021626029979101347e+00
3679 4.730375000000000085e+01 5.652281352886417309e+00
3680 4.603799999999999670e+01 6.215218002009260445e+00
3681 4.646487500000000637e+01 6.034714827141534954e+00
3682 4.714050000000000296e+01 5.639145793579910304e+00
3683 4.846762499999999108e+01 5.912785894085533123e+00
3684 4.669899999999999807e+01 5.763105629779833095e+00
3685 4.707825000000000415e+01 5.691155821618092858e+00
3686 4.719175000000000608e+01 6.183934851062670823e+00
3687 4.669337500000000318e+01 5.780124825472793049e+00
3688 4.793925000000000125e+01 5.401963265072015297e+00
3689 4.678087500000000176e+01 6.292887494121587544e+00
3690 4.723099999999999454e+01 5.750902999747082411e+00
3691 4.838274999999999437e+01 5.481934158414117242e+00
3692 4.751349999999999341e+01 5.551390225655190136e+00
3693 4.637237499999999812e+01 6.401084397724877917e+00
3694 4.395062500000000227e+01 5.901877685685875896e+00
3695 4.486800000000000921e+01 6.352494229631381550e+00
3696 4.473750000000000426e+01 6.083380238403647056e+00
3697 4.545887499999999903e+01 6.036485034866885258e+00
3698 4.384799999999999898e+01 6.166479019667542971e+00
3699 4.397975000000000279e+01 6.216422490945856971e+00
3700 4.667237500000000239e+01 5.869610799324506800e+00
3701 4.707687500000000114e+01 5.539717954343150730e+00
3702 4.741887499999999989e+01 5.619109569800349036e+00
3703 4.696137499999999676e+01 5.482589918715138566e+00
3704 4.664225000000000421e+01 5.648016949420166632e+00
3705 4.606612499999999955e+01 5.355655764696034105e+00
3706 4.723062499999999631e+01 4.940224083788799625e+00
3707 4.839800000000000324e+01 5.267171658608631013e+00
3708 4.865050000000000097e+01 5.490268438906243276e+00
3709 4.713012499999999250e+01 5.124035886259177275e+00
3710 4.653137499999999704e+01 5.882183443292709590e+00
3711 4.563837499999999636e+01 5.856327848835555017e+00
3712 4.549025000000000318e+01 5.826319200806585386e+00
3713 4.750687500000000085e+01 5.890081293044424626e+00
3714 4.601837500000000603e+01 5.660980085576778009e+00
3715 4.602812500000000284e+01 5.646400505624965760e+00
3716 4.628849999999999199e+01 5.834690972965063338e+00
3717 4.675275000000000603e+01 5.530243065832413762e+00
3718 4.538250000000000739e+01 5.818286804872204954e+00
3719 4.646362500000000040e+01 5.924440543042598151e+00
3720 4.664399999999999835e+01 6.091508172242731334e+00
3721 4.672225000000000250e+01 5.581530003474630242e+00
3722 4.465962499999999835e+01 5.708766892731464537e+00
3723 4.464362500000000011e+01 5.541219160013152845e+00
3724 4.423087500000000460e+01 6.133228135119536795e+00
3725 4.452912499999999341e+01 5.360528578290752577e+00
3726 4.395199999999999818e+01 5.429472845037537354e+00
3727 4.336862500000000153e+01 6.253566729618935227e+00
3728 4.504587500000000233e+01 5.605459588755578260e+00
3729 4.488625000000000398e+01 5.932717623352513847e+00
3730 4.526574999999999704e+01 6.205370843445821016e+00
3731 4.547787500000000449e+01 5.727812724541704981e+00
3732 4.432724999999999937e+01 6.137911220312452620e+00
3733 4.451475000000000648e+01 5.742634591778192465e+00
3734 4.475674999999999670e+01 5.578012982768817629e+00
3735 4.376387499999999875e+01 5.556339033137904337e+00
3736 4.471837500000000176e+01 5.427754346693195231e+00
3737 4.422825000000000273e+01 4.936000423388098746e+00
3738 4.514937499999999204e+01 5.690970929731310690e+00
3739 4.389387500000000841e+01 5.341567719422068095e+00
3740 4.441912500000000108e+01 5.407474749818242721e+00
3741 4.351387499999999875e+01 5.911218607015127802e+00
3742 4.422462500000000318e+01 5.884181346886487418e+00
3743 4.451325000000000642e+01 5.603919648753673322e+00
3744 4.378137499999999704e+01 5.672498603287343677e+00
3745 4.389537500000000136e+01 5.217549523415841328e+00
3746 4.350625000000000142e+01 5.119555875970834613e+00
3747 4.616162500000000080e+01 4.856653213432772453e+00
3748 4.521974999999999767e+01 5.170589088627862040e+00
3749 4.437037499999999568e+01 5.456877681357433119e+00
3750 4.443812499999999943e+01 5.819193851056336797e+00
3751 4.321900000000000830e+01 5.402394908741861457e+00
3752 4.347675000000000267e+01 5.188627695950779106e+00
3753 4.407599999999999341e+01 4.466846496690926038e+00
3754 4.559937500000000199e+01 4.707175672369459996e+00
3755 4.400512499999999250e+01 4.971002085336704290e+00
3756 4.378887499999999733e+01 5.089964204925400360e+00
3757 4.475337499999999835e+01 4.614993116657582384e+00
3758 4.533012500000000244e+01 4.647833142435501941e+00
3759 4.723312499999999403e+01 4.886255156167336189e+00
3760 4.667912499999999909e+01 5.421051346479930366e+00
3761 4.637749999999999773e+01 5.310831540940645468e+00
3762 4.558862500000000040e+01 5.797470927421444209e+00
3763 4.609525000000000716e+01 5.607365674243788511e+00
3764 4.631337500000000063e+01 6.060832778323195669e+00
3765 4.650137499999999591e+01 6.086674050583525286e+00
3766 4.568512499999999932e+01 5.982812129962119307e+00
3767 4.537850000000000250e+01 6.062090462971498894e+00
3768 4.635849999999999227e+01 5.864258334393191774e+00
3769 4.540437500000000171e+01 6.197157637118558604e+00
3770 4.544287500000000080e+01 5.856913658866917061e+00
3771 4.617262499999999648e+01 6.247877759531380804e+00
3772 4.575912500000000449e+01 6.332869586622787317e+00
3773 4.701737499999999415e+01 5.616536529908523256e+00
3774 4.619424999999999670e+01 5.786645273682974100e+00
3775 4.688224999999999909e+01 5.897588304102574952e+00
3776 4.528049999999999642e+01 5.687699765722518563e+00
3777 4.444275000000000375e+01 5.447769970220613267e+00
3778 4.311325000000000784e+01 5.913503093424193224e+00
3779 4.344574999999999676e+01 6.036310117608065795e+00
3780 4.456300000000000239e+01 5.958992367107883048e+00
3781 4.535399999999999920e+01 5.684286916579773141e+00
3782 4.590237500000000637e+01 5.676837340064173176e+00
3783 4.723425000000000296e+01 5.783549047595039738e+00
3784 4.666637499999999505e+01 5.823840141869182752e+00
3785 4.732324999999999449e+01 5.723942467145131552e+00
3786 4.593500000000000227e+01 5.829352341276858418e+00
3787 4.447550000000000381e+01 5.700936595200825963e+00
3788 4.539312499999999773e+01 5.684354406058076847e+00
3789 4.638662499999998801e+01 5.379344212289901783e+00
3790 4.451962499999999778e+01 5.741042125393861717e+00
3791 4.525874999999999915e+01 5.652312819628570573e+00
3792 4.458850000000000335e+01 5.909665538865120915e+00
3793 4.668562499999999460e+01 6.050234801583889599e+00
3794 4.564437499999999659e+01 5.979237451217912280e+00
3795 4.416287500000000676e+01 6.135199944371974468e+00
3796 4.572612500000000324e+01 6.026352541228555459e+00
3797 4.331137499999999818e+01 5.708849476190177796e+00
3798 4.284712499999999835e+01 5.667614622896643084e+00
3799 4.503162499999999824e+01 5.817267539235828622e+00
3800 4.635150000000000148e+01 5.712599758428730468e+00
3801 4.552212500000000261e+01 6.494012907183960515e+00
3802 4.555049999999999955e+01 6.023724229556826515e+00
3803 4.456012499999999932e+01 6.166074773096889672e+00
3804 4.423199999999999221e+01 6.079645212201940652e+00
3805 4.620737499999999898e+01 5.851206849171960656e+00
3806 4.359074999999999989e+01 6.654413391572354897e+00
3807 4.562700000000000244e+01 6.387597396517724846e+00
3808 4.618662499999999937e+01 6.460165837987200455e+00
3809 4.660175000000000978e+01 6.484769899421067407e+00
3810 4.660562499999999631e+01 6.291142774114799607e+00
3811 4.409224999999999994e+01 6.146662660923202459e+00
3812 4.495024999999999693e+01 6.679190905224785979e+00
3813 4.560037499999999966e+01 6.229717649945852642e+00
3814 4.531812500000000199e+01 5.933001283703034368e+00
3815 4.389600000000000080e+01 5.952313961813506360e+00
3816 4.438437500000000568e+01 6.016712484658617299e+00
3817 4.637425000000000352e+01 6.209683674386119456e+00
3818 4.497075000000000244e+01 6.276257418214098216e+00
3819 4.503662500000000080e+01 6.294418107382671934e+00
3820 4.453912500000000563e+01 6.383198249206416541e+00
3821 4.562449999999999761e+01 6.159058986058664864e+00
3822 4.452687499999999687e+01 6.195392533058083906e+00
3823 4.520087499999999636e+01 5.898368748109248827e+00
3824 4.252124999999999488e+01 6.066358619339735192e+00
3825 4.439975000000000449e+01 6.152495760741124364e+00
3826 4.654112499999999386e+01 6.253861125930274767e+00
3827 4.646850000000000591e+01 5.999196907190994743e+00
3828 4.582925000000000182e+01 6.456204945994784339e+00
3829 4.572637500000000443e+01 5.936025880001439603e+00
3830 4.660925000000000296e+01 6.505946051377732076e+00
3831 4.592150000000000176e+01 6.788413610244295349e+00
3832 4.449212500000000148e+01 6.113287851673750772e+00
3833 4.510562499999999631e+01 6.575441931292289155e+00
3834 4.595824999999999960e+01 6.233617736590645997e+00
3835 4.604762499999999648e+01 6.732809320172142620e+00
3836 4.629200000000000159e+01 6.653945676251047381e+00
3837 4.612512500000000415e+01 6.497317906830621048e+00
3838 4.739574999999999250e+01 5.489159344078789360e+00
3839 4.810224999999999795e+01 6.114196826725281753e+00
3840 4.546075000000000443e+01 6.468065980139464877e+00
3841 4.584037499999999454e+01 6.398251794771510959e+00
3842 4.715487500000000409e+01 6.156485623504846849e+00
3843 4.601550000000000296e+01 6.521087497975319280e+00
3844 4.576837499999999892e+01 6.376809216159509575e+00
3845 4.740562500000000057e+01 6.656467221660967049e+00
3846 4.630625000000000568e+01 6.052952853127759880e+00
3847 4.632187499999999858e+01 6.031731658066517454e+00
3848 4.388150000000000261e+01 6.274854076988563456e+00
3849 4.395149999999999579e+01 6.486286211114954625e+00
3850 4.453237499999999471e+01 6.250835024062534551e+00
3851 4.442449999999999477e+01 6.442597198044433426e+00
3852 4.522425000000000495e+01 6.243918923515703767e+00
3853 4.524762499999999932e+01 6.103055131288497748e+00
3854 4.422162500000000307e+01 6.059066816395646704e+00
3855 4.505875000000000341e+01 5.894380851046824965e+00
3856 4.468724999999999881e+01 5.756171516158765655e+00
3857 4.472600000000000620e+01 5.667068292446280964e+00
3858 4.470187499999999403e+01 6.106396544908615276e+00
3859 4.513862500000000466e+01 6.425456588682775028e+00
3860 4.365062500000000512e+01 6.208826275295264985e+00
3861 4.462024999999999864e+01 6.466331962920516041e+00
3862 4.529812499999999886e+01 6.244643470701258359e+00
3863 4.388512500000000216e+01 6.114709995263214459e+00
3864 4.465462499999999579e+01 6.248467984578049084e+00
3865 4.556837499999999608e+01 5.757823321733384070e+00
3866 4.635799999999999699e+01 5.661440055321613762e+00
3867 4.536687500000000028e+01 5.882688990901343118e+00
3868 4.532075000000000387e+01 5.952570636261906856e+00
3869 4.493037499999999795e+01 6.159258546432100800e+00
3870 4.689162499999999767e+01 6.030358405438839497e+00
3871 4.480387499999999790e+01 6.644603570373620371e+00
3872 4.535037499999999966e+01 6.365384031859104397e+00
3873 4.490899999999999892e+01 6.388553252204289379e+00
3874 4.425724999999999909e+01 6.289081783510810375e+00
3875 4.430649999999999977e+01 6.504966722628179987e+00
3876 4.434287499999999937e+01 6.482166435781470781e+00
3877 4.403675000000000495e+01 6.248593471109117559e+00
3878 4.546050000000000324e+01 6.542677426424903686e+00
3879 4.656199999999999761e+01 6.198378666534499537e+00
3880 4.525962499999999977e+01 6.265052728073952082e+00
3881 4.370462500000000716e+01 6.259582611228712956e+00
3882 4.460575000000000045e+01 6.111748465430125954e+00
3883 4.442337500000000006e+01 6.433950161879315566e+00
3884 4.616125000000000256e+01 6.602584779723581043e+00
3885 4.382462499999999750e+01 6.464134594866266070e+00
3886 4.468012499999999676e+01 6.678551530453431972e+00
3887 4.201375000000000171e+01 6.210262048491793863e+00
3888 4.340962500000000546e+01 6.752263430550296874e+00
3889 4.292400000000000659e+01 6.686669511516925901e+00
3890 4.501212499999999750e+01 6.185548069485991007e+00
3891 4.432275000000000631e+01 6.911987482695372442e+00
3892 4.288674999999999216e+01 6.992965446946488584e+00
3893 4.133250000000000313e+01 7.229712716889238777e+00
3894 4.146049999999999613e+01 7.435567568282865913e+00
3895 4.387000000000000455e+01 7.082664225505115319e+00
3896 4.328287500000000421e+01 7.104512422655890447e+00
3897 4.163137499999999847e+01 7.545430591460427827e+00
3898 4.300025000000000119e+01 6.373145258990060569e+00
3899 4.169749999999999801e+01 7.132186185262552769e+00
3900 4.155537499999999795e+01 7.190029913310295839e+00
3901 4.178325000000000244e+01 7.324767570437813902e+00
3902 4.259612500000000068e+01 6.883629169625703703e+00
3903 4.197200000000000131e+01 7.286229790673637297e+00
3904 4.137487500000000296e+01 7.096005549861968298e+00
3905 4.134025000000000460e+01 7.446978728295622574e+00
3906 4.129912500000000364e+01 6.721195837231784154e+00
3907 4.127812499999999574e+01 7.848948670517719606e+00
3908 4.198975000000000790e+01 7.288957561677628760e+00
3909 4.226299999999999812e+01 6.831791488145696256e+00
3910 4.347699999999999676e+01 6.830534573699189593e+00
3911 4.410125000000000739e+01 6.605260781542807713e+00
3912 4.371962500000000063e+01 6.529509349238797000e+00
3913 4.133950000000000102e+01 6.640791737906708292e+00
3914 4.066649999999999920e+01 7.003281130566585411e+00
3915 4.093462499999999693e+01 6.856508137659931279e+00
3916 4.318212499999999920e+01 6.799730813691956754e+00
3917 4.141300000000000381e+01 7.017028459843239752e+00
3918 4.225962499999999977e+01 7.215552557967883196e+00
3919 4.330712499999999920e+01 6.939499406561821182e+00
3920 4.347787500000000449e+01 6.811098496749396602e+00
3921 4.346000000000000085e+01 7.019970933433414828e+00
3922 4.347887500000000216e+01 7.247822689085452019e+00
3923 4.290037499999999682e+01 6.882334299080281603e+00
3924 4.203674999999999784e+01 7.094037286583535717e+00
3925 4.101675000000000182e+01 6.998193866880046521e+00
3926 4.212600000000000477e+01 6.849841838958766083e+00
3927 4.149162499999999909e+01 6.830157538303700093e+00
3928 4.288412499999999739e+01 6.403895853886279355e+00
3929 4.424962500000000176e+01 6.940820371940687572e+00
3930 4.303549999999999898e+01 7.054926769198244685e+00
3931 4.248712499999999892e+01 6.643624844629012927e+00
3932 4.373612500000000125e+01 7.017387911995593086e+00
3933 4.283437500000000142e+01 6.976382483819738134e+00
3934 4.302937499999999460e+01 7.017262642800742967e+00
3935 4.352125000000000199e+01 6.659892624767873137e+00
3936 4.376350000000000762e+01 6.499320519773585936e+00
3937 4.378187500000000654e+01 6.697127573252720900e+00
3938 4.371312499999999801e+01 6.655125983587527827e+00
3939 4.460812500000000114e+01 6.278962885693932350e+00
3940 4.311599999999999966e+01 6.445456757476541121e+00
3941 4.311050000000000892e+01 6.589774336993642123e+00
3942 4.331425000000000125e+01 6.667427222957704736e+00
3943 4.357174999999999443e+01 6.558781912801147307e+00
3944 4.416662499999999625e+01 6.371390318587998536e+00
3945 4.257837500000000119e+01 6.691139661283185269e+00
3946 4.355137500000000017e+01 7.543095373289858685e+00
3947 4.138525000000000631e+01 7.429240774950525150e+00
3948 4.388775000000000404e+01 7.150662977894950423e+00
3949 4.245200000000000529e+01 7.607074663594408648e+00
3950 4.297574999999999790e+01 7.151038630310110555e+00
3951 4.249512499999999449e+01 7.228821989606734277e+00
3952 4.310887499999999761e+01 7.479132915647499047e+00
3953 4.402562499999999801e+01 7.206209811114082875e+00
3954 4.385087500000000205e+01 7.558983358886422366e+00
3955 4.455149999999999721e+01 7.436126350039379496e+00
3956 4.606350000000000477e+01 7.403216997106730979e+00
3957 4.619575000000000387e+01 7.120614926373108666e+00
3958 4.554749999999999943e+01 7.372075960592781918e+00
3959 4.572500000000000142e+01 8.001418137977168499e+00
3960 4.374475000000000335e+01 7.961928044116419301e+00
3961 4.350424999999999898e+01 7.371010274103373838e+00
3962 4.443362499999999926e+01 8.005302966896184813e+00
3963 4.566337499999999494e+01 7.148188776137412326e+00
3964 4.624412499999999682e+01 7.070444755807222315e+00
3965 4.605550000000000210e+01 7.095881719349610428e+00
3966 4.565387499999999221e+01 6.645770204229293654e+00
3967 4.591312500000000085e+01 7.354768092956558867e+00
3968 4.494712499999999267e+01 6.976140087016019287e+00
3969 4.581600000000000250e+01 6.601842941084707483e+00
3970 4.451537499999999881e+01 6.957082027818621839e+00
3971 4.556499999999999773e+01 6.801159708093906353e+00
3972 4.460499999999999687e+01 7.401404566871074842e+00
3973 4.365825000000000244e+01 7.246514292985110295e+00
3974 4.526150000000000517e+01 6.954307096145525335e+00
3975 4.324887499999999818e+01 6.998633168871037924e+00
3976 4.454499999999998749e+01 6.993928668405905213e+00
3977 4.317762499999999903e+01 6.596881071616106595e+00
3978 4.273499999999999943e+01 6.505363962243004394e+00
3979 4.296937499999999233e+01 6.818468545835410843e+00
3980 4.267099999999999937e+01 6.966178016405407902e+00
3981 4.240849999999998943e+01 6.594153674847136770e+00
3982 4.433424999999999727e+01 6.240479803643907530e+00
3983 4.304087499999999977e+01 6.903686344169458700e+00
3984 4.440674999999999528e+01 6.073210015999570111e+00
3985 4.429574999999999818e+01 7.045568968219493300e+00
3986 4.451825000000000188e+01 6.168523566639549038e+00
3987 4.282925000000000182e+01 6.321622219983371593e+00
3988 4.107575000000000642e+01 6.787812924991929009e+00
3989 4.402637499999999449e+01 5.966241839344668563e+00
3990 4.281649999999999778e+01 6.259805837643847681e+00
3991 4.239337499999999892e+01 6.238430942396242074e+00
3992 4.425187499999999829e+01 6.163629623742155061e+00
3993 4.292124999999999346e+01 5.873827898371513534e+00
3994 4.341724999999999568e+01 6.012463216493511453e+00
3995 4.206400000000000006e+01 6.162203709915795358e+00
3996 4.151512499999999761e+01 6.103884542950650527e+00
3997 4.180512500000000387e+01 6.135631417276617761e+00
3998 4.201937499999999659e+01 6.033504956536197561e+00
3999 4.227837499999999693e+01 6.594979818812706007e+00
4000 4.362637500000000301e+01 6.213682983287518447e+00
4001 4.563125000000000142e+01 5.591451186157981645e+00
4002 4.411862500000000153e+01 5.870988217863912340e+00
4003 4.378987499999999500e+01 5.662671494195286037e+00
4004 4.514825000000000443e+01 5.896878432033977546e+00
4005 4.438012499999999960e+01 6.119009249966195441e+00
4006 4.480175000000000551e+01 6.542590751543878369e+00
4007 4.544512500000000443e+01 5.889423084112049622e+00
4008 4.521137500000000387e+01 6.093339686025789348e+00
4009 4.477875000000000227e+01 6.376562528485663961e+00
4010 4.553612499999999841e+01 5.432998755974628224e+00
4011 4.606400000000000006e+01 6.070901590785342528e+00
4012 4.585324999999999562e+01 5.853005469281359119e+00
4013 4.665037500000000392e+01 6.344756740159299468e+00
4014 4.450650000000000261e+01 6.240450431960020694e+00
4015 4.479062500000000568e+01 5.918710400969698249e+00
4016 4.564625000000000199e+01 5.669934368419752069e+00
4017 4.573574999999999591e+01 5.486156850855386402e+00
4018 4.767000000000000171e+01 5.884031178218721791e+00
4019 4.786775000000000091e+01 5.690151095725622277e+00
4020 4.559987499999999727e+01 5.603410594889676410e+00
4021 4.784675000000000011e+01 5.131952907854620882e+00
4022 4.747162500000000307e+01 4.853682355109043556e+00
4023 4.712449999999999761e+01 4.942893323373467318e+00
4024 4.835449999999999449e+01 5.180983817046720397e+00
4025 4.923387499999999761e+01 5.292020022630475218e+00
4026 4.724799999999999756e+01 5.265714193606600091e+00
4027 4.847300000000000608e+01 5.725264254272460995e+00
4028 4.758362499999999784e+01 6.026309035537163794e+00
4029 4.798112499999999869e+01 5.626057137989434409e+00
4030 4.769212500000000432e+01 5.446133428972509627e+00
4031 4.845162499999999284e+01 5.441072343577769033e+00
4032 4.791424999999999557e+01 5.917616981707035428e+00
4033 4.724025000000000318e+01 5.450277801836113767e+00
4034 4.936712500000000148e+01 5.704743479765052250e+00
4035 4.827837500000000404e+01 5.708828951549246966e+00
4036 4.860350000000000392e+01 5.914342041279824436e+00
4037 4.750799999999999557e+01 5.506257324058692504e+00
4038 4.732450000000000045e+01 5.628264352800070647e+00
4039 4.857037500000000563e+01 5.350817922107504288e+00
4040 4.807137500000000330e+01 5.515843617303420210e+00
4041 4.742199999999999704e+01 5.911866527903856472e+00
4042 4.758187499999999659e+01 6.024822490739611069e+00
4043 4.760837499999999523e+01 5.713676998378266703e+00
4044 4.894699999999999562e+01 5.653014538721796711e+00
4045 4.884312500000000057e+01 5.794302606972808078e+00
4046 4.755937499999998863e+01 5.847551675000134175e+00
4047 4.791124999999999545e+01 6.285056174545101015e+00
4048 4.815362499999999812e+01 6.144423368331389135e+00
4049 4.729262500000000102e+01 5.699032242236120815e+00
4050 4.692412499999999653e+01 5.713674423689353077e+00
4051 4.712612500000000182e+01 6.254801014614443488e+00
4052 4.916049999999999898e+01 6.346968314183550675e+00
4053 4.958512499999999790e+01 5.713172450676758274e+00
4054 4.988912500000000705e+01 5.515306982156285898e+00
4055 4.851787500000000364e+01 6.008553726869043210e+00
4056 4.967850000000000676e+01 5.760842253416595504e+00
4057 4.789862500000000267e+01 6.095153025502877853e+00
4058 4.780512500000000387e+01 6.502356739669231445e+00
4059 4.737937499999999602e+01 6.514054797458864954e+00
4060 4.694987500000000580e+01 5.998718840921108075e+00
4061 4.804437500000000227e+01 6.269165703907248144e+00
4062 4.752012500000000017e+01 5.610684554483691855e+00
4063 4.757812500000000000e+01 6.023260455407177361e+00
4064 4.807900000000000063e+01 5.873836334223994982e+00
4065 4.865925000000000011e+01 5.739995181155425286e+00
4066 4.890249999999999631e+01 5.611849937297860080e+00
4067 4.900412499999999483e+01 5.770179052241089401e+00
4068 4.896887499999999704e+01 5.927447356992878724e+00
4069 4.775862500000000210e+01 6.368975268188507677e+00
4070 4.800112500000000182e+01 6.269938599772878263e+00
4071 4.662462500000000176e+01 6.596426740898960084e+00
4072 4.698962500000001086e+01 6.383787602536354910e+00
4073 4.666587500000000688e+01 5.829585800674167650e+00
4074 4.552974999999999994e+01 6.212656622145431129e+00
4075 4.581537499999999596e+01 5.713666237456196839e+00
4076 4.765687499999999233e+01 6.124092941605463913e+00
4077 4.753674999999999784e+01 5.758965289957693301e+00
4078 4.740700000000000358e+01 5.399264764761957380e+00
4079 4.676400000000000290e+01 6.195695214219305136e+00
4080 4.736312500000000369e+01 5.998686888700881958e+00
4081 4.775750000000000739e+01 5.981904047312193384e+00
4082 4.841212500000000318e+01 5.723929914833153276e+00
4083 4.699524999999999864e+01 5.868963978394098113e+00
4084 4.714249999999999829e+01 5.480560178941565219e+00
4085 4.658549999999999613e+01 5.625881036557740522e+00
4086 4.886424999999999130e+01 5.835309856141958740e+00
4087 4.655249999999999488e+01 5.575113244365534904e+00
4088 4.830737500000000040e+01 5.715338848598293886e+00
4089 4.882212500000000688e+01 5.735974692231641470e+00
4090 4.667000000000000171e+01 5.718177230879607720e+00
4091 4.786274999999999835e+01 6.026049599317740757e+00
4092 4.551499999999999346e+01 5.926823269045569553e+00
4093 4.533100000000001017e+01 5.986440824897544033e+00
4094 4.522424999999999784e+01 5.396645997602353084e+00
4095 4.499649999999999750e+01 5.822857006551851455e+00
4096 4.525862499999999500e+01 5.781093278787921008e+00
4097 4.617175000000000296e+01 6.134917149374349954e+00
4098 4.357612499999999756e+01 6.457875587793702188e+00
4099 4.617125000000000057e+01 6.438324152948304402e+00
4100 4.498424999999999585e+01 6.555724692372878692e+00
4101 4.409912500000000080e+01 6.313660716151278329e+00
4102 4.430824999999999392e+01 6.230615563865860018e+00
4103 4.555375000000000085e+01 6.113106727940181173e+00
4104 4.533924999999999983e+01 5.860322673363429047e+00
4105 4.587550000000000239e+01 6.285492390716100886e+00
4106 4.501649999999999352e+01 6.386967238055945018e+00
4107 4.464762499999999790e+01 6.086611721479108006e+00
4108 4.602262499999999790e+01 5.722083888697969911e+00
4109 4.646625000000000227e+01 5.655797182841468818e+00
4110 4.529712500000000119e+01 5.826582854784772891e+00
4111 4.410624999999999574e+01 5.753205377629717177e+00
4112 4.582124999999999915e+01 5.832755474875273904e+00
4113 4.623912500000000136e+01 5.738593834832004248e+00
4114 4.494037500000000307e+01 6.087068572847432080e+00
4115 4.483112500000000011e+01 6.317404133219739926e+00
4116 4.467499999999999716e+01 6.414744570616198516e+00
4117 4.558587500000000148e+01 6.730714153317748583e+00
4118 4.433675000000000210e+01 6.547007999245725074e+00
4119 4.595662500000000250e+01 6.512876910728228275e+00
4120 4.481575000000000131e+01 6.530511629913655192e+00
4121 4.594374999999999432e+01 6.047894271330105376e+00
4122 4.599074999999999847e+01 6.934582705879820175e+00
4123 4.522499999999999432e+01 6.259963460855821005e+00
4124 4.520599999999999596e+01 6.648334410775377457e+00
4125 4.535737500000000466e+01 7.049169210662124208e+00
4126 4.565525000000000233e+01 6.969824423340052810e+00
4127 4.573912500000000136e+01 7.093606030339707935e+00
4128 4.666700000000000159e+01 6.540193828358605188e+00
4129 4.481737500000000551e+01 6.815034395404535594e+00
4130 4.322262500000000074e+01 6.682283187039955052e+00
4131 4.553537500000000193e+01 7.120510912448407836e+00
4132 4.560275000000000034e+01 6.784654202569022630e+00
4133 4.732474999999999454e+01 6.512999860255447970e+00
4134 4.841624999999999091e+01 6.264386451775424192e+00
4135 4.593775000000000119e+01 6.720016705592142259e+00
4136 4.528212500000000063e+01 6.800544687370407182e+00
4137 4.588912499999999994e+01 6.780669409333555109e+00
4138 4.500587500000000318e+01 6.389209373617512178e+00
4139 4.478337499999999949e+01 6.258851419533528748e+00
4140 4.507287500000000335e+01 6.320467732487989210e+00
4141 4.451500000000000767e+01 6.355335012806168749e+00
4142 4.466800000000000637e+01 6.437629399184920054e+00
4143 4.488324999999999676e+01 6.050451777424353139e+00
4144 4.526337499999999636e+01 6.207238949246828952e+00
4145 4.542287499999999767e+01 6.487968180210340385e+00
4146 4.446274999999999267e+01 6.332017803270730383e+00
4147 4.396650000000000347e+01 6.993041528011970875e+00
4148 4.405974999999999397e+01 7.391711322382488625e+00
4149 4.273225000000000051e+01 6.964861228315140984e+00
4150 4.463350000000000506e+01 6.918338804402397457e+00
4151 4.517012500000000585e+01 6.717397878916497866e+00
4152 4.503112500000000296e+01 7.402605300326491111e+00
4153 4.322499999999999432e+01 7.343603338961057325e+00
4154 4.310325000000000273e+01 7.825870871566787734e+00
4155 4.272962500000000574e+01 7.032593778119625050e+00
4156 4.259337500000000176e+01 7.807560764527988972e+00
4157 4.335787499999999284e+01 7.317141369836437370e+00
4158 4.425624999999999432e+01 6.951647454807924120e+00
4159 4.364962500000000034e+01 6.977885473805575778e+00
4160 4.333262500000000017e+01 7.290612047647088367e+00
4161 4.335099999999999909e+01 7.429736483802773073e+00
4162 4.266362500000001035e+01 7.196353670734704444e+00
4163 4.382049999999999557e+01 7.574804617942299423e+00
4164 4.360787499999999994e+01 6.432209999869552774e+00
4165 4.287500000000000000e+01 6.860731566312736618e+00
4166 4.512512500000001125e+01 6.671941039339441382e+00
4167 4.642912499999999909e+01 6.292733700064055746e+00
4168 4.487112499999999926e+01 6.201738464529269912e+00
4169 4.540387499999999932e+01 6.789149980017518793e+00
4170 4.474599999999999511e+01 7.285800691670750950e+00
4171 4.461575000000000557e+01 6.368616295824195639e+00
4172 4.383924999999999983e+01 6.860959437166021857e+00
4173 4.351800000000000779e+01 6.565387053041884968e+00
4174 4.353387500000000188e+01 7.187768852444538226e+00
4175 4.369999999999999574e+01 6.712655663930631178e+00
4176 4.423612500000000125e+01 6.669055017479752934e+00
4177 4.514337500000000603e+01 7.102667799710674856e+00
4178 4.502950000000000585e+01 6.357286203640669875e+00
4179 4.484137499999999932e+01 6.279315940892515435e+00
4180 4.377862500000000523e+01 6.113180008027480739e+00
4181 4.409087500000000404e+01 5.822142771452094578e+00
4182 4.449087500000000261e+01 6.546249771905428005e+00
4183 4.429649999999999466e+01 6.571282803798660588e+00
4184 4.395074999999999932e+01 6.496943850645277685e+00
4185 4.337950000000000728e+01 6.428947627236512474e+00
4186 4.438512499999999505e+01 6.055095889614125149e+00
4187 4.497124999999999773e+01 5.791854861975349600e+00
4188 4.455262499999999903e+01 5.956701855729131800e+00
4189 4.499062500000000142e+01 6.322683468911508342e+00
4190 4.445012499999999989e+01 6.298473285838550595e+00
4191 4.306825000000000614e+01 6.623525252721354839e+00
4192 4.251549999999999585e+01 6.620448070655791106e+00
4193 4.343424999999999869e+01 6.471106386638028951e+00
4194 4.386737500000000267e+01 6.335799658334129170e+00
4195 4.387462499999999466e+01 6.257371487737231952e+00
4196 4.249037500000000023e+01 5.986133881045166305e+00
4197 4.245837499999999665e+01 6.007273643096914029e+00
4198 4.350912500000000449e+01 5.587657535356106209e+00
4199 4.355225000000000080e+01 6.160081601402490392e+00
4200 4.327937500000000171e+01 6.001254923288702692e+00
4201 4.381750000000000256e+01 6.524683102936877255e+00
4202 4.374562499999999687e+01 6.247227459885453804e+00
4203 4.259049999999999159e+01 5.922390620032590647e+00
4204 4.171962500000000063e+01 6.332002418117579801e+00
4205 4.345337500000000119e+01 5.818616585305898425e+00
4206 4.292437499999999773e+01 5.837717217418711080e+00
4207 4.249162499999999909e+01 6.557327358901404502e+00
4208 4.327537500000000392e+01 5.929596552826918554e+00
4209 4.204612500000000352e+01 5.886223267717753949e+00
4210 4.119212499999999721e+01 6.395676533891615279e+00
4211 4.082937499999999886e+01 6.547315196269143378e+00
4212 4.170587500000000603e+01 6.579997087379435783e+00
4213 4.152700000000000102e+01 6.013967196244089486e+00
4214 4.011937499999999801e+01 6.850929325503721579e+00
4215 3.979287499999999511e+01 6.639907539918899815e+00
4216 4.077299999999999613e+01 6.113471369647525577e+00
4217 4.091500000000000625e+01 6.308538187448816004e+00
4218 4.047912499999999625e+01 6.314940002282038556e+00
4219 4.138250000000000028e+01 6.501260406644236767e+00
4220 4.136874999999999858e+01 6.557231751447214485e+00
4221 3.992287499999999767e+01 6.693289784453670066e+00
4222 3.998137499999999989e+01 6.428252294406844314e+00
4223 4.009687499999999716e+01 6.496829095406610577e+00
4224 3.813887499999999875e+01 6.394792193744208930e+00
4225 3.858500000000000085e+01 6.631744491459241608e+00
4226 4.087924999999999187e+01 6.948552537556832220e+00
4227 4.071562500000000284e+01 6.568154321081902225e+00
4228 3.977162500000000023e+01 6.884740499688194681e+00
4229 4.003725000000000023e+01 6.982749328143427192e+00
4230 4.033899999999999864e+01 7.505434335366607534e+00
4231 3.923112499999999869e+01 7.214056200045981804e+00
4232 4.047749999999999915e+01 6.953869887066481681e+00
4233 3.864925000000000210e+01 7.219593683922764349e+00
4234 3.789324999999999477e+01 6.962749045702959272e+00
4235 3.983612499999999557e+01 7.252315198088254533e+00
4236 3.915999999999999659e+01 7.733476597317016754e+00
4237 3.900474999999999426e+01 7.847316300314872706e+00
4238 3.968662499999999227e+01 7.532848894461966260e+00
4239 4.083262500000000017e+01 7.442513717524938066e+00
4240 3.945324999999999704e+01 7.372635919292197748e+00
4241 3.949137499999999790e+01 7.177262319596300344e+00
4242 4.059250000000000824e+01 7.380469281319446573e+00
4243 3.946937500000000654e+01 7.241806056972035499e+00
4244 4.083837500000000631e+01 7.455871279018762010e+00
4245 3.896587499999999693e+01 7.317751777436283689e+00
4246 4.047387499999999960e+01 6.723361734554512914e+00
4247 3.992262500000000358e+01 7.468476779390617715e+00
4248 4.128475000000000250e+01 6.378942593971784980e+00
4249 4.089824999999999733e+01 6.272922369572852652e+00
4250 4.107387499999999392e+01 7.087352678004803508e+00
4251 4.268149999999999977e+01 6.810720935132343890e+00
4252 3.987462500000000176e+01 6.304986843110529371e+00
4253 4.044050000000000011e+01 6.641067431143881095e+00
4254 4.177299999999999613e+01 6.343767785689352401e+00
4255 4.030649999999999977e+01 6.762340839162130912e+00
4256 4.189937499999999915e+01 6.507630105637295159e+00
4257 4.100550000000000495e+01 6.390082234897294100e+00
4258 4.121162499999999795e+01 5.707754103348958274e+00
4259 3.900950000000000273e+01 6.860851864929018440e+00
4260 4.057987500000000125e+01 6.876548040344943047e+00
4261 4.035849999999999937e+01 6.369401649684214739e+00
4262 4.236062499999999886e+01 6.645754427023081057e+00
4263 4.153562499999999602e+01 6.489090558722145019e+00
4264 3.972899999999999920e+01 6.108807368770928115e+00
4265 4.337700000000000244e+01 6.444350124818639003e+00
4266 4.108337499999999665e+01 6.257678955035713919e+00
4267 4.159112499999999812e+01 5.974700466962496570e+00
4268 4.186987500000000750e+01 6.449442239540709387e+00
4269 4.004112500000000097e+01 6.728178494765271189e+00
4270 4.139424999999999955e+01 6.710448824757365038e+00
4271 4.113537500000000335e+01 6.744860835150482181e+00
4272 4.238625000000000398e+01 6.850438632740059930e+00
4273 4.073899999999999721e+01 6.820909738169095071e+00
4274 4.192974999999999852e+01 6.835081255803583389e+00
4275 4.137324999999999875e+01 6.818207771176931331e+00
4276 3.921662500000000051e+01 6.769332377849153204e+00
4277 3.881374999999999886e+01 6.561095949206007916e+00
4278 3.704299999999999926e+01 6.562551949794378281e+00
4279 3.743424999999999869e+01 6.820402599347598738e+00
4280 3.820850000000000080e+01 6.567034540509893326e+00
4281 3.842974999999999852e+01 6.667867822976658587e+00
4282 3.849474999999999625e+01 6.440991795111021823e+00
4283 3.949175000000000324e+01 6.611760199045900954e+00
4284 4.043587500000000290e+01 7.221858513476421493e+00
4285 3.923362500000000352e+01 7.367875787704816659e+00
4286 3.936112500000000125e+01 7.089066452638306259e+00
4287 3.859850000000000136e+01 7.487797875961262228e+00
4288 3.839224999999999710e+01 7.615862893801825351e+00
4289 3.903137500000000415e+01 6.752707556365585617e+00
4290 3.682362499999999983e+01 7.311264981044446998e+00
4291 3.884812499999999602e+01 7.626914916181499748e+00
4292 3.666875000000000284e+01 7.605162187516944172e+00
4293 3.771162499999999795e+01 7.376900708329134027e+00
4294 3.958375000000000199e+01 7.172543736251282276e+00
4295 3.916024999999999778e+01 7.677248432360874730e+00
4296 3.829550000000000409e+01 6.939019320120098477e+00
4297 3.960587499999999750e+01 7.339537680087340199e+00
4298 3.827550000000000097e+01 7.210100079489188296e+00
4299 4.020250000000000057e+01 7.133978121900148572e+00
4300 3.986262500000000131e+01 7.091744341877171287e+00
4301 4.119187499999999602e+01 7.243432649298387815e+00
4302 4.172712500000000091e+01 6.430967183862927428e+00
4303 4.096762500000000529e+01 6.184398601363504611e+00
4304 4.168075000000000330e+01 6.379811485141037686e+00
4305 4.274374999999999858e+01 6.474954205315856193e+00
4306 4.103275000000000006e+01 6.636469914773025280e+00
4307 4.038050000000000495e+01 6.289441278345001329e+00
4308 4.158587500000000148e+01 7.026460262904207887e+00
4309 4.127949999999999875e+01 6.637435825960955604e+00
4310 4.163925000000000409e+01 6.860827388947888572e+00
4311 4.049487499999999329e+01 6.929608305212630270e+00
4312 4.212912500000000193e+01 7.033360901885517436e+00
4313 4.204537499999999994e+01 6.697916886842270934e+00
4314 4.219350000000000023e+01 6.893667096056350196e+00
4315 4.119474999999999909e+01 7.220756183890124191e+00
4316 4.220762500000000017e+01 7.639982581249571858e+00
4317 4.071837500000000176e+01 7.380464913662070359e+00
4318 3.976525000000000887e+01 6.932288780928523408e+00
4319 4.023562499999999886e+01 7.265836946236605698e+00
4320 4.050437499999999602e+01 7.760388160671917390e+00
4321 3.832862499999999528e+01 7.683283233621344799e+00
4322 3.913074999999999193e+01 8.029229196640702781e+00
4323 3.948262499999999875e+01 7.399984999852829759e+00
4324 4.001950000000000074e+01 7.846674512572189286e+00
4325 4.090062500000000512e+01 7.411048318932138557e+00
4326 3.939362499999999301e+01 7.650220754448649352e+00
4327 3.953537499999999483e+01 7.226342403269919501e+00
4328 4.175987500000000097e+01 7.341700061628904095e+00
4329 4.147475000000000023e+01 7.025711233457967886e+00
4330 4.276562500000000000e+01 7.519093163277528191e+00
4331 4.157499999999999574e+01 6.742496375601546355e+00
4332 4.061362499999999898e+01 7.138025602226910848e+00
4333 4.102737500000000637e+01 6.855858632716755885e+00
4334 4.309387500000000415e+01 7.073767303030392917e+00
4335 4.185324999999999562e+01 6.771061299175151760e+00
4336 4.236637500000000500e+01 6.792328365372721777e+00
4337 4.317724999999999369e+01 6.838096716992052571e+00
4338 4.292575000000000074e+01 6.843185277499615360e+00
4339 4.247825000000000273e+01 7.317729373220048572e+00
4340 4.169475000000000620e+01 7.181444172200847298e+00
4341 4.162937500000000313e+01 6.903078742347277696e+00
4342 4.240512499999999818e+01 7.005210423404273357e+00
4343 4.174575000000000102e+01 6.953866801441304091e+00
4344 4.200062499999999943e+01 7.364137504524671307e+00
4345 4.321012499999999790e+01 7.346876022835956199e+00
4346 4.374074999999999847e+01 6.887425645583225453e+00
4347 4.190612500000000296e+01 7.626386141297322396e+00
4348 4.291287499999999966e+01 7.798923470256768020e+00
4349 4.221650000000000347e+01 7.437833916873915818e+00
4350 4.253225000000000477e+01 7.819715817146905223e+00
4351 4.329987500000000011e+01 7.677126015471015030e+00
4352 4.366487499999999500e+01 7.727854427001187965e+00
4353 4.396262500000000273e+01 7.708107709859591594e+00
4354 4.345725000000000904e+01 7.884510683037818879e+00
4355 4.215050000000000097e+01 7.905267170137262767e+00
4356 4.313762499999999278e+01 7.850794537691510477e+00
4357 4.367500000000000426e+01 7.392813822811310942e+00
4358 4.414012500000000472e+01 7.472304362271511735e+00
4359 4.248637499999999534e+01 7.325738441740659468e+00
4360 4.317074999999999818e+01 7.252560534369050238e+00
4361 4.260150000000000148e+01 7.782619803125422564e+00
4362 4.218449999999999989e+01 7.822352659206820213e+00
4363 4.160912499999999881e+01 7.898437684594459718e+00
4364 4.054299999999999926e+01 7.524880738257582635e+00
4365 4.104737500000000239e+01 7.658498465629333118e+00
4366 4.236712499999999437e+01 8.395919532422990272e+00
4367 4.414787499999999909e+01 7.843064843457043800e+00
4368 4.330312500000000142e+01 8.005053131533347965e+00
4369 4.147325000000000017e+01 8.362609529832029764e+00
4370 4.230587499999999324e+01 8.342605856830457967e+00
4371 4.336800000000000921e+01 8.133285373620552150e+00
4372 4.099362499999999443e+01 8.668267115133039269e+00
4373 4.078862500000000324e+01 8.931115513223803148e+00
4374 4.192300000000000182e+01 8.985900149678940352e+00
4375 4.214962500000000034e+01 8.374873803037084841e+00
4376 4.221687500000000171e+01 7.848990212595621685e+00
4377 4.134712499999999835e+01 8.773054062079628679e+00
4378 4.260875000000000057e+01 8.615291484748933470e+00
4379 4.130450000000000443e+01 8.226190358391908930e+00
4380 4.289387499999999420e+01 8.688578505784006367e+00
4381 4.279187500000000455e+01 8.385949768134308258e+00
4382 4.289187499999999886e+01 8.273511473819436191e+00
4383 4.348149999999999693e+01 7.948925831519625618e+00
4384 4.279512499999999875e+01 8.651800781552465125e+00
4385 4.208962499999999807e+01 8.442972647299461286e+00
4386 4.152987500000000409e+01 8.067064379386833295e+00
4387 4.264287499999999653e+01 8.590389141792231342e+00
4388 4.279612499999999642e+01 7.546957254080737698e+00
4389 4.213649999999999807e+01 7.942489482995870098e+00
4390 4.217587499999999778e+01 8.140025142846418760e+00
4391 4.343175000000000097e+01 7.348492648900010416e+00
4392 4.160712499999999636e+01 7.418391771969302440e+00
4393 4.192912499999999909e+01 7.772782082042560603e+00
4394 4.254037500000000449e+01 7.654925967019333477e+00
4395 4.231037500000000051e+01 7.737106912344358989e+00
4396 4.181324999999999648e+01 7.791170649263016834e+00
4397 4.206712500000000432e+01 8.093206584918727131e+00
4398 4.018325000000000102e+01 8.084944893423053003e+00
4399 4.240287500000000875e+01 7.910370498271358741e+00
4400 4.161374999999999602e+01 8.028165152196203636e+00
4401 4.134612499999999358e+01 7.888405319354595768e+00
4402 4.317425000000000068e+01 7.875416863470624307e+00
4403 4.248175000000000523e+01 8.364590926470192755e+00
4404 4.333049999999999358e+01 8.223661182830916516e+00
4405 4.285349999999999682e+01 8.048452141561133644e+00
4406 4.282637499999999164e+01 8.462328011430829022e+00
4407 4.518837500000000063e+01 7.419623499413352974e+00
4408 4.408174999999999955e+01 7.976357094074179699e+00
4409 4.574512500000000159e+01 7.793521719667037218e+00
4410 4.499625000000000341e+01 7.212580768070294468e+00
4411 4.402512499999999562e+01 7.492280707579760168e+00
4412 4.274587499999999807e+01 7.656238486598484272e+00
4413 4.316587500000000688e+01 7.543213809522562485e+00
4414 4.437349999999999994e+01 8.063057308257830513e+00
4415 4.480112499999999898e+01 8.043344386505022925e+00
4416 4.522837499999999977e+01 7.846372485776268668e+00
4417 4.298024999999999807e+01 8.181328914344385694e+00
4418 4.415900000000000603e+01 7.700371665137337729e+00
4419 4.367162500000000591e+01 8.415010778620361620e+00
4420 4.426112499999999983e+01 8.645952888919870460e+00
4421 4.418825000000000358e+01 8.554365025657221011e+00
4422 4.404775000000000063e+01 8.401436035639234134e+00
4423 4.398375000000000057e+01 8.517394545043542209e+00
4424 4.326812499999999773e+01 8.388559024866658831e+00
4425 4.267049999999999699e+01 7.640490179792131187e+00
4426 4.371712500000000290e+01 7.757354301801090202e+00
4427 4.274387500000000273e+01 7.834827260455195841e+00
4428 4.177337500000000148e+01 8.169698695747404926e+00
4429 4.180750000000000455e+01 8.435193032764571441e+00
4430 4.259100000000000108e+01 8.374847114276176896e+00
4431 4.221287500000000392e+01 8.384840555351773972e+00
4432 4.314212500000000006e+01 7.661621184183010413e+00
4433 4.120575000000000188e+01 7.954229589796079303e+00
4434 4.082325000000000159e+01 8.433096094684769284e+00
4435 4.141062499999999602e+01 8.292977701302280735e+00
4436 4.170125000000000171e+01 8.698971307268893227e+00
4437 4.260287500000000449e+01 7.821895065770307021e+00
4438 4.266137499999999960e+01 8.104827272869352228e+00
4439 4.357525000000000404e+01 7.703523957721394311e+00
4440 4.269987499999999159e+01 7.694281619402285166e+00
4441 4.254649999999999466e+01 8.166083204710199439e+00
4442 4.362837499999999835e+01 7.508693702838519890e+00
4443 4.290549999999999642e+01 8.166549512339956962e+00
4444 4.396187499999999915e+01 7.788119139588316919e+00
4445 4.436200000000000188e+01 7.833915095196654299e+00
4446 4.429537499999999994e+01 7.595017361191274574e+00
4447 4.372249999999999659e+01 8.168472346084669766e+00
4448 4.352412499999999795e+01 7.880360541477266167e+00
4449 4.326475000000000648e+01 7.958540378796698178e+00
4450 4.501612499999999528e+01 7.765843843873108554e+00
4451 4.298637500000000244e+01 8.107735089363544034e+00
4452 4.554662499999999881e+01 8.117611517438295010e+00
4453 4.283800000000000807e+01 8.553922490223417441e+00
4454 4.226737500000000125e+01 8.371472297962101905e+00
4455 4.282124999999999915e+01 7.905750242604271172e+00
4456 4.278649999999999665e+01 7.879153575257940467e+00
4457 4.299374999999999858e+01 7.679732727994998953e+00
4458 4.303300000000000125e+01 7.586756178532429118e+00
4459 4.205287500000000733e+01 7.751592383660395491e+00
4460 4.336775000000000091e+01 7.218272392750047395e+00
4461 4.251112499999999983e+01 7.891353841462938057e+00
4462 4.205649999999999977e+01 7.917730761161935860e+00
4463 4.435337499999999977e+01 7.836755680241464184e+00
4464 4.341562499999999858e+01 7.955740739666977035e+00
4465 4.195700000000000074e+01 7.701575307607527954e+00
4466 4.303962499999999380e+01 8.096789014281950969e+00
4467 4.443299999999999983e+01 7.562068739769562065e+00
4468 4.237324999999999875e+01 7.738804614873508569e+00
4469 4.233550000000000324e+01 7.841454861423994949e+00
4470 4.083612500000000267e+01 8.357436638702196774e+00
4471 4.072649999999999437e+01 8.094266952602934495e+00
4472 4.251474999999999937e+01 7.755591309158025304e+00
4473 4.058924999999999272e+01 9.029208772350292733e+00
4474 4.176525000000000176e+01 8.692696254884758389e+00
4475 4.236037500000000477e+01 8.589001091398632326e+00
4476 4.265749999999999886e+01 8.208089230295927408e+00
4477 4.195862499999999784e+01 7.925163115311687712e+00
4478 4.138562500000000455e+01 8.307432248327208058e+00
4479 4.148450000000000415e+01 8.078458311305443118e+00
4480 4.036162499999998943e+01 8.748468131867250364e+00
4481 4.094850000000000279e+01 8.925633443907495135e+00
4482 4.172274999999999778e+01 8.632824618769774361e+00
4483 4.145049999999999812e+01 8.512635846933662265e+00
4484 4.207249999999999091e+01 7.897898652489787175e+00
4485 4.161362499999999898e+01 8.156987326706280683e+00
4486 4.151662499999999767e+01 8.259510909660260580e+00
4487 4.130575000000000330e+01 8.385124726543278229e+00
4488 4.153762499999999847e+01 7.968878630211835734e+00
4489 4.160462499999999864e+01 8.114813972639597139e+00
4490 4.154437500000000227e+01 7.958208519622797184e+00
4491 4.002762500000000045e+01 8.338348221353369283e+00
4492 3.991112500000000551e+01 8.010462984898056860e+00
4493 4.141125000000000256e+01 8.027520834117311210e+00
4494 4.275274999999999181e+01 7.660440397649307620e+00
4495 4.079212499999999153e+01 7.847655882964152951e+00
4496 4.133924999999999983e+01 7.881367526383825428e+00
4497 4.162600000000000477e+01 8.458413095477778754e+00
4498 4.235687500000000227e+01 8.134599337931271990e+00
4499 4.133162500000000250e+01 8.035922543370292104e+00
4500 3.977024999999999721e+01 8.241111798761590279e+00
4501 4.117099999999999937e+01 8.529382220448324503e+00
4502 4.228999999999999915e+01 8.291164691254177654e+00
4503 4.179450000000000642e+01 8.039030699888511933e+00
4504 4.375937499999999858e+01 8.448900218625905012e+00
4505 4.310625000000000284e+01 8.428447708412120321e+00
4506 4.297800000000000864e+01 8.875622166572323835e+00
4507 4.310600000000000875e+01 8.685910012773561562e+00
4508 4.186862499999999443e+01 8.169951315524887292e+00
4509 4.168587499999999579e+01 8.562611578538517065e+00
4510 4.296587499999999693e+01 9.169911941434982339e+00
4511 4.201712500000000006e+01 9.452822251247077645e+00
4512 4.210287499999999739e+01 9.295289743731597554e+00
4513 4.293662500000000648e+01 8.974373710629999223e+00
4514 4.301112499999999983e+01 9.231143094231171631e+00
4515 4.316212500000000318e+01 8.696250724876893656e+00
4516 4.267624999999999602e+01 8.779455641848615599e+00
4517 4.377625000000000455e+01 8.685599235858024514e+00
4518 4.137687499999999829e+01 9.076053109415010312e+00
4519 4.244112499999999244e+01 8.703398593433020025e+00
4520 4.207300000000000040e+01 8.992756352337140768e+00
4521 4.254250000000000398e+01 8.489919172907359979e+00
4522 4.321487499999999926e+01 8.241768123098458076e+00
4523 4.374374999999999858e+01 8.259113969106341102e+00
4524 4.340187500000000398e+01 8.220646930210047998e+00
4525 4.281949999999999790e+01 8.757550078360957002e+00
4526 4.273575000000000301e+01 8.950558400440023377e+00
4527 4.320112499999999756e+01 8.691888298935500856e+00
4528 4.175150000000000716e+01 8.922551630209262896e+00
4529 4.379850000000000421e+01 8.557891900535434360e+00
4530 4.284375000000000000e+01 8.905301556078125458e+00
4531 4.269287500000000080e+01 8.998563823670524542e+00
4532 4.147925000000000040e+01 8.719454153912817418e+00
4533 4.386549999999999727e+01 8.912340137065571710e+00
4534 4.415562499999999346e+01 8.636979459599684716e+00
4535 4.367787500000000023e+01 8.207557904984398078e+00
4536 4.639899999999999380e+01 7.979553269137313443e+00
4537 4.552362499999999557e+01 8.416473459712616290e+00
4538 4.446537499999999454e+01 8.453531867172257463e+00
4539 4.503712500000000318e+01 8.679395346230743158e+00
4540 4.501400000000000290e+01 8.467430031818981462e+00
4541 4.354862500000000125e+01 8.453216331184057353e+00
4542 4.584125000000000227e+01 7.945966374028239798e+00
4543 4.585162499999999852e+01 7.648153406496033035e+00
4544 4.532237499999999386e+01 8.035851979055914640e+00
4545 4.390737500000000182e+01 8.069454479194790864e+00
4546 4.417737500000000495e+01 7.979677664106920254e+00
4547 4.508037499999999653e+01 7.594337670547503194e+00
4548 4.301187499999999631e+01 7.581817961902136638e+00
4549 4.396537500000000165e+01 7.811035970698565478e+00
4550 4.384875000000000256e+01 7.473378059297380638e+00
4551 4.239437500000000369e+01 7.629823924773550203e+00
4552 4.141024999999999068e+01 7.493319361583855809e+00
4553 4.291812500000000341e+01 7.526192948292108831e+00
4554 4.328212499999999352e+01 7.585065052945944686e+00
4555 4.402587500000000631e+01 8.023455592116894408e+00
4556 4.112437499999999346e+01 7.984763416066054553e+00
4557 4.212800000000000011e+01 8.092826694440578450e+00
4558 4.424449999999999505e+01 7.968379020776433563e+00
4559 4.393449999999999989e+01 8.173580824828244218e+00
4560 4.423912500000000136e+01 7.734235331946001324e+00
4561 4.339487499999999898e+01 8.503578545305019887e+00
4562 4.299887500000000529e+01 7.999195284600312483e+00
4563 4.490274999999999750e+01 8.138283419950271380e+00
4564 4.579525000000000290e+01 7.881963849015516388e+00
4565 4.664325000000000188e+01 7.750359335923561410e+00
4566 4.493074999999999619e+01 8.093903113899219903e+00
4567 4.591512499999998909e+01 8.748238048382763310e+00
4568 4.549450000000000216e+01 8.378754453228712151e+00
4569 4.471650000000001057e+01 8.057808047555488073e+00
4570 4.315587499999999466e+01 7.862269460923599240e+00
4571 4.541699999999999449e+01 7.887889085094312414e+00
4572 4.412137500000000045e+01 8.655095648549869125e+00
4573 4.433299999999999841e+01 8.373834764088075033e+00
4574 4.392612499999999187e+01 8.029527026149912317e+00
4575 4.502499999999999858e+01 8.148802718804768475e+00
4576 4.430249999999999488e+01 8.031558317039102946e+00
4577 4.386662499999999199e+01 8.006413799919840812e+00
4578 4.290887500000000188e+01 8.398183937683899813e+00
4579 4.339925000000000210e+01 8.029199648295433533e+00
4580 4.298037500000000222e+01 8.355612688743827121e+00
4581 4.368012499999999676e+01 8.389810302975977407e+00
4582 4.333787500000000392e+01 8.100299092544167578e+00
4583 4.398912500000000136e+01 8.233863733534935392e+00
4584 4.334937499999999488e+01 7.707209869128831770e+00
4585 4.350300000000000011e+01 7.987683653991937582e+00
4586 4.281812499999999488e+01 8.101981648872815356e+00
4587 4.370849999999999369e+01 8.178650221002241594e+00
4588 4.405875000000000341e+01 8.109277067327735011e+00
4589 4.411025000000000063e+01 8.229229575023259358e+00
4590 4.450662499999999966e+01 8.168946462705388711e+00
4591 4.481712499999999721e+01 8.088229056083406476e+00
4592 4.476174999999999926e+01 8.094409183099003258e+00
4593 4.457412500000000932e+01 8.382817026210334532e+00
4594 4.427000000000000313e+01 7.914419131401872143e+00
4595 4.558262500000000017e+01 8.909968867330393394e+00
4596 4.410824999999999108e+01 8.657906828352768258e+00
4597 4.363337500000000091e+01 8.855561059896029263e+00
4598 4.441112499999999841e+01 8.596525241771926673e+00
4599 4.482900000000000063e+01 8.098141451515278533e+00
4600 4.513374999999999204e+01 8.116894829901855957e+00
4601 4.301337499999999636e+01 8.225513080382697240e+00
4602 4.273862499999999898e+01 8.002814988992739131e+00
4603 4.169324999999999903e+01 8.510530296620034463e+00
4604 4.145562499999999773e+01 8.367602548179309707e+00
4605 4.122075000000000244e+01 7.871868341104765854e+00
4606 4.258212499999999778e+01 7.934620464768421755e+00
4607 4.194962499999999750e+01 8.163149753881576487e+00
4608 4.367224999999999824e+01 7.396520891925304042e+00
4609 4.522287500000000193e+01 8.028805658061594741e+00
4610 4.318787499999999824e+01 7.860959001287430858e+00
4611 4.255525000000000091e+01 8.318734719651631693e+00
4612 4.336662500000000620e+01 7.890747918720815157e+00
4613 4.314087500000000119e+01 7.991156937588692166e+00
4614 4.386362499999999898e+01 8.071492978643844296e+00
4615 4.259799999999999898e+01 7.971556299979947191e+00
4616 4.347500000000000142e+01 8.311701867698335633e+00
4617 4.417974999999999852e+01 8.305738631267992389e+00
4618 4.424299999999999500e+01 8.041821235345260277e+00
4619 4.478799999999999670e+01 7.757936396039863958e+00
4620 4.518999999999999773e+01 7.779638025801714818e+00
4621 4.525237499999999358e+01 7.523332776140295941e+00
4622 4.633225000000000193e+01 7.584850290525681160e+00
4623 4.589412499999999540e+01 7.735809089143287132e+00
4624 4.343162499999999682e+01 7.977364051915699861e+00
4625 4.448874999999999602e+01 8.518789493213661856e+00
4626 4.408887500000000159e+01 8.428483509129733875e+00
4627 4.378374999999999773e+01 8.503672831029394530e+00
4628 4.374512500000000159e+01 7.678765634522378924e+00
4629 4.553875000000000028e+01 8.049300128252610875e+00
4630 4.630599999999999739e+01 7.651493022198347482e+00
4631 4.754987499999999301e+01 7.610022327573807033e+00
4632 4.529475000000000051e+01 7.557295657074526218e+00
4633 4.570799999999999130e+01 8.034807198604704936e+00
4634 4.581512500000000188e+01 8.005126397420083251e+00
4635 4.623000000000000398e+01 8.014420928083325180e+00
4636 4.465137500000000159e+01 8.041787266245410848e+00
4637 4.474125000000000085e+01 7.891010448506420971e+00
4638 4.439350000000000307e+01 8.227539142644658909e+00
4639 4.395862500000000495e+01 7.978524413107153990e+00
4640 4.464824999999999733e+01 7.568623708174260223e+00
4641 4.414637499999999903e+01 7.600568925945404786e+00
4642 4.540787499999999710e+01 7.984675544123372326e+00
4643 4.388300000000000978e+01 7.225906178034004590e+00
4644 4.484700000000000131e+01 7.460229577147742930e+00
4645 4.405875000000000341e+01 7.789188783078600409e+00
4646 4.406387500000001012e+01 8.276078461516171103e+00
4647 4.487850000000000250e+01 7.601250256947865935e+00
4648 4.543049999999999500e+01 8.211806544162495669e+00
4649 4.440162499999999568e+01 8.357852181738850916e+00
4650 4.438824999999999932e+01 8.069841581371811401e+00
4651 4.520425000000000182e+01 7.913288747713398408e+00
4652 4.455724999999999625e+01 7.775531295653531849e+00
4653 4.353900000000000148e+01 8.029723600084251345e+00
4654 4.401275000000000404e+01 7.491884946706504067e+00
4655 4.231462499999999949e+01 8.237745375589540231e+00
4656 4.285662500000000108e+01 7.940157244069344422e+00
4657 4.190424999999999045e+01 8.687056560175459907e+00
4658 4.480537500000000506e+01 8.318889899157031920e+00
4659 4.347137499999999477e+01 8.332858556149675522e+00
4660 4.401537500000000591e+01 8.756185890089181356e+00
4661 4.512750000000000483e+01 8.060808361293547719e+00
4662 4.329912500000000364e+01 8.352378011750417386e+00
4663 4.380649999999999977e+01 8.642797765697748602e+00
4664 4.461812499999999915e+01 9.018085896265452206e+00
4665 4.330199999999999960e+01 9.385259885852921258e+00
4666 4.360125000000000028e+01 9.341600580116743657e+00
4667 4.344075000000000131e+01 9.310794128573968820e+00
4668 4.408387499999999193e+01 9.166676415892068164e+00
4669 4.330949999999999278e+01 8.447587542088569990e+00
4670 4.321724999999999994e+01 8.718685820104283835e+00
4671 4.263887499999999875e+01 9.007931044428119094e+00
4672 4.215437499999999460e+01 8.593618124329058361e+00
4673 4.357975000000000421e+01 8.285661019100256652e+00
4674 4.294399999999999551e+01 9.066549967462815829e+00
4675 4.268649999999999523e+01 8.131292782362468330e+00
4676 4.393687500000000057e+01 8.323258063698485643e+00
4677 4.415962499999999835e+01 7.736207016235208123e+00
4678 4.279087499999999977e+01 7.925777770267842470e+00
4679 4.378562500000000313e+01 8.121035399922652331e+00
4680 4.218312499999999687e+01 8.012148988874450595e+00
4681 4.242500000000000426e+01 7.942763532376497793e+00
4682 4.231437499999999829e+01 8.256541192702721688e+00
4683 4.218100000000000449e+01 8.156466782559713025e+00
4684 4.242737499999999784e+01 8.155460024842058786e+00
4685 4.145875000000000199e+01 8.291008203073825911e+00
4686 4.356312499999999943e+01 8.252855086342657742e+00
4687 4.247437500000000909e+01 8.564013393514565919e+00
4688 4.286775000000000801e+01 8.186516862252069870e+00
4689 4.268899999999999295e+01 7.843712386363996814e+00
4690 4.174037500000000023e+01 8.316345540818808502e+00
4691 4.186137500000000244e+01 8.651212499805843947e+00
4692 4.184349999999999881e+01 9.052638251498839495e+00
4693 4.274412499999999682e+01 9.023677997769084413e+00
4694 4.165275000000000460e+01 9.261400922899705179e+00
4695 4.042537500000000250e+01 8.738960691455069707e+00
4696 4.225612499999999727e+01 9.144067649023702060e+00
4697 4.412500000000000000e+01 8.946199404286156565e+00
4698 4.325799999999999557e+01 9.349045649824370585e+00
4699 4.319462500000000205e+01 9.112984076541387424e+00
4700 4.332987499999999415e+01 8.653733564619486174e+00
4701 4.411075000000000301e+01 8.690981244496358116e+00
4702 4.429575000000000529e+01 8.970774821521132480e+00
4703 4.407412500000000222e+01 8.776560641912745098e+00
4704 4.424362500000000153e+01 8.459776343337740201e+00
4705 4.337162500000000165e+01 8.814443290945654041e+00
4706 4.231212500000000176e+01 9.133890505347208588e+00
4707 4.309487500000000182e+01 9.377685129533400499e+00
4708 4.467525000000000546e+01 8.798498832808782311e+00
4709 4.524200000000000443e+01 8.283810658824233286e+00
4710 4.305162500000000136e+01 8.712302142548022488e+00
4711 4.279124999999999091e+01 8.868368296489917313e+00
4712 4.205137500000000017e+01 9.401643534738852281e+00
4713 4.130324999999999847e+01 9.105156256810614579e+00
4714 4.149937499999999346e+01 8.880301062846733373e+00
4715 4.052637500000000159e+01 8.609317570475424120e+00
4716 4.111737499999999557e+01 8.898327302324682719e+00
4717 4.230575000000000330e+01 8.521353603869956217e+00
4718 4.314274999999999949e+01 8.404205782579190043e+00
4719 4.210062500000000796e+01 8.286183000440967561e+00
4720 4.220100000000000051e+01 9.096924303370341747e+00
4721 4.226612500000000239e+01 8.863546185496065988e+00
4722 4.335362500000000807e+01 8.298364501773640711e+00
4723 4.239437499999999659e+01 8.740579539455428204e+00
4724 4.206374999999999886e+01 8.945179001405589858e+00
4725 4.142262499999999648e+01 8.858514537468845873e+00
4726 4.201287500000000108e+01 9.418752203777943421e+00
4727 4.072912499999999625e+01 9.396132828918068114e+00
4728 4.104312499999999631e+01 9.566750026846726485e+00
4729 4.094662499999999739e+01 9.345429745230919849e+00
4730 4.272499999999999432e+01 9.478247181045659886e+00
4731 4.208974999999999511e+01 9.493800986943400133e+00
4732 4.105237499999999784e+01 9.945272380221512165e+00
4733 4.243087500000000034e+01 9.257720420744615097e+00
4734 4.104625000000000057e+01 9.935646685278593182e+00
4735 4.019424999999999670e+01 9.868417047502475725e+00
4736 4.021000000000000085e+01 9.534256796219093388e+00
4737 4.013412499999999739e+01 9.202308023054426300e+00
4738 4.106187499999999346e+01 8.924223547173271598e+00
4739 4.204337499999999750e+01 9.133474191705305500e+00
4740 4.014124999999999943e+01 9.554934985960789717e+00
4741 4.152049999999999841e+01 9.275368380487645226e+00
4742 4.230399999999999494e+01 9.094944564152108057e+00
4743 4.206924999999999670e+01 8.630261172087289268e+00
4744 4.319250000000000256e+01 8.699121604363281079e+00
4745 4.224700000000000699e+01 9.107569492597901828e+00
4746 4.023150000000000404e+01 8.549046809074681619e+00
4747 4.202174999999999727e+01 8.935081322639851109e+00
4748 4.076225000000000165e+01 9.149604991046743407e+00
4749 4.048462499999999409e+01 9.421901801682443178e+00
4750 4.059662499999999596e+01 8.931753384934944862e+00
4751 3.959062499999999574e+01 8.833749552386962023e+00
4752 4.190350000000000819e+01 8.783252140081714288e+00
4753 4.039450000000000074e+01 9.030473077308851515e+00
4754 3.979125000000000512e+01 9.260749348308024764e+00
4755 4.254099999999999682e+01 9.003926039511872759e+00
4756 4.017199999999999704e+01 9.483544564138451705e+00
4757 4.268362499999999926e+01 8.760285023076981759e+00
4758 4.096499999999999631e+01 9.051174804617906133e+00
4759 4.261037499999999767e+01 9.265975580951897328e+00
4760 4.346237500000000153e+01 9.044495109142182798e+00
4761 4.498649999999999949e+01 9.113985710502841897e+00
4762 4.394287499999999369e+01 8.920006967201420167e+00
4763 4.310150000000000148e+01 9.413037617448472005e+00
4764 4.392012499999999875e+01 9.270610560794896315e+00
4765 4.293725000000000591e+01 8.733768358628907436e+00
4766 4.251375000000000171e+01 8.976256130324463456e+00
4767 4.444899999999999807e+01 9.239910226836620666e+00
4768 4.314662500000000023e+01 8.722651942173140327e+00
4769 4.273837500000000489e+01 8.631988699268370979e+00
4770 4.243924999999999415e+01 9.029830791171420401e+00
4771 4.166537500000000449e+01 8.238644486005988199e+00
4772 4.339437499999999659e+01 8.717975098068752260e+00
4773 4.359112499999999812e+01 9.209595915126888244e+00
4774 4.453550000000000608e+01 9.187683268580279616e+00
4775 4.372149999999999892e+01 9.092264447388778592e+00
4776 4.256575000000000131e+01 9.143051333099222688e+00
4777 4.252787500000000165e+01 8.880329245792177417e+00
4778 4.216424999999999557e+01 8.767542029678983440e+00
4779 4.275575000000000614e+01 8.785770234714055604e+00
4780 4.431612500000000665e+01 9.032558975100682730e+00
4781 4.249649999999999750e+01 8.901783820532825686e+00
4782 4.261937499999999801e+01 8.878606328799405034e+00
4783 4.286262500000000131e+01 8.939325862336984230e+00
4784 4.275437499999999602e+01 9.311619401213025782e+00
4785 4.330249999999999488e+01 9.594352585310277348e+00
4786 4.222012500000000301e+01 8.560801034799363052e+00
4787 4.172525000000000261e+01 8.969786591228771755e+00
4788 4.454925000000000779e+01 8.524773880340609011e+00
4789 4.458875000000000455e+01 8.582565792694950346e+00
4790 4.336012499999999648e+01 8.555667207028440302e+00
4791 4.323425000000000296e+01 9.067545879312522317e+00
4792 4.421512500000000045e+01 8.788467911554429080e+00
4793 4.215112500000000040e+01 8.834087596912420182e+00
4794 4.149987499999999585e+01 8.201861618783375718e+00
4795 4.240637500000000415e+01 8.245640232377160928e+00
4796 4.109962499999999608e+01 8.081214350148551162e+00
4797 4.005774999999999864e+01 8.222677781503875849e+00
4798 4.195950000000000557e+01 8.625574098646998422e+00
4799 4.290687499999999943e+01 8.700470903989728555e+00
4800 4.146000000000000085e+01 8.613218331799675553e+00
4801 4.092962500000000148e+01 8.635894514209102368e+00
4802 4.097262500000000074e+01 8.637442971840501471e+00
4803 4.166774999999999807e+01 8.948736554938216514e+00
4804 4.228025000000000233e+01 9.080306347650804355e+00
4805 4.270837499999999665e+01 8.881892054444080031e+00
4806 4.208924999999999983e+01 8.713431438284661823e+00
4807 4.263475000000000392e+01 8.295566788106613743e+00
4808 4.320700000000000074e+01 8.464763936460366622e+00
4809 4.333087500000000603e+01 8.735147869093108142e+00
4810 4.177112500000000495e+01 8.875551075210591279e+00
4811 4.106937500000000796e+01 9.063412926323442420e+00
4812 4.201000000000000512e+01 8.468286636770155695e+00
4813 4.140987499999999955e+01 9.141417746713136339e+00
4814 4.252774999999999750e+01 9.178741265061210797e+00
4815 4.253862499999999613e+01 8.683601054821489029e+00
4816 4.253900000000000148e+01 8.556679030514700912e+00
4817 4.503649999999999665e+01 8.064502154504019416e+00
4818 4.323512499999999648e+01 8.964540394377275234e+00
4819 4.357000000000000028e+01 9.149198656849680589e+00
4820 4.244812499999999744e+01 8.779207629816136560e+00
4821 4.209499999999999886e+01 9.075966715039228916e+00
4822 4.301587500000000119e+01 9.208048139802587073e+00
4823 4.444350000000000023e+01 9.054240313590643296e+00
4824 4.164837499999999437e+01 8.838862078446345194e+00
4825 4.300650000000000261e+01 9.360284440790247018e+00
4826 4.233075000000000188e+01 9.273419610555617254e+00
4827 4.226212499999999750e+01 8.814001036060290062e+00
4828 4.382699999999999818e+01 8.761737477521224449e+00
4829 4.306487500000000068e+01 8.787432516521640480e+00
4830 4.201487499999999642e+01 8.939721060451040202e+00
4831 4.369324999999999903e+01 8.995411321109084923e+00
4832 4.500000000000000711e+01 9.122845201059810449e+00
4833 4.462299999999999756e+01 8.856145952105801911e+00
4834 4.496899999999999409e+01 8.635181421805796731e+00
4835 4.359037499999999454e+01 9.211517718896645945e+00
4836 4.296562499999999574e+01 9.014628028823310046e+00
4837 4.377912500000000051e+01 9.303193494772203920e+00
4838 4.417862499999999670e+01 8.950902731948151114e+00
4839 4.440800000000000125e+01 9.164797123368305876e+00
4840 4.231749999999999545e+01 9.198356349438196133e+00
4841 4.268350000000000222e+01 9.137041207702305101e+00
4842 4.385787499999999994e+01 9.462834722345194294e+00
4843 4.580049999999999955e+01 8.955616053976967805e+00
4844 4.483612499999999557e+01 8.958293063269469059e+00
4845 4.426937499999999659e+01 8.996018548046512464e+00
4846 4.394712500000000688e+01 8.898431019422574195e+00
4847 4.382887499999999648e+01 8.603044527297988964e+00
4848 4.419537499999999852e+01 9.302891907455276055e+00
4849 4.557087500000000091e+01 9.176595773075213458e+00
4850 4.508924999999999272e+01 9.167795931530516640e+00
4851 4.430499999999999972e+01 8.608363636603648672e+00
4852 4.505350000000000676e+01 9.094049869626292804e+00
4853 4.544562499999999261e+01 8.516047682055736701e+00
4854 4.516587499999999977e+01 8.524262470731521546e+00
4855 4.579250000000000398e+01 8.762815757506260184e+00
4856 4.556325000000000358e+01 8.422746511957218019e+00
4857 4.723212499999999636e+01 8.269755355430525867e+00
4858 4.697487499999999727e+01 8.274870443543019150e+00
4859 4.547374999999999545e+01 8.064726610659995742e+00
4860 4.632787499999999881e+01 8.459407646663084535e+00
4861 4.642249999999999943e+01 8.634306135266458071e+00
4862 4.641599999999999682e+01 7.863428500422063649e+00
4863 4.617887499999999790e+01 8.134117076082805653e+00
4864 4.771150000000000091e+01 7.493762814834746600e+00
4865 4.599537499999999568e+01 7.557311794583235098e+00
4866 4.450175000000000125e+01 8.201222659895748279e+00
4867 4.479912499999998943e+01 7.923340288424564726e+00
4868 4.395375000000000654e+01 8.816614801310507232e+00
4869 4.541949999999999932e+01 8.548899560031102851e+00
4870 4.546812500000000057e+01 7.989397019326418992e+00
4871 4.477912500000000051e+01 7.887490640718494816e+00
4872 4.397449999999999903e+01 8.529331907086861619e+00
4873 4.352849999999999397e+01 7.617924456914100695e+00
4874 4.168562499999999460e+01 8.517076913724384468e+00
4875 4.065825000000000244e+01 8.559399235544368878e+00
4876 4.305512500000000387e+01 8.580196891748572696e+00
4877 4.231512500000000188e+01 8.804110778915829272e+00
4878 4.239650000000000318e+01 8.560929642495025860e+00
4879 4.331887500000000557e+01 8.510964642076235265e+00
4880 4.378837500000000205e+01 8.420100140321780557e+00
4881 4.332762499999999761e+01 8.281731734926994548e+00
4882 4.457087500000000091e+01 8.172270215945006910e+00
4883 4.387999999999999545e+01 8.014564114005201745e+00
4884 4.405675000000000097e+01 8.512491579933426422e+00
4885 4.505950000000000699e+01 9.114609661485783221e+00
4886 4.313700000000000045e+01 8.969466168270550099e+00
4887 4.297424999999999784e+01 9.105480722053474807e+00
4888 4.198262500000000585e+01 9.288122516044179378e+00
4889 4.249287499999999795e+01 8.751864307530244247e+00
4890 4.316900000000000404e+01 8.408392883006834850e+00
4891 4.457062499999999261e+01 8.577238095202725177e+00
4892 4.361562499999999432e+01 8.591221065965934045e+00
4893 4.249275000000000091e+01 8.391129324229098074e+00
4894 4.459137499999999932e+01 8.876355046092786694e+00
4895 4.487762499999999477e+01 8.873325672939479603e+00
4896 4.352312500000000739e+01 8.510007510347561421e+00
4897 4.364637499999999903e+01 8.217029627809363745e+00
4898 4.323675000000000068e+01 8.403838687152882514e+00
4899 4.315024999999999977e+01 8.540695056884274550e+00
4900 4.354962499999999892e+01 8.613934259996813836e+00
4901 4.306012499999999932e+01 8.316245378845664504e+00
4902 4.274374999999999147e+01 8.004640403677573346e+00
4903 4.344037499999999596e+01 8.510266588321242054e+00
4904 4.463550000000000040e+01 8.401340345072920712e+00
4905 4.561424999999999841e+01 8.414099295880545171e+00
4906 4.632549999999999812e+01 8.076171271478211011e+00
4907 4.608624999999999972e+01 8.729478520632689253e+00
4908 4.440012500000000273e+01 8.574078431596708683e+00
4909 4.535987500000000239e+01 8.703758763167892099e+00
4910 4.628725000000000023e+01 8.281406432013072916e+00
4911 4.545937499999999432e+01 8.201975855581803643e+00
4912 4.558312500000000256e+01 8.089391327221218120e+00
4913 4.575849999999999795e+01 8.442578479054843044e+00
4914 4.497087499999999949e+01 8.137664549867601238e+00
4915 4.505075000000000784e+01 7.462887705066819422e+00
4916 4.586849999999999739e+01 8.065744773422974134e+00
4917 4.724925000000000352e+01 8.176297281911139692e+00
4918 4.540762499999999591e+01 8.539642079255830964e+00
4919 4.474725000000000819e+01 8.466048873201565073e+00
4920 4.447337500000000432e+01 8.765776279331845444e+00
4921 4.463762499999999989e+01 8.373319762304367586e+00
4922 4.247337500000000432e+01 8.595390321520998356e+00
4923 4.399312499999999915e+01 8.488617322327698389e+00
4924 4.415974999999999540e+01 8.438806909432605252e+00
4925 4.462712500000000659e+01 7.948610518192587904e+00
4926 4.496324999999999505e+01 8.075491890494193470e+00
4927 4.655362499999999670e+01 6.911478421206049383e+00
4928 4.497324999999999307e+01 7.409717158379764967e+00
4929 4.418787499999999824e+01 7.048093242673642678e+00
4930 4.483987499999999926e+01 7.697410795272126904e+00
4931 4.616662499999999625e+01 7.140557011574577118e+00
4932 4.553712500000000318e+01 7.849730083810007031e+00
4933 4.610987500000000239e+01 7.928214664328399053e+00
4934 4.534299999999998931e+01 7.360031553515922198e+00
4935 4.491450000000000387e+01 7.618489279788350110e+00
4936 4.349562499999999687e+01 7.561740104254896622e+00
4937 4.482500000000000284e+01 7.510204663905637013e+00
4938 4.506799999999999784e+01 7.054807963810922011e+00
4939 4.549824999999999875e+01 7.313863532595990868e+00
4940 4.540037500000000392e+01 7.281569531481304480e+00
4941 4.541462500000000091e+01 7.400464962034269512e+00
4942 4.530125000000000313e+01 7.599102787809064452e+00
4943 4.670912500000000023e+01 7.469588617013782184e+00
4944 4.677187500000000142e+01 7.812410316360237417e+00
4945 4.621762499999999818e+01 8.089162786827625240e+00
4946 4.532750000000000057e+01 7.706648570390373543e+00
4947 4.622325000000000017e+01 7.686651456725971165e+00
4948 4.552837500000000404e+01 7.247056171598014629e+00
4949 4.626887499999999420e+01 7.051204277545209287e+00
4950 4.549624999999999631e+01 7.337067403665955112e+00
4951 4.436537500000000023e+01 7.686561788149944618e+00
4952 4.412075000000000102e+01 7.611756075616684214e+00
4953 4.550112500000000182e+01 7.566578149247642493e+00
4954 4.339587500000000375e+01 8.054018380670102673e+00
4955 4.451562500000000000e+01 8.435766395861543643e+00
4956 4.400712500000000205e+01 7.707374910673014945e+00
4957 4.513550000000000040e+01 7.517692205308088127e+00
4958 4.522062499999999829e+01 7.080551050980910865e+00
4959 4.385087500000000205e+01 7.116107618542026003e+00
4960 4.223287499999999284e+01 7.455080952858383014e+00
4961 4.349599999999999511e+01 7.052164441680297990e+00
4962 4.431412499999999710e+01 7.311270371910196353e+00
4963 4.412924999999999898e+01 7.574053323167686536e+00
4964 4.419725000000000392e+01 7.641644386497418395e+00
4965 4.526950000000000784e+01 7.295064376001077378e+00
4966 4.509162499999999341e+01 7.424248461413240463e+00
4967 4.507287500000000335e+01 7.056940511912500824e+00
4968 4.425474999999999426e+01 7.061326778105336821e+00
4969 4.369724999999999682e+01 6.966777482608978112e+00
4970 4.294237499999999841e+01 7.633316747033812355e+00
4971 4.330537499999999795e+01 7.463287772359236349e+00
4972 4.352125000000000199e+01 7.351557319604975937e+00
4973 4.356850000000000023e+01 7.572030754691899013e+00
4974 4.337049999999999983e+01 7.926099900013878319e+00
4975 4.331899999999999551e+01 7.507821213574547237e+00
4976 4.296612499999999812e+01 7.271044163833821017e+00
4977 4.206250000000000000e+01 7.808138154355364513e+00
4978 4.216525000000000034e+01 7.326705543229337536e+00
4979 4.180987499999999812e+01 7.869171266399141551e+00
4980 3.968762499999999704e+01 8.000027872876248836e+00
4981 4.095612500000000011e+01 7.829348720594316191e+00
4982 4.374512500000000159e+01 8.039996207317006593e+00
4983 4.357249999999999801e+01 8.034430072740070372e+00
4984 4.437712499999999949e+01 7.806000943660066582e+00
4985 4.342925000000000324e+01 8.100894055114379100e+00
4986 4.246937499999999943e+01 7.790081702751702863e+00
4987 4.249837499999999579e+01 7.808635620135367716e+00
4988 4.251474999999999937e+01 7.760041824448337344e+00
4989 4.232500000000000284e+01 7.859368273356961865e+00
4990 4.329037500000000449e+01 7.524454226340728802e+00
4991 4.247937500000000455e+01 8.018309434384960355e+00
4992 4.249187500000000028e+01 7.894159711135939617e+00
4993 4.135687499999999517e+01 7.874726950499417732e+00
4994 4.158774999999999977e+01 7.615259989713909050e+00
4995 4.115449999999999875e+01 8.051787074541278955e+00
4996 4.118062499999999915e+01 8.041779875161150670e+00
4997 4.316725000000000279e+01 7.965719941077987087e+00
4998 4.375775000000000148e+01 8.406462487556076724e+00
4999 4.328287500000000421e+01 7.989332814833280061e+00
5000 4.324974999999999170e+01 8.314304085712013404e+00
5001 4.229700000000000415e+01 7.981606998672009290e+00
5002 4.272250000000000369e+01 7.533047497112307589e+00
5003 4.441962500000000347e+01 7.944571338218749723e+00
5004 4.548587500000000006e+01 7.963808774774282284e+00
5005 4.589099999999999824e+01 7.808266787114153118e+00
5006 4.403012499999999818e+01 8.203584775567438925e+00
5007 4.441837499999999039e+01 8.291486678623856577e+00
5008 4.406987499999999613e+01 7.982466642659515443e+00
5009 4.475662500000000676e+01 8.340171989266579544e+00
5010 4.398300000000000409e+01 7.745276832931796918e+00
5011 4.344474999999999909e+01 8.458002449141730494e+00
5012 4.266874999999999574e+01 8.432233415127186049e+00
5013 4.262537499999999824e+01 7.940119620748598450e+00
5014 4.331124999999999403e+01 8.318663289837344266e+00
5015 4.504912500000000364e+01 8.082918107878608538e+00
5016 4.333599999999999852e+01 8.031225315137161758e+00
5017 4.277162500000000023e+01 8.461439656497402595e+00
5018 4.542374999999999829e+01 8.119812782151290875e+00
5019 4.260412499999999625e+01 8.328088163028287028e+00
5020 4.444462500000000205e+01 8.089318529968817728e+00
5021 4.449437500000000512e+01 8.120486829112948612e+00
5022 4.402612500000000040e+01 8.252248406566048189e+00
5023 4.426100000000000279e+01 7.821365154178648638e+00
5024 4.493037500000000506e+01 7.942720462272158777e+00
5025 4.516075000000000017e+01 7.914458670982337019e+00
5026 4.415574999999999761e+01 7.783701201770111489e+00
5027 4.280437500000000028e+01 7.848536039720837465e+00
5028 4.245174999999999699e+01 8.019457168252568380e+00
5029 4.243337500000000517e+01 7.709140202013247567e+00
5030 4.196787499999999227e+01 7.638003087844482231e+00
5031 4.160775000000000290e+01 7.554237285188855289e+00
5032 4.380649999999999977e+01 7.602338973960579338e+00
5033 4.348175000000000523e+01 8.002829895476818223e+00
5034 4.327674999999999272e+01 8.490352668157401084e+00
5035 4.468399999999999750e+01 8.415579898690879190e+00
5036 4.445312500000000711e+01 8.183615482011717290e+00
5037 4.690849999999999653e+01 8.161028418266290885e+00
5038 4.572425000000000495e+01 8.211601150868050425e+00
5039 4.513925000000000409e+01 8.368831117512021578e+00
5040 4.428437500000000426e+01 7.640379872218192148e+00
5041 4.386287500000000250e+01 7.857709809554682678e+00
5042 4.413887499999999875e+01 8.380782211847643381e+00
5043 4.448700000000000188e+01 8.449262436375732932e+00
5044 4.408462499999999551e+01 8.145549263895398795e+00
5045 4.381937499999999375e+01 8.225671967112889504e+00
5046 4.276337499999999636e+01 8.948449139266919872e+00
5047 4.366937500000000227e+01 8.121164450329574791e+00
5048 4.366637500000000216e+01 8.597129368169753150e+00
5049 4.208525000000000205e+01 8.197968069036223326e+00
5050 4.310074999999999790e+01 7.742370106575084954e+00
5051 4.236562500000000853e+01 8.279139493211047807e+00
5052 4.345612500000000011e+01 7.802204517068997980e+00
5053 4.360099999999999909e+01 8.058967534290605528e+00
5054 4.397662500000000563e+01 7.927934531487181857e+00
5055 4.191637500000000216e+01 7.689825993515514213e+00
5056 4.140775000000000006e+01 7.573230357957393188e+00
5057 4.166187500000000199e+01 8.100222659820648374e+00
5058 4.137812499999999716e+01 8.034950475184764684e+00
5059 4.105687499999999801e+01 8.925112057135297761e+00
5060 4.288924999999999699e+01 8.576795123234406404e+00
5061 4.191012500000000074e+01 8.532054982969921042e+00
5062 4.236149999999999949e+01 8.475679961660890882e+00
5063 4.220537500000000364e+01 8.053599296156153997e+00
5064 4.374312500000000625e+01 7.814261800222838339e+00
5065 4.330100000000000193e+01 8.090220997058732877e+00
5066 4.265337499999999693e+01 8.195439171685485746e+00
5067 4.068525000000001057e+01 8.289371074133880413e+00
5068 4.372275000000000489e+01 8.643738419641554316e+00
5069 4.235374999999999801e+01 8.320532389347899738e+00
5070 4.017862500000000381e+01 8.733509049090569576e+00
5071 4.054337499999999750e+01 8.534195681817170254e+00
5072 4.252887499999999932e+01 8.660474186710093392e+00
5073 4.112450000000001182e+01 8.876036749304272888e+00
5074 4.080687499999999801e+01 8.499699330045260126e+00
5075 4.207537499999999397e+01 8.676914372592188229e+00
5076 4.077387499999999676e+01 8.594439882195457514e+00
5077 3.921487499999999216e+01 8.320189382305059667e+00
5078 4.065812499999999829e+01 9.059693050535534198e+00
5079 4.105799999999999983e+01 8.641761953227478088e+00
5080 4.053312499999999829e+01 8.548995499175436663e+00
5081 4.008924999999999983e+01 8.898181825782584653e+00
5082 4.225562500000000199e+01 8.919509753795150431e+00
5083 4.246524999999999750e+01 8.626109544121700168e+00
5084 4.310774999999999579e+01 9.000085332494769830e+00
5085 4.403862499999999613e+01 9.156599203131960962e+00
5086 4.393524999999999636e+01 9.086294111445406330e+00
5087 4.255912500000000165e+01 8.760045780483789457e+00
5088 4.450274999999999892e+01 8.853075595079230808e+00
5089 4.310437500000000455e+01 8.517440680629766447e+00
5090 4.233212499999999778e+01 9.067895720337871168e+00
5091 4.309425000000000239e+01 9.034574977465043233e+00
5092 4.330987499999999812e+01 8.714651736510866442e+00
5093 4.308837499999999920e+01 8.676122511917224500e+00
5094 4.103187499999999943e+01 8.849341582918578197e+00
5095 4.304912500000000364e+01 8.942912023003014355e+00
5096 4.193225000000000335e+01 8.591600894460093230e+00
5097 4.240349999999999397e+01 8.183781241348645707e+00
5098 4.334925000000000495e+01 8.057758762425038412e+00
5099 4.240049999999999386e+01 8.202146508308052475e+00
5100 4.291649999999999920e+01 8.304503177869822395e+00
5101 4.314225000000000421e+01 8.764885641278354456e+00
5102 4.313824999999999932e+01 9.202802424312796603e+00
5103 4.327287499999999909e+01 9.026523253441595784e+00
5104 4.408612500000000978e+01 8.987654689971787292e+00
5105 4.228875000000000028e+01 8.404282899491633430e+00
5106 4.298912500000000847e+01 8.959501784832784921e+00
5107 4.241700000000000159e+01 9.087228752829433986e+00
5108 4.291975000000000051e+01 8.699359406642393822e+00
5109 4.196637499999999932e+01 8.535709885419423770e+00
5110 4.242837499999999551e+01 8.615497714760699921e+00
5111 4.182450000000000045e+01 8.304089431192922532e+00
5112 4.458887499999999449e+01 7.670638718999994055e+00
5113 4.367312500000000597e+01 8.329049631480884841e+00
5114 4.364762499999999079e+01 8.291352064684435419e+00
5115 4.416562499999999858e+01 7.844530771773214894e+00
5116 4.339387500000000131e+01 8.019197804015178122e+00
5117 4.394125000000000369e+01 8.188445681549550770e+00
5118 4.328000000000000114e+01 7.484665972423218072e+00
5119 4.431174999999999642e+01 7.750341705672562753e+00
5120 4.280624999999999858e+01 8.189323264069960473e+00
5121 4.281587500000000546e+01 7.871411703193517795e+00
5122 4.336350000000000193e+01 7.951859945556761566e+00
5123 4.400949999999999562e+01 8.004948727193696101e+00
5124 4.145575000000000188e+01 7.555752024017032831e+00
5125 4.298250000000000171e+01 7.779593454191550350e+00
5126 4.278787499999999966e+01 7.477510321452045083e+00
5127 4.225150000000000716e+01 7.960786952698205354e+00
5128 4.422912500000001046e+01 8.226799792517857313e+00
5129 4.538212500000000205e+01 7.991798382634027753e+00
5130 4.466624999999999801e+01 7.715608098908179002e+00
5131 4.380675000000000097e+01 7.958170859543510112e+00
5132 4.342437499999999773e+01 7.729558964086947093e+00
5133 4.341337499999999494e+01 8.129335733428462163e+00
5134 4.258125000000000426e+01 8.186014309383871534e+00
5135 4.393075000000000330e+01 8.010860137865190467e+00
5136 4.384737499999999955e+01 8.034170301627097999e+00
5137 4.335549999999999926e+01 8.155336768797472047e+00
5138 4.447599999999999909e+01 8.188060003749360050e+00
5139 4.426937499999999659e+01 8.512868494112126427e+00
5140 4.377487500000000864e+01 8.479181432406777574e+00
5141 4.355912500000000165e+01 8.168653607766206193e+00
5142 4.230425000000000324e+01 8.761806780264416616e+00
5143 4.177425000000000210e+01 8.566647000777928511e+00
5144 4.163937500000000114e+01 8.530047808954346777e+00
5145 4.285337499999999267e+01 8.413842483776177161e+00
5146 4.293537500000000762e+01 8.532778489334344130e+00
5147 4.188962500000000233e+01 8.715472534409530070e+00
5148 4.138575000000000159e+01 8.868399719562571448e+00
5149 4.238725000000000875e+01 8.700061146965433423e+00
5150 4.275337499999999835e+01 8.835791063441737592e+00
5151 4.266012500000000074e+01 9.084996113850124289e+00
5152 4.181687500000000313e+01 8.843290785670337328e+00
5153 4.186112500000000125e+01 9.036445342053580632e+00
5154 4.034200000000000585e+01 8.697447224257814469e+00
5155 4.048600000000001131e+01 8.526685597654578785e+00
5156 3.970500000000000540e+01 8.757140843334653368e+00
5157 4.171550000000000580e+01 8.833234824725876067e+00
5158 4.118587499999999579e+01 8.858853832885033697e+00
5159 4.110012499999999136e+01 8.707125846895280574e+00
5160 4.138899999999999579e+01 8.594205549743966444e+00
5161 4.232462499999999039e+01 8.815994392185539041e+00
5162 4.158624999999999972e+01 7.827047207739806112e+00
5163 4.271787499999999937e+01 8.280228300063463109e+00
5164 4.315199999999999392e+01 7.858225849388651874e+00
5165 4.213074999999999903e+01 7.823174968383200145e+00
5166 4.118599999999999994e+01 8.107848223326580950e+00
5167 4.142124999999999346e+01 8.046511279643960179e+00
5168 4.222462500000000318e+01 8.621858337130509753e+00
5169 4.177437499999999204e+01 8.477189849711216141e+00
5170 4.018875000000000597e+01 8.025509046841669658e+00
5171 4.248375000000000767e+01 8.375386914103581049e+00
5172 4.354762499999999648e+01 7.784116772990167021e+00
5173 4.362999999999999545e+01 8.246767510667435630e+00
5174 4.316637500000000216e+01 8.006768743806510713e+00
5175 4.337950000000000017e+01 8.409118887775935747e+00
5176 4.336100000000000421e+01 8.485770265568117310e+00
5177 4.197787499999999739e+01 8.222836652118406420e+00
5178 4.111887500000000273e+01 8.686699677951452259e+00
5179 4.104787499999999767e+01 8.885762624554059741e+00
5180 4.028549999999999187e+01 9.280499185119300165e+00
5181 4.037437499999999346e+01 8.965342756863613261e+00
5182 4.092075000000000529e+01 9.456712227219220779e+00
5183 4.120999999999999375e+01 9.429820648811407580e+00
5184 4.160837500000000233e+01 9.281729871327696557e+00
5185 4.092950000000000443e+01 9.165166862910897549e+00
5186 4.114024999999999466e+01 9.573895174101682670e+00
5187 3.954512499999999875e+01 9.365069394493128030e+00
5188 3.944324999999999903e+01 8.963590707254962098e+00
5189 3.910612499999999159e+01 8.305127919765707745e+00
5190 3.886950000000000216e+01 8.755574795523134668e+00
5191 3.863037500000000080e+01 8.256329925687131421e+00
5192 3.999325000000000330e+01 8.850936676684987958e+00
5193 3.983512499999999790e+01 8.680424065169388470e+00
5194 3.999825000000000585e+01 8.633167337277638964e+00
5195 4.057312499999999744e+01 8.364688421493765347e+00
5196 4.066937500000000938e+01 8.730184190384925103e+00
5197 4.054975000000000307e+01 9.090534492932055954e+00
5198 3.958774999999999977e+01 9.319800252268688467e+00
5199 3.795437499999999886e+01 9.763500119926094456e+00
5200 4.082562500000000227e+01 8.915367271840057839e+00
5201 4.275562500000000199e+01 9.061746556503159411e+00
5202 4.193862500000000182e+01 9.074623261700557109e+00
5203 3.966550000000000153e+01 9.299122655189036024e+00
5204 4.220700000000000074e+01 9.298840688830514623e+00
5205 4.001675000000000182e+01 9.096489947621968497e+00
5206 4.019150000000000489e+01 9.153803270362542932e+00
5207 4.084450000000000358e+01 8.971393058285318745e+00
5208 4.010712500000000347e+01 9.281336953191166472e+00
5209 4.226812499999999773e+01 9.112243580818715216e+00
5210 3.970374999999999943e+01 9.476999048271425252e+00
5211 4.020275000000000176e+01 9.803026416861655434e+00
5212 3.966425000000000267e+01 1.001017697263327477e+01
5213 4.068462499999999693e+01 1.014764703628613951e+01
5214 4.074775000000000347e+01 9.669884249484967498e+00
5215 4.003312499999999829e+01 9.738190082154478233e+00
5216 4.031374999999999176e+01 9.629221070766185164e+00
5217 3.954312500000000341e+01 9.641021769691834109e+00
5218 4.080612499999999443e+01 9.420048073187942350e+00
5219 4.060199999999999676e+01 9.383755927798846486e+00
5220 3.992974999999999852e+01 9.731492055033877264e+00
5221 3.941462499999999380e+01 9.621460490320419723e+00
5222 4.006799999999999784e+01 9.807310070172144734e+00
5223 4.028275000000000006e+01 9.837171973168279848e+00
5224 3.935025000000000261e+01 9.720095686177039340e+00
5225 4.057224999999999682e+01 9.687585795991045856e+00
5226 3.995987499999999670e+01 9.635894500572941723e+00
5227 3.939312499999999773e+01 9.484392340902598306e+00
5228 4.063725000000000875e+01 9.310384896967873303e+00
5229 4.028650000000000375e+01 9.393144406627101262e+00
5230 3.875475000000000136e+01 9.273947293274719783e+00
5231 3.785137499999999733e+01 9.961466466052918634e+00
5232 4.067812500000000142e+01 9.599219912051283998e+00
5233 3.963899999999999579e+01 9.604010069041471809e+00
5234 4.098737500000000011e+01 9.446435478425016186e+00
5235 4.082737500000000352e+01 9.110026346246034024e+00
5236 3.947249999999998948e+01 9.565811918297891125e+00
5237 3.821387500000000159e+01 9.799309706934558051e+00
5238 3.812212500000000404e+01 9.946550960693453902e+00
5239 3.892887500000000500e+01 9.335490663051507099e+00
5240 3.911525000000000318e+01 9.681236387579197356e+00
5241 4.039699999999999136e+01 9.290571196446965274e+00
5242 3.799325000000000330e+01 9.494983169992323724e+00
5243 3.972112499999999358e+01 9.474292802495702048e+00
5244 3.796099999999999852e+01 1.026515762178058466e+01
5245 3.975750000000000739e+01 9.632033170623946816e+00
5246 4.022212499999999835e+01 9.553272885570258666e+00
5247 4.125300000000000011e+01 9.675439161544554523e+00
5248 4.052425000000000210e+01 9.629671865758847815e+00
5249 3.959962500000000318e+01 1.003525601152242075e+01
5250 3.915212499999999807e+01 1.003560461002085624e+01
5251 3.949199999999999733e+01 9.762561998842821609e+00
5252 3.772375000000000256e+01 1.003938960070220077e+01
5253 3.801187499999999631e+01 9.896281336690153196e+00
5254 3.787212500000000404e+01 1.022197607705681577e+01
5255 3.710737499999999756e+01 1.061380078002441429e+01
5256 3.858962500000000517e+01 9.760799416443660448e+00
5257 3.793212499999999920e+01 9.771260257186472842e+00
5258 3.775412500000000193e+01 9.485282598975206980e+00
5259 3.809337500000000176e+01 1.009131421684246632e+01
5260 3.744162500000000193e+01 9.679220886352210229e+00
5261 3.899875000000000114e+01 9.532875439679123986e+00
5262 3.795787499999999426e+01 9.827326431686385533e+00
5263 3.770312500000000000e+01 8.972274296125918980e+00
5264 3.860224999999999795e+01 9.751459472096343006e+00
5265 3.863575000000000159e+01 9.531621813649421071e+00
5266 3.955375000000000796e+01 9.251653372083689320e+00
5267 3.956600000000000250e+01 9.554220602042846622e+00
5268 3.934400000000000119e+01 9.513282247731325469e+00
5269 3.824125000000000085e+01 9.554031545553819171e+00
5270 3.829662499999999881e+01 1.020266539307483455e+01
5271 3.787149999999999750e+01 9.443859183683859015e+00
5272 3.969474999999999909e+01 9.270510334775940109e+00
5273 3.952262499999999790e+01 9.590145831036506863e+00
5274 3.933562500000000028e+01 9.236175886049748485e+00
5275 3.857287500000000335e+01 9.519129057517387693e+00
5276 3.919962500000000460e+01 9.256822706687584557e+00
5277 3.828950000000000387e+01 8.884765836461305355e+00
5278 3.816912500000000108e+01 9.029077794889788677e+00
5279 3.840374999999999517e+01 8.867275923567929041e+00
5280 3.732849999999999113e+01 9.361541225941376609e+00
5281 3.813224999999999909e+01 9.578170497852786625e+00
5282 3.708999999999999631e+01 9.545570335566647913e+00
5283 3.891599999999999682e+01 9.681349003690032262e+00
5284 3.895624999999999716e+01 9.587402363828143592e+00
5285 3.965737500000000182e+01 9.685291038376021788e+00
5286 3.865850000000000364e+01 9.536875669277124601e+00
5287 3.814424999999999955e+01 9.613515149176054209e+00
5288 3.983437499999999432e+01 9.659635896569644942e+00
5289 3.984337500000000176e+01 9.294530844698234873e+00
5290 4.052075000000000671e+01 9.214395845886341974e+00
5291 3.905575000000000330e+01 9.682019651056153364e+00
5292 4.039287500000001074e+01 9.076109473222645718e+00
5293 4.077199999999999136e+01 9.152251437487935348e+00
5294 4.055724999999999625e+01 8.885140447592119628e+00
5295 3.928537499999999483e+01 8.872457686813550737e+00
5296 4.059049999999999869e+01 9.581603648072173129e+00
5297 4.087099999999999511e+01 9.071980423948234673e+00
5298 4.086224999999999596e+01 9.587038288670672870e+00
5299 4.018299999999999983e+01 9.973526628342153089e+00
5300 3.998225000000000051e+01 1.015647046799169750e+01
5301 3.906587500000000546e+01 1.015106095045842416e+01
5302 3.931537499999998886e+01 9.665974470626169435e+00
5303 3.844937500000000341e+01 9.807313791785540857e+00
5304 3.906074999999999875e+01 9.821058599939087586e+00
5305 4.011887500000000273e+01 1.010816436481777103e+01
5306 3.908825000000000216e+01 9.788213640569839669e+00
5307 3.823762500000000841e+01 9.064283308916202486e+00
5308 3.899312500000000625e+01 1.003486485558833330e+01
5309 4.024712499999999693e+01 9.774356889710025698e+00
5310 3.789124999999999943e+01 9.581394225512667617e+00
5311 3.866887499999999989e+01 9.714964713712134881e+00
5312 4.031437500000000540e+01 9.335808034353366480e+00
5313 4.025324999999999420e+01 9.324183596550824404e+00
5314 4.040474999999999284e+01 8.769258610962358702e+00
5315 3.937800000000000011e+01 9.265659181218570239e+00
5316 3.738712500000000460e+01 9.394926550467111781e+00
5317 3.987049999999999983e+01 9.868475333416505180e+00
5318 3.975137500000000301e+01 9.632765889688529981e+00
5319 3.961650000000000205e+01 9.869286715930892129e+00
5320 3.917087500000000233e+01 9.785090385756378240e+00
5321 4.134162500000000762e+01 9.837252606383392717e+00
5322 4.108399999999999608e+01 9.521991747725367716e+00
5323 4.063937500000000114e+01 9.068804515579595105e+00
5324 4.057587500000000347e+01 9.457986790996901760e+00
5325 3.898100000000000165e+01 9.426706407197583459e+00
5326 3.886899999999999977e+01 9.187575564315103804e+00
5327 4.083624999999999261e+01 9.448132308408233371e+00
5328 4.016987499999999756e+01 8.964663712734678214e+00
5329 4.026800000000000068e+01 8.968575416419266588e+00
5330 4.115012499999999562e+01 8.431523076447804854e+00
5331 4.072337500000000432e+01 8.481496680158926438e+00
5332 4.196524999999999750e+01 8.815366276334607676e+00
5333 4.052224999999999966e+01 9.040963919070659216e+00
5334 4.106037500000000051e+01 9.330911132389315910e+00
5335 4.173937499999999545e+01 9.527667702108256975e+00
5336 4.100462500000000432e+01 9.719523851727350561e+00
5337 4.130187500000000256e+01 9.671490735399681071e+00
5338 4.143824999999999648e+01 9.296001312308291631e+00
5339 4.017037499999999994e+01 9.201201619791126163e+00
5340 3.875200000000000244e+01 9.228185476435763590e+00
5341 3.887924999999999898e+01 9.881720927661714171e+00
5342 3.823174999999999812e+01 9.518555184726697149e+00
5343 4.054712500000000119e+01 8.959822583758111136e+00
5344 4.092162499999999881e+01 8.924673973277503336e+00
5345 4.073875000000000313e+01 9.009830819634601085e+00
5346 4.065812500000000540e+01 8.849146485038648535e+00
5347 4.062449999999999761e+01 8.773822002482726035e+00
5348 4.055699999999999505e+01 8.895212248029833901e+00
5349 3.987812500000000426e+01 9.404091736508734201e+00
5350 3.961537500000000733e+01 8.857775533636923271e+00
5351 3.892487500000000011e+01 9.043764992104884826e+00
5352 3.936337499999999778e+01 9.294969627333209417e+00
5353 3.950437500000000313e+01 9.532663447552153002e+00
5354 3.873624999999999829e+01 9.252275160653054442e+00
5355 3.931512500000000188e+01 8.953663967961487558e+00
5356 3.896075000000000443e+01 8.893312624083755225e+00
5357 3.904050000000000153e+01 8.959287093220641651e+00
5358 4.003175000000000239e+01 9.285714748926841011e+00
5359 3.868349999999999511e+01 9.335777090044512505e+00
5360 3.927949999999999875e+01 9.402025185764500748e+00
5361 3.798250000000000171e+01 9.273461223432164502e+00
5362 3.921150000000000091e+01 9.110264768723794759e+00
5363 4.019062500000000426e+01 8.757010825150146616e+00
5364 3.968950000000000244e+01 9.014760697739012230e+00
5365 3.862012500000000159e+01 8.891084170809646636e+00
5366 3.814225000000000421e+01 8.690434385270249251e+00
5367 3.778800000000000381e+01 9.421562770116748808e+00
5368 3.874475000000000335e+01 9.161105966172286230e+00
5369 3.752937500000000171e+01 9.124443268868345669e+00
5370 4.004012500000000330e+01 9.145329512306915376e+00
5371 4.061662500000000620e+01 9.116530185495292926e+00
5372 3.920337500000000119e+01 8.802075795546574710e+00
5373 4.034049999999999869e+01 9.463269907582153806e+00
5374 3.828662500000000080e+01 9.287462101096126688e+00
5375 4.018775000000000119e+01 8.568136148234776428e+00
5376 4.192924999999999613e+01 8.906693241163495145e+00
5377 3.921974999999999767e+01 8.636942217427849400e+00
5378 4.073525000000000063e+01 8.926497526238243552e+00
5379 4.045700000000000074e+01 8.438322184015611072e+00
5380 3.820850000000000080e+01 8.476050010544415869e+00
5381 3.909399999999999409e+01 8.365902037810986513e+00
5382 4.014887499999999676e+01 8.446671980426485149e+00
5383 3.988550000000000040e+01 8.954741172627491252e+00
5384 4.097400000000000375e+01 7.991458369722011845e+00
5385 4.003125000000000711e+01 8.583935655393595709e+00
5386 3.913924999999999699e+01 8.529184841160816433e+00
5387 4.050900000000000745e+01 8.059478084838993084e+00
5388 3.951887500000000131e+01 8.162255883481101648e+00
5389 4.016462499999999380e+01 8.387214417525454380e+00
5390 4.103824999999999079e+01 8.457104568331143213e+00
5391 4.240662499999999824e+01 8.473823301308380351e+00
5392 4.174787500000000051e+01 8.658326215696765971e+00
5393 4.079487499999999756e+01 8.215548535090148263e+00
5394 4.091162499999999369e+01 8.693278628374155659e+00
5395 4.023912500000000136e+01 9.032280436781833899e+00
5396 3.977024999999999721e+01 8.821427353591227316e+00
5397 4.144362499999999727e+01 8.444504945779641503e+00
5398 4.043137500000000273e+01 8.562708205383788851e+00
5399 3.874137499999999790e+01 8.495249072896383424e+00
5400 4.021049999999999613e+01 8.672699606740106759e+00
5401 4.108087499999999892e+01 8.407160776752867548e+00
5402 4.111837500000000034e+01 8.697972971362171180e+00
5403 4.035675000000000523e+01 8.239163170018390048e+00
5404 4.192612499999999898e+01 8.670015980805448663e+00
5405 4.259549999999999415e+01 8.373009220480410519e+00
5406 4.179362500000000580e+01 8.319364308530241559e+00
5407 4.158937500000001108e+01 8.570166410901650877e+00
5408 4.175387499999999363e+01 8.461846375122387798e+00
5409 4.258774999999999977e+01 8.411460603972859218e+00
5410 4.283800000000000097e+01 8.723392371592028738e+00
5411 4.329324999999999335e+01 7.834779852423261914e+00
5412 4.250800000000000267e+01 8.356968878950668866e+00
5413 4.067362500000000125e+01 9.108000903974311058e+00
5414 4.111375000000000313e+01 8.835821999024059181e+00
5415 4.179462499999999636e+01 8.786970335988785408e+00
5416 4.155250000000000199e+01 8.448194788681188783e+00
5417 4.232587499999999636e+01 9.179627690975372900e+00
5418 4.255700000000000216e+01 8.680383743677465347e+00
5419 4.242925000000000324e+01 9.102611781361845900e+00
5420 4.318149999999999977e+01 9.117712996209629495e+00
5421 4.316224999999999312e+01 9.120990923670930783e+00
5422 4.208849999999999625e+01 9.444193015750471432e+00
5423 4.266062500000000313e+01 8.705613084989870742e+00
5424 4.283324999999999960e+01 9.218131850038135511e+00
5425 4.229362499999999869e+01 9.289931826541939941e+00
5426 4.274625000000000341e+01 9.158921560338720624e+00
5427 4.329137500000000216e+01 8.461926204582313815e+00
5428 4.273112500000000580e+01 8.818337870308774029e+00
5429 4.400900000000000745e+01 9.154907292335076718e+00
5430 4.299450000000000216e+01 9.154071107641122751e+00
5431 4.285900000000000176e+01 8.653576504110887413e+00
5432 4.165125000000000455e+01 9.434591145669084966e+00
5433 4.130287500000000023e+01 8.652660565249387759e+00
5434 4.151999999999999602e+01 8.758475279336579433e+00
5435 4.236400000000000432e+01 8.362189512173232586e+00
5436 4.198025000000000517e+01 9.074951282152289522e+00
5437 4.230062500000000369e+01 9.141824267373928947e+00
5438 4.312837500000000546e+01 9.163703450873279976e+00
5439 4.334812499999999602e+01 8.771685649786583383e+00
5440 4.171762500000000529e+01 8.577621714630277339e+00
5441 4.261512499999999903e+01 8.823270858285596319e+00
5442 4.184762499999999363e+01 8.975114697974442279e+00
5443 4.164687500000000142e+01 8.804167401786035185e+00
5444 4.298362500000000352e+01 8.712845986561845280e+00
5445 4.200937500000000568e+01 9.305439039443376359e+00
5446 4.212937500000000313e+01 8.352980181007067628e+00
5447 4.299949999999999761e+01 8.632904828691788879e+00
5448 4.283574999999999733e+01 8.883027787848437384e+00
5449 4.234587499999999949e+01 9.298859393155263220e+00
5450 4.343424999999999869e+01 9.200600418162256489e+00
5451 4.179925000000000068e+01 9.110236258170667512e+00
5452 4.196962500000000063e+01 8.927837164484287769e+00
5453 4.094000000000000483e+01 9.072369840964928045e+00
5454 4.130875000000000341e+01 8.558166512442223706e+00
5455 4.086112499999999415e+01 8.249549740435647038e+00
5456 3.948262499999999875e+01 8.669804681582904848e+00
5457 3.986687499999999318e+01 9.003170971658922994e+00
5458 4.067787499999999312e+01 8.480326488845925326e+00
5459 4.063749999999999574e+01 8.807077331612342519e+00
5460 4.148649999999999238e+01 8.467708421187516876e+00
5461 4.185487499999999272e+01 8.258139383430862068e+00
5462 4.184987499999999727e+01 8.844362066165194491e+00
5463 4.245824999999999250e+01 8.688473935964672989e+00
5464 4.197987499999999272e+01 8.906558377884907785e+00
5465 4.222362499999999841e+01 8.677587864971282983e+00
5466 4.194200000000000017e+01 8.519684978037625811e+00
5467 4.143075000000000330e+01 8.290749713065007853e+00
5468 4.176500000000000057e+01 8.859884642307710223e+00
5469 4.185312500000000568e+01 8.496027688421328605e+00
5470 4.153449999999999420e+01 8.859249292758951455e+00
5471 4.212525000000000119e+01 8.409511106758079890e+00
5472 4.377362499999999557e+01 8.106389219963896053e+00
5473 4.307974999999999710e+01 8.698049398338541849e+00
5474 4.266250000000000142e+01 9.653695984246137840e+00
5475 4.350775000000000148e+01 9.111104283973348927e+00
5476 4.262099999999999511e+01 9.318865735364470382e+00
5477 4.256300000000000239e+01 8.759045435291449522e+00
5478 4.084512500000000301e+01 9.334945546569722197e+00
5479 4.041549999999999443e+01 9.313930331430979592e+00
5480 4.055462499999999437e+01 9.742706924504958010e+00
5481 4.139749999999999375e+01 9.358877819014947974e+00
5482 4.272975000000000279e+01 9.269778885493304088e+00
5483 4.364662499999999312e+01 9.092474025494759360e+00
5484 4.317900000000000205e+01 8.923278970969695578e+00
5485 4.134975000000000023e+01 8.928987429907015994e+00
5486 4.283999999999999631e+01 9.345249177389547413e+00
5487 4.100762500000000443e+01 9.179202143871050268e+00
5488 4.086587500000000261e+01 9.224014228220914546e+00
5489 4.141749999999999687e+01 9.651257180090581755e+00
5490 4.082650000000000290e+01 9.073576508535650120e+00
5491 4.194124999999999659e+01 9.486897118114409722e+00
5492 4.125499999999999545e+01 9.722259035327128984e+00
5493 4.022775000000000034e+01 9.899680635237052329e+00
5494 3.858037500000000364e+01 9.711685377577204292e+00
5495 3.894837499999999864e+01 9.555099198100815983e+00
5496 3.937162500000000165e+01 9.481246730285361579e+00
5497 3.944574999999999676e+01 9.126734481986833458e+00
5498 4.058787499999998971e+01 8.730351099822495797e+00
5499 4.015562499999999346e+01 9.162860535092022474e+00
5500 3.927162500000000023e+01 9.335683820925860132e+00
5501 4.040225000000000222e+01 8.900987307860152242e+00
5502 4.208862500000000040e+01 8.424056612496549690e+00
5503 4.120899999999999608e+01 8.744948229192095468e+00
5504 4.167575000000000074e+01 8.745233658524368181e+00
5505 4.162500000000000000e+01 9.094894721765612644e+00
5506 4.189674999999999727e+01 9.462079410649515410e+00
5507 4.067987500000000267e+01 9.375439113778718081e+00
5508 4.200312500000000426e+01 9.156234942713728842e+00
5509 4.131412500000000421e+01 9.958887658201183157e+00
5510 4.187875000000000369e+01 8.995790266754637443e+00
5511 4.182150000000000034e+01 8.864260808860487728e+00
5512 4.217450000000000898e+01 8.379797918580734972e+00
5513 4.162887500000000784e+01 7.849590686855709265e+00
5514 4.278675000000000495e+01 8.351456451852424578e+00
5515 4.160975000000000534e+01 8.105634563665418568e+00
5516 4.249162499999999909e+01 8.409496716765923807e+00
5517 4.200962499999999977e+01 8.677556379349942617e+00
5518 4.205462499999999437e+01 8.677990505687180445e+00
5519 4.280474999999999852e+01 8.378960596618622247e+00
5520 4.389087500000000119e+01 8.605369158695161502e+00
5521 4.196049999999999613e+01 8.441975587058990982e+00
5522 4.147812500000000568e+01 8.915810988136293247e+00
5523 4.207424999999999926e+01 9.121032311623913813e+00
5524 4.251487500000000352e+01 8.706440906804102653e+00
5525 4.340537499999999937e+01 8.332348481478486946e+00
5526 4.239875000000000682e+01 8.881450642965791786e+00
5527 4.207375000000000398e+01 8.290968052175058389e+00
5528 4.181625000000000369e+01 8.513341066654588118e+00
5529 4.267600000000000193e+01 8.698928107459561687e+00
5530 4.308337500000001086e+01 8.355750609493250991e+00
5531 4.277962499999999579e+01 8.866134711180340133e+00
5532 4.107175000000000153e+01 8.847821297412005848e+00
5533 4.056862499999999727e+01 8.906032176174013770e+00
5534 4.142737500000000495e+01 8.236300758565514357e+00
5535 4.149325000000000330e+01 8.661384051044469956e+00
5536 3.918024999999999380e+01 8.481651624149478153e+00
5537 4.020250000000000767e+01 8.433779390789162278e+00
5538 4.038625000000000398e+01 8.592490780017602248e+00
5539 4.076174999999999926e+01 8.750706540670730504e+00
5540 4.201662499999999767e+01 8.880912827761394013e+00
5541 4.074200000000000443e+01 9.165164078932248160e+00
5542 4.083625000000000682e+01 8.800188541570431511e+00
5543 4.038962500000000233e+01 8.858230872219738927e+00
5544 4.144699999999999562e+01 9.213095939001719969e+00
5545 4.126037499999999625e+01 9.082433788874922698e+00
5546 3.904750000000000654e+01 9.307261570274038220e+00
5547 3.995374999999999943e+01 9.003234397547775103e+00
5548 4.010450000000000159e+01 9.628214031558499642e+00
5549 4.080337500000000261e+01 8.949654797702917719e+00
5550 3.929912500000000364e+01 9.430960690455764350e+00
5551 3.921037499999999909e+01 9.531165099519411044e+00
5552 3.879125000000000512e+01 9.481278641601431190e+00
5553 4.032287499999999625e+01 9.922430187518170186e+00
5554 3.944725000000000392e+01 9.067072334052348026e+00
5555 3.818287500000000279e+01 9.622297212135565658e+00
5556 3.789387500000000131e+01 1.027966788349321448e+01
5557 3.697487499999999727e+01 1.010946913856864526e+01
5558 3.671262499999999562e+01 1.002947517934248012e+01
5559 3.874524999999999864e+01 9.658050721661563642e+00
5560 3.893112500000000153e+01 9.753666090305319614e+00
5561 3.937587499999999352e+01 9.675869213921911793e+00
5562 3.832649999999999579e+01 9.863879800501930362e+00
5563 3.686299999999999955e+01 9.214344184476720656e+00
5564 3.909750000000000369e+01 9.710200783197018737e+00
5565 3.957787499999999881e+01 9.251774246120136880e+00
5566 3.863425000000000153e+01 9.146918163974000038e+00
5567 3.918462500000000404e+01 9.212289427609558601e+00
5568 3.852962500000000290e+01 9.418912697562117131e+00
5569 3.907425000000000637e+01 9.366142800584320582e+00
5570 3.843662499999999937e+01 9.222423832257812037e+00
5571 3.852212500000000261e+01 9.672254746886677523e+00
5572 3.771987500000000182e+01 9.477395969221813488e+00
5573 3.705837500000000517e+01 9.535380996480784077e+00
5574 4.003475000000000250e+01 9.686549420701238589e+00
5575 3.961562500000000142e+01 9.693816229524720995e+00
5576 3.874212500000000148e+01 1.019868235735243545e+01
5577 3.983562500000000028e+01 1.016555114703806240e+01
5578 3.979562500000000114e+01 1.008714211096467395e+01
5579 3.902262499999999790e+01 9.609510589998684793e+00
5580 3.845699999999999363e+01 9.924872447228224814e+00
5581 3.847587499999999494e+01 9.557984728810350106e+00
5582 3.965162500000000279e+01 9.219509827902831134e+00
5583 3.963637500000000102e+01 9.770154507058569138e+00
5584 3.846999999999999886e+01 9.712506502571825351e+00
5585 3.948812499999999659e+01 9.971487695295111919e+00
5586 3.922837499999999977e+01 9.764222570399390122e+00
5587 3.832037499999999852e+01 9.115089890768871328e+00
5588 4.028524999999999778e+01 9.087856684454672873e+00
5589 3.881075000000000585e+01 9.073732125189033937e+00
5590 3.904637499999999761e+01 9.469211665209879669e+00
5591 3.937687499999999829e+01 9.103229443165862023e+00
5592 3.757675000000000409e+01 9.344608876495980709e+00
5593 3.871824999999999761e+01 9.249730397675786975e+00
5594 3.883712500000000034e+01 8.843661427891268190e+00
5595 3.830137500000000017e+01 9.181007409894998972e+00
5596 3.867875000000000796e+01 9.062968778823938365e+00
5597 4.039649999999999608e+01 9.176167383158942314e+00
5598 3.980712499999999920e+01 9.034519922631298883e+00
5599 3.892287499999999767e+01 9.610790417607278258e+00
5600 4.021687500000000881e+01 9.767973445521944242e+00
5601 4.070325000000000415e+01 9.086509785717368004e+00
5602 4.090349999999999397e+01 9.218852280788535580e+00
5603 4.130649999999999977e+01 9.086383626407702252e+00
5604 4.197975000000000279e+01 8.929436291960847427e+00
5605 4.104399999999999693e+01 9.144716948189264727e+00
5606 4.103587499999999721e+01 9.258509584831775996e+00
5607 3.952224999999999966e+01 9.195392721612680731e+00
5608 4.177012500000000017e+01 9.510462839416485181e+00
5609 4.156574999999999420e+01 9.047902753798114261e+00
5610 4.150874999999999915e+01 8.763509434991641811e+00
5611 3.983874999999999034e+01 8.343133811985007142e+00
5612 3.865887500000000188e+01 9.040120276159044010e+00
5613 3.904374999999999574e+01 8.785493038508850105e+00
5614 3.846987500000000182e+01 9.332418604717206634e+00
5615 3.863875000000000171e+01 9.381323320416340650e+00
5616 3.974925000000000352e+01 9.587327581158239909e+00
5617 4.037637499999999591e+01 9.478635036454186036e+00
5618 4.044987500000000580e+01 9.614558967455129945e+00
5619 4.082862500000000239e+01 9.447236257461588238e+00
5620 4.076124999999999687e+01 9.146989731514816313e+00
5621 3.955162500000000136e+01 9.649063157143643821e+00
5622 4.160312500000000568e+01 1.007596643385496193e+01
5623 4.144062500000000426e+01 9.747773848322848878e+00
5624 4.075674999999999670e+01 9.680549758003802907e+00
5625 3.982399999999999807e+01 9.688176906995968451e+00
5626 3.989424999999999955e+01 9.622119071685171221e+00
5627 3.984900000000000375e+01 9.222399436968666819e+00
5628 3.925700000000000500e+01 9.599283866518376840e+00
5629 3.859837499999999721e+01 9.860639807045831873e+00
5630 3.902512499999999562e+01 9.984627234587772904e+00
5631 4.011112500000000125e+01 1.005677648161536197e+01
5632 4.090037499999999682e+01 1.014044297284624818e+01
5633 3.967062500000000114e+01 9.829242922806763261e+00
5634 3.864200000000000301e+01 1.006526951017706040e+01
5635 3.888824999999999932e+01 1.046639015156073249e+01
5636 3.853537500000000193e+01 1.019207770301506777e+01
5637 3.860999999999999943e+01 1.008117729050034939e+01
5638 3.919249999999999545e+01 1.018748515336341498e+01
5639 3.886337499999999778e+01 1.027246778398680860e+01
5640 3.910475000000000279e+01 1.008990075792064012e+01
5641 3.943287500000000279e+01 9.997949985868196165e+00
5642 3.955387499999999790e+01 1.048348309311708881e+01
5643 4.108812500000000512e+01 1.044679067560568342e+01
5644 4.005362500000000381e+01 1.037824911012434725e+01
5645 3.909349999999999881e+01 9.663477235511551910e+00
5646 3.875512499999999960e+01 9.872189835019982596e+00
5647 3.733225000000000193e+01 9.814805782830726244e+00
5648 3.757750000000000767e+01 9.666506546446857584e+00
5649 3.720474999999999710e+01 1.018952537037115746e+01
5650 3.778425000000000011e+01 1.017731729255983630e+01
5651 3.986037499999999767e+01 9.992485487444895398e+00
5652 3.973749999999999716e+01 9.447533691061916983e+00
5653 3.844637499999999619e+01 9.329463959911997506e+00
5654 3.783787500000000392e+01 9.471769753518708868e+00
5655 3.985837500000000233e+01 9.900720092084053903e+00
5656 4.056749999999999545e+01 9.473293924567631308e+00
5657 3.981775000000000375e+01 9.589658504982724097e+00
5658 3.847400000000000375e+01 9.704653107530427647e+00
5659 3.951350000000000051e+01 9.740377710207134498e+00
5660 3.885787500000000705e+01 9.344740110480433515e+00
5661 3.894399999999999551e+01 9.469360333464978297e+00
5662 3.951799999999999358e+01 9.248575015238831298e+00
5663 3.907887499999999648e+01 9.394616135115468225e+00
5664 3.980812500000000398e+01 9.307331306283336048e+00
5665 3.880837499999999807e+01 9.578684654836322920e+00
5666 3.899462499999999920e+01 9.960041222519958382e+00
5667 3.826600000000000534e+01 1.011114978779614226e+01
5668 3.910437499999999744e+01 1.035367016288411968e+01
5669 4.038275000000000148e+01 1.021480525351254443e+01
5670 3.909612500000000068e+01 1.031221541491797389e+01
5671 4.098075000000000045e+01 1.028364079914975981e+01
5672 4.105174999999999841e+01 1.030774552786337850e+01
5673 4.119012500000000898e+01 9.913704769846228615e+00
5674 4.010775000000000290e+01 9.651453290421473596e+00
5675 4.082424999999999926e+01 9.826451481126719401e+00
5676 4.018662500000000648e+01 9.981547486076337350e+00
5677 4.134775000000000489e+01 9.987852191459257511e+00
5678 4.073525000000000063e+01 9.997646496097843283e+00
5679 4.146750000000000114e+01 9.868336256368140269e+00
5680 4.151050000000000040e+01 1.001330068115653837e+01
5681 4.140975000000000250e+01 9.993883458692996768e+00
5682 3.974324999999998909e+01 1.026078203304638592e+01
5683 3.935849999999999937e+01 1.006202193429580838e+01
5684 4.045749999999999602e+01 9.766084565986513866e+00
5685 4.059487499999999471e+01 1.005674718851338412e+01
5686 4.018862500000000892e+01 9.769220081359968333e+00
5687 3.933987499999999216e+01 1.025032455345545834e+01
5688 3.830325000000000557e+01 1.033147339859796965e+01
5689 3.813025000000000375e+01 1.018812956758685395e+01
5690 3.888649999999999807e+01 9.869433092255096795e+00
5691 3.877750000000000341e+01 9.700156018397331437e+00
5692 3.796412499999999568e+01 1.037238625124044766e+01
5693 3.766425000000000267e+01 9.806629138225199327e+00
5694 3.687437499999999346e+01 1.023286600087174314e+01
5695 3.697324999999999307e+01 1.005365261321414039e+01
5696 3.798087500000000460e+01 9.997480219156317460e+00
5697 3.783612500000000267e+01 9.502743020829401033e+00
5698 3.917125000000000057e+01 9.394220190744279719e+00
5699 3.937924999999999898e+01 9.405712010777678600e+00
5700 3.923049999999999926e+01 9.423601189301253456e+00
5701 4.121587500000000404e+01 9.605125069847964880e+00
5702 3.910500000000000398e+01 9.443367404559666056e+00
5703 3.893362499999999926e+01 9.175325421574804352e+00
5704 3.955199999999999960e+01 9.291900518731353031e+00
5705 3.920949999999999847e+01 9.291145196502958115e+00
5706 4.010587499999999750e+01 9.545590895535061904e+00
5707 3.905675000000000097e+01 9.346066137267994733e+00
5708 4.010675000000000523e+01 9.123589303198466283e+00
5709 4.096399999999999864e+01 9.337691919045090216e+00
5710 3.977900000000000347e+01 9.290607975934619844e+00
5711 3.918362499999999926e+01 9.256091787873911514e+00
5712 3.957325000000000159e+01 8.762680534427664369e+00
5713 3.818812499999999943e+01 9.102000819595758685e+00
5714 4.060837499999999523e+01 9.079681591914269490e+00
5715 4.020649999999999835e+01 9.187985167461906855e+00
5716 3.821399999999999864e+01 9.721346622574982277e+00
5717 3.870799999999999841e+01 9.314636144262424367e+00
5718 3.851437500000000114e+01 9.378099752444354564e+00
5719 4.007650000000000290e+01 9.143410314948138051e+00
5720 4.022449999999999903e+01 8.920139996799376192e+00
5721 3.991700000000000159e+01 9.060289930515468271e+00
5722 4.198399999999999466e+01 9.383384380781807366e+00
5723 4.003374999999999773e+01 9.504737030735647352e+00
5724 3.969687499999999858e+01 9.661872040457369692e+00
5725 3.896987500000000182e+01 9.480422817307353256e+00
5726 3.992862499999999670e+01 9.947420643905477533e+00
5727 4.165525000000000944e+01 9.977965042955275976e+00
5728 3.982762500000000472e+01 9.952208256741156944e+00
5729 3.870787500000000136e+01 1.023337569157518345e+01
5730 3.767937500000000028e+01 1.033024353073522050e+01
5731 3.819624999999999915e+01 1.003856692765145020e+01
5732 3.917674999999999841e+01 9.490711312169255010e+00
5733 3.844537499999999852e+01 1.014694567335643427e+01
5734 3.924787499999999341e+01 1.016654179379211875e+01
5735 3.967199999999999704e+01 9.169006843709954779e+00
5736 4.041787500000000222e+01 9.480995514774379629e+00
5737 4.075312499999999716e+01 8.920352626573786026e+00
5738 3.788949999999999818e+01 9.142775602559105153e+00
5739 3.817000000000000171e+01 9.044388560732006255e+00
5740 3.892812500000000142e+01 8.936133801939844190e+00
5741 3.905962499999999693e+01 9.737555845375000629e+00
5742 3.887225000000000108e+01 9.543554391823180438e+00
5743 3.702350000000000563e+01 9.307293798078472236e+00
5744 3.797437500000000199e+01 9.213862146477820758e+00
5745 3.735937500000000000e+01 8.993095052485926999e+00
5746 3.933050000000000068e+01 9.512698885897210133e+00
5747 3.946787499999999227e+01 9.234922017533328642e+00
5748 3.870899999999999608e+01 9.485247272079941894e+00
5749 3.926337499999999636e+01 9.176621196921928458e+00
5750 3.942587499999999778e+01 9.503558462553479913e+00
5751 3.804424999999999812e+01 9.761170619715008101e+00
5752 3.889724999999999966e+01 9.465584937600922899e+00
5753 3.896475000000000932e+01 9.933965542442628305e+00
5754 3.798462500000000119e+01 9.479844604042668266e+00
5755 3.798250000000000171e+01 9.298671077766972104e+00
5756 3.949487499999999329e+01 9.713204896295652091e+00
5757 3.845987500000000381e+01 9.944324498547995717e+00
5758 3.824087499999999551e+01 9.429692042355988235e+00
5759 3.856312499999999943e+01 9.989869156484077806e+00
5760 3.942349999999999000e+01 1.014308974899906879e+01
5761 3.750475000000000136e+01 9.734206175502318814e+00
5762 3.830487499999999557e+01 9.548723318521270542e+00
5763 3.793399999999999750e+01 9.481795589114437206e+00
5764 3.827987499999999699e+01 1.004613343598779096e+01
5765 3.891075000000000728e+01 1.004361172703512395e+01
5766 3.862825000000000131e+01 1.010116946934549098e+01
5767 3.991637500000000216e+01 9.977954161452480264e+00
5768 3.977437499999999915e+01 9.817540445768321078e+00
5769 3.953500000000000369e+01 9.811308292284468990e+00
5770 3.874362500000000153e+01 9.490993077217835250e+00
5771 3.894112499999999955e+01 1.004861657990401547e+01
5772 4.003175000000000239e+01 9.607471891628801330e+00
5773 4.005924999999999869e+01 9.792773807044534706e+00
5774 4.027112499999999784e+01 1.006066281743762048e+01
5775 4.011637499999999790e+01 9.336809674845946816e+00
5776 3.947562500000000085e+01 9.009948230874961439e+00
5777 3.849462499999999920e+01 9.731703627733782724e+00
5778 3.931250000000000000e+01 9.730599724580185850e+00
5779 4.041587499999999977e+01 9.504651207496879195e+00
5780 3.946074999999999733e+01 9.948413695393226064e+00
5781 3.974249999999999972e+01 9.856717270153891874e+00
5782 3.936675000000000324e+01 9.101879261226084594e+00
5783 4.095387499999999648e+01 9.133911546466380926e+00
5784 4.255174999999999841e+01 9.441912709678451421e+00
5785 4.269962499999999750e+01 9.232283200367982445e+00
5786 4.157800000000000296e+01 9.105900065342249050e+00
5787 4.185924999999999585e+01 9.108135372343644676e+00
5788 4.203612499999999841e+01 9.090813885864227117e+00
5789 4.328775000000000261e+01 9.372978438292040693e+00
5790 4.353487499999999955e+01 9.350823574085431744e+00
5791 4.243124999999999858e+01 9.741697466224122692e+00
5792 4.250124999999999886e+01 9.640077780660666562e+00
5793 4.123349999999999937e+01 1.022198944983313851e+01
5794 3.971500000000000341e+01 1.000298785676059943e+01
5795 4.180612500000000864e+01 9.561302616925262399e+00
5796 4.039637499999999903e+01 9.571855529587608657e+00
5797 3.950675000000000381e+01 9.318050664151138918e+00
5798 4.175175000000000125e+01 9.279269687302306835e+00
5799 4.158474999999999255e+01 8.674020852072439780e+00
5800 3.870399999999999352e+01 9.226620967003576368e+00
5801 3.916099999999999426e+01 9.102309597019868193e+00
5802 3.827512500000000273e+01 9.606215698438269612e+00
5803 3.883187500000000369e+01 1.009391454267975519e+01
5804 3.967737499999999784e+01 9.667843685605225446e+00
5805 4.026812499999999773e+01 9.636153306424814602e+00
5806 4.163049999999999784e+01 9.283303340204390963e+00
5807 4.178074999999999761e+01 9.760040837436976702e+00
5808 4.094525000000000148e+01 9.308170968210538021e+00
5809 3.937875000000000369e+01 9.566157435769991224e+00
5810 4.144712499999999977e+01 9.443415057656412870e+00
5811 3.951325000000000642e+01 9.502160130645952663e+00
5812 4.003624999999999545e+01 9.162284937363466497e+00
5813 3.989312500000000483e+01 9.096384528065083686e+00
5814 3.829487499999999756e+01 9.707518605824139613e+00
5815 3.950762500000000443e+01 9.966075998633908029e+00
5816 3.758324999999999250e+01 9.410181583247343440e+00
5817 3.852825000000000699e+01 1.016413024862124992e+01
5818 3.913787499999999397e+01 9.640356046390190059e+00
5819 3.937637499999999591e+01 1.012977537531296335e+01
5820 3.911662499999999909e+01 1.024246442350652408e+01
5821 3.921849999999999881e+01 9.702900046506712783e+00
5822 3.914350000000000307e+01 1.015453012668483801e+01
5823 4.016212500000000318e+01 9.026839799380061535e+00
5824 3.908950000000000102e+01 9.570320780608660982e+00
5825 3.892837500000000261e+01 9.910791340657256754e+00
5826 3.811237500000000722e+01 9.592408415867042848e+00
5827 3.966049999999999898e+01 9.190446641417922891e+00
5828 3.898149999999999693e+01 9.659801746477510775e+00
5829 3.842725000000000080e+01 9.310639323762224251e+00
5830 3.813674999999999926e+01 9.623211515247261261e+00
5831 3.731312499999999943e+01 9.723309837764702479e+00
5832 3.789087500000000119e+01 9.585996794539514809e+00
5833 3.819112499999999955e+01 9.838677576339813768e+00
5834 3.670937500000000142e+01 9.638241021993943392e+00
5835 3.579737499999999528e+01 9.467318347111122634e+00
5836 3.516937500000000227e+01 9.456866149684412193e+00
5837 3.574712499999999693e+01 9.651207370125867158e+00
5838 3.603425000000000011e+01 9.891736132294346007e+00
5839 3.650124999999999886e+01 9.581895848666249549e+00
5840 3.726712499999999295e+01 9.796917240638601143e+00
5841 3.643574999999999875e+01 9.906073375002705461e+00
5842 3.764775000000000205e+01 9.593208059204568983e+00
5843 3.622512500000000557e+01 9.302806712622908591e+00
5844 3.690537499999999937e+01 9.433134698924153128e+00
5845 3.735699999999999932e+01 9.897137957510745210e+00
5846 3.736562499999999432e+01 9.745160066248109487e+00
5847 3.816062499999999602e+01 1.011539303014454738e+01
5848 3.814287499999998943e+01 9.861357613555137291e+00
5849 3.843487500000000523e+01 9.603908283931694712e+00
5850 3.723412499999999170e+01 9.466247419182105105e+00
5851 3.778087499999999466e+01 9.680666019245364851e+00
5852 3.686837500000000034e+01 9.493731556824579698e+00
5853 3.701474999999999937e+01 1.006292606202030449e+01
5854 3.649062499999999432e+01 9.727101630138696109e+00
5855 3.618237500000000040e+01 9.642214856649735211e+00
5856 3.761975000000000335e+01 1.036518877775207059e+01
5857 3.673525000000000063e+01 9.687751899547565770e+00
5858 3.765662499999999824e+01 9.455777269970823795e+00
5859 3.835650000000000404e+01 9.422859534796218739e+00
5860 3.838687500000000341e+01 9.919300602924172594e+00
5861 3.780762499999999449e+01 9.347834337992242837e+00
5862 3.645212500000000233e+01 9.405822766771754218e+00
5863 3.584237499999999699e+01 9.157676793163584961e+00
5864 3.687974999999999426e+01 9.312255482947591645e+00
5865 3.739037500000000591e+01 8.761230501721597008e+00
5866 3.785162500000000563e+01 9.163233314681935582e+00
5867 3.883550000000000324e+01 9.461968974531673737e+00
5868 3.737774999999999892e+01 9.971312971077956888e+00
5869 3.625625000000000142e+01 9.666060231471634623e+00
5870 3.660687499999999517e+01 9.532018258279400413e+00
5871 3.621699999999999875e+01 9.960054792457215811e+00
5872 3.700574999999999903e+01 9.712877054698441981e+00
5873 3.628712500000000318e+01 9.931548847670834235e+00
5874 3.722700000000000387e+01 1.026445761931676515e+01
5875 3.557637499999999875e+01 9.953810072871435821e+00
5876 3.560750000000000171e+01 9.383793757390982648e+00
5877 3.544262499999999960e+01 9.667069616321011694e+00
5878 3.655337499999999551e+01 9.861000370679784410e+00
5879 3.659449999999999648e+01 9.539663357202389449e+00
5880 3.385475000000000279e+01 9.460882597487270118e+00
5881 3.462387499999999818e+01 9.412319358222596577e+00
5882 3.464050000000000296e+01 9.261033630553878737e+00
5883 3.477462499999999324e+01 9.113750810824095439e+00
5884 3.451737500000000125e+01 9.631653116056810404e+00
5885 3.431324999999999648e+01 9.386489535746976642e+00
5886 3.587424999999999642e+01 9.627962564760910169e+00
5887 3.601299999999999812e+01 9.050167004674554150e+00
5888 3.562174999999999159e+01 9.979719112013496485e+00
5889 3.669275000000000375e+01 9.430296417580811053e+00
5890 3.646424999999999983e+01 9.510467497627942635e+00
5891 3.588150000000000261e+01 1.004693852779293195e+01
5892 3.479075000000000273e+01 9.521406634772381139e+00
5893 3.637487500000000296e+01 9.493984826650601505e+00
5894 3.482412499999999511e+01 9.534299258855989834e+00
5895 3.588987499999999642e+01 9.180429288433185064e+00
5896 3.535537499999999511e+01 9.716569264884437729e+00
5897 3.650424999999999898e+01 9.605995567141258462e+00
5898 3.776550000000000296e+01 9.354597258834823847e+00
5899 3.750362499999999244e+01 9.957875622053974141e+00
5900 3.722775000000000034e+01 9.398537108158773634e+00
5901 3.731537499999999596e+01 9.920679041995906999e+00
5902 3.755724999999999625e+01 1.001872541598668143e+01
5903 3.845012499999999989e+01 1.028296010768163171e+01
5904 3.629975000000000307e+01 1.020382076073406452e+01
5905 3.663062500000000199e+01 1.012209921554303271e+01
5906 3.621349999999999625e+01 1.044373085874966378e+01
5907 3.652737499999999926e+01 1.025634194799963161e+01
5908 3.784787500000000193e+01 1.035189630188217613e+01
5909 3.784024999999999750e+01 1.031327528563004492e+01
5910 3.755549999999999500e+01 1.033647748872893146e+01
5911 3.856287500000000534e+01 1.091328608056124772e+01
5912 3.761087500000000006e+01 1.072548684419135512e+01
5913 3.810162499999999852e+01 1.058315832457621575e+01
5914 3.906037500000000051e+01 1.043613501244818487e+01
5915 3.774249999999999972e+01 1.049092520645819882e+01
5916 3.835449999999999449e+01 1.043901775641511165e+01
5917 3.664887499999999676e+01 1.036252253380767563e+01
5918 3.870712500000000489e+01 1.024869094298983363e+01
5919 3.938900000000000290e+01 9.994440437375670783e+00
5920 3.799337500000000034e+01 1.060148542943614380e+01
5921 3.774612499999999926e+01 1.050708263571158341e+01
5922 3.786999999999999744e+01 1.035642685727080270e+01
5923 3.704787499999999767e+01 1.032128744760903594e+01
5924 3.560137499999999733e+01 1.084861548905190354e+01
5925 3.638137499999999136e+01 1.053038987576181107e+01
5926 3.793499999999999517e+01 1.041022914313128922e+01
5927 3.714387500000000841e+01 1.016705165663437782e+01
5928 3.756250000000000000e+01 1.008021666898831903e+01
5929 3.681700000000000017e+01 9.450322663142248558e+00
5930 3.750025000000000119e+01 9.802298770170571274e+00
5931 3.804775000000000063e+01 9.792394347384478337e+00
5932 3.734150000000000347e+01 9.674660988892581415e+00
5933 3.679937499999999773e+01 9.470659863391087896e+00
5934 3.648049999999999926e+01 9.084864767499292171e+00
5935 3.783012500000000244e+01 9.792015790041491030e+00
5936 3.783174999999999955e+01 9.534821150246472143e+00
5937 3.821750000000000114e+01 9.650358845335752278e+00
5938 3.876449999999999818e+01 9.309600964864175765e+00
5939 3.935112499999999613e+01 9.338696568976949663e+00
5940 3.918699999999999761e+01 9.334574755981119409e+00
5941 3.583337500000000375e+01 9.572600732261681955e+00
5942 3.738899999999999579e+01 9.798458016443198915e+00
5943 3.799925000000000352e+01 9.649158314572700235e+00
5944 3.770612500000000011e+01 9.525486730407632052e+00
5945 3.908250000000000313e+01 8.945910926926334383e+00
5946 3.706725000000000136e+01 9.512025674360192085e+00
5947 3.702962499999999579e+01 9.194924409928384890e+00
5948 3.619350000000000023e+01 9.810323911573970435e+00
5949 3.553512500000000074e+01 1.040450810712221141e+01
5950 3.600200000000000955e+01 1.024698473637489116e+01
5951 3.691112499999999841e+01 1.037398491033806458e+01
5952 3.624537500000000279e+01 1.035142041723245043e+01
5953 3.498887500000000017e+01 1.028729333394707091e+01
5954 3.489174999999999471e+01 1.042756949262087041e+01
5955 3.476825000000000188e+01 1.028118137021166945e+01
5956 3.527600000000000335e+01 9.358134454513356459e+00
5957 3.536337499999999778e+01 9.951844062687420944e+00
5958 3.394225000000000136e+01 1.004927921972205240e+01
5959 3.511374999999999602e+01 9.675816276531271853e+00
5960 3.367699999999999960e+01 1.030440373092979911e+01
5961 3.474875000000000114e+01 1.016541294622050629e+01
5962 3.542137500000000472e+01 1.045297876046808483e+01
5963 3.573649999999999949e+01 1.023550978670578715e+01
5964 3.698499999999999943e+01 9.428360026072931888e+00
5965 3.611712500000000148e+01 9.970854328738429473e+00
5966 3.556100000000000705e+01 9.730108955260984516e+00
5967 3.619424999999999670e+01 9.656396687801692025e+00
5968 3.727624999999999744e+01 9.381021888882228765e+00
5969 3.692275000000000063e+01 9.646868165287504127e+00
5970 3.641887499999999989e+01 9.498899629426656332e+00
5971 3.603099999999999881e+01 9.866972870389377093e+00
5972 3.601675000000000182e+01 1.022226466278082313e+01
5973 3.619462499999999494e+01 1.049569438349825745e+01
5974 3.737599999999999767e+01 1.029333631075221334e+01
5975 3.459937499999999488e+01 1.066566563343783436e+01
5976 3.563762499999999989e+01 1.066933093751885053e+01
5977 3.599249999999999972e+01 1.072317206159166325e+01
5978 3.608912499999999568e+01 1.071075444418701395e+01
5979 3.689099999999999824e+01 1.058257171308089895e+01
5980 3.676725000000000421e+01 1.031061892199917729e+01
5981 3.639962500000000034e+01 1.098953330580042653e+01
5982 3.701474999999999937e+01 1.096283969649002366e+01
5983 3.676624999999999943e+01 1.047185287561076805e+01
5984 3.836012499999999648e+01 1.068071548170682483e+01
5985 3.558187500000000369e+01 1.067022615657334050e+01
5986 3.830062499999999659e+01 1.054445904838398462e+01
5987 3.765287500000000165e+01 1.094188720359389677e+01
5988 3.645937500000000142e+01 1.045580401161464223e+01
5989 3.753862499999999613e+01 1.011325518647665156e+01
5990 3.687987499999999841e+01 1.079303928094037346e+01
5991 3.596887499999999704e+01 1.004882043674390069e+01
5992 3.709812500000000313e+01 1.056841074919364942e+01
5993 3.713637500000000102e+01 1.071145867887734759e+01
5994 3.561162500000000364e+01 1.057940896998962010e+01
5995 3.554987500000000011e+01 1.026239434695538577e+01
5996 3.641375000000000028e+01 1.005972212083601747e+01
5997 3.476275000000000404e+01 1.037538126370243141e+01
5998 3.699125000000000085e+01 1.013380897316934437e+01
5999 3.455149999999999721e+01 9.834163095111348341e+00
6000 3.424062499999999432e+01 1.027558567208200024e+01
6001 3.611424999999999130e+01 1.009219208681579971e+01
6002 3.514574999999999960e+01 9.950435947971699946e+00
6003 3.546899999999999409e+01 1.032303909345498738e+01
6004 3.627824999999999989e+01 1.025097513006384631e+01
6005 3.786399999999999721e+01 9.851891737757778600e+00
6006 3.820187499999999403e+01 1.000684142293020784e+01
6007 3.762699999999999534e+01 9.733221194060062587e+00
6008 3.712887499999999363e+01 9.884039278107501048e+00
6009 3.569337500000000318e+01 9.964677098910273756e+00
6010 3.763949999999999818e+01 9.905652587664278030e+00
6011 3.730237500000000495e+01 9.534715812390365031e+00
6012 3.711912500000000392e+01 9.017546311631665645e+00
6013 3.691224999999999312e+01 8.978670488562739749e+00
6014 3.605800000000000693e+01 9.281506784326563064e+00
6015 3.625399999999999778e+01 9.323455215543750896e+00
6016 3.629162499999999625e+01 9.576557438508206843e+00
6017 3.589275000000000659e+01 9.712673702999472525e+00
6018 3.611625000000000085e+01 9.964413311803031803e+00
6019 3.679737500000000239e+01 9.849500412358327850e+00
6020 3.806224999999999881e+01 9.955396072529582696e+00
6021 3.714400000000000546e+01 9.779268532525835056e+00
6022 3.927762500000000045e+01 9.244415995172266420e+00
6023 3.874237499999999557e+01 9.716002815808405302e+00
6024 3.901149999999999807e+01 9.617018598232510485e+00
6025 3.821162499999999795e+01 9.253621598355254108e+00
6026 3.875137499999999591e+01 9.548724996592314440e+00
6027 3.840599999999999881e+01 9.636152892233496914e+00
6028 3.714274999999999949e+01 1.005840381340088463e+01
6029 3.841962499999999636e+01 9.524760080537298279e+00
6030 3.844024999999999892e+01 9.970822528680242769e+00
6031 3.799237500000000267e+01 9.758000725266260389e+00
6032 3.793950000000000244e+01 9.535874725543010300e+00
6033 3.961424999999999841e+01 9.350496467016471414e+00
6034 3.931237499999999585e+01 9.858266890878784494e+00
6035 3.984924999999999784e+01 9.670932759030407055e+00
6036 4.029600000000000648e+01 9.540989703969392721e+00
6037 3.934312499999999346e+01 9.877842132833055899e+00
6038 3.925862500000000210e+01 9.610739799726495391e+00
6039 3.888299999999999557e+01 9.966958840651948037e+00
6040 3.888799999999999812e+01 9.786061513065407169e+00
6041 4.091462500000000091e+01 9.923713046186234621e+00
6042 3.875862499999999500e+01 1.036230539162482245e+01
6043 3.896150000000000091e+01 9.757494589096630477e+00
6044 3.911699999999999733e+01 9.552189158446873662e+00
6045 3.895850000000000080e+01 9.467629900746015181e+00
6046 3.913499999999999801e+01 9.500927527089130464e+00
6047 3.852200000000000557e+01 9.942134365919622851e+00
6048 3.835562499999999631e+01 9.742508957106318590e+00
6049 3.772462500000000318e+01 9.959750186590868637e+00
6050 3.933537499999999909e+01 9.795077491298721739e+00
6051 3.767312499999999886e+01 1.016408894779418226e+01
6052 4.004074999999998852e+01 9.999867753422416072e+00
6053 4.021287500000000392e+01 1.022115387694421962e+01
6054 4.023362500000000352e+01 1.005702041010640713e+01
6055 4.050624999999999432e+01 1.020155440783106826e+01
6056 4.023525000000000063e+01 1.023872961289326611e+01
6057 4.107287500000000335e+01 9.655045231376281123e+00
6058 4.003012499999999108e+01 9.586248339805404584e+00
6059 4.123975000000000080e+01 9.598345864571534491e+00
6060 4.162674999999999415e+01 9.306273773895085810e+00
6061 4.212562499999999943e+01 9.399661448254231999e+00
6062 4.065962500000000546e+01 9.692379785393102409e+00
6063 3.996399999999999864e+01 9.647274992517315795e+00
6064 4.072274999999999778e+01 9.126235787466674410e+00
6065 3.944650000000000034e+01 1.022319792952528239e+01
6066 3.973325000000000529e+01 9.600771677562564221e+00
6067 3.971287499999999682e+01 1.007766097681757955e+01
6068 3.897925000000000040e+01 9.951505471456943752e+00
6069 4.007812500000000000e+01 9.963256311375905838e+00
6070 3.854225000000000279e+01 9.998266166487940865e+00
6071 3.939800000000000324e+01 1.006703817540193846e+01
6072 3.844125000000000369e+01 1.038516625370954216e+01
6073 3.870250000000000057e+01 1.032777664692406105e+01
6074 3.931187500000000057e+01 1.029511902923768396e+01
6075 4.068900000000000006e+01 1.025804079734527008e+01
6076 4.040424999999999756e+01 9.980964286377217221e+00
6077 3.893462499999999693e+01 1.059009594936688359e+01
6078 3.970212499999999523e+01 9.873374779928182576e+00
6079 3.850637499999999847e+01 1.001117697865974598e+01
6080 3.833649999999999380e+01 9.977292527910565312e+00
6081 3.768675000000000352e+01 1.049629152479281480e+01
6082 3.821699999999999875e+01 1.043355223994924863e+01
6083 3.942799999999999017e+01 9.804501808799363616e+00
6084 3.904699999999999704e+01 1.036069507954220015e+01
6085 3.822637500000000443e+01 1.032425330371629535e+01
6086 3.726187500000000341e+01 1.021192259297542115e+01
6087 3.863125000000000142e+01 1.023204036768510328e+01
6088 4.006087500000000290e+01 1.041080743962358923e+01
6089 3.730212500000000375e+01 1.065538985449016174e+01
6090 3.714974999999999739e+01 1.024880903103806951e+01
6091 3.722787499999999739e+01 9.936113309598068710e+00
6092 3.725462499999999721e+01 1.007789355150900867e+01
6093 3.552874999999999517e+01 1.057636904812740930e+01
6094 3.788974999999999937e+01 9.939735312669924383e+00
6095 3.780999999999999517e+01 1.037557730321546856e+01
6096 3.777887499999999221e+01 9.282988149428064162e+00
6097 3.775537499999999369e+01 9.807987436806129722e+00
6098 3.787324999999999875e+01 1.022061728772716904e+01
6099 3.689200000000000301e+01 1.006256681344278014e+01
6100 3.719000000000000483e+01 9.473288994588944689e+00
6101 3.658412500000000023e+01 9.406332600031845459e+00
6102 3.644712500000000688e+01 9.432970388876553258e+00
6103 3.660037499999999966e+01 9.005714017599983023e+00
6104 3.868812500000000654e+01 9.268889035433096169e+00
6105 3.745662500000000250e+01 8.792673940804176524e+00
6106 3.611175000000000068e+01 9.166837494383626606e+00
6107 3.663437499999999858e+01 9.128798924861191821e+00
6108 3.753512500000000074e+01 8.789804238145572768e+00
6109 3.803625000000000256e+01 9.358862074843154133e+00
6110 3.662450000000000472e+01 8.860013852627432129e+00
6111 3.667512500000000131e+01 8.838000472811815555e+00
6112 3.632375000000000398e+01 8.913954742337290682e+00
6113 3.633787499999998971e+01 9.669335781281558795e+00
6114 3.359349999999999881e+01 9.572281515200542046e+00
6115 3.575025000000000119e+01 9.625414420867160814e+00
6116 3.418075000000000330e+01 1.002192099498332212e+01
6117 3.491287499999999966e+01 9.945214336612954398e+00
6118 3.500300000000000011e+01 9.968176919264124081e+00
6119 3.453600000000000136e+01 9.989928841087907685e+00
6120 3.470562499999999773e+01 9.856909830382788229e+00
6121 3.456787500000000790e+01 1.024097760445368088e+01
6122 3.549462499999999920e+01 9.846809916378850502e+00
6123 3.624612499999999926e+01 1.006932143232213406e+01
6124 3.689199999999999591e+01 9.748077534827059409e+00
6125 3.515487500000000409e+01 9.812264217609097727e+00
6126 3.637975000000000136e+01 9.759324073274104450e+00
6127 3.597200000000000131e+01 9.633847420682974061e+00
6128 3.523912500000000136e+01 9.739500440277820914e+00
6129 3.552987500000000409e+01 9.598833386858627748e+00
6130 3.398474999999999824e+01 9.310816493382171544e+00
6131 3.414812500000000028e+01 1.028736686037403025e+01
6132 3.455337499999999551e+01 1.046128531171226683e+01
6133 3.508287500000000136e+01 1.041507599203778334e+01
6134 3.482237500000000097e+01 1.003911564509279053e+01
6135 3.596924999999999528e+01 1.052077717802670165e+01
6136 3.688400000000000034e+01 1.057488551947490230e+01
6137 3.690874999999999773e+01 1.000112926865948815e+01
6138 3.574475000000000335e+01 1.004208955744208964e+01
6139 3.684249999999999403e+01 1.010582532348298557e+01
6140 3.631837500000000318e+01 1.060996623895650792e+01
6141 3.596475000000000222e+01 1.062782095897072665e+01
6142 3.686175000000000068e+01 1.028379035750863046e+01
6143 3.730250000000000199e+01 1.027163419933751243e+01
6144 3.618625000000000114e+01 1.034108723392697549e+01
6145 3.766662500000000335e+01 1.038209875058009857e+01
6146 3.805349999999999966e+01 1.021284146154976646e+01
6147 3.761187500000000483e+01 1.048172275087315342e+01
6148 3.603624999999999545e+01 1.037089054720892811e+01
6149 3.524174999999999613e+01 1.010346060106078170e+01
6150 3.603512500000000074e+01 1.086824607721604075e+01
6151 3.766975000000000051e+01 1.016048141045430420e+01
6152 3.765787499999999710e+01 1.031326352391287671e+01
6153 3.746224999999999739e+01 9.784769184410405884e+00
6154 3.766125000000000256e+01 1.007450082161332183e+01
6155 3.730599999999999739e+01 9.954465729950049635e+00
6156 3.721062500000000028e+01 1.007871072784346111e+01
6157 3.782625000000000881e+01 9.865806592009468190e+00
6158 3.699425000000000807e+01 9.877604845922290266e+00
6159 3.721087499999999437e+01 1.011981042071302106e+01
6160 3.657675000000000409e+01 9.980561785525276619e+00
6161 3.684525000000000006e+01 1.012891358739610759e+01
6162 3.651412499999999994e+01 1.021635803570293177e+01
6163 3.746050000000000324e+01 1.024305854133666394e+01
6164 3.578600000000000136e+01 1.049711857785268343e+01
6165 3.345262499999999761e+01 1.051453219943934769e+01
6166 3.511775000000000091e+01 1.047405571780518407e+01
6167 3.540612500000000296e+01 1.018085953431348933e+01
6168 3.464387500000000131e+01 1.010360614835969706e+01
6169 3.396149999999999380e+01 1.015403596021059940e+01
6170 3.541887499999999989e+01 1.065821599377315465e+01
6171 3.582500000000000284e+01 1.086654762476334923e+01
6172 3.540075000000000216e+01 1.094272956943044761e+01
6173 3.588825000000000642e+01 1.083320324821737479e+01
6174 3.579187499999999744e+01 1.035127725880588478e+01
6175 3.412199999999999989e+01 1.091685673053374650e+01
6176 3.523287500000000705e+01 1.089016091541680886e+01
6177 3.537574999999999648e+01 1.080306913096632293e+01
6178 3.599074999999999847e+01 1.035867790452466508e+01
6179 3.522950000000000159e+01 1.038604096100867480e+01
6180 3.406749999999999545e+01 9.898096845164225499e+00
6181 3.395312500000000000e+01 1.063634808604070869e+01
6182 3.427749999999999631e+01 1.011134062884343798e+01
6183 3.523375000000000057e+01 9.697543609321252589e+00
6184 3.511762500000000387e+01 9.858064224179454271e+00
6185 3.575437499999999602e+01 1.013086545990997145e+01
6186 3.474962500000000176e+01 1.026268369040461259e+01
6187 3.488287499999999852e+01 1.026788286271429307e+01
6188 3.538900000000000290e+01 1.017120222736722468e+01
6189 3.470087500000000347e+01 9.818680573334274797e+00
6190 3.431162499999999937e+01 9.861642261398293030e+00
6191 3.490687499999999943e+01 9.819743231809672679e+00
6192 3.546112499999999557e+01 9.999378443866991262e+00
6193 3.574262499999999676e+01 9.096637361096508556e+00
6194 3.623749999999999716e+01 8.796794833560118931e+00
6195 3.542187500000000000e+01 9.381093273903200469e+00
6196 3.509687499999999005e+01 9.257819941874645409e+00
6197 3.618775000000000119e+01 9.404911788113032856e+00
6198 3.525212499999999949e+01 1.009651366567548791e+01
6199 3.356924999999999670e+01 9.177134889138192975e+00
6200 3.376050000000000040e+01 9.128116623583968803e+00
6201 3.329062499999999858e+01 9.305178212186314468e+00
6202 3.250312499999999716e+01 9.361812644056804800e+00
6203 3.203999999999999915e+01 9.203758729453960896e+00
6204 3.365962500000000546e+01 9.318612363063872195e+00
6205 3.123812500000000014e+01 9.140384783061481500e+00
6206 3.196950000000000358e+01 9.375570587636252284e+00
6207 3.301375000000000171e+01 9.734679196290317194e+00
6208 3.274662500000000165e+01 9.140696974823464771e+00
6209 3.380512500000000387e+01 9.462253659999390720e+00
6210 3.399300000000000210e+01 9.629653357273561198e+00
6211 3.248500000000000654e+01 9.226595136479112114e+00
6212 3.391649999999999920e+01 9.067378038882020874e+00
6213 3.358525000000000205e+01 9.045829746611833144e+00
6214 3.516487500000000210e+01 9.446326667740844840e+00
6215 3.553087500000000176e+01 9.276505336799621304e+00
6216 3.383037499999999653e+01 8.876858027227136461e+00
6217 3.393437499999999574e+01 8.439646708277953380e+00
6218 3.432912499999999767e+01 9.209536662879511226e+00
6219 3.455599999999999739e+01 8.626104213736928372e+00
6220 3.496787500000000648e+01 8.250826474582524384e+00
6221 3.509874999999999545e+01 8.711360466637083633e+00
6222 3.534687500000000426e+01 8.748896513342232950e+00
6223 3.476174999999999926e+01 9.298122632670935417e+00
6224 3.315950000000000131e+01 9.796902045417214211e+00
6225 3.327499999999999858e+01 9.910666821347087208e+00
6226 3.379412499999999397e+01 9.570396235654083483e+00
6227 3.429237499999999983e+01 9.829645302822319408e+00
6228 3.323425000000000296e+01 1.011794387886874347e+01
6229 3.179775000000000063e+01 9.532889760176999516e+00
6230 3.334900000000000375e+01 9.742379897258164334e+00
6231 3.228850000000000620e+01 9.766707988749329772e+00
6232 3.424099999999999966e+01 9.673950146527527494e+00
6233 3.344650000000000034e+01 9.383972005166574704e+00
6234 3.325700000000000500e+01 9.261309069861558996e+00
6235 3.313337500000000091e+01 9.260423270795826056e+00
6236 3.330537499999999795e+01 9.011410227000924422e+00
6237 3.427800000000000580e+01 8.715336288692478561e+00
6238 3.281612499999999244e+01 9.306093892977969517e+00
6239 3.155799999999999983e+01 9.588884474679522540e+00
6240 3.246762499999999818e+01 8.848242627312886910e+00
6241 3.258350000000000080e+01 8.814325926084762841e+00
6242 3.326362500000000466e+01 8.815866778743135512e+00
6243 3.177487500000000153e+01 8.868467385274183101e+00
6244 3.184900000000000020e+01 8.546734988798352362e+00
6245 3.194987500000000580e+01 8.729509390634268229e+00
6246 3.327037500000000136e+01 8.878444185458219451e+00
6247 3.375837500000000091e+01 8.611863858831423357e+00
6248 3.519050000000000011e+01 8.805979436936585358e+00
6249 3.424062500000000142e+01 8.769356263677330787e+00
6250 3.535612499999999869e+01 7.894331078053533624e+00
6251 3.280987499999999812e+01 8.309857808345570973e+00
6252 3.262787500000000307e+01 8.324814775412233914e+00
6253 3.274024999999999608e+01 8.598885178015084563e+00
6254 3.170887499999999903e+01 8.787233622273955547e+00
6255 3.232612499999999756e+01 8.883375506454282089e+00
6256 3.315699999999999648e+01 8.459884699273390041e+00
6257 3.206462499999999949e+01 8.829026144162043011e+00
6258 3.050612500000000082e+01 8.789849828846445945e+00
6259 3.195387500000000358e+01 8.564516772411730372e+00
6260 3.214674999999999727e+01 8.577567980548884918e+00
6261 3.084674999999999656e+01 9.002956583377901723e+00
6262 3.232912500000000477e+01 9.001044698807016076e+00
6263 3.187412499999999582e+01 8.753533526592097047e+00
6264 3.192512499999999775e+01 9.116037817079407191e+00
6265 3.259950000000000614e+01 8.696715114412452152e+00
6266 3.233424999999999727e+01 9.025007731558321922e+00
6267 3.251724999999999710e+01 9.314176771442953751e+00
6268 3.339075000000000415e+01 9.231275808613210287e+00
6269 3.240787500000000421e+01 8.710517425857768004e+00
6270 3.153300000000000125e+01 9.387276257320330330e+00
6271 3.182274999999999920e+01 8.814124025445607913e+00
6272 3.171224999999999739e+01 9.287791658862589728e+00
6273 3.093399999999999750e+01 9.426315276262512199e+00
6274 3.210687500000000227e+01 9.098538944243843574e+00
6275 3.100525000000000375e+01 9.389341257095063398e+00
6276 3.279762500000000358e+01 9.525694723577743162e+00
6277 3.138162499999999966e+01 9.302575091973022126e+00
6278 3.146450000000000102e+01 9.490075454125745935e+00
6279 3.122762499999999619e+01 9.256307692152248023e+00
6280 3.213787500000000108e+01 8.708213183967297155e+00
6281 3.237024999999999864e+01 9.530198779324463132e+00
6282 3.295487499999999415e+01 8.573281424791318273e+00
6283 3.204250000000000398e+01 9.117527921879373665e+00
6284 3.272787499999999739e+01 8.762883933167884720e+00
6285 3.159912500000000080e+01 9.159218000936098392e+00
6286 3.192399999999999949e+01 8.736277838344541635e+00
6287 3.342825000000000557e+01 8.879736524367570993e+00
6288 3.401024999999999920e+01 8.706023160630660840e+00
6289 3.480199999999999250e+01 9.027851545702885616e+00
6290 3.316349999999999909e+01 8.880635005096763734e+00
6291 3.369087500000000546e+01 9.080401471778207778e+00
6292 3.401999999999999602e+01 9.041124682872698770e+00
6293 3.435362500000000097e+01 8.630037633785084594e+00
6294 3.481462499999999949e+01 9.046122990226081129e+00
6295 3.427112499999999784e+01 8.932869591495885331e+00
6296 3.404500000000000171e+01 8.951798488990911906e+00
6297 3.309400000000000119e+01 9.090298095703461811e+00
6298 3.212162500000000165e+01 9.150974831844248314e+00
6299 3.260812500000000114e+01 9.673750110539959479e+00
6300 3.192162499999999881e+01 9.657416694789391798e+00
6301 3.178399999999999892e+01 9.629216874959251271e+00
6302 3.150525000000000020e+01 9.952967697736562869e+00
6303 3.240562500000000057e+01 9.680608422797963186e+00
6304 3.132137500000000330e+01 1.008411557217819876e+01
6305 3.129662500000000236e+01 9.915395391979931361e+00
6306 3.090812499999999829e+01 9.675441300396682820e+00
6307 3.059649999999999892e+01 9.814462845082251974e+00
6308 2.915637500000000060e+01 9.538511540292693880e+00
6309 2.981787500000000080e+01 9.975465408061014116e+00
6310 3.021912499999999824e+01 9.684024628927369704e+00
6311 3.031649999999999778e+01 9.741426860642642183e+00
6312 2.933837499999999920e+01 9.602177915285514231e+00
6313 3.023237500000000111e+01 9.897305584945673473e+00
6314 2.954562500000000114e+01 9.526514082315044263e+00
6315 2.948250000000000171e+01 9.964638763522739140e+00
6316 3.165225000000000222e+01 1.003237510785394626e+01
6317 3.130824999999999747e+01 9.963574706383623081e+00
6318 3.096962500000000063e+01 1.003985613370763730e+01
6319 3.063612499999999983e+01 1.023860881424677949e+01
6320 3.080312500000000497e+01 9.920929592655209461e+00
6321 3.106275000000000475e+01 9.861995888177883529e+00
6322 3.162275000000000347e+01 9.956440831112164602e+00
6323 3.171212500000000034e+01 1.022330656428838047e+01
6324 3.147487499999999727e+01 9.997813624171628888e+00
6325 3.061012500000000003e+01 1.038385670228898405e+01
6326 3.015224999999999866e+01 9.985166648193084526e+00
6327 3.064262499999999889e+01 9.835439873134646405e+00
6328 3.124987499999999940e+01 9.804852515842442884e+00
6329 3.162275000000000347e+01 9.342073852586882055e+00
6330 3.155075000000000429e+01 9.661427875109222185e+00
6331 3.218037499999999795e+01 9.565045590811205756e+00
6332 3.341637500000000216e+01 9.157829174293810937e+00
6333 3.347712500000000091e+01 1.013697423950667087e+01
6334 3.267799999999999727e+01 9.893885027505625374e+00
6335 3.266174999999999784e+01 9.667720971016771969e+00
6336 3.338162499999999966e+01 1.012387885295437862e+01
6337 3.468500000000000227e+01 1.005227589280158895e+01
6338 3.553312500000000540e+01 9.944100651324477624e+00
6339 3.595024999999999693e+01 9.363371392609474597e+00
6340 3.586449999999999960e+01 9.410477696097578004e+00
6341 3.483750000000000568e+01 9.758306970858212637e+00
6342 3.494599999999999795e+01 9.496497958129090478e+00
6343 3.661687500000000028e+01 9.154023346044180443e+00
6344 3.717687500000000256e+01 9.604710659745135715e+00
6345 3.669112499999999955e+01 9.312834590360866471e+00
6346 3.720137499999999875e+01 9.113272758622274594e+00
6347 3.701075000000000159e+01 8.633697340852151569e+00
6348 3.706562499999999716e+01 8.971294769530029356e+00
6349 3.538462499999999977e+01 9.319848084091654883e+00
6350 3.562575000000000358e+01 1.000043445892164762e+01
6351 3.425762500000000443e+01 9.637115655334683950e+00
6352 3.570387499999999648e+01 9.458912712419532909e+00
6353 3.589325000000000188e+01 9.022684796095200355e+00
6354 3.478487499999999955e+01 9.570924322586185085e+00
6355 3.419124999999999659e+01 9.580557508813747347e+00
6356 3.440574999999999761e+01 9.710826979057319619e+00
6357 3.491287499999999966e+01 9.156498456420001375e+00
6358 3.323862499999999898e+01 9.262748110606638718e+00
6359 3.415137500000000159e+01 9.350880894228458473e+00
6360 3.298562499999999886e+01 1.013472300271679138e+01
6361 3.338499999999999801e+01 9.900119910889968011e+00
6362 3.264775000000000205e+01 9.605715721560653009e+00
6363 3.473937499999999545e+01 9.562827825977880281e+00
6364 3.428924999999999557e+01 9.373197999732399310e+00
6365 3.294262499999999960e+01 9.875651807503484036e+00
6366 3.342237500000000239e+01 9.801690597062675536e+00
6367 3.356537500000000307e+01 9.570854402719062293e+00
6368 3.485699999999999932e+01 9.570629025173840176e+00
6369 3.381550000000000011e+01 9.311379949422104119e+00
6370 3.184462500000000063e+01 9.328585542127855845e+00
6371 3.274074999999999847e+01 9.127494624330790174e+00
6372 3.363737499999999869e+01 9.861958557598834219e+00
6373 3.261762500000000387e+01 1.004283334170675346e+01
6374 3.312750000000000483e+01 9.760800985318777379e+00
6375 3.072112500000000068e+01 9.395007471453753922e+00
6376 3.249475000000000335e+01 9.640180242982362202e+00
6377 3.231862499999999727e+01 9.604194130914725847e+00
6378 3.464212500000000006e+01 9.227768145720386173e+00
6379 3.174687499999999574e+01 9.510506675904384366e+00
6380 3.386712500000000148e+01 9.447863838319317864e+00
6381 3.354749999999999943e+01 9.897145788054249493e+00
6382 3.213949999999999818e+01 9.711800293328728628e+00
6383 3.343312500000000398e+01 9.715172601138997166e+00
6384 3.259175000000000466e+01 9.916583627234608400e+00
6385 3.242562499999999659e+01 9.813126545184100991e+00
6386 3.393699999999999761e+01 9.739207069559101981e+00
6387 3.337212499999999693e+01 9.900532454806251437e+00
6388 3.336837500000000034e+01 9.589763790654432185e+00
6389 3.286862500000000153e+01 9.809888169816050052e+00
6390 3.400062499999999943e+01 1.005467417879847858e+01
6391 3.271037499999999909e+01 9.366885973566501988e+00
6392 3.182212499999999622e+01 9.670544569137348390e+00
6393 3.225850000000000506e+01 1.008508241630925006e+01
6394 3.252812499999999574e+01 1.051916194148430606e+01
6395 3.252812500000000284e+01 1.016123189572365959e+01
6396 3.407812500000000000e+01 9.952964874594998790e+00
6397 3.254474999999999341e+01 1.007708551577228029e+01
6398 3.211787499999999795e+01 9.709148996303529344e+00
6399 3.165299999999999869e+01 1.023472335056009186e+01
6400 2.988674999999999926e+01 1.018090530532218807e+01
6401 3.099825000000000230e+01 1.052510881141793675e+01
6402 3.118349999999999866e+01 9.755179718680224710e+00
6403 3.180825000000000102e+01 1.047906040150725993e+01
6404 3.233362499999999784e+01 1.054129925569172244e+01
6405 3.148462500000000119e+01 1.009049571833796755e+01
6406 3.141649999999999920e+01 1.028266074667690333e+01
6407 3.201225000000000165e+01 1.001333180962697789e+01
6408 3.128887499999999733e+01 9.668568421755718845e+00
6409 3.146124999999999972e+01 1.015009915707415544e+01
6410 3.065850000000000364e+01 1.071393702292719219e+01
6411 2.981950000000000500e+01 1.069124790570539574e+01
6412 3.029525000000000290e+01 1.024449263590869563e+01
6413 2.988224999999999909e+01 1.076288826499130202e+01
6414 3.078087499999999821e+01 1.074638569246292441e+01
6415 3.084837499999999366e+01 1.059938822960065252e+01
6416 3.242275000000000063e+01 1.018393625972725047e+01
6417 3.135612499999999869e+01 9.981204787683291002e+00
6418 3.047337499999999721e+01 9.974984711669831583e+00
6419 3.176237499999999869e+01 9.637236719713637711e+00
6420 3.009124999999999872e+01 9.653651255078953497e+00
6421 2.863924999999999699e+01 1.005037945762185991e+01
6422 3.052900000000000347e+01 1.009464010007290824e+01
6423 3.195812500000000256e+01 1.056110563642234546e+01
6424 3.191724999999999923e+01 1.024486434413299030e+01
6425 3.473774999999999835e+01 9.689879371911059636e+00
6426 3.351362500000000466e+01 9.012877322090147914e+00
6427 3.372687499999999972e+01 9.784861094500620027e+00
6428 3.368099999999999739e+01 9.825636016309578835e+00
6429 3.287550000000000239e+01 9.766101699565185257e+00
6430 3.364974999999999739e+01 9.786168510565689260e+00
6431 3.493187500000000512e+01 9.853402379440915126e+00
6432 3.420712499999999778e+01 9.458932482112972551e+00
6433 3.307799999999999585e+01 9.518685986324475934e+00
6434 3.361350000000000193e+01 9.753423599241960673e+00
6435 3.354549999999999699e+01 9.954399613047991480e+00
6436 3.214950000000000330e+01 1.031357987679350607e+01
6437 3.277212500000000261e+01 9.621711581817022463e+00
6438 3.256162500000000648e+01 1.025927488747605665e+01
6439 3.122537499999999966e+01 9.742663475241092996e+00
6440 3.256800000000000495e+01 9.636814928634356292e+00
6441 3.274837499999999579e+01 9.735029697787103586e+00
6442 3.157937499999999886e+01 1.013007240216213312e+01
6443 3.320774999999999721e+01 9.890367813796789420e+00
6444 3.249249999999999972e+01 9.557953106902647988e+00
6445 3.202487499999999443e+01 9.670093467486333694e+00
6446 3.339300000000000068e+01 9.419607611917811596e+00
6447 3.076837499999999892e+01 9.187641969885246951e+00
6448 3.082887500000000003e+01 9.384829229662193129e+00
6449 3.229249999999999687e+01 1.050805947088947434e+01
6450 3.106912499999999966e+01 1.038718323439621649e+01
6451 3.115200000000000102e+01 9.781542930118437340e+00
6452 2.878225000000000122e+01 9.873965776142709316e+00
6453 2.961924999999999741e+01 1.026409279166636956e+01
6454 3.038575000000000159e+01 1.051151263607847675e+01
6455 3.138374999999999559e+01 9.901105168347999808e+00
6456 3.207112500000000210e+01 9.959090733215651525e+00
6457 3.162887499999999719e+01 1.025482970732190502e+01
6458 3.196149999999999736e+01 1.033887529545646267e+01
6459 3.200450000000000017e+01 1.023060884368569745e+01
6460 3.200137499999999591e+01 9.744434716059565460e+00
6461 3.270537499999999653e+01 1.008790568102700114e+01
6462 3.036637499999999790e+01 1.026686314365526442e+01
6463 3.222787499999999739e+01 9.459698572162427155e+00
6464 3.181487500000000068e+01 1.007605097253739856e+01
6465 3.303437499999999716e+01 1.023258883716857248e+01
6466 3.539887499999999676e+01 1.017298481340023919e+01
6467 3.374524999999999864e+01 1.025013430819018545e+01
6468 3.314162500000000477e+01 9.867225716572864513e+00
6469 3.458362499999999784e+01 1.014581426614181936e+01
6470 3.424687499999999574e+01 9.971487665522726473e+00
6471 3.318050000000000210e+01 1.022636516711827603e+01
6472 3.456787500000000080e+01 1.038564332901057519e+01
6473 3.511162500000000364e+01 1.089521437222769151e+01
6474 3.279975000000000307e+01 1.106056998382938161e+01
6475 3.321312499999999801e+01 1.050816681716758083e+01
6476 3.250887500000000330e+01 1.037286715642892432e+01
6477 3.312287500000000051e+01 9.856598569355549344e+00
6478 3.316675000000000750e+01 1.041344977623589863e+01
6479 3.219462500000000205e+01 1.022624965459218949e+01
6480 3.430637500000000273e+01 1.076905237378372426e+01
6481 3.363062500000000199e+01 9.838299667208602273e+00
6482 3.466762500000000813e+01 9.971864977176881695e+00
6483 3.237762499999999477e+01 9.769701322739956950e+00
6484 3.575775000000000148e+01 9.894707876483140652e+00
6485 3.517300000000000182e+01 1.003378362707707616e+01
6486 3.337162500000000165e+01 1.026056870063969129e+01
6487 3.331512500000000188e+01 9.918053043310560923e+00
6488 3.272087499999999949e+01 9.700823670630853712e+00
6489 3.157112500000000210e+01 9.248292603295587000e+00
6490 3.063962500000000233e+01 9.270642611790558263e+00
6491 3.183424999999999727e+01 9.272215535118210283e+00
6492 3.090887500000000188e+01 9.306848179965216517e+00
6493 3.105912500000000165e+01 9.917571376787357451e+00
6494 3.179050000000000153e+01 9.110931190402547841e+00
6495 3.135299999999999798e+01 8.938014618051370874e+00
6496 3.143487500000000168e+01 9.325288865226742274e+00
6497 3.259062500000000284e+01 9.168412497090042024e+00
6498 3.312812500000000426e+01 8.925330315031589024e+00
6499 3.180312499999999787e+01 9.092502970231675974e+00
6500 3.217387499999999534e+01 9.371630431849723664e+00
6501 3.169812500000000099e+01 9.126781888413454169e+00
6502 3.342775000000000318e+01 8.999674780148307462e+00
6503 3.276975000000000193e+01 9.452324468996369689e+00
6504 3.266062499999999602e+01 8.658661270545630728e+00
6505 3.157375000000000043e+01 9.224986462981259905e+00
6506 3.192700000000000671e+01 8.685588593684943959e+00
6507 3.294024999999999181e+01 8.885516214516604450e+00
6508 3.166787500000000222e+01 8.955126657461180528e+00
6509 3.376050000000000040e+01 8.543151268340622551e+00
6510 3.283324999999999250e+01 8.546658981273763445e+00
6511 3.346549999999999869e+01 8.450662734735660209e+00
6512 3.361912499999999682e+01 8.129949366458063764e+00
6513 3.296712499999999579e+01 8.871678157269450082e+00
6514 3.363862500000000466e+01 8.781734395781214175e+00
6515 3.299699999999999989e+01 9.486397305813730085e+00
6516 3.276262499999999989e+01 9.198593920977643279e+00
6517 3.211625000000000085e+01 8.722099551480566149e+00
6518 3.219749999999999801e+01 9.133381749795635329e+00
6519 3.361700000000000443e+01 9.444328068012568522e+00
6520 3.239587500000000375e+01 9.672983600338721288e+00
6521 3.250837500000000091e+01 9.507906749019305437e+00
6522 3.395199999999999818e+01 9.687557853053059276e+00
6523 3.150687499999999730e+01 9.517167024378730744e+00
6524 3.269787500000000335e+01 9.441184064772906837e+00
6525 3.080574999999999974e+01 9.143258303167284495e+00
6526 3.194800000000000040e+01 8.898516512599165651e+00
6527 3.095662500000000250e+01 9.103703976503018325e+00
6528 3.313262500000000443e+01 9.190789064223315208e+00
6529 3.273987499999999784e+01 8.827169827862261897e+00
6530 3.212437500000000767e+01 8.787765484854318743e+00
6531 3.176700000000000301e+01 9.067142714218189070e+00
6532 3.227425000000000210e+01 9.545636280111844840e+00
6533 3.071862499999999940e+01 9.621989655759710658e+00
6534 3.072287500000000193e+01 9.612415988640517384e+00
6535 3.097324999999999662e+01 9.408188406167123929e+00
6536 3.033600000000000563e+01 9.531708605360321940e+00
6537 3.210687499999999517e+01 9.135035879167189066e+00
6538 3.142312499999999886e+01 9.098798826008401619e+00
6539 3.161412500000000136e+01 8.677280729434876605e+00
6540 3.106162499999999937e+01 9.501717760715525429e+00
6541 3.118200000000000216e+01 9.341534026526371548e+00
6542 3.145012500000000344e+01 9.499091251663070778e+00
6543 3.036162500000000364e+01 9.434147440842064469e+00
6544 3.162099999999999866e+01 9.273587363784846715e+00
6545 3.269749999999999801e+01 8.830338199568009472e+00
6546 3.212074999999999392e+01 8.835949140354843578e+00
6547 3.056125000000000114e+01 8.890113836359885724e+00
6548 2.892075000000000173e+01 9.125317069405724624e+00
6549 3.076399999999999935e+01 9.006886391464588471e+00
6550 3.149387499999999918e+01 8.649768250937237113e+00
6551 3.005712499999999920e+01 8.632884898452072520e+00
6552 3.036162500000000009e+01 9.359423324478749251e+00
6553 3.007824999999999704e+01 8.957608045591049617e+00
6554 2.967374999999999829e+01 8.851597141812177938e+00
6555 2.992762500000000259e+01 8.955867962782662062e+00
6556 2.990037500000000037e+01 9.408918149715558954e+00
6557 3.091975000000000051e+01 9.451849527589164524e+00
6558 2.997587500000000560e+01 9.436516005717994204e+00
6559 3.115850000000000009e+01 9.531131414016384085e+00
6560 3.114912499999999440e+01 9.482538327825089652e+00
6561 2.998099999999999810e+01 9.353944812885096383e+00
6562 3.172287500000000193e+01 9.440322752423345065e+00
6563 3.039412499999999540e+01 9.177072770697193960e+00
6564 3.396800000000000352e+01 9.482943395249177954e+00
6565 3.209675000000000011e+01 9.137380395506554009e+00
6566 3.291150000000000375e+01 9.686703397892905798e+00
6567 3.190537499999999937e+01 9.266045648862133888e+00
6568 3.273199999999999932e+01 9.168552806332087357e+00
6569 3.358012500000000244e+01 9.173686403645039178e+00
6570 3.244437500000000085e+01 9.427253588230076531e+00
6571 3.306700000000000728e+01 9.352673586667611616e+00
6572 3.297100000000000364e+01 1.012102808513048302e+01
6573 3.250900000000000034e+01 9.983393174730220920e+00
6574 3.131762499999999960e+01 1.027191374260643109e+01
6575 3.080825000000000102e+01 9.680732093555088014e+00
6576 3.259512499999999591e+01 1.012710005140523251e+01
6577 3.121524999999999750e+01 9.518177861580834787e+00
6578 3.119924999999999926e+01 9.190401466594780189e+00
6579 3.063449999999999918e+01 9.305853213502238930e+00
6580 2.961125000000000185e+01 9.632061975425486366e+00
6581 3.058950000000000102e+01 9.496661670029105551e+00
6582 3.052712500000000517e+01 9.794932022539608596e+00
6583 3.029487500000000111e+01 9.334285101571616394e+00
6584 3.054137499999999861e+01 9.051174735458202392e+00
6585 3.062199999999999633e+01 9.450645774892842965e+00
6586 3.015487500000000054e+01 9.838326454225935436e+00
6587 3.104787500000000122e+01 9.337901638680493832e+00
6588 3.047899999999999920e+01 9.568877592225746298e+00
6589 3.159112500000000168e+01 9.457492288586433205e+00
6590 2.907649999999999935e+01 9.335353227114655539e+00
6591 3.114149999999999707e+01 1.000419159652592782e+01
6592 2.988412500000000094e+01 9.152915396947133075e+00
6593 3.030349999999999611e+01 9.243679029477386067e+00
6594 3.203474999999999540e+01 9.821690646138142355e+00
6595 3.075012499999999704e+01 9.839742332496408395e+00
6596 3.235425000000000750e+01 9.151163313600491733e+00
6597 3.100162499999999710e+01 8.647099965337908145e+00
6598 3.254200000000000159e+01 8.009958500984883045e+00
6599 3.360250000000000625e+01 8.470797289437987487e+00
6600 3.201624999999999943e+01 8.568858953993668592e+00
6601 3.044200000000000017e+01 9.098482471338282807e+00
6602 3.209787500000000193e+01 8.982991140270140562e+00
6603 3.085762499999999875e+01 8.878810305189928087e+00
6604 3.215900000000000603e+01 8.745775628482016728e+00
6605 3.227750000000000341e+01 9.010340623763896772e+00
6606 3.056112499999999699e+01 8.723954150135812213e+00
6607 2.932624999999999815e+01 8.930569186350190591e+00
6608 2.987537499999999824e+01 8.945452180678005405e+00
6609 3.174849999999999639e+01 8.838428664078247010e+00
6610 3.201212500000000460e+01 8.867061182470315828e+00
6611 3.267074999999999818e+01 9.098772760223628353e+00
6612 3.005062500000000014e+01 9.440844365934482951e+00
6613 3.095449999999999946e+01 8.740879498440074613e+00
6614 3.091687499999999744e+01 9.106055600940610617e+00
6615 3.033650000000000446e+01 9.140805893081855871e+00
6616 2.939724999999999611e+01 8.966003870088249172e+00
6617 2.873487500000000239e+01 8.865819528950600770e+00
6618 2.909162500000000406e+01 8.510315400547552755e+00
6619 3.140837499999999949e+01 8.555628894435338694e+00
6620 3.123449999999999349e+01 8.606991868896470166e+00
6621 3.108987499999999926e+01 8.865073140979822242e+00
6622 3.244137499999999363e+01 8.848699745473730616e+00
6623 3.126062499999999744e+01 9.118572403920849112e+00
6624 3.192737499999999784e+01 9.640653968250644468e+00
6625 3.121975000000000122e+01 8.784564018332810420e+00
6626 3.288662500000000222e+01 8.908432676293111641e+00
6627 3.177349999999999852e+01 8.643294621048735138e+00
6628 3.143062500000000270e+01 9.007126466612248805e+00
6629 3.034937500000000199e+01 9.084220014910297181e+00
6630 3.220387500000000358e+01 8.442933540166702500e+00
6631 3.151149999999999807e+01 8.836741693067642345e+00
6632 3.229237499999999983e+01 9.152169083640602665e+00
6633 3.261037500000000477e+01 8.605349905613767447e+00
6634 3.292137499999999761e+01 8.798729821218335800e+00
6635 3.366787500000000222e+01 9.580889832495824265e+00
6636 3.364274999999999949e+01 8.698333812701573464e+00
6637 3.458687499999999915e+01 8.658498300870183684e+00
6638 3.276787500000000364e+01 8.444222731839909457e+00
6639 3.503012500000000529e+01 8.741296690204025666e+00
6640 3.406037500000000051e+01 8.759563086524170927e+00
6641 3.457249999999999801e+01 8.873278917626786111e+00
6642 3.509850000000000136e+01 8.236694226523768592e+00
6643 3.438875000000000171e+01 8.868060922402229096e+00
6644 3.535187499999999972e+01 8.892399311416006924e+00
6645 3.565100000000000335e+01 8.883664437817877513e+00
6646 3.530262500000000614e+01 8.920755419136142450e+00
6647 3.489174999999999471e+01 9.615669503065685575e+00
6648 3.500737499999999613e+01 9.010408635533510235e+00
6649 3.338174999999999670e+01 8.897959010620777320e+00
6650 3.306850000000000023e+01 8.916496311262063656e+00
6651 3.413100000000000023e+01 9.032846204962197589e+00
6652 3.178162499999999824e+01 8.765865061663729918e+00
6653 3.362562499999999943e+01 8.556685783163763048e+00
6654 3.349087500000000261e+01 9.204975812090538057e+00
6655 3.249875000000000114e+01 9.031627393066406384e+00
6656 3.467962499999999437e+01 9.298035237580940304e+00
6657 3.444374999999999432e+01 9.054120560119987005e+00
6658 3.760824999999999818e+01 8.797570262489383452e+00
6659 3.695412500000000477e+01 9.092362913864683094e+00
6660 3.532837500000000119e+01 9.178784759122356363e+00
6661 3.588362500000000210e+01 9.568884566228023303e+00
6662 3.432062499999999972e+01 9.675769242574300932e+00
6663 3.624224999999999852e+01 9.756256583517956216e+00
6664 3.533287500000000136e+01 9.572720228658720742e+00
6665 3.687199999999999989e+01 9.618872965425834920e+00
6666 3.672025000000000006e+01 9.327592812708298098e+00
6667 3.664962500000000034e+01 9.635728055227422928e+00
6668 3.677962499999999579e+01 9.078162071245305498e+00
6669 3.708474999999999966e+01 9.595303681603176926e+00
6670 3.809624999999999773e+01 9.723913592514461968e+00
6671 3.668887500000000301e+01 9.672831490567890711e+00
6672 3.648075000000000045e+01 1.001175638117195987e+01
6673 3.587850000000000250e+01 9.849210449003004797e+00
6674 3.612250000000000227e+01 9.830928680381624929e+00
6675 3.595999999999999375e+01 9.765566944627433799e+00
6676 3.599362500000000153e+01 9.683076928876836575e+00
6677 3.565775000000000006e+01 1.000303523741356493e+01
6678 3.675737499999999613e+01 9.902610047257583759e+00
6679 3.506337500000000063e+01 1.012340421828531234e+01
6680 3.416312500000000085e+01 9.955479022938668265e+00
6681 3.682562500000000227e+01 9.789892233091581630e+00
6682 3.646237500000000153e+01 9.843427429536262707e+00
6683 3.576225000000000165e+01 9.960897226389171522e+00
6684 3.648274999999999579e+01 9.944395068250129199e+00
6685 3.590612500000000296e+01 9.945581574620049992e+00
6686 3.656287500000000534e+01 8.943962513962805616e+00
6687 3.596424999999999983e+01 9.602598306822351049e+00
6688 3.664650000000000318e+01 9.731640125449048995e+00
6689 3.654912500000000364e+01 9.065315961532828481e+00
6690 3.457462500000000460e+01 9.531859977100317849e+00
6691 3.446174999999999500e+01 9.458453150076255866e+00
6692 3.424537500000000279e+01 9.131754446944839287e+00
6693 3.527125000000000199e+01 8.845243790361998037e+00
6694 3.437375000000000114e+01 8.922381285547457352e+00
6695 3.525162500000000421e+01 8.994427316291286445e+00
6696 3.506999999999999318e+01 8.848993569186271557e+00
6697 3.555325000000000557e+01 9.156543414667320135e+00
6698 3.454025000000000034e+01 8.787912660563229394e+00
6699 3.616550000000000153e+01 9.094033928557227142e+00
6700 3.520937500000000142e+01 8.549617317710591635e+00
6701 3.667300000000000182e+01 8.775222867540174221e+00
6702 3.586749999999999972e+01 8.739934403357956683e+00
6703 3.567837500000000261e+01 9.237397572059832029e+00
6704 3.504999999999999716e+01 9.074577562481902504e+00
6705 3.462437500000000057e+01 9.009331780051551775e+00
6706 3.681600000000000250e+01 9.076002924952700113e+00
6707 3.567762499999999903e+01 9.229144580379420759e+00
6708 3.691400000000000148e+01 8.935727731626002424e+00
6709 3.656049999999999756e+01 9.050114251695941192e+00
6710 3.556237499999999585e+01 8.761098031456837631e+00
6711 3.618824999999999648e+01 8.573094139060149388e+00
6712 3.694700000000000273e+01 8.709376543774530077e+00
6713 3.654500000000000171e+01 8.923427172336870328e+00
6714 3.788037500000000080e+01 8.481251582419712776e+00
6715 3.606487500000000068e+01 9.002085273072669480e+00
6716 3.607325000000000159e+01 9.587889064384164328e+00
6717 3.549000000000000199e+01 9.329305175762019786e+00
6718 3.493462500000000404e+01 8.886416602281082433e+00
6719 3.418424999999999869e+01 7.985835455961228568e+00
6720 3.536225000000000307e+01 8.586978531747211818e+00
6721 3.483674999999999500e+01 8.833915931210093220e+00
6722 3.582600000000000051e+01 8.805232773044675554e+00
6723 3.654399999999999693e+01 8.809060245352508645e+00
6724 3.505387499999999790e+01 8.918115074522297903e+00
6725 3.744662500000000449e+01 8.621164291906682209e+00
6726 3.509862499999999841e+01 8.579062415878956571e+00
6727 3.650300000000000011e+01 9.401936771883759647e+00
6728 3.560687500000000227e+01 9.090447438859754925e+00
6729 3.633299999999999841e+01 1.001072226415257127e+01
6730 3.626062499999999744e+01 9.460175832366800819e+00
6731 3.528112500000000296e+01 9.732861956147424110e+00
6732 3.602162500000000023e+01 9.464671583607476180e+00
6733 3.512599999999999767e+01 1.032829047749432583e+01
6734 3.527287499999999909e+01 9.980878606799697295e+00
6735 3.505087499999999778e+01 9.808033710365796409e+00
6736 3.385887499999999761e+01 9.715068319428940669e+00
6737 3.441787499999999511e+01 1.017722379942938282e+01
6738 3.232262500000000216e+01 9.692914025748235574e+00
6739 3.338774999999999693e+01 9.672844493009153055e+00
6740 3.514674999999999727e+01 1.044007606346512773e+01
6741 3.590399999999999636e+01 9.801460433272175976e+00
6742 3.543849999999999767e+01 9.830166512132436196e+00
6743 3.783787500000001103e+01 9.448394928897810630e+00
6744 3.674049999999999727e+01 9.132320796216040648e+00
6745 3.706300000000000239e+01 9.781791336457756003e+00
6746 3.780924999999999869e+01 9.659437570567318332e+00
6747 3.687125000000000341e+01 9.329428557577227110e+00
6748 3.731925000000000381e+01 9.525049413831798262e+00
6749 3.819450000000000500e+01 9.104488285318399932e+00
6750 3.965099999999998914e+01 8.881179215059223253e+00
6751 3.695637499999999420e+01 9.033289987487775008e+00
6752 3.687962500000000432e+01 8.887188208204374718e+00
6753 3.703812500000000085e+01 8.570733833877460128e+00
6754 3.684975000000000023e+01 8.460038627922303434e+00
6755 3.821437500000000398e+01 8.317372387692332225e+00
6756 3.743837499999999352e+01 8.120301920452027034e+00
6757 3.746687500000000171e+01 8.870490409634737006e+00
6758 3.880962499999999693e+01 9.206736436465794426e+00
6759 3.612199999999999989e+01 8.819243462451867188e+00
6760 3.717050000000000409e+01 8.628841801988839322e+00
6761 3.790900000000000603e+01 8.787092435427657833e+00
6762 3.742812500000000142e+01 9.269106575132894932e+00
6763 3.654387499999999278e+01 9.380931702524108573e+00
6764 3.748799999999999955e+01 8.831114968889828276e+00
6765 3.613225000000000620e+01 8.355980675820610770e+00
6766 3.650099999999999767e+01 8.226684597621936490e+00
6767 3.653562499999999602e+01 8.060673281311361293e+00
6768 3.524099999999999966e+01 8.328614864579824584e+00
6769 3.466587499999999977e+01 8.224742612685329135e+00
6770 3.560074999999999790e+01 8.688117254600530970e+00
6771 3.624074999999999847e+01 8.517774897878991780e+00
6772 3.627687500000000398e+01 9.016043948563133625e+00
6773 3.576924999999999955e+01 8.884515505835839377e+00
6774 3.624275000000000091e+01 8.736682357576443181e+00
6775 3.566924999999999812e+01 9.226863744235496156e+00
6776 3.561962499999999920e+01 9.286789022143061345e+00
6777 3.539699999999999847e+01 8.635711949515222585e+00
6778 3.463787500000000108e+01 8.669683153519617491e+00
6779 3.476699999999999591e+01 8.692648562506709808e+00
6780 3.341862499999999869e+01 8.442392331519357640e+00
6781 3.513749999999999574e+01 8.514918951463954500e+00
6782 3.511974999999999625e+01 8.619402520168524262e+00
6783 3.426862500000000011e+01 8.373546821571304477e+00
6784 3.577575000000000216e+01 8.588690721215165524e+00
6785 3.418775000000000119e+01 8.651699567046783557e+00
6786 3.499725000000000108e+01 8.434086977760987480e+00
6787 3.585749999999999460e+01 8.199684668098523588e+00
6788 3.469200000000000017e+01 8.611880217176732799e+00
6789 3.415299999999999869e+01 8.323885364569839851e+00
6790 3.583400000000000318e+01 8.175910073578963377e+00
6791 3.594112499999999955e+01 8.195203231993204440e+00
6792 3.661899999999999977e+01 8.218892937920530883e+00
6793 3.591687500000000455e+01 8.120283999492988514e+00
6794 3.506275000000000830e+01 8.035241669028225786e+00
6795 3.404212499999999864e+01 7.548056660983796462e+00
6796 3.576249999999999574e+01 8.205372439749458735e+00
6797 3.446587499999999693e+01 8.560679551803810128e+00
6798 3.572349999999999426e+01 8.172543432509245420e+00
6799 3.559250000000000114e+01 8.426904460194739599e+00
6800 3.278800000000000381e+01 8.864194169875228013e+00
6801 3.509262500000000529e+01 8.624129233105037429e+00
6802 3.468775000000000119e+01 8.476315166668090484e+00
6803 3.383987499999999926e+01 8.815161402091391096e+00
6804 3.495637500000000131e+01 8.986098518923373746e+00
6805 3.477499999999999858e+01 9.197059409466158186e+00
6806 3.344050000000000011e+01 9.123634264233743352e+00
6807 3.407475000000000165e+01 9.045188122957283028e+00
6808 3.459850000000000136e+01 9.175005182219244659e+00
6809 3.238962500000000233e+01 9.365760770516555311e+00
6810 3.527549999999999386e+01 9.381862123600516412e+00
6811 3.427112499999999784e+01 8.858337785734514469e+00
6812 3.322875000000000512e+01 9.270547183739344277e+00
6813 3.552850000000000108e+01 9.403574474966951868e+00
6814 3.469062499999999716e+01 8.863239188033730898e+00
6815 3.347912499999999625e+01 8.637200275981902209e+00
6816 3.182674999999999699e+01 8.679172827000133594e+00
6817 3.258412500000000023e+01 8.931033173430824590e+00
6818 3.412687500000000540e+01 9.466363302236075583e+00
6819 3.354175000000000040e+01 9.338331077054801810e+00
6820 3.359537499999999710e+01 9.181594322912925321e+00
6821 3.332287500000000335e+01 9.098551691817322151e+00
6822 3.379574999999999818e+01 9.346326839910826578e+00
6823 3.409024999999999750e+01 9.246429506419627131e+00
6824 3.239812500000000028e+01 9.189702442539793736e+00
6825 3.445374999999999943e+01 8.603930189799164907e+00
6826 3.251725000000000421e+01 9.791679688244887103e+00
6827 3.180150000000000077e+01 9.631194230857353489e+00
6828 3.134062500000000284e+01 9.491334514863906335e+00
6829 3.248199999999999932e+01 9.069961555872218639e+00
6830 3.158874999999999744e+01 8.893595741371285612e+00
6831 2.957187500000000213e+01 9.468817840412912190e+00
6832 2.992150000000000531e+01 9.439668408172501302e+00
6833 3.178275000000000006e+01 8.905923928680138602e+00
6834 3.136762500000000031e+01 9.448831634019459358e+00
6835 3.011250000000000426e+01 9.134304678997191118e+00
6836 3.105662500000000037e+01 8.446535328792917241e+00
6837 3.202562499999999801e+01 8.911341875907178078e+00
6838 3.117499999999999716e+01 8.945789695787063067e+00
6839 3.136662499999999909e+01 9.086682987581157889e+00
6840 3.193599999999999994e+01 9.208400750130286028e+00
6841 3.081487500000000068e+01 9.520739408715684249e+00
6842 3.036049999999999827e+01 9.016493324735508352e+00
6843 3.175649999999999551e+01 9.319112705885682857e+00
6844 3.260162499999999852e+01 8.926792552719978957e+00
6845 3.184775000000000134e+01 8.964659169396094640e+00
6846 3.284687499999999716e+01 9.009934909652336898e+00
6847 3.336412500000000136e+01 8.784285502812499757e+00
6848 3.362075000000000102e+01 8.809348585008287102e+00
6849 3.392437499999999773e+01 9.000425192972658195e+00
6850 3.417612500000000608e+01 9.230120146559407601e+00
6851 3.292187500000000000e+01 9.492184386110599448e+00
6852 3.243112499999999443e+01 9.687270222174142020e+00
6853 3.296537500000000165e+01 9.784090737546687677e+00
6854 3.319162500000000193e+01 9.242982109649291900e+00
6855 3.142737500000000139e+01 9.447574496824403312e+00
6856 3.218299999999999983e+01 9.365089726946026261e+00
6857 3.262087499999999807e+01 9.225489737063927720e+00
6858 3.300300000000000011e+01 9.279778438896046922e+00
6859 3.292399999999999949e+01 9.454274773878744043e+00
6860 3.327400000000000091e+01 9.526775333238417076e+00
6861 3.339274999999999949e+01 9.414212196112719866e+00
6862 3.502737499999999926e+01 9.561769089611340533e+00
6863 3.400124999999999886e+01 9.112439222619675760e+00
6864 3.473287499999999994e+01 9.330912841258987456e+00
6865 3.490887499999999477e+01 8.489286826711174072e+00
6866 3.560750000000000171e+01 8.689008743090317566e+00
6867 3.274425000000000097e+01 8.284312719965821969e+00
6868 3.402924999999999756e+01 8.514206834663900381e+00
6869 3.377912500000000051e+01 8.751669175501428199e+00
6870 3.357450000000000045e+01 8.883476383502687312e+00
6871 3.424187499999999318e+01 8.621239222549267112e+00
6872 3.397224999999999540e+01 8.918225096239021710e+00
6873 3.353937499999999972e+01 9.370222557618195225e+00
6874 3.367737500000000495e+01 9.288891480448398852e+00
6875 3.351787500000000364e+01 9.449345988343418767e+00
6876 3.318962499999999949e+01 9.480756715805805257e+00
6877 3.320125000000000171e+01 9.391595156624752860e+00
6878 3.351412499999999994e+01 9.603526228093089756e+00
6879 3.399450000000000216e+01 9.339524854081174610e+00
6880 3.362650000000000006e+01 9.450158019512159058e+00
6881 3.387324999999999875e+01 9.263584543033948293e+00
6882 3.512525000000000119e+01 8.985615692159747425e+00
6883 3.616212499999999608e+01 8.740901838550291458e+00
6884 3.587899999999999778e+01 9.207538039563019083e+00
6885 3.751225000000000165e+01 9.280887433574847023e+00
6886 3.563999999999999346e+01 8.951160788900509147e+00
6887 3.429950000000000188e+01 9.119106883009431286e+00
6888 3.634112499999999812e+01 9.526807549025637201e+00
6889 3.514512500000000728e+01 9.815782147639680488e+00
6890 3.551975000000000193e+01 9.411313447372130270e+00
6891 3.445012499999999989e+01 9.415584241427710666e+00
6892 3.558825000000000216e+01 9.212371781248165803e+00
6893 3.290625000000000000e+01 9.392828681948664382e+00
6894 3.471937499999999943e+01 9.260370266182496479e+00
6895 3.511712500000000148e+01 9.087050046352878496e+00
6896 3.510962500000000119e+01 9.318487824845663070e+00
6897 3.497887500000000216e+01 9.372161992833984101e+00
6898 3.503025000000000233e+01 9.516087690310943259e+00
6899 3.461362499999999898e+01 9.344459611745714156e+00
6900 3.388612499999999983e+01 8.982406822571102012e+00
6901 3.353212500000000063e+01 9.063181425135541147e+00
6902 3.339549999999999841e+01 9.175184730769728958e+00
6903 3.409924999999999784e+01 9.682728882767888123e+00
6904 3.314424999999999955e+01 9.714892494499745013e+00
6905 3.535712499999999636e+01 9.143085073973765020e+00
6906 3.418712500000000176e+01 9.075692290118801964e+00
6907 3.428712500000000318e+01 9.386518834273539724e+00
6908 3.380737500000000040e+01 9.283244120688459944e+00
6909 3.329587500000000233e+01 9.492377850869184286e+00
6910 3.415812500000000540e+01 9.141014687312992493e+00
6911 3.444424999999999670e+01 9.112202726203882719e+00
6912 3.449775000000000347e+01 9.316158866369631752e+00
6913 3.318574999999999875e+01 9.196872460499140089e+00
6914 3.220562499999999773e+01 9.371706889851861177e+00
6915 3.428974999999999795e+01 9.146926375410894039e+00
6916 3.472375000000000256e+01 9.059359310524529363e+00
6917 3.528437500000000426e+01 9.393687088840401600e+00
6918 3.273712499999999892e+01 9.621327990195629454e+00
6919 3.585775000000000290e+01 9.091659326255436824e+00
6920 3.455199999999999960e+01 8.950111968573352783e+00
6921 3.373862499999999898e+01 9.589654637188287367e+00
6922 3.568500000000000227e+01 9.064618847130308410e+00
6923 3.395100000000000051e+01 9.108903643894251445e+00
6924 3.449249999999999972e+01 9.027680458941265584e+00
6925 3.446600000000000108e+01 8.977084982401024149e+00
6926 3.296749999999999403e+01 9.185288021137386849e+00
6927 3.462975000000000136e+01 9.302540220535865600e+00
6928 3.493237500000000040e+01 9.116975932528113447e+00
6929 3.590950000000000131e+01 9.115525857362808182e+00
6930 3.665424999999999756e+01 9.447158398412058844e+00
6931 3.557925000000000182e+01 1.013721744481381215e+01
6932 3.589887500000000387e+01 9.576317524297731865e+00
6933 3.428012500000000529e+01 9.541222239638477376e+00
6934 3.592737500000000495e+01 9.584067177054681252e+00
6935 3.504950000000000188e+01 9.891674344808871311e+00
6936 3.453862499999999613e+01 9.572938665088525312e+00
6937 3.360499999999999687e+01 9.088563263107101164e+00
6938 3.518349999999999511e+01 9.513604707535938232e+00
6939 3.522087499999999949e+01 9.610547801500281651e+00
6940 3.403237500000000182e+01 9.354389131808492408e+00
6941 3.244187499999999602e+01 9.568478829334464919e+00
6942 3.386124999999999829e+01 9.747740624033726320e+00
6943 3.204937499999999773e+01 9.475125094717581575e+00
6944 3.253237500000000182e+01 9.659020689777348068e+00
6945 3.310812499999999403e+01 9.835065658838880509e+00
6946 3.266024999999999778e+01 9.870323259254858428e+00
6947 3.418900000000000006e+01 9.293532816897457138e+00
6948 3.282437499999999631e+01 9.533632929885483165e+00
6949 3.282049999999999557e+01 9.150096493685188292e+00
6950 3.320475000000000421e+01 9.591772354389854982e+00
6951 3.244249999999999545e+01 9.624818444716243704e+00
6952 3.390250000000000341e+01 9.619188118677167054e+00
6953 3.425874999999999915e+01 9.428237543660399567e+00
6954 3.474074999999999847e+01 9.319437321651317774e+00
6955 3.507587499999999636e+01 9.240837770525562433e+00
6956 3.515037500000000392e+01 8.962035256321348342e+00
6957 3.390274999999999750e+01 9.333134062558379185e+00
6958 3.346212499999999324e+01 9.695518696538204750e+00
6959 3.339987500000000153e+01 1.006687215797051138e+01
6960 3.233324999999999960e+01 9.378680880309740786e+00
6961 3.333487500000000381e+01 9.792660279894420228e+00
6962 3.441662499999999625e+01 9.874365648830147890e+00
6963 3.546412500000000279e+01 9.429096976642135530e+00
6964 3.468412499999999454e+01 9.956829698185655886e+00
6965 3.367912499999999909e+01 9.801228361214315399e+00
6966 3.372750000000000625e+01 9.817098858624170532e+00
6967 3.498174999999999812e+01 9.570086855911366541e+00
6968 3.496612499999999812e+01 9.490102351327504238e+00
6969 3.533187500000000369e+01 9.409888823462363661e+00
6970 3.462287500000000051e+01 1.013860750183040871e+01
6971 3.596799999999999642e+01 9.903331702639269096e+00
6972 3.556674999999999187e+01 9.753103587368356031e+00
6973 3.588774999999999693e+01 9.857109431062307081e+00
6974 3.662375000000000114e+01 1.000740448485207956e+01
6975 3.500474999999999426e+01 9.860701684511985476e+00
6976 3.511562499999999432e+01 9.946898629311393236e+00
6977 3.485487499999999272e+01 9.711215401594790464e+00
6978 3.508225000000000193e+01 9.578653516005653401e+00
6979 3.578437499999999716e+01 9.453670307309053555e+00
6980 3.563587500000000574e+01 9.727063705259253013e+00
6981 3.507949999999999591e+01 9.734130392592858172e+00
6982 3.490800000000000125e+01 9.756000285080970613e+00
6983 3.566149999999999665e+01 9.763118890434039798e+00
6984 3.522925000000000040e+01 9.437889787894192750e+00
6985 3.523612500000000125e+01 9.696512501986054744e+00
6986 3.473400000000000176e+01 9.740644242040666256e+00
6987 3.441400000000000148e+01 9.411618438132730802e+00
6988 3.655199999999999960e+01 9.432643980812059681e+00
6989 3.533649999999999380e+01 9.831106190938026401e+00
6990 3.620499999999999829e+01 9.833105314446701328e+00
6991 3.711599999999999966e+01 9.764541351876182773e+00
6992 3.494137500000000074e+01 1.019040146862707630e+01
6993 3.457537500000000108e+01 1.016827373183604166e+01
6994 3.415987499999999955e+01 1.035150616975239402e+01
6995 3.445324999999999704e+01 9.981644184060433744e+00
6996 3.427324999999999733e+01 9.513569724264257843e+00
6997 3.596974999999999767e+01 9.884006258139331536e+00
6998 3.617549999999999955e+01 1.016755556445353115e+01
6999 3.517512500000000131e+01 9.889798128054579252e+00
7000 3.616812500000000341e+01 9.811513565764043321e+00
7001 3.588112499999999727e+01 9.851890003378635186e+00
7002 3.642862499999999670e+01 1.029849088297877024e+01
7003 3.500137499999999591e+01 1.044803872584691540e+01
7004 3.643662500000000648e+01 1.006930788481993133e+01
7005 3.404499999999999460e+01 9.868771200103889640e+00
7006 3.639200000000000301e+01 9.829214903795723046e+00
7007 3.675049999999999528e+01 9.942893090041749815e+00
7008 3.503812500000000085e+01 1.015905989812403298e+01
7009 3.613799999999999812e+01 9.917416791307099189e+00
7010 3.496437500000000398e+01 1.009427839164577811e+01
7011 3.447074999999999534e+01 1.004791887928477756e+01
7012 3.425775000000000148e+01 9.970345520827624597e+00
7013 3.498437500000000000e+01 9.880058895537862540e+00
7014 3.447287499999999483e+01 9.690498962317258602e+00
7015 3.458487500000000381e+01 9.760216539025753590e+00
7016 3.314687500000000142e+01 9.534546705988274695e+00
7017 3.281725000000000136e+01 9.993932071121331973e+00
7018 3.406774999999999665e+01 9.263667803828433023e+00
7019 3.424287499999999795e+01 9.588295674997295848e+00
7020 3.258437500000000142e+01 9.690730757948383456e+00
7021 3.291112500000000551e+01 9.606252051784913704e+00
7022 3.311999999999999744e+01 9.791813066281443767e+00
7023 3.307587500000000347e+01 1.000100706247485327e+01
7024 3.232999999999999829e+01 9.525474013795847128e+00
7025 3.156024999999999991e+01 9.687091887774551324e+00
7026 3.213212499999999494e+01 9.172254371945419038e+00
7027 3.101474999999999937e+01 9.427322211844542110e+00
7028 3.014825000000000443e+01 8.926280273632322348e+00
7029 3.006074999999999875e+01 8.956948744114118455e+00
7030 3.090625000000000000e+01 9.014411514954122850e+00
7031 3.044999999999999929e+01 9.117983545581774152e+00
7032 3.046687499999999815e+01 9.489794346160607574e+00
7033 2.928875000000000384e+01 9.288586473715335856e+00
7034 3.152762500000000045e+01 8.398096592267016547e+00
7035 3.239112499999999528e+01 8.481438158261948246e+00
7036 3.052650000000000219e+01 8.668046490919969926e+00
7037 3.218537499999999341e+01 8.850843849136468933e+00
7038 3.151649999999999707e+01 8.749216309547385606e+00
7039 3.063824999999999932e+01 8.784460455382989252e+00
7040 3.205950000000000699e+01 9.028266726994170099e+00
7041 3.263175000000000381e+01 9.276050634143148343e+00
7042 3.052424999999999855e+01 9.306629543553214035e+00
7043 3.096874999999999645e+01 9.479818406669902942e+00
7044 3.183424999999999727e+01 8.887786656329993207e+00
7045 3.250562499999999488e+01 9.275512706411266350e+00
7046 3.071562500000000284e+01 9.547433969622250771e+00
7047 3.253562499999999602e+01 8.816930859391881370e+00
7048 3.142537500000000250e+01 9.251415565566000865e+00
7049 3.259837499999999721e+01 9.168745674739094298e+00
7050 3.254062499999999858e+01 8.968435562323389121e+00
7051 3.252649999999999864e+01 8.713703069734473061e+00
7052 3.151837500000000247e+01 8.607291549061578451e+00
7053 3.351024999999999920e+01 8.769366788268550650e+00
7054 3.304424999999999812e+01 8.548009413289593184e+00
7055 3.227350000000000563e+01 9.030780448001159755e+00
7056 3.064437500000000014e+01 8.494679284958134957e+00
7057 3.329824999999999591e+01 8.936041987280358256e+00
7058 3.306312499999999943e+01 8.630489884048985871e+00
7059 3.127312500000000028e+01 8.632804437213428272e+00
7060 3.010075000000000145e+01 8.486286041221889676e+00
7061 3.197087499999999949e+01 8.644223868857276116e+00
7062 3.062300000000000111e+01 9.139830378281097012e+00
7063 3.171687500000000171e+01 8.623310203014957764e+00
7064 3.161549999999999727e+01 8.826410972544273648e+00
7065 3.357724999999999937e+01 8.289494895178325606e+00
7066 3.182812499999999645e+01 8.480792751929023154e+00
7067 3.221750000000000114e+01 8.545935413619156762e+00
7068 3.212600000000000477e+01 8.708032529294431612e+00
7069 3.224862500000000409e+01 8.996077494069115943e+00
7070 3.102775000000000105e+01 8.947084671399252898e+00
7071 3.173775000000000190e+01 9.274482089229429960e+00
7072 3.201774999999999949e+01 8.807682152441556056e+00
7073 2.997224999999999895e+01 9.031324539052256739e+00
7074 3.255049999999999955e+01 8.835841428522808627e+00
7075 3.184299999999999997e+01 8.866869439449866164e+00
7076 3.186712499999999793e+01 8.508006042908752065e+00
7077 3.186075000000000301e+01 8.544742290127157247e+00
7078 3.162349999999999994e+01 8.658435980302677137e+00
7079 3.193587499999999935e+01 8.861825828443699038e+00
7080 3.339062500000000000e+01 8.444433467782008762e+00
7081 3.394499999999999318e+01 8.468099499002121888e+00
7082 3.152987500000000054e+01 8.550600306845236531e+00
7083 3.388974999999999937e+01 9.176007272280111593e+00
7084 3.353974999999999795e+01 8.768489181349172767e+00
7085 3.381524999999999892e+01 8.978578779430378631e+00
7086 3.399112499999999670e+01 9.012614018761253121e+00
7087 3.382887499999999648e+01 8.768245845160357987e+00
7088 3.492437499999999773e+01 8.755942963813028612e+00
7089 3.381162499999999937e+01 8.289183927597871815e+00
7090 3.426612500000000239e+01 8.337593369862306147e+00
7091 3.367762499999999903e+01 8.749963290882819322e+00
7092 3.377449999999999619e+01 8.389667450948218530e+00
7093 3.279662499999999881e+01 7.876915191592889443e+00
7094 3.205774999999999864e+01 8.380616985323186441e+00
7095 3.487512500000000415e+01 7.907219312986826232e+00
7096 3.355150000000000432e+01 7.993262815490305151e+00
7097 3.421300000000000097e+01 7.173691365852033819e+00
7098 3.409137499999999932e+01 7.865166062172296080e+00
7099 3.340162499999999568e+01 7.570523724736410109e+00
7100 3.240112500000000040e+01 7.605508161107440657e+00
7101 3.263250000000000028e+01 7.872126281221611954e+00
7102 3.316262499999999847e+01 7.587211026081774889e+00
7103 3.350649999999999551e+01 8.024883112466499213e+00
7104 3.444850000000000279e+01 7.720424352812480073e+00
7105 3.358112500000000011e+01 7.772748420840073891e+00
7106 3.189174999999999827e+01 7.788914732550195730e+00
7107 3.148437500000000000e+01 8.076886168911064701e+00
7108 3.246799999999999642e+01 7.994636655283340332e+00
7109 3.452837500000000404e+01 7.330857148335170770e+00
7110 3.432012499999999733e+01 7.632381694213927759e+00
7111 3.443562499999999460e+01 7.152020972987066294e+00
7112 3.471750000000000114e+01 7.182396105235354433e+00
7113 3.504062500000000568e+01 7.707078785395727216e+00
7114 3.428212499999999352e+01 8.096486588401901940e+00
7115 3.533024999999999949e+01 7.599867019293001569e+00
7116 3.398337500000000233e+01 7.792484271594448231e+00
7117 3.515862500000000068e+01 7.755733598718877353e+00
7118 3.462349999999999994e+01 8.032227882100954730e+00
7119 3.341737499999999983e+01 7.729204535270551624e+00
7120 3.389074999999999704e+01 7.959726806614501271e+00
7121 3.327212500000000261e+01 8.005335032490636493e+00
7122 3.367725000000000080e+01 8.078792154752312271e+00
7123 3.396337499999999920e+01 7.741361516105992990e+00
7124 3.488837499999999636e+01 8.628083224160906894e+00
7125 3.378562499999999602e+01 8.243514755812405781e+00
7126 3.486724999999999852e+01 8.102773299829971521e+00
7127 3.494387499999999847e+01 7.947425659131506670e+00
7128 3.385737499999999756e+01 7.963564834485048038e+00
7129 3.400800000000000267e+01 8.052391372288109750e+00
7130 3.374924999999999642e+01 8.001143935303094423e+00
7131 3.492125000000000057e+01 8.114321566969568522e+00
7132 3.494812499999999744e+01 7.716802597330831404e+00
7133 3.523987499999999784e+01 8.084113990640648950e+00
7134 3.613299999999999557e+01 7.532403795436088956e+00
7135 3.507262500000000216e+01 7.487533710144273158e+00
7136 3.551324999999999932e+01 7.404056320165825156e+00
7137 3.454625000000000057e+01 7.581971894216404273e+00
7138 3.382887500000000358e+01 7.589003643095835194e+00
7139 3.503699999999999903e+01 7.483326485009857976e+00
7140 3.412049999999999272e+01 7.716157811696180424e+00
7141 3.508662499999999795e+01 7.800834095902621002e+00
7142 3.560450000000000159e+01 8.339346433474268849e+00
7143 3.555975000000000819e+01 8.400007043802851570e+00
7144 3.435224999999999795e+01 8.679383787440642095e+00
7145 3.473175000000000523e+01 8.580151099977056717e+00
7146 3.365612500000000296e+01 8.232417258613772049e+00
7147 3.370074999999999932e+01 8.613331728253447395e+00
7148 3.447762499999999619e+01 8.588186342546187291e+00
7149 3.451437500000000114e+01 8.447470179618681740e+00
7150 3.512762500000000188e+01 8.735875621427243942e+00
7151 3.421862499999999585e+01 8.283294268317821007e+00
7152 3.419612500000000210e+01 8.478541386637319377e+00
7153 3.511274999999999835e+01 8.339346502330831967e+00
7154 3.574374999999999858e+01 8.261219941975125991e+00
7155 3.298962499999999665e+01 8.440387357701473192e+00
7156 3.272325000000000017e+01 8.169807668234147613e+00
7157 3.244474999999999909e+01 8.168337596227123854e+00
7158 3.282162500000000449e+01 8.171293565237810697e+00
7159 3.098212499999999636e+01 7.921024804352771120e+00
7160 3.262862499999999955e+01 7.723498041564253569e+00
7161 3.359750000000000369e+01 8.302161808077460847e+00
7162 3.362812500000000426e+01 8.781218064777338128e+00
7163 3.331700000000000017e+01 8.488361848731473813e+00
7164 3.333724999999999739e+01 8.647661291047857191e+00
7165 3.395812499999999545e+01 8.718827935919589933e+00
7166 3.487250000000000227e+01 8.934011854284722887e+00
7167 3.472862500000000097e+01 8.247895345059058414e+00
7168 3.566900000000000404e+01 8.736765936618079209e+00
7169 3.536474999999999369e+01 8.086561007603139117e+00
7170 3.389487499999999898e+01 8.035498031075725578e+00
7171 3.498249999999999460e+01 8.078924762151210359e+00
7172 3.514487499999999898e+01 8.197196148755491407e+00
7173 3.545462500000000006e+01 8.624598356477063632e+00
7174 3.543675000000000352e+01 8.774727783794064706e+00
7175 3.476337500000000347e+01 8.738360887377385922e+00
7176 3.480637499999999562e+01 8.894573391149620534e+00
7177 3.365837499999999949e+01 9.121590587271326100e+00
7178 3.357524999999999693e+01 9.302245753294604569e+00
7179 3.262912500000000193e+01 9.601148057064417429e+00
7180 3.404224999999999568e+01 8.994606355599309211e+00
7181 3.311212499999999892e+01 9.431182039910048331e+00
7182 3.192162500000000236e+01 9.197660673945676990e+00
7183 3.284474999999999767e+01 9.181545685759424202e+00
7184 3.272299999999999898e+01 8.854358178321000139e+00
7185 3.263637500000000102e+01 8.946022408620875055e+00
7186 3.326774999999999949e+01 8.799161211356311796e+00
7187 3.283987500000000637e+01 8.625013631216582155e+00
7188 3.434174999999999756e+01 8.794993003390480624e+00
7189 3.280312500000000142e+01 8.102072349554889641e+00
7190 3.297025000000000006e+01 8.553370077325515908e+00
7191 3.168587500000000290e+01 8.470289021481018921e+00
7192 3.198375000000000412e+01 8.649463853958668125e+00
7193 3.265999999999999659e+01 8.589939207802927967e+00
7194 3.312912499999999483e+01 8.219729459579060205e+00
7195 3.474937500000000057e+01 8.346465752673216443e+00
7196 3.399262500000000387e+01 8.279205972150762705e+00
7197 3.445362500000000239e+01 8.515288324422542132e+00
7198 3.500124999999999886e+01 8.348808756250049257e+00
7199 3.440500000000000114e+01 8.709174193056421487e+00
7200 3.383687499999999915e+01 8.754395084465965482e+00
7201 3.449162499999999909e+01 8.307321520309471907e+00
7202 3.596487499999999926e+01 8.800147195923591070e+00
7203 3.638925000000000409e+01 8.527841102365092851e+00
7204 3.550562499999999488e+01 8.459905959394399488e+00
7205 3.551487500000000352e+01 8.841757574920942275e+00
7206 3.565099999999999625e+01 8.275020902541575296e+00
7207 3.513787500000000108e+01 8.573703483321654772e+00
7208 3.451587500000000119e+01 8.605270019437034179e+00
7209 3.303037499999999937e+01 8.249148421840089895e+00
7210 3.404662499999999881e+01 8.677574000220156236e+00
7211 3.281962500000000205e+01 9.064570711597259134e+00
7212 3.353462500000000546e+01 9.339315939446361625e+00
7213 3.381812500000000199e+01 8.757088693662515411e+00
7214 3.504537499999999994e+01 9.040626568332911006e+00
7215 3.450975000000000392e+01 8.932295214819507834e+00
7216 3.459675000000000011e+01 8.985168059345772562e+00
7217 3.385849999999999937e+01 8.559713661609833935e+00
7218 3.319075000000000131e+01 8.186643435632669608e+00
7219 3.227049999999999841e+01 8.548251361755221822e+00
7220 3.423837499999999778e+01 8.287269046437845788e+00
7221 3.268375000000000341e+01 8.242304423578243444e+00
7222 3.372837499999999977e+01 8.269658024477001490e+00
7223 3.279662499999999881e+01 8.309870696830779835e+00
7224 3.412787500000000307e+01 8.292808928217379361e+00
7225 3.185337499999999977e+01 8.634149512867312026e+00
7226 3.205437500000000028e+01 8.396513601149996120e+00
7227 3.294012500000000188e+01 8.723328818170379861e+00
7228 3.204824999999999591e+01 8.686482378799112780e+00
7229 3.225900000000000034e+01 8.548060099739004158e+00
7230 3.299674999999999869e+01 8.567899355570622433e+00
7231 3.314862500000000267e+01 8.764162985807422146e+00
7232 3.416812500000000341e+01 8.191097723743862247e+00
7233 3.307824999999999704e+01 8.803992364529145576e+00
7234 3.344025000000000603e+01 8.680830406976483005e+00
7235 3.387399999999999523e+01 8.914926016238158724e+00
7236 3.216325000000000500e+01 8.740282730606457662e+00
7237 3.445550000000000068e+01 8.699943915049107801e+00
7238 3.403900000000000148e+01 8.832171439898003129e+00
7239 3.338449999999999562e+01 8.788841947677179078e+00
7240 3.212787500000000307e+01 9.521179825193508250e+00
7241 3.248774999999999835e+01 9.175162683758664173e+00
7242 3.299275000000000091e+01 9.036603023865630746e+00
7243 3.329137500000000216e+01 9.335047058895678873e+00
7244 3.378237500000000182e+01 9.200739751063327532e+00
7245 3.495712499999999778e+01 9.183615276399695659e+00
7246 3.543737499999999585e+01 9.500400922358322120e+00
7247 3.484799999999999898e+01 9.711246659801201275e+00
7248 3.384987499999999727e+01 9.419270727870701521e+00
7249 3.364900000000000091e+01 9.706948503520555604e+00
7250 3.396450000000000102e+01 9.574123935118031170e+00
7251 3.363824999999999932e+01 9.296765246831151686e+00
7252 3.365337500000000404e+01 9.095161550134603701e+00
7253 3.299224999999999852e+01 9.054767007200542395e+00
7254 3.184574999999999534e+01 9.205950768643479165e+00
7255 3.248912500000000136e+01 9.358378833359539684e+00
7256 3.161849999999999739e+01 9.311691001772985032e+00
7257 3.230075000000000074e+01 9.346198212291321639e+00
7258 3.376324999999999932e+01 8.765960453919895201e+00
7259 3.413949999999999818e+01 9.173771784277173325e+00
7260 3.394200000000000017e+01 9.045563928315910829e+00
7261 3.454387499999999989e+01 8.729307961254535897e+00
7262 3.322650000000000148e+01 8.728907393325352260e+00
7263 3.400574999999999903e+01 9.445663996561462383e+00
7264 3.324949999999999761e+01 9.015856509159291932e+00
7265 3.286675000000000324e+01 9.289288372148725159e+00
7266 3.299824999999999875e+01 9.232554956426605841e+00
7267 3.318100000000000449e+01 9.086709714605172294e+00
7268 3.178025000000000233e+01 9.284785625806742715e+00
7269 3.347587500000000205e+01 9.878043164699770173e+00
7270 3.325637499999999847e+01 9.848408110478914068e+00
7271 3.332687500000000114e+01 9.437723916942148961e+00
7272 3.253074999999999761e+01 8.943059983427790627e+00
7273 3.245812500000000256e+01 9.004751827919626805e+00
7274 3.272387499999999960e+01 9.054181845350349533e+00
7275 3.404787500000000477e+01 8.883264351854101903e+00
7276 3.312724999999999653e+01 8.765495623376780898e+00
7277 3.359675000000000011e+01 8.829961738574379382e+00
7278 3.281312499999999943e+01 9.516546741789895236e+00
7279 3.282225000000000392e+01 9.709113067355199078e+00
7280 3.395237499999999642e+01 9.213549287152961398e+00
7281 3.515200000000000102e+01 9.216709530114313154e+00
7282 3.538124999999999432e+01 9.319779775010109901e+00
7283 3.329574999999999818e+01 9.430311100962549986e+00
7284 3.437299999999999756e+01 9.505134709395232306e+00
7285 3.575162499999999710e+01 9.493610393867385255e+00
7286 3.512575000000000358e+01 9.569651366347546428e+00
7287 3.401350000000000051e+01 9.400316040232368664e+00
7288 3.466787500000000222e+01 9.701571141182332880e+00
7289 3.437425000000000352e+01 9.699730965582885389e+00
7290 3.443412500000000165e+01 1.001359164373212884e+01
7291 3.508649999999999380e+01 9.753642563165822565e+00
[truncated: 708,997 more chars]
