# Supplementary material for: Hairpin protein partitioning from the ER to lipid droplets involves major structural rearrangements
Source: Nat Commun. 2024 May 27;15:4504. doi: 10.1038/s41467-024-48843-8 (PMC11130287; doi:10.1038/s41467-024-48843-8)
Supplement: Supplementary file 4 — Source Data [file 41467_2024_48843_MOESM4_ESM.zip › Source_data_MD_Simulations/FigS2C/TRIO_CLOL_AVG_ERROR_Helix2.txt]

0 8.294069999999999254e+01 6.468912663655302930e-01
1 8.178230000000000643e+01 1.056388044470402132e+00
2 8.278040000000000020e+01 8.240934000463778775e-01
3 8.170359999999998024e+01 8.593800975121542729e-01
4 8.087910000000002242e+01 1.140254495496510145e+00
5 8.078030000000001110e+01 1.045982098556184514e+00
6 8.011319999999999197e+01 1.013287751825708849e+00
7 8.097579999999999245e+01 9.218856859719646302e-01
8 8.091429999999999723e+01 9.613686964427327064e-01
9 8.164089999999998781e+01 8.775607355049562797e-01
10 8.121989999999999554e+01 9.570589765004035021e-01
11 7.996150000000000091e+01 6.760784736256585381e-01
12 7.946290000000000475e+01 9.612021246855412260e-01
13 8.003390000000001692e+01 9.420506220474565984e-01
14 8.001150000000001228e+01 8.011765052096828654e-01
15 8.016190000000000282e+01 9.783882585660972353e-01
16 7.981799999999999784e+01 1.153992915922796847e+00
17 7.917960000000002196e+01 1.156907892617212497e+00
18 7.940910000000000935e+01 1.263134408722998314e+00
19 7.884240000000002624e+01 1.237192621219509236e+00
20 7.837400000000000944e+01 1.288138245686386796e+00
21 7.787020000000001119e+01 1.178598204648216630e+00
22 7.762619999999999720e+01 1.013712744321585646e+00
23 7.765700000000001069e+01 1.032412824406981233e+00
24 7.637550000000000239e+01 9.944034907923443578e-01
25 7.709920000000001039e+01 7.715350335532404902e-01
26 7.731850000000000023e+01 6.875704854776710784e-01
27 7.682399999999999807e+01 1.362778265162751579e+00
28 7.757810000000002049e+01 8.983932126301933385e-01
29 7.781319999999999482e+01 1.387141055552751245e+00
30 7.753040000000001442e+01 1.069013270263751370e+00
31 7.737129999999999086e+01 1.020525036684548859e+00
32 7.851099999999999568e+01 9.402847068840370914e-01
33 7.742969999999999686e+01 8.263341034351657788e-01
34 7.790559999999999263e+01 9.396584177242279790e-01
35 7.912470000000000425e+01 1.178054659385548542e+00
36 7.840549999999998931e+01 1.335586362800998073e+00
37 7.884520000000000550e+01 1.149043849467894951e+00
38 7.905510000000001014e+01 1.249881780209632476e+00
39 7.903770000000000095e+01 9.447284533134379103e-01
40 7.977609999999999957e+01 8.620675405674427250e-01
41 7.934759999999999991e+01 1.290037178534014561e+00
42 7.726979999999997517e+01 9.808283172910540193e-01
43 7.882140000000001123e+01 1.224021589678874644e+00
44 7.853379999999999939e+01 1.251741989389186571e+00
45 7.781719999999999970e+01 1.345453777727053435e+00
46 7.660640000000000782e+01 1.302490158120206631e+00
47 7.784630000000001360e+01 1.180261505133501698e+00
48 7.839320000000000732e+01 1.212042494304552021e+00
49 7.962020000000001119e+01 1.220093925892592468e+00
50 7.829780000000000939e+01 1.305140466769765251e+00
51 7.662649999999999295e+01 1.206887729865541381e+00
52 7.685749999999998749e+01 1.167593924487447810e+00
53 7.693480000000002406e+01 1.093568259415021116e+00
54 7.706039999999998713e+01 1.209632337530706092e+00
55 7.799579999999998847e+01 1.210729155509191468e+00
56 7.609860000000000468e+01 1.221526103691607856e+00
57 7.585670000000000357e+01 9.864882262348602104e-01
58 7.750249999999999773e+01 9.272798350552002855e-01
59 7.547480000000001610e+01 1.234451018874382022e+00
60 7.608450000000000557e+01 1.239931991078543350e+00
61 7.644129999999999825e+01 1.224237281126498100e+00
62 7.639630000000001075e+01 1.233606890585489557e+00
63 7.672499999999999432e+01 8.998722075939451504e-01
64 7.545959999999999468e+01 1.358573083054423147e+00
65 7.520219999999997640e+01 1.071709623918718046e+00
66 7.537510000000000332e+01 1.290207942348829517e+00
67 7.521319999999998629e+01 9.537869929916216183e-01
68 7.576529999999999632e+01 8.252503199029973535e-01
69 7.583400000000000318e+01 1.194815508771124080e+00
70 7.672190000000000509e+01 1.213820828829361931e+00
71 7.651750000000001251e+01 9.235871872757872580e-01
72 7.751720000000000255e+01 8.214333192657823357e-01
73 7.802430000000001087e+01 1.047259886799833062e+00
74 7.677319999999997435e+01 9.164428940201349016e-01
75 7.661409999999999343e+01 1.315332511002446303e+00
76 7.727380000000000848e+01 1.127925923099562189e+00
77 7.699800000000000466e+01 9.815371363325997578e-01
78 7.582880000000000109e+01 5.988989547494627530e-01
79 7.544459999999999411e+01 1.125259450971197284e+00
80 7.505260000000001241e+01 1.236009175532285287e+00
81 7.574609999999999843e+01 8.573129734816804515e-01
82 7.457659999999997069e+01 1.055521635022229399e+00
83 7.487899999999999068e+01 1.058636080057731910e+00
84 7.559979999999998768e+01 1.142343690839144887e+00
85 7.588980000000000814e+01 1.126728435782110127e+00
86 7.417460000000001230e+01 1.479084109170266448e+00
87 7.511140000000000327e+01 1.328785186551987740e+00
88 7.491419999999999391e+01 1.357419775898377035e+00
89 7.472710000000000719e+01 1.372214609490804538e+00
90 7.304810000000000514e+01 1.589271881869178005e+00
91 7.362690000000000623e+01 1.718024471449693724e+00
92 7.475799999999999557e+01 1.260287494978824085e+00
93 7.385999999999998522e+01 1.685744325216609107e+00
94 7.325960000000002026e+01 1.365535068022787790e+00
95 7.391079999999999472e+01 1.219490532148569395e+00
96 7.372589999999999577e+01 1.359856358039333024e+00
97 7.535629999999999029e+01 1.594245988077122034e+00
98 7.512700000000000955e+01 1.630602450016558125e+00
99 7.400649999999998840e+01 1.542039731167779815e+00
100 7.329690000000000794e+01 1.452616003801417532e+00
101 7.282429999999997960e+01 1.469938624739141941e+00
102 7.399250000000000682e+01 1.531793009025697483e+00
103 7.468300000000002115e+01 1.479070559506881377e+00
104 7.545090000000000430e+01 1.615536163166891193e+00
105 7.510540000000000305e+01 2.034893491561658774e+00
106 7.310009999999999764e+01 1.542387569484401366e+00
107 7.288870000000000005e+01 1.868592205511946602e+00
108 7.373300000000000409e+01 1.956610827425832477e+00
109 7.364160000000001105e+01 1.854838109377743072e+00
110 7.395429999999997506e+01 1.815770707027734687e+00
111 7.371439999999998349e+01 1.759140864740512677e+00
112 7.367929999999999779e+01 1.655908261498806544e+00
113 7.367600000000000193e+01 1.751536362739865904e+00
114 7.383330000000000837e+01 1.753819925334411778e+00
115 7.366889999999999361e+01 1.701264166583190685e+00
116 7.272149999999999181e+01 1.861754686445021401e+00
117 7.379839999999998668e+01 1.651871424173200209e+00
118 7.268680000000000518e+01 1.379736064615258329e+00
119 7.387890000000000157e+01 1.405746650182741808e+00
120 7.268139999999999645e+01 1.627872950202195135e+00
121 7.078160000000001162e+01 1.349529944832644324e+00
122 7.230229999999998824e+01 1.481827058229130856e+00
123 7.218229999999999791e+01 1.725165313962693681e+00
124 7.197719999999999629e+01 1.694038723878530162e+00
125 7.159789999999998145e+01 1.429322732800399010e+00
126 7.179459999999998843e+01 1.598351382518875097e+00
127 7.161350000000000193e+01 1.786765598084986584e+00
128 7.037479999999999336e+01 1.564808511607730157e+00
129 7.091720000000000823e+01 1.845562499077178620e+00
130 7.135940000000000794e+01 1.788365830024718273e+00
131 7.279689999999999372e+01 1.450240988422269783e+00
132 7.177779999999998495e+01 1.591946766697932114e+00
133 7.261699999999999022e+01 1.697118720066454367e+00
134 7.254670000000000130e+01 1.548718735116224599e+00
135 7.123250000000000171e+01 1.693101979356234521e+00
136 7.248529999999999518e+01 1.761618406607968756e+00
137 7.155899999999999750e+01 1.803973600139424649e+00
138 7.176999999999998181e+01 1.901851382206296126e+00
139 7.178540000000000987e+01 1.417884047445347129e+00
140 7.308120000000000971e+01 1.664730719365747458e+00
141 7.171089999999999520e+01 1.670729877777973105e+00
142 7.085470000000000823e+01 1.503945248504745091e+00
143 7.139879999999999427e+01 1.466844394610416602e+00
144 7.145019999999999527e+01 1.505483987958689651e+00
145 7.100990000000003022e+01 1.533189728800711693e+00
146 7.111220000000000141e+01 1.815664996082702487e+00
147 7.171269999999999811e+01 1.840725221346195095e+00
148 7.268399999999999750e+01 1.728318379234566882e+00
149 7.182970000000001676e+01 1.434221517235046761e+00
150 7.152350000000001273e+01 1.443079399236230964e+00
151 7.219169999999999732e+01 1.941879780135732592e+00
152 7.127219999999999800e+01 1.785687049289432560e+00
153 7.206860000000001776e+01 1.999436311063695015e+00
154 7.270350000000000534e+01 1.967430500043140018e+00
155 7.243640000000000612e+01 1.915491065497304524e+00
156 7.202840000000000487e+01 1.962124981238453136e+00
157 7.084790000000000987e+01 1.891189637371143872e+00
158 7.241450000000000387e+01 1.790090576618959206e+00
159 7.304510000000000502e+01 1.838371742738666326e+00
160 7.282210000000000605e+01 1.688012984102907232e+00
161 7.152209999999999468e+01 1.890560814811308665e+00
162 7.136889999999999645e+01 2.316578976529831024e+00
163 7.286599999999999966e+01 1.988585265961708037e+00
164 7.234480000000000643e+01 2.203909215008640121e+00
165 7.232789999999998543e+01 2.282333957706452310e+00
166 7.246979999999999222e+01 2.249427408919878690e+00
167 7.140930000000000177e+01 1.976087865075841998e+00
168 7.138569999999999993e+01 2.001091060022007095e+00
169 7.054049999999998022e+01 2.410845659203425306e+00
170 7.142479999999997631e+01 2.097108175083011616e+00
171 7.139660000000000650e+01 1.970334357919995227e+00
172 7.086359999999999104e+01 1.976792801990132409e+00
173 7.145319999999998117e+01 1.948594054183682367e+00
174 7.269960000000000377e+01 2.248767313885542851e+00
175 7.128380000000001360e+01 1.939538560585996496e+00
176 7.117940000000000111e+01 1.966881783941272221e+00
177 7.054720000000000368e+01 2.023336286433868647e+00
178 6.996649999999999636e+01 1.955710932755656106e+00
179 7.137040000000001783e+01 1.967968358993609446e+00
180 6.955039999999999623e+01 2.126721442032312392e+00
181 7.081529999999999347e+01 2.046512580098152956e+00
182 7.063309999999999889e+01 2.107811999325365893e+00
183 7.059869999999997958e+01 2.012777978441735449e+00
184 7.031009999999999138e+01 2.080488429311732723e+00
185 7.094520000000001403e+01 2.088244556559408327e+00
186 6.994759999999999422e+01 1.772100502793225063e+00
187 6.976460000000001571e+01 1.707962198644923379e+00
188 7.068699999999998340e+01 2.133574479599903650e+00
189 6.966960000000000264e+01 2.180827792834638235e+00
190 7.035839999999998895e+01 1.987663694390980229e+00
191 7.085439999999999827e+01 2.191840626505495049e+00
192 6.988980000000000814e+01 2.159591067308809009e+00
193 7.088479999999999848e+01 2.103915924650983094e+00
194 6.945380000000001530e+01 1.836612165918542816e+00
195 7.155080000000000950e+01 2.148669815955909002e+00
196 7.086230000000000473e+01 2.159883793286111242e+00
197 6.941550000000000864e+01 2.021329654583833513e+00
198 6.931289999999999907e+01 2.183990614563167121e+00
199 7.042320000000002267e+01 2.047534690304416038e+00
200 6.978670000000002460e+01 2.246732605474002664e+00
201 6.931210000000001514e+01 2.236229922101034884e+00
202 7.152480000000002747e+01 2.200983538784422322e+00
203 7.122970000000000823e+01 1.898928311048102557e+00
204 7.090640000000001919e+01 1.708839887760114751e+00
205 7.037050000000000693e+01 2.050894798008907838e+00
206 7.088069999999999027e+01 2.154197368046855132e+00
207 7.154669999999998709e+01 2.043509787228825481e+00
208 7.186599999999999966e+01 2.026557388775358515e+00
209 7.170509999999998740e+01 2.090861706211102344e+00
210 7.162740000000000862e+01 1.827201590410866272e+00
211 7.210089999999999577e+01 1.936263095372113829e+00
212 7.230060000000000286e+01 1.820747020318857601e+00
213 7.182739999999999725e+01 1.803752339430222396e+00
214 7.191229999999998768e+01 1.792234867560611011e+00
215 7.178839999999999577e+01 1.833086812455973380e+00
216 7.477769999999999584e+01 1.981632466049140895e+00
217 7.262399999999999523e+01 1.857967281735606990e+00
218 7.179220000000000823e+01 1.491733919973666334e+00
219 7.189570000000000505e+01 1.585387624683629371e+00
220 7.186730000000000018e+01 1.782523769967738758e+00
221 7.022329999999999472e+01 2.021105883050168472e+00
222 7.170779999999999177e+01 2.056226720962453403e+00
223 7.148609999999999332e+01 1.848726644071535086e+00
224 7.187019999999998277e+01 1.977478138437944288e+00
225 7.134260000000000446e+01 2.018353847074392249e+00
226 7.102549999999999386e+01 1.998814164073289046e+00
227 7.226329999999998677e+01 2.013504993909873697e+00
228 7.286649999999997362e+01 1.907197659525619260e+00
229 7.256829999999999359e+01 2.087574489808686984e+00
230 7.198000000000000398e+01 1.906211236982931823e+00
231 7.126829999999998222e+01 1.714768780477414323e+00
232 7.063809999999999434e+01 1.955814123197805232e+00
233 7.147339999999999804e+01 1.716221102305876656e+00
234 7.042969999999999686e+01 1.782124535631558482e+00
235 7.061620000000002051e+01 1.915809997886011251e+00
236 7.107000000000000739e+01 2.002546726046610992e+00
237 7.151929999999997278e+01 1.962112756826171145e+00
238 7.014480000000000359e+01 2.013667439772516499e+00
239 7.096490000000001430e+01 1.988263841772514251e+00
240 7.079970000000000141e+01 1.724850918340480987e+00
241 7.223359999999999559e+01 1.978606315566591389e+00
242 7.212300000000001887e+01 2.367919793827485186e+00
243 7.253690000000001703e+01 1.992745674816533308e+00
244 7.256340000000000146e+01 2.253957080780377265e+00
245 7.238720000000000709e+01 2.305920115268523141e+00
246 7.080449999999999022e+01 2.099339296659784804e+00
247 7.097639999999999816e+01 1.825165067055580348e+00
248 7.002530000000000143e+01 1.921127942251634302e+00
249 7.157369999999998811e+01 2.011310336695955492e+00
250 7.115720000000000312e+01 2.060018873214515267e+00
251 7.155179999999998586e+01 2.051230854389627378e+00
252 7.154240000000000066e+01 2.226868867266324159e+00
253 7.234929999999998529e+01 2.045790512369240588e+00
254 7.111189999999999145e+01 1.818506360863222593e+00
255 7.148529999999999518e+01 1.970834924720992198e+00
256 7.113329999999999131e+01 1.787863118502084570e+00
257 7.050419999999999732e+01 2.014482985284313354e+00
258 7.048969999999999914e+01 1.929763778419523623e+00
259 7.157140000000001123e+01 1.834591802554454310e+00
260 7.240000000000000568e+01 1.740630380063498572e+00
261 7.105710000000000548e+01 1.596701088024931936e+00
262 7.052070000000000505e+01 1.746405245210858270e+00
263 7.048599999999997578e+01 1.820765426956476585e+00
264 7.071849999999999170e+01 1.942656362432635619e+00
265 7.321609999999998308e+01 1.905313668270922411e+00
266 7.228820000000000334e+01 1.571508981202461852e+00
267 7.122349999999998715e+01 1.613564158160437190e+00
268 7.175920000000000698e+01 1.554103683156307092e+00
269 7.228569999999999141e+01 1.544997631227957413e+00
270 7.364339999999999975e+01 1.517207801192703709e+00
271 7.271739999999999782e+01 1.683292307354845363e+00
272 7.253870000000000573e+01 1.763874247360054603e+00
273 7.128400000000000603e+01 1.878161084678308557e+00
274 7.210020000000000095e+01 1.710621924330447019e+00
275 7.134490000000002397e+01 1.596883967137249449e+00
276 7.051320000000001187e+01 1.763532239002167490e+00
277 7.089959999999999241e+01 1.701515760138588407e+00
278 7.131489999999999441e+01 1.827903075794774956e+00
279 7.058950000000000102e+01 1.853701624453083063e+00
280 7.106880000000001019e+01 1.663055344238429045e+00
281 7.084749999999999659e+01 1.952042277334176790e+00
282 7.041190000000000282e+01 1.847029984732245556e+00
283 7.004139999999999588e+01 1.942572279736329621e+00
284 7.017539999999999623e+01 2.106153981075457260e+00
285 6.842730000000001667e+01 1.995466161201437050e+00
286 6.703079999999999927e+01 1.918987289692143605e+00
287 6.834409999999999741e+01 1.376452492641863978e+00
288 6.865770000000000550e+01 1.651465331304293516e+00
289 6.801590000000001623e+01 1.512202365591325481e+00
290 6.835089999999999577e+01 1.681431528341252202e+00
291 6.917519999999998959e+01 1.635628383221567672e+00
292 6.870550000000000068e+01 1.777919880787658169e+00
293 6.927389999999999759e+01 1.793385029629722016e+00
294 6.921309999999999718e+01 1.791831000541066476e+00
295 6.851559999999999206e+01 1.693439975907028439e+00
296 6.741120000000000800e+01 1.365747333147680154e+00
297 6.807429999999999382e+01 1.689742240846218824e+00
298 6.781769999999998788e+01 1.595894761724594435e+00
299 6.782970000000001676e+01 1.918523557452448847e+00
300 6.728149999999999409e+01 1.547008442931065098e+00
301 6.704899999999999238e+01 1.493537060136104877e+00
302 6.649259999999999593e+01 1.634906156939901711e+00
303 6.707660000000001332e+01 1.665326145834503002e+00
304 6.762919999999999732e+01 1.621622168694052180e+00
305 6.778279999999999461e+01 1.985848500767367408e+00
306 6.762320000000001130e+01 1.642621602195709851e+00
307 6.735480000000001155e+01 2.040366545010968924e+00
308 6.751120000000000232e+01 2.133394386418038469e+00
309 6.779189999999999827e+01 2.443535942952343998e+00
310 6.701079999999998904e+01 2.260834599876779816e+00
311 6.796049999999999613e+01 2.315049747305659711e+00
312 6.743789999999999907e+01 2.207906396226977819e+00
313 6.768919999999999959e+01 2.040863262935564748e+00
314 6.750360000000002003e+01 2.046337418902366867e+00
315 6.906599999999998829e+01 1.933567275788458328e+00
316 6.813700000000000045e+01 1.776707854431898381e+00
317 6.892870000000000630e+01 1.688495733041691649e+00
318 6.991130000000001132e+01 1.682727295345268104e+00
319 6.900979999999999848e+01 1.758850496204836356e+00
320 6.965770000000000550e+01 1.883196705206335642e+00
321 7.015739999999999554e+01 1.792829872575755878e+00
322 7.039070000000000960e+01 1.694267234086760388e+00
323 6.985569999999999879e+01 1.709170483158424014e+00
324 6.949680000000000746e+01 1.748208513879279780e+00
325 7.014750000000000796e+01 1.622480234856499060e+00
326 6.917249999999998522e+01 1.865791326086602142e+00
327 6.903290000000001214e+01 1.920209724092657000e+00
328 6.937460000000000093e+01 1.513254080450470829e+00
329 6.810150000000000148e+01 1.392451238823104731e+00
330 6.798879999999999768e+01 1.160043830206427762e+00
331 6.953759999999999764e+01 1.178375106661711413e+00
332 6.867599999999998772e+01 1.106284909053721455e+00
333 6.792789999999999395e+01 1.559200748620907850e+00
334 6.698139999999997940e+01 1.558909555426484905e+00
335 6.671559999999998070e+01 1.806804505750414735e+00
336 6.786910000000000309e+01 1.678949410941258602e+00
337 6.760769999999999413e+01 2.266876081858026470e+00
338 6.865610000000000923e+01 1.837956075236838016e+00
339 6.824070000000003233e+01 1.895653610367674657e+00
340 6.832189999999999941e+01 2.014165279836786393e+00
341 6.840749999999999886e+01 1.899617048907489281e+00
342 6.750570000000001869e+01 1.994725417319386018e+00
343 6.726749999999999829e+01 1.726967843504910505e+00
344 6.735409999999998831e+01 1.668695584730779835e+00
345 6.736889999999999645e+01 1.627886050834025156e+00
346 6.697119999999999607e+01 1.676125797188265931e+00
347 6.735150000000000148e+01 1.607055043394594041e+00
348 6.800919999999999277e+01 1.805666103685838575e+00
349 6.850520000000000209e+01 1.716109025674068089e+00
350 6.916059999999998809e+01 1.730214455493884529e+00
351 7.023530000000002360e+01 1.837706410311505723e+00
352 6.917530000000002133e+01 1.863294936530446533e+00
353 6.998630000000001417e+01 1.840687431504871352e+00
354 6.933020000000000493e+01 1.722431879059372228e+00
355 6.841320000000000334e+01 1.648355610297729257e+00
356 6.934130000000000393e+01 1.701124028547007505e+00
357 6.987200000000001410e+01 1.698106283481690681e+00
358 6.910590000000000543e+01 1.775324349097932908e+00
359 6.968789999999998486e+01 1.868782607608493240e+00
360 7.122690000000000055e+01 1.802769870088803073e+00
361 6.926749999999999829e+01 2.002301309119085104e+00
362 7.097929999999999495e+01 1.934210640157891348e+00
363 7.021909999999999741e+01 1.883843635894444146e+00
364 7.040959999999999752e+01 2.131564177312050390e+00
365 7.056679999999998643e+01 1.801986428361767700e+00
366 7.040269999999999584e+01 1.979597658742805910e+00
367 6.979429999999997847e+01 1.878099544885734051e+00
368 6.946429999999999438e+01 1.848649223216779047e+00
369 6.991080000000000894e+01 1.958864091252887407e+00
370 7.101559999999999206e+01 2.080529113470897862e+00
371 7.006109999999999616e+01 1.952775157180160148e+00
372 7.074429999999998131e+01 1.996236331324525271e+00
373 6.905989999999999895e+01 1.855245273407265971e+00
374 7.102590000000000714e+01 1.836019832273060981e+00
375 7.024610000000001264e+01 1.924175954662150412e+00
376 7.029869999999998242e+01 1.656347530109547828e+00
377 7.068399999999999750e+01 1.611260190037599571e+00
378 7.036639999999999873e+01 1.761386176282759175e+00
379 7.000930000000002451e+01 1.724979944955882916e+00
380 7.004699999999998283e+01 1.438881308517140578e+00
381 6.994649999999998613e+01 1.594781744471637008e+00
382 6.940009999999998058e+01 1.571309697195304889e+00
383 6.896310000000001139e+01 1.617615487221855108e+00
384 7.007710000000000150e+01 1.506849011845579955e+00
385 6.965119999999998868e+01 1.754857839826349464e+00
386 6.873879999999999768e+01 1.584933874961349742e+00
387 6.991330000000002087e+01 1.667894094509600800e+00
388 7.039420000000001210e+01 1.650853118239173023e+00
389 6.796440000000001191e+01 1.796586163255188939e+00
390 6.885899999999999466e+01 1.639218039188197862e+00
391 6.842490000000000805e+01 1.714703395488560878e+00
392 6.930809999999999604e+01 1.666147950963538849e+00
393 6.942119999999999891e+01 1.538761335620309367e+00
394 7.020070000000001187e+01 1.767358642296464666e+00
395 6.922589999999998156e+01 1.813929280457206472e+00
396 6.919489999999998986e+01 1.761894646254423380e+00
397 6.952110000000001833e+01 1.843377046211653214e+00
398 6.808249999999999602e+01 1.805252681067113008e+00
399 6.826999999999998181e+01 1.651359648895418308e+00
400 6.973279999999999745e+01 1.784684954830964454e+00
401 7.027209999999999468e+01 1.640479903717201760e+00
402 6.903579999999999472e+01 1.797793814095487441e+00
403 6.758409999999999229e+01 1.953417516687100619e+00
404 6.750029999999999575e+01 1.853594197903090546e+00
405 6.816880000000000450e+01 1.947844023016217063e+00
406 6.796510000000000673e+01 1.922256287413309783e+00
407 6.681179999999999097e+01 2.047683478470244456e+00
408 6.831980000000001496e+01 1.897393967524931391e+00
409 6.748290000000000077e+01 1.637887644040335378e+00
410 6.797950000000000159e+01 1.970225726281127798e+00
411 6.904040000000000532e+01 1.766207678049214858e+00
412 6.934590000000000032e+01 1.897242584515749231e+00
413 6.859439999999999316e+01 2.041004792253071187e+00
414 6.799500000000000455e+01 2.026519363341984015e+00
415 6.817270000000000607e+01 2.294223559398691048e+00
416 6.715880000000001360e+01 2.072950010974697221e+00
417 6.783539999999999281e+01 2.057856982882921404e+00
418 6.806269999999999243e+01 2.130634332892436866e+00
419 6.640680000000000405e+01 2.094419465627647359e+00
420 6.572150000000002024e+01 1.870389104571559491e+00
421 6.751010000000000844e+01 1.884750165008614475e+00
422 6.752439999999999998e+01 1.959220202529567523e+00
423 6.662990000000000634e+01 2.067834960653291532e+00
424 6.599759999999999138e+01 2.093505527100417485e+00
425 6.700220000000000198e+01 2.050281482626226559e+00
426 6.695770000000000266e+01 2.148145563154415072e+00
427 6.607139999999999702e+01 2.069167142112980695e+00
428 6.767640000000000100e+01 1.745895163519275872e+00
429 6.790970000000000084e+01 2.038982084398977435e+00
430 6.704449999999999932e+01 1.819282625789627295e+00
431 6.756010000000000559e+01 2.004966202832356714e+00
432 6.832729999999999393e+01 1.887119919480476193e+00
433 6.882620000000000005e+01 2.014703287831733469e+00
434 6.773530000000000939e+01 2.165557180150180283e+00
435 6.738810000000000855e+01 2.101864987219683290e+00
436 6.692569999999999197e+01 1.799569187472379150e+00
437 6.741110000000000468e+01 1.848706000017309670e+00
438 6.669919999999999050e+01 2.088238333619991671e+00
439 6.607290000000001839e+01 1.789485321118897021e+00
440 6.663460000000002026e+01 1.830408703541370308e+00
441 6.775000000000001421e+01 1.758249220105045252e+00
442 6.604540000000001498e+01 2.022728986295494469e+00
443 6.638269999999998561e+01 1.846443982497166791e+00
444 6.672119999999999607e+01 1.725860819417371239e+00
445 6.632529999999999859e+01 1.903055117567539201e+00
446 6.581790000000000873e+01 1.605282294333304938e+00
447 6.516419999999999391e+01 1.777134411911490242e+00
448 6.705559999999999832e+01 1.604639137625652801e+00
449 6.690909999999999513e+01 1.676327517074154505e+00
450 6.509869999999999379e+01 1.501559089912881007e+00
451 6.653700000000000614e+01 1.593493740182244434e+00
452 6.569449999999999079e+01 1.402856746963138557e+00
453 6.521849999999999170e+01 1.545100732153085410e+00
454 6.551259999999999195e+01 1.661556541920857999e+00
455 6.498250000000001592e+01 1.724730843494137744e+00
456 6.644770000000001176e+01 1.840317798778243752e+00
457 6.682249999999999091e+01 1.653459924673108095e+00
458 6.658380000000001075e+01 1.709117058015629187e+00
459 6.544419999999999504e+01 1.744546516433425287e+00
460 6.549060000000000059e+01 1.645661691235474011e+00
461 6.550379999999999825e+01 1.577493856723378718e+00
462 6.470609999999999218e+01 1.800372840413896336e+00
463 6.503380000000001360e+01 1.628986831745425912e+00
464 6.490319999999999823e+01 1.621307077021499676e+00
465 6.532660000000001332e+01 1.444655046023098466e+00
466 6.519430000000001257e+01 1.608166878933899424e+00
467 6.557319999999999993e+01 1.565033874393778168e+00
468 6.621490000000000009e+01 1.410006448389510281e+00
469 6.515640000000000498e+01 1.524716377560102476e+00
470 6.557169999999999277e+01 1.642652330987905529e+00
471 6.600369999999999493e+01 1.562024859117165043e+00
472 6.498839999999998440e+01 1.437180911367806679e+00
473 6.572679999999999723e+01 1.334984429871749700e+00
474 6.456100000000000705e+01 1.219947261155169604e+00
475 6.489360000000002060e+01 1.058470836631789203e+00
476 6.439709999999999468e+01 1.237136760629155230e+00
477 6.394319999999999027e+01 1.564903331838743084e+00
478 6.442480000000001894e+01 1.412262945771785239e+00
479 6.405410000000000537e+01 9.688892994042201945e-01
480 6.485309999999999775e+01 9.701916328746603702e-01
481 6.483760000000000900e+01 1.105005878717393974e+00
482 6.395740000000000691e+01 1.378040569794663162e+00
483 6.304809999999999803e+01 1.124813128701829923e+00
484 6.289870000000000516e+01 1.149353605510506027e+00
485 6.347920000000002716e+01 1.019140465294161801e+00
486 6.332099999999999085e+01 1.195813296463958952e+00
487 6.349589999999998469e+01 1.218625280592849469e+00
488 6.436229999999999052e+01 1.445034408067848775e+00
489 6.492629999999999768e+01 1.368692098501339549e+00
490 6.443169999999999220e+01 1.266188738103446898e+00
491 6.363899999999999579e+01 8.793396044759953512e-01
492 6.309859999999999758e+01 1.204858826585090137e+00
493 6.441060000000000230e+01 1.160765381978632327e+00
494 6.321090000000000231e+01 1.380295875709262265e+00
495 6.336159999999999570e+01 1.555902867148203139e+00
496 6.331380000000000052e+01 1.496870665087668861e+00
497 6.330440000000000822e+01 1.448799514080536754e+00
498 6.329619999999999891e+01 1.556618806259258525e+00
499 6.289909999999999002e+01 1.458910694490927140e+00
500 6.346230000000001326e+01 1.504849162042494859e+00
501 6.324750000000001648e+01 1.312951169122446027e+00
502 6.331080000000000751e+01 1.055059182226286252e+00
503 6.372699999999999676e+01 1.315465187680768144e+00
504 6.347770000000000579e+01 1.256010812254416908e+00
505 6.184519999999999840e+01 1.461409743364262548e+00
506 6.215339999999999776e+01 1.352402658974019900e+00
507 6.268460000000000321e+01 1.141690725196626843e+00
508 6.303399999999999181e+01 1.260916071751010836e+00
509 6.342999999999999261e+01 1.576527240487775039e+00
510 6.315629999999998745e+01 1.426978058871263277e+00
511 6.420579999999999643e+01 1.535483825378827882e+00
512 6.433230000000000359e+01 1.459839779051111952e+00
513 6.383729999999999194e+01 1.346723126889859179e+00
514 6.334189999999999543e+01 1.216612175058264134e+00
515 6.446090000000000941e+01 1.321419163059170954e+00
516 6.437120000000000175e+01 1.468940287418109669e+00
517 6.473600000000000421e+01 1.407023521480717854e+00
518 6.469710000000000605e+01 1.381090744484227750e+00
519 6.535129999999999484e+01 1.396413914460894690e+00
520 6.448560000000000514e+01 1.076168849205364930e+00
521 6.492810000000000059e+01 1.117983427649980710e+00
522 6.569660000000001787e+01 1.071349253044962868e+00
523 6.646970000000000312e+01 1.068723219781436029e+00
524 6.509149999999999636e+01 9.538313543284261398e-01
525 6.534559999999999036e+01 8.597748612282173353e-01
526 6.659329999999999927e+01 1.162441538530002649e+00
527 6.736109999999999332e+01 9.809953182864842303e-01
528 6.719990000000001373e+01 1.160476343791634557e+00
529 6.694859999999999900e+01 1.132661022548228758e+00
530 6.806590000000001339e+01 1.142987880294450198e+00
531 6.778460000000002594e+01 1.111734641000270418e+00
532 6.593259999999999366e+01 1.048299667079981123e+00
533 6.556719999999998549e+01 1.235183641407219923e+00
534 6.597869999999998925e+01 1.043635592771730014e+00
535 6.476460000000000150e+01 1.099477035685602511e+00
536 6.431540000000002522e+01 1.114760383221434559e+00
537 6.468649999999999523e+01 1.060699520363801884e+00
538 6.348370000000001312e+01 9.729275772121990240e-01
539 6.466450000000000387e+01 8.952770423170698377e-01
540 6.463479999999998427e+01 1.252117078391633331e+00
541 6.516799999999999216e+01 1.189835118829495775e+00
542 6.517909999999997694e+01 8.429725229804346798e-01
543 6.514849999999999852e+01 8.700863419799207410e-01
544 6.507589999999999009e+01 8.565890464510974578e-01
545 6.589239999999999498e+01 1.033293753973186790e+00
546 6.662560000000000571e+01 8.440049597010668148e-01
547 6.527439999999998577e+01 8.178330587595490364e-01
548 6.540670000000000073e+01 9.415057039126210059e-01
549 6.687440000000000850e+01 7.780327191063367565e-01
550 6.568050000000000921e+01 8.149449199179041869e-01
551 6.615290000000000248e+01 9.580878427889581994e-01
552 6.396500000000001052e+01 9.540027987380329533e-01
553 6.521910000000001162e+01 7.703331126856742816e-01
554 6.670050000000000523e+01 7.839424548396392023e-01
555 6.532930000000000348e+01 1.059265590161409643e+00
556 6.428620000000000800e+01 1.000991392570385274e+00
557 6.521999999999999886e+01 1.069839922605246407e+00
558 6.518759999999998911e+01 7.983555486122709821e-01
559 6.589050000000000296e+01 8.898771951791998314e-01
560 6.567040000000000077e+01 7.732771249687915294e-01
561 6.580869999999998754e+01 9.317987607310923570e-01
562 6.505599999999998317e+01 1.164992532164906169e+00
563 6.530550000000000921e+01 9.011256030654108962e-01
564 6.543800000000000239e+01 8.101627058807387982e-01
565 6.569830000000000325e+01 1.020672930227896069e+00
566 6.560519999999999641e+01 8.214666018773978395e-01
567 6.650889999999998281e+01 9.314669207760414293e-01
568 6.466949999999999932e+01 1.229656684810845446e+00
569 6.319159999999999400e+01 9.812615105057362896e-01
570 6.456600000000000250e+01 9.577430553128537527e-01
571 6.380440000000000111e+01 1.210465262615990412e+00
572 6.305920000000001124e+01 1.043959299015052800e+00
573 6.569579999999999131e+01 1.289005728458954447e+00
574 6.497679999999999723e+01 1.142050343899077225e+00
575 6.454530000000001166e+01 1.329639785994688239e+00
576 6.358210000000000406e+01 1.261998512083116530e+00
577 6.496880000000001587e+01 9.945031161338812042e-01
578 6.475460000000001060e+01 1.390465145913409639e+00
579 6.348790000000000333e+01 1.530540768650087369e+00
580 6.285360000000001435e+01 1.129344965898373854e+00
581 6.267049999999998988e+01 1.142715459989930737e+00
582 6.303079999999999927e+01 1.432203057530599954e+00
583 6.413400000000000034e+01 1.301101729304822818e+00
584 6.356049999999999045e+01 1.043891389225909849e+00
585 6.347789999999999822e+01 1.323389989572234748e+00
586 6.289430000000000121e+01 1.003434666782047735e+00
587 6.415030000000000143e+01 8.273191406585492791e-01
588 6.345100000000000762e+01 1.077469776838311022e+00
589 6.286970000000000169e+01 1.254233961627574390e+00
590 6.329899999999999949e+01 1.265927644061855206e+00
591 6.404330000000000211e+01 1.307262579017697046e+00
592 6.344039999999998969e+01 1.277105313590073621e+00
593 6.321749999999999403e+01 1.217108032386607475e+00
594 6.253089999999999549e+01 1.275447766276611938e+00
595 6.224150000000000915e+01 1.240361811126092340e+00
596 6.245759999999999934e+01 1.089316883188726104e+00
597 6.264719999999999800e+01 1.044254024651090074e+00
598 6.142880000000000251e+01 1.336818229229389532e+00
599 6.321219999999999573e+01 1.470196805873281720e+00
600 6.267129999999999512e+01 1.147798580108897015e+00
601 6.251649999999999352e+01 1.308783508644573379e+00
602 6.222729999999999251e+01 1.378172511153810564e+00
603 6.373210000000000264e+01 1.615759367758701881e+00
604 6.348189999999999600e+01 1.580241501954685823e+00
605 6.501860000000000639e+01 1.405642960356576321e+00
606 6.297910000000000252e+01 1.426016225188198927e+00
607 6.320469999999998834e+01 1.606153398807224741e+00
608 6.355959999999998900e+01 1.561113516692492098e+00
609 6.369359999999998934e+01 1.434238697706905485e+00
610 6.304399999999999693e+01 1.620411065131313944e+00
611 6.381680000000000064e+01 1.437438996270798297e+00
612 6.318649999999998812e+01 1.397212379167890761e+00
613 6.405049999999999955e+01 1.582874142975366105e+00
614 6.311330000000000240e+01 1.514345337266239655e+00
615 6.456639999999998736e+01 1.400683126906296483e+00
616 6.540569999999999595e+01 1.149777887463487414e+00
617 6.544409999999999172e+01 1.331090870113682545e+00
618 6.519499999999999318e+01 1.315374775491760184e+00
619 6.522630000000000905e+01 1.505076034790269635e+00
620 6.482159999999998945e+01 1.379174206545351833e+00
621 6.362570000000000903e+01 1.493162636989018743e+00
622 6.369070000000001386e+01 1.519098854749090899e+00
623 6.291940000000001021e+01 1.329955586476481155e+00
624 6.448560000000000514e+01 1.636682617980651955e+00
625 6.429989999999999384e+01 1.485348233411949881e+00
626 6.407120000000000459e+01 1.624163568733149487e+00
627 6.525110000000000809e+01 1.263109688229806959e+00
628 6.427709999999999013e+01 1.552263046168400162e+00
629 6.469089999999999918e+01 1.467136392602950812e+00
630 6.505589999999999407e+01 1.402590148439664119e+00
631 6.439079999999999870e+01 1.238663093016014738e+00
632 6.473900000000000432e+01 1.080767176592627443e+00
633 6.486539999999999395e+01 1.446156776425018275e+00
634 6.558219999999998606e+01 1.506632502636260140e+00
635 6.488730000000001041e+01 1.466542318005178203e+00
636 6.430780000000000030e+01 1.618947774945195706e+00
637 6.371779999999998978e+01 1.480736295901468491e+00
638 6.393270000000001119e+01 1.442597518540774448e+00
639 6.445770000000001687e+01 1.420587924241227817e+00
640 6.471350000000001046e+01 1.183150790263016283e+00
641 6.352540000000000475e+01 1.322575790644906713e+00
642 6.331459999999999866e+01 1.410279707008506689e+00
643 6.321580000000001576e+01 1.346254778264500684e+00
644 6.432970000000000255e+01 1.379090077007299797e+00
645 6.367619999999999436e+01 1.527543727033697341e+00
646 6.382639999999999958e+01 1.416664043448552013e+00
647 6.475019999999999243e+01 1.455239907369228147e+00
648 6.406960000000000832e+01 1.453743616323042609e+00
649 6.586429999999998586e+01 1.440090389697813444e+00
650 6.598900000000000432e+01 1.648291588281636910e+00
651 6.532659999999998490e+01 1.496011721879210388e+00
652 6.548549999999998761e+01 1.401741360772378542e+00
653 6.505719999999999459e+01 1.309097906193421812e+00
654 6.604959999999999809e+01 1.113708683633202190e+00
655 6.578550000000001319e+01 1.345889234855528693e+00
656 6.552179999999999893e+01 1.225952110810205609e+00
657 6.525850000000001216e+01 1.351958602361773565e+00
658 6.561809999999999832e+01 1.148592941167583259e+00
659 6.411639999999999873e+01 1.185722523189975064e+00
660 6.548680000000000234e+01 1.171762543350826968e+00
661 6.640590000000000259e+01 1.210802896635120973e+00
662 6.596710000000000207e+01 1.321972270700108032e+00
663 6.609200000000001296e+01 1.596403279249951401e+00
664 6.674889999999999191e+01 1.236842356365595696e+00
665 6.692839999999999634e+01 1.266556837256030299e+00
666 6.660309999999999775e+01 1.354621358350738047e+00
667 6.665209999999999013e+01 1.180272898316317542e+00
668 6.497129999999999939e+01 1.368510847783093176e+00
669 6.706829999999999359e+01 1.316281535424697280e+00
670 6.521540000000000248e+01 1.303441909714429858e+00
671 6.463779999999999859e+01 1.384197792224795887e+00
672 6.525590000000001112e+01 1.326120015119295337e+00
673 6.656909999999999172e+01 1.267443542924102440e+00
674 6.481179999999999097e+01 9.938665041141090395e-01
675 6.683320000000000505e+01 9.946805658099491243e-01
676 6.548019999999999641e+01 1.033069430386941656e+00
677 6.563700000000001467e+01 8.887657734183959102e-01
678 6.565020000000001232e+01 7.848956605817106746e-01
679 6.696170000000000755e+01 9.099250905981217663e-01
680 6.651879999999998461e+01 9.308042855509421898e-01
681 6.531470000000000198e+01 8.159690315814691619e-01
682 6.513140000000001351e+01 5.795066280897912536e-01
683 6.601040000000000418e+01 8.521119715154809038e-01
684 6.710290000000000532e+01 7.081271457160784877e-01
685 6.643149999999999977e+01 9.539573850544899036e-01
686 6.671250000000000568e+01 1.224233087487836213e+00
687 6.652559999999999718e+01 1.114241200099870710e+00
688 6.780330000000000723e+01 1.336372339769122508e+00
689 6.776159999999998718e+01 1.393312998575696682e+00
690 6.733489999999999043e+01 1.295341265651642981e+00
691 6.617049999999998988e+01 1.518540655530829175e+00
692 6.625819999999998799e+01 1.190798361604516353e+00
693 6.503040000000000020e+01 1.227198941492372297e+00
694 6.455490000000000350e+01 1.131882703507744115e+00
695 6.429990000000000805e+01 1.096312074411296411e+00
696 6.474829999999998620e+01 1.137426560486434424e+00
697 6.359170000000000300e+01 1.365533676076865932e+00
698 6.411630000000000962e+01 1.262190033433951752e+00
699 6.398740000000000094e+01 1.338471942925962166e+00
700 6.556409999999999627e+01 1.459190297562315219e+00
701 6.432809999999999206e+01 1.160830820791729723e+00
702 6.489340000000001396e+01 1.185377695926492780e+00
703 6.571529999999998495e+01 1.524105803577953777e+00
704 6.424349999999998317e+01 1.204068528988279763e+00
705 6.326559999999999206e+01 1.022175920279869921e+00
706 6.482420000000000471e+01 1.435343672435281492e+00
707 6.473310000000000741e+01 1.199349954975611032e+00
708 6.409189999999999543e+01 1.324971707056418868e+00
709 6.500929999999999609e+01 1.015681923881684323e+00
710 6.404119999999998925e+01 1.053203683054706907e+00
711 6.451340000000001851e+01 1.152170010024561986e+00
712 6.528889999999999816e+01 1.007955923887547511e+00
713 6.569759999999999422e+01 1.234946955136130287e+00
714 6.490319999999999823e+01 1.059034620774977453e+00
715 6.517900000000000205e+01 9.406041250175336543e-01
716 6.657409999999998718e+01 8.839560930838137320e-01
717 6.550320000000000675e+01 1.144270294991528214e+00
718 6.368570000000001841e+01 9.556299914192728506e-01
719 6.537359999999998195e+01 8.937561031959451174e-01
720 6.372079999999999700e+01 1.095681421764556740e+00
721 6.430970000000000653e+01 8.873580170934387557e-01
722 6.458180000000001542e+01 8.719177530019670552e-01
723 6.372089999999999321e+01 8.359774126733329203e-01
724 6.388489999999999469e+01 5.739927303546622506e-01
725 6.443649999999999523e+01 5.822621853598258790e-01
726 6.359140000000000725e+01 9.049838573145931875e-01
727 6.303129999999998745e+01 8.423740205514412827e-01
728 6.244109999999998450e+01 9.889770748101290865e-01
729 6.279709999999998615e+01 1.054036187471758534e+00
730 6.519399999999998840e+01 1.117163210994704503e+00
731 6.458289999999999509e+01 1.071448862288817194e+00
732 6.373120000000000118e+01 1.189067726414269055e+00
733 6.286110000000000042e+01 1.469621782806719290e+00
734 6.219549999999999557e+01 1.306246838273686039e+00
735 6.203570000000000562e+01 1.390687380578396137e+00
736 6.363369999999999749e+01 1.400973397499038597e+00
737 6.337049999999999272e+01 1.536362347397253858e+00
738 6.458119999999999550e+01 1.642654914460125015e+00
739 6.310630000000001161e+01 1.489055163686020089e+00
740 6.426569999999999538e+01 1.759922095008753518e+00
741 6.441600000000001103e+01 1.291983308715712653e+00
742 6.361629999999998830e+01 1.645839633895112897e+00
743 6.285410000000001673e+01 1.660642229530490344e+00
744 6.272139999999999560e+01 1.759615722821320949e+00
745 6.466280000000000427e+01 1.562613220857931751e+00
746 6.307029999999999603e+01 1.642021881857851362e+00
747 6.265599999999999170e+01 1.870522713040395413e+00
748 6.290500000000000824e+01 2.078616633725420382e+00
749 6.302830000000000155e+01 1.520775637791452972e+00
750 6.476469999999997640e+01 1.613708536415421113e+00
751 6.363619999999999521e+01 1.624640962797626598e+00
752 6.483610000000001605e+01 1.384119790516701975e+00
753 6.411619999999999209e+01 1.687532236136542796e+00
754 6.443649999999999523e+01 1.366223500200460794e+00
755 6.382500000000000284e+01 1.381753375244656690e+00
756 6.297420000000001039e+01 1.382108110098482667e+00
757 6.241940000000001021e+01 1.274090751084866691e+00
758 6.189030000000000342e+01 1.441157753509309858e+00
759 6.271900000000001540e+01 1.742039933526209117e+00
760 6.131159999999999854e+01 1.639190312928916704e+00
761 6.134770000000001033e+01 1.682072272674393965e+00
762 6.091339999999998867e+01 1.576787196168208505e+00
763 6.079359999999999076e+01 1.444073973866989657e+00
764 6.125580000000000069e+01 1.338869877172535139e+00
765 6.123239999999999839e+01 1.290363720816731785e+00
766 5.981359999999999388e+01 1.232500491683471422e+00
767 6.136130000000000706e+01 1.409600578355443279e+00
768 6.066700000000000870e+01 1.259095099664834905e+00
769 6.188359999999998706e+01 1.210307465894514101e+00
770 6.246869999999999834e+01 1.402647397067416479e+00
771 6.185880000000000933e+01 1.368044808476681196e+00
772 6.142479999999999052e+01 1.354117616014207215e+00
773 6.025529999999999831e+01 1.385982745383217196e+00
774 6.067870000000000630e+01 1.337096410323503903e+00
775 6.100629999999998887e+01 1.238095574057188175e+00
776 6.162780000000000058e+01 1.280974077801732891e+00
777 6.110260000000000957e+01 1.505325962042772803e+00
778 6.094499999999999318e+01 1.452428118703297688e+00
779 6.152240000000001885e+01 1.451355563602524157e+00
780 6.031340000000000146e+01 1.421764112643162381e+00
781 6.073729999999999052e+01 1.362526675151719768e+00
782 5.962809999999999633e+01 1.753601982919727131e+00
783 6.044250000000000966e+01 1.747865539021809189e+00
784 5.962080000000000979e+01 1.785312451085243168e+00
785 5.993529999999999802e+01 1.907169887686988474e+00
786 5.902790000000000248e+01 1.834047296145876027e+00
787 5.996330000000000382e+01 1.662524102231302869e+00
788 5.960540000000001015e+01 1.409994422684004656e+00
789 5.975619999999999976e+01 1.849043233134368691e+00
790 5.969620000000001170e+01 1.833680658675332475e+00
791 6.078830000000000666e+01 1.813454019406061546e+00
792 6.108040000000001157e+01 1.825588880882002218e+00
793 5.966170000000001039e+01 1.983171018974409616e+00
794 5.949169999999999447e+01 1.867621950636690675e+00
795 6.029710000000001457e+01 2.257128949462126055e+00
796 6.049209999999999354e+01 1.916338113303599711e+00
797 6.058150000000000546e+01 2.250120577324691062e+00
798 5.984899999999998954e+01 1.861064673782187651e+00
799 6.152500000000001279e+01 1.848746499658620035e+00
800 6.185110000000000952e+01 1.656744341924848873e+00
801 6.170489999999999498e+01 1.825595613628604008e+00
802 6.082999999999999829e+01 1.529774261124823509e+00
803 6.036219999999998720e+01 1.426296381542068836e+00
804 6.059299999999998221e+01 1.574138272198474686e+00
805 6.011880000000000024e+01 1.588221863594629912e+00
806 6.029540000000000788e+01 1.797804011008986791e+00
807 6.093109999999997939e+01 1.622743764277034595e+00
808 5.982280000000000797e+01 1.791356493833653696e+00
809 6.005380000000000251e+01 2.285569077494705503e+00
810 6.040399999999999636e+01 2.122691397730720464e+00
811 6.130759999999999366e+01 2.112496641890821092e+00
812 6.075309999999999633e+01 1.911445917231246128e+00
813 6.044360000000000355e+01 1.930458174113077519e+00
814 6.045690000000000452e+01 1.983998539439986608e+00
815 6.066289999999999338e+01 2.045050741302034236e+00
816 6.138580000000000325e+01 1.866070394706480728e+00
817 6.176389999999999958e+01 1.785545755364449150e+00
818 6.182860000000000866e+01 1.968963034696182168e+00
819 6.088799999999999812e+01 1.866009196118818103e+00
820 6.080620000000000402e+01 1.762720978487519963e+00
821 5.983689999999999287e+01 1.741405215479728597e+00
822 6.000949999999998852e+01 1.773485095088199293e+00
823 6.025480000000000302e+01 1.658990945725744126e+00
824 5.954840000000000089e+01 1.925153446351744124e+00
825 6.040589999999999549e+01 1.492342287982217020e+00
826 5.982080000000000553e+01 1.572548618644269203e+00
827 5.826840000000000686e+01 1.753573742960357951e+00
828 6.010660000000000025e+01 1.803759940235950543e+00
829 5.986260000000000758e+01 1.900919856806172481e+00
830 6.176020000000001176e+01 1.702583345390175085e+00
831 6.064909999999999712e+01 2.005002203115996640e+00
832 6.075839999999999463e+01 2.175803206174676152e+00
833 6.022509999999999764e+01 2.083944722035592001e+00
834 6.015560000000000684e+01 2.071181484563822561e+00
835 5.933919999999998396e+01 2.090679800447691417e+00
836 5.896809999999999263e+01 2.085981889782362764e+00
837 6.029500000000000171e+01 2.082190121002402527e+00
838 5.922940000000001248e+01 2.018370890594689104e+00
839 6.047869999999998925e+01 1.821637197825076937e+00
840 6.074119999999999209e+01 1.590651592272801951e+00
841 6.011760000000000304e+01 1.685597215232631285e+00
842 6.100890000000000413e+01 1.865817141227938958e+00
843 6.044529999999999603e+01 1.920870344531353524e+00
844 6.027880000000000393e+01 1.907627295359342723e+00
845 6.022259999999999991e+01 2.086887786154300706e+00
846 6.105309999999998638e+01 2.106213857731451089e+00
847 6.116520000000000579e+01 2.061166715236784963e+00
848 5.990749999999999176e+01 2.121279595550761066e+00
849 6.101129999999999143e+01 2.024761371248473552e+00
850 6.067859999999999587e+01 2.171226485652751226e+00
851 6.091789999999999594e+01 2.228448593640876219e+00
852 6.133520000000000749e+01 2.420736356565910796e+00
853 6.129590000000000316e+01 1.812659930737147373e+00
854 6.111279999999999291e+01 1.996335845492937411e+00
855 5.920509999999999451e+01 2.300540600489371812e+00
856 6.047109999999999985e+01 2.155046385695676747e+00
857 6.001140000000000185e+01 2.047139028498064395e+00
858 5.920479999999999876e+01 2.216548913965130208e+00
859 5.951449999999998397e+01 2.131633958375593885e+00
860 6.043150000000000688e+01 2.244161512124294156e+00
861 6.014909999999999712e+01 2.053531137942641305e+00
862 5.947949999999999449e+01 1.887433588897898140e+00
863 5.970749999999999602e+01 2.397967039494079078e+00
864 5.926960000000001116e+01 2.303970861794914171e+00
865 6.016639999999999588e+01 2.316088472403417864e+00
866 6.063160000000001304e+01 2.034047391778274427e+00
867 6.055669999999999931e+01 2.019158354488324925e+00
868 6.043089999999999407e+01 2.057353898700950090e+00
869 6.042059999999999320e+01 2.033112850286476370e+00
870 6.062129999999998375e+01 1.892033395714779243e+00
871 6.130399999999999494e+01 2.124870511348867286e+00
872 6.105739999999999412e+01 2.273688231046640418e+00
873 6.053859999999999530e+01 1.856227990307225184e+00
874 5.931809999999999405e+01 1.930320829421886542e+00
875 5.989700000000000557e+01 2.025340576298217954e+00
876 5.979370000000000118e+01 2.077698212084709617e+00
877 5.911850000000000449e+01 1.824142593795780698e+00
878 6.067329999999999757e+01 1.969043295740344757e+00
879 6.058679999999999666e+01 1.985905173466245399e+00
880 6.049080000000000013e+01 1.840219760789455483e+00
881 6.040140000000000953e+01 1.865374930677476506e+00
882 6.142420000000000613e+01 2.020047657358607474e+00
883 6.100299999999998590e+01 1.768684149304221576e+00
884 6.103849999999999909e+01 1.825309064925718427e+00
885 6.098200000000001353e+01 1.733946054524188041e+00
886 6.123629999999999285e+01 1.836476373520770977e+00
887 6.007600000000000762e+01 1.646816926680072735e+00
888 5.941749999999999687e+01 1.647633106155615090e+00
889 6.165830000000001121e+01 1.763847901747766844e+00
890 6.087050000000000693e+01 1.707558620516437475e+00
891 6.103659999999999997e+01 1.635535616243192436e+00
892 6.123349999999999227e+01 1.933614372748609478e+00
893 6.138230000000000786e+01 1.748773147237800307e+00
894 6.042100000000000648e+01 1.590948525251524304e+00
895 6.051860000000000639e+01 1.981395349747242962e+00
896 6.148780000000000712e+01 1.961250207903112219e+00
897 6.124030000000001195e+01 2.113687805826584665e+00
898 6.052509999999999479e+01 2.041964792669060724e+00
899 6.296689999999999543e+01 1.752016256916584691e+00
900 6.143399999999998329e+01 1.776160899243083735e+00
901 6.197380000000000422e+01 1.584053877871583582e+00
902 6.220060000000000855e+01 1.875630833079899862e+00
903 6.220059999999999434e+01 1.871944046172320686e+00
904 6.268149999999999267e+01 1.910867999758224967e+00
905 6.169879999999999143e+01 1.867919590881791381e+00
906 6.195539999999999736e+01 1.685090250402036638e+00
907 6.101820000000001443e+01 1.887377100104798533e+00
908 6.239679999999999893e+01 1.734344832494391753e+00
909 6.108310000000000173e+01 1.959253343623534649e+00
910 6.194630000000000791e+01 1.955761396617696102e+00
911 6.170730000000001070e+01 1.962752921409111062e+00
912 6.042209999999998615e+01 2.273365127844622968e+00
913 5.965049999999998676e+01 2.212205038530560497e+00
914 6.016089999999999094e+01 2.333803077489615241e+00
915 5.975999999999999091e+01 2.214861189781427431e+00
916 6.132160000000001077e+01 1.933536514266022577e+00
917 6.157190000000000651e+01 1.786585882206617626e+00
918 6.284699999999999420e+01 1.848770288597261002e+00
919 6.298700000000000188e+01 1.839507964103444193e+00
920 6.122930000000000916e+01 1.811656844024276403e+00
921 5.978070000000001016e+01 2.108716481772738849e+00
922 5.988279999999999603e+01 1.895858440917992160e+00
923 5.960960000000001457e+01 1.810126833125236034e+00
924 6.114670000000000982e+01 1.803500923343261952e+00
925 6.162199999999999989e+01 1.663859360042188262e+00
926 5.993200000000000216e+01 2.056704942377491463e+00
927 6.070990000000000464e+01 1.871842836484943096e+00
928 6.009530000000000882e+01 2.111167253085363349e+00
929 6.045180000000000575e+01 2.030473424598312704e+00
930 6.069719999999999516e+01 1.795150034955296459e+00
931 5.895009999999999906e+01 2.136017227107497529e+00
932 6.049909999999999854e+01 2.009741815383259134e+00
933 6.028780000000000427e+01 1.920186334187387933e+00
934 6.030919999999999703e+01 2.010876835611768332e+00
935 5.960860000000000269e+01 2.174451855525892707e+00
936 6.024440000000000595e+01 2.279061223837569372e+00
937 6.052190000000001646e+01 2.193172123774145721e+00
938 6.005509999999999593e+01 2.005160057077739033e+00
939 5.944869999999999521e+01 1.914059970455471493e+00
940 6.009650000000000603e+01 2.011385130326859727e+00
941 6.026510000000000389e+01 1.813830941543339792e+00
942 6.031139999999999191e+01 1.723457832962559610e+00
943 6.026840000000000686e+01 1.811970541151262770e+00
944 6.142859999999999587e+01 1.633441104539738120e+00
945 6.180629999999998603e+01 1.694528090796962871e+00
946 6.171250000000001279e+01 1.569294307164847524e+00
947 6.082150000000001455e+01 1.467312799814681323e+00
948 6.108030000000000115e+01 1.899796878747830764e+00
949 6.120609999999999218e+01 1.597207949673429050e+00
950 6.251780000000000115e+01 1.797160826971253345e+00
951 6.099299999999999500e+01 1.780117122551210462e+00
952 6.031959999999999411e+01 1.715204349924521532e+00
953 6.098620000000001085e+01 1.395157209062835468e+00
954 6.134419999999998652e+01 1.264737964164910133e+00
955 6.220759999999999934e+01 1.500499077640502943e+00
956 5.977469999999999573e+01 1.750858797990287874e+00
957 5.989470000000001448e+01 1.914597937035344533e+00
958 6.039139999999999020e+01 1.755632134588563931e+00
959 6.196010000000001128e+01 1.787039348895261393e+00
960 6.223790000000000333e+01 2.071059659811855802e+00
961 6.213859999999999673e+01 2.480347726025526001e+00
962 6.142889999999999873e+01 2.309178499921562988e+00
963 6.155800000000001404e+01 2.248711335409682821e+00
964 6.203909999999999769e+01 2.214992493102403426e+00
965 6.066840000000000543e+01 2.043747147276296694e+00
966 6.032240000000000180e+01 2.085752142993026137e+00
967 6.056380000000001473e+01 2.060282834467151769e+00
968 6.073179999999999978e+01 1.841226202290201286e+00
969 5.997320000000000562e+01 1.895958545960327202e+00
970 6.018170000000001352e+01 2.072311938512153784e+00
971 5.972709999999998587e+01 2.051389754410409605e+00
972 5.957410000000000849e+01 2.057340284080395154e+00
973 6.051790000000001157e+01 1.898984134873168861e+00
974 6.024600000000000222e+01 2.092257548677982193e+00
975 5.970040000000001612e+01 1.893009147363001743e+00
976 5.951720000000000255e+01 2.178628198660799598e+00
977 5.925990000000000180e+01 2.007910282980790662e+00
978 6.075930000000001030e+01 2.183935816479046998e+00
979 5.917329999999999757e+01 2.203629955437164334e+00
980 5.920830000000000837e+01 2.196665354691059946e+00
981 5.994549999999999557e+01 2.228691183744396564e+00
982 5.949260000000000304e+01 2.409862896930030196e+00
983 5.931590000000001339e+01 2.056336442438348122e+00
984 5.994700000000000273e+01 2.025032750352448119e+00
985 5.956680000000000064e+01 2.062265026130249534e+00
986 5.961120000000001085e+01 2.077249996509808572e+00
987 5.984060000000000912e+01 2.053842092761758220e+00
988 5.973479999999998569e+01 2.035035146625236990e+00
989 5.934450000000000358e+01 2.254424230818147912e+00
990 5.886569999999998970e+01 2.616339825118289220e+00
991 5.809749999999998948e+01 2.565158681738811008e+00
992 5.916069999999999851e+01 2.457945501938559651e+00
993 5.710810000000001452e+01 2.521644803397179224e+00
994 5.789329999999999643e+01 2.386712477551495848e+00
995 5.816389999999999105e+01 2.438645135008371323e+00
996 5.871739999999999782e+01 2.114726488697769913e+00
997 5.890460000000000207e+01 2.132954542881773552e+00
998 5.903010000000000446e+01 2.349766080804640556e+00
999 6.060319999999999396e+01 2.194084754060334763e+00
1000 5.890269999999999584e+01 2.097147071738174162e+00
1001 5.934230000000000160e+01 2.123112540705273332e+00
1002 5.826380000000000337e+01 1.972160956413040456e+00
1003 5.941879999999999740e+01 1.712726585885791408e+00
1004 5.960589999999998412e+01 1.701056955101738932e+00
1005 5.803199999999999648e+01 1.809333001412398501e+00
1006 5.846990000000000975e+01 1.797584561154216720e+00
1007 5.892979999999998597e+01 2.022868161299693046e+00
1008 5.826140000000000185e+01 1.861076425620398656e+00
1009 5.792889999999999873e+01 2.205917866671376792e+00
1010 5.855239999999999867e+01 1.893634286761833652e+00
1011 5.936870000000000402e+01 1.891457002022514544e+00
1012 5.974369999999998981e+01 2.178889540683510262e+00
1013 6.013730000000000331e+01 2.038364351753630732e+00
1014 5.973609999999998621e+01 1.692010323402313166e+00
1015 6.185920000000000840e+01 1.341472231542643723e+00
1016 6.128470000000000795e+01 1.891553684276499947e+00
1017 6.040570000000000306e+01 1.852255535961493615e+00
1018 6.151670000000001437e+01 1.563637758721629467e+00
1019 6.196630000000000393e+01 1.703340107113080482e+00
1020 6.094729999999999848e+01 1.596392066661570297e+00
1021 6.083920000000000528e+01 1.601327064656062005e+00
1022 6.217409999999998860e+01 1.655587051320467351e+00
1023 6.042039999999999367e+01 1.406097273306508688e+00
1024 6.047799999999999443e+01 1.291101831770058217e+00
1025 6.187490000000000379e+01 1.726586642627586210e+00
1026 6.066950000000000642e+01 1.665374853448916337e+00
1027 6.030280000000000484e+01 1.686499317521356289e+00
1028 5.927680000000000149e+01 2.077146739640702844e+00
1029 5.907240000000000180e+01 1.804181130596371530e+00
1030 5.938880000000000337e+01 1.805832425226659765e+00
1031 6.002339999999999520e+01 1.612519789646006174e+00
1032 5.947540000000000049e+01 1.865011097017923669e+00
1033 5.968930000000000291e+01 1.875862892244526847e+00
1034 6.000779999999999603e+01 1.925335902641406527e+00
1035 6.094300000000001916e+01 2.528563590262265404e+00
1036 6.228379999999999939e+01 2.304587954060334898e+00
1037 6.130130000000000479e+01 2.618706022160563140e+00
1038 6.081879999999999598e+01 2.135816082437810959e+00
1039 6.106169999999998765e+01 2.329158998544324621e+00
1040 6.064959999999999951e+01 2.418810044629383427e+00
1041 6.080170000000000385e+01 2.292557927403361617e+00
1042 6.144050000000000011e+01 2.225397457197252571e+00
1043 6.119210000000000349e+01 2.712423942620326933e+00
1044 6.151690000000000680e+01 2.591491716077826801e+00
1045 6.214509999999999934e+01 2.594537306438279067e+00
1046 6.235980000000000700e+01 2.760662101380753075e+00
1047 6.366090000000000515e+01 2.875347605855681277e+00
1048 6.280019999999998248e+01 2.656491482764437251e+00
1049 6.220060000000000855e+01 2.691456526121126291e+00
1050 6.187229999999998142e+01 2.605995149746061390e+00
1051 6.266899999999998272e+01 2.469992192295351607e+00
1052 6.233599999999999852e+01 2.455502445529224254e+00
1053 6.182410000000000849e+01 2.721849201278424779e+00
1054 6.212989999999999924e+01 2.421884630716335529e+00
1055 6.168050000000000921e+01 2.708245336467876463e+00
1056 6.153690000000001703e+01 2.506751933179667269e+00
1057 6.159970000000000567e+01 2.268778742076890786e+00
1058 6.051800000000000779e+01 2.459003422120432436e+00
1059 6.078999999999998494e+01 2.571877201578644634e+00
1060 6.212619999999999720e+01 2.692553677830769043e+00
1061 6.123670000000000613e+01 2.508100972947461038e+00
1062 6.105740000000000833e+01 2.626165926212584267e+00
1063 6.124159999999999116e+01 2.352013831166815283e+00
1064 6.233989999999998588e+01 2.545342889376595696e+00
1065 6.192320000000000846e+01 2.695641338902488471e+00
1066 6.113559999999998951e+01 2.560944082169698266e+00
1067 6.265429999999999211e+01 2.227887106767306058e+00
1068 6.219439999999999458e+01 2.437802543685603673e+00
1069 6.159759999999999991e+01 2.276495658243169462e+00
1070 6.207510000000000616e+01 2.504283367452653231e+00
1071 6.225340000000001339e+01 2.766152226830620897e+00
1072 6.194320000000000448e+01 2.386343692346096113e+00
1073 6.135099999999999909e+01 2.420246394481355701e+00
1074 5.989289999999999736e+01 2.371948712451430463e+00
1075 6.148719999999999430e+01 2.386917388180830990e+00
1076 6.138450000000000273e+01 2.501569815635773963e+00
1077 6.158049999999999358e+01 2.460566150807573571e+00
1078 6.041699999999999449e+01 2.872303236080758548e+00
1079 6.004469999999999885e+01 2.621168388429099050e+00
1080 6.143720000000000425e+01 2.648348771970942650e+00
1081 6.227619999999999578e+01 2.466112462561267371e+00
1082 6.278459999999999042e+01 2.573968918227257596e+00
1083 6.093679999999999097e+01 2.726810202049274157e+00
1084 6.242699999999999960e+01 2.513992611365435170e+00
1085 6.111440000000001049e+01 2.727379746569956076e+00
1086 6.216199999999999903e+01 2.542048467279882651e+00
1087 6.086240000000000094e+01 2.555836998323640863e+00
1088 6.146520000000001716e+01 2.466753627341003785e+00
1089 6.171679999999999922e+01 2.105386277622232516e+00
1090 6.202719999999999345e+01 2.051234803234383008e+00
1091 6.225360000000002003e+01 2.301890208502569202e+00
1092 6.275020000000000664e+01 2.491470344595736908e+00
1093 6.353199999999999648e+01 2.672326770812281982e+00
1094 6.395139999999999247e+01 2.298491081557637372e+00
1095 6.222960000000000491e+01 2.628254276511311271e+00
1096 6.277569999999999339e+01 2.557668289770977488e+00
1097 6.319390000000000640e+01 2.517475200374375000e+00
1098 6.143689999999999429e+01 2.936510603505459116e+00
1099 6.248099999999998033e+01 2.836165645726637763e+00
1100 6.123600000000000421e+01 2.714968016386196670e+00
1101 5.982209999999999184e+01 3.027106916595447839e+00
1102 6.121100000000001273e+01 2.852099938641701637e+00
1103 6.187879999999999825e+01 3.123658908715865934e+00
1104 6.141159999999999997e+01 2.992930866558730862e+00
1105 6.107519999999999527e+01 3.011895341475197885e+00
1106 6.021370000000000289e+01 3.382749893282091413e+00
1107 6.106660000000001531e+01 3.085849961031806199e+00
1108 5.964259999999999451e+01 3.139287922762103111e+00
1109 6.045989999999999043e+01 3.018969826695854675e+00
1110 6.074760000000001270e+01 2.818045592604917271e+00
1111 5.979980000000000473e+01 2.911622713883101010e+00
1112 5.977689999999999060e+01 2.673556237392435531e+00
1113 6.197080000000001121e+01 3.067341871718899160e+00
1114 6.113700000000000045e+01 2.928698050328849334e+00
1115 6.227349999999999142e+01 2.620948534881980763e+00
1116 6.149440000000000595e+01 2.516067288845829086e+00
1117 6.157880000000001530e+01 2.690173428981856407e+00
1118 6.108650000000001512e+01 2.346191101018840097e+00
1119 6.040249999999999631e+01 2.986039025615706777e+00
1120 6.066400000000000148e+01 2.581867428819690335e+00
1121 6.062919999999999021e+01 2.423744016599112427e+00
1122 6.049090000000001055e+01 2.718037024122371470e+00
1123 6.161150000000001370e+01 2.282990753923458183e+00
1124 6.209109999999998308e+01 2.357014636038562205e+00
1125 6.145460000000000633e+01 2.427880040693938479e+00
1126 6.083300000000000551e+01 2.385815829019498402e+00
1127 6.041669999999999163e+01 2.263798694782731769e+00
1128 6.048350000000000648e+01 2.333458193861634111e+00
1129 6.093520000000000891e+01 2.660557228852632683e+00
1130 6.113329999999999842e+01 2.326696725080430461e+00
1131 6.122579999999999245e+01 2.463013286200462115e+00
1132 6.119509999999998939e+01 2.522953454683616759e+00
1133 6.204550000000000409e+01 2.647450696896922473e+00
1134 6.227189999999999515e+01 2.343925123484109641e+00
1135 6.273000000000001819e+01 2.439003343581143124e+00
1136 6.180190000000000339e+01 2.374043294571519969e+00
1137 6.081730000000000302e+01 2.314627963734128713e+00
1138 6.027169999999999561e+01 2.170378630677144205e+00
1139 5.942460000000001230e+01 2.619690237795300636e+00
1140 5.913619999999999521e+01 2.276520423365448131e+00
1141 5.848020000000000351e+01 2.616264753040104196e+00
1142 5.955729999999998370e+01 2.316492978728835972e+00
1143 6.048979999999998114e+01 2.316460098512382881e+00
1144 5.902919999999998879e+01 2.387324026603846239e+00
1145 5.966220000000000567e+01 2.365870298220086099e+00
1146 5.986119999999999663e+01 2.333694099062685989e+00
1147 6.030199999999999960e+01 2.235109299340862332e+00
1148 5.863240000000000407e+01 2.379942085849989120e+00
1149 5.994320000000000448e+01 2.088956564412003836e+00
1150 6.025630000000001019e+01 2.625545730034043679e+00
1151 5.907100000000000506e+01 2.396736737733203171e+00
1152 5.903310000000000457e+01 2.678764736683682202e+00
1153 5.899919999999999476e+01 2.752437978956110864e+00
1154 5.973189999999998179e+01 2.112624326400697417e+00
1155 6.040780000000000882e+01 2.465742204286570871e+00
1156 5.988470000000000937e+01 2.321134128071878688e+00
1157 5.854540000000000788e+01 2.395668727516390373e+00
1158 6.021549999999999869e+01 2.438717774261712101e+00
1159 6.060839999999999606e+01 2.860531197522585778e+00
1160 5.960510000000000730e+01 3.027444761593512723e+00
1161 5.904360000000001207e+01 3.016184185688930874e+00
1162 5.905600000000000449e+01 3.361216198044986836e+00
1163 5.957139999999999702e+01 3.177030061551196383e+00
1164 5.829629999999999512e+01 3.227734832742615190e+00
1165 5.873929999999999296e+01 3.094879004177708115e+00
1166 5.820380000000000109e+01 2.991730908353891660e+00
1167 5.929870000000001085e+01 2.753985975000598607e+00
1168 5.965070000000000761e+01 2.748953622835422994e+00
1169 5.860499999999998266e+01 3.010194854158115607e+00
1170 5.890150000000001285e+01 2.982989224335213407e+00
1171 5.867110000000000269e+01 2.902396710392981305e+00
1172 5.953590000000000515e+01 2.910865782632377385e+00
1173 5.810110000000000952e+01 3.153406939248406093e+00
1174 5.954610000000000269e+01 3.281157983776459730e+00
1175 5.982470000000002130e+01 3.352043761722093063e+00
1176 5.892170000000000130e+01 3.435414272034742922e+00
1177 6.035679999999998557e+01 3.283421025089533263e+00
1178 6.051069999999999993e+01 3.335503032602428863e+00
1179 6.010009999999999764e+01 3.160002723812117331e+00
1180 6.036880000000000024e+01 3.292630871810565019e+00
1181 5.935869999999999891e+01 2.856609266333076658e+00
1182 5.854999999999999716e+01 3.165947494826785835e+00
1183 5.859190000000000964e+01 3.275529823478943392e+00
1184 5.952249999999999375e+01 3.120937237834173317e+00
1185 5.814509999999999224e+01 3.421527655083325570e+00
1186 5.884999999999998721e+01 3.549716135129680872e+00
1187 5.944039999999999679e+01 3.426916226288585499e+00
1188 5.963910000000002043e+01 3.716541450663506385e+00
1189 5.953640000000001464e+01 3.381984119122972920e+00
1190 5.943079999999999785e+01 3.398038817906587905e+00
1191 5.849210000000000775e+01 3.242314942213356588e+00
1192 5.838010000000000588e+01 3.466932848282469060e+00
1193 5.765680000000001115e+01 3.301960426473944832e+00
1194 5.772700000000001097e+01 3.240443329237529646e+00
1195 5.754279999999998552e+01 3.350480799527136622e+00
1196 5.772460000000000946e+01 3.408075844519894648e+00
1197 5.752839999999999776e+01 3.368492808660870530e+00
1198 5.977400000000000091e+01 3.432449357237481902e+00
1199 5.891639999999999588e+01 3.463394883925308143e+00
1200 5.898560000000001224e+01 3.436232733968990871e+00
1201 5.878499999999998948e+01 3.070313624045595269e+00
1202 5.841140000000000043e+01 3.025030462987108315e+00
1203 5.844899999999999096e+01 3.265335837245535000e+00
1204 5.853419999999999845e+01 3.198262759374220110e+00
1205 5.945070000000000476e+01 3.192016555486516083e+00
1206 5.867739999999999867e+01 3.387218362019194462e+00
1207 5.839840000000000231e+01 3.164524124098281987e+00
1208 5.683010000000000161e+01 3.048394860332237055e+00
1209 5.570810000000000173e+01 2.927542060244395117e+00
1210 5.708740000000000236e+01 3.066024374006181663e+00
1211 5.840220000000000766e+01 3.101304773478414489e+00
1212 5.777920000000000300e+01 3.135074633561375723e+00
1213 5.830800000000001404e+01 3.078406007985301063e+00
1214 5.830309999999999349e+01 3.037245338213560242e+00
1215 5.698790000000000333e+01 3.280837761075667824e+00
1216 5.699399999999998556e+01 3.054162223916731644e+00
1217 5.800910000000000366e+01 2.907716694332513896e+00
1218 5.994199999999999307e+01 2.961883800894289376e+00
1219 5.872429999999999239e+01 3.011647115865336843e+00
1220 6.098200000000000642e+01 2.492645245517298935e+00
1221 6.158449999999999136e+01 2.741428398207766293e+00
1222 6.029189999999998406e+01 2.891399884917338792e+00
1223 5.990769999999999840e+01 2.637277770827335832e+00
1224 6.070940000000000225e+01 2.692747810694495314e+00
1225 6.082039999999998514e+01 2.934777392239485749e+00
1226 6.020499999999998408e+01 2.695691300946753355e+00
1227 5.932610000000001804e+01 2.079344592533907132e+00
1228 5.951720000000000255e+01 2.257340769135222747e+00
1229 6.051709999999999212e+01 2.514919095020752504e+00
1230 6.037069999999999936e+01 2.435561432298515072e+00
1231 5.975650000000000261e+01 2.573334327773987074e+00
1232 6.129529999999999745e+01 2.704577490200641421e+00
1233 5.991119999999999379e+01 2.528544458379167637e+00
1234 5.909189999999998832e+01 2.793001894825708487e+00
1235 5.928800000000001091e+01 2.727091153592046791e+00
1236 5.987769999999999015e+01 2.926316948059454859e+00
1237 5.982369999999999521e+01 2.867729490468025055e+00
1238 5.940560000000000684e+01 2.876604257105936480e+00
1239 6.105660000000000309e+01 3.104422729268679682e+00
1240 6.134060000000000912e+01 2.826627103457405532e+00
1241 6.122690000000000055e+01 2.767380542046936842e+00
1242 6.141959999999998843e+01 2.956396108778388765e+00
1243 6.115239999999998588e+01 2.936962763127922038e+00
1244 6.169989999999999242e+01 2.720202912376207038e+00
1245 6.111529999999999063e+01 3.184280765023712156e+00
1246 6.121289999999999054e+01 2.765890831992470655e+00
1247 6.154499999999999460e+01 2.961905251691890673e+00
1248 6.125990000000001601e+01 2.881882500120363844e+00
1249 6.167049999999998988e+01 2.803981678345990325e+00
1250 6.265799999999999415e+01 2.903190295175292590e+00
1251 6.081780000000001252e+01 3.141863410143731272e+00
1252 6.153729999999999478e+01 3.091314222220057140e+00
1253 6.188020000000001630e+01 3.059912653655329606e+00
1254 6.119460000000000122e+01 2.847619204177412655e+00
1255 6.195409999999999684e+01 2.750581010350358735e+00
1256 6.125379999999999114e+01 2.728789826644771210e+00
1257 6.068240000000000833e+01 2.837562182930974064e+00
1258 6.109890000000000043e+01 2.480076471502441482e+00
1259 6.187019999999999698e+01 2.909417039202183197e+00
1260 6.147759999999999536e+01 2.840394902473950101e+00
1261 6.116269999999999385e+01 2.929732535659185011e+00
1262 6.079860000000000042e+01 3.003101891711301707e+00
1263 6.183169999999999789e+01 2.878509657878534522e+00
1264 5.956669999999999021e+01 2.819415040482688095e+00
1265 6.126020000000001176e+01 2.640542773370657237e+00
1266 5.993530000000000513e+01 3.490522087095281112e+00
1267 5.884760000000001412e+01 3.071412774603894835e+00
1268 5.998580000000000467e+01 2.923091212740375866e+00
1269 5.901850000000001728e+01 2.646718861628488018e+00
1270 6.106210000000000093e+01 2.784249720211892321e+00
1271 6.064229999999999166e+01 2.878374940917183711e+00
1272 5.937109999999999843e+01 3.125262527292707482e+00
1273 6.129520000000000124e+01 3.204566602210039417e+00
1274 5.989270000000000493e+01 3.110326122852714814e+00
1275 5.964319999999999311e+01 2.758701723274917583e+00
1276 6.037480000000000757e+01 2.871030504540137418e+00
1277 6.056910000000001304e+01 2.762447822946163978e+00
1278 5.911330000000000240e+01 3.136112831276961721e+00
1279 5.951620000000000488e+01 3.048963871219204425e+00
1280 5.987710000000000576e+01 3.156367355758832094e+00
1281 5.848789999999998912e+01 3.145685169323210850e+00
1282 5.920750000000000313e+01 3.180380650566847045e+00
1283 5.884140000000000015e+01 3.149698590659112174e+00
1284 5.958319999999999794e+01 3.012096218250671420e+00
1285 5.836980000000001212e+01 3.122918924339856073e+00
1286 5.740059999999999718e+01 3.151874426749897928e+00
1287 5.828599999999998715e+01 2.956416591077786205e+00
1288 5.727210000000000178e+01 3.063957084311070389e+00
1289 5.705370000000000630e+01 2.861226803400946483e+00
1290 5.764490000000000691e+01 2.698520471387979125e+00
1291 5.760860000000000269e+01 2.778805581900252619e+00
1292 5.782849999999999824e+01 2.972971831770358175e+00
1293 5.818760000000001043e+01 2.639814349911750568e+00
1294 5.640240000000000009e+01 2.552926135241675887e+00
1295 5.658590000000000231e+01 2.896789223347118192e+00
1296 5.693559999999998666e+01 2.835044911813568103e+00
1297 5.671430000000000149e+01 2.805953363921075638e+00
1298 5.604910000000002412e+01 2.639473107364422422e+00
1299 5.830319999999998970e+01 2.644705436905970597e+00
1300 5.658859999999999957e+01 2.804957955478120546e+00
1301 5.679710000000000036e+01 2.679057083098454584e+00
1302 5.592979999999998597e+01 2.807295083884128406e+00
1303 5.772009999999998797e+01 2.647395190465525960e+00
1304 5.732520000000000948e+01 2.823433544109016147e+00
1305 5.803789999999999338e+01 2.888236592542238412e+00
1306 5.869520000000001403e+01 2.704252367660976653e+00
1307 5.775660000000000593e+01 2.915884065253623980e+00
1308 5.674419999999999931e+01 2.935856416448189066e+00
1309 5.641689999999999827e+01 2.761226920138944330e+00
1310 5.803170000000000073e+01 2.716059771157475655e+00
1311 5.744620000000001880e+01 2.625296302896113598e+00
1312 5.662300000000000466e+01 2.573763928568429726e+00
1313 5.770329999999999160e+01 2.627460690571791879e+00
1314 5.780890000000000839e+01 2.805573610600869738e+00
1315 5.861269999999999669e+01 2.619174858710277221e+00
1316 5.715740000000000975e+01 2.400724153666972338e+00
1317 5.829660000000001219e+01 2.357977103790450890e+00
1318 5.766069999999999851e+01 2.865934359070353654e+00
1319 5.913839999999999009e+01 2.296133269651393416e+00
1320 5.775009999999998911e+01 2.756859941037991923e+00
1321 5.677379999999999427e+01 2.723329867643653479e+00
1322 5.687280000000000513e+01 2.871710268811949796e+00
1323 5.625510000000000588e+01 2.865263306312352931e+00
1324 5.679509999999999081e+01 2.652459090070947045e+00
1325 5.699710000000000321e+01 2.888055954184405749e+00
1326 5.660940000000000794e+01 3.021250577492704537e+00
1327 5.564630000000001075e+01 2.803609605579921116e+00
1328 5.747949999999999449e+01 2.589926800606534130e+00
1329 5.676579999999999870e+01 2.686856047130176339e+00
1330 5.625419999999999021e+01 2.401796735362924373e+00
1331 5.694219999999999970e+01 2.131212063122766232e+00
1332 5.709619999999999607e+01 2.560621867437673504e+00
1333 5.589220000000001676e+01 2.589341209265399346e+00
1334 5.685879999999999512e+01 2.395829150419537257e+00
1335 5.541229999999999478e+01 2.282683962028033697e+00
1336 5.649039999999998685e+01 2.524381350351012188e+00
1337 5.607770000000000721e+01 2.471128341567875975e+00
1338 5.502729999999998967e+01 2.596126580215225133e+00
1339 5.418310000000000315e+01 2.612637947458468446e+00
1340 5.644829999999999615e+01 2.409079693679725853e+00
1341 5.519930000000001513e+01 2.618536396634577823e+00
1342 5.523250000000000171e+01 2.571090218662114513e+00
1343 5.547670000000000812e+01 2.347721208001495086e+00
1344 5.432489999999999952e+01 2.487200457241032225e+00
1345 5.415959999999999752e+01 2.605879982270864481e+00
1346 5.301999999999999602e+01 2.633864252386595162e+00
1347 5.480199999999999960e+01 2.631990056972099978e+00
1348 5.527980000000000160e+01 2.524509755972434544e+00
1349 5.511399999999999721e+01 2.385309851989883878e+00
1350 5.498229999999999507e+01 2.370593927795310751e+00
1351 5.395610000000000639e+01 2.641553155721080959e+00
1352 5.409960000000000946e+01 2.706093725649575621e+00
1353 5.412849999999999540e+01 2.514125892333157974e+00
1354 5.545549999999999358e+01 2.890890259504846682e+00
1355 5.645270000000001431e+01 2.307051243579127942e+00
1356 5.633259999999999934e+01 2.314985201248595637e+00
1357 5.651879999999999882e+01 2.435808323329238689e+00
1358 5.550879999999999370e+01 2.589445081093630918e+00
1359 5.485239999999998872e+01 2.786891564449538450e+00
1360 5.387590000000000146e+01 2.914129632411708748e+00
1361 5.344750000000000512e+01 2.638990314968965301e+00
1362 5.571549999999999869e+01 2.592685486614216828e+00
1363 5.548579999999999757e+01 2.729943711507620385e+00
1364 5.458740000000000236e+01 2.527895898173023959e+00
1365 5.358649999999998670e+01 2.494786963349775899e+00
1366 5.587469999999999715e+01 2.614266392412984530e+00
1367 5.417360000000000753e+01 2.519982188825944824e+00
1368 5.424479999999999791e+01 2.657113600883485027e+00
1369 5.463240000000000407e+01 2.641564864242406330e+00
1370 5.584359999999999502e+01 2.776153796532173423e+00
1371 5.508500000000000085e+01 2.656827324084122033e+00
1372 5.426720000000000255e+01 2.601209810453589899e+00
1373 5.508409999999999229e+01 2.696521194891670081e+00
1374 5.479690000000000794e+01 2.569634881554186734e+00
1375 5.541870000000000118e+01 2.711568940761049262e+00
1376 5.367480000000000473e+01 2.491257214339779757e+00
1377 5.559270000000001488e+01 2.746829703585571547e+00
1378 5.503239999999998133e+01 2.794851293360703703e+00
1379 5.504779999999998097e+01 2.830882452169287244e+00
1380 5.590829999999999700e+01 2.818722428778683842e+00
1381 5.505600000000000449e+01 2.881215044039580064e+00
1382 5.526500000000000057e+01 2.888041673868297465e+00
1383 5.643419999999999703e+01 2.900697626089282721e+00
1384 5.588159999999999172e+01 2.918070720870212131e+00
1385 5.603139999999999787e+01 2.773751542946844229e+00
1386 5.569660000000000366e+01 2.622530718981190834e+00
1387 5.563619999999999521e+01 2.797972192142016201e+00
1388 5.456840000000001112e+01 2.747819928961867220e+00
1389 5.462800000000000011e+01 2.645358387818179668e+00
1390 5.398709999999998388e+01 2.626067781779442445e+00
1391 5.405689999999999884e+01 2.931966465446015135e+00
1392 5.501549999999998875e+01 2.420506216166362190e+00
1393 5.630879999999999797e+01 2.405754182787593010e+00
1394 5.566800000000000637e+01 2.503534639265053485e+00
1395 5.539860000000000184e+01 2.387460565538203738e+00
1396 5.535500000000000398e+01 2.601581624704480067e+00
1397 5.519550000000000267e+01 2.429518543353805793e+00
1398 5.597450000000001324e+01 2.043709297454018969e+00
1399 5.425009999999998911e+01 2.756892289245264749e+00
1400 5.486229999999999052e+01 2.466049460270413274e+00
1401 5.507340000000000657e+01 2.405820452984802404e+00
1402 5.456189999999999429e+01 2.089689107140102919e+00
1403 5.527129999999999654e+01 2.030419678416262030e+00
1404 5.468469999999999942e+01 2.339962766904636116e+00
1405 5.389020000000000721e+01 2.099420731535248663e+00
1406 5.419070000000000675e+01 1.995616852128684560e+00
1407 5.372030000000000882e+01 2.037077494966747615e+00
1408 5.350270000000000437e+01 2.179737984368763648e+00
1409 5.323210000000000264e+01 2.407654924298745946e+00
1410 5.361849999999999739e+01 2.214606286114983114e+00
1411 5.417850000000000676e+01 2.493385504189032709e+00
1412 5.376149999999999807e+01 2.092354024179464922e+00
1413 5.395509999999999451e+01 2.211930834022618697e+00
1414 5.453130000000000166e+01 2.023663514643676553e+00
1415 5.357249999999999091e+01 2.172006423217943016e+00
1416 5.426989999999999270e+01 2.283673767091087825e+00
1417 5.424949999999999761e+01 2.349385283962593718e+00
1418 5.537400000000000233e+01 2.336005366004110684e+00
1419 5.565579999999998506e+01 2.569755803184419207e+00
1420 5.361519999999999442e+01 2.459764713951315684e+00
1421 5.428709999999998814e+01 2.221716387053036978e+00
1422 5.351340000000000430e+01 2.260691208900499127e+00
1423 5.456320000000000903e+01 2.404542016268378823e+00
1424 5.294050000000000011e+01 2.835500088608709390e+00
1425 5.197949999999999449e+01 2.827190796974975662e+00
1426 5.281939999999999458e+01 2.645871741411513600e+00
1427 5.290579999999999927e+01 2.733713492303098125e+00
1428 5.167870000000000630e+01 2.700879865988118578e+00
1429 5.371230000000000615e+01 2.879340912518001616e+00
1430 5.439680000000000604e+01 2.564697469098450977e+00
1431 5.377259999999999707e+01 2.496606114708525670e+00
1432 5.337870000000000203e+01 2.634136067195466335e+00
1433 5.371829999999999927e+01 2.421705246412122037e+00
1434 5.407690000000000197e+01 2.245075331586892986e+00
1435 5.339379999999999882e+01 2.532936822741537863e+00
1436 5.298440000000000794e+01 2.479176648002316075e+00
1437 5.510830000000000695e+01 2.035413967845361771e+00
1438 5.416539999999999822e+01 2.359545242626214456e+00
1439 5.439389999999999503e+01 2.533796131203140067e+00
1440 5.483249999999999602e+01 2.356065689343147529e+00
1441 5.626720000000001676e+01 2.232193996497616517e+00
1442 5.701209999999999667e+01 2.448936182202386291e+00
1443 5.624209999999999354e+01 2.285969639890258698e+00
1444 5.651400000000001000e+01 2.267738873856512072e+00
1445 5.803740000000000521e+01 2.538693489179030482e+00
1446 5.576810000000000400e+01 2.270284837746135764e+00
1447 5.585780000000001166e+01 2.561342868106494031e+00
1448 5.523869999999999436e+01 2.492985302904932698e+00
1449 5.639660000000001361e+01 2.510681445743366158e+00
1450 5.590950000000000131e+01 2.390149585800018794e+00
1451 5.619659999999998945e+01 2.228603466747729911e+00
1452 5.852769999999999584e+01 2.370834011587483303e+00
1453 5.836439999999998918e+01 2.308648706927929339e+00
1454 5.897559999999998581e+01 2.265523502857562654e+00
1455 5.813029999999999831e+01 2.220467554480362260e+00
1456 5.706329999999999103e+01 2.141048768828023974e+00
1457 5.738219999999999743e+01 2.324984605970542795e+00
1458 5.630590000000000828e+01 2.597926427845869579e+00
1459 5.587969999999999260e+01 2.406678935899011051e+00
1460 5.790769999999999840e+01 2.271592531793499514e+00
1461 5.724739999999998474e+01 2.253198531421498174e+00
1462 5.507849999999999824e+01 2.224253423623306247e+00
1463 5.615030000000001564e+01 2.207713029471900956e+00
1464 5.797180000000000888e+01 2.340413439544389629e+00
1465 5.699610000000001264e+01 2.164148503337974816e+00
1466 5.670159999999999911e+01 2.529671156889764738e+00
1467 5.625480000000001013e+01 2.520729029070756688e+00
1468 5.612359999999999616e+01 2.363612565967612156e+00
1469 5.583240000000000691e+01 2.287547798844867586e+00
1470 5.595450000000001012e+01 2.440433732454130311e+00
1471 5.755930000000000746e+01 2.324287123076665296e+00
1472 5.640789999999999793e+01 2.384790895340721750e+00
1473 5.665210000000000434e+01 2.416088703773104029e+00
1474 5.720300000000001006e+01 2.213478341886362610e+00
1475 5.600189999999999912e+01 2.274314244887896130e+00
1476 5.659839999999999094e+01 2.482984442561007921e+00
1477 5.715709999999999980e+01 2.664337186712672167e+00
1478 5.602690000000001191e+01 2.587807203889037844e+00
1479 5.603020000000000067e+01 2.792269332997803666e+00
1480 5.719049999999998590e+01 2.960110331136323936e+00
1481 5.492819999999998970e+01 2.838515604677910531e+00
1482 5.650059999999999860e+01 2.695020814761919681e+00
1483 5.473859999999998394e+01 2.607416886882494289e+00
1484 5.548120000000000118e+01 2.709433097162577742e+00
1485 5.492189999999997951e+01 2.658519190169594815e+00
1486 5.361029999999999518e+01 2.535771908216509996e+00
1487 5.305010000000000048e+01 2.378205770008138042e+00
1488 5.230929999999999325e+01 2.567072427980948035e+00
1489 5.287570000000000903e+01 2.264285942742214619e+00
1490 5.465469999999997697e+01 2.331335154047997182e+00
1491 5.383840000000000003e+01 2.106801443420807995e+00
1492 5.327829999999998734e+01 2.242995229709594973e+00
1493 5.442360000000000753e+01 2.348132552050671507e+00
1494 5.346839999999998838e+01 2.330723950192299831e+00
1495 5.406370000000000431e+01 2.410275359891478786e+00
1496 5.464719999999998379e+01 2.595424847303423377e+00
1497 5.399540000000000362e+01 2.379304131883941853e+00
1498 5.335420000000000584e+01 2.680942011308711237e+00
1499 5.266580000000000439e+01 2.683690197843259906e+00
1500 5.322650000000000148e+01 2.444499908467987925e+00
1501 5.327500000000001279e+01 2.424181408228353263e+00
1502 5.232669999999998112e+01 2.455343499492484316e+00
1503 5.395259999999999678e+01 2.358349124281644560e+00
1504 5.329950000000000188e+01 2.409502897383607678e+00
1505 5.417570000000000618e+01 2.698483718776158113e+00
1506 5.294959999999999667e+01 2.980855941168576440e+00
1507 5.249600000000000222e+01 2.599467491622082349e+00
1508 5.321850000000000591e+01 2.706053530974581456e+00
1509 5.553119999999999834e+01 2.265034866839802596e+00
1510 5.417929999999999069e+01 2.666806839742991375e+00
1511 5.471460000000000434e+01 2.245372161134985944e+00
1512 5.349360000000001492e+01 2.590460899531200845e+00
1513 5.327829999999998734e+01 2.442881171997524525e+00
1514 5.266109999999999047e+01 2.384099038316151997e+00
1515 5.175519999999998788e+01 2.358168462599735005e+00
1516 5.112189999999999657e+01 2.299021814707289835e+00
1517 5.239439999999999742e+01 2.668375077083429581e+00
1518 5.304969999999999430e+01 2.775075128802822366e+00
1519 5.216379999999999484e+01 2.520012902347922079e+00
1520 5.158830000000000382e+01 2.643168426434456819e+00
1521 5.204949999999998766e+01 2.611655021724729853e+00
1522 5.185009999999999764e+01 2.595346039452156806e+00
1523 5.287000000000001876e+01 2.282552702567894443e+00
1524 5.109980000000000189e+01 2.383237260114905443e+00
1525 5.053499999999999659e+01 2.115590009902674762e+00
1526 5.063199999999999790e+01 2.292688668354253334e+00
1527 5.015790000000000504e+01 2.533812486057324342e+00
1528 5.080960000000000321e+01 2.564765100745094450e+00
1529 5.189760000000001128e+01 2.647724683950353430e+00
1530 5.262640000000000384e+01 2.646850530725147976e+00
1531 5.198560000000001224e+01 2.648248657509336024e+00
1532 5.112330000000001462e+01 2.650536094924949460e+00
1533 5.180409999999999116e+01 2.777324351691750071e+00
1534 5.213760000000002037e+01 2.737968970240531874e+00
1535 5.176809999999998979e+01 2.829648143232653013e+00
1536 5.207469999999999288e+01 2.944563865923101265e+00
1537 5.180429999999999779e+01 2.827229736066738219e+00
1538 5.228949999999999676e+01 2.680142645923906830e+00
1539 5.198830000000000240e+01 2.900344927849099363e+00
1540 5.208180000000000831e+01 2.719247064538270031e+00
1541 5.293010000000001725e+01 2.465020733077107007e+00
1542 5.209810000000000230e+01 2.706612505420751269e+00
1543 5.188540000000000418e+01 2.634869412703407576e+00
1544 5.106019999999999470e+01 2.612320923623281832e+00
1545 5.124339999999999407e+01 2.560775683655247104e+00
1546 5.143150000000000688e+01 2.293123100162745676e+00
1547 5.200269999999999015e+01 2.507953612110877639e+00
1548 5.121379999999999200e+01 2.496825904623708237e+00
1549 5.356129999999999569e+01 2.660187813012456992e+00
1550 5.241030000000000655e+01 2.396590440709467362e+00
1551 4.997729999999999961e+01 2.303873983207414877e+00
1552 5.176609999999999445e+01 2.346174915580677922e+00
1553 5.176709999999999212e+01 2.429890996423502703e+00
1554 5.072029999999999461e+01 2.313443033770228752e+00
1555 5.180209999999999582e+01 2.335846997236762146e+00
1556 5.268899999999998585e+01 2.383742901405267123e+00
1557 5.385809999999999320e+01 2.420741726103798452e+00
1558 5.285529999999999973e+01 2.484136377194295253e+00
1559 5.349429999999998842e+01 2.197991503736990815e+00
1560 5.279050000000000864e+01 2.556922138529055477e+00
1561 5.406879999999999598e+01 2.643565587989070931e+00
1562 5.504569999999999652e+01 2.293211952807677090e+00
1563 5.438790000000000191e+01 2.350310922941898362e+00
1564 5.342300000000001603e+01 2.514624848759751341e+00
1565 5.371669999999998879e+01 2.769170451687652967e+00
1566 5.308149999999999125e+01 2.540937972973759340e+00
1567 5.379039999999999822e+01 2.716095219612154832e+00
1568 5.477490000000000236e+01 2.487674131493109897e+00
1569 5.443999999999999773e+01 2.566662640473031942e+00
1570 5.437620000000001852e+01 2.655658855726766188e+00
1571 5.609799999999999898e+01 2.680890807175853485e+00
1572 5.498719999999999430e+01 2.424579928152503339e+00
1573 5.362069999999999936e+01 2.451497779011843292e+00
1574 5.509989999999999100e+01 2.523769152379036651e+00
1575 5.478310000000000457e+01 2.849805173077626375e+00
1576 5.374170000000000158e+01 2.764074022254106922e+00
1577 5.287019999999998987e+01 2.394988433792530902e+00
1578 5.296800000000000352e+01 2.839785342239797394e+00
1579 5.255969999999999942e+01 2.451865008620988107e+00
1580 5.339479999999999649e+01 2.484020146456143774e+00
1581 5.207970000000000255e+01 2.291214189136406176e+00
1582 5.260139999999999816e+01 2.281149381781035324e+00
1583 5.217970000000000397e+01 2.103313231665697725e+00
1584 5.166770000000001062e+01 2.324627935928672340e+00
1585 5.096699999999999875e+01 2.598236334516165424e+00
1586 5.270810000000000173e+01 2.415003947098223414e+00
1587 5.280669999999999931e+01 2.351601545861882858e+00
1588 5.204790000000000560e+01 2.368861812031254566e+00
1589 5.226269999999999527e+01 2.294071838565653998e+00
1590 5.207549999999999812e+01 2.361615288843633476e+00
1591 5.284339999999999549e+01 2.418251290085462024e+00
1592 5.322489999999999100e+01 2.274739506954587487e+00
1593 5.287670000000000670e+01 2.283627417180831731e+00
1594 5.258229999999999649e+01 2.664621853190428880e+00
1595 5.264849999999999852e+01 2.500908859294956432e+00
1596 5.295969999999999800e+01 2.392912731484372557e+00
1597 5.463990000000001146e+01 2.593893491356189074e+00
1598 5.444200000000000728e+01 2.380431093310621193e+00
1599 5.409270000000000067e+01 2.605740864034641113e+00
1600 5.474410000000000309e+01 2.356084674730515083e+00
1601 5.513660000000000849e+01 2.657616404223904993e+00
1602 5.403530000000000655e+01 2.657506107330705358e+00
1603 5.392539999999998912e+01 2.636559055283989039e+00
1604 5.429670000000000130e+01 2.657759774791544238e+00
1605 5.407799999999999585e+01 2.309361641233351303e+00
1606 5.415999999999998948e+01 2.597440495949811190e+00
1607 5.337519999999998532e+01 2.870768745127339372e+00
1608 5.399690000000000367e+01 2.974535972971246611e+00
1609 5.400230000000000530e+01 3.055509306236850353e+00
1610 5.399339999999999407e+01 2.989163684377287300e+00
1611 5.445909999999999940e+01 2.941234398088666602e+00
1612 5.398839999999999151e+01 2.843048795219666136e+00
1613 5.366349999999999909e+01 3.093068014528615794e+00
1614 5.404760000000000275e+01 2.784784103301367164e+00
1615 5.426770000000000493e+01 3.021654821534054847e+00
1616 5.357930000000001058e+01 3.017647926862906615e+00
1617 5.336069999999999425e+01 2.778626058054591397e+00
1618 5.511279999999997870e+01 2.820996527470390092e+00
1619 5.397790000000001243e+01 2.811026187088978556e+00
1620 5.359029999999999916e+01 2.928679917727438742e+00
1621 5.431199999999999051e+01 2.586940588803693153e+00
1622 5.421540000000000958e+01 2.687586598046656672e+00
1623 5.361350000000000904e+01 2.662266872892347980e+00
1624 5.256809999999999405e+01 3.030233216189803791e+00
1625 5.235199999999999676e+01 2.799509510610742602e+00
1626 5.164080000000001291e+01 2.998748967152802702e+00
1627 5.211069999999999425e+01 2.684148950878099349e+00
1628 5.346750000000000824e+01 2.517469078757472722e+00
1629 5.337210000000000321e+01 2.538762211098156474e+00
1630 5.333030000000000825e+01 2.790295371551191117e+00
1631 5.280700000000000216e+01 2.774938438956800368e+00
1632 5.325410000000000821e+01 2.553851323883204127e+00
1633 5.297939999999998406e+01 2.592250599768470831e+00
1634 5.291410000000000480e+01 2.577361904060040843e+00
1635 5.277430000000000376e+01 2.283671839494457512e+00
1636 5.328849999999999909e+01 2.265833862510665320e+00
1637 5.216380000000000194e+01 2.591227980707215828e+00
1638 5.228859999999999530e+01 2.522031445481994982e+00
1639 5.174939999999999429e+01 2.479812830033750526e+00
1640 5.226539999999999964e+01 2.627757848813318642e+00
1641 5.253870000000000573e+01 2.507479018955093952e+00
1642 5.106279999999999575e+01 2.429562254398927479e+00
1643 5.142300000000000182e+01 2.408560447653328218e+00
1644 4.954340000000000543e+01 2.556108988677908922e+00
1645 4.994109999999999161e+01 2.630423269076670678e+00
1646 5.074660000000000792e+01 2.650231807219888491e+00
1647 5.042180000000001172e+01 2.234888169014280113e+00
1648 5.124559999999998894e+01 2.380908908799325818e+00
1649 4.952340000000000231e+01 2.292781041006750620e+00
1650 4.943310000000001736e+01 2.380888656468420628e+00
1651 4.981419999999998538e+01 2.219714019417816875e+00
1652 5.093030000000000257e+01 2.132667461302863110e+00
1653 5.018830000000001235e+01 2.134464103820910008e+00
1654 5.176670000000000016e+01 2.482013962591668843e+00
1655 5.051899999999999835e+01 2.603618322642548666e+00
1656 5.123219999999999885e+01 2.291095719955847265e+00
1657 5.031889999999999930e+01 2.097852955881321702e+00
1658 5.176479999999999393e+01 2.118081381344919301e+00
1659 5.182790000000001385e+01 1.854367130451788137e+00
1660 5.212129999999999797e+01 2.254150580706621998e+00
1661 5.121490000000000009e+01 2.176639720877113771e+00
1662 5.206700000000000728e+01 2.398043592180925554e+00
1663 5.405659999999998888e+01 2.455346397557786720e+00
1664 5.184410000000000451e+01 2.352237767424883330e+00
1665 5.078470000000000084e+01 2.385951512604562730e+00
1666 5.179250000000000398e+01 2.165302309724903562e+00
1667 5.385360000000000724e+01 2.273427511929949407e+00
1668 5.243620000000000658e+01 2.345810141081327682e+00
1669 5.078149999999999409e+01 2.454936663643280337e+00
1670 5.176689999999999969e+01 2.471138612967714643e+00
1671 5.280980000000000985e+01 2.411441298891598528e+00
1672 5.285150000000000858e+01 2.173602266400180394e+00
1673 5.328679999999999239e+01 2.245496425737525392e+00
1674 5.268379999999999797e+01 2.466420365225684197e+00
1675 5.268540000000000134e+01 2.340769301319546969e+00
1676 5.232630000000000337e+01 2.329524962411864575e+00
1677 5.316729999999999734e+01 2.662005355084771097e+00
1678 5.281280000000000285e+01 2.477639119807402590e+00
1679 5.342079999999999984e+01 2.524133021058914128e+00
1680 5.412089999999998469e+01 2.222760316475890452e+00
1681 5.384189999999999543e+01 2.689821736565455979e+00
1682 5.280909999999998661e+01 2.167542752634881609e+00
1683 5.326419999999999533e+01 2.351601906786095153e+00
1684 5.274819999999999709e+01 2.451692553726914525e+00
1685 5.169439999999999458e+01 2.198267593356186822e+00
1686 5.277649999999998442e+01 1.811551705720816363e+00
1687 5.213019999999998788e+01 2.126858831234456737e+00
1688 5.315719999999998890e+01 2.006379983452785787e+00
1689 5.408999999999999631e+01 2.031266393164618655e+00
1690 5.387440000000000140e+01 1.642421630398235965e+00
1691 5.302129999999999654e+01 2.018327728715036962e+00
1692 5.251849999999999596e+01 1.914994024142112172e+00
1693 5.242100000000000648e+01 2.087395971060594047e+00
1694 5.429339999999999833e+01 1.772355467167915366e+00
1695 5.314879999999999427e+01 2.006412392306227588e+00
1696 5.366289999999999338e+01 2.041177781208682429e+00
1697 5.359779999999999234e+01 1.753042574497265527e+00
1698 5.349009999999999820e+01 1.770774405309721855e+00
1699 5.205090000000001282e+01 2.029652702927276398e+00
1700 5.203550000000001319e+01 2.281461415956886007e+00
1701 5.168759999999999621e+01 2.073383840971082748e+00
1702 5.079010000000000247e+01 2.364820886346362894e+00
1703 5.165370000000000061e+01 2.387111553844939227e+00
1704 5.266900000000000404e+01 2.330857492426339217e+00
1705 5.358430000000000604e+01 2.295830435920736878e+00
1706 5.396950000000000358e+01 2.537976739944635352e+00
1707 5.322050000000000125e+01 2.603632395807825795e+00
1708 5.317340000000001510e+01 2.466907063916272236e+00
1709 5.231449999999998823e+01 2.505895207804987646e+00
1710 5.232650000000001000e+01 2.026484525600923181e+00
1711 5.185379999999999967e+01 2.177926557072115354e+00
1712 5.173760000000000758e+01 2.519375680997179234e+00
1713 5.221970000000000312e+01 2.398375571193970046e+00
1714 5.278790000000000049e+01 2.505870925347113420e+00
1715 5.131920000000000215e+01 2.490616879008090034e+00
1716 5.264289999999999736e+01 2.450035665964885645e+00
1717 5.292970000000000397e+01 2.235066249689257045e+00
1718 5.242830000000000013e+01 2.175504454258827991e+00
1719 5.317920000000000158e+01 2.206338441400139683e+00
1720 5.211369999999999436e+01 2.286825050260732350e+00
1721 5.280179999999999296e+01 2.446770669270007748e+00
1722 5.308030000000000115e+01 2.536708319949299906e+00
1723 5.126170000000000471e+01 2.270231481699608533e+00
1724 5.182429999999999382e+01 2.417483995913932926e+00
1725 5.278430000000000888e+01 2.355380873765430483e+00
1726 5.174970000000000425e+01 2.251508949682412997e+00
1727 5.119270000000000209e+01 2.337519758312215590e+00
1728 5.083319999999999794e+01 2.372093111157316692e+00
1729 5.052139999999999276e+01 2.357040248277487482e+00
1730 5.027909999999999258e+01 2.431644117567371755e+00
1731 4.970320000000001670e+01 2.364725820893406993e+00
1732 4.997949999999999449e+01 2.487684606717659452e+00
1733 5.038510000000000133e+01 2.342918618838477407e+00
1734 5.112750000000001194e+01 2.401397708106676632e+00
1735 5.003870000000000573e+01 2.289348866053402265e+00
1736 5.166700000000000870e+01 2.496979745612686763e+00
1737 5.072739999999999583e+01 2.454505386427171310e+00
1738 5.154200000000000870e+01 2.380995176391586199e+00
1739 5.116710000000000491e+01 2.643201983296016522e+00
1740 5.041929999999999978e+01 2.317088123162345692e+00
1741 5.010439999999998406e+01 2.423601250618590441e+00
1742 5.023009999999999309e+01 2.423415243927462104e+00
1743 5.025679999999999836e+01 2.423852596178240670e+00
1744 4.982880000000000109e+01 2.455983041065226580e+00
1745 4.898610000000000753e+01 2.754243368785699531e+00
1746 4.920120000000000005e+01 2.354739940630388162e+00
1747 5.076220000000002130e+01 2.081644123763713772e+00
1748 5.017240000000001032e+01 2.167813258101352059e+00
1749 4.911129999999999285e+01 2.178614247750160882e+00
1750 5.033900000000000574e+01 2.130809172591482170e+00
1751 4.976129999999999143e+01 2.140796529448793617e+00
1752 4.873810000000001708e+01 2.281922118412457845e+00
1753 4.945820000000000505e+01 2.174069743131530341e+00
1754 5.100749999999998607e+01 2.292547293405307052e+00
1755 5.036689999999999401e+01 1.910551463452371701e+00
1756 5.013750000000000284e+01 2.051623089775506781e+00
1757 5.026860000000000639e+01 2.031349613434378476e+00
1758 5.197619999999999152e+01 2.225455977547073250e+00
1759 5.096290000000000475e+01 1.855655801731560306e+00
1760 5.010840000000000316e+01 2.186374950002857531e+00
1761 4.981040000000001555e+01 2.011702085796999828e+00
1762 5.037770000000001147e+01 2.200829096158990694e+00
1763 5.012809999999998922e+01 2.469444553842017775e+00
1764 5.062479999999997915e+01 2.097670981827226999e+00
1765 4.995460000000001344e+01 1.925146698825831670e+00
1766 5.001780000000000825e+01 2.107480813198544300e+00
1767 5.030140000000000100e+01 2.201136938493377659e+00
1768 5.110739999999999839e+01 2.111471503951687367e+00
1769 5.111050000000000182e+01 2.145436462004875811e+00
1770 5.167440000000001277e+01 2.167981236542420032e+00
1771 5.118039999999999878e+01 2.297640514092663899e+00
1772 5.119770000000000465e+01 2.300263952354164143e+00
1773 5.072729999999999961e+01 2.164922571479173552e+00
1774 5.165669999999998652e+01 2.390018916347734557e+00
1775 5.057689999999998776e+01 2.517016576127380389e+00
1776 5.121490000000000009e+01 2.410100417928680905e+00
1777 5.045109999999998962e+01 2.520041387457753412e+00
1778 5.126309999999999434e+01 2.513208000643798457e+00
1779 5.110210000000000719e+01 2.671018782131642233e+00
1780 5.107410000000000849e+01 2.518771274748860645e+00
1781 5.105340000000001766e+01 2.409506016178419863e+00
1782 5.114909999999999712e+01 2.670217070670471760e+00
1783 5.148369999999998470e+01 2.820046246163349313e+00
1784 5.083060000000000400e+01 2.628084833486163507e+00
1785 5.187310000000000088e+01 2.847517352800505552e+00
1786 5.066129999999999711e+01 2.803189001922631984e+00
1787 5.182529999999999148e+01 2.741626572037117793e+00
1788 5.060699999999999221e+01 2.639153237309268984e+00
1789 5.064289999999999736e+01 2.631971907999778981e+00
1790 5.050050000000000239e+01 2.704060628480803974e+00
1791 5.068290000000000362e+01 3.086632346830442408e+00
1792 5.085410000000000252e+01 2.873757212170157782e+00
1793 5.121790000000000731e+01 2.790665641831711508e+00
1794 5.166819999999999879e+01 2.784970665554665548e+00
1795 5.176820000000001443e+01 2.697940532702675753e+00
1796 5.146159999999999002e+01 3.182941358555008371e+00
1797 5.108129999999999882e+01 2.882315383593544222e+00
1798 5.101599999999999824e+01 2.959785818264557999e+00
1799 5.084849999999998715e+01 2.949946813503593557e+00
1800 5.212089999999999179e+01 2.909536573837832929e+00
1801 5.174979999999999336e+01 3.275975411690386974e+00
1802 5.108809999999998297e+01 2.858308857436508976e+00
1803 5.210520000000000351e+01 2.750673164518096403e+00
1804 5.218290000000000362e+01 3.150611627049579422e+00
1805 5.186059999999999803e+01 2.763410907194223665e+00
1806 4.932300000000001461e+01 2.575203650199338945e+00
1807 4.987770000000000437e+01 2.411935789049949097e+00
1808 5.000099999999999767e+01 2.451277534266570690e+00
1809 5.055170000000001096e+01 2.539485518860070457e+00
1810 5.060820000000000363e+01 2.557426774709297579e+00
1811 5.118650000000000233e+01 2.607922516582883432e+00
1812 5.221950000000000358e+01 2.667153293775968326e+00
1813 5.296509999999999252e+01 2.938625483878474665e+00
1814 5.148690000000000566e+01 2.741919693298839888e+00
1815 5.160300000000000864e+01 2.413404193250686891e+00
1816 5.243370000000000175e+01 2.262742376078195949e+00
1817 5.226179999999999382e+01 2.349704206490681013e+00
1818 5.198359999999998848e+01 2.767979221742822293e+00
1819 5.252880000000000393e+01 2.684366733142101946e+00
1820 5.117760000000000531e+01 2.612893666416603367e+00
1821 5.161159999999998860e+01 2.552229118241542416e+00
1822 5.039059999999999206e+01 2.762851956222048155e+00
1823 4.986099999999999710e+01 2.890061625640532039e+00
1824 5.150279999999999347e+01 2.986488440962060231e+00
1825 5.206609999999999161e+01 2.668577571385175151e+00
1826 5.114790000000000703e+01 2.696528830645056996e+00
1827 5.038339999999997332e+01 2.597873459581894195e+00
1828 4.986180000000000234e+01 2.332880120794894374e+00
1829 4.993869999999999720e+01 2.555946828574491292e+00
1830 5.053140000000000498e+01 2.470072954793036235e+00
1831 5.113179999999998415e+01 2.474623263852499644e+00
1832 5.017540000000000333e+01 2.645211266042847509e+00
1833 4.947269999999998902e+01 2.556050314547817948e+00
1834 5.025460000000000349e+01 2.479838243111835983e+00
1835 5.035439999999999827e+01 2.507141426405777640e+00
1836 4.998260000000000502e+01 2.571105795567347307e+00
1837 4.873030000000000683e+01 2.658716276796003086e+00
1838 4.922729999999999961e+01 2.544930604260163154e+00
1839 4.954269999999999641e+01 2.609854856213272178e+00
1840 4.873270000000000124e+01 2.800541212069552532e+00
1841 4.750609999999999644e+01 2.314190358311087437e+00
1842 4.882789999999998543e+01 2.540668987589686179e+00
1843 4.893400000000000460e+01 2.647959023474494966e+00
1844 4.977060000000000883e+01 2.795936898787237723e+00
1845 4.974159999999999826e+01 2.614259381163238416e+00
1846 4.950399999999998357e+01 2.795408986177156496e+00
1847 5.018180000000000263e+01 2.687676174318625488e+00
1848 4.946889999999999787e+01 2.421307635245880885e+00
1849 5.053170000000000783e+01 2.609613469558278886e+00
1850 5.104509999999999792e+01 2.573559922461492455e+00
1851 5.162910000000000821e+01 2.387010719393609648e+00
1852 5.124770000000000891e+01 2.820797926208113982e+00
1853 5.196480000000000388e+01 2.665815021339627222e+00
1854 5.027470000000000283e+01 2.773517389615576256e+00
1855 5.019349999999998602e+01 2.951550792803674383e+00
1856 5.097619999999999152e+01 2.842323239534870538e+00
1857 5.217759999999999820e+01 2.885266043539139513e+00
1858 5.013589999999999947e+01 2.535240575270914398e+00
1859 5.005530000000000257e+01 3.162993338674616961e+00
1860 4.974320000000000164e+01 2.806350164893896881e+00
1861 4.987210000000001031e+01 2.738774526042623947e+00
1862 5.001039999999998997e+01 3.171835096911565177e+00
1863 4.885489999999998645e+01 2.919988937393427797e+00
1864 4.903609999999999758e+01 3.055315480355506264e+00
1865 4.870809999999999462e+01 3.198677855692879657e+00
1866 4.963320000000000931e+01 3.088968228713270481e+00
1867 4.975780000000000314e+01 3.131217898518083409e+00
1868 5.018510000000000559e+01 2.975258031583142504e+00
1869 4.988600000000000279e+01 2.900723063306802185e+00
1870 4.937119999999998754e+01 2.868481401020408050e+00
1871 4.853579999999999472e+01 2.910221652726816099e+00
1872 4.772150000000000603e+01 2.856725687303559802e+00
1873 4.736909999999999599e+01 2.907589882445596796e+00
1874 4.871949999999999648e+01 3.275857659071895966e+00
1875 4.965409999999999258e+01 3.009815533301002155e+00
1876 4.809920000000000329e+01 3.008424595697888115e+00
1877 4.789639999999999276e+01 3.131985156733664954e+00
1878 4.990450000000000585e+01 3.028387936262459501e+00
1879 4.853539999999999566e+01 3.191549213469846880e+00
1880 4.783759999999999479e+01 2.900682392472502258e+00
1881 4.866929999999999268e+01 2.586822902809545077e+00
1882 4.542979999999999308e+01 3.002127690155766526e+00
1883 4.731280000000000285e+01 2.670953078584496598e+00
1884 4.662119999999998754e+01 2.848657908208705347e+00
1885 4.754160000000000252e+01 2.818320147179876223e+00
1886 4.733749999999999858e+01 2.456130569106618644e+00
1887 4.768970000000000198e+01 2.716464717330228762e+00
1888 4.795430000000000348e+01 2.459375607852529289e+00
1889 4.826370000000000005e+01 2.638989551040322290e+00
1890 4.423539999999999139e+01 2.537866159197525562e+00
1891 4.559630000000000649e+01 2.439871703696733007e+00
1892 4.573730000000000473e+01 2.622760419958331202e+00
1893 4.594869999999999521e+01 2.654062269521948902e+00
1894 4.555920000000000414e+01 3.123406092393366418e+00
1895 4.637660000000001048e+01 2.801766901796078901e+00
1896 4.597410000000000707e+01 2.486554492565968388e+00
1897 4.590300000000000580e+01 2.556994827918116275e+00
1898 4.620609999999999218e+01 2.450345703059059854e+00
1899 4.662039999999999651e+01 2.403448331460445342e+00
1900 4.690370000000002193e+01 2.528982803520023914e+00
1901 4.585999999999999943e+01 2.308217747527299579e+00
1902 4.774459999999999837e+01 2.581188778838153564e+00
1903 4.680750000000000455e+01 2.748700298777587481e+00
1904 4.669670000000000698e+01 2.229200767203348477e+00
1905 4.793329999999999558e+01 2.271307207424834385e+00
1906 4.818169999999999931e+01 2.444067525765194482e+00
1907 4.722349999999999426e+01 2.414607473793617842e+00
1908 4.613369999999999749e+01 2.500517486541535828e+00
1909 4.647740000000000293e+01 2.296944779919621649e+00
1910 4.513300000000000267e+01 2.687898645782611950e+00
1911 4.590979999999999706e+01 2.535610229905219004e+00
1912 4.564369999999998839e+01 2.594846826018830654e+00
1913 4.581569999999999254e+01 2.478151266670378217e+00
1914 4.611909999999999599e+01 2.603942941867198879e+00
1915 4.610019999999999385e+01 2.416155793404059171e+00
1916 4.708470000000000510e+01 2.229977414795943691e+00
1917 4.633010000000000161e+01 2.376620871005722613e+00
1918 4.572710000000000719e+01 2.450756006725271607e+00
1919 4.602529999999999433e+01 2.273343737867197234e+00
1920 4.621600000000001529e+01 2.160503614900932678e+00
1921 4.624249999999999261e+01 2.360295378231292318e+00
1922 4.703869999999999862e+01 2.475669164185715587e+00
1923 4.730749999999999034e+01 2.772036140186486808e+00
1924 4.616390000000000526e+01 2.861743182834546761e+00
1925 4.687019999999999698e+01 2.978088285796779200e+00
1926 4.635999999999999943e+01 2.868693636483337972e+00
1927 4.554019999999999868e+01 3.261221525441042157e+00
1928 4.610409999999999542e+01 3.027437283330573159e+00
1929 4.745369999999999777e+01 2.876595077604771511e+00
1930 4.644949999999998624e+01 2.846448050202216251e+00
1931 4.680000000000001137e+01 2.819924561047688627e+00
1932 4.810969999999998947e+01 3.016973510075950493e+00
1933 4.778979999999999961e+01 2.816544332688551311e+00
1934 4.729359999999999786e+01 3.074287869084480818e+00
1935 4.780229999999999535e+01 3.109829731753814386e+00
1936 4.854800000000000182e+01 3.000639405193499254e+00
1937 4.747869999999998925e+01 2.917956833213952272e+00
1938 4.615260000000000673e+01 3.334762291678373458e+00
1939 4.720099999999999341e+01 2.891505128821320270e+00
1940 4.764110000000000156e+01 2.882782798703364069e+00
1941 4.709610000000000696e+01 2.699595203822232392e+00
1942 4.852529999999998722e+01 2.453946721202397985e+00
1943 4.820220000000000482e+01 2.687676551968261052e+00
1944 4.875169999999999959e+01 2.451926259188885293e+00
1945 4.849450000000000216e+01 2.763833074282888269e+00
1946 4.718010000000000304e+01 2.420475726897503677e+00
1947 4.839639999999999276e+01 2.581242641054885656e+00
1948 4.886950000000000216e+01 2.472999796300032305e+00
1949 4.800860000000000127e+01 2.579589419268112582e+00
1950 4.764189999999999259e+01 2.590621092421661498e+00
1951 4.783379999999998944e+01 2.473025818304370738e+00
1952 4.802140000000000697e+01 2.437919057721154026e+00
1953 4.833729999999998483e+01 2.670466869388197217e+00
1954 4.861020000000000607e+01 2.545869018233263503e+00
1955 4.826540000000000674e+01 2.106348715668894034e+00
1956 4.725779999999999603e+01 2.274582077657343770e+00
1957 4.696470000000000766e+01 1.858457715553410328e+00
1958 4.694960000000000377e+01 2.403341056113342589e+00
1959 4.663049999999999073e+01 2.160739293043008491e+00
1960 4.662790000000000390e+01 2.128619840295584709e+00
1961 4.736579999999999302e+01 2.117682690584214988e+00
1962 4.673499999999999943e+01 1.949508915086052507e+00
1963 4.708500000000000085e+01 1.858916724869621229e+00
1964 4.732949999999999591e+01 2.110214338047204485e+00
1965 4.781840000000001112e+01 2.091328083300178609e+00
1966 4.662509999999998911e+01 2.047962984162555955e+00
1967 4.770559999999999690e+01 2.036418010134461110e+00
1968 4.895340000000000202e+01 1.917183077329861929e+00
1969 4.674570000000000647e+01 2.197151367225298912e+00
1970 4.656819999999999737e+01 2.157688700438503915e+00
1971 4.626819999999999311e+01 2.126239557999051399e+00
1972 4.731350000000000477e+01 2.202782048342504240e+00
1973 4.631419999999999959e+01 2.133730092584345428e+00
1974 4.686479999999998824e+01 1.659672494198780157e+00
1975 4.843680000000000518e+01 2.347304886034193849e+00
1976 4.847069999999998657e+01 2.351846332246221305e+00
1977 4.887980000000001013e+01 2.349912372408809791e+00
1978 4.978879999999999484e+01 2.310753004542025923e+00
1979 4.869689999999999941e+01 2.479369775668808895e+00
1980 4.928419999999999135e+01 2.184044005509046205e+00
1981 4.820930000000000604e+01 2.215580483868730521e+00
1982 4.803420000000000556e+01 2.393767914397717966e+00
1983 4.733550000000000324e+01 2.040357209534644056e+00
1984 4.788379999999999370e+01 2.409138538565185783e+00
1985 5.044650000000000034e+01 2.547780267703633861e+00
1986 5.093769999999999243e+01 2.521317007141307798e+00
1987 5.041410000000000480e+01 2.607014266263227853e+00
1988 4.980850000000000222e+01 2.691424740263044235e+00
1989 5.001629999999998688e+01 2.709959407537316345e+00
1990 5.108590000000000231e+01 2.966959848818314871e+00
1991 5.220029999999999148e+01 3.002214504411701679e+00
1992 5.202439999999999998e+01 2.769825650108684645e+00
1993 5.206079999999999330e+01 2.723317111171594807e+00
1994 5.164700000000000557e+01 2.765345898798195812e+00
1995 5.208450000000000557e+01 2.683238092771492944e+00
1996 5.232230000000000558e+01 2.644953192496986460e+00
1997 5.122670000000000812e+01 2.703608078198465492e+00
1998 5.141009999999998570e+01 2.662074716175336420e+00
1999 5.047670000000000812e+01 2.356941420676381682e+00
2000 5.052949999999998454e+01 2.344224002202007995e+00
2001 5.108249999999999602e+01 2.440366339814577845e+00
2002 5.058080000000000354e+01 2.551231410123354415e+00
2003 5.013209999999998701e+01 2.430601687751409390e+00
2004 5.010279999999998779e+01 2.089657725083225337e+00
2005 5.089180000000000348e+01 2.256895706052895800e+00
2006 5.041510000000000247e+01 2.396720902504085871e+00
2007 5.033649999999998670e+01 2.119709332078338893e+00
2008 5.035829999999999984e+01 2.586335430778460065e+00
2009 5.087249999999999517e+01 2.443448710838842075e+00
2010 4.911139999999999617e+01 2.425050766891283072e+00
2011 5.046690000000000964e+01 2.580141549314688199e+00
2012 4.996760000000001156e+01 2.498425008280215742e+00
2013 5.008329999999999416e+01 2.478477998792807835e+00
2014 4.937500000000000000e+01 2.469601852526030150e+00
2015 4.894619999999999749e+01 2.165662842641947083e+00
2016 5.018400000000001171e+01 2.316401273527537885e+00
2017 5.015300000000000580e+01 2.313979090225319890e+00
2018 5.034299999999999642e+01 2.268172500053732499e+00
2019 5.013969999999999061e+01 2.409067093399434256e+00
2020 5.063969999999999061e+01 2.328657145330758738e+00
2021 4.953079999999999927e+01 2.421936222942297157e+00
2022 4.932860000000000866e+01 2.620601435167125626e+00
2023 4.946679999999999211e+01 2.643252159367319276e+00
2024 5.018669999999998765e+01 2.146066979499940963e+00
2025 4.955280000000000484e+01 2.178532165931914566e+00
2026 5.097489999999999810e+01 2.641278322044081417e+00
2027 5.154829999999999757e+01 2.354232104211476884e+00
2028 5.080010000000001469e+01 2.193553866331984903e+00
2029 5.104399999999999693e+01 2.410407486297700519e+00
2030 5.095739999999999981e+01 2.761575599544578541e+00
2031 4.932440000000001135e+01 2.477797023971092027e+00
2032 4.946559999999999491e+01 2.281280520234195031e+00
2033 4.883250000000000313e+01 2.373556953708926276e+00
2034 4.979739999999999611e+01 2.438241760367498401e+00
2035 4.912990000000000634e+01 2.609540652011384410e+00
2036 4.964719999999999800e+01 2.354316824048963586e+00
2037 4.987089999999999179e+01 2.508994570440517879e+00
2038 5.035789999999999367e+01 2.487499506432111485e+00
2039 4.954149999999999920e+01 2.874011329570570705e+00
2040 4.970100000000000051e+01 2.462579482981209100e+00
2041 5.025560000000000116e+01 2.594417339596696070e+00
2042 4.842589999999999151e+01 2.763185385474525191e+00
2043 4.885909999999999798e+01 2.672356139158850841e+00
2044 4.990429999999999211e+01 2.797700661346742113e+00
2045 4.910229999999999961e+01 3.059456821153061501e+00
2046 4.944040000000000390e+01 2.654083354380566195e+00
2047 4.911009999999998143e+01 2.826831384164962380e+00
2048 4.885190000000000765e+01 2.890739978707874247e+00
2049 4.876670000000000016e+01 2.893666214424186478e+00
2050 5.035810000000000031e+01 2.682910530468729515e+00
2051 4.963159999999999172e+01 2.861018168764400293e+00
2052 4.881380000000000763e+01 2.794938018632971310e+00
2053 4.923649999999999238e+01 2.783744367304583633e+00
2054 5.031420000000000670e+01 2.593670308269730107e+00
2055 5.088889999999999247e+01 2.627554987911766116e+00
2056 5.095139999999999958e+01 2.669983635155840584e+00
2057 4.970169999999998822e+01 2.697423194550680581e+00
2058 4.964569999999999794e+01 2.797063985771508499e+00
2059 4.992470000000000141e+01 2.552351353262320544e+00
2060 4.956640000000000157e+01 2.544042462695935924e+00
2061 5.052040000000000930e+01 2.754377469048133520e+00
2062 5.042539999999999623e+01 2.935081128691334751e+00
2063 5.047630000000000194e+01 2.738956042089759624e+00
2064 5.182469999999999288e+01 2.550334466398476163e+00
2065 5.076970000000000738e+01 2.774612198217977443e+00
2066 5.018390000000000839e+01 2.339485416603403145e+00
2067 5.121050000000000324e+01 2.812070116924541008e+00
2068 5.091909999999999314e+01 2.775341405034703168e+00
2069 5.018149999999999977e+01 2.842060937506443175e+00
2070 5.028210000000000690e+01 2.859695194334527901e+00
2071 4.981659999999999400e+01 2.897600138390389102e+00
2072 5.022100000000000364e+01 2.895559061735747175e+00
2073 5.064529999999999177e+01 2.982041032665378566e+00
2074 5.057850000000000534e+01 2.865756678872091179e+00
2075 5.041910000000000025e+01 2.894330021697595345e+00
2076 5.106259999999999621e+01 2.936167720345689514e+00
2077 5.172519999999999385e+01 3.132664341738514491e+00
2078 5.153910000000000480e+01 3.335787147660953078e+00
2079 5.114339999999999975e+01 3.066937555934257542e+00
2080 5.234329999999999927e+01 3.120315695646835863e+00
2081 5.076169999999999050e+01 3.056738150463661263e+00
2082 5.156689999999999685e+01 3.169414181595709312e+00
2083 5.037040000000000362e+01 3.308591883566180059e+00
2084 5.150050000000000949e+01 3.300547594339460211e+00
2085 4.967039999999999367e+01 3.174721161299051353e+00
2086 5.099920000000000186e+01 3.041775369418326491e+00
2087 5.092320000000001556e+01 3.073351984072114185e+00
2088 5.062349999999999284e+01 2.968705858198147585e+00
2089 5.101949999999998653e+01 2.913905793346792006e+00
2090 5.022820000000000817e+01 2.694076600247290898e+00
2091 5.110369999999999635e+01 2.575362545448698359e+00
2092 5.156659999999999400e+01 2.539966722616656458e+00
2093 5.099489999999998702e+01 2.759087407912260481e+00
2094 5.103859999999999530e+01 2.676317395601649718e+00
2095 5.062380000000000990e+01 2.669239393160530938e+00
2096 4.995419999999999305e+01 2.712998882786352706e+00
2097 5.004540000000001498e+01 2.901762783550716041e+00
2098 4.958280000000000598e+01 2.767671127139205378e+00
2099 4.826760000000000872e+01 2.785600422171134127e+00
2100 4.886220000000000141e+01 2.838076261836527614e+00
2101 4.958859999999999957e+01 2.691445922176405769e+00
2102 4.897199999999998710e+01 2.716657843748454315e+00
2103 5.072169999999999135e+01 2.606985510220568791e+00
2104 4.972860000000000724e+01 2.100778030159302645e+00
2105 5.020149999999999579e+01 2.179150543789941885e+00
2106 4.862350000000000705e+01 2.619241728535187441e+00
2107 4.906230000000000757e+01 2.632066627291186567e+00
2108 4.909580000000001121e+01 2.578678263762270273e+00
2109 4.913690000000000424e+01 2.872965938625099636e+00
2110 4.879679999999999040e+01 2.769506948537952429e+00
2111 4.940800000000000125e+01 2.533346472553645423e+00
2112 4.966150000000000375e+01 2.518949358859760679e+00
2113 5.047859999999999303e+01 2.619539851195243685e+00
2114 5.168509999999999849e+01 2.521397331738890912e+00
2115 5.032739999999999725e+01 2.667578177298652431e+00
2116 4.954550000000000409e+01 2.703405820904438706e+00
2117 5.144869999999999521e+01 2.475560516428552127e+00
2118 5.071859999999999502e+01 2.225195782846983050e+00
2119 5.057760000000000389e+01 2.452581362972490631e+00
2120 5.164430000000000121e+01 2.355283034053444524e+00
2121 5.191930000000000689e+01 2.461549217566043612e+00
2122 5.104560000000000031e+01 2.246564045826425549e+00
2123 5.267170000000000130e+01 2.786711409618871649e+00
2124 5.306240000000001089e+01 2.410691685388241190e+00
2125 5.174769999999998760e+01 2.530873519261680027e+00
2126 5.209249999999999403e+01 2.609344663416467203e+00
2127 5.306910000000000593e+01 2.448808731710175657e+00
2128 5.107959999999999212e+01 2.668677137084963569e+00
2129 5.068540000000001555e+01 2.693153610917877305e+00
2130 5.024929999999999097e+01 2.645834112430331508e+00
2131 5.067550000000000665e+01 2.596609274130399658e+00
2132 4.973360000000000269e+01 2.818013385702771156e+00
2133 4.982530000000001280e+01 2.511587643404067816e+00
2134 5.027949999999999164e+01 2.915224557817116313e+00
2135 5.007450000000000756e+01 2.834885560741385202e+00
2136 4.934729999999998995e+01 3.027379226410196633e+00
2137 4.987080000000000268e+01 3.001454238864887270e+00
2138 4.969530000000000314e+01 2.866679908971351942e+00
2139 4.831320000000000192e+01 2.850468555869368537e+00
2140 4.949800000000000466e+01 2.861218133942254660e+00
2141 4.862140000000000128e+01 2.906945527869416512e+00
2142 4.911889999999999645e+01 2.880418874834006271e+00
2143 4.733300000000000551e+01 3.088164825588167517e+00
2144 4.895169999999998822e+01 2.928039180151112753e+00
2145 4.814339999999999975e+01 3.129769255392479632e+00
2146 4.885539999999998884e+01 2.930305547549605816e+00
2147 4.770410000000001105e+01 2.649366506261449317e+00
2148 4.858419999999998851e+01 2.466717411460014997e+00
2149 4.901010000000000133e+01 2.569202507491380683e+00
2150 4.925080000000001235e+01 2.546749429763360162e+00
2151 4.876399999999999579e+01 2.586554203955525377e+00
2152 4.767300000000000182e+01 2.851858225788932888e+00
2153 4.832200000000000983e+01 2.550903394877979569e+00
2154 4.856279999999999575e+01 2.971974821225779273e+00
2155 4.744500000000000028e+01 2.455754155040768882e+00
2156 4.957809999999999206e+01 2.833901839249199917e+00
2157 4.958000000000000540e+01 3.094203054099713857e+00
2158 4.830319999999998970e+01 3.346780697625705070e+00
2159 4.770259999999999678e+01 3.197911942502482230e+00
2160 4.866860000000000497e+01 3.120730188914126568e+00
2161 4.797680000000001144e+01 3.298991027268792120e+00
2162 4.775989999999998759e+01 2.954069014850533303e+00
2163 4.788109999999998934e+01 2.952845096597517482e+00
2164 4.878510000000000701e+01 3.052192008131205725e+00
2165 4.953439999999999799e+01 2.960005319589814832e+00
2166 4.876130000000001274e+01 3.169906041273147679e+00
2167 4.906060000000000798e+01 3.249803058956034274e+00
2168 4.802870000000000061e+01 3.461048712529194660e+00
2169 4.789659999999999940e+01 2.863580131932752515e+00
2170 4.874270000000000636e+01 3.138061503619711257e+00
2171 4.866949999999999221e+01 2.904449041126389019e+00
2172 4.939619999999998612e+01 2.681552091233731616e+00
2173 4.770219999999999061e+01 2.829962105399999928e+00
2174 4.947629999999999484e+01 2.671207807434681225e+00
2175 5.025710000000000832e+01 2.785721729552324888e+00
2176 4.820550000000000068e+01 3.000477235791000119e+00
2177 4.948020000000000351e+01 2.744496935323484710e+00
2178 5.032019999999999271e+01 3.041517717850744429e+00
2179 4.905469999999998976e+01 2.854962873751601293e+00
2180 4.969699999999999562e+01 3.035782535031124052e+00
2181 5.038480000000000558e+01 3.067127188102899638e+00
2182 5.056410000000001048e+01 3.037694888315809472e+00
2183 4.984620000000000317e+01 3.013130575995670135e+00
2184 4.956810000000000116e+01 3.154173734038757004e+00
2185 4.869879999999999853e+01 3.094684263054956030e+00
2186 4.997739999999999583e+01 3.158556526643143236e+00
2187 4.919829999999998904e+01 2.990424779274676315e+00
2188 4.872969999999999402e+01 3.006176287329138219e+00
2189 4.837549999999999528e+01 2.476743971931696819e+00
2190 4.956219999999999715e+01 3.028294541156787645e+00
2191 5.116490000000001004e+01 2.950652601459547331e+00
2192 5.032210000000000605e+01 2.657466162437444712e+00
2193 4.906990000000000407e+01 2.684039041165385164e+00
2194 4.927909999999999258e+01 2.639745320007215845e+00
2195 4.943229999999999791e+01 2.667446462536783081e+00
2196 4.913520000000000465e+01 2.949364716002413456e+00
2197 4.900099999999999767e+01 3.023599885897602757e+00
2198 5.005140000000000100e+01 3.292672940332822762e+00
2199 5.021049999999998903e+01 3.167908651224021543e+00
2200 5.070389999999998309e+01 3.019044722176204676e+00
2201 4.970420000000000016e+01 2.931010745118481697e+00
2202 4.933109999999999928e+01 2.912368717127005624e+00
2203 4.982460000000001088e+01 3.104746547143582891e+00
2204 4.977370000000000516e+01 2.973131288809829353e+00
2205 4.961409999999999343e+01 2.741632005667426597e+00
2206 4.879979999999998341e+01 2.912926718611369648e+00
2207 4.965219999999999345e+01 2.794616436651012226e+00
2208 5.022209999999999752e+01 3.120615558587760852e+00
2209 4.963799999999999812e+01 3.263010248221724474e+00
2210 5.017849999999999966e+01 2.971454267273855088e+00
2211 4.864630000000001075e+01 3.134008071224450021e+00
2212 5.057480000000000331e+01 2.988538871756564408e+00
2213 5.022540000000001470e+01 3.096547275918777320e+00
2214 5.085260000000000957e+01 3.396736485510761128e+00
2215 5.041960000000000974e+01 3.026617176320784530e+00
2216 5.053719999999999857e+01 2.760429290527109281e+00
2217 5.047789999999999822e+01 3.031705939648500880e+00
2218 4.838690000000000424e+01 3.142593296069346565e+00
2219 4.890679999999998984e+01 2.793006816676249393e+00
2220 4.766730000000000445e+01 3.079886949305119526e+00
2221 4.830080000000000950e+01 3.412123255100846908e+00
2222 4.845090000000000430e+01 3.196812322376776816e+00
2223 4.838259999999999650e+01 3.095130327142946225e+00
2224 4.717830000000000013e+01 3.096928636649542987e+00
2225 4.694129999999999825e+01 3.138620741743098908e+00
2226 4.644420000000000215e+01 3.030135003263056070e+00
2227 4.683010000000000161e+01 3.220766839511981949e+00
2228 4.664650000000000318e+01 3.105105286862266389e+00
2229 4.704470000000000596e+01 3.115442721428208550e+00
2230 4.639870000000000516e+01 3.055630903839663404e+00
2231 4.489450000000000784e+01 3.088301459135749383e+00
2232 4.454430000000000689e+01 2.833289344648724395e+00
2233 4.657139999999999702e+01 3.048112993640491819e+00
2234 4.628180000000000405e+01 2.881771262262152522e+00
2235 4.699610000000001264e+01 3.186441158173174415e+00
2236 4.547939999999999117e+01 3.110647066447751019e+00
2237 4.506190000000000140e+01 3.307171031939533989e+00
2238 4.549649999999999039e+01 3.007207246350007690e+00
2239 4.658610000000000184e+01 2.920250488314315884e+00
2240 4.613580000000000325e+01 2.755703234747892694e+00
2241 4.572670000000000101e+01 2.918029120913634866e+00
2242 4.672979999999999734e+01 2.798871372178435291e+00
2243 4.667450000000000898e+01 2.740069488626155181e+00
2244 4.672570000000001045e+01 2.626894227124494829e+00
2245 4.598729999999999762e+01 2.445361699319755111e+00
2246 4.643429999999999325e+01 2.910579109129315167e+00
2247 4.537560000000000571e+01 3.119858710262373602e+00
2248 4.623089999999999833e+01 3.045926936828918574e+00
2249 4.518230000000000501e+01 3.338915976855362899e+00
2250 4.602669999999999106e+01 3.273133929508537765e+00
2251 4.555130000000001189e+01 3.289880949289806900e+00
2252 4.446939999999999316e+01 3.424275914992831904e+00
2253 4.498769999999999669e+01 3.435624924304164995e+00
2254 4.479929999999999524e+01 3.325624312892242251e+00
2255 4.620879999999999654e+01 3.475000883165355603e+00
2256 4.497800000000000153e+01 3.511906590443430787e+00
2257 4.473210000000000264e+01 3.006392332098390519e+00
2258 4.502550000000000097e+01 3.270101026344598871e+00
2259 4.480980000000000985e+01 3.352367752499715969e+00
2260 4.397799999999999443e+01 3.525521533050110179e+00
2261 4.537230000000000274e+01 3.350831666989555035e+00
2262 4.579039999999999822e+01 3.439247855563770884e+00
2263 4.549589999999999179e+01 3.550403177739113847e+00
2264 4.468319999999999226e+01 3.486113047220356531e+00
2265 4.333909999999999485e+01 3.549095514986881472e+00
2266 4.389249999999999829e+01 3.454360234906023841e+00
2267 4.406580000000000297e+01 3.500163434469881985e+00
2268 4.337759999999999394e+01 3.607236362092177018e+00
2269 4.370919999999999561e+01 3.539185915998197540e+00
2270 4.456280000000000285e+01 3.347790742863119284e+00
2271 4.445350000000000534e+01 3.381015875813066618e+00
2272 4.472530000000001138e+01 3.793663290343517236e+00
2273 4.527359999999999474e+01 3.708806017035671143e+00
2274 4.639979999999999194e+01 3.652744335154049615e+00
2275 4.618219999999999459e+01 3.782349386029799199e+00
2276 4.588599999999998147e+01 3.801177094006539470e+00
2277 4.423179999999999978e+01 3.680084611527293603e+00
2278 4.508680000000000376e+01 3.769266401834712621e+00
2279 4.641779999999998552e+01 3.805994187856833300e+00
2280 4.460150000000000148e+01 3.602659448587945512e+00
2281 4.563469999999999516e+01 3.592171541073727159e+00
2282 4.556170000000000186e+01 3.397916608820763962e+00
2283 4.597889999999998878e+01 3.074148663370072310e+00
2284 4.564390000000000924e+01 3.234784792609857629e+00
2285 4.477429999999999666e+01 3.335542513670002318e+00
2286 4.575090000000000146e+01 3.734248817968615075e+00
2287 4.669919999999999050e+01 3.393330189946153208e+00
2288 4.713590000000000657e+01 3.489622816938815930e+00
2289 4.634969999999999857e+01 3.151494620096947141e+00
2290 4.680889999999999418e+01 3.254643770752799092e+00
2291 4.811599999999999255e+01 3.222022510784181559e+00
2292 4.664550000000000551e+01 2.916006054949132231e+00
2293 4.643159999999998888e+01 3.167842745781424885e+00
2294 4.584829999999999472e+01 3.161091466645657988e+00
2295 4.582180000000001030e+01 3.393299034567982542e+00
2296 4.483970000000000056e+01 3.448518703806026320e+00
2297 4.585940000000000794e+01 3.155415728869969350e+00
2298 4.626949999999998653e+01 3.132356549388973566e+00
2299 4.533440000000000225e+01 3.208352279909424176e+00
2300 4.498029999999999262e+01 3.158537533495525462e+00
2301 4.620659999999999457e+01 3.098826757338977167e+00
2302 4.514330000000000354e+01 3.374031049130994830e+00
2303 4.496599999999999397e+01 3.793688689125664038e+00
2304 4.611209999999999098e+01 3.401511441183168838e+00
2305 4.585029999999999717e+01 3.609082936218008353e+00
2306 4.518510000000001270e+01 3.586775566508169977e+00
2307 4.562019999999999698e+01 3.331009574888670333e+00
2308 4.546040000000000703e+01 3.346093489727984593e+00
2309 4.440409999999999968e+01 2.965162161585770839e+00
2310 4.653750000000000142e+01 3.348295050096392167e+00
2311 4.372860000000000724e+01 3.632352774993090616e+00
2312 4.476170000000001181e+01 3.678492691375095713e+00
2313 4.440069999999998629e+01 3.547507993014250793e+00
2314 4.466580000000000439e+01 3.520937640458858819e+00
2315 4.415270000000000294e+01 3.834710582364724285e+00
2316 4.488079999999999359e+01 3.936682626019019082e+00
2317 4.625430000000000774e+01 4.007562973990552280e+00
2318 4.629620000000000601e+01 3.691630336043953964e+00
2319 4.565980000000000416e+01 3.735931614470478390e+00
2320 4.569570000000000221e+01 3.446002331760674053e+00
2321 4.688010000000000588e+01 4.033177951008360296e+00
2322 4.672129999999999228e+01 3.680465720598413260e+00
2323 4.710339999999999350e+01 3.824848888779790013e+00
2324 4.631450000000000244e+01 3.854402183542863902e+00
2325 4.635780000000001166e+01 3.941216323420981382e+00
2326 4.631319999999998771e+01 3.803421234625478764e+00
2327 4.752920000000000300e+01 3.969163102972715684e+00
2328 4.773889999999999390e+01 3.738468961286156578e+00
2329 4.558219999999998606e+01 3.716592982558084568e+00
2330 4.657269999999999044e+01 3.546507422873945714e+00
2331 4.651869999999999550e+01 3.599695726099637838e+00
2332 4.707970000000000255e+01 3.490127103774302242e+00
2333 4.760210000000000008e+01 3.307421819862111256e+00
2334 4.727479999999999194e+01 3.466894963508412530e+00
2335 4.743179999999999552e+01 3.650998109832433336e+00
2336 4.744589999999999463e+01 3.288025631667125026e+00
2337 4.595520000000000493e+01 3.591706314274595080e+00
2338 4.512449999999999761e+01 3.259005801237549349e+00
2339 4.574759999999999138e+01 3.797581292349118343e+00
2340 4.529119999999999635e+01 3.289046700489367758e+00
2341 4.636860000000000070e+01 3.260467776562129938e+00
2342 4.689729999999998711e+01 3.115982636424664332e+00
2343 4.611649999999999494e+01 3.543886426298110681e+00
2344 4.434029999999999916e+01 3.081462247132033205e+00
2345 4.681720000000000681e+01 3.273828851360437220e+00
2346 4.465189999999999770e+01 3.388365349914321367e+00
2347 4.557230000000000558e+01 3.031477603496354423e+00
2348 4.691339999999999577e+01 3.027754447110927227e+00
2349 4.644290000000000873e+01 3.228698893439894135e+00
2350 4.765359999999999729e+01 3.166698258754692574e+00
2351 4.837279999999999092e+01 3.431347198696161893e+00
2352 4.769860000000000610e+01 3.337577508013858552e+00
2353 4.991340000000000288e+01 3.566516866916515482e+00
2354 4.844380000000001019e+01 3.599412861565062904e+00
2355 4.666890000000000072e+01 3.452262002586130141e+00
2356 4.778070000000000306e+01 3.236189469190578372e+00
2357 4.920790000000000930e+01 3.228183804324034512e+00
2358 4.834019999999999584e+01 3.320028293252935470e+00
2359 4.782200000000000273e+01 3.121239591892938758e+00
2360 4.758010000000000161e+01 3.163175792538252207e+00
2361 4.841660000000000252e+01 3.309859149873299433e+00
2362 4.768729999999999336e+01 3.315975523205803022e+00
2363 4.891279999999999717e+01 3.289184086973545806e+00
2364 4.838139999999999930e+01 3.358121869736117482e+00
2365 4.756080000000000751e+01 3.415883932161629222e+00
2366 4.863040000000000873e+01 3.131422186802667262e+00
2367 4.915869999999999607e+01 3.168788980115273546e+00
2368 4.837189999999999657e+01 2.999081133364017493e+00
2369 4.941370000000000573e+01 3.370714543016064990e+00
2370 4.962590000000000856e+01 3.332027155426558362e+00
2371 4.917370000000001085e+01 3.041081164734016351e+00
2372 4.740859999999999275e+01 2.876709431277340023e+00
2373 4.897050000000000125e+01 2.981678621598914170e+00
2374 4.826709999999999212e+01 3.068275765719242099e+00
2375 4.802880000000000393e+01 2.761858629256754405e+00
2376 4.846170000000000044e+01 2.950836608573914166e+00
2377 4.820179999999999154e+01 3.007832639626081050e+00
2378 4.784469999999999601e+01 2.918215602127437247e+00
2379 4.721959999999999980e+01 2.996222457028182795e+00
2380 4.744699999999998852e+01 3.270059603432328377e+00
2381 4.654100000000001103e+01 3.145842621619841850e+00
2382 4.668390000000000839e+01 3.143903017667688538e+00
2383 4.678420000000000556e+01 3.436973736879581853e+00
2384 4.642009999999998371e+01 3.296883319818886271e+00
2385 4.808509999999999707e+01 3.297984524599835598e+00
2386 4.776810000000000400e+01 3.161252608460765945e+00
2387 4.611220000000000141e+01 3.145701468353282237e+00
2388 4.496690000000000254e+01 3.128332067492196611e+00
2389 4.591819999999999879e+01 3.227854575100928880e+00
2390 4.545559999999999690e+01 3.010327726676947258e+00
2391 4.748939999999998918e+01 2.854001794323191898e+00
2392 4.720100000000000051e+01 3.194711722518950747e+00
2393 4.870120000000001426e+01 3.218441787262898313e+00
2394 4.784750000000000369e+01 3.043394726699117925e+00
2395 4.753679999999999239e+01 3.442843856174717665e+00
2396 4.667370000000000374e+01 3.253092359663340094e+00
2397 4.675840000000000174e+01 3.062818783735008932e+00
2398 4.639750000000000796e+01 3.037921421383376952e+00
2399 4.748489999999998901e+01 3.101713344991764654e+00
2400 4.751420000000000243e+01 2.953874270851756911e+00
2401 4.587069999999999226e+01 2.960982178348934291e+00
2402 4.735979999999999279e+01 3.164600570056196105e+00
2403 4.775110000000000099e+01 2.974616900459620350e+00
2404 4.784789999999999566e+01 2.975845137855799294e+00
2405 4.745409999999999684e+01 3.021589807452361942e+00
2406 4.751640000000000441e+01 3.195027904729471846e+00
2407 4.867280000000000939e+01 2.857276997072562885e+00
2408 4.804879999999998574e+01 2.926163023141397090e+00
2409 4.946269999999999101e+01 3.193178285110306103e+00
2410 4.919130000000001246e+01 3.206118835991579541e+00
2411 4.899919999999998765e+01 2.554488461120934417e+00
2412 4.810150000000000148e+01 2.949290108229436047e+00
2413 4.682449999999999335e+01 2.536258419897309935e+00
2414 4.583300000000001262e+01 2.819835550169548899e+00
2415 4.686499999999999488e+01 2.915831106219974878e+00
2416 4.702910000000000679e+01 2.851338746010371850e+00
2417 4.552170000000000982e+01 3.025116639156249398e+00
2418 4.554979999999999762e+01 2.915540455558796928e+00
2419 4.720559999999999690e+01 2.834450970117492918e+00
2420 4.629149999999999210e+01 2.699595336805129087e+00
2421 4.625220000000000198e+01 2.629554026446309312e+00
2422 4.650459999999999638e+01 2.636043725358136136e+00
2423 4.642040000000000077e+01 2.835624312563284732e+00
2424 4.724590000000001311e+01 2.849766554386516937e+00
2425 4.747920000000000584e+01 2.953212877189857810e+00
2426 4.593499999999999517e+01 3.105302780728474765e+00
2427 4.559279999999999688e+01 3.403513415281332666e+00
2428 4.672130000000000649e+01 2.999791346160595396e+00
2429 4.772280000000000655e+01 3.418576244286501087e+00
2430 4.564849999999999852e+01 3.222725773704613328e+00
2431 4.545080000000000098e+01 2.968198390943570075e+00
2432 4.659849999999998715e+01 3.255860682292778474e+00
2433 4.583060000000001111e+01 3.229053299653011244e+00
2434 4.455499999999999261e+01 2.922944996061335399e+00
2435 4.416329999999999956e+01 3.450000760941944300e+00
2436 4.343890000000001095e+01 3.131486920697578391e+00
2437 4.420729999999999649e+01 3.317050804630522265e+00
2438 4.417459999999999098e+01 3.223655383566921717e+00
2439 4.527210000000000178e+01 2.904295097695824612e+00
2440 4.524009999999999820e+01 3.361993189240573443e+00
2441 4.536149999999999949e+01 3.041064610050236983e+00
2442 4.539839999999999520e+01 3.140828125192462572e+00
2443 4.590120000000000289e+01 3.079499166747735828e+00
2444 4.496339999999999293e+01 3.702231525985373750e+00
2445 4.513189999999998747e+01 3.318808264196652758e+00
2446 4.604939999999999856e+01 3.430990826568908414e+00
2447 4.536980000000000501e+01 3.316855367362284923e+00
2448 4.454240000000000066e+01 3.309302221314940340e+00
2449 4.559680000000000888e+01 3.180644198586191962e+00
2450 4.509490000000000265e+01 2.938559613909508261e+00
2451 4.467939999999999401e+01 3.299484526710194654e+00
2452 4.331349999999999767e+01 3.151695588488836908e+00
2453 4.307739999999999725e+01 3.062454027736580375e+00
2454 4.402600000000000335e+01 3.000739547178328692e+00
2455 4.455999999999999517e+01 3.217254564065454847e+00
2456 4.329709999999999326e+01 3.183419841067150369e+00
2457 4.309420000000000073e+01 3.041160922739867711e+00
2458 4.302450000000000330e+01 3.021151123744060474e+00
2459 4.271589999999999776e+01 2.907867456487657432e+00
2460 4.212540000000000617e+01 3.270870589307990350e+00
2461 4.234560000000000457e+01 3.108987692481267828e+00
2462 4.051560000000000628e+01 2.968809723104530729e+00
2463 4.178599999999999426e+01 3.154893376962206730e+00
2464 4.344639999999998992e+01 3.247430449139750319e+00
2465 4.300369999999999493e+01 3.174386024178534438e+00
2466 4.288629999999999853e+01 3.001697236647959954e+00
2467 4.210320000000000107e+01 2.935467986199133961e+00
2468 4.283869999999999578e+01 2.939349761511889092e+00
2469 4.330089999999999861e+01 3.217598421882383430e+00
2470 4.341730000000001155e+01 3.271122203541163564e+00
2471 4.346890000000000498e+01 3.078652873335999018e+00
2472 4.285420000000000584e+01 3.185567771685291927e+00
2473 4.293929999999999580e+01 3.113229300983144654e+00
2474 4.479289999999998884e+01 3.436707491844483542e+00
2475 4.392860000000000298e+01 3.618473038727799906e+00
2476 4.430169999999999675e+01 3.469111952719312164e+00
2477 4.425640000000000640e+01 3.304403238407806587e+00
2478 4.378580000000000894e+01 3.470875068048401957e+00
2479 4.527469999999999573e+01 3.315073453258615022e+00
2480 4.554830000000000467e+01 3.152820927439425880e+00
2481 4.575979999999999848e+01 3.262697025161851894e+00
2482 4.427499999999999147e+01 2.966151496468109272e+00
2483 4.336200000000000188e+01 3.026263620374140206e+00
2484 4.402669999999999106e+01 2.762407535194616681e+00
2485 4.417289999999999139e+01 2.866124931767629835e+00
2486 4.495949999999998425e+01 2.734909254893112429e+00
2487 4.486989999999999412e+01 2.652439074606615321e+00
2488 4.455780000000000030e+01 2.866225351921931175e+00
2489 4.589339999999999975e+01 2.852151305944338855e+00
2490 4.535369999999998925e+01 2.728111425601967177e+00
2491 4.449699999999999989e+01 2.823709737207420911e+00
2492 4.475580000000000780e+01 2.685679010604208550e+00
2493 4.341600000000000392e+01 3.003311051156706935e+00
2494 4.407240000000000180e+01 2.753408061294221110e+00
2495 4.486189999999999145e+01 2.880181368334292724e+00
2496 4.546240000000000236e+01 2.912937842110606912e+00
2497 4.546899999999999409e+01 2.893009847891983455e+00
2498 4.547990000000000066e+01 3.015578714691427020e+00
2499 4.665370000000001482e+01 3.173682619686474027e+00
2500 4.603490000000000748e+01 3.048694518068348458e+00
2501 4.758400000000001029e+01 3.041413860361657395e+00
2502 4.697309999999999519e+01 3.206008738993080254e+00
2503 4.699540000000000362e+01 3.359110709994536315e+00
2504 4.645159999999999911e+01 3.015686562293899531e+00
2505 4.721790000000000020e+01 2.969118268863670362e+00
2506 4.709429999999999694e+01 3.164084172473924816e+00
2507 4.711229999999999052e+01 3.113205846149592837e+00
2508 4.705970000000000653e+01 2.899951808306476142e+00
2509 4.563419999999999987e+01 2.506002986430782009e+00
2510 4.688020000000000209e+01 2.685921899087909015e+00
2511 4.558759999999999479e+01 2.568699398917670074e+00
2512 4.508699999999999619e+01 3.002563586337514856e+00
2513 4.531410000000001048e+01 2.611775898598499790e+00
2514 4.661099999999999710e+01 2.700616846203844901e+00
2515 4.644589999999999463e+01 2.706262595259373072e+00
2516 4.570709999999999695e+01 2.896407748315143582e+00
2517 4.590540000000000020e+01 2.959730042081540446e+00
2518 4.604469999999998464e+01 3.282593145746210528e+00
2519 4.362890000000000157e+01 2.736260110899546572e+00
2520 4.389409999999999457e+01 2.746198642578500326e+00
2521 4.382779999999999632e+01 2.899307472138820785e+00
2522 4.490840000000000032e+01 3.021736565619180581e+00
2523 4.460810000000000031e+01 3.279445516318268972e+00
2524 4.498960000000000292e+01 3.359210746886833743e+00
2525 4.339520000000000977e+01 3.040901389062131255e+00
2526 4.271350000000000335e+01 3.090536004077609977e+00
2527 4.191500000000000625e+01 3.067138806770896675e+00
2528 4.299660000000001503e+01 2.998401337713148873e+00
2529 4.361129999999999285e+01 3.138229381434696652e+00
2530 4.403250000000001307e+01 2.946675910666118892e+00
2531 4.352869999999999351e+01 3.072698555097781892e+00
2532 4.434549999999999415e+01 3.407135148845727990e+00
2533 4.321429999999999438e+01 3.437305060727080530e+00
2534 4.381919999999999504e+01 3.492431719876566643e+00
2535 4.360820000000001073e+01 3.267727140995710489e+00
2536 4.451989999999999270e+01 3.477473723049535170e+00
2537 4.396999999999999886e+01 3.537301229751292020e+00
2538 4.412780000000000769e+01 3.279495444119414849e+00
2539 4.340589999999999549e+01 3.387903792096227384e+00
2540 4.355740000000000123e+01 3.483693489961480871e+00
2541 4.195149999999999579e+01 3.527332481139252796e+00
2542 4.264900000000000091e+01 3.789764734122686551e+00
2543 4.299510000000000076e+01 3.721296375525604105e+00
2544 4.186380000000001189e+01 3.274857857678711515e+00
2545 4.222210000000000463e+01 3.161188745472183648e+00
2546 4.229670000000000840e+01 3.564164689026027233e+00
2547 4.203569999999999141e+01 3.565191912155641241e+00
2548 4.362830000000000297e+01 3.353014314091128600e+00
2549 4.278489999999999327e+01 3.353604348234895394e+00
2550 4.317739999999999156e+01 3.490209210348284685e+00
2551 4.266769999999998930e+01 3.788019115646065860e+00
2552 4.323879999999999768e+01 3.833388740787972981e+00
2553 4.239789999999999992e+01 3.776528505717916762e+00
2554 4.283389999999999276e+01 3.992322843220473150e+00
2555 4.275029999999999575e+01 4.178854911396182814e+00
2556 4.391600000000001103e+01 3.590841273295159564e+00
2557 4.275920000000000698e+01 3.634522343857580218e+00
2558 4.372199999999999420e+01 3.726111974968008944e+00
2559 4.339119999999999067e+01 3.896069534543755264e+00
2560 4.250620000000000687e+01 3.891632572327455186e+00
2561 4.440610000000000213e+01 3.807405820831291088e+00
2562 4.307789999999999964e+01 3.732173171826301150e+00
2563 4.191979999999999507e+01 3.592580789349071324e+00
2564 4.290889999999999560e+01 3.737005700356905269e+00
2565 4.300040000000000617e+01 3.993744145786007227e+00
2566 4.190719999999999601e+01 3.564468442559142414e+00
2567 4.372079999999999700e+01 3.717015876748443137e+00
2568 4.333209999999999695e+01 3.883909246429427142e+00
2569 4.275990000000000890e+01 3.689425304095475866e+00
2570 4.197890000000000299e+01 3.535915797145061656e+00
2571 4.364130000000000820e+01 3.855011456597762010e+00
2572 4.348210000000000264e+01 3.815931552648710756e+00
2573 4.322509999999999764e+01 4.050677204431377021e+00
2574 4.199820000000000420e+01 3.928206614728913415e+00
2575 4.210569999999999879e+01 3.673210916963520756e+00
2576 4.139990000000000236e+01 3.795994646268616712e+00
2577 4.176209999999998956e+01 4.088210409763665787e+00
2578 4.076089999999999947e+01 4.102490953615864910e+00
2579 4.262239999999999895e+01 3.745690710937036094e+00
2580 4.193900000000000006e+01 3.785918541120503189e+00
2581 4.246670000000000300e+01 4.003368611619468886e+00
2582 4.182680000000000575e+01 3.869520056544480724e+00
2583 4.060150000000000148e+01 3.884550913876659628e+00
2584 4.105759999999999366e+01 3.741674586598893626e+00
2585 4.054030000000000200e+01 3.433936066746146931e+00
2586 4.182770000000000010e+01 3.753147351290647027e+00
2587 4.172630000000000905e+01 3.729035805741210297e+00
2588 4.174470000000000169e+01 3.970732066067918620e+00
2589 4.127520000000000522e+01 3.703415461165543654e+00
2590 4.137069999999999936e+01 3.809984954104149057e+00
2591 4.211489999999999867e+01 3.598037433726892331e+00
2592 4.124419999999999931e+01 3.619878105406313384e+00
2593 4.161810000000000542e+01 3.421163060203357364e+00
2594 4.233929999999999438e+01 3.564416260834303962e+00
2595 4.151040000000000418e+01 3.459256553365187781e+00
2596 4.229780000000000229e+01 3.617058322449334895e+00
2597 4.222870000000001056e+01 3.693240949423689745e+00
2598 4.266269999999998674e+01 3.321352086199233167e+00
2599 4.253690000000000282e+01 3.427458932576727069e+00
2600 4.207240000000000180e+01 3.443757973783871495e+00
2601 4.280040000000001044e+01 3.347615244020734071e+00
2602 4.197670000000000812e+01 3.387144576261839735e+00
2603 4.197920000000000584e+01 3.277199679299386048e+00
2604 4.277080000000001547e+01 3.362745720092436663e+00
2605 4.189700000000000557e+01 3.408811580301850608e+00
2606 4.123919999999999675e+01 3.657976911900894024e+00
2607 4.003209999999999980e+01 3.626741167287789835e+00
2608 4.124030000000000484e+01 3.454710859174758841e+00
2609 4.205960000000000321e+01 3.409336607318203871e+00
2610 4.194500000000000739e+01 3.815554248074582766e+00
2611 4.395370000000001198e+01 3.718790963539090555e+00
2612 4.343189999999999884e+01 3.672007898207736876e+00
2613 4.410370000000001056e+01 3.399250846951427985e+00
2614 4.450700000000000500e+01 3.423132937821726340e+00
2615 4.347929999999999495e+01 3.459087464997090855e+00
2616 4.374720000000000653e+01 3.667415456148921393e+00
2617 4.423769999999999669e+01 3.524071562908449362e+00
2618 4.476850000000000307e+01 3.574975368096960704e+00
2619 4.404959999999999098e+01 3.687325809038306090e+00
2620 4.412749999999999062e+01 3.358990254898039929e+00
2621 4.440249999999999631e+01 3.281284579627314457e+00
2622 4.458929999999999438e+01 3.312446866064420181e+00
2623 4.283429999999999893e+01 3.099786810491973021e+00
2624 4.365520000000000067e+01 3.437985558143024090e+00
2625 4.334590000000000742e+01 3.228259878711750019e+00
2626 4.404479999999999507e+01 3.099804690299051479e+00
2627 4.342780000000000484e+01 3.680581816506732551e+00
2628 4.271529999999998495e+01 3.306793595085728565e+00
2629 4.308730000000000615e+01 3.171676380165542319e+00
2630 4.330669999999999220e+01 3.420583831818773124e+00
2631 4.256370000000000431e+01 3.572615873628173233e+00
2632 4.160410000000000252e+01 3.375055086143039063e+00
2633 4.270490000000000208e+01 3.507758300467693324e+00
2634 4.093099999999999739e+01 3.485181488818049900e+00
2635 4.211120000000000374e+01 3.320973379598216368e+00
2636 4.157749999999999346e+01 3.367543750643783529e+00
2637 4.299290000000000589e+01 3.630777146080436779e+00
2638 4.312999999999999545e+01 3.654746103356565357e+00
2639 4.343369999999998754e+01 3.825623936105063461e+00
2640 4.327429999999999666e+01 3.533961648136549893e+00
2641 4.266599999999999682e+01 3.765861813715420947e+00
2642 4.341450000000000387e+01 3.331117062263048378e+00
2643 4.339110000000000156e+01 3.372283548947211163e+00
2644 4.427910000000000679e+01 3.467982323268098188e+00
2645 4.444179999999998643e+01 3.592101164778074285e+00
2646 4.440390000000000725e+01 3.573357031490136393e+00
2647 4.438770000000000948e+01 3.290634273282279754e+00
2648 4.309890000000000043e+01 3.574100740675897558e+00
2649 4.371280000000000143e+01 3.397519537545000912e+00
2650 4.316500000000000625e+01 3.461265252765237221e+00
2651 4.450600000000000733e+01 3.363146633734544810e+00
2652 4.292490000000000094e+01 3.345696424438415750e+00
2653 4.294369999999999976e+01 3.298636716963539772e+00
2654 4.471180000000000376e+01 3.183200904435659506e+00
2655 4.294740000000000180e+01 3.424471781457689268e+00
2656 4.336999999999999744e+01 3.305510778987114318e+00
2657 4.355790000000000362e+01 3.375504759958131373e+00
2658 4.361970000000000169e+01 3.425339111752294663e+00
2659 4.301219999999998578e+01 3.540570477762022161e+00
2660 4.353049999999999642e+01 3.497807745216995112e+00
2661 4.296689999999999543e+01 3.629405467084106274e+00
2662 4.307750000000000767e+01 3.509359352146770306e+00
2663 4.386769999999999214e+01 3.352995350503785055e+00
2664 4.359530000000000172e+01 3.558467029564838402e+00
2665 4.403190000000000026e+01 3.479084107132219827e+00
2666 4.364749999999999375e+01 3.417278016565231002e+00
2667 4.203940000000000055e+01 3.440761913007059025e+00
2668 4.258270000000000266e+01 3.580741969271173719e+00
2669 4.372330000000000894e+01 3.561668062930626100e+00
2670 4.297799999999999443e+01 3.666000626022859699e+00
2671 4.263700000000000045e+01 3.545028294668464142e+00
2672 4.283679999999999666e+01 3.586573771442600922e+00
2673 4.237780000000000058e+01 3.871520397466607921e+00
2674 4.358220000000000738e+01 3.561739432917574000e+00
2675 4.217669999999999675e+01 3.300295102032543948e+00
2676 4.421079999999999899e+01 3.535996343041095447e+00
2677 4.526679999999999637e+01 3.554906893014217584e+00
2678 4.419750000000000512e+01 3.699479024470877508e+00
2679 4.390690000000000737e+01 3.486277219972617747e+00
2680 4.497800000000000864e+01 3.597934610300748126e+00
2681 4.372440000000000992e+01 3.654808071841803230e+00
2682 4.476880000000000592e+01 3.767439225521759916e+00
2683 4.640240000000001430e+01 3.351618161724273293e+00
2684 4.491119999999999379e+01 3.611162737678821344e+00
2685 4.433339999999999748e+01 3.696165520103232183e+00
2686 4.585169999999999391e+01 3.183580038337343154e+00
2687 4.504029999999999490e+01 3.274883407161238047e+00
2688 4.563070000000000448e+01 2.951100659160917239e+00
2689 4.571430000000000859e+01 2.932445692677018823e+00
2690 4.617749999999998778e+01 2.998975922294141672e+00
2691 4.365959999999999752e+01 3.055985846171411779e+00
2692 4.467739999999999867e+01 2.873097988583054985e+00
2693 4.408689999999999287e+01 3.007276544400264928e+00
2694 4.417979999999998597e+01 3.090059678711722935e+00
2695 4.308490000000000464e+01 2.964068102203456068e+00
2696 4.290400000000001057e+01 2.828404741192462435e+00
2697 4.429059999999999775e+01 2.730461168374309633e+00
2698 4.539610000000000412e+01 2.870305573366709773e+00
2699 4.426539999999999253e+01 2.996913943042075701e+00
2700 4.490550000000000352e+01 2.885832469583084148e+00
2701 4.408230000000000359e+01 2.899192391080660514e+00
2702 4.415680000000000405e+01 3.015883231824467714e+00
2703 4.373389999999999844e+01 2.872701756970256426e+00
2704 4.440180000000000149e+01 3.160022915739694405e+00
2705 4.343900000000000006e+01 3.074346234567603364e+00
2706 4.419200000000000017e+01 2.784880142842775630e+00
2707 4.346969999999999601e+01 2.717315925780438235e+00
2708 4.366809999999999548e+01 2.805010077432877225e+00
2709 4.449330000000000496e+01 2.595897806251239448e+00
2710 4.430850000000000222e+01 2.709852894992641481e+00
2711 4.454949999999998766e+01 2.622826641716908824e+00
2712 4.499309999999999832e+01 2.461967354474871694e+00
2713 4.441569999999998686e+01 2.600186508791243689e+00
2714 4.426559999999999917e+01 2.523885483139042485e+00
2715 4.303259999999999508e+01 2.711187445013715891e+00
2716 4.424110000000000298e+01 2.695715940988589576e+00
2717 4.315229999999998256e+01 2.627936270250859963e+00
2718 4.293510000000000559e+01 2.850798681860926553e+00
2719 4.314110000000000866e+01 2.787096369790610151e+00
2720 4.234070000000000533e+01 2.951745717452639806e+00
2721 4.164939999999999998e+01 3.286681979139447929e+00
2722 4.295410000000000394e+01 2.965097786667413526e+00
2723 4.485209999999999297e+01 3.068565936149979301e+00
2724 4.567959999999999354e+01 3.182334371495239456e+00
2725 4.716290000000000049e+01 3.080177320301543453e+00
2726 4.527650000000000574e+01 3.283266777540320369e+00
2727 4.595450000000001012e+01 3.021760895984326289e+00
2728 4.550359999999999872e+01 2.931397578289236083e+00
2729 4.536560000000000770e+01 3.165336895497855352e+00
2730 4.529090000000000771e+01 3.223596194392219338e+00
2731 4.492819999999999681e+01 3.304051654862556919e+00
2732 4.500410000000000821e+01 2.975766937194511019e+00
2733 4.452080000000000837e+01 3.037872548017773511e+00
2734 4.533709999999999951e+01 2.945563378116315079e+00
2735 4.558680000000001087e+01 3.043554165445392368e+00
2736 4.665810000000000457e+01 3.044136692807994926e+00
2737 4.583279999999998466e+01 3.027798151792817194e+00
2738 4.722170000000000556e+01 2.875559924692927982e+00
2739 4.580730000000000501e+01 3.213307798904425194e+00
2740 4.545289999999999964e+01 3.517075554278014327e+00
2741 4.442819999999998970e+01 3.206803345701135566e+00
2742 4.548360000000000269e+01 2.922648436264615235e+00
2743 4.588639999999999475e+01 2.771802864923838872e+00
2744 4.516729999999999734e+01 2.778865855074692526e+00
2745 4.547510000000000474e+01 2.687118546789478479e+00
2746 4.599980000000000757e+01 2.579235810855610822e+00
2747 4.576049999999999329e+01 2.923139482217706142e+00
2748 4.558309999999998752e+01 2.643907495450625866e+00
2749 4.549469999999999459e+01 2.821693847762368534e+00
2750 4.482719999999999771e+01 2.581132913664075268e+00
2751 4.502429999999999666e+01 2.958667977401316040e+00
2752 4.651950000000000784e+01 2.737005329278698884e+00
2753 4.451109999999999900e+01 2.873183750563126804e+00
2754 4.525310000000000343e+01 2.650558964539367235e+00
2755 4.607119999999999038e+01 2.643026879923849659e+00
2756 4.465810000000000457e+01 2.751560870578733553e+00
2757 4.419269999999999499e+01 2.860357642061565286e+00
2758 4.569039999999998258e+01 2.644360068523194940e+00
2759 4.703159999999999030e+01 2.783841946303704962e+00
2760 4.424629999999998375e+01 2.486418900849170832e+00
2761 4.647409999999999997e+01 2.416776229711802948e+00
2762 4.549029999999999774e+01 2.568346291001272874e+00
2763 4.662820000000000675e+01 2.731373822456384381e+00
2764 4.590550000000000352e+01 2.632316064324343063e+00
2765 4.636299999999998533e+01 2.604396667176488211e+00
2766 4.635120000000000573e+01 2.547401520765817828e+00
2767 4.546000000000000085e+01 2.663459376450108884e+00
2768 4.424570000000001357e+01 2.483069223863886066e+00
2769 4.460400000000000631e+01 2.695583385836913592e+00
2770 4.418449999999999278e+01 2.890914836604495886e+00
2771 4.546719999999999828e+01 3.118084243249370502e+00
2772 4.411540000000000106e+01 3.196621238432854284e+00
2773 4.515369999999999351e+01 2.936618993076901774e+00
2774 4.503989999999999583e+01 2.836633882703230025e+00
2775 4.670399999999999352e+01 3.055639523896757304e+00
2776 4.480109999999999815e+01 2.938258454339917503e+00
2777 4.502859999999999729e+01 2.798169912996707254e+00
2778 4.472249999999999659e+01 2.906042703144604111e+00
2779 4.505440000000000111e+01 2.649455387810860874e+00
2780 4.435680000000000689e+01 2.899727190271526478e+00
2781 4.390829999999999700e+01 2.728258010251229937e+00
2782 4.398049999999999926e+01 2.738949864911732757e+00
2783 4.430790000000000362e+01 2.969714771573189083e+00
2784 4.415699999999998937e+01 2.588779233538464730e+00
2785 4.492160000000000508e+01 2.831323337593217193e+00
2786 4.535869999999998470e+01 2.885648788487608307e+00
2787 4.467119999999998470e+01 3.133835976562909131e+00
2788 4.472150000000000603e+01 3.302579225771881344e+00
2789 4.411020000000000607e+01 3.201465913921308193e+00
2790 4.416920000000000357e+01 3.144454473831669095e+00
2791 4.360039999999999338e+01 3.222803830828056437e+00
2792 4.415479999999998739e+01 3.052499441113790013e+00
2793 4.412049999999999983e+01 3.192239176894488661e+00
2794 4.418740000000000379e+01 2.907214190939498177e+00
2795 4.289400000000000546e+01 2.887081592196521385e+00
2796 4.399529999999999319e+01 3.138117442113981692e+00
2797 4.400160000000001048e+01 2.914542245705146417e+00
2798 4.475070000000000903e+01 2.887861326397096917e+00
2799 4.384049999999999869e+01 2.913913027614241980e+00
2800 4.339129999999999399e+01 3.010222812434322215e+00
2801 4.297440000000001703e+01 3.102281723506103539e+00
2802 4.394170000000000442e+01 2.873505712626999387e+00
2803 4.369289999999999452e+01 3.005031080454909187e+00
2804 4.403869999999999152e+01 2.773861842359853114e+00
2805 4.494360000000000355e+01 2.996861341804121004e+00
2806 4.391870000000000829e+01 3.027377188343071790e+00
2807 4.302920000000000300e+01 3.166725306685124419e+00
2808 4.463479999999999137e+01 3.146353099701302725e+00
2809 4.498590000000000089e+01 3.408243149263268101e+00
2810 4.450480000000000302e+01 3.552091668017591797e+00
2811 4.381850000000000023e+01 3.552716613030090453e+00
2812 4.225110000000000099e+01 3.434625266968726720e+00
2813 4.385000000000000853e+01 3.127309795974809070e+00
2814 4.104910000000000281e+01 3.251525721026976345e+00
2815 4.181330000000000524e+01 3.157385239482189299e+00
2816 4.276439999999999486e+01 3.638375964905220972e+00
2817 4.244000000000000483e+01 3.586920388020899519e+00
2818 4.218869999999999720e+01 3.365570608455570767e+00
2819 4.286709999999999354e+01 3.497924598172465149e+00
2820 4.406439999999999912e+01 3.202948473204024982e+00
2821 4.438709999999998956e+01 3.518361693245877220e+00
2822 4.295550000000000068e+01 3.238819799325056703e+00
2823 4.330160000000000053e+01 3.317420196779418795e+00
2824 4.439160000000000394e+01 3.200747900413277058e+00
2825 4.257260000000000133e+01 3.111583405920529177e+00
2826 4.407289999999998997e+01 2.984870512183065649e+00
2827 4.435549999999999926e+01 3.286031772898733827e+00
2828 4.304780000000000229e+01 3.066418643629730489e+00
2829 4.356439999999999202e+01 3.268192924537962174e+00
2830 4.288139999999999930e+01 2.876079976634864366e+00
2831 4.264279999999999404e+01 2.839042854202804111e+00
2832 4.323240000000000549e+01 2.874731906108811685e+00
2833 4.311339999999999861e+01 3.075015982397490077e+00
2834 4.275639999999999930e+01 2.961260529234129635e+00
2835 4.207999999999999829e+01 2.878402067119880225e+00
2836 4.212780000000000058e+01 2.964135237805454182e+00
2837 4.203710000000000235e+01 2.656024341850051318e+00
2838 4.086310000000000286e+01 2.705234184779572448e+00
2839 4.096150000000000801e+01 2.734566750419524794e+00
2840 4.041899999999999693e+01 2.895152574563212067e+00
2841 4.137849999999998829e+01 2.871697978983862587e+00
2842 4.068259999999999366e+01 3.116857621387284283e+00
2843 4.061899999999999267e+01 2.907954740019177198e+00
2844 4.133989999999999299e+01 2.776014482040754849e+00
2845 3.981150000000000944e+01 2.820095153093242768e+00
2846 4.007000000000000028e+01 3.048965962420702169e+00
2847 4.055700000000000216e+01 2.671673453100135376e+00
2848 4.023060000000000969e+01 2.930800733929210811e+00
2849 4.095050000000000523e+01 2.949357381278165491e+00
2850 4.352100000000000790e+01 2.855168289260722414e+00
2851 4.105469999999998976e+01 2.793766973192287395e+00
2852 4.205309999999999349e+01 2.715669575721611384e+00
2853 4.264730000000000132e+01 2.648779396344663528e+00
2854 4.241619999999999635e+01 2.730710894254461785e+00
2855 4.363369999999999749e+01 2.669520374617882386e+00
2856 4.165220000000000766e+01 2.512333968245464177e+00
2857 4.144899999999999807e+01 2.486211505483795658e+00
2858 4.148279999999999745e+01 2.744096805508143611e+00
2859 4.216070000000000562e+01 2.618096468906369712e+00
2860 4.212529999999999575e+01 2.971631050534369933e+00
2861 4.127749999999998920e+01 2.963467736031556221e+00
2862 4.297180000000001598e+01 2.952258238704736915e+00
2863 4.384579999999999700e+01 2.635949538211989296e+00
2864 4.384799999999999187e+01 2.898190714911632604e+00
2865 4.326770000000000493e+01 2.725611355365984423e+00
2866 4.354730000000000700e+01 2.841847107164634068e+00
2867 4.251309999999999434e+01 3.055088318608809583e+00
2868 4.388029999999999831e+01 3.145424809226886609e+00
2869 4.331050000000000466e+01 3.086174894995421081e+00
2870 4.214670000000000272e+01 2.914673832609748327e+00
2871 4.281699999999999307e+01 2.794097526930654052e+00
2872 4.200039999999999907e+01 3.099464360498439319e+00
2873 4.196930000000001115e+01 2.969686333689132596e+00
2874 4.324109999999999587e+01 3.173987839374940112e+00
2875 4.326029999999998665e+01 2.593211680619227799e+00
2876 4.168910000000001048e+01 2.595140361232894488e+00
2877 4.091140000000000043e+01 2.473247765995149727e+00
2878 4.402839999999999065e+01 2.794766500443283785e+00
2879 4.347379999999999711e+01 2.355025373111720555e+00
2880 4.334049999999999869e+01 2.706262214291142332e+00
2881 4.269680000000000319e+01 2.590457121436292365e+00
2882 4.463770000000000948e+01 2.427498304942765195e+00
2883 4.280760000000000787e+01 2.779136583905152058e+00
2884 4.342680000000000007e+01 3.039007199399172521e+00
2885 4.439740000000001174e+01 3.081795639233724238e+00
2886 4.373429999999999751e+01 3.122628724408331280e+00
2887 4.463969999999999061e+01 3.054396269395966979e+00
2888 4.285849999999999227e+01 3.201503105183563402e+00
2889 4.290569999999999595e+01 3.014812740536300328e+00
2890 4.423850000000000904e+01 3.106340100906531454e+00
2891 4.393609999999999616e+01 2.939950301365654273e+00
2892 4.385640000000000072e+01 2.655147655404497264e+00
2893 4.302939999999999543e+01 2.621704545138524800e+00
2894 4.357670000000000243e+01 2.852764227990108648e+00
2895 4.318659999999999854e+01 2.667324345106908634e+00
2896 4.469069999999999965e+01 2.605325496075298286e+00
2897 4.380819999999999936e+01 2.550553023953825438e+00
2898 4.160879999999999512e+01 2.705491744212130900e+00
2899 4.285710000000001685e+01 3.025003369336966674e+00
2900 4.328969999999999629e+01 2.881722729635868063e+00
2901 4.429249999999999687e+01 3.076658072080808548e+00
2902 4.353010000000001156e+01 3.137552530954661023e+00
2903 4.326380000000000337e+01 3.163862472990885522e+00
2904 4.311410000000000053e+01 2.943987944014037961e+00
2905 4.267799999999999727e+01 2.689702362715994166e+00
2906 4.135289999999999822e+01 2.915753309952678674e+00
2907 4.260710000000000974e+01 2.816207448768644372e+00
2908 4.261839999999999407e+01 2.755692822503988282e+00
2909 4.247020000000000550e+01 3.180231579303620215e+00
2910 4.304830000000000467e+01 3.408987115038717874e+00
2911 4.279539999999999367e+01 2.892619821545859615e+00
2912 4.318659999999999854e+01 3.179241694492570769e+00
2913 4.322380000000000422e+01 3.361140611161633540e+00
2914 4.343649999999999523e+01 3.034803030264073165e+00
2915 4.315230000000000388e+01 3.195435141025396941e+00
2916 4.366650000000000631e+01 3.356877787840957250e+00
2917 4.375150000000000716e+01 2.952103093135468370e+00
2918 4.392799999999999727e+01 3.117530678277280032e+00
2919 4.319609999999999417e+01 3.228239008267510535e+00
2920 4.419510000000000360e+01 3.201966771298540237e+00
2921 4.406719999999999970e+01 2.870903866032437968e+00
2922 4.262439999999999429e+01 2.854906401618098055e+00
2923 4.263569999999999993e+01 2.640795213661975449e+00
2924 4.287199999999999989e+01 2.796694064426783477e+00
2925 4.299859999999999616e+01 2.748722801957301787e+00
2926 4.343740000000001089e+01 2.674617141199838954e+00
2927 4.172630000000001615e+01 3.208848597316488860e+00
2928 4.222549999999999670e+01 3.217263183592538489e+00
2929 4.276999999999999602e+01 3.142790125032213666e+00
2930 4.106760000000000588e+01 2.859298587416151172e+00
2931 4.205499999999999972e+01 3.093194313327243261e+00
2932 4.127149999999999608e+01 3.065018452228305268e+00
2933 4.306320000000000192e+01 2.885901638656453105e+00
2934 4.195960000000000889e+01 2.801865196971474514e+00
2935 4.175879999999999370e+01 2.921255758744858877e+00
2936 4.075200000000000244e+01 2.844897460366541786e+00
2937 4.191859999999999076e+01 2.782008381008223896e+00
2938 4.227620000000000289e+01 2.932969095984476748e+00
2939 4.249299999999998789e+01 3.179230655363023850e+00
2940 4.094689999999999941e+01 3.121529678619121562e+00
2941 4.097880000000000678e+01 3.207764905350764639e+00
2942 4.242389999999999617e+01 2.981220707109756507e+00
2943 4.174730000000000274e+01 3.230598901210115059e+00
2944 4.083760000000000190e+01 2.784348076659956206e+00
2945 4.189189999999999969e+01 3.065554642230341464e+00
2946 4.172789999999999822e+01 3.229575838171322211e+00
2947 4.126350000000000762e+01 3.166255541250579508e+00
2948 4.040800000000000125e+01 3.371990020744426886e+00
2949 4.113219999999999743e+01 3.104972258813273100e+00
2950 4.075910000000000366e+01 3.277487680297212602e+00
2951 4.194679999999999609e+01 2.925326053280215444e+00
2952 4.047560000000000002e+01 2.824582440290953844e+00
2953 4.138189999999998747e+01 3.214434149971032717e+00
2954 4.030450000000000443e+01 3.272780843946016205e+00
2955 4.073780000000000712e+01 2.958681363039960655e+00
2956 4.200910000000000366e+01 3.094981448167339000e+00
2957 4.195549999999999358e+01 2.965251003287916465e+00
2958 4.241659999999999542e+01 2.938680413382849910e+00
2959 4.159760000000000701e+01 3.035853610107048350e+00
2960 4.301900000000001256e+01 3.233301118052569922e+00
2961 4.181649999999999778e+01 2.986580098122265436e+00
2962 4.168050000000000210e+01 2.723656678529803532e+00
2963 4.167779999999999774e+01 2.582642353869385232e+00
2964 4.122549999999999670e+01 3.217935481407294684e+00
2965 4.130839999999999890e+01 2.621613646592494629e+00
2966 4.193760000000000332e+01 2.687173184221664179e+00
2967 4.122699999999999676e+01 2.972120529184507198e+00
2968 4.207790000000000674e+01 2.649533082356210212e+00
2969 4.303089999999999549e+01 2.753534184371059901e+00
2970 4.284939999999998861e+01 2.955991482058093034e+00
2971 4.221799999999999642e+01 2.751456428875441507e+00
2972 4.244320000000000448e+01 3.305428232165992686e+00
2973 4.356400000000000716e+01 3.265723976394820038e+00
2974 4.279330000000000211e+01 2.908558579520102771e+00
2975 4.285150000000000148e+01 3.402387243172064313e+00
2976 4.145650000000000546e+01 3.451053901708867500e+00
2977 4.105640000000000356e+01 3.383005699374447950e+00
2978 4.190040000000000475e+01 3.342658888070991541e+00
2979 4.256069999999998998e+01 3.372773309978006839e+00
2980 4.220390000000001152e+01 3.259878098104283417e+00
2981 4.340060000000000429e+01 3.232841264584452201e+00
2982 4.332080000000000553e+01 3.372698964924085718e+00
2983 4.308560000000001367e+01 3.180574586768874834e+00
2984 4.139939999999999998e+01 3.285186233990395888e+00
2985 4.252590000000000003e+01 3.365063783125068930e+00
2986 4.275609999999998934e+01 3.191932756888841372e+00
2987 4.390230000000000388e+01 2.983630163156955728e+00
2988 4.315159999999999485e+01 3.071339888713068067e+00
2989 4.240709999999999980e+01 2.935124040734905293e+00
2990 4.386149999999999238e+01 2.960438268652125782e+00
2991 4.031629999999999825e+01 2.510531423922034655e+00
2992 4.070060000000000855e+01 2.896495210077171922e+00
2993 4.123220000000001306e+01 2.782337595979323286e+00
2994 4.151249999999999574e+01 2.914533433072950874e+00
2995 4.058249999999999602e+01 2.835287807701362794e+00
2996 4.203699999999999903e+01 3.130264434516675021e+00
2997 4.257160000000001077e+01 3.028982623258178464e+00
2998 4.262579999999999103e+01 3.211006609772081521e+00
2999 4.206310000000000571e+01 2.995587322129000807e+00
3000 4.094559999999999178e+01 3.092374460184277751e+00
3001 4.128560000000000230e+01 2.926587138972629454e+00
3002 4.182410000000000139e+01 3.649318354775313633e+00
3003 4.196300000000000097e+01 3.263540445589728112e+00
3004 4.133710000000000662e+01 3.025729496253754647e+00
3005 4.249719999999999942e+01 3.094382212655701458e+00
3006 4.176810000000000400e+01 3.210171846568342424e+00
3007 4.158289999999998798e+01 2.829415360900551235e+00
3008 4.231700000000000017e+01 2.846110305311444044e+00
3009 4.064540000000000219e+01 2.742682796460429451e+00
3010 3.993759999999999621e+01 2.744789057833042278e+00
3011 4.075410000000000821e+01 2.778265216731476084e+00
3012 4.072490000000000521e+01 2.766641054509962672e+00
3013 4.056619999999999493e+01 2.555718657833839114e+00
3014 4.130930000000000035e+01 2.507535260071132033e+00
3015 4.074560000000001025e+01 2.557304137563618074e+00
3016 4.153820000000000334e+01 2.671978319148566428e+00
3017 4.253789999999999338e+01 2.718053782488492054e+00
3018 4.235900000000000887e+01 2.868707707313521649e+00
3019 4.124080000000000013e+01 2.826748393118849734e+00
3020 4.117470000000000141e+01 2.786876933145775226e+00
3021 4.084619999999999607e+01 2.933316619119047619e+00
3022 4.129570000000000363e+01 3.093034046126876824e+00
3023 3.981470000000000908e+01 2.637078785417682703e+00
3024 4.046539999999999537e+01 2.759458769759026264e+00
3025 4.060239999999998872e+01 2.516727637627877989e+00
3026 4.065499999999999403e+01 2.706522702657415458e+00
3027 4.124709999999999610e+01 2.516377367268271659e+00
3028 4.046080000000000609e+01 2.987967245135060068e+00
3029 3.995519999999999072e+01 2.699294616747122788e+00
3030 4.046820000000000306e+01 2.566841019229667786e+00
3031 4.077559999999999008e+01 2.998059869649036813e+00
3032 4.165919999999999135e+01 3.005777418239747423e+00
3033 4.076559999999999206e+01 3.168618385353464628e+00
3034 4.145319999999999538e+01 2.839818750906472733e+00
3035 4.282280000000000086e+01 2.668963553141930234e+00
3036 4.129579999999999984e+01 2.780902112265010828e+00
3037 4.322109999999997854e+01 2.828502760207244116e+00
3038 4.395900000000000318e+01 3.073415821199597886e+00
3039 4.337300000000000466e+01 3.008650990061824793e+00
3040 4.422500000000000853e+01 3.127616347955739950e+00
3041 4.383379999999999654e+01 3.114722708043205390e+00
3042 4.450689999999999458e+01 3.082920354874579161e+00
3043 4.417770000000000152e+01 2.928761357724456449e+00
3044 4.312699999999999534e+01 2.885433724763055263e+00
3045 4.498479999999999990e+01 2.873356303697820024e+00
3046 4.422429999999999239e+01 2.539169287483605153e+00
3047 4.248150000000000404e+01 2.838072122497946381e+00
3048 4.141690000000001248e+01 2.716007775117736944e+00
3049 4.303269999999999840e+01 2.640049740156424019e+00
3050 4.366299999999999670e+01 2.457049592499100932e+00
3051 4.226630000000000820e+01 2.343321687370302442e+00
3052 4.001980000000000359e+01 2.492278150207155374e+00
3053 4.238890000000000668e+01 2.564410564730226660e+00
3054 4.085890000000000555e+01 2.307994218905238260e+00
3055 4.213770000000000948e+01 2.517895822010910223e+00
3056 4.213220000000001164e+01 2.099864035598495438e+00
3057 4.168350000000000932e+01 2.287536286597438906e+00
3058 4.129660000000000508e+01 2.238020668358538412e+00
3059 4.296649999999999636e+01 2.210148837182690951e+00
3060 4.023860000000000525e+01 2.489648867209993011e+00
3061 4.144050000000000011e+01 2.364917531860254662e+00
3062 4.152689999999999770e+01 2.370267355067777526e+00
3063 4.039379999999998461e+01 2.240460362961147922e+00
3064 4.135949999999999704e+01 2.215899689178189913e+00
3065 4.111489999999999867e+01 2.322805167141661187e+00
3066 4.088540000000000418e+01 2.433740029666274562e+00
3067 4.134539999999999793e+01 2.543142711685681068e+00
3068 4.083200000000000784e+01 2.325539225642087260e+00
3069 4.177799999999999869e+01 2.558646210401117838e+00
3070 4.186059999999999093e+01 2.559294916964436339e+00
3071 4.178299999999998704e+01 2.439569447668993973e+00
3072 4.270959999999998757e+01 2.598487254538686564e+00
3073 4.180360000000000298e+01 2.627401741645156275e+00
3074 4.121749999999999403e+01 2.735909723017190487e+00
3075 4.215099999999999625e+01 2.388324230501377876e+00
3076 4.211939999999999884e+01 2.311716258972973392e+00
3077 4.092960000000000065e+01 2.473247389971330534e+00
3078 4.193689999999999429e+01 2.660174572185066033e+00
3079 4.015169999999999817e+01 2.408619098259415559e+00
3080 4.146140000000000470e+01 2.624006589549653157e+00
3081 4.089369999999999550e+01 2.743827523825067338e+00
3082 3.973769999999999669e+01 2.975364860063383521e+00
3083 3.986240000000000094e+01 2.800932086288419942e+00
3084 3.950039999999999907e+01 2.495023240773520445e+00
3085 4.017239999999999611e+01 2.432705319597916471e+00
3086 3.868670000000000186e+01 2.218338146112985854e+00
3087 4.074279999999999546e+01 2.600491116693152360e+00
3088 3.914330000000001064e+01 2.482957780651938062e+00
3089 3.868539999999999424e+01 2.471687367366674160e+00
3090 4.091500000000000625e+01 2.806212835834088981e+00
3091 3.993949999999999534e+01 2.702303823129442062e+00
3092 4.138949999999999818e+01 2.517676939660845381e+00
3093 4.065959999999999752e+01 2.713799633723904314e+00
3094 4.077489999999999526e+01 2.553874383069770548e+00
3095 4.125559999999999405e+01 2.482254574373869094e+00
3096 3.870499999999999829e+01 2.313882769286291996e+00
3097 3.912790000000000390e+01 2.387733269127856328e+00
3098 3.983140000000000214e+01 2.560115663793336882e+00
3099 3.998989999999999156e+01 2.677012781908222561e+00
3100 4.045900000000000318e+01 2.675982709211701671e+00
3101 4.007679999999999865e+01 2.666458754228161698e+00
3102 4.043149999999999267e+01 2.557772281204877096e+00
3103 4.060630000000001161e+01 2.161432437181416422e+00
3104 3.975880000000000081e+01 2.176211259965355804e+00
3105 3.881390000000000384e+01 2.456587676941330400e+00
3106 3.976869999999998839e+01 2.288786724555173624e+00
3107 3.854440000000000310e+01 2.611856525921743444e+00
3108 3.896110000000000184e+01 2.840995875480990307e+00
3109 4.007140000000001123e+01 2.625262869123775822e+00
3110 3.931190000000000850e+01 2.693401716138905222e+00
3111 3.918350000000000222e+01 2.940873139477457432e+00
3112 3.889139999999999731e+01 2.979725319891079582e+00
3113 3.926350000000000762e+01 3.185842548290796827e+00
3114 4.001749999999999829e+01 2.971037060102078353e+00
3115 3.931779999999999120e+01 3.195633653596732238e+00
3116 3.992530000000000001e+01 2.908051247915001358e+00
3117 3.881310000000000571e+01 3.012945903015851190e+00
3118 3.833950000000000102e+01 3.138273500270491123e+00
3119 4.022650000000000148e+01 2.642470104372043771e+00
3120 4.031329999999999814e+01 2.673713917101079307e+00
3121 3.965730000000000643e+01 2.554023948693512125e+00
3122 3.931500000000000483e+01 2.698304823403019359e+00
3123 3.925240000000000862e+01 2.538729296715189765e+00
3124 3.968990000000000862e+01 2.703881342533359433e+00
3125 4.055880000000000507e+01 2.797858035712319946e+00
3126 3.918369999999999465e+01 2.632956923403799276e+00
3127 3.841979999999999507e+01 2.467983277496020644e+00
3128 3.853810000000000002e+01 2.480365149428607641e+00
3129 3.786010000000000275e+01 2.371825909399760235e+00
3130 3.762320000000000420e+01 2.347712458543422365e+00
3131 3.761520000000000152e+01 2.499050439266883306e+00
3132 3.711569999999999681e+01 2.616735044000443100e+00
3133 3.670220000000000482e+01 2.888068968705559847e+00
3134 3.767199999999999704e+01 2.745564506617900857e+00
3135 3.778799999999999670e+01 2.712273822828365599e+00
3136 3.767869999999999209e+01 2.589444948343176733e+00
3137 3.789509999999999934e+01 2.781132942615293313e+00
3138 3.837470000000000425e+01 2.582969392095074035e+00
3139 3.688549999999999329e+01 2.610721653585460267e+00
3140 3.823270000000000834e+01 2.420362078388273108e+00
3141 3.821060000000000656e+01 2.623730087489946072e+00
3142 3.715320000000000533e+01 2.408660610795966495e+00
3143 3.743439999999999657e+01 2.125955204608036553e+00
3144 3.755839999999999179e+01 2.276773430097952744e+00
3145 3.803929999999999012e+01 2.745934107093612742e+00
3146 3.819480000000000075e+01 2.533379586244430381e+00
3147 3.820660000000000167e+01 2.497942511748418415e+00
3148 3.901829999999999643e+01 2.534102117220219608e+00
3149 3.799359999999999360e+01 2.265073615139251650e+00
3150 3.777779999999999916e+01 2.504189672928150756e+00
3151 3.718869999999999720e+01 2.384357624287933408e+00
3152 3.905349999999999966e+01 2.164445576238866575e+00
3153 3.743780000000000285e+01 2.615563183713977224e+00
3154 3.906490000000000151e+01 2.467322847642764216e+00
3155 3.880519999999999925e+01 2.222810664001772185e+00
3156 3.844050000000000011e+01 2.654575855480494351e+00
3157 3.879760000000000275e+01 2.683189332119520820e+00
3158 3.982019999999999271e+01 2.538974944342696993e+00
3159 3.719480000000000075e+01 2.834881422211517954e+00
3160 3.730330000000000013e+01 2.858974758632891522e+00
3161 3.781669999999999732e+01 2.782515904806295293e+00
3162 3.740139999999999532e+01 2.750683579039944870e+00
3163 3.809639999999999560e+01 2.946281015449816021e+00
3164 3.713489999999999469e+01 2.810188256060436984e+00
3165 3.801019999999999754e+01 2.777709176281779158e+00
3166 3.799310000000000542e+01 2.721540187926681842e+00
3167 3.675409999999999400e+01 2.647852999035255728e+00
3168 3.583889999999999532e+01 2.703884602659661684e+00
3169 3.708219999999999317e+01 2.670270332382098211e+00
3170 3.620769999999999555e+01 2.744918853172165996e+00
3171 3.694559999999999889e+01 2.611058084761807674e+00
3172 3.651770000000000493e+01 2.854472949687909988e+00
3173 3.744680000000000319e+01 2.719375074902320222e+00
3174 3.703920000000000101e+01 2.591695145652744170e+00
3175 3.571600000000000108e+01 2.826971119413850264e+00
3176 3.609440000000000026e+01 2.676659065327521070e+00
3177 3.684470000000000312e+01 2.668381404615914221e+00
3178 3.774449999999998795e+01 2.735510665762427962e+00
3179 3.720469999999999544e+01 2.559278638698803121e+00
3180 3.588219999999999743e+01 2.560954917213499105e+00
3181 3.723680000000000234e+01 2.387192821705024670e+00
3182 3.547349999999999426e+01 2.972643502423390593e+00
3183 3.768349999999999511e+01 2.860514441931730545e+00
3184 3.805030000000000001e+01 2.767967649829022214e+00
3185 3.727069999999999794e+01 2.916186640203263902e+00
3186 3.615699999999999648e+01 2.743449277825270816e+00
3187 3.718950000000000244e+01 2.956938491497582699e+00
3188 3.531330000000000524e+01 2.662105407473565055e+00
3189 3.796159999999999712e+01 2.477226205254578595e+00
3190 3.680769999999999698e+01 2.620711762193622452e+00
3191 3.682480000000000331e+01 2.433190857290072451e+00
3192 3.698230000000000217e+01 2.585721098745957125e+00
3193 3.630100000000000193e+01 2.364053628833322040e+00
3194 3.817559999999998865e+01 2.688333238644346146e+00
3195 3.843030000000000257e+01 2.562092223262074420e+00
3196 3.729690000000000083e+01 2.561690415428843348e+00
3197 3.771330000000000382e+01 2.695221699693737261e+00
3198 3.712510000000000332e+01 2.616857572452119030e+00
3199 3.849030000000000484e+01 2.811037127200564090e+00
3200 3.770610000000000639e+01 2.719428082244499834e+00
3201 3.855819999999998515e+01 2.453001709742575365e+00
3202 3.786319999999999197e+01 2.524188724719290455e+00
3203 3.744680000000000319e+01 2.896922785992060323e+00
3204 3.672830000000000439e+01 2.567241471015142995e+00
3205 3.724769999999999470e+01 2.829895086482889788e+00
3206 3.788700000000000045e+01 2.644501973907374293e+00
3207 3.830750000000000455e+01 2.495647076912117956e+00
3208 3.840200000000000102e+01 2.617608104739897801e+00
3209 3.671409999999999485e+01 2.565042838726090402e+00
3210 3.559839999999999094e+01 2.728170834460334593e+00
3211 3.603059999999999974e+01 2.766225694335153307e+00
3212 3.456099999999999994e+01 2.606903143578602311e+00
3213 3.682989999999999498e+01 2.729407225845934537e+00
3214 3.724649999999999750e+01 2.836674430120595058e+00
3215 3.653910000000000480e+01 2.770309062992791560e+00
3216 3.678690000000000282e+01 2.924742259499117036e+00
3217 3.744449999999999790e+01 3.260853972888083874e+00
3218 3.714239999999999498e+01 2.873957644433891456e+00
3219 3.632199999999998852e+01 3.076254893535319557e+00
3220 3.478140000000000498e+01 3.130380576223919853e+00
3221 3.610329999999999018e+01 3.313358865335899850e+00
3222 3.715959999999999752e+01 3.205656511855254465e+00
3223 3.657450000000000045e+01 3.195520914107745192e+00
3224 3.649830000000000041e+01 3.593467879430676692e+00
3225 3.640930000000000177e+01 3.468686216782947529e+00
3226 3.530199999999999960e+01 3.543564473803179293e+00
3227 3.604029999999998779e+01 3.303523921587370626e+00
3228 3.625810000000000599e+01 3.490095807352571189e+00
3229 3.534600000000001074e+01 3.223635064643639581e+00
3230 3.661939999999999884e+01 3.440908187092472037e+00
3231 3.718970000000000198e+01 3.286680603663824307e+00
3232 3.600090000000000146e+01 3.332653694055234705e+00
3233 3.692090000000000316e+01 3.140871997471402999e+00
3234 3.671559999999999491e+01 2.981904492434323650e+00
3235 3.812960000000000349e+01 3.254106172514966477e+00
3236 3.617670000000000385e+01 3.282185730652670053e+00
3237 3.840550000000000352e+01 3.338849670545231518e+00
3238 3.742039999999999367e+01 3.413897103311697379e+00
3239 3.608989999999999299e+01 3.120366145903393562e+00
3240 3.652710000000000434e+01 3.265788427700116792e+00
3241 3.752990000000000492e+01 3.373479097978820729e+00
3242 3.788980000000000103e+01 3.320630346485438089e+00
3243 3.812219999999999942e+01 3.560739981801535503e+00
3244 3.693540000000000134e+01 3.423976837246420324e+00
3245 3.687760000000000105e+01 3.475487720018588078e+00
3246 3.865690000000000026e+01 3.683312306131533820e+00
3247 3.762580000000000524e+01 3.694247346618793504e+00
3248 3.781040000000000134e+01 3.603348545727986796e+00
3249 3.570569999999999311e+01 3.423906082313006305e+00
3250 3.709080000000000155e+01 3.604441450211114173e+00
3251 3.748669999999999902e+01 3.704841617464909032e+00
3252 3.669149999999999778e+01 3.597110182146218360e+00
3253 3.509310000000000684e+01 3.430677699012252280e+00
3254 3.620239999999999725e+01 3.512361544886858589e+00
3255 3.565480000000000160e+01 3.383806993313891009e+00
3256 3.577319999999999567e+01 3.421215450391863033e+00
3257 3.591519999999999158e+01 3.762845691494669520e+00
3258 3.726500000000000057e+01 3.183772898622009961e+00
3259 3.569990000000000663e+01 3.512262888011089768e+00
3260 3.643880000000000052e+01 3.175298267564797161e+00
3261 3.574179999999999779e+01 3.270178780739670277e+00
3262 3.642419999999999902e+01 3.286974103640002642e+00
3263 3.641779999999999973e+01 3.160153386783622231e+00
3264 3.656880000000001019e+01 3.086771479717926425e+00
3265 3.454570000000000363e+01 2.880982948665263610e+00
3266 3.591570000000000107e+01 3.087595425326964182e+00
3267 3.568949999999999534e+01 3.139952672015932755e+00
3268 3.766630000000001388e+01 3.047233294400019776e+00
3269 3.623530000000000229e+01 3.126870860860742063e+00
3270 3.624909999999999854e+01 3.052539396060270693e+00
3271 3.682209999999999894e+01 3.209238229627087158e+00
3272 3.834720000000000084e+01 2.908271436437802393e+00
3273 3.714140000000000441e+01 3.299369035436927167e+00
3274 3.712709999999999866e+01 3.200599118055867720e+00
3275 3.698479999999999990e+01 3.028675825835442925e+00
3276 3.667839999999999634e+01 2.961662229559610005e+00
3277 3.753710000000000235e+01 2.949662862853990486e+00
3278 3.643189999999999884e+01 2.557370998603838874e+00
3279 3.689230000000000587e+01 2.755543884698627100e+00
3280 3.899569999999999226e+01 2.731925123516381504e+00
3281 3.623790000000000333e+01 2.819095102067328273e+00
3282 3.555190000000000339e+01 2.719974989682809152e+00
3283 3.639209999999999212e+01 2.677949942493324631e+00
3284 3.611739999999998929e+01 2.628807884193898214e+00
3285 3.650599999999999312e+01 2.952655213532389578e+00
3286 3.824690000000000367e+01 2.971656299860399475e+00
3287 3.712650000000000006e+01 2.886631294866041753e+00
3288 3.846730000000000160e+01 3.150757117027588095e+00
3289 3.842400000000000659e+01 3.232726565919239459e+00
3290 3.837820000000000675e+01 3.144990971052222140e+00
3291 3.747840000000000771e+01 2.939344959680642688e+00
3292 3.911200000000000188e+01 2.794394816413743321e+00
3293 3.792170000000000130e+01 2.762893874273856021e+00
3294 3.671430000000000149e+01 2.885826233594115831e+00
3295 3.782479999999999620e+01 2.978542733955650501e+00
3296 3.676610000000000156e+01 2.796662147006677479e+00
3297 3.772500000000000142e+01 2.649548174689412505e+00
3298 3.750960000000000605e+01 2.705684233608940836e+00
3299 3.741710000000000491e+01 2.507376717707174407e+00
3300 3.730250000000000199e+01 2.790957563722530121e+00
3301 3.694780000000000086e+01 2.747127042566469779e+00
3302 3.609879999999999711e+01 2.778650990678749988e+00
3303 3.703869999999999862e+01 2.797563686585168519e+00
3304 3.694089999999999918e+01 3.011465210574413742e+00
3305 3.620770000000000266e+01 2.903424076930547493e+00
3306 3.811690000000000111e+01 2.995245416405807326e+00
3307 3.863599999999999568e+01 2.896184072188782821e+00
3308 3.934689999999999088e+01 3.310342398378149475e+00
3309 3.926899999999999835e+01 3.318540971571692921e+00
3310 3.762939999999998975e+01 2.864777298848899978e+00
3311 3.819070000000000675e+01 3.177525099900864625e+00
3312 3.800480000000000302e+01 3.190370779078820718e+00
3313 3.792380000000000706e+01 3.385221866879628561e+00
3314 3.740109999999999957e+01 3.132925084405944638e+00
3315 3.815550000000000352e+01 3.108404156878574298e+00
3316 3.746939999999999316e+01 3.329709595745550477e+00
3317 3.751449999999999818e+01 3.002755583210195311e+00
3318 3.746910000000000451e+01 3.100497710771610738e+00
3319 3.682889999999999020e+01 2.971922747061235270e+00
3320 3.641519999999999868e+01 3.162021248821708319e+00
3321 3.498239999999999839e+01 3.285482888709055249e+00
3322 3.542090000000000316e+01 3.165666489777468673e+00
3323 3.441499999999999915e+01 3.360705143269786976e+00
3324 3.524800000000000466e+01 3.395585229382410919e+00
3325 3.530049999999999955e+01 3.431655108326009618e+00
3326 3.681879999999999598e+01 3.454046313818040836e+00
3327 3.692899999999999494e+01 3.160965108950112956e+00
3328 3.722630000000000194e+01 3.131315204590556345e+00
3329 3.668310000000000315e+01 2.994020874092229612e+00
3330 3.715050000000000097e+01 2.839300291004809740e+00
3331 3.661390000000000100e+01 3.068875760681752052e+00
3332 3.818180000000000263e+01 3.097587898349294822e+00
3333 3.780499999999999972e+01 3.144885191863130203e+00
3334 3.748780000000000001e+01 2.968982579605343730e+00
3335 3.801590000000000202e+01 2.727237003727398967e+00
3336 3.774939999999999429e+01 3.117384524244642297e+00
3337 3.877509999999999479e+01 2.725600030176841493e+00
3338 3.799020000000000152e+01 3.094449167137828027e+00
3339 3.761960000000000548e+01 2.863871889942006366e+00
3340 3.861620000000000630e+01 3.047325889694110224e+00
3341 3.707870000000000488e+01 3.140152055315155621e+00
3342 3.643859999999999388e+01 2.899948627476010454e+00
3343 3.704079999999999018e+01 3.023028697845919766e+00
3344 3.684329999999999927e+01 3.088451663941010672e+00
3345 3.705939999999999657e+01 3.153933021165794770e+00
3346 3.689129999999999399e+01 3.154830352095022050e+00
3347 3.690390000000000725e+01 2.953762635097816780e+00
3348 3.572979999999999734e+01 2.894143708940521975e+00
3349 3.711499999999999488e+01 2.723541673997297075e+00
3350 3.567329999999999757e+01 2.873447906348747694e+00
3351 3.650860000000000127e+01 2.794933681145225002e+00
3352 3.747660000000000480e+01 2.903791268669289050e+00
3353 3.576919999999999789e+01 3.446220056525699960e+00
3354 3.620460000000000633e+01 3.514610712724810071e+00
3355 3.429780000000000229e+01 3.218113015106833785e+00
3356 3.658729999999999905e+01 3.014048526566882824e+00
3357 3.613099999999999312e+01 3.200888521957613531e+00
3358 3.764129999999999399e+01 2.898088856557023973e+00
3359 3.615740000000000265e+01 2.878351302742595763e+00
3360 3.714580000000000126e+01 2.733773627789981564e+00
3361 3.728070000000000306e+01 2.638848404228632205e+00
3362 3.620850000000000080e+01 3.130498264254430119e+00
3363 3.674129999999999541e+01 2.903720709796312249e+00
3364 3.658780000000000143e+01 2.851584843205616338e+00
3365 3.688929999999999865e+01 2.506143709067778058e+00
3366 3.606759999999999877e+01 2.737025378398965092e+00
3367 3.661540000000000816e+01 2.660712709407011101e+00
3368 3.654530000000000456e+01 2.773524613285412777e+00
3369 3.703759999999999764e+01 2.895766520629727836e+00
3370 3.693589999999999662e+01 2.770143488070608839e+00
3371 3.585790000000000077e+01 2.773333334545271978e+00
3372 3.581899999999999551e+01 2.669342746819898249e+00
3373 3.613590000000000657e+01 3.015112177763872303e+00
3374 3.474880000000000280e+01 3.068499993156264871e+00
3375 3.632739999999999725e+01 3.054830118353555779e+00
3376 3.509260000000000446e+01 2.950209487816077392e+00
3377 3.472840000000000060e+01 3.111276050433326112e+00
3378 3.542669999999999675e+01 2.892531664563069427e+00
3379 3.644570000000000221e+01 2.851382163179814189e+00
3380 3.663329999999999842e+01 3.038221952145695237e+00
3381 3.723949999999999250e+01 3.149988838472288943e+00
3382 3.699319999999999453e+01 2.925087584671611118e+00
3383 3.669600000000000506e+01 2.953196097451030955e+00
3384 3.520709999999999695e+01 2.777907459671757895e+00
3385 3.537830000000001007e+01 2.718812450409185288e+00
3386 3.532729999999999393e+01 2.732671782431984386e+00
3387 3.549300000000000921e+01 2.933874027629680192e+00
3388 3.674310000000001253e+01 3.265475218785161449e+00
3389 3.711380000000000479e+01 3.011826636445065652e+00
3390 3.692249999999999943e+01 3.010641320798609577e+00
3391 3.677539999999999765e+01 3.028861329278710990e+00
3392 3.739579999999999416e+01 3.021228484904774803e+00
3393 3.742519999999999669e+01 3.071669140386053432e+00
3394 3.618670000000000186e+01 2.892812821545839075e+00
3395 3.715240000000000009e+01 2.690293625610409300e+00
3396 3.569830000000000325e+01 2.999107475650047316e+00
3397 3.569020000000000437e+01 2.591509225914505166e+00
3398 3.625800000000000267e+01 2.726975951489121641e+00
3399 3.645729999999999649e+01 2.992978299370043782e+00
3400 3.648849999999999483e+01 2.752541836648445983e+00
3401 3.665449999999999875e+01 2.827522060479811916e+00
3402 3.806310000000000571e+01 3.087050910577925134e+00
3403 3.657029999999999603e+01 3.181285782588542776e+00
3404 3.723580000000001178e+01 2.930132728734313741e+00
3405 3.794429999999999836e+01 3.031449450427963210e+00
3406 3.587070000000000647e+01 2.878099753396327287e+00
3407 3.604020000000000579e+01 3.144478835673726991e+00
3408 3.676429999999999865e+01 2.675614856532980035e+00
3409 3.702159999999999940e+01 2.984932595888891704e+00
3410 3.753650000000000375e+01 3.424905577165595183e+00
3411 3.660670000000000357e+01 3.008588745658003383e+00
3412 3.761489999999999156e+01 3.399684209525937639e+00
3413 3.626160000000000139e+01 3.167442081869848103e+00
3414 3.705990000000000606e+01 3.363772937417149222e+00
3415 3.598520000000000607e+01 3.490542427474560672e+00
3416 3.608569999999999567e+01 3.027707766694136993e+00
3417 3.698669999999999902e+01 2.889382662524989875e+00
3418 3.682599999999999341e+01 3.082325639837556253e+00
3419 3.713830000000000098e+01 2.930719265043992383e+00
3420 3.681169999999999476e+01 3.097726440552813099e+00
3421 3.526829999999999643e+01 2.908264353613680520e+00
3422 3.610560000000000258e+01 3.299308321754727658e+00
3423 3.729139999999999588e+01 2.848719193251592063e+00
3424 3.557579999999999387e+01 2.801482978352714870e+00
3425 3.616660000000000252e+01 2.765986106617313034e+00
3426 3.612550000000000239e+01 2.886537852254842385e+00
3427 3.527349999999999852e+01 3.078324356285412122e+00
3428 3.603009999999999025e+01 2.799524196091185857e+00
3429 3.631850000000000023e+01 3.178452274692825874e+00
3430 3.618870000000000431e+01 3.120662102903804858e+00
3431 3.563110000000000355e+01 3.268629430587076889e+00
3432 3.692899999999999494e+01 3.076199527013811608e+00
3433 3.786790000000000589e+01 3.215130884505325248e+00
3434 3.918610000000000326e+01 3.482001027354816536e+00
3435 3.752520000000001232e+01 3.305503508998288265e+00
3436 3.691799999999999926e+01 3.118234298445195396e+00
3437 3.644989999999999952e+01 3.182772483935979224e+00
3438 3.736589999999999634e+01 3.435769939111173343e+00
3439 3.822469999999999857e+01 3.385207209389109462e+00
3440 3.694369999999999266e+01 3.248198534649628932e+00
3441 3.660600000000000875e+01 3.316875674486458703e+00
3442 3.785509999999999309e+01 3.156256066053576781e+00
3443 3.768939999999998491e+01 3.126653266993320024e+00
3444 3.763889999999999958e+01 3.144940965185197168e+00
3445 3.791539999999999822e+01 3.276929734065104682e+00
3446 3.696650000000000347e+01 3.411544515684940659e+00
3447 3.676330000000000098e+01 3.168172389643593601e+00
3448 3.659399999999999409e+01 3.116976474085102478e+00
3449 3.738619999999999521e+01 3.128094064762118709e+00
3450 3.797840000000000771e+01 3.130468933243069074e+00
3451 3.871290000000000475e+01 2.861489749151654660e+00
3452 3.829630000000000933e+01 3.119798397412884228e+00
3453 3.805399999999999494e+01 3.204739268645734995e+00
3454 3.957639999999999247e+01 3.180149249956673696e+00
3455 3.776810000000000400e+01 2.766381017593202429e+00
3456 3.798909999999999343e+01 3.155018542655494862e+00
3457 3.738280000000000314e+01 3.245219904413259027e+00
3458 3.698629999999999995e+01 2.757505200448405080e+00
3459 3.595490000000000208e+01 3.095405408746970455e+00
3460 3.727019999999999555e+01 2.975957181815624963e+00
3461 3.833140000000000924e+01 3.082236105816684280e+00
3462 3.935350000000001103e+01 3.371455082379120061e+00
3463 3.997339999999999094e+01 3.253695316405639915e+00
3464 3.893699999999999761e+01 2.943655079998334312e+00
3465 3.971200000000000330e+01 2.693479964655390191e+00
3466 3.895180000000000575e+01 2.830453952637279613e+00
3467 3.798190000000000310e+01 3.109586159684275319e+00
3468 3.820969999999999800e+01 2.882363351574537269e+00
3469 3.778519999999999612e+01 2.918810144219729619e+00
3470 3.818730000000000757e+01 2.878379255848679819e+00
3471 3.796930000000000405e+01 3.080734941617015554e+00
3472 3.885430000000000206e+01 2.838693858185485919e+00
3473 3.890840000000000032e+01 2.718059230774782176e+00
3474 3.883470000000000510e+01 3.033401104453546715e+00
3475 4.062849999999999540e+01 2.861207986585386109e+00
3476 4.092709999999998871e+01 2.684015801835004211e+00
3477 4.047820000000000107e+01 2.840340076117647161e+00
3478 4.141870000000000829e+01 2.695213329311800354e+00
3479 4.309369999999999834e+01 2.874384057585207319e+00
3480 4.108499999999999375e+01 3.051453676528614434e+00
3481 4.151310000000000144e+01 2.801931213377659269e+00
3482 4.221110000000000184e+01 2.741788829304693031e+00
3483 4.193360000000000554e+01 2.782487766729622169e+00
3484 4.098990000000000578e+01 3.019438412105800218e+00
3485 4.154749999999999943e+01 3.375716907932298838e+00
3486 4.025470000000000681e+01 3.173168118852198294e+00
3487 4.011870000000000402e+01 3.014036370135569243e+00
3488 3.996919999999999362e+01 2.856752078497537983e+00
3489 4.057670000000000243e+01 2.989332276696587076e+00
3490 3.914790000000000703e+01 3.119804026617698067e+00
3491 4.048290000000000077e+01 2.967444903363834374e+00
3492 4.098590000000000799e+01 3.137139715489254410e+00
3493 4.168910000000000338e+01 3.128736776160627731e+00
3494 4.127759999999999962e+01 3.261950790861197991e+00
3495 4.026460000000000861e+01 3.197714595144475869e+00
3496 4.119740000000000180e+01 3.115937345647373569e+00
3497 4.026289999999999480e+01 2.715673913506553294e+00
3498 3.959759999999999280e+01 3.167757866693727831e+00
3499 3.838159999999999172e+01 3.132131994664336894e+00
3500 4.029180000000000206e+01 3.050364904072953909e+00
3501 3.974869999999999948e+01 2.907986131414659781e+00
3502 4.109099999999999397e+01 3.030374483459098212e+00
3503 3.949660000000000082e+01 3.004159150577744963e+00
3504 3.831400000000000006e+01 2.961250234276056492e+00
3505 3.805940000000000367e+01 3.179823987581702482e+00
3506 3.988380000000000081e+01 3.009716160703530541e+00
3507 3.808780000000000143e+01 3.195732673112693156e+00
3508 3.826230000000000331e+01 2.681607340849887056e+00
3509 3.933339999999999748e+01 2.408032942465696102e+00
3510 3.817469999999999430e+01 2.702348164189802837e+00
3511 3.733520000000000749e+01 3.246712178188882802e+00
3512 3.808309999999999462e+01 3.017706956366041915e+00
3513 3.841250000000000142e+01 3.219709066437524747e+00
3514 3.957420000000001181e+01 2.952302546826797602e+00
3515 4.007630000000000337e+01 2.550927423604991251e+00
3516 3.820049999999999102e+01 2.652434994962176162e+00
3517 3.947710000000000719e+01 2.619416319430723394e+00
3518 3.805949999999999989e+01 2.814596664266480364e+00
3519 3.914189999999999969e+01 3.010192348422273234e+00
3520 3.920119999999998583e+01 3.064420326587069088e+00
3521 4.034849999999999426e+01 3.012597147396246289e+00
3522 3.949569999999999936e+01 2.846914870609937864e+00
3523 4.142309999999999093e+01 2.869788996511764001e+00
3524 3.839249999999999829e+01 3.015995126405213167e+00
3525 4.000400000000000489e+01 2.878218061579073339e+00
3526 4.031370000000000431e+01 3.016038521057050392e+00
3527 3.929059999999999775e+01 2.805517736889218128e+00
3528 4.102689999999999770e+01 3.014205819863666758e+00
3529 4.010320000000000107e+01 2.931094979354984531e+00
3530 4.070150000000001000e+01 3.085215417519496572e+00
3531 3.956769999999999499e+01 2.990497826533234704e+00
3532 4.060339999999999350e+01 3.096139619267839205e+00
3533 4.122160000000000224e+01 3.097794996767861964e+00
3534 4.011829999999999075e+01 3.139109539423560413e+00
3535 3.931599999999999540e+01 3.344398672407342676e+00
3536 4.045199999999999818e+01 3.212711370478213091e+00
3537 4.074930000000000518e+01 2.834480358107990039e+00
3538 4.107269999999999754e+01 2.889883639612501831e+00
3539 4.120840000000001169e+01 3.202378614717503513e+00
3540 4.121059999999999235e+01 3.037060024431522454e+00
3541 4.028839999999998867e+01 3.013093653041670539e+00
3542 4.032409999999999428e+01 2.950030993820234482e+00
3543 4.049160000000000537e+01 3.033647695761655161e+00
3544 3.930219999999999203e+01 3.241644822925546787e+00
3545 4.045290000000000674e+01 3.241877752861757500e+00
3546 3.962210000000000321e+01 3.264474514297821539e+00
3547 4.057610000000000383e+01 3.203766201597737950e+00
3548 4.076489999999999725e+01 3.044592528483902161e+00
3549 4.059290000000000731e+01 3.298906880240786599e+00
3550 3.983200000000000784e+01 2.984351088595307733e+00
3551 4.101719999999999544e+01 3.088085594344819551e+00
3552 4.000159999999999627e+01 2.887600180426646013e+00
3553 4.014450000000000074e+01 2.959596020152074125e+00
3554 4.053010000000001156e+01 2.987440589283743009e+00
3555 3.924209999999999354e+01 2.974338132173274030e+00
3556 3.917450000000000898e+01 3.069049672537086604e+00
3557 4.009249999999999403e+01 2.952735615069523867e+00
3558 3.979870000000001085e+01 3.263194870138772519e+00
3559 3.973010000000000730e+01 3.404145187047696641e+00
3560 3.985790000000000077e+01 3.010432760335297608e+00
3561 3.970829999999999416e+01 3.429362586618684983e+00
3562 3.954570000000000363e+01 3.220135230157267880e+00
3563 3.838790000000000191e+01 3.074905082193595263e+00
3564 4.026019999999999754e+01 3.192304718851255885e+00
3565 4.044450000000001211e+01 2.989160071408020425e+00
3566 3.890749999999999886e+01 3.075210142819511550e+00
3567 4.000300000000000011e+01 2.939516228905701745e+00
3568 3.949300000000000210e+01 2.926433903234446632e+00
3569 3.972960000000000491e+01 3.360234011493842043e+00
3570 3.872779999999999490e+01 3.348841333655567354e+00
3571 4.087739999999999441e+01 3.326248568883570123e+00
3572 4.023539999999999850e+01 3.437302097866871797e+00
3573 4.097100000000000364e+01 3.661101517303228192e+00
3574 4.118599999999999994e+01 3.735578952451680479e+00
3575 4.114559999999999462e+01 3.221110675217478292e+00
3576 4.049930000000000518e+01 3.405565873757252060e+00
3577 4.012950000000000017e+01 3.590722242460421487e+00
3578 4.056510000000000105e+01 3.643636360080406700e+00
3579 4.077100000000000080e+01 3.492762870565363276e+00
3580 3.977450000000000330e+01 3.131516393458606995e+00
3581 3.988479999999999848e+01 2.975168415064934901e+00
3582 4.103669999999999618e+01 3.246612215910609667e+00
3583 4.030190000000000339e+01 2.890555430103356471e+00
3584 3.977419999999999334e+01 3.208389799884047378e+00
3585 4.029420000000000357e+01 3.361990447339195054e+00
3586 3.929540000000000788e+01 3.521284362558638747e+00
3587 3.985410000000000252e+01 3.393525521415744262e+00
3588 3.811099999999999710e+01 3.596746931603612030e+00
3589 3.866579999999999728e+01 3.465496187849584242e+00
3590 3.817490000000000094e+01 3.603371252660485968e+00
3591 3.752070000000001215e+01 3.187991090091062407e+00
3592 3.729550000000000409e+01 3.052991166462818207e+00
3593 3.878769999999999385e+01 3.188332009138948209e+00
3594 3.732459999999999667e+01 3.371502296009895705e+00
3595 3.801940000000000452e+01 3.255057047426357375e+00
3596 3.732639999999999958e+01 3.458435814353071791e+00
3597 3.842589999999999861e+01 3.481355851460749218e+00
3598 3.882979999999999876e+01 3.115567114988858854e+00
3599 3.979129999999999967e+01 3.505590968795417872e+00
3600 3.925570000000000448e+01 3.422006417366863840e+00
3601 3.829820000000000135e+01 3.662830386190437881e+00
3602 3.826350000000000051e+01 3.561624473818092440e+00
3603 3.674969999999999715e+01 3.674947882691671719e+00
3604 3.832860000000000866e+01 3.414046050070209226e+00
3605 3.784650000000000603e+01 3.058824457614395254e+00
3606 3.881819999999999737e+01 3.379957588195449780e+00
3607 3.771609999999999729e+01 3.240542938228098802e+00
3608 3.740810000000000457e+01 3.212842836881381281e+00
3609 3.587590000000000146e+01 3.341091418159640725e+00
3610 3.665520000000000067e+01 3.065991826146964527e+00
3611 3.591100000000000136e+01 3.224429341759561751e+00
3612 3.724809999999999377e+01 3.156340847326220000e+00
3613 3.681140000000000612e+01 3.278754705982136031e+00
3614 3.507419999999999760e+01 3.074121801100274443e+00
3615 3.632980000000000587e+01 3.066575868619590750e+00
3616 3.588589999999999947e+01 3.247082905393700702e+00
3617 3.760729999999999507e+01 3.228884677485400978e+00
3618 3.710340000000000771e+01 3.123621427446034104e+00
3619 3.693630000000000280e+01 3.033523495953179605e+00
3620 3.830719999999999459e+01 3.107758219038282643e+00
3621 3.748760000000000048e+01 3.057100734683108278e+00
3622 3.759670000000001266e+01 3.179842345227196887e+00
3623 3.772609999999999530e+01 3.071154370021148772e+00
3624 3.697860000000000014e+01 3.048545891404621955e+00
3625 3.759830000000000183e+01 3.380206504120717437e+00
3626 3.816379999999999484e+01 2.822549166622257300e+00
3627 3.708200000000000784e+01 2.827561748220540849e+00
3628 3.749859999999999616e+01 3.006554348752072947e+00
3629 3.705360000000000298e+01 2.949963523842286328e+00
3630 3.620900000000000318e+01 2.830644348907152885e+00
3631 3.703399999999999892e+01 3.217908412307596944e+00
3632 3.810700000000000642e+01 2.673167432092498075e+00
3633 3.656439999999999912e+01 2.881918720574887960e+00
3634 3.729510000000000502e+01 2.875384335093309929e+00
3635 3.773179999999999978e+01 2.963227623386364584e+00
3636 3.718060000000000542e+01 2.760028824487164467e+00
3637 3.681480000000000530e+01 2.967523403109063818e+00
3638 3.860309999999999775e+01 3.209491979192345301e+00
3639 3.874860000000000326e+01 2.795465759403967354e+00
3640 3.760249999999999915e+01 3.020806720480474716e+00
3641 3.661469999999999914e+01 3.037623329265825234e+00
3642 3.626540000000001385e+01 3.019343528318697345e+00
3643 3.748189999999999600e+01 3.270466493407323760e+00
3644 3.621720000000000539e+01 2.961640664901803444e+00
3645 3.624080000000000723e+01 3.008457449923465088e+00
3646 3.506470000000000908e+01 3.066959034695442732e+00
3647 3.679469999999999175e+01 2.816650574796241813e+00
3648 3.620389999999999731e+01 2.752033532590037357e+00
3649 3.474240000000000350e+01 2.925576297415605431e+00
3650 3.589829999999999899e+01 3.281277449485184849e+00
3651 3.550939999999999941e+01 3.144219009865565795e+00
3652 3.686490000000000578e+01 2.765173760272579884e+00
3653 3.603829999999999956e+01 3.045046341272986457e+00
3654 3.738010000000000588e+01 3.068203080713530539e+00
3655 3.766960000000000264e+01 3.062504790526864973e+00
3656 3.779899999999999949e+01 3.163510821855996191e+00
3657 3.623680000000000234e+01 3.048183475120879393e+00
3658 3.861209999999999809e+01 2.745414663488923157e+00
3659 3.687119999999998754e+01 2.877801019528626103e+00
3660 3.792460000000001230e+01 3.152632451143012382e+00
3661 3.846130000000000138e+01 3.234519752683540972e+00
3662 3.912900000000000489e+01 2.897061654504440309e+00
3663 3.682279999999999376e+01 2.882483193012580269e+00
3664 3.728740000000000521e+01 2.761088443349832389e+00
3665 3.762740000000000862e+01 2.742537176047026293e+00
3666 3.778360000000000696e+01 2.933125684657921006e+00
3667 3.767439999999999856e+01 3.311307660426617616e+00
3668 3.770749999999999602e+01 3.274676671444067821e+00
3669 3.647680000000000433e+01 2.950578539541016454e+00
3670 3.647640000000000526e+01 2.946398213412436906e+00
3671 3.543709999999999383e+01 3.243286227655524101e+00
3672 3.626610000000000156e+01 3.154436148426529751e+00
3673 3.629879999999999285e+01 2.923581002469403334e+00
3674 3.696219999999999573e+01 2.923528701415465836e+00
3675 3.725600000000000023e+01 2.778939729465178310e+00
3676 3.622270000000000323e+01 2.902672039776454049e+00
3677 3.715410000000000679e+01 2.609827964540957890e+00
3678 3.590040000000000475e+01 2.501259381191802689e+00
3679 3.720450000000001012e+01 2.738089807237885420e+00
3680 3.704150000000000631e+01 2.839182285887963175e+00
3681 3.626529999999998921e+01 2.917465912482954504e+00
3682 3.707259999999999422e+01 2.957907635812856650e+00
3683 3.607410000000000139e+01 2.804254090573819802e+00
3684 3.744619999999999749e+01 2.684571054749715469e+00
3685 3.626059999999999661e+01 2.960879170449209674e+00
3686 3.700720000000000454e+01 2.762992323188755872e+00
3687 3.700450000000000728e+01 2.765814281997256430e+00
3688 3.686539999999999395e+01 2.434050755838915947e+00
3689 3.813040000000000163e+01 2.551684696822865916e+00
3690 3.624269999999999925e+01 2.547419716203044526e+00
3691 3.773199999999999221e+01 2.237181644390996205e+00
3692 3.769040000000000390e+01 2.466916662962086892e+00
3693 3.616669999999999874e+01 2.718379487948655804e+00
3694 3.632670000000000243e+01 2.897726772920455662e+00
3695 3.724770000000000181e+01 2.701994554121085024e+00
3696 3.762919999999999732e+01 2.456108181249351485e+00
3697 3.603529999999999944e+01 2.331023230364725141e+00
3698 3.482659999999999911e+01 2.655615315138846633e+00
3699 3.499530000000000740e+01 2.658245393205826534e+00
3700 3.577110000000000412e+01 2.979175059391441671e+00
3701 3.636100000000000421e+01 2.784268223429632094e+00
3702 3.503009999999999735e+01 2.833077968305849570e+00
3703 3.499669999999999703e+01 3.009399812338002356e+00
3704 3.668670000000000186e+01 2.695720862867667211e+00
3705 3.638770000000000238e+01 2.960395368949897410e+00
3706 3.491289999999999338e+01 2.940832950798123679e+00
3707 3.590900000000000603e+01 2.364857541163949417e+00
3708 3.528270000000000550e+01 2.807050322046257484e+00
3709 3.462150000000000460e+01 2.485583109151653147e+00
3710 3.610460000000000491e+01 2.621057342371585719e+00
3711 3.493560000000000088e+01 2.350727290010476533e+00
3712 3.443479999999998853e+01 2.471452307450014096e+00
3713 3.481539999999998969e+01 2.526670552723484509e+00
3714 3.515489999999999071e+01 2.499570636029315729e+00
3715 3.539760000000000417e+01 2.485882218046542746e+00
3716 3.556970000000000454e+01 2.676415210781017517e+00
3717 3.432090000000000884e+01 2.523297470473903292e+00
3718 3.526910000000000167e+01 2.743562465937307682e+00
3719 3.511289999999999623e+01 3.056800082520935824e+00
3720 3.569029999999999347e+01 3.336851983606703875e+00
3721 3.653979999999999251e+01 3.222783510879996705e+00
3722 3.608389999999999986e+01 3.168151352839696511e+00
3723 3.543049999999999500e+01 2.949574564661825882e+00
3724 3.469350000000000023e+01 3.126764064092460771e+00
3725 3.400330000000000297e+01 3.243400971279992717e+00
3726 3.311569999999999681e+01 2.798555463180960601e+00
3727 3.232730000000000103e+01 3.046484748115440233e+00
3728 3.309139999999999304e+01 3.302116515509408767e+00
3729 3.241009999999999991e+01 3.125844931294576856e+00
3730 3.181280000000000285e+01 3.058208579871556143e+00
3731 3.337109999999999843e+01 3.364140886541465925e+00
3732 3.370240000000000435e+01 3.203503582329821242e+00
3733 3.372749999999999915e+01 3.284568684393736060e+00
3734 3.272190000000000509e+01 3.035510432283176740e+00
3735 3.453779999999999717e+01 3.068805527888660567e+00
3736 3.346630000000000393e+01 2.805824640012272830e+00
3737 3.448780000000000001e+01 2.856299022861576997e+00
3738 3.427029999999999887e+01 2.931246224816332457e+00
3739 3.304429999999999978e+01 3.255198411848347018e+00
3740 3.414629999999999654e+01 2.972953686235289883e+00
3741 3.273780000000000001e+01 3.052093897310500292e+00
3742 3.341269999999999385e+01 3.147994693531105614e+00
3743 3.408789999999999765e+01 3.038787086075626753e+00
3744 3.441690000000000538e+01 3.047636256921091302e+00
3745 3.491929999999999978e+01 3.149833744898291599e+00
3746 3.309910000000000707e+01 3.260549386913193182e+00
3747 3.391360000000000952e+01 3.038304555504599325e+00
3748 3.289589999999999748e+01 2.865915078033541175e+00
3749 3.410999999999999233e+01 3.074444595370031674e+00
3750 3.485030000000000427e+01 3.299968280226341477e+00
3751 3.369580000000000553e+01 3.054847372292107899e+00
3752 3.344309999999999405e+01 3.399722864367035857e+00
3753 3.400119999999999720e+01 3.452788270079704791e+00
3754 3.620729999999998938e+01 3.601688781738366263e+00
3755 3.517579999999999529e+01 3.119533684382971739e+00
3756 3.453310000000000457e+01 3.296648045287818629e+00
3757 3.417710000000001003e+01 3.428718746776993509e+00
3758 3.461059999999999803e+01 3.173600605306218458e+00
3759 3.511580000000000013e+01 3.352499844593582967e+00
3760 3.589749999999999375e+01 3.140051224502555804e+00
3761 3.568229999999999791e+01 2.665710408221417360e+00
3762 3.776450000000000529e+01 2.666084168307519597e+00
3763 3.822019999999999840e+01 3.072220449121448649e+00
3764 3.783369999999999322e+01 3.252395086778356870e+00
3765 3.959950000000000614e+01 3.128430066742742266e+00
3766 3.958060000000000400e+01 3.284683269662388216e+00
3767 3.829880000000000706e+01 3.075494998857907447e+00
3768 3.922789999999999822e+01 3.160180661686923020e+00
3769 3.777719999999999345e+01 2.947882505799714004e+00
3770 3.699360000000000070e+01 2.871292900767875356e+00
3771 3.771490000000000009e+01 3.039124828713029025e+00
3772 3.762709999999999866e+01 2.939317618853056313e+00
3773 3.672709999999999297e+01 2.688816212480875212e+00
3774 3.693270000000000408e+01 2.849085567423343512e+00
3775 3.820739999999999981e+01 2.652457266762275445e+00
3776 3.662490000000000379e+01 2.706105142912965000e+00
3777 3.799560000000000315e+01 2.702539189725099877e+00
3778 3.804979999999999762e+01 2.535340103023655534e+00
3779 3.848659999999999570e+01 3.056908700304933557e+00
3780 3.878939999999998633e+01 3.088052167953125426e+00
3781 3.754620000000000601e+01 2.884335063407162281e+00
3782 3.845459999999999923e+01 3.149303824974655885e+00
3783 3.734870000000000090e+01 2.902249806701691082e+00
3784 3.684500000000000597e+01 3.243972535333799811e+00
3785 3.670129999999999626e+01 2.902570178393624634e+00
3786 3.751339999999999719e+01 2.934064249807764480e+00
3787 3.688979999999999393e+01 2.887926501488567776e+00
3788 3.678940000000000055e+01 3.210104433192165985e+00
3789 3.665119999999999578e+01 3.026982019768204690e+00
3790 3.644719999999999516e+01 2.784304169447008981e+00
3791 3.542199999999999704e+01 3.000910083624632296e+00
3792 3.594200000000000017e+01 3.361423640364301857e+00
3793 3.484560000000000457e+01 3.203893693929309450e+00
3794 3.568149999999999977e+01 3.102028667259540295e+00
3795 3.463439999999999230e+01 3.083334288071924334e+00
3796 3.532529999999999859e+01 3.163571812129447824e+00
3797 3.493779999999999575e+01 3.075454621352752049e+00
3798 3.711050000000000182e+01 3.123607706242894633e+00
3799 3.670559999999999690e+01 3.043083538452403314e+00
3800 3.613609999999999900e+01 3.058115605156220607e+00
3801 3.570499999999999829e+01 2.915762639516460641e+00
3802 3.704629999999999512e+01 3.061647372004162815e+00
3803 3.604010000000000957e+01 2.926968319695312459e+00
3804 3.762859999999999872e+01 3.214495585935684741e+00
3805 3.724869999999999237e+01 3.547032410410144276e+00
3806 3.738589999999999236e+01 3.444510022412476502e+00
3807 3.738850000000000762e+01 3.764883307952584524e+00
3808 3.826350000000000051e+01 4.032710333324226681e+00
3809 3.800459999999999638e+01 3.645182182278410732e+00
3810 3.908230000000001070e+01 3.242812143880677844e+00
3811 3.772220000000000084e+01 3.397805042670929865e+00
3812 3.819250000000000256e+01 3.310813574108333768e+00
3813 3.974119999999999919e+01 3.364871211205564094e+00
3814 3.890510000000000446e+01 3.709856073286402101e+00
3815 3.953780000000000427e+01 3.148286093734177005e+00
3816 4.119889999999999475e+01 3.218782935287808122e+00
3817 3.990540000000000020e+01 3.053579359047345676e+00
3818 3.869079999999999586e+01 3.258131669837791566e+00
3819 3.910370000000000346e+01 2.959306449237726344e+00
3820 3.918690000000000140e+01 3.108506212716969586e+00
3821 3.811429999999999296e+01 2.813849708228923330e+00
3822 3.797619999999999862e+01 2.815297660639101807e+00
3823 3.878380000000000649e+01 3.259183217924392917e+00
3824 3.902789999999998827e+01 3.249360953249114559e+00
3825 3.758980000000000388e+01 3.198424208575216809e+00
3826 3.786169999999999902e+01 3.254825651321434421e+00
3827 3.811129999999999995e+01 3.325156933213829547e+00
3828 3.679099999999999682e+01 3.459226958440281496e+00
3829 3.795299999999999585e+01 2.995436777833910380e+00
3830 3.665919999999999845e+01 3.025803930858706803e+00
3831 3.768969999999999487e+01 3.183656734087391804e+00
3832 3.892280000000000229e+01 3.216653952168308628e+00
3833 3.858930000000000149e+01 3.149883042352525031e+00
3834 3.842929999999999779e+01 3.311703273317221807e+00
3835 3.898600000000000421e+01 3.056857708497403792e+00
3836 3.672319999999999851e+01 3.128771391137421531e+00
3837 3.561610000000000298e+01 3.029328870311045918e+00
3838 3.616580000000000439e+01 2.745271916951033120e+00
3839 3.672639999999999816e+01 3.226244061133627383e+00
3840 3.555460000000000065e+01 2.621629808344420276e+00
3841 3.600629999999999598e+01 2.903243374314320224e+00
3842 3.503099999999999170e+01 2.767481880699492525e+00
3843 3.718280000000000030e+01 2.775217893787801149e+00
3844 3.628900000000000148e+01 2.961722134164513243e+00
3845 3.756480000000000530e+01 3.199819368026888711e+00
3846 3.812220000000000653e+01 3.229684869766708211e+00
3847 3.888499999999999091e+01 3.470767394971895570e+00
3848 3.776789999999999736e+01 3.706895363306063729e+00
3849 3.689209999999999923e+01 3.629240160763682166e+00
3850 3.713349999999999795e+01 3.498299771674806102e+00
3851 3.757139999999999702e+01 3.413012487817763230e+00
3852 3.809900000000000375e+01 3.585956748205420652e+00
3853 3.781799999999999784e+01 3.669655363927245340e+00
3854 3.819180000000000064e+01 4.045459905622598384e+00
3855 3.755280000000000484e+01 3.723856612169699876e+00
3856 3.836359999999999815e+01 3.671166936002774328e+00
3857 3.892249999999999943e+01 3.826694108822914053e+00
3858 3.836260000000000048e+01 3.609120303065554758e+00
3859 3.812119999999999465e+01 3.530384371141476407e+00
3860 3.773190000000001021e+01 3.530735830460840052e+00
3861 3.753040000000000020e+01 3.585264809187739488e+00
3862 3.635990000000000322e+01 3.586369507524286959e+00
3863 3.674319999999999453e+01 3.850104469751437719e+00
3864 3.694419999999999504e+01 3.404366823360843064e+00
3865 3.634990000000000521e+01 3.789758890021897031e+00
3866 3.727270000000000039e+01 4.020495434707020976e+00
3867 3.738700000000000045e+01 3.817805463875811434e+00
3868 3.649069999999998970e+01 3.967446738205819390e+00
3869 3.627040000000000219e+01 3.900287403769111094e+00
3870 3.586300000000000665e+01 3.499473991902211090e+00
3871 3.638350000000000506e+01 3.823941374092966416e+00
3872 3.645729999999999649e+01 3.778942017350888083e+00
3873 3.589350000000000307e+01 3.662380397023226486e+00
3874 3.595360000000000866e+01 3.671649082088319638e+00
3875 3.615079999999999671e+01 3.733274492720833670e+00
3876 3.706380000000000052e+01 3.534898364592679698e+00
3877 3.632249999999999801e+01 3.660486701587645442e+00
3878 3.613750000000000284e+01 3.484990119426452093e+00
3879 3.576319999999999766e+01 3.629617264671304078e+00
3880 3.519310000000000116e+01 3.595600054858715922e+00
3881 3.714439999999999742e+01 3.363931589970283742e+00
3882 3.512460000000000093e+01 3.681512678505941771e+00
3883 3.651119999999999521e+01 3.630869917526651669e+00
3884 3.686040000000000560e+01 3.839289111541354327e+00
3885 3.529330000000000211e+01 3.323539312314509164e+00
3886 3.589810000000000656e+01 3.509209853300312432e+00
3887 3.584789999999999566e+01 3.582129229173620644e+00
3888 3.584829999999999472e+01 3.694261464826224195e+00
3889 3.526549999999999585e+01 3.590831413823265983e+00
3890 3.666350000000001330e+01 3.756492807460170891e+00
3891 3.564249999999999829e+01 3.548744064102115292e+00
3892 3.610089999999999577e+01 3.248587689212036000e+00
3893 3.501810000000000400e+01 3.393146633215252006e+00
3894 3.446109999999999474e+01 3.340761490214469109e+00
3895 3.568060000000000542e+01 3.530088722964339620e+00
3896 3.462869999999999493e+01 3.231573168056077971e+00
3897 3.509759999999999991e+01 3.504778341350561988e+00
3898 3.693169999999999931e+01 3.358278722872775290e+00
3899 3.445470000000000255e+01 3.428630621764321429e+00
3900 3.513250000000000028e+01 3.390190654299548356e+00
3901 3.620490000000000208e+01 3.565785878947303811e+00
3902 3.483299999999999841e+01 3.579653615924311971e+00
3903 3.591869999999999408e+01 3.461302474575142174e+00
3904 3.661140000000000327e+01 3.476503998559471675e+00
3905 3.605589999999999407e+01 3.573026385922723591e+00
3906 3.584639999999999560e+01 3.351387765090753756e+00
3907 3.521509999999999962e+01 3.160149889562202663e+00
3908 3.600439999999998975e+01 3.117333052787269132e+00
3909 3.469279999999999831e+01 3.040810952361227670e+00
3910 3.519509999999999650e+01 2.874298127282554294e+00
3911 3.478709999999999525e+01 3.193727506300435337e+00
3912 3.599990000000000379e+01 3.353534285570970219e+00
3913 3.591699999999998738e+01 3.602557333339748258e+00
3914 3.595009999999999195e+01 3.388321183787038393e+00
3915 3.510210000000000719e+01 3.496771663191636126e+00
3916 3.652830000000000155e+01 3.249997129306424704e+00
3917 3.718529999999999802e+01 3.666262264282247774e+00
3918 3.722769999999999158e+01 3.553018853102245522e+00
3919 3.674009999999999820e+01 3.496872623430827165e+00
3920 3.734929999999999239e+01 3.253591211338633826e+00
3921 3.801020000000000465e+01 3.350977036328360192e+00
3922 3.743769999999999953e+01 3.578335460867245299e+00
3923 3.729779999999999518e+01 3.611879215588472469e+00
3924 3.687000000000001165e+01 3.565924888440584972e+00
3925 3.785320000000000107e+01 3.457913755141963641e+00
3926 3.727689999999999770e+01 3.717001031006045064e+00
3927 3.753969999999999629e+01 3.699527921302932842e+00
3928 3.640580000000000638e+01 3.555265216267275541e+00
3929 3.634429999999998984e+01 3.560738631309520841e+00
3930 3.642919999999999447e+01 3.565584613776540568e+00
3931 3.602160000000001361e+01 3.636397104552801629e+00
3932 3.512279999999999802e+01 3.374790648025444373e+00
3933 3.628509999999999991e+01 3.405267088570293144e+00
3934 3.691560000000000485e+01 3.306698863216908979e+00
3935 3.810010000000000474e+01 3.521254224633603602e+00
3936 3.757629999999999626e+01 3.685725231280812419e+00
3937 3.770389999999999731e+01 3.536824798389085700e+00
3938 3.849520000000000408e+01 3.658775974010980647e+00
3939 3.727929999999999922e+01 3.404378583603768327e+00
3940 3.665460000000000207e+01 3.123731869415171225e+00
3941 3.595270000000000721e+01 3.356299033235864648e+00
3942 3.876519999999999300e+01 3.357820456486617644e+00
3943 3.792830000000000723e+01 3.417220538756607695e+00
3944 3.695179999999999865e+01 3.326898115061535322e+00
3945 3.653209999999999980e+01 3.264227227767699357e+00
3946 3.743050000000000921e+01 2.970976092549383107e+00
3947 3.768550000000000466e+01 3.124691257148455747e+00
3948 3.692410000000000281e+01 3.137785758221870669e+00
3949 3.693930000000001002e+01 3.272241108246762842e+00
3950 3.573740000000000094e+01 2.971940319387318841e+00
3951 3.658229999999998938e+01 3.197708393600017462e+00
3952 3.666299999999999670e+01 3.651992499992298580e+00
3953 3.663670000000000471e+01 3.566842707563651516e+00
3954 3.731189999999999429e+01 3.617946015973704021e+00
3955 3.569329999999999359e+01 3.562201560903032416e+00
3956 3.601849999999999596e+01 3.540143061021686410e+00
3957 3.464890000000000470e+01 3.390097937302106512e+00
3958 3.499359999999999360e+01 3.412356977515687895e+00
3959 3.475349999999999540e+01 3.367406117845009650e+00
3960 3.457430000000000803e+01 3.145317373572975583e+00
3961 3.519320000000000448e+01 3.188590117591159068e+00
3962 3.539009999999999678e+01 3.400575401972436573e+00
3963 3.529379999999999740e+01 3.313668976829157842e+00
3964 3.649830000000000751e+01 3.334870199947818303e+00
3965 3.665470000000000539e+01 3.525066660433529897e+00
3966 3.595599999999999596e+01 3.168643406885665925e+00
3967 3.721519999999999584e+01 3.101895375089237294e+00
3968 3.796170000000000044e+01 3.212999674836585218e+00
3969 3.618969999999998777e+01 3.328032471371034529e+00
3970 3.720759999999999934e+01 3.428596186779656385e+00
3971 3.622519999999999385e+01 3.312539234182743542e+00
3972 3.805440000000000111e+01 3.610053130079943884e+00
3973 3.789629999999999654e+01 3.542193856990325518e+00
3974 3.848760000000000758e+01 3.397973182943031745e+00
3975 3.780840000000000600e+01 3.394083471572258759e+00
3976 3.819830000000000325e+01 3.622288348613345477e+00
3977 3.799339999999999407e+01 3.536216143280836555e+00
3978 3.789660000000000650e+01 3.706631081184098342e+00
3979 3.755930000000000035e+01 3.714811435389419714e+00
3980 3.788400000000000034e+01 3.669954070557286840e+00
3981 3.809250000000000114e+01 3.751267586096731055e+00
3982 3.799289999999999878e+01 3.748684268446730528e+00
3983 3.775379999999999825e+01 3.603937690637839086e+00
3984 3.785650000000000404e+01 3.750253915736906141e+00
3985 3.690959999999999752e+01 3.940010773081717765e+00
3986 3.830839999999999890e+01 3.646643585819705713e+00
3987 3.653609999999999047e+01 3.756890640476509891e+00
3988 3.604969999999999430e+01 3.296151114633550705e+00
3989 3.693980000000000530e+01 3.247657021300125013e+00
3990 3.615090000000000003e+01 3.446808173441045842e+00
3991 3.639020000000000721e+01 2.922440279629337390e+00
3992 3.662330000000000041e+01 2.803706844607687820e+00
3993 3.490720000000000312e+01 3.061464139590729161e+00
3994 3.530270000000000152e+01 3.327277005375416596e+00
3995 3.483950000000000102e+01 3.093164278291729907e+00
3996 3.546609999999999019e+01 3.270217080638531559e+00
3997 3.510880000000000933e+01 3.269259669711172211e+00
3998 3.448309999999999320e+01 3.332797625794281515e+00
3999 3.426989999999999270e+01 3.338865212089280998e+00
4000 3.386690000000000111e+01 3.152512192601323093e+00
4001 3.532999999999999829e+01 3.252943281091756678e+00
4002 3.537349999999999994e+01 3.143642012459433310e+00
4003 3.661739999999998929e+01 3.064306256234843318e+00
4004 3.603269999999999129e+01 3.386814481264067922e+00
4005 3.552379999999999427e+01 3.381468407068147553e+00
4006 3.747549999999999670e+01 3.423037107964212122e+00
4007 3.600489999999999924e+01 3.456690422137915331e+00
4008 3.634050000000000580e+01 3.477484269195189270e+00
4009 3.612569999999999482e+01 3.096559752451097491e+00
4010 3.631580000000000297e+01 3.216401843364725011e+00
4011 3.669789999999999708e+01 3.158815970343952007e+00
4012 3.644809999999999661e+01 3.070825288827093047e+00
4013 3.587909999999999400e+01 3.317524467807282829e+00
4014 3.453549999999999898e+01 3.365935093328450201e+00
4015 3.703400000000000603e+01 3.385620533964194045e+00
4016 3.754620000000000601e+01 3.156253433740706882e+00
4017 3.678429999999999467e+01 3.213325696299706991e+00
4018 3.757010000000000360e+01 3.076824581366314870e+00
4019 3.863170000000000925e+01 3.240381400468160589e+00
4020 3.822840000000000060e+01 3.242728030840699827e+00
4021 3.754970000000000852e+01 3.486974850855681041e+00
4022 3.786840000000001538e+01 3.293380055808925455e+00
4023 3.799739999999999895e+01 3.334332986070827065e+00
4024 3.771360000000000667e+01 3.465127191316359045e+00
4025 3.602480000000000615e+01 3.158153624825746242e+00
4026 3.775090000000000146e+01 3.296376430946562852e+00
4027 3.750220000000000198e+01 3.186139290426581283e+00
4028 3.747469999999999857e+01 3.131630690311358656e+00
4029 3.702149999999999608e+01 3.288361242701294263e+00
4030 3.761399999999999011e+01 3.358676837684745120e+00
4031 3.699960000000000093e+01 3.540936791584960996e+00
4032 3.665229999999999677e+01 3.057301417999213733e+00
4033 3.652810000000000201e+01 3.195942199805872797e+00
4034 3.806420000000001380e+01 3.242228623647628982e+00
4035 3.795340000000000202e+01 3.088669327072743886e+00
4036 3.702919999999998879e+01 3.205676023555717791e+00
4037 3.707230000000000558e+01 3.298020513959851296e+00
4038 3.697449999999999903e+01 3.023046387751931796e+00
4039 3.587179999999999325e+01 2.857354302147355085e+00
4040 3.704240000000000066e+01 2.530050920831436567e+00
4041 3.625240000000000862e+01 2.688670158647207487e+00
4042 3.629540000000000077e+01 2.766093512880574590e+00
4043 3.725539999999999452e+01 2.688998544439918259e+00
4044 3.688569999999999993e+01 2.463493519475949078e+00
4045 3.702689999999999770e+01 2.574830086529982687e+00
4046 3.642350000000000421e+01 2.818149132409425661e+00
4047 3.605980000000000274e+01 2.990098290692130067e+00
4048 3.598629999999999995e+01 3.186716895254424475e+00
4049 3.758689999999999287e+01 3.318959545475056672e+00
4050 3.805240000000000578e+01 3.534337942528981813e+00
4051 3.799100000000000676e+01 3.189773940265987040e+00
4052 3.837050000000000693e+01 3.194763091764395213e+00
4053 3.692870000000000630e+01 3.040708457004715815e+00
4054 3.574360000000000070e+01 3.401020920547240589e+00
4055 3.704000000000000625e+01 3.086422300982157640e+00
4056 3.610500000000000398e+01 3.300858458037848386e+00
4057 3.492200000000000415e+01 3.301594910039691744e+00
4058 3.687929999999998643e+01 3.138830170700542599e+00
4059 3.715449999999999875e+01 3.525534416581406205e+00
4060 3.722400000000000375e+01 3.305573290671377507e+00
4061 3.584820000000000562e+01 3.194664080619431967e+00
4062 3.555600000000000449e+01 3.168503381724564250e+00
4063 3.464939999999999998e+01 3.058117955867627913e+00
4064 3.500869999999999749e+01 3.063781611097631696e+00
4065 3.528930000000001144e+01 3.208483595173894809e+00
4066 3.515140000000000242e+01 2.826876511629045297e+00
4067 3.508259999999999934e+01 2.914819953616345938e+00
4068 3.471939999999999316e+01 3.086467076124415509e+00
4069 3.512310000000000088e+01 3.114708964654642642e+00
4070 3.503619999999999379e+01 3.253886440550745718e+00
4071 3.486649999999999494e+01 3.150676050072428680e+00
4072 3.419630000000000081e+01 2.961305230890594942e+00
4073 3.348879999999999768e+01 3.180652233111944227e+00
4074 3.253110000000000213e+01 3.014473785671389905e+00
4075 3.354879999999999285e+01 3.142678231699834068e+00
4076 3.364819999999999567e+01 3.077378499307486859e+00
4077 3.350959999999999894e+01 3.111558847587491794e+00
4078 3.272809999999999775e+01 3.025128669081696753e+00
4079 3.456140000000000612e+01 2.997520357228620647e+00
4080 3.420660000000000167e+01 2.979772948061647053e+00
4081 3.466110000000000468e+01 2.820385513453790072e+00
4082 3.536779999999999546e+01 2.760668706672352091e+00
4083 3.411339999999999861e+01 2.579316669585182797e+00
4084 3.420810000000000173e+01 2.505475802018450882e+00
4085 3.409459999999999980e+01 2.598592303921490210e+00
4086 3.381089999999998952e+01 2.957524059834509167e+00
4087 3.445999999999999375e+01 3.024928742962385897e+00
4088 3.377789999999999537e+01 2.698206977698337727e+00
4089 3.364620000000000033e+01 2.914351303120473080e+00
4090 3.531049999999999756e+01 3.229017995072185787e+00
4091 3.433800000000000807e+01 3.182400823277922175e+00
4092 3.435259999999999536e+01 3.152181018279248903e+00
4093 3.399589999999999890e+01 3.094734081387283897e+00
4094 3.457569999999999766e+01 3.122806077952968273e+00
4095 3.472729999999999961e+01 3.343958431335533721e+00
4096 3.490890000000000271e+01 3.133917295414797355e+00
4097 3.542229999999999990e+01 3.234586901058619013e+00
4098 3.420210000000000150e+01 2.865238373067762634e+00
4099 3.446670000000000300e+01 2.977216216619142042e+00
4100 3.648369999999999891e+01 2.946954699431261648e+00
4101 3.746859999999999502e+01 2.867163701639653173e+00
4102 3.546959999999999980e+01 2.937455790646047671e+00
4103 3.613230000000000075e+01 3.345510349782226722e+00
4104 3.603690000000000282e+01 3.235340831272649265e+00
4105 3.538269999999999271e+01 3.163010510652786156e+00
4106 3.535620000000000118e+01 3.126672622453460448e+00
4107 3.534539999999999793e+01 3.084526923533006837e+00
4108 3.552880000000000393e+01 2.837394864660185867e+00
4109 3.630170000000000385e+01 3.022909170071108598e+00
4110 3.577330000000000609e+01 2.964854772244333692e+00
4111 3.510920000000000130e+01 2.614626967274681579e+00
4112 3.645219999999999771e+01 2.840358123195030782e+00
4113 3.571830000000000638e+01 2.898311812158933520e+00
4114 3.504559999999999320e+01 2.934858421116766092e+00
4115 3.387980000000000302e+01 2.815918419983078458e+00
4116 3.302740000000000009e+01 2.692281376825238048e+00
4117 3.291109999999999758e+01 2.996465677177030607e+00
4118 3.349689999999999657e+01 3.010009090434777601e+00
4119 3.339620000000000033e+01 2.755607988811180853e+00
4120 3.277949999999999875e+01 2.707088957256484463e+00
4121 3.320620000000000971e+01 2.561401953618369198e+00
4122 3.232670000000000243e+01 2.871228158906915962e+00
4123 3.148569999999999780e+01 2.829872931864609420e+00
4124 3.014250000000000185e+01 2.962339283826212810e+00
4125 3.235930000000000462e+01 2.963769275854650331e+00
4126 3.085440000000000893e+01 3.034715255505860299e+00
4127 3.026720000000000255e+01 3.331284277572239549e+00
4128 3.130160000000000053e+01 2.933658352978410377e+00
4129 3.187030000000000385e+01 2.947205393334506152e+00
4130 3.056020000000000181e+01 2.816709175261087772e+00
4131 3.046719999999999828e+01 3.126032779418667307e+00
4132 3.208499999999999375e+01 3.248745456326179948e+00
4133 3.172160000000000224e+01 3.190040572155783405e+00
4134 3.308489999999999753e+01 2.968083156601242667e+00
4135 3.176970000000000027e+01 3.176010192127852072e+00
4136 3.053229999999999222e+01 3.173940821833324488e+00
4137 3.204729999999999990e+01 3.321481631817342794e+00
4138 3.068220000000000525e+01 3.037394323758441317e+00
4139 3.097040000000000148e+01 3.243324373540210193e+00
4140 3.047280000000000655e+01 3.163324099424527525e+00
4141 3.076310000000000144e+01 3.312472186222851889e+00
4142 3.099749999999999517e+01 3.299062480842094747e+00
4143 3.143860000000000809e+01 3.034229198989423448e+00
4144 3.129830000000000112e+01 2.927095651067795234e+00
4145 3.191179999999999950e+01 3.061920021489783483e+00
4146 3.277270000000000039e+01 2.806173554949871640e+00
4147 3.082310000000000016e+01 2.572526397240658014e+00
4148 3.045359999999999445e+01 2.963336947091909312e+00
4149 2.902739999999999299e+01 3.058473549337969555e+00
4150 3.129249999999999687e+01 2.968894447854284913e+00
4151 3.131920000000000215e+01 2.864016092482722708e+00
4152 3.132060000000000244e+01 3.224639674754374408e+00
4153 2.992439999999999145e+01 3.102394251541863213e+00
4154 3.050160000000000693e+01 3.372018551550390875e+00
4155 3.046520000000000294e+01 3.119354663708505004e+00
4156 3.118630000000000635e+01 2.927930310048378892e+00
4157 3.050180000000000291e+01 3.034705242358802568e+00
4158 3.011210000000000520e+01 2.886788224740429509e+00
4159 3.088799999999999457e+01 3.025665116961889112e+00
4160 3.037750000000000483e+01 3.044900310765526363e+00
4161 3.181519999999999726e+01 3.132659903021711489e+00
4162 3.205649999999999977e+01 3.125552897088769377e+00
4163 3.285500000000000398e+01 3.169665490237100425e+00
4164 3.307369999999999521e+01 3.131713649186336657e+00
4165 3.394569999999999510e+01 3.284032391816499974e+00
4166 3.365769999999999840e+01 3.140445715260812953e+00
4167 3.512420000000000186e+01 2.859583091641157537e+00
4168 3.397999999999999687e+01 2.731141827148491519e+00
4169 3.312290000000000134e+01 2.697468627157690868e+00
4170 3.349060000000000770e+01 2.783496652054748832e+00
4171 3.302700000000000102e+01 2.657256254108737892e+00
4172 3.409170000000001011e+01 2.757684637608150524e+00
4173 3.410500000000000398e+01 2.342181147990052725e+00
4174 3.495210000000000150e+01 2.514952262867030441e+00
4175 3.461140000000000327e+01 2.672412958732238497e+00
4176 3.421490000000000720e+01 2.777101212505587391e+00
4177 3.288009999999999877e+01 2.598035308555293188e+00
4178 3.283810000000001139e+01 2.860760820918099245e+00
4179 3.350480000000000302e+01 3.092504772510464406e+00
4180 3.324990000000001089e+01 2.865505202315989930e+00
4181 3.348990000000000578e+01 3.005688011836890716e+00
4182 3.229329999999999501e+01 3.319116114344299096e+00
4183 3.313069999999999737e+01 2.802770861219303633e+00
4184 3.543730000000000757e+01 3.210418586493044568e+00
4185 3.421840000000000259e+01 3.382458657840476501e+00
4186 3.356949999999999790e+01 3.615958014482469451e+00
4187 3.457109999999999417e+01 3.341611282674871397e+00
4188 3.347830000000000439e+01 3.646938491461022558e+00
4189 3.282719999999999061e+01 3.856631654436290191e+00
4190 3.362379999999999569e+01 3.862818891431488932e+00
4191 3.484949999999999193e+01 3.926459956818609598e+00
4192 3.467369999999999663e+01 3.898339969846138953e+00
4193 3.507219999999999516e+01 4.080932427521926087e+00
4194 3.261880000000000024e+01 4.119095671139480608e+00
4195 3.286500000000000199e+01 4.094518794681493823e+00
4196 3.329270000000000351e+01 4.026781759730715393e+00
4197 3.357859999999999445e+01 3.854616205538496487e+00
4198 3.275429999999999353e+01 4.189797238590430517e+00
4199 3.275570000000000448e+01 4.280474780967643333e+00
4200 3.438760000000000616e+01 4.125951217840559515e+00
4201 3.424009999999999820e+01 4.075298311105580495e+00
4202 3.438750000000000284e+01 4.118166280336431839e+00
4203 3.355859999999999843e+01 3.884047405992877788e+00
4204 3.358249999999999602e+01 3.794534851928494046e+00
4205 3.283539999999999992e+01 3.804706427833821625e+00
4206 3.320950000000000557e+01 3.575910908076430417e+00
4207 3.419889999999999475e+01 3.821522527017210624e+00
4208 3.298409999999999087e+01 3.768806432346983648e+00
4209 3.263569999999999993e+01 3.524939429337758057e+00
4210 3.232690000000000197e+01 3.459754396557650935e+00
4211 3.387140000000000839e+01 3.363561682502640870e+00
4212 3.513690000000000424e+01 3.333837577702309485e+00
4213 3.401539999999999964e+01 3.534889602519433627e+00
4214 3.407489999999999952e+01 3.604664758961643400e+00
4215 3.254269999999999641e+01 3.595536431535633515e+00
4216 3.292909999999999826e+01 3.571868510247822037e+00
4217 3.236700000000000443e+01 3.633765816615043942e+00
4218 3.253060000000000684e+01 3.422816270558500129e+00
4219 3.207690000000000197e+01 3.332227790007760149e+00
4220 3.183109999999999928e+01 3.391338534340091027e+00
4221 3.307930000000000348e+01 3.554540774910311729e+00
4222 3.113969999999999771e+01 3.421227186332413517e+00
4223 3.196930000000000405e+01 3.178265715842525374e+00
4224 3.419990000000000663e+01 3.504203476469367029e+00
4225 3.270110000000000383e+01 3.343281185377622755e+00
4226 3.295300000000000296e+01 3.453298872093175653e+00
4227 3.350880000000000791e+01 3.418207764019033146e+00
4228 3.191440000000000055e+01 3.573727400348269079e+00
4229 3.169160000000000110e+01 3.466383025864279155e+00
4230 3.119010000000000105e+01 3.559993903716690777e+00
4231 3.047980000000000089e+01 3.637988353197409097e+00
4232 3.033150000000000546e+01 3.699942063397749337e+00
4233 3.170789999999998798e+01 3.606354790435904789e+00
4234 3.091290000000000049e+01 3.286024865167638254e+00
4235 3.259860000000001179e+01 3.370069817080945551e+00
4236 3.092349999999999710e+01 3.450752061869992282e+00
4237 3.214020000000000010e+01 3.319099800849621751e+00
4238 3.179449999999999932e+01 3.450587631476702555e+00
4239 3.272549999999999670e+01 3.026373323385599612e+00
4240 3.240120000000000289e+01 3.026226278386994650e+00
4241 3.196409999999999485e+01 3.057647207331152917e+00
4242 3.308270000000000266e+01 2.887030742908706760e+00
4243 3.296730000000000871e+01 3.056124878093170683e+00
4244 3.291100000000001558e+01 3.058375094719416598e+00
4245 3.244850000000000989e+01 3.203508516064847100e+00
4246 3.321929999999999694e+01 2.969042012249068385e+00
4247 3.296570000000000533e+01 3.199320626398673539e+00
4248 3.333859999999999957e+01 3.292078424339250020e+00
4249 3.255830000000000268e+01 3.431353425472229102e+00
4250 3.250600000000000733e+01 3.100017708013939721e+00
4251 3.125950000000000983e+01 3.404239176747132500e+00
4252 3.343059999999999832e+01 2.976517645168595294e+00
4253 3.328640000000000043e+01 3.016561218009672363e+00
4254 3.306119999999999948e+01 3.326602551853767409e+00
4255 3.221150000000000091e+01 3.462521811122639015e+00
4256 3.255239999999999867e+01 3.520262756102163326e+00
4257 3.290609999999999502e+01 3.323996279254837649e+00
4258 3.261620000000000630e+01 3.121704977732520980e+00
4259 3.325139999999999674e+01 2.884291325785243387e+00
4260 3.187559999999999860e+01 3.026528483593042385e+00
4261 3.300420000000000442e+01 3.284173812087295641e+00
4262 3.324779999999999802e+01 3.098389210218754908e+00
4263 3.121619999999999706e+01 3.236565344311774783e+00
4264 3.164569999999999794e+01 3.111836994525902345e+00
4265 3.152269999999999683e+01 3.366325317092808689e+00
4266 3.101449999999999818e+01 3.643145631525043004e+00
4267 3.088370000000000459e+01 3.332035241485299615e+00
4268 3.083739999999999171e+01 3.452427533200371546e+00
4269 3.098149999999999338e+01 3.290805775566221225e+00
4270 3.039789999999999992e+01 3.265369252397039457e+00
4271 3.081550000000000367e+01 3.401668639432712471e+00
4272 3.204520000000000124e+01 3.322325567731132967e+00
4273 3.241490000000000293e+01 3.470573692417436185e+00
4274 3.098010000000000019e+01 3.354028558986938080e+00
4275 3.221080000000000609e+01 3.151339337170784738e+00
4276 3.354000000000000625e+01 3.151212799859761660e+00
4277 3.290659999999999741e+01 3.112251338179485405e+00
4278 3.298809999999999576e+01 3.120110365756313620e+00
4279 3.531139999999999901e+01 3.065853277963574985e+00
4280 3.394889999999999475e+01 3.066397439096895994e+00
4281 3.464049999999999585e+01 2.987443671853914129e+00
4282 3.418219999999998748e+01 3.029917519999513420e+00
4283 3.341949999999999932e+01 3.288684133890027006e+00
4284 3.325319999999999965e+01 2.939186769839575941e+00
4285 3.379919999999999902e+01 3.272835612737065247e+00
4286 3.261769999999999925e+01 3.240111036754758533e+00
4287 3.261430000000000007e+01 2.979467801554498863e+00
4288 3.251179999999999382e+01 3.302365347444161880e+00
4289 3.180520000000000280e+01 3.024152380089335956e+00
4290 3.113800000000000523e+01 3.418947880562088759e+00
4291 3.131320000000000192e+01 3.584308592741423105e+00
4292 3.148079999999999856e+01 3.161882778978373221e+00
4293 3.205499999999999972e+01 3.530023600487679047e+00
4294 3.370809999999999462e+01 2.928559452102688088e+00
4295 3.546609999999999729e+01 3.306331916867996323e+00
4296 3.486710000000000065e+01 3.042661597105402294e+00
4297 3.317020000000000834e+01 3.218013596615154182e+00
4298 3.382279999999999376e+01 3.526364301656877753e+00
4299 3.459500000000000597e+01 3.446121559086388064e+00
4300 3.237240000000000606e+01 3.076909778007798302e+00
4301 3.111820000000000164e+01 3.513065141439879024e+00
4302 3.177689999999999415e+01 3.679392991309843541e+00
4303 3.187029999999999319e+01 3.122072005976158859e+00
4304 3.194700000000000983e+01 3.152250397731753306e+00
4305 3.306470000000000198e+01 3.070087862016330327e+00
4306 3.223010000000000019e+01 3.032763796358035169e+00
4307 3.232030000000000314e+01 3.146208000196426546e+00
4308 3.288139999999999930e+01 2.987285709804135880e+00
4309 3.307539999999999480e+01 3.071336260001499507e+00
4310 3.368419999999999703e+01 2.828044044565077186e+00
4311 3.324449999999999505e+01 2.947778779437154384e+00
4312 3.403869999999999862e+01 2.949112909079609324e+00
4313 3.368789999999999907e+01 2.701339501895309247e+00
4314 3.323369999999999891e+01 2.691062485432101692e+00
4315 3.344480000000000075e+01 2.919717528803086104e+00
4316 3.359810000000000230e+01 3.101740552415691798e+00
4317 3.277749999999999631e+01 2.963358279469426204e+00
4318 3.155649999999999977e+01 3.101672062372164973e+00
4319 3.197840000000000416e+01 3.071097020935678490e+00
4320 3.289520000000000266e+01 3.156407701485978379e+00
4321 3.348479999999999990e+01 3.188144883470636515e+00
4322 3.278309999999999746e+01 3.407364520344132064e+00
4323 3.194120000000000203e+01 3.181482872498293979e+00
4324 3.182669999999999888e+01 3.244861795284970096e+00
4325 3.186450000000000315e+01 3.366474326725216404e+00
4326 3.281760000000000588e+01 3.251622324625047522e+00
4327 3.140590000000000259e+01 2.846074889123615392e+00
4328 3.366340000000000998e+01 2.920096135746218291e+00
4329 3.357619999999999294e+01 2.566349706879403225e+00
4330 3.392999999999999972e+01 2.873437324877645249e+00
4331 3.399410000000000309e+01 3.058821093902027943e+00
4332 3.408469999999999800e+01 2.816359591831270492e+00
4333 3.414889999999999759e+01 2.946662826741464958e+00
4334 3.378949999999999676e+01 2.870448029924944855e+00
4335 3.565320000000000533e+01 2.837457627525034720e+00
4336 3.451239999999999952e+01 2.826403563187677381e+00
4337 3.314099999999999824e+01 3.159519504608256035e+00
4338 3.439000000000000057e+01 3.286255542406889774e+00
4339 3.472090000000000032e+01 3.201432911135261961e+00
4340 3.450599999999999312e+01 3.199331627074629036e+00
4341 3.467790000000000106e+01 3.275255206010670328e+00
4342 3.497529999999999717e+01 3.663311673950224723e+00
4343 3.416359999999999530e+01 3.296759322728912256e+00
4344 3.317069999999999652e+01 3.129472794337730068e+00
4345 3.391769999999998930e+01 3.038718205181256682e+00
4346 3.316349999999999909e+01 3.168751771991615396e+00
4347 3.418270000000000408e+01 3.079998621834107553e+00
4348 3.437900000000000489e+01 2.909341812163018570e+00
4349 3.316380000000000194e+01 2.930848126054982128e+00
4350 3.485369999999999635e+01 2.940302775310732919e+00
4351 3.297319999999999851e+01 3.335929102663903745e+00
4352 3.225700000000000500e+01 2.920140481209765770e+00
4353 3.289139999999999731e+01 3.142433557292818591e+00
4354 3.237930000000000064e+01 3.060001295833058688e+00
4355 3.251589999999999492e+01 2.991682848247787962e+00
4356 3.323139999999999361e+01 3.129610551170864063e+00
4357 3.271809999999999974e+01 2.837153050947374577e+00
4358 3.201119999999999521e+01 3.331343204774914746e+00
4359 3.070260000000000034e+01 3.010744873283022205e+00
4360 3.271640000000000725e+01 3.216147119147381161e+00
4361 3.250679999999999836e+01 3.198490323261897306e+00
4362 3.198199999999999221e+01 2.849533635527048858e+00
4363 3.189890000000000470e+01 3.049879134408444159e+00
4364 3.132250000000000156e+01 2.917601054376694591e+00
4365 3.124309999999999832e+01 3.063524751736143248e+00
4366 3.325469999999999260e+01 3.182059568974157315e+00
4367 3.151630000000000109e+01 2.946001274694225014e+00
4368 3.115539999999999665e+01 2.811737368958914907e+00
4369 3.213850000000000762e+01 2.916961973098037397e+00
4370 3.039110000000000156e+01 2.997552267184010244e+00
4371 3.001650000000000063e+01 2.700348470568196380e+00
4372 3.110740000000000194e+01 2.983288551581961823e+00
4373 3.068700000000000472e+01 3.098522405921893874e+00
4374 3.118529999999999447e+01 3.068046807090791361e+00
4375 3.197449999999999903e+01 2.990417566578286390e+00
4376 3.317710000000000292e+01 3.302625548635509389e+00
4377 3.143089999999999762e+01 3.301891349590412972e+00
4378 3.285539999999999594e+01 3.117290734275517838e+00
4379 3.212810000000000343e+01 3.273066255745520348e+00
4380 3.089069999999999894e+01 3.283673957703474144e+00
4381 3.145109999999998607e+01 3.093230362339668194e+00
4382 3.093990000000000151e+01 3.379870465639179589e+00
4383 3.164409999999999812e+01 3.562418255132319356e+00
4384 3.190749999999999886e+01 3.474015843731861786e+00
4385 3.039680000000000248e+01 3.449088802568005985e+00
4386 3.273219999999999175e+01 3.317168813611993450e+00
4387 3.239519999999999555e+01 3.445596823193334490e+00
4388 3.249629999999999797e+01 3.411409167851314539e+00
4389 3.186480000000000246e+01 3.180118370123980132e+00
4390 3.201270000000000238e+01 3.607426157317707549e+00
4391 3.147530000000000427e+01 3.613765965097905930e+00
4392 3.079580000000000339e+01 3.741863453949115126e+00
4393 3.033980000000000388e+01 3.658534166575460045e+00
4394 3.099399999999999977e+01 3.611593812986171326e+00
4395 3.103359999999999985e+01 3.809290632388135034e+00
4396 3.028120000000000189e+01 4.141692048909479063e+00
4397 3.117739999999999867e+01 3.832609239408577562e+00
4398 3.026910000000000167e+01 3.612067434932520804e+00
4399 3.219029999999999347e+01 3.552846250613724610e+00
4400 3.222500000000000142e+01 3.430680215350885742e+00
4401 3.172769999999999868e+01 3.496764749093081548e+00
4402 3.125529999999999475e+01 3.826574984303848570e+00
4403 3.295940000000000225e+01 3.651959493477439977e+00
4404 3.189829999999999899e+01 3.855495688040643909e+00
4405 3.151150000000000162e+01 3.581453028101861946e+00
4406 3.114929999999999310e+01 3.549475326086941607e+00
4407 3.248449999999999704e+01 3.696193243392449812e+00
4408 3.147259999999999280e+01 3.822416182468884482e+00
4409 3.118100000000000094e+01 3.922250944292066333e+00
4410 3.135889999999999844e+01 4.054214524972747036e+00
4411 3.277859999999999729e+01 3.936612761245382952e+00
4412 3.085050000000000026e+01 3.882210517540232608e+00
4413 3.093010000000000304e+01 3.944269188899256928e+00
4414 3.112319999999999709e+01 3.874271713238500947e+00
4415 3.215379999999999683e+01 3.752695773440740012e+00
4416 3.124750000000000938e+01 3.907228585903312013e+00
4417 3.250039999999999907e+01 3.768211781734141841e+00
4418 3.187750000000000483e+01 4.098337969531063329e+00
4419 3.264720000000000510e+01 3.799444255151008143e+00
4420 3.209440000000000026e+01 4.132783095203521384e+00
4421 3.250800000000000267e+01 4.138540530186940458e+00
4422 3.242450000000000898e+01 3.977669793044666058e+00
4423 3.301390000000000668e+01 3.706029818350090377e+00
4424 3.369950000000000045e+01 3.904923172419656918e+00
4425 3.160559999999999903e+01 3.846095296791279150e+00
4426 3.110250000000000270e+01 4.209095859267165451e+00
4427 3.183839999999999648e+01 4.073225373337448829e+00
4428 3.127570000000000050e+01 3.965960981968935872e+00
4429 3.187349999999999639e+01 4.170997698692723965e+00
4430 3.212869999999999493e+01 4.137918642324907026e+00
4431 3.190539999999999665e+01 3.938051132476569904e+00
4432 3.112099999999999866e+01 3.975081952614310410e+00
4433 3.002769999999999939e+01 4.113164978517152015e+00
4434 3.111060000000000514e+01 3.892613763527021487e+00
4435 3.069660000000000011e+01 3.738263577117054925e+00
4436 3.013619999999999521e+01 4.068215874065681525e+00
4437 3.033069999999999666e+01 3.858416710323031129e+00
4438 2.957400000000000162e+01 3.672489528916317525e+00
4439 3.013090000000000401e+01 3.713721900533211162e+00
4440 3.092050000000000409e+01 4.174727822565202473e+00
4441 3.073579999999999401e+01 4.078629074578858926e+00
4442 3.173020000000000351e+01 4.194622588267029606e+00
4443 3.040610000000000213e+01 4.156925817776881971e+00
4444 3.097320000000000206e+01 4.282689314904829736e+00
4445 3.084379999999999811e+01 4.427823661574611158e+00
4446 3.112590000000000146e+01 4.371938402413738878e+00
4447 3.136079999999999401e+01 4.128247492338607216e+00
4448 3.133970000000000056e+01 4.146225915275239871e+00
4449 3.226419999999999533e+01 4.079956038733750567e+00
4450 3.165770000000000550e+01 4.002508228661121770e+00
4451 3.087809999999999633e+01 4.323037409565177569e+00
4452 3.129500000000000526e+01 4.010674616570134354e+00
4453 3.234980000000000189e+01 4.225716794580535840e+00
4454 3.182099999999999795e+01 4.006128042137445000e+00
4455 3.310039999999999338e+01 4.016896080557724069e+00
4456 3.145250000000000412e+01 4.465609725726152668e+00
4457 3.275099999999999767e+01 4.272277228832417784e+00
4458 3.273239999999999839e+01 4.176566566212011722e+00
4459 3.126959999999998985e+01 4.325833970692818831e+00
4460 3.105880000000000862e+01 4.442470484764079686e+00
4461 3.106030000000000157e+01 4.446498504497668591e+00
4462 3.130370000000000275e+01 4.428772307366906524e+00
4463 3.077080000000000126e+01 4.684117384097029380e+00
4464 3.169239999999999924e+01 4.369220603494403221e+00
4465 3.125520000000000209e+01 4.138071617069961405e+00
4466 3.192009999999999792e+01 4.123187317415981212e+00
4467 3.095489999999999853e+01 4.142481063867402113e+00
4468 3.188869999999999294e+01 4.006023761849147213e+00
4469 3.277389999999999759e+01 4.157419104985686786e+00
4470 3.151139999999999830e+01 4.007786647515058753e+00
4471 3.366590000000000060e+01 4.354284894733003064e+00
4472 3.187859999999999872e+01 4.257444315783825317e+00
4473 3.202599999999999625e+01 4.326684792078109076e+00
4474 3.156279999999999930e+01 4.478626803831728509e+00
4475 3.056130000000000635e+01 4.448228563203559638e+00
4476 3.134009999999999607e+01 4.468769990109135115e+00
4477 3.017539999999999623e+01 4.492948484236158890e+00
4478 2.962290000000000489e+01 4.543685041296327221e+00
4479 2.998260000000000147e+01 4.371178560983296713e+00
4480 3.110629999999999740e+01 4.127376857097011076e+00
4481 2.971759999999999735e+01 4.259342191230942376e+00
4482 2.981890000000000285e+01 3.758399336752283215e+00
4483 3.044130000000000180e+01 3.809418132799285317e+00
4484 3.209629999999999939e+01 3.992215458927536709e+00
4485 3.053750000000000142e+01 4.099484682554626502e+00
4486 3.079510000000000147e+01 3.982184026950537525e+00
4487 3.210190000000000055e+01 3.801688078275228477e+00
4488 3.099750000000000227e+01 4.057677188059691353e+00
4489 3.091310000000000358e+01 3.854160120506151976e+00
4490 3.164699999999999847e+01 4.240810951928887462e+00
4491 3.108189999999999742e+01 3.794417580406774793e+00
4492 2.995070000000000121e+01 4.306703960164895761e+00
4493 3.168949999999999889e+01 4.244834841604558484e+00
4494 3.064359999999999218e+01 4.131223641005167480e+00
4495 2.987890000000000512e+01 4.175068348482453118e+00
4496 3.004069999999999752e+01 4.274360973350284532e+00
4497 2.953669999999999618e+01 4.301617000675443947e+00
4498 2.909940000000000282e+01 4.032969150886231091e+00
4499 2.957850000000000179e+01 3.963336503818467804e+00
4500 2.913919999999999888e+01 4.191093651781119256e+00
4501 3.003399999999999892e+01 4.123491720617370682e+00
4502 2.787870000000000203e+01 4.033247178205174421e+00
4503 2.884140000000000015e+01 4.226121769660689864e+00
4504 2.720520000000000849e+01 3.861408194946501560e+00
4505 3.049990000000000734e+01 3.905152418856400853e+00
4506 2.917750000000000199e+01 3.841758812380079213e+00
4507 2.897540000000000049e+01 4.328922598291635282e+00
4508 2.923079999999999856e+01 4.026598157005487622e+00
4509 2.890420000000000300e+01 3.966467269246022109e+00
4510 2.908510000000000062e+01 4.194567785183593855e+00
4511 3.011019999999999186e+01 4.283995708214470177e+00
4512 2.950860000000000127e+01 4.205650776277079395e+00
4513 3.009539999999999438e+01 4.039513954920814776e+00
4514 2.971310000000000429e+01 3.827969198478482493e+00
4515 2.936359999999999815e+01 3.631086493324001907e+00
4516 3.007190000000000651e+01 3.394994436593380183e+00
4517 2.937159999999999371e+01 3.680376176697158996e+00
4518 3.054929999999999879e+01 3.513845550177185029e+00
4519 3.043670000000000186e+01 3.485346804910524288e+00
4520 2.911870000000000047e+01 3.645354846993636322e+00
4521 3.207039999999999935e+01 3.390403878891127487e+00
4522 3.169650000000000389e+01 3.384689984695791853e+00
4523 3.117739999999999867e+01 3.191429225597835817e+00
4524 3.196209999999999951e+01 3.032205002057083654e+00
4525 3.050659999999999883e+01 3.604583635040252698e+00
4526 3.112470000000000070e+01 3.401081654488759654e+00
4527 3.189340000000000330e+01 3.377081626493503297e+00
4528 3.188840000000000785e+01 3.487328533705993827e+00
4529 3.162710000000000576e+01 3.644961077227026003e+00
4530 3.295999999999999375e+01 3.698211535323526977e+00
4531 3.456989999999999696e+01 3.791477494921999369e+00
4532 3.251959999999999695e+01 3.624113582933073285e+00
4533 3.257899999999999352e+01 3.737343062925853054e+00
4534 3.348659999999999570e+01 3.835639907759850420e+00
4535 3.653069999999999595e+01 3.607964938923324816e+00
4536 3.298530000000000939e+01 3.826126213352089245e+00
4537 3.238599999999999568e+01 4.058375008547139728e+00
4538 3.314399999999999835e+01 3.599625301333460037e+00
4539 3.374419999999999931e+01 3.359131865229466829e+00
4540 3.221980000000000643e+01 3.723313893294520671e+00
4541 3.180599999999999383e+01 3.838356925821255317e+00
4542 3.260600000000000165e+01 3.916551396317938583e+00
4543 3.134730000000000061e+01 3.883491387978090792e+00
4544 3.261829999999999785e+01 3.993538434834450701e+00
4545 3.262530000000000285e+01 3.586182710139012908e+00
4546 3.225900000000000034e+01 3.892601830395705953e+00
4547 3.222469999999999857e+01 3.838732065474223631e+00
4548 3.134230000000000160e+01 3.700866936340726721e+00
4549 3.166369999999999862e+01 3.617674743602580456e+00
4550 3.118209999999999127e+01 3.587213752273483269e+00
4551 3.222149999999999892e+01 3.892702693823404836e+00
4552 3.117580000000000950e+01 3.518386047323402543e+00
4553 3.294549999999999557e+01 3.635835831346074798e+00
4554 3.335080000000000666e+01 3.576764434233822954e+00
4555 3.196209999999999951e+01 3.619311430990706846e+00
4556 3.229270000000000351e+01 3.741374124636562382e+00
4557 3.223219999999999175e+01 3.860918995265246512e+00
4558 3.093730000000000402e+01 3.763399734349249126e+00
4559 3.164160000000000394e+01 3.991481256626416840e+00
4560 3.200380000000000535e+01 3.834652295580395887e+00
4561 3.277530000000000143e+01 3.844303648321760303e+00
4562 3.344789999999999708e+01 3.724984404598225662e+00
4563 3.293459999999999610e+01 4.127903097457593873e+00
4564 3.314649999999999608e+01 3.928422981617432974e+00
4565 3.326659999999999684e+01 3.952273815413096525e+00
4566 3.418439999999999657e+01 3.780469394400647776e+00
4567 3.479000000000000625e+01 3.829718526210510010e+00
4568 3.295950000000000557e+01 3.860615464210337411e+00
4569 3.337310000000000088e+01 3.731102600371638101e+00
4570 3.374619999999999465e+01 3.465436216120562740e+00
4571 3.239800000000000324e+01 3.687004084619380340e+00
4572 3.149079999999999657e+01 3.793846701963588863e+00
4573 3.056349999999999767e+01 4.037656666000713379e+00
4574 3.149580000000000979e+01 4.092962683436046412e+00
4575 3.150919999999999987e+01 4.074505062949363321e+00
4576 3.258419999999999561e+01 4.050207052485095716e+00
4577 3.236220000000000852e+01 3.847000804262977525e+00
4578 3.177069999999999794e+01 3.964731453768337577e+00
4579 3.019930000000000447e+01 3.814653654068741684e+00
4580 3.084130000000000038e+01 4.138257518630274134e+00
4581 3.148559999999999448e+01 4.080608541872154937e+00
4582 3.177020000000000621e+01 4.034583781259226676e+00
4583 3.234639999999999560e+01 4.011938514234732800e+00
4584 3.297180000000000888e+01 4.138074514553840011e+00
4585 3.285190000000000055e+01 3.897076819168438622e+00
4586 3.289790000000000703e+01 3.885637226311791981e+00
4587 3.101849999999999952e+01 3.844038211633698410e+00
4588 3.079680000000000106e+01 3.964018115246195517e+00
4589 3.140269999999999939e+01 4.261501445558829815e+00
4590 3.352989999999999782e+01 3.960218449088383164e+00
4591 3.212870000000000203e+01 4.128177332734145111e+00
4592 3.157080000000000197e+01 3.968603679885408297e+00
4593 3.056499999999999773e+01 4.278220493382733025e+00
4594 3.096610000000000085e+01 3.885231939601547335e+00
4595 2.996570000000000533e+01 4.012892963997419571e+00
4596 2.939240000000000208e+01 3.965335972146622812e+00
4597 3.015859999999999985e+01 4.002308115575310410e+00
4598 3.104700000000000415e+01 4.131852342473046669e+00
4599 3.217139999999999844e+01 4.284480007188737005e+00
4600 3.135679999999999978e+01 4.307116626932685932e+00
4601 3.024429999999999907e+01 4.026022060359331967e+00
4602 3.059399999999999409e+01 3.921356236048951338e+00
4603 3.022460000000000946e+01 3.639234154599013227e+00
4604 3.082329999999999970e+01 3.822274604276882037e+00
4605 2.948800000000000665e+01 3.605141162284772438e+00
4606 3.038519999999999754e+01 3.773855899209718867e+00
4607 3.050919999999999987e+01 3.444715102588310707e+00
4608 2.932530000000000570e+01 3.594507656202723833e+00
4609 2.900060000000000215e+01 3.440435530859428770e+00
4610 2.945570000000000022e+01 3.411059542209722295e+00
4611 3.070490000000000208e+01 3.340000225224543762e+00
4612 3.000290000000000035e+01 3.170880432072455513e+00
4613 3.121970000000001022e+01 3.362815612028111190e+00
4614 3.139470000000000738e+01 3.456027144062963075e+00
4615 3.004139999999999944e+01 3.283986131517610207e+00
4616 3.115420000000000300e+01 3.551747647004217967e+00
4617 2.979469999999999885e+01 3.417968107004510259e+00
4618 2.995589999999999620e+01 3.191049898466020274e+00
4619 2.966729999999999379e+01 3.315745127493969324e+00
4620 3.059079999999999444e+01 3.403615544975666207e+00
4621 2.923839999999999506e+01 3.173967224468457360e+00
4622 2.938700000000000045e+01 3.055574070448955570e+00
4623 2.958630000000000138e+01 3.316324934396507107e+00
4624 2.849629999999999797e+01 3.199943716770655477e+00
4625 2.790300000000000225e+01 3.015084267479103186e+00
4626 2.878079999999999927e+01 3.236469996462194576e+00
4627 2.853110000000000213e+01 3.329261547926206433e+00
4628 2.948580000000000112e+01 3.334098525538800040e+00
4629 2.981700000000000017e+01 3.038475300212262198e+00
4630 2.990710000000000335e+01 2.976695389941670822e+00
4631 2.819070000000000320e+01 2.911193731186572542e+00
4632 2.912060000000000315e+01 3.039909666749984307e+00
4633 2.822349999999999426e+01 3.038725193646177658e+00
4634 2.846220000000000283e+01 2.679823919215588823e+00
4635 2.861620000000000275e+01 2.790445044791242335e+00
4636 2.842780000000000129e+01 3.073532532445361287e+00
4637 2.826869999999999550e+01 3.226415429001665114e+00
4638 2.889830000000001320e+01 2.857956668758293350e+00
4639 2.883159999999999812e+01 2.501301511613503337e+00
4640 2.934750000000000369e+01 2.931321900184283180e+00
4641 2.977710000000000079e+01 3.076216701485771754e+00
4642 2.952350000000000207e+01 3.182777674060819351e+00
4643 2.756310000000000215e+01 3.002875339487138806e+00
4644 2.863119999999999976e+01 2.897355652659852510e+00
4645 2.779440000000000310e+01 2.963600385004698801e+00
4646 2.802479999999999905e+01 3.434358380833310243e+00
4647 2.855430000000000135e+01 2.905989447761295974e+00
4648 2.834310000000000329e+01 3.337563219551054061e+00
4649 2.656589999999999918e+01 3.143873221760063341e+00
4650 2.646460000000000079e+01 3.169559300912352384e+00
4651 2.675980000000000203e+01 2.921562922136026419e+00
4652 2.629280000000000683e+01 3.367492703481330452e+00
4653 2.619320000000000093e+01 3.498394522920478256e+00
4654 2.748759999999999692e+01 3.369930029243930480e+00
4655 2.652749999999999631e+01 3.600305419335976254e+00
4656 2.709859999999999758e+01 3.221968457635797201e+00
4657 2.992470000000000141e+01 3.643830886649379153e+00
4658 2.904210000000000491e+01 3.638734951119688255e+00
4659 2.719900000000000162e+01 3.786994537888852097e+00
4660 2.659210000000000562e+01 3.533592349790790177e+00
4661 2.810760000000000147e+01 3.708618441144896138e+00
4662 2.835340000000000060e+01 3.835966123677319040e+00
4663 2.808299999999999841e+01 3.732602104430634338e+00
4664 2.709130000000000749e+01 3.647358098747639055e+00
4665 2.779000000000000270e+01 3.404540355172779975e+00
4666 2.818380000000000152e+01 3.408460732940897575e+00
4667 2.806769999999999499e+01 3.464975170257357018e+00
4668 2.800459999999999994e+01 3.732860817389257679e+00
4669 3.008250000000000313e+01 3.722204673644371020e+00
4670 2.857990000000000208e+01 3.758240070099300834e+00
4671 2.858220000000000027e+01 3.576503433243144237e+00
4672 2.863690000000000424e+01 3.561448135871137399e+00
4673 2.685529999999999973e+01 3.775802240650322439e+00
4674 2.785719999999999885e+01 3.324049086280165266e+00
4675 2.778860000000000241e+01 3.579659746679843657e+00
4676 2.780239999999999867e+01 3.445363333815463225e+00
4677 2.772519999999999385e+01 2.990898209234142513e+00
4678 2.763109999999999644e+01 3.269973997526585574e+00
4679 2.784370000000000189e+01 3.415530667480530358e+00
4680 2.787379999999999924e+01 3.353486655408069783e+00
4681 2.976270000000000593e+01 3.334815314301527778e+00
4682 2.910460000000000491e+01 3.413292545622188534e+00
4683 2.905339999999999989e+01 3.049526625888024256e+00
4684 2.983670000000000044e+01 3.257670500603153219e+00
4685 2.927890000000000015e+01 3.202653948602626865e+00
4686 2.863749999999999574e+01 3.114493980167565290e+00
4687 2.780400000000000205e+01 3.186895214781935604e+00
4688 2.950709999999999056e+01 3.126160615595430237e+00
4689 3.030919999999999703e+01 3.343369354109713143e+00
4690 2.924140000000000583e+01 2.722034423367933442e+00
4691 2.970210000000000861e+01 2.813120083554912387e+00
4692 2.936659999999999826e+01 2.649275620240369999e+00
4693 2.832600000000000051e+01 2.966640288272240245e+00
4694 2.819310000000000471e+01 2.863455413394802473e+00
4695 2.912650000000000361e+01 2.676090923810324984e+00
4696 2.843300000000000338e+01 2.876810967025813959e+00
4697 2.966049999999999542e+01 3.084478943435989606e+00
4698 2.884400000000000119e+01 2.956659334451637200e+00
4699 2.961590000000000344e+01 3.078098119699889779e+00
4700 2.914739999999999398e+01 2.913119417737624506e+00
4701 2.878410000000000224e+01 2.606345119990827186e+00
4702 2.884400000000000119e+01 2.802145338843080147e+00
4703 2.916850000000000165e+01 2.964269487158682548e+00
4704 2.853720000000000567e+01 3.264708930057930392e+00
4705 2.879800000000000892e+01 3.012317718966576408e+00
4706 2.854520000000000124e+01 2.940109502722644930e+00
4707 2.909620000000000317e+01 2.985121218309232827e+00
4708 2.947299999999999542e+01 3.009092366478636205e+00
4709 2.867020000000000124e+01 2.789446763786683103e+00
4710 2.664739999999999753e+01 2.761621145631673713e+00
4711 2.796260000000000190e+01 2.850598612923257669e+00
4712 2.897330000000000538e+01 2.795709909933432158e+00
4713 2.754960000000000875e+01 2.659047062765155456e+00
4714 2.849410000000000309e+01 2.638372442340163104e+00
4715 2.924890000000000256e+01 2.469425403712369960e+00
4716 2.825889999999999347e+01 2.246354262911351096e+00
4717 3.095259999999999678e+01 2.340638731628612135e+00
4718 3.030609999999999715e+01 2.261346568861128947e+00
4719 3.123849999999999483e+01 2.493071291098591491e+00
4720 3.008280000000000243e+01 2.409630666305523583e+00
4721 3.023049999999999571e+01 2.319829073983684431e+00
4722 3.133630000000000138e+01 2.693960319028474437e+00
4723 3.120270000000000010e+01 2.770371274847470477e+00
4724 3.021239999999999171e+01 2.840211080536092503e+00
4725 3.142790000000000106e+01 2.558774486839354267e+00
4726 3.128660000000000352e+01 3.103362489623150644e+00
4727 3.092669999999999320e+01 2.807949426271776794e+00
4728 3.211870000000000402e+01 2.864066762577297087e+00
4729 3.128840000000000643e+01 2.924364804876436352e+00
4730 3.065810000000000102e+01 3.118483127178981462e+00
4731 3.098349999999999937e+01 2.864903518881569244e+00
4732 2.953950000000000387e+01 2.880407478552296840e+00
4733 3.032559999999999789e+01 2.951082040879243085e+00
4734 3.045300000000001006e+01 2.678257246793145363e+00
4735 3.030180000000000362e+01 2.748171502654082943e+00
4736 3.038089999999999691e+01 3.096584130053630091e+00
4737 3.087990000000000279e+01 3.259627020764798822e+00
4738 3.073989999999999512e+01 2.832365662215950763e+00
4739 3.060489999999999711e+01 2.964959024084481420e+00
4740 3.005590000000000117e+01 3.028429957007426232e+00
4741 2.865359999999999374e+01 3.030336541046224852e+00
4742 2.914960000000000306e+01 3.027527014247767045e+00
4743 2.955420000000000158e+01 3.259810388350831811e+00
4744 3.027069999999999794e+01 3.155849928386963210e+00
4745 2.908449999999999847e+01 3.270074553049211019e+00
4746 2.802780000000000271e+01 3.191358176074882369e+00
4747 2.914359999999999928e+01 2.964540740485783754e+00
4748 2.953440000000000509e+01 2.940509602432884506e+00
4749 3.128460000000000107e+01 3.092009921070758782e+00
4750 3.135670000000000712e+01 2.817868951974168645e+00
4751 3.046500000000000341e+01 2.357837661926706740e+00
4752 3.183729999999999905e+01 2.958839705104012285e+00
4753 3.120649999999999480e+01 2.821453218201570579e+00
4754 3.158850000000001046e+01 2.919181908086578847e+00
4755 2.977099999999999369e+01 2.858503816684525134e+00
4756 3.179110000000000724e+01 3.332344475665743655e+00
4757 3.324000000000000199e+01 3.139235669713250410e+00
4758 3.252870000000000061e+01 2.867709833734926494e+00
4759 3.267849999999999966e+01 2.736603468261340932e+00
4760 3.212359999999999616e+01 2.718080587841353424e+00
4761 3.289079999999999870e+01 2.997716635707918353e+00
4762 3.148610000000000042e+01 2.696488786273735005e+00
4763 3.248279999999999745e+01 2.741521777772337742e+00
4764 3.202919999999999590e+01 2.803181927381809935e+00
4765 3.227069999999999794e+01 2.797954519019206554e+00
4766 3.086409999999999698e+01 2.954170911524923948e+00
4767 3.164089999999999847e+01 2.910319369845858706e+00
4768 3.042059999999999675e+01 2.842577520842659133e+00
4769 3.122509999999999764e+01 3.101277888951585293e+00
4770 3.007149999999999679e+01 2.894959445743583881e+00
4771 2.980700000000000571e+01 3.011913361967770708e+00
4772 3.008229999999999649e+01 2.760059289308836483e+00
4773 3.123589999999999733e+01 2.785577341324415368e+00
4774 2.838749999999999929e+01 2.743776345203814415e+00
4775 2.931940000000000168e+01 2.719065394947315362e+00
4776 2.823099999999999454e+01 2.603918295569198182e+00
4777 2.959409999999999741e+01 2.716426351753347124e+00
4778 3.026099999999999568e+01 2.755527341544626641e+00
4779 2.967969999999999686e+01 2.688519791725550778e+00
4780 3.005130000000000479e+01 2.663431448432641790e+00
4781 2.985969999999999658e+01 2.586672946180092136e+00
4782 2.767459999999999809e+01 2.547481146544562591e+00
4783 3.014629999999999654e+01 2.567488309710484362e+00
4784 2.847189999999999799e+01 2.557547845984508683e+00
4785 2.911899999999999977e+01 2.572939779707251517e+00
4786 2.939629999999999654e+01 2.457666621106288307e+00
4787 2.906609999999999872e+01 2.816212572676288328e+00
4788 2.971249999999999858e+01 2.746280525092073876e+00
4789 2.995249999999999702e+01 2.762122215344570808e+00
4790 3.115540000000000731e+01 2.807781484019010954e+00
4791 3.034979999999999833e+01 2.472147590254271776e+00
4792 3.046610000000000440e+01 2.612378796135812919e+00
4793 3.182859999999999445e+01 2.745955728339406043e+00
4794 2.996560000000000556e+01 2.605350015257067220e+00
4795 2.933670000000000044e+01 2.469989356353585297e+00
4796 2.997670000000000101e+01 2.695045404162979885e+00
4797 3.003759999999999764e+01 2.532854307298388452e+00
4798 3.069070000000000320e+01 2.534442392420864998e+00
4799 3.056540000000000035e+01 2.594211898053048859e+00
4800 2.993629999999999924e+01 2.836648788711778391e+00
4801 2.867749999999999844e+01 2.774543737716167247e+00
4802 2.958700000000000685e+01 2.613876404882220061e+00
4803 3.098890000000000811e+01 2.527591043760837319e+00
4804 3.096079999999999899e+01 2.532071031389127480e+00
4805 3.018360000000000198e+01 2.286044361336848407e+00
4806 2.929030000000000200e+01 2.418997598283222583e+00
4807 2.906630000000000535e+01 2.378107977048140587e+00
4808 3.031879999999999953e+01 2.631820284137957433e+00
4809 3.061970000000000169e+01 2.581358795382772797e+00
4810 3.088899999999999935e+01 2.640284047219162211e+00
4811 3.087140000000000128e+01 2.550485828621676720e+00
4812 3.008539999999999992e+01 2.371881578409849922e+00
4813 3.202250000000000085e+01 2.375965033938841842e+00
4814 3.045300000000000296e+01 2.664222434407457651e+00
4815 3.097599999999999909e+01 2.230040609495710147e+00
4816 3.260889999999999134e+01 2.382688241146960983e+00
4817 3.329129999999999967e+01 2.494237310381672845e+00
4818 3.225189999999999912e+01 2.899136413572151572e+00
4819 3.198240000000000549e+01 2.985778897038426027e+00
4820 3.166690000000000538e+01 2.747528453810806237e+00
4821 3.300270000000000437e+01 3.094827395914027779e+00
4822 3.258849999999999625e+01 2.918810614359896860e+00
4823 3.158579999999999899e+01 2.999926320428553339e+00
4824 3.114959999999999951e+01 2.939790387425606610e+00
4825 3.171590000000000487e+01 2.899894640241262422e+00
4826 3.352910000000000679e+01 3.014956332104993919e+00
4827 3.245070000000000476e+01 2.818062934091429383e+00
4828 3.162990000000000279e+01 3.173571581751386539e+00
4829 3.190390000000000370e+01 2.958495829724963055e+00
4830 3.129390000000000072e+01 3.089042211511522584e+00
4831 3.001580000000000581e+01 3.246951017185199184e+00
4832 3.153419999999999845e+01 3.511404274360899969e+00
4833 3.223469999999998947e+01 3.502464508099974339e+00
4834 3.203450000000000131e+01 3.000622300873603265e+00
4835 3.199099999999999611e+01 3.030796378841705607e+00
4836 3.077170000000000272e+01 3.156754059235530097e+00
4837 3.070720000000000738e+01 3.390788176515896257e+00
4838 3.069420000000000570e+01 3.266956689030327432e+00
4839 3.238009999999999167e+01 3.395103345187006294e+00
4840 3.146979999999999933e+01 3.426038068673493697e+00
4841 3.048040000000000305e+01 3.202902772798450037e+00
4842 3.100309999999999633e+01 3.340909056604204785e+00
4843 3.201260000000000616e+01 3.095771377540660563e+00
4844 3.275549999999999784e+01 3.295119706854365393e+00
4845 3.083609999999999829e+01 2.966653851479811088e+00
4846 2.948810000000000286e+01 3.155693247845867244e+00
4847 3.006930000000000547e+01 3.116018587958036878e+00
4848 3.039369999999999550e+01 2.961679724497569666e+00
4849 3.121970000000000667e+01 2.884814666577386610e+00
4850 2.947139999999999915e+01 2.833400436224996266e+00
4851 2.963559999999999306e+01 2.875571887816404271e+00
4852 3.007840000000000558e+01 2.832182614521881359e+00
4853 2.985250000000000270e+01 3.163032826655455043e+00
4854 3.067840000000000344e+01 2.991479049233004339e+00
4855 2.904120000000000346e+01 3.237379206704090073e+00
4856 2.991430000000000433e+01 3.055846709260789940e+00
4857 3.026399999999999935e+01 3.207372262460345347e+00
4858 3.112090000000000600e+01 3.307025198649081954e+00
4859 3.025860000000000838e+01 2.978507032390556919e+00
4860 2.946129999999999427e+01 3.045494459114972408e+00
4861 3.175709999999999766e+01 3.120022063143144120e+00
4862 3.094810000000000016e+01 3.133581335229707943e+00
4863 3.177710000000000079e+01 3.190820246347324307e+00
4864 3.274610000000000554e+01 3.136677583765981936e+00
4865 2.993160000000000309e+01 3.202572608388449815e+00
4866 3.114919999999999689e+01 3.394637028903090492e+00
4867 3.142870000000000275e+01 3.411436354455407383e+00
4868 3.054549999999999699e+01 2.856585383372952869e+00
4869 3.157889999999999731e+01 3.071389902715055964e+00
4870 3.045939999999999870e+01 2.965599629417295269e+00
4871 3.001190000000000424e+01 2.879887672201817406e+00
4872 3.233449999999999847e+01 2.709284843367341544e+00
4873 3.150309999999999988e+01 2.747234313723529997e+00
4874 2.960860000000000269e+01 3.072009809880170028e+00
4875 3.077419999999999689e+01 3.030253906523345808e+00
4876 3.075119999999999365e+01 2.879871411712682239e+00
4877 3.017210000000000036e+01 3.021407897735755466e+00
4878 3.072109999999999985e+01 2.837199168986907161e+00
4879 3.018169999999999931e+01 2.910630780518202343e+00
4880 2.921300000000000097e+01 2.743081334922462755e+00
4881 3.065139999999999532e+01 2.754325244411051532e+00
4882 3.010610000000000497e+01 3.154836410101163668e+00
4883 3.013990000000000080e+01 3.139451583397966150e+00
4884 3.082490000000000663e+01 2.988188385042013895e+00
4885 3.027499999999999858e+01 3.119525391786384994e+00
4886 3.120550000000000068e+01 2.936120588889359340e+00
4887 2.972279999999999944e+01 2.565822433061180963e+00
4888 3.062780000000000058e+01 2.541300621335460974e+00
4889 3.159499999999999886e+01 2.731351233364174735e+00
4890 3.248810000000000286e+01 3.172417205302605847e+00
4891 3.198750000000000071e+01 2.996603611173823456e+00
4892 3.084920000000000329e+01 3.349196161469196298e+00
4893 3.029080000000000084e+01 2.924383616764393956e+00
4894 3.164489999999999981e+01 2.952411587922659120e+00
4895 3.175099999999999412e+01 2.972043631913905859e+00
4896 3.181010000000000559e+01 2.929925298450457127e+00
4897 3.120129999999999626e+01 2.761870395311843751e+00
4898 3.057639999999999603e+01 2.730106207091585357e+00
4899 3.065880000000000294e+01 3.018232962844319189e+00
4900 3.143849999999999767e+01 3.119148504399878785e+00
4901 3.027040000000000219e+01 3.061566271044937171e+00
4902 3.040749999999999886e+01 2.937647901383009241e+00
4903 3.048699999999999477e+01 2.892845830665712992e+00
4904 3.051159999999999783e+01 3.012266934054815604e+00
4905 2.997039999999999438e+01 3.162622426405023557e+00
4906 3.050120000000000076e+01 2.947923080407627960e+00
4907 3.184589999999999321e+01 2.967453435944699347e+00
4908 3.347410000000000707e+01 2.855637038298109331e+00
4909 3.195100000000000406e+01 2.853550595311042049e+00
4910 3.186530000000000129e+01 3.024280357456960555e+00
4911 3.128719999999999501e+01 2.773506651875924156e+00
4912 3.234260000000000446e+01 2.632889568895740773e+00
4913 3.151309999999999789e+01 2.672054397743429011e+00
4914 3.123489999999999966e+01 2.471992729459372651e+00
4915 3.128030000000000044e+01 2.327348944722298807e+00
4916 3.099590000000000600e+01 2.554078212291079897e+00
4917 3.148849999999999838e+01 2.686069044626365976e+00
4918 3.094420000000000215e+01 2.706526668629001264e+00
4919 3.290490000000001203e+01 2.862742633297656436e+00
4920 3.397960000000000491e+01 3.147680878361082790e+00
4921 3.360399999999999920e+01 2.974884528851497567e+00
4922 3.232380000000000564e+01 2.937223547501960130e+00
4923 3.379849999999999710e+01 3.173111011688686478e+00
4924 3.327960000000000207e+01 2.863805845723484289e+00
4925 3.240370000000000061e+01 3.018797447743057916e+00
4926 3.297570000000000334e+01 2.820196759181883728e+00
4927 3.218350000000000222e+01 2.975671538073381139e+00
4928 3.213490000000000180e+01 3.078902360338827027e+00
4929 3.137979999999999947e+01 2.974232934388293614e+00
4930 3.280169999999999675e+01 2.876944358255821399e+00
4931 3.193410000000000082e+01 2.875188672852618144e+00
4932 3.276340000000000430e+01 2.835864961876710666e+00
4933 3.185289999999999822e+01 3.084309597705781503e+00
4934 3.065779999999999816e+01 2.929941526378982086e+00
4935 3.239399999999999835e+01 2.920797541768343830e+00
4936 3.087040000000000717e+01 2.886942325714180413e+00
4937 3.165020000000000167e+01 2.994958054464201602e+00
4938 3.129440000000000310e+01 2.797305423438777972e+00
4939 3.183020000000000138e+01 2.855464907506306549e+00
4940 3.141590000000000416e+01 2.749888856754032052e+00
4941 3.141760000000000019e+01 2.753812611998136539e+00
4942 3.088750000000000639e+01 2.881625203335784313e+00
4943 2.987820000000000320e+01 2.734156249741407585e+00
4944 3.000449999999999662e+01 2.721579593269320085e+00
4945 3.096209999999999951e+01 2.590700830759893325e+00
4946 3.180640000000000356e+01 2.866386563602334459e+00
4947 3.035920000000000485e+01 2.855674315814042963e+00
4948 3.185880000000000223e+01 2.870959187797694767e+00
4949 3.064580000000000126e+01 3.069392920106514655e+00
4950 3.046729999999999450e+01 2.744715526334195577e+00
4951 2.924680000000000035e+01 2.934568981639381846e+00
4952 3.061620000000000275e+01 3.096959558663948453e+00
4953 3.008609999999999829e+01 3.170941848173819633e+00
4954 3.094310000000000471e+01 3.180174200338716783e+00
4955 2.934140000000000370e+01 3.131434023255160071e+00
4956 2.985360000000000014e+01 3.203779983394615005e+00
4957 3.009990000000000876e+01 3.326007654005022740e+00
4958 2.992810000000000059e+01 3.294332793525875491e+00
4959 2.932929999999999993e+01 3.136007882722873230e+00
4960 2.986500000000000199e+01 3.193820632095672352e+00
4961 2.970869999999999322e+01 3.077363202564819211e+00
4962 2.818149999999999977e+01 3.084517766604692124e+00
4963 2.854370000000000118e+01 3.218127340628397004e+00
4964 2.960149999999999793e+01 2.929571783128039009e+00
4965 3.102759999999999962e+01 2.744316514544195229e+00
4966 3.084940000000000282e+01 2.946169549092516160e+00
4967 3.045389999999999731e+01 3.188328625549756268e+00
4968 3.026150000000000517e+01 2.881761647412914851e+00
4969 3.076649999999999707e+01 2.802895769110938406e+00
4970 2.974000000000000199e+01 2.814091308042438122e+00
4971 3.074280000000000612e+01 2.903981051591074447e+00
4972 3.103450000000000131e+01 2.907820567452537919e+00
4973 3.056269999999999953e+01 2.693529576689292160e+00
4974 3.059980000000000544e+01 3.026426127960172074e+00
4975 3.060519999999999641e+01 2.794464570897258859e+00
4976 2.967110000000000269e+01 2.726642425126551306e+00
4977 3.107430000000000092e+01 2.601768339130138052e+00
4978 3.102980000000000160e+01 2.752076468414349719e+00
4979 3.150659999999999172e+01 3.054309817618376943e+00
4980 3.196179999999999310e+01 2.400040101331642362e+00
4981 3.162220000000000297e+01 2.887951089959800655e+00
4982 3.123420000000000485e+01 2.878021507563833570e+00
4983 3.202790000000000248e+01 2.927039380414961034e+00
4984 3.224450000000000216e+01 2.927886436066125864e+00
4985 3.230389999999999873e+01 2.819216847725622532e+00
4986 3.273839999999999861e+01 2.636032283944944599e+00
4987 3.175129999999999697e+01 3.053164815482452443e+00
4988 3.200390000000000157e+01 2.734629686904608725e+00
4989 3.149820000000000420e+01 2.785230079903633360e+00
4990 3.140299999999999869e+01 2.929763657703467139e+00
4991 3.192309999999999803e+01 2.598689891945554997e+00
4992 3.236450000000000671e+01 2.802170171938171084e+00
4993 3.143209999999999127e+01 2.913448129708164469e+00
4994 3.190840000000000032e+01 2.627827036165051755e+00
4995 3.030370000000000275e+01 2.811349761324620555e+00
4996 3.103760000000000474e+01 2.691464878463027510e+00
4997 3.117649999999999721e+01 2.488102221071312847e+00
4998 3.046980000000000288e+01 2.863756333559124734e+00
4999 3.021400000000000574e+01 2.738348746964125890e+00
5000 2.977479999999999194e+01 2.703988002562141446e+00
5001 3.010370000000000346e+01 2.643764626531643458e+00
5002 2.967300000000000182e+01 2.596424476082445310e+00
5003 3.076459999999999440e+01 2.886929769149225500e+00
5004 2.968990000000000506e+01 2.973916882580950549e+00
5005 2.973299999999999699e+01 2.587586448797411176e+00
5006 2.999530000000000385e+01 2.701307524237105184e+00
5007 2.967730000000000246e+01 2.982156048985364016e+00
5008 3.073759999999999692e+01 2.740137675738210099e+00
5009 2.994239999999999924e+01 2.688989286330460526e+00
5010 3.026219999999999644e+01 2.724073594453717551e+00
5011 2.990720000000000667e+01 2.697936348026023889e+00
5012 3.143270000000000053e+01 2.461965202942559827e+00
5013 3.220669999999999789e+01 2.640087081991804752e+00
5014 3.296350000000000335e+01 2.605499574457842638e+00
5015 3.161430000000000362e+01 2.810055095634247380e+00
5016 3.014809999999999945e+01 2.604634460821710018e+00
5017 3.011039999999999850e+01 2.759617296293093158e+00
5018 2.998499999999999588e+01 2.875949206783735335e+00
5019 3.113950000000000529e+01 2.760645673117069432e+00
5020 3.068949999999999889e+01 2.576216893528182172e+00
5021 3.044610000000000127e+01 2.503299633383906375e+00
5022 2.928520000000000323e+01 2.885465002040398907e+00
5023 2.949300000000000210e+01 2.142991082575940176e+00
5024 2.845810000000000173e+01 2.417519401059689432e+00
5025 3.116399999999999437e+01 2.539334296621852616e+00
5026 2.978010000000000446e+01 2.845651606310933612e+00
5027 2.849019999999999797e+01 2.785340727451490750e+00
5028 2.970970000000000510e+01 2.756399082226664632e+00
5029 2.960330000000000084e+01 2.535318047208278802e+00
5030 2.959379999999999811e+01 2.753370301648508267e+00
5031 3.022719999999999985e+01 2.783528986376825110e+00
5032 2.955119999999999436e+01 2.927069240383630255e+00
5033 2.940949999999999775e+01 2.711500210676739187e+00
5034 2.803289999999999438e+01 2.855567026791701934e+00
5035 2.786519999999999797e+01 2.616054939790064537e+00
5036 2.914170000000000371e+01 2.387139838907641476e+00
5037 2.953499999999999659e+01 2.248475743698383766e+00
5038 2.953469999999999374e+01 2.534746660023442733e+00
5039 2.910239999999999583e+01 2.873085470709146438e+00
5040 2.753430000000000177e+01 2.714026190091024304e+00
5041 2.882250000000000156e+01 2.757598856342234228e+00
5042 2.753599999999999426e+01 3.022436062185600125e+00
5043 2.780830000000000268e+01 2.889131527033685920e+00
5044 3.070030000000000570e+01 2.768457480348939459e+00
5045 3.194720000000000226e+01 2.689847690483607945e+00
5046 3.054680000000000817e+01 2.736238446846327221e+00
5047 3.041470000000000340e+01 3.034398156224723309e+00
5048 3.001859999999999928e+01 2.749419633668167773e+00
5049 3.073520000000000252e+01 2.791416720591893164e+00
5050 3.293480000000000274e+01 2.783430234081680776e+00
5051 3.078030000000000044e+01 3.012544034615925792e+00
5052 3.193609999999999971e+01 2.867790038426801580e+00
5053 3.010160000000000124e+01 3.112810640241387539e+00
5054 3.156449999999999889e+01 3.074961413172529578e+00
5055 3.063680000000000447e+01 2.899173183512844254e+00
5056 2.921159999999999712e+01 2.746535101177482119e+00
5057 2.989239999999999853e+01 2.775998860230313614e+00
5058 2.777129999999999654e+01 2.918193370991716495e+00
5059 2.966980000000000217e+01 2.586807914786097840e+00
5060 2.854450000000000642e+01 2.564911983382665017e+00
5061 2.788609999999999900e+01 2.535688140229393372e+00
5062 2.958869999999999933e+01 2.514770868389404779e+00
5063 2.891480000000000317e+01 2.510477161417725256e+00
5064 2.885230000000000317e+01 2.371778657569040050e+00
5065 3.000810000000000244e+01 2.706071018007472517e+00
5066 2.925989999999999469e+01 2.451766282601178126e+00
5067 2.875330000000000297e+01 2.083618885617041450e+00
5068 2.883379999999999654e+01 2.420352228085821178e+00
5069 2.941639999999999944e+01 2.458691205092660592e+00
5070 2.976460000000000861e+01 2.028536053906856207e+00
5071 2.885629999999999740e+01 2.421504067826440121e+00
5072 2.959839999999999804e+01 2.002753897012810924e+00
5073 2.900479999999999947e+01 2.205980047053916593e+00
5074 2.770969999999999800e+01 2.359551860099709852e+00
5075 2.830290000000000106e+01 2.245556390852832429e+00
5076 2.887350000000000705e+01 2.111336986958737505e+00
5077 3.013410000000000011e+01 1.809738695088326521e+00
5078 2.906770000000000209e+01 1.994379891219323353e+00
5079 2.828469999999999729e+01 2.189914767861982359e+00
5080 2.894950000000000045e+01 2.120412528849044076e+00
5081 2.689569999999999794e+01 2.123575616854742165e+00
5082 2.825200000000000244e+01 1.982160591374977132e+00
5083 2.750219999999999843e+01 2.237599005183904755e+00
5084 2.812989999999999924e+01 2.388834091036880380e+00
5085 2.824769999999999825e+01 2.067518261225278486e+00
5086 2.880559999999999832e+01 2.213079219549087817e+00
5087 2.883519999999999683e+01 2.476258665406342541e+00
5088 2.896599999999999753e+01 2.216624560001083655e+00
5089 2.907209999999999894e+01 2.192554860089023894e+00
5090 3.021150000000000091e+01 2.140721815766822189e+00
5091 2.899629999999999797e+01 2.113369411745140258e+00
5092 2.920539999999999736e+01 2.151920714617524766e+00
5093 2.960459999999999781e+01 2.309320331179717467e+00
5094 2.795899999999999608e+01 2.333300417863074738e+00
5095 2.967649999999999721e+01 2.463831873829867902e+00
5096 3.076459999999999440e+01 2.619830160907382410e+00
5097 3.025080000000000524e+01 2.607820442055012844e+00
5098 3.041879999999999740e+01 2.358406202926035089e+00
5099 3.050699999999999790e+01 2.325483790526177597e+00
5100 2.976279999999999859e+01 2.356233326307053400e+00
5101 2.868280000000000385e+01 2.596962117166901507e+00
5102 2.960760000000000147e+01 2.654237747828931404e+00
5103 2.956630000000000180e+01 2.276717843848903300e+00
5104 2.935720000000000596e+01 2.656605408787688027e+00
5105 2.770619999999999550e+01 2.421066617836031387e+00
5106 2.972319999999999851e+01 2.309484851216824897e+00
5107 3.003969999999999985e+01 2.578894862242351760e+00
5108 3.058990000000000009e+01 2.696857518390618047e+00
5109 2.958059999999999690e+01 2.624796544877335602e+00
5110 2.941750000000000043e+01 2.760815963171033172e+00
5111 2.948399999999999821e+01 2.574623090862038666e+00
5112 2.942540000000000333e+01 2.387798545103836823e+00
5113 3.049659999999999371e+01 2.539463685899052248e+00
5114 2.979899999999999949e+01 2.286520472245983981e+00
5115 2.892419999999999547e+01 2.397354969127434288e+00
5116 2.815909999999999513e+01 2.500969077077923597e+00
5117 2.840099999999999980e+01 2.662839722927386354e+00
5118 2.933119999999999550e+01 2.168423454494071034e+00
5119 2.794869999999999521e+01 2.556347836367343529e+00
5120 2.797359999999999403e+01 2.636767299554512611e+00
5121 2.811670000000000158e+01 2.444807528313834410e+00
5122 2.920790000000000219e+01 2.547450653987236358e+00
5123 2.928649999999998954e+01 2.558567406284227630e+00
5124 2.941180000000000661e+01 2.872533818425816232e+00
5125 2.948009999999999309e+01 2.610712415127334651e+00
5126 2.852569999999999339e+01 2.731828720930358223e+00
5127 3.048210000000000264e+01 2.546669688927089670e+00
5128 2.934239999999999782e+01 2.808819181079479588e+00
5129 2.737679999999999580e+01 2.406369688555771269e+00
5130 2.706750000000000256e+01 2.455744333700069948e+00
5131 2.850780000000000314e+01 2.682454127846364500e+00
5132 2.793019999999999570e+01 2.245721516127945794e+00
5133 2.952570000000000050e+01 2.662341219772551781e+00
5134 2.892500000000000071e+01 2.446153292416482827e+00
5135 2.885329999999999728e+01 2.183848314444022609e+00
5136 2.952370000000000161e+01 2.333627798193190550e+00
5137 2.864010000000000034e+01 2.385487955220063405e+00
5138 2.936759999999999948e+01 1.967765652205566873e+00
5139 2.888380000000000081e+01 1.927225007102180365e+00
5140 2.977850000000000819e+01 2.195518848131347678e+00
5141 3.001159999999999783e+01 2.198611382668615111e+00
5142 2.915809999999999746e+01 2.252725183971626244e+00
5143 3.030509999999999948e+01 2.138372106182644838e+00
5144 2.806519999999999371e+01 2.326839416031970753e+00
5145 2.872959999999999781e+01 2.451892661190534284e+00
5146 2.753240000000000265e+01 2.414880761445582724e+00
5147 2.933770000000000167e+01 2.394035837346633944e+00
5148 2.978269999999999840e+01 2.527642423385870973e+00
5149 3.030299999999999727e+01 2.390921090291354911e+00
5150 2.892730000000000246e+01 2.512930749244793205e+00
5151 2.910629999999999740e+01 2.846416280254874920e+00
5152 2.844169999999999732e+01 2.389357240033394447e+00
5153 2.789620000000000033e+01 2.628600419995400728e+00
5154 2.803689999999999571e+01 2.287726064130056081e+00
5155 2.803330000000000410e+01 2.526848260283944825e+00
5156 2.829599999999999937e+01 2.358609747287583769e+00
5157 2.987089999999999534e+01 2.564847000212683525e+00
5158 2.817969999999998976e+01 2.548000168857921910e+00
5159 2.845029999999999148e+01 2.567007016059753344e+00
5160 2.833059999999999690e+01 2.527085598471091821e+00
5161 2.877269999999999683e+01 2.760100277254433188e+00
5162 2.743829999999999814e+01 2.922937606330316296e+00
5163 2.836960000000000193e+01 2.480647268758700452e+00
5164 2.761589999999999989e+01 2.514426905777934707e+00
5165 2.875030000000000285e+01 2.632127728758617558e+00
5166 2.905760000000000076e+01 2.839295460497198498e+00
5167 2.959840000000000870e+01 2.744394019086909164e+00
5168 2.912709999999999511e+01 2.607226552200633041e+00
5169 2.970070000000000121e+01 2.452490159103599687e+00
5170 2.964440000000000808e+01 2.516507479027232819e+00
5171 2.990360000000000085e+01 2.498504701216309520e+00
5172 2.763510000000000133e+01 2.732972397317616320e+00
5173 2.937879999999999470e+01 2.462669449601387228e+00
5174 2.982340000000000302e+01 2.755839826985596375e+00
5175 2.938250000000000028e+01 2.425669720407128693e+00
5176 2.845280000000000342e+01 2.582019424404084607e+00
5177 3.006750000000000256e+01 2.850948853013676842e+00
5178 2.917719999999999914e+01 2.792851710707175972e+00
5179 2.992840000000000344e+01 2.751396983715726829e+00
5180 2.904929999999999879e+01 2.861955310709795253e+00
5181 2.786240000000000094e+01 2.816822744156969094e+00
5182 2.838240000000000052e+01 2.812916744590924001e+00
5183 2.906780000000000541e+01 2.417904294632027273e+00
5184 3.031019999999999825e+01 2.751055707905603498e+00
5185 2.984370000000000189e+01 2.749437091569836511e+00
5186 2.924210000000000065e+01 2.562986169393038249e+00
5187 2.992609999999999815e+01 2.353091796870661945e+00
5188 2.900660000000000238e+01 2.881308347261708924e+00
5189 2.963129999999999953e+01 2.578377887451720696e+00
5190 2.983949999999999747e+01 2.466145395652900252e+00
5191 3.052479999999999905e+01 3.029662672311886240e+00
5192 2.989209999999999923e+01 2.883301249349432993e+00
5193 3.071280000000000499e+01 2.637146442274299840e+00
5194 2.924739999999999895e+01 2.736522635024237982e+00
5195 2.940519999999999712e+01 2.753817364677621171e+00
5196 2.818690000000000140e+01 3.082820621525034444e+00
5197 2.803059999999999974e+01 2.976972260871773468e+00
5198 2.818179999999999907e+01 2.963352649955789175e+00
5199 2.873649999999999949e+01 2.966355085369922318e+00
5200 2.745539999999999736e+01 2.765096110807000240e+00
5201 2.814400000000000546e+01 2.857656091974679846e+00
5202 2.844629999999999725e+01 2.890709712250608909e+00
5203 2.757749999999999702e+01 3.019218303220222221e+00
5204 2.788449999999999562e+01 2.835304715987330582e+00
5205 2.793930000000000291e+01 2.847186934589999829e+00
5206 2.922159999999999513e+01 2.891965055459696288e+00
5207 2.975849999999999795e+01 2.717391751753875706e+00
5208 2.892360000000000397e+01 2.801347940188794183e+00
5209 2.922219999999999374e+01 2.879354531487916535e+00
5210 3.028600000000000847e+01 3.007463464449734669e+00
5211 2.841199999999999903e+01 2.877743878457566851e+00
5212 2.973520000000000252e+01 2.866288927864739655e+00
5213 3.076139999999999830e+01 2.989903620854692523e+00
5214 2.995580000000000354e+01 2.614012673649459551e+00
5215 2.903989999999999938e+01 3.337381158108854606e+00
5216 3.030460000000000420e+01 3.295465808045958234e+00
5217 3.100950000000000273e+01 3.214734208686621297e+00
5218 3.004299999999999571e+01 3.489036983180315854e+00
5219 3.164129999999999399e+01 2.921415877703823050e+00
5220 2.888170000000000570e+01 3.249113559188105516e+00
5221 2.879549999999999699e+01 3.079556379172168068e+00
5222 2.854629999999999512e+01 2.951412451776266987e+00
5223 2.687790000000000390e+01 3.039110173142790305e+00
5224 2.856380000000000408e+01 3.421017846781860161e+00
5225 2.802959999999999852e+01 3.653788888537486290e+00
5226 2.748130000000000450e+01 3.683857402302646022e+00
5227 2.719709999999999894e+01 3.622967706797839860e+00
5228 2.683210000000000406e+01 3.463894779651945477e+00
5229 2.830090000000000217e+01 3.441253090735989062e+00
5230 2.708059999999999690e+01 3.286960025920607098e+00
5231 2.822310000000000585e+01 3.626790391585926088e+00
5232 2.772009999999999508e+01 3.414419122559502195e+00
5233 2.612060000000000315e+01 3.515482031244079764e+00
5234 2.672810000000000130e+01 3.421533289988568427e+00
5235 2.589749999999999730e+01 3.313790924681277783e+00
5236 2.785640000000000072e+01 3.496323896895137562e+00
5237 2.748240000000000194e+01 3.302739641873091436e+00
5238 2.661940000000000239e+01 3.425983101534506581e+00
5239 2.731799999999999429e+01 2.908929875400917631e+00
5240 2.760699999999999932e+01 3.097923914494996378e+00
5241 2.723529999999999518e+01 3.351319899755915266e+00
5242 2.712200000000000344e+01 3.207202859190543709e+00
5243 2.781350000000000477e+01 3.014862654002666176e+00
5244 2.719969999999999999e+01 2.807086669573990889e+00
5245 2.743949999999999179e+01 3.118890633302168425e+00
5246 2.665590000000000259e+01 3.214152532861500600e+00
5247 2.597790000000000532e+01 2.729722217460963218e+00
5248 2.697230000000000061e+01 2.979663977783401307e+00
5249 2.638669999999999760e+01 3.043753556137552607e+00
5250 2.658229999999999649e+01 3.216234829812649298e+00
5251 2.604409999999999314e+01 3.234982526150643523e+00
5252 2.718240000000000123e+01 3.268199685147772371e+00
5253 2.558770000000000167e+01 3.061345215832412592e+00
5254 2.655229999999999535e+01 2.980222476678545007e+00
5255 2.620279999999999632e+01 2.890831433688239027e+00
5256 2.590050000000000097e+01 2.837910760136759691e+00
5257 2.653590000000000515e+01 2.829956385617983461e+00
5258 2.722149999999999181e+01 2.949472478681568699e+00
5259 2.709770000000000323e+01 3.002751275164161626e+00
5260 2.662509999999999621e+01 2.784798374119749731e+00
5261 2.695309999999999917e+01 2.993853470779757497e+00
5262 2.857509999999999195e+01 2.952884758079799887e+00
5263 2.899239999999999640e+01 2.902978147006966214e+00
5264 2.829030000000000200e+01 2.689359524217615593e+00
5265 2.789479999999999649e+01 3.138500773936498067e+00
5266 2.874539999999999651e+01 3.172460288482740864e+00
5267 2.784650000000000958e+01 2.934398897985752708e+00
5268 2.840760000000000218e+01 3.064729774710977406e+00
5269 2.734990000000000165e+01 2.955483050957997904e+00
5270 2.763000000000000611e+01 3.337158434956302600e+00
5271 2.875910000000000011e+01 3.108625185592499118e+00
5272 2.691490000000000649e+01 2.969132067540950271e+00
5273 2.738029999999999831e+01 3.035928337510620079e+00
5274 2.846650000000000347e+01 2.771239959386411211e+00
5275 2.838850000000000406e+01 2.873112274607450889e+00
5276 2.718550000000000111e+01 2.761661295760217349e+00
5277 2.758600000000000207e+01 2.726032398927055844e+00
5278 2.629959999999999809e+01 3.074222471129895329e+00
5279 2.669289999999999807e+01 3.038734870715113612e+00
5280 2.641580000000000084e+01 3.058209837143291310e+00
5281 2.683840000000000003e+01 3.160773679338651831e+00
5282 2.780030000000000001e+01 3.194741493532770260e+00
5283 2.692300000000000892e+01 2.947788664405913472e+00
5284 2.796979999999999933e+01 2.938376396583664008e+00
5285 2.792419999999999192e+01 3.049991691464093435e+00
5286 2.774970000000000780e+01 2.938547478006778846e+00
5287 2.741750000000000043e+01 3.211132078021705638e+00
5288 2.667020000000000479e+01 3.293804189383454872e+00
5289 2.643419999999999703e+01 2.917837990362041722e+00
5290 2.600840000000000174e+01 2.923239822867771842e+00
5291 2.659229999999999450e+01 2.852686171050015318e+00
5292 2.674510000000000076e+01 2.923625370067101326e+00
5293 2.859629999999999583e+01 3.004372242332829845e+00
5294 2.865690000000000026e+01 2.821282244742628009e+00
5295 2.840989999999999327e+01 3.119296884636023393e+00
5296 2.693199999999999861e+01 2.818241668132809075e+00
5297 2.713979999999999748e+01 2.802000918629399706e+00
5298 2.877680000000000149e+01 2.823584025312510626e+00
5299 2.757830000000000581e+01 2.843271926935585725e+00
5300 2.860659999999999670e+01 2.719245706441402177e+00
5301 2.775989999999999824e+01 2.560236439179006673e+00
5302 2.810419999999999874e+01 2.678283875544188675e+00
5303 2.708359999999999701e+01 2.715373046562847392e+00
5304 2.784959999999999880e+01 2.956135841263049624e+00
5305 2.868169999999999931e+01 2.774615692397777611e+00
5306 2.815129999999999910e+01 2.532847028641879827e+00
5307 2.847340000000000515e+01 2.780195275875419370e+00
5308 2.795279999999999632e+01 2.937282617999160461e+00
5309 2.758570000000000277e+01 2.611570129347477121e+00
5310 2.718109999999999715e+01 2.812333224299709666e+00
5311 2.850920000000001053e+01 2.447825001506439335e+00
5312 2.612500000000000711e+01 2.755384256324333148e+00
5313 2.727619999999999933e+01 2.773151136883815759e+00
5314 2.768709999999999738e+01 2.466264341975531238e+00
5315 2.738310000000000244e+01 2.514039000194706386e+00
5316 2.635370000000000346e+01 2.454933158051355147e+00
5317 2.728000000000000824e+01 2.713094132167182870e+00
5318 2.695249999999999346e+01 2.425440463606558961e+00
5319 2.737160000000000792e+01 2.807413767509164160e+00
5320 2.759130000000000038e+01 2.892806697741831634e+00
5321 2.696360000000000312e+01 2.990985822768138735e+00
5322 2.707979999999999876e+01 2.890395585036760195e+00
5323 2.812790000000000390e+01 2.906415098450322532e+00
5324 2.844169999999999732e+01 2.740291057625083404e+00
5325 2.820040000000000191e+01 2.709432101382132974e+00
5326 2.779540000000000788e+01 2.964844228960435313e+00
5327 2.747230000000000061e+01 2.839400464974956684e+00
5328 2.780170000000000030e+01 3.068625110778441023e+00
5329 2.749340000000000117e+01 3.346775352783631252e+00
5330 2.872130000000000294e+01 3.100085961792027334e+00
5331 2.863970000000000482e+01 3.024039609611620438e+00
5332 2.862849999999999540e+01 2.818489920595778742e+00
5333 2.802139999999999986e+01 3.278962275171826146e+00
5334 2.805920000000000414e+01 2.874130680397117388e+00
5335 2.693370000000000530e+01 2.700073149101705816e+00
5336 2.725489999999999924e+01 2.967117204375317563e+00
5337 2.775600000000000733e+01 2.919253368585879027e+00
5338 2.726879999999999171e+01 3.031049106827535145e+00
5339 2.773860000000000170e+01 2.718094382467246106e+00
5340 2.617739999999999512e+01 2.722500492561938934e+00
5341 2.711350000000000549e+01 2.831109371341912428e+00
5342 2.696059999999999945e+01 2.628336869961687583e+00
5343 2.619359999999999644e+01 2.934617379148429794e+00
5344 2.602080000000000126e+01 2.875976129594958852e+00
5345 2.695919999999999916e+01 2.662380549057552948e+00
5346 2.699499999999999744e+01 2.794074757410760501e+00
5347 2.738860000000000383e+01 2.751710106824481805e+00
5348 2.598789999999999623e+01 2.947665158137877661e+00
5349 2.664220000000000255e+01 2.630367325679057622e+00
5350 2.714530000000000243e+01 3.100177509514575824e+00
5351 2.806039999999999779e+01 2.922272641626718404e+00
5352 2.796659999999999258e+01 2.781186159177411188e+00
5353 2.774180000000000490e+01 2.818745534453225510e+00
5354 2.655600000000000094e+01 2.884218745171732046e+00
5355 2.711320000000000618e+01 2.759272209840848422e+00
5356 2.787769999999999371e+01 3.136757722633356060e+00
5357 2.686160000000000281e+01 2.982121984761857636e+00
5358 2.797040000000000148e+01 2.999204938312818758e+00
5359 2.764169999999999305e+01 2.832703999803015460e+00
5360 2.713580000000000680e+01 2.857403686565830103e+00
5361 2.775929999999999609e+01 2.747782227633769114e+00
5362 2.698489999999999966e+01 2.746690063421790562e+00
5363 2.799169999999999803e+01 2.880015734418824191e+00
5364 2.771240000000000236e+01 3.052957382932162567e+00
5365 2.861449999999999960e+01 3.053210235555356533e+00
5366 2.718999999999999773e+01 2.908550123343243587e+00
5367 2.698329999999999629e+01 3.008501091989165488e+00
5368 2.787169999999999703e+01 3.053049888308410953e+00
5369 2.889659999999999940e+01 3.009968442027257662e+00
5370 2.870400000000000063e+01 3.044650892959650967e+00
5371 3.028669999999999618e+01 3.160326277538444195e+00
5372 2.833899999999999864e+01 3.143080924825194078e+00
5373 3.028400000000000247e+01 3.080838794873889341e+00
5374 2.891799999999999926e+01 3.246349212577106069e+00
5375 2.764219999999999544e+01 3.351272002986328769e+00
5376 2.776060000000000016e+01 3.251607322848193871e+00
5377 2.643690000000000140e+01 3.349837307168812117e+00
5378 2.653620000000000090e+01 3.206132036894300263e+00
5379 2.702180000000000604e+01 3.019974708172239009e+00
5380 2.569359999999999644e+01 3.078700597979608045e+00
5381 2.610230000000000317e+01 3.247020736074840652e+00
5382 2.636439999999999984e+01 3.256258343866469396e+00
5383 2.599109999999999587e+01 3.252985387993620137e+00
5384 2.440050000000000097e+01 2.798377328470912140e+00
5385 2.650619999999999976e+01 2.643148237991959082e+00
5386 2.577300000000000324e+01 3.025754690982069839e+00
5387 2.620300000000000296e+01 3.054893831215742761e+00
5388 2.620590000000000330e+01 3.242629746748770803e+00
5389 2.707729999999999748e+01 3.116140760700645718e+00
5390 2.788759999999999906e+01 3.492940924493284083e+00
5391 2.645879999999999654e+01 3.227048931764127992e+00
5392 2.662580000000000524e+01 3.057752751286474169e+00
5393 2.598920000000000030e+01 3.159318668320749701e+00
5394 2.653149999999999409e+01 2.994385742101373982e+00
5395 2.668799999999999883e+01 2.761143739467397218e+00
5396 2.641539999999999822e+01 2.766200676379065637e+00
5397 2.566709999999999781e+01 2.811414393948355794e+00
5398 2.571019999999999683e+01 2.993588879255131729e+00
5399 2.659990000000000165e+01 3.011330030816948167e+00
5400 2.773440000000000083e+01 2.832174177553350880e+00
5401 2.700969999999999871e+01 2.970202525165581697e+00
5402 2.787199999999999633e+01 3.033703352340171744e+00
5403 3.012369999999999592e+01 2.949286668077554019e+00
5404 2.711090000000000444e+01 3.227637427670586590e+00
5405 2.764069999999999894e+01 2.924163140199260269e+00
5406 2.726190000000000424e+01 2.882536805402490909e+00
5407 2.687180000000000035e+01 2.990185592567792483e+00
5408 2.705880000000000152e+01 2.880923447091227274e+00
5409 2.605920000000000414e+01 2.657594963119850107e+00
5410 2.543079999999999785e+01 2.927723417264683992e+00
5411 2.601419999999999888e+01 3.213198756379691989e+00
5412 2.653530000000000655e+01 2.990871299554696439e+00
5413 2.688199999999999434e+01 2.974966201488682849e+00
5414 2.795239999999999370e+01 3.060113014579690205e+00
5415 2.626860000000000284e+01 2.881190361985822790e+00
5416 2.551080000000000325e+01 2.805833522859115803e+00
5417 2.523450000000000770e+01 2.743636155269134402e+00
5418 2.594290000000000163e+01 2.766574847080772059e+00
5419 2.697749999999999915e+01 2.812011542028232558e+00
5420 2.599800000000000111e+01 2.677800295018282206e+00
5421 2.473279999999999390e+01 2.668352733054608628e+00
5422 2.593150000000000688e+01 2.715552237114947864e+00
5423 2.581680000000000064e+01 2.776402126493926925e+00
5424 2.632590000000000074e+01 2.922596130925380287e+00
5425 2.554709999999999681e+01 2.905340903319264534e+00
5426 2.655120000000000147e+01 2.880142624593442058e+00
5427 2.536209999999999809e+01 3.016908106737757223e+00
5428 2.496279999999999788e+01 2.904099930787506167e+00
5429 2.705440000000000822e+01 3.040598078010311678e+00
5430 2.682469999999999999e+01 2.954515462897427280e+00
5431 2.725529999999999831e+01 2.927612177270069616e+00
5432 2.681540000000000035e+01 2.741768557336669243e+00
5433 2.633519999999999683e+01 3.234336537529760580e+00
5434 2.686789999999999878e+01 2.827783180249150874e+00
5435 2.620769999999999911e+01 2.927632432615133062e+00
5436 2.596010000000000062e+01 3.033239234630199732e+00
5437 2.644889999999999830e+01 3.141558381520229037e+00
5438 2.708179999999999410e+01 2.956149441080406337e+00
5439 2.666039999999999921e+01 2.555579605882000394e+00
5440 2.658659999999999712e+01 2.804484207835729048e+00
5441 2.655170000000000030e+01 2.839611906669642138e+00
5442 2.501340000000000074e+01 2.954849813780727086e+00
5443 2.680030000000000001e+01 2.843197177562611699e+00
5444 2.647429999999999950e+01 2.777388644122388950e+00
5445 2.666750000000000043e+01 2.660319906045136129e+00
5446 2.677560000000000429e+01 2.944544763117042496e+00
5447 2.663319999999999510e+01 2.910938090719210170e+00
5448 2.582880000000000109e+01 2.735531447086652967e+00
5449 2.683769999999999456e+01 2.892764051992487762e+00
5450 2.631269999999999953e+01 2.826948238029836080e+00
5451 2.791590000000000416e+01 2.813573525696458688e+00
5452 2.684990000000000165e+01 2.946292036526590330e+00
5453 2.633050000000000068e+01 2.991800827678874342e+00
5454 2.620830000000000126e+01 3.068908929978209965e+00
5455 2.679860000000000042e+01 2.755307193762611906e+00
5456 2.576069999999999638e+01 2.820404910735336390e+00
5457 2.719460000000000122e+01 2.780831311316815047e+00
5458 2.787259999999999849e+01 2.642521525361714030e+00
5459 2.718489999999999895e+01 2.539539638300611024e+00
5460 2.655669999999999575e+01 2.671428129390719608e+00
5461 2.802260000000000062e+01 2.689264632199665161e+00
5462 2.768539999999999424e+01 2.680130898295828068e+00
5463 2.683419999999999916e+01 2.729692392560011616e+00
5464 2.733909999999999485e+01 2.745497911946027880e+00
5465 2.789300000000000068e+01 2.532961105109985400e+00
5466 2.691409999999999769e+01 2.616563739812198364e+00
5467 2.689820000000000277e+01 2.574872959584608267e+00
5468 2.714059999999999917e+01 2.798247803894430064e+00
5469 2.789879999999999427e+01 2.970392315503122216e+00
5470 2.768090000000000117e+01 2.872559307394713990e+00
5471 2.764400000000000546e+01 2.839669223694900602e+00
5472 2.853680000000000661e+01 2.960113318439008712e+00
5473 2.816840000000000188e+01 2.834218432301927937e+00
5474 2.792169999999999774e+01 2.967219574028858275e+00
5475 2.792259999999999920e+01 3.169668869456239602e+00
5476 2.795639999999999503e+01 3.006128655264109106e+00
5477 2.941510000000000247e+01 3.006994086209681782e+00
5478 2.861050000000000892e+01 3.067626149402824520e+00
5479 2.945950000000000202e+01 3.110467415437750738e+00
5480 2.886280000000000356e+01 3.011020672130964027e+00
5481 2.785340000000000416e+01 2.929734452471759454e+00
5482 2.902029999999999887e+01 3.194700571336850814e+00
5483 2.822989999999999711e+01 3.229517669018084014e+00
5484 2.791629999999999967e+01 3.201401788357718381e+00
5485 2.910589999999999833e+01 3.130761646069530890e+00
5486 2.764590000000000458e+01 3.121914414986420194e+00
5487 2.777300000000000324e+01 3.119861168385542172e+00
5488 2.817209999999999326e+01 3.291033665051148915e+00
5489 2.812209999999999610e+01 3.381057035085329066e+00
5490 2.850659999999999883e+01 3.154436014884435480e+00
5491 2.802289999999999992e+01 3.148255285789257396e+00
5492 2.899929999999999808e+01 3.007350857565508573e+00
5493 2.852890000000000015e+01 2.902219837383102075e+00
5494 2.924020000000000508e+01 3.220414705903573260e+00
5495 2.855560000000000542e+01 3.125752512915889625e+00
5496 2.790790000000000148e+01 3.230320566832337814e+00
5497 2.965289999999999893e+01 2.928136768407513912e+00
5498 2.915930000000000177e+01 2.624759358588897751e+00
5499 2.924529999999999674e+01 2.965208685826344670e+00
5500 2.793839999999999435e+01 2.799680189235906447e+00
5501 2.906920000000000570e+01 2.692383079726954342e+00
5502 2.926039999999999708e+01 3.125308837859067879e+00
5503 2.809650000000000958e+01 3.157890851897829254e+00
5504 2.863609999999999900e+01 3.042279562186880781e+00
5505 2.663730000000000331e+01 3.028548500602227023e+00
5506 2.765960000000000107e+01 2.993290278606470789e+00
5507 2.757749999999999702e+01 2.832528026781023112e+00
5508 2.674950000000000117e+01 2.590835242252969017e+00
5509 2.550179999999999936e+01 2.931996031375212919e+00
5510 2.621709999999999852e+01 2.787636881751279549e+00
5511 2.548529999999999873e+01 2.876406219660220032e+00
5512 2.436189999999999856e+01 2.577291067089628740e+00
5513 2.485589999999999833e+01 3.021632279828238676e+00
5514 2.313499999999999801e+01 2.996989582898145432e+00
5515 2.421429999999999794e+01 3.272297017463420499e+00
5516 2.401830000000000354e+01 3.084435356835996345e+00
5517 2.485319999999999396e+01 3.079052357138474694e+00
5518 2.692239999999999966e+01 3.434114091290503268e+00
5519 2.795389999999999731e+01 2.759303300563387129e+00
5520 2.561070000000000846e+01 2.786438547770253571e+00
5521 2.597100000000001074e+01 2.937189951296987456e+00
5522 2.582680000000000220e+01 2.964174011086393890e+00
5523 2.704359999999999786e+01 2.980649508412554383e+00
5524 2.532199999999999918e+01 2.649966794131579650e+00
5525 2.594600000000000506e+01 2.739323073315741208e+00
5526 2.542280000000000229e+01 2.630973520961395362e+00
5527 2.605840000000000600e+01 2.895086097510745304e+00
5528 2.663530000000000086e+01 2.877057712403419565e+00
5529 2.692050000000000409e+01 3.011995687662915255e+00
5530 2.645190000000000197e+01 2.925700819376444883e+00
5531 2.516860000000000142e+01 2.527281733800171182e+00
5532 2.570649999999999835e+01 2.701719408543381107e+00
5533 2.506630000000000180e+01 2.849740330363452312e+00
5534 2.571209999999999951e+01 2.657561958732100660e+00
5535 2.522559999999999647e+01 2.776065059035900173e+00
5536 2.660659999999999314e+01 2.811750232862086474e+00
5537 2.576839999999999620e+01 2.902352454820054550e+00
5538 2.605759999999999721e+01 2.974609699103396121e+00
5539 2.527619999999999933e+01 3.068315338748610177e+00
5540 2.636449999999999960e+01 3.085761097768263905e+00
5541 2.706729999999999947e+01 3.184597092333659951e+00
5542 2.660900000000000176e+01 2.848321812927745889e+00
5543 2.730869999999999820e+01 2.939556252310882467e+00
5544 2.809479999999999933e+01 2.934298985788598824e+00
5545 2.663499999999999801e+01 2.658840395736456585e+00
5546 2.666870000000000118e+01 2.581574467355145064e+00
5547 2.594530000000001024e+01 2.763291756311663683e+00
5548 2.600250000000000483e+01 2.446147690246850193e+00
5549 2.485839999999999606e+01 2.293905964070889869e+00
5550 2.369209999999999994e+01 2.584935466215743105e+00
5551 2.582919999999999661e+01 2.283092814144882965e+00
5552 2.716499999999999915e+01 2.387835073869215119e+00
5553 2.847009999999999508e+01 2.454846287346724498e+00
5554 2.697330000000000183e+01 2.532184631992699053e+00
5555 2.721619999999999706e+01 2.511636145623007632e+00
5556 2.912359999999999971e+01 2.375979850924666348e+00
5557 2.944279999999999475e+01 2.274781386858965693e+00
5558 2.875540000000000163e+01 2.407104499601128378e+00
5559 2.760040000000000049e+01 2.729824190676021445e+00
5560 2.822380000000000067e+01 2.732905920078479323e+00
5561 2.687880000000000180e+01 2.563412094845462175e+00
5562 2.670660000000000167e+01 2.728487597919404095e+00
5563 2.794020000000000437e+01 2.709982436843456632e+00
5564 2.791539999999999822e+01 2.661636203916680987e+00
5565 2.772800000000000153e+01 2.780298332913213599e+00
5566 2.654990000000000094e+01 2.824983016674613268e+00
5567 2.683340000000000458e+01 2.726380135270941363e+00
5568 2.742540000000000688e+01 2.785476875150824316e+00
5569 2.810319999999999396e+01 2.534685414010976690e+00
5570 2.831200000000000117e+01 2.887688284770362657e+00
5571 2.572609999999999175e+01 3.015430560384370295e+00
5572 2.747879999999999967e+01 2.932377352592943076e+00
5573 2.649539999999999651e+01 2.733825543446399831e+00
5574 2.577359999999999829e+01 2.775379293357936206e+00
5575 2.597209999999999397e+01 2.710991282630764498e+00
5576 2.684640000000000626e+01 3.010255846601746832e+00
5577 2.513090000000000401e+01 2.929988098013368791e+00
5578 2.546309999999999363e+01 3.185582547117559837e+00
5579 2.578590000000000515e+01 3.108946481446729582e+00
5580 2.597720000000000340e+01 3.034536389302326498e+00
5581 2.422589999999999577e+01 2.959700108879276481e+00
5582 2.625489999999999924e+01 2.932964201025985762e+00
5583 2.586740000000000350e+01 3.103070856748198381e+00
5584 2.642210000000000036e+01 2.908592553882375586e+00
5585 2.654639999999999489e+01 3.003954275950285524e+00
5586 2.770440000000000325e+01 2.882378283987027334e+00
5587 2.740889999999999560e+01 2.615501547409215366e+00
5588 2.740710000000000335e+01 2.732576814016395961e+00
5589 2.767280000000000229e+01 2.784355048839856295e+00
5590 2.663229999999999720e+01 3.178613244875821753e+00
5591 2.583669999999999689e+01 3.019268605225444713e+00
5592 2.648100000000000165e+01 2.974430508517555083e+00
5593 2.587880000000000535e+01 2.577839195527913407e+00
5594 2.561820000000000164e+01 2.697949521025179820e+00
5595 2.469739999999999469e+01 2.983849098396230914e+00
5596 2.438479999999999848e+01 2.980559455538506430e+00
5597 2.573440000000000083e+01 2.774053839059364535e+00
5598 2.529329999999999501e+01 2.698592998304857105e+00
5599 2.608340000000000458e+01 3.125682308232875517e+00
5600 2.492830000000000368e+01 2.880672607308924604e+00
5601 2.465979999999999706e+01 3.027674777448858823e+00
5602 2.590459999999999852e+01 2.949153778967790629e+00
5603 2.621130000000000493e+01 2.675638908840278773e+00
5604 2.578100000000000591e+01 3.001038525244219102e+00
5605 2.560650000000000404e+01 2.931783374074558246e+00
5606 2.726870000000000260e+01 2.680125312462087184e+00
5607 2.802129999999999654e+01 2.752640550544149356e+00
5608 2.648290000000000077e+01 2.649938517116953829e+00
5609 2.491410000000000124e+01 2.626937868412574595e+00
5610 2.539799999999999969e+01 3.035997402831563718e+00
5611 2.607479999999999976e+01 3.089195132716610726e+00
5612 2.579150000000000276e+01 2.597718108744672794e+00
5613 2.605509999999999948e+01 3.095920258097743627e+00
5614 2.715249999999999631e+01 3.043137670645217341e+00
5615 2.576970000000000738e+01 2.973134843982021547e+00
5616 2.682329999999999970e+01 2.977465104833303844e+00
5617 2.544340000000000401e+01 2.808963827107782585e+00
5618 2.628719999999999501e+01 2.862921200103139441e+00
5619 2.578310000000000102e+01 2.829938417086138802e+00
5620 2.702380000000000493e+01 3.037481640767561775e+00
5621 2.729590000000000671e+01 3.003780102554113540e+00
5622 2.529220000000000113e+01 2.930826308057166152e+00
5623 2.625819999999999865e+01 3.224534411042933701e+00
5624 2.664309999999999690e+01 3.116169553233584910e+00
5625 2.703950000000000387e+01 3.308846266072209108e+00
5626 2.877610000000000312e+01 3.175033027308534539e+00
5627 2.800189999999998847e+01 3.271216930211140905e+00
5628 2.778830000000000311e+01 2.978264090120283036e+00
5629 2.805490000000000350e+01 3.002813952695038147e+00
5630 2.835480000000000089e+01 3.200694774263862286e+00
5631 2.838239999999999696e+01 3.102048618574504868e+00
5632 2.844839999999999236e+01 2.910917721612893416e+00
5633 2.793280000000000385e+01 3.114515406608224790e+00
5634 2.741089999999999804e+01 3.351285376463782217e+00
5635 2.710570000000000235e+01 3.147678331802663543e+00
5636 2.732090000000000529e+01 3.208370686890777534e+00
5637 2.746539999999999893e+01 2.929773875574700703e+00
5638 2.681390000000000029e+01 2.881002454788957223e+00
5639 2.828309999999999746e+01 2.675828790206876917e+00
5640 2.741640000000000299e+01 3.080576152605223772e+00
5641 2.736180000000000589e+01 3.018579945603561132e+00
5642 2.766699999999999449e+01 3.311526483360808459e+00
5643 2.795550000000000068e+01 3.465351274041348351e+00
5644 2.842200000000000415e+01 3.331000996697539129e+00
5645 2.819229999999999947e+01 3.451769567989729115e+00
5646 2.778380000000000294e+01 3.277759087852552433e+00
5647 2.760769999999999413e+01 3.162238473059867161e+00
5648 2.686939999999999529e+01 3.126473548904580291e+00
5649 2.616080000000000183e+01 3.251522097110827847e+00
5650 2.744710000000000605e+01 3.203810488231162434e+00
5651 2.708249999999999957e+01 2.971574066467130404e+00
5652 2.720109999999999673e+01 3.001594417055708508e+00
5653 2.738749999999999929e+01 3.243312418269322261e+00
5654 2.717599999999999838e+01 2.907471262110771004e+00
5655 2.802339999999999876e+01 3.092558269782478941e+00
5656 2.711080000000000112e+01 2.880262119668971277e+00
5657 2.764530000000000243e+01 3.178863010653337540e+00
5658 2.797550000000000026e+01 3.109518083642544450e+00
5659 2.743839999999999435e+01 3.050684492372162548e+00
5660 2.853099999999999881e+01 2.856646360682399965e+00
5661 2.941270000000000806e+01 2.929418566968537974e+00
5662 2.793900000000000006e+01 3.248760368202000759e+00
5663 2.841269999999999385e+01 3.168016908177732294e+00
5664 2.882710000000000150e+01 2.777755362608449463e+00
5665 2.872130000000000294e+01 3.207108063427236644e+00
5666 2.944130000000000180e+01 3.045367043641866278e+00
5667 2.812869999999999848e+01 2.799041723608277632e+00
5668 2.927529999999999788e+01 2.839531133919823702e+00
5669 2.711280000000000001e+01 3.148001300507990763e+00
5670 2.686790000000000234e+01 2.904022616044854566e+00
5671 2.845170000000000599e+01 3.131761739101491582e+00
5672 2.731880000000001019e+01 3.063341570572893247e+00
5673 2.867110000000000269e+01 2.881106720428801005e+00
5674 2.730450000000000088e+01 2.923987358471305420e+00
5675 2.844829999999999970e+01 2.970196443082510740e+00
5676 2.831659999999999400e+01 3.303024287225269084e+00
5677 2.873799999999999955e+01 3.243884791419078262e+00
5678 2.836599999999999611e+01 3.271574318275530135e+00
5679 2.831269999999999953e+01 3.123027231789694547e+00
5680 2.871730000000000516e+01 3.168763314054869440e+00
5681 2.761170000000000258e+01 3.260680553274116988e+00
5682 2.750430000000000064e+01 2.986949681615008512e+00
5683 2.622230000000000061e+01 3.343503886718243834e+00
5684 2.546199999999999974e+01 3.189266503445580714e+00
5685 2.780020000000000024e+01 3.193771348734909310e+00
5686 2.634820000000000206e+01 3.358912332586249327e+00
5687 2.551270000000000238e+01 3.806476989356431861e+00
5688 2.532100000000000151e+01 3.384685458059581542e+00
5689 2.612319999999999709e+01 3.645313898418077070e+00
5690 2.576089999999999947e+01 3.087618437323497833e+00
5691 2.566979999999999862e+01 3.279923268614678644e+00
5692 2.553510000000000701e+01 2.909515683838119315e+00
5693 2.630779999999999319e+01 2.984170656648175157e+00
5694 2.479690000000000083e+01 3.121369579928015447e+00
5695 2.517650000000000077e+01 2.791510464336467656e+00
5696 2.476960000000000406e+01 3.257304734285694447e+00
5697 2.381020000000000181e+01 2.797553454002263962e+00
5698 2.236509999999999820e+01 2.831074406387087627e+00
5699 2.458879999999999910e+01 3.252587801735719708e+00
5700 2.485330000000000439e+01 2.827950422213939774e+00
5701 2.507800000000000296e+01 2.768479030081318903e+00
5702 2.549560000000000315e+01 2.749242977985030478e+00
5703 2.523140000000000072e+01 2.622228750891119287e+00
5704 2.735239999999999938e+01 2.553828733881737367e+00
5705 2.575830000000000197e+01 2.451698348186415632e+00
5706 2.578350000000000364e+01 2.614193289047311630e+00
5707 2.572300000000000608e+01 2.606914524874185624e+00
5708 2.458650000000000091e+01 2.341069954636127548e+00
5709 2.480429999999999779e+01 2.698139779644486591e+00
5710 2.527330000000000254e+01 2.478972722822903041e+00
5711 2.352110000000000056e+01 2.357332669459276886e+00
5712 2.391480000000000317e+01 2.302864754604577069e+00
5713 2.364040000000000319e+01 2.279093282864919967e+00
5714 2.458139999999999858e+01 2.295130872521216059e+00
5715 2.331400000000000716e+01 2.363352125689271777e+00
5716 2.268319999999999936e+01 2.625449913443408168e+00
5717 2.466329999999999600e+01 2.455668776626847905e+00
5718 2.359760000000000346e+01 2.643955905835042586e+00
5719 2.375789999999999935e+01 2.646057583368131905e+00
5720 2.464680000000000604e+01 2.449608580569556437e+00
5721 2.420400000000000063e+01 2.713233694321224299e+00
5722 2.418570000000000420e+01 2.912068989653232798e+00
5723 2.448570000000000491e+01 3.048924189037831578e+00
5724 2.574119999999999919e+01 3.089166631633845750e+00
5725 2.510679999999999978e+01 2.985583714786775200e+00
5726 2.669379999999999953e+01 3.027618590245475527e+00
5727 2.740670000000000073e+01 2.991539349649273927e+00
5728 2.746589999999999421e+01 2.838709809843196652e+00
5729 2.685249999999999915e+01 2.997045231974319268e+00
5730 2.593300000000000338e+01 3.132464636671896674e+00
5731 2.656299999999999883e+01 3.168291498584055343e+00
5732 2.529909999999999926e+01 3.353859577337726883e+00
5733 2.467840000000000344e+01 3.369366465969529933e+00
5734 2.533220000000000738e+01 2.974999090420028747e+00
5735 2.393670000000000186e+01 3.173446382168761737e+00
5736 2.559609999999999985e+01 2.749516398296252717e+00
5737 2.645810000000000173e+01 2.661411581191454712e+00
5738 2.491230000000000189e+01 2.783289180178732281e+00
5739 2.598290000000000077e+01 2.705525986661373672e+00
5740 2.581240000000000379e+01 2.736394374354689685e+00
5741 2.499060000000000059e+01 2.738430461413983164e+00
5742 2.569069999999999965e+01 2.522565872380738483e+00
5743 2.707509999999999906e+01 2.792140063553402829e+00
5744 2.666050000000000253e+01 2.497714559852666216e+00
5745 2.629569999999999297e+01 2.324473099543205912e+00
5746 2.688720000000000709e+01 2.350643892213366115e+00
5747 2.765220000000000411e+01 2.196240710395834572e+00
5748 2.674069999999999681e+01 2.312793979259717414e+00
5749 2.701450000000000529e+01 2.334797681277759107e+00
5750 2.892599999999999838e+01 2.491593092782205865e+00
5751 2.758049999999999358e+01 2.630514685855222190e+00
5752 2.638240000000000052e+01 2.367124589454471462e+00
5753 2.722689999999999344e+01 2.647702416152540206e+00
5754 2.731069999999999709e+01 2.503316853796178520e+00
5755 2.818020000000000280e+01 2.648617522029180993e+00
5756 2.806869999999999976e+01 2.464850421526628921e+00
5757 2.709290000000000731e+01 2.513852757124012349e+00
5758 2.728499999999999659e+01 2.466196770332813148e+00
5759 2.805059999999999576e+01 2.530193611564143019e+00
5760 2.706400000000000006e+01 2.266405742580087868e+00
5761 2.716610000000000014e+01 2.353966774298227094e+00
5762 2.818640000000000256e+01 2.731561321295936207e+00
5763 2.714540000000000575e+01 2.514640328555954429e+00
5764 2.677590000000000003e+01 2.570770505996208044e+00
5765 2.717630000000000479e+01 2.685475892742290149e+00
5766 2.724399999999999977e+01 2.612535982527321554e+00
5767 2.699340000000000828e+01 2.324618816494437468e+00
5768 2.676879999999999882e+01 2.522383703562961266e+00
5769 2.676710000000000633e+01 2.506599562056132768e+00
5770 2.737689999999999912e+01 2.480218656590583493e+00
5771 2.636169999999999192e+01 2.555955948466248184e+00
5772 2.615690000000000026e+01 2.675842533577041049e+00
5773 2.547070000000000078e+01 2.382754634976081753e+00
5774 2.711060000000001224e+01 2.474964773890731440e+00
5775 2.575270000000000437e+01 2.310216689079187091e+00
5776 2.549230000000000018e+01 2.806685513287870304e+00
5777 2.404400000000000404e+01 2.802771257166735364e+00
5778 2.326599999999999824e+01 3.061567716056595945e+00
5779 2.381449999999999889e+01 2.753267700842037868e+00
5780 2.530059999999999931e+01 2.702068535770326907e+00
5781 2.492680000000000007e+01 2.602503884339080198e+00
5782 2.587559999999999860e+01 2.350343396612503799e+00
5783 2.558950000000000102e+01 2.148730884149990583e+00
5784 2.551319999999999766e+01 2.601056413844189397e+00
5785 2.697560000000000358e+01 2.573127455451827750e+00
5786 2.552809999999999846e+01 2.640559437789650854e+00
5787 2.597080000000000410e+01 2.906958742053281419e+00
5788 2.591890000000000072e+01 2.676787988336020607e+00
5789 2.734550000000000480e+01 2.704504812807697167e+00
5790 2.778610000000000468e+01 2.608396958766054485e+00
5791 2.765119999999999933e+01 2.444588257355417404e+00
5792 2.628650000000000020e+01 2.670629448744247014e+00
5793 2.692399999999999949e+01 2.610974664756438912e+00
5794 2.833350000000000790e+01 2.369875822168747703e+00
5795 2.749589999999999890e+01 2.522990640985415922e+00
5796 2.890749999999999886e+01 2.471335352092062454e+00
5797 2.895000000000000639e+01 2.116043962208724594e+00
5798 2.853200000000000003e+01 2.186009581406266555e+00
5799 2.872210000000000107e+01 2.311409380551181947e+00
5800 2.854030000000000200e+01 2.462837252134212562e+00
5801 2.771990000000000620e+01 2.608448050949069952e+00
5802 2.774849999999999994e+01 2.283064025054926116e+00
5803 2.824720000000001008e+01 2.547378569824281236e+00
5804 2.793400000000000460e+01 2.218275481088856971e+00
5805 2.757660000000000267e+01 2.479939229497368114e+00
5806 2.671790000000000731e+01 2.179378965324755058e+00
5807 2.718279999999999674e+01 2.058585198139732064e+00
5808 2.697499999999999432e+01 2.335370283274153635e+00
5809 2.684410000000000451e+01 2.637800732523213121e+00
5810 2.524750000000000583e+01 2.386671119467447699e+00
5811 2.681479999999999819e+01 2.157544335118052548e+00
5812 2.513789999999999480e+01 2.297068606833500226e+00
5813 2.619180000000000064e+01 2.059564548150894403e+00
5814 2.690250000000000341e+01 2.040162842152557054e+00
5815 2.798380000000000223e+01 2.012730515493815098e+00
5816 2.840299999999999869e+01 2.114462172752210822e+00
5817 2.823310000000000031e+01 1.816032701935732963e+00
5818 2.800229999999999819e+01 2.139227809397586721e+00
5819 2.733449999999999847e+01 2.189344621684762959e+00
5820 2.829759999999999920e+01 1.967757033274179168e+00
5821 2.752400000000000091e+01 2.270065712705251038e+00
5822 2.627690000000000126e+01 2.197979161525422942e+00
5823 2.715979999999999706e+01 2.314492237619301118e+00
5824 2.668490000000000606e+01 2.212217015688107580e+00
5825 2.643670000000000186e+01 2.021821411623687670e+00
5826 2.758209999999999695e+01 1.761825807081959683e+00
5827 2.726770000000000849e+01 2.032837536671339596e+00
5828 2.876320000000000121e+01 2.246124134592743626e+00
5829 2.840609999999999857e+01 2.382132814202432058e+00
5830 2.851569999999999894e+01 2.103771152121827193e+00
5831 2.838340000000000529e+01 2.101166278998404024e+00
5832 2.915849999999999653e+01 2.197060725719705676e+00
5833 2.969959999999999312e+01 1.992281654786792089e+00
5834 2.903989999999999938e+01 2.048605978342345590e+00
5835 2.784779999999999944e+01 2.367464615997460164e+00
5836 2.855649999999999267e+01 2.233477974482846573e+00
5837 2.874069999999999681e+01 2.356905689776322088e+00
5838 2.706120000000000658e+01 2.357971375568414185e+00
5839 2.793240000000000123e+01 1.975033235669719112e+00
5840 2.819779999999999376e+01 2.129331547223211718e+00
5841 2.743910000000000693e+01 2.198843394719141919e+00
5842 2.737190000000000012e+01 2.589665353766775535e+00
5843 2.821069999999999567e+01 2.255723513753403076e+00
5844 2.828570000000000206e+01 2.281133095744305894e+00
5845 2.984199999999999520e+01 2.258806660606436534e+00
5846 2.968290000000000717e+01 2.300571955949215486e+00
5847 2.784830000000000183e+01 2.492731752615993113e+00
5848 2.814769999999999683e+01 2.120228346310840006e+00
5849 2.692629999999999768e+01 2.328717522693553477e+00
5850 2.883589999999999876e+01 2.139719814485064653e+00
5851 2.848279999999999745e+01 2.035165982911467442e+00
5852 2.669300000000000139e+01 2.293953367006400512e+00
5853 2.867339999999999378e+01 2.074151745171987304e+00
5854 2.804479999999999862e+01 2.192055176769052149e+00
5855 2.745980000000000132e+01 2.155819569908390854e+00
5856 2.819879999999999853e+01 2.322920450209175591e+00
5857 2.718509999999999849e+01 2.300599205533202074e+00
5858 2.817850000000000676e+01 2.083364282236786824e+00
5859 2.895319999999999894e+01 2.226853566806762164e+00
5860 2.721710000000000562e+01 2.207184916245124917e+00
5861 2.756219999999999715e+01 2.307762842668197312e+00
5862 2.761789999999999878e+01 2.244682412837058827e+00
5863 2.774410000000000309e+01 2.295127341674095156e+00
5864 2.737429999999999808e+01 2.396334298569379850e+00
5865 2.670160000000000267e+01 2.298573120873034004e+00
5866 2.750810000000000244e+01 2.135914280700422108e+00
5867 2.857160000000000011e+01 2.117152770113672755e+00
5868 2.817989999999999640e+01 2.179451893137354546e+00
5869 2.849569999999999936e+01 2.110151172428174515e+00
5870 2.780760000000000076e+01 1.989854369545670743e+00
5871 2.776549999999999585e+01 1.974572946867245937e+00
5872 2.879369999999999408e+01 1.866310041365046191e+00
5873 2.853040000000000376e+01 2.081588422815614514e+00
5874 2.920379999999999399e+01 2.173379572923238356e+00
5875 2.801759999999999806e+01 2.008736780168073555e+00
5876 2.918580000000000041e+01 2.300087532682180580e+00
5877 2.993990000000000151e+01 1.914424818189526034e+00
5878 2.890099999999999270e+01 1.982074877495802134e+00
5879 2.847179999999999467e+01 1.959175555686625492e+00
5880 2.785899999999999821e+01 1.921784145006925293e+00
5881 2.658540000000000347e+01 2.117580289386921777e+00
5882 2.658370000000000388e+01 1.923847075653364103e+00
5883 2.701549999999999585e+01 2.131527786002330949e+00
5884 2.784400000000000119e+01 2.081270131434168391e+00
5885 2.588250000000000384e+01 2.210557287767046297e+00
5886 2.839740000000000464e+01 2.247468583095212136e+00
5887 2.757790000000000674e+01 2.152953072990677175e+00
5888 2.605819999999999936e+01 2.071490424308063183e+00
5889 2.762959999999999994e+01 2.052865619566950350e+00
5890 2.624389999999999645e+01 2.104648382628318881e+00
5891 2.632990000000000208e+01 2.140792183865589227e+00
5892 2.586899999999999977e+01 2.334594973437576382e+00
5893 2.600959999999999894e+01 2.210438931977086074e+00
5894 2.746400000000000574e+01 2.419997830577540032e+00
5895 2.615450000000000230e+01 2.169318368174666833e+00
5896 2.447019999999999840e+01 2.341823455771164575e+00
5897 2.503460000000000463e+01 2.019495234458353217e+00
5898 2.620819999999999794e+01 1.950155101011198822e+00
5899 2.606120000000000303e+01 2.386253271972612833e+00
5900 2.422840000000000060e+01 2.116081199292692450e+00
5901 2.477840000000000131e+01 2.220342512316511474e+00
5902 2.430579999999999785e+01 1.884274337244977504e+00
5903 2.422269999999999612e+01 1.784870970266478230e+00
5904 2.485679999999999978e+01 1.783858485979198827e+00
5905 2.533579999999999899e+01 1.885614451047721518e+00
5906 2.522989999999999711e+01 1.983348901353465532e+00
5907 2.461289999999999978e+01 1.830828859970259126e+00
5908 2.568149999999999977e+01 2.256837681912458482e+00
5909 2.707990000000000208e+01 1.976693874756533464e+00
5910 2.700899999999999679e+01 2.367003755806060816e+00
5911 2.689690000000000580e+01 2.313067252480999425e+00
5912 2.492980000000000018e+01 2.065192034170188595e+00
5913 2.427150000000000318e+01 1.983319649602655277e+00
5914 2.534740000000000038e+01 2.007928726822742149e+00
5915 2.460109999999999530e+01 1.819250673903956450e+00
5916 2.440650000000000119e+01 2.159441331108581164e+00
5917 2.537189999999999301e+01 2.140433118436546600e+00
5918 2.572840000000000060e+01 2.147311798970982899e+00
5919 2.595969999999999800e+01 2.367206011419369815e+00
5920 2.433310000000000173e+01 2.356036706950891180e+00
5921 2.618119999999999692e+01 2.311390122415512671e+00
5922 2.611809999999999832e+01 2.040845894353613410e+00
5923 2.601640000000000441e+01 2.229641182343024663e+00
5924 2.571559999999999491e+01 1.863487199312085174e+00
5925 2.682409999999999783e+01 2.098273550922281405e+00
5926 2.600749999999999318e+01 2.312190900963845497e+00
5927 2.665480000000000160e+01 2.039714040741985368e+00
5928 2.685079999999999956e+01 2.244368714806014076e+00
5929 2.624230000000000018e+01 2.480230517613231545e+00
5930 2.622950000000000159e+01 2.417125133810825055e+00
5931 2.645080000000000453e+01 2.421270502855887408e+00
5932 2.746620000000000417e+01 2.461510080824370839e+00
5933 2.628430000000000888e+01 2.431569756453637154e+00
5934 2.654319999999999524e+01 2.727719475679271532e+00
5935 2.626249999999999929e+01 2.569473306438500249e+00
5936 2.619239999999999213e+01 2.319099271700113984e+00
5937 2.549510000000000076e+01 2.648773449070342956e+00
5938 2.578710000000000235e+01 2.458637682640531175e+00
5939 2.452149999999999963e+01 2.338721691971919814e+00
5940 2.513810000000000144e+01 2.379596105329641720e+00
5941 2.509669999999999845e+01 2.262723167004748959e+00
5942 2.614150000000000063e+01 2.381558723294472379e+00
5943 2.622659999999999769e+01 2.459220433796042826e+00
5944 2.622219999999999729e+01 2.724904764941336488e+00
5945 2.473220000000000240e+01 2.676349599361039999e+00
5946 2.575510000000000588e+01 2.444437365632427195e+00
5947 2.658060000000000400e+01 2.532962996571406666e+00
5948 2.558299999999999841e+01 2.461060596572136383e+00
5949 2.731310000000000926e+01 2.912594014705791157e+00
5950 2.672619999999999862e+01 2.464545215247632370e+00
5951 2.541600000000000392e+01 2.474680991562346666e+00
5952 2.600729999999999720e+01 2.458724323811028345e+00
5953 2.561510000000000176e+01 2.443212947022833870e+00
5954 2.519249999999999901e+01 1.946230852828101376e+00
5955 2.458170000000000144e+01 2.209112842409821198e+00
5956 2.616410000000000835e+01 2.160333056382742090e+00
5957 2.442700000000000315e+01 2.101327863518684502e+00
5958 2.611609999999999587e+01 2.184325606337113701e+00
5959 2.609649999999999181e+01 2.368687698389131402e+00
5960 2.665899999999999892e+01 2.097740803817287336e+00
5961 2.504729999999999279e+01 2.060587144602236354e+00
5962 2.452930000000000277e+01 2.226968280083935436e+00
5963 2.517820000000000036e+01 2.324266305310129344e+00
5964 2.492790000000000106e+01 2.355857203758326524e+00
5965 2.483960000000000434e+01 2.489031792083018058e+00
5966 2.434579999999999345e+01 2.714961154049906789e+00
5967 2.454629999999999868e+01 2.254145226133400737e+00
5968 2.621960000000000335e+01 2.262582204473464031e+00
5969 2.474580000000000268e+01 2.484744326485121224e+00
5970 2.627939999999999188e+01 2.179001391004603772e+00
5971 2.444179999999999708e+01 2.384333646535232720e+00
5972 2.406249999999999645e+01 2.626103604677469949e+00
5973 2.429110000000000014e+01 2.305563849582136005e+00
5974 2.517759999999999465e+01 2.431447419131246512e+00
5975 2.417859999999999943e+01 2.239886104693717961e+00
5976 2.467220000000000368e+01 2.141218470404176344e+00
5977 2.416629999999999967e+01 2.206592694744546446e+00
5978 2.301520000000000366e+01 2.024399505532442856e+00
5979 2.211679999999999779e+01 1.952670529812953415e+00
5980 2.158160000000000167e+01 1.753387499099956282e+00
5981 2.190480000000000160e+01 1.916401995407018166e+00
5982 2.260159999999999769e+01 1.945380117611979598e+00
5983 2.275130000000000408e+01 1.947196482253396033e+00
5984 2.188279999999999603e+01 2.095024159287906418e+00
5985 2.212979999999999592e+01 1.865586379131237038e+00
5986 2.127989999999999426e+01 2.025492684385703068e+00
5987 2.213189999999999813e+01 1.751577647294004336e+00
5988 2.383210000000000051e+01 1.885604699957019514e+00
5989 2.329589999999999606e+01 1.711248405258570138e+00
5990 2.294730000000000203e+01 1.731312753519709480e+00
5991 2.388069999999999737e+01 1.944995169788346523e+00
5992 2.365450000000000230e+01 1.896359001481523032e+00
5993 2.330440000000000111e+01 2.050650389998256440e+00
5994 2.273279999999999745e+01 2.283628312138382910e+00
5995 2.201209999999999667e+01 2.379506613670153037e+00
5996 2.382529999999999859e+01 2.233113741057539681e+00
5997 2.463499999999999801e+01 2.220156174686816364e+00
5998 2.384089999999999776e+01 2.127520306483583035e+00
5999 2.417429999999999879e+01 2.759739357348805822e+00
6000 2.216220000000000567e+01 2.161332241465897308e+00
6001 2.416200000000000614e+01 2.199006662109052712e+00
6002 2.334789999999999921e+01 2.070079272515909619e+00
6003 2.572809999999999420e+01 2.373359002447795962e+00
6004 2.618359999999999488e+01 2.337834119863939630e+00
6005 2.633849999999999270e+01 2.238318317956585535e+00
6006 2.612620000000000076e+01 2.236337646242176902e+00
6007 2.517800000000000082e+01 2.315288897740408913e+00
6008 2.744449999999999790e+01 2.130147861651862318e+00
6009 2.579009999999999536e+01 2.171272719973241561e+00
6010 2.541330000000000311e+01 2.431998750102474460e+00
6011 2.444610000000000483e+01 2.235585991300715225e+00
6012 2.365439999999999543e+01 2.525091216570205521e+00
6013 2.405929999999999680e+01 2.311286758604392144e+00
6014 2.416719999999999757e+01 2.457682993797206006e+00
6015 2.401499999999999346e+01 2.296474902976298527e+00
6016 2.377969999999999828e+01 2.640968297897572370e+00
6017 2.403710000000000235e+01 2.530562797975976164e+00
6018 2.417720000000000269e+01 1.932965676880993966e+00
6019 2.353079999999999927e+01 2.396782363503203062e+00
6020 2.370139999999999958e+01 2.212961931891282763e+00
6021 2.281740000000000279e+01 2.379525358553676195e+00
6022 2.242710000000000292e+01 2.337038184219504711e+00
6023 2.354899999999999594e+01 2.531125087782111205e+00
6024 2.377209999999999468e+01 2.533350460260088255e+00
6025 2.395810000000000173e+01 2.401512536819243593e+00
6026 2.245340000000000202e+01 2.490465998964852101e+00
6027 2.194079999999999941e+01 2.544413759198767000e+00
6028 2.347800000000000153e+01 2.673239203662851171e+00
6029 2.498069999999999879e+01 2.433618468556646430e+00
6030 2.445119999999999649e+01 2.476763419868760696e+00
6031 2.361399999999999366e+01 2.294710641889299740e+00
6032 2.450809999999999533e+01 2.408733039276042209e+00
6033 2.282909999999999684e+01 2.361437620285574912e+00
6034 2.515040000000000120e+01 2.229401942674313020e+00
6035 2.387639999999999674e+01 2.404523396018429349e+00
6036 2.416209999999999525e+01 2.454561798875717571e+00
6037 2.346369999999999578e+01 2.460773437458231516e+00
6038 2.451480000000000103e+01 2.522185629171651566e+00
6039 2.390309999999999491e+01 2.821203279542259246e+00
6040 2.357169999999999632e+01 2.753450604332679408e+00
6041 2.382170000000000343e+01 2.679468370871356697e+00
6042 2.431249999999999645e+01 2.574780608615033106e+00
6043 2.618529999999999447e+01 2.682947342103456201e+00
6044 2.569129999999999470e+01 2.647738289654020694e+00
6045 2.354959999999999809e+01 2.832799691471318937e+00
6046 2.506099999999999994e+01 2.499664235452433658e+00
6047 2.445520000000000849e+01 2.453612579035247432e+00
6048 2.465929999999999467e+01 2.797092540567794661e+00
6049 2.486740000000000350e+01 2.658946870849434152e+00
6050 2.489259999999999806e+01 2.927116711373155766e+00
6051 2.497109999999999985e+01 2.636840445400517208e+00
6052 2.580779999999999674e+01 2.421648378274599889e+00
6053 2.481300000000000239e+01 2.580049148756666799e+00
6054 2.406479999999999819e+01 2.430581781796284258e+00
6055 2.421910000000000451e+01 2.574491331214769918e+00
6056 2.390320000000000178e+01 2.740021023277011025e+00
6057 2.163929999999999865e+01 2.786466856163912098e+00
6058 2.227090000000000458e+01 2.786505224201095920e+00
6059 2.233090000000000330e+01 2.813845016076756078e+00
6060 2.249120000000000275e+01 2.799578257166603468e+00
6061 2.270070000000000121e+01 2.745647572158524508e+00
6062 2.208100000000000662e+01 2.689309472708560911e+00
6063 2.213730000000000331e+01 2.884326259371501777e+00
6064 2.264899999999999736e+01 2.776730413633992089e+00
6065 2.179630000000000223e+01 2.664910208712481410e+00
6066 2.257079999999999842e+01 2.698062246872744208e+00
6067 2.305579999999999785e+01 2.714174025002818347e+00
6068 2.448719999999999430e+01 2.710167452022107071e+00
6069 2.336820000000000519e+01 2.781381305754390354e+00
6070 2.445389999999999731e+01 2.861269528461098499e+00
6071 2.375760000000000005e+01 2.363544927011119956e+00
6072 2.479220000000000113e+01 2.377666845460061573e+00
6073 2.319950000000000045e+01 2.831099546554305846e+00
6074 2.487700000000000244e+01 2.606078795815660154e+00
6075 2.492999999999999972e+01 2.783862581019400650e+00
6076 2.536430000000000717e+01 2.664816232031769871e+00
6077 2.477900000000000347e+01 2.578796932680043064e+00
6078 2.273079999999999856e+01 2.785528744780781718e+00
6079 2.467959999999999710e+01 2.545479340320796702e+00
6080 2.373780000000000356e+01 2.854888405524811379e+00
6081 2.250730000000000075e+01 3.065632261133092840e+00
6082 2.357580000000000453e+01 2.915798607242961804e+00
6083 2.433200000000000074e+01 3.112803093676179689e+00
6084 2.381869999999999976e+01 3.037257957516943829e+00
6085 2.306439999999999912e+01 2.932977371545849365e+00
6086 2.529590000000000671e+01 3.010031784632846819e+00
6087 2.374339999999999407e+01 2.407947053404621673e+00
6088 2.303189999999999671e+01 2.724236286466355850e+00
6089 2.287209999999999965e+01 2.665764298376733787e+00
6090 2.263709999999999312e+01 2.934636784084190264e+00
6091 2.288329999999999487e+01 2.912168307378541598e+00
6092 2.177479999999999905e+01 2.632989581825191827e+00
6093 2.446059999999999590e+01 2.786376905947937299e+00
6094 2.383760000000000190e+01 2.927448028915287104e+00
6095 2.328040000000000020e+01 2.702780825742257420e+00
6096 2.284039999999999893e+01 2.523667256593071340e+00
6097 2.264649999999999608e+01 2.307789135189781238e+00
6098 2.251870000000000260e+01 2.516868987551795112e+00
6099 2.231669999999999376e+01 2.499675665061369401e+00
6100 2.351720000000000255e+01 2.661387122911659464e+00
6101 2.316890000000000072e+01 2.402293848491479089e+00
6102 2.403219999999999601e+01 2.512476349739435566e+00
6103 2.319229999999999592e+01 2.213238177535350459e+00
6104 2.292490000000000094e+01 2.352801305784234742e+00
6105 2.316690000000000538e+01 2.139913422197262882e+00
6106 2.244840000000000302e+01 2.178279925078500767e+00
6107 2.264959999999999951e+01 2.351540070251833647e+00
6108 2.218299999999999628e+01 2.295906154440986224e+00
6109 2.130330000000000013e+01 2.253361469116750282e+00
6110 2.167470000000000141e+01 2.572257646601521675e+00
6111 2.202939999999999898e+01 2.364380703693886865e+00
6112 2.259140000000000370e+01 2.361926356176246244e+00
6113 2.184039999999999893e+01 2.282752501258075828e+00
6114 2.216510000000000602e+01 2.913516468891157007e+00
6115 2.187770000000000437e+01 2.708965140141157413e+00
6116 2.240390000000000015e+01 2.418488411074156463e+00
6117 2.184469999999999956e+01 2.522052370689395584e+00
6118 2.236969999999999814e+01 2.303958350426499990e+00
6119 2.199159999999999826e+01 2.241625941587936044e+00
6120 2.100089999999999790e+01 2.515972645817120323e+00
6121 1.987389999999999901e+01 2.469393371761574585e+00
6122 2.203460000000000107e+01 2.288168326850103185e+00
6123 2.105900000000000460e+01 2.494240369330910756e+00
6124 2.132520000000000238e+01 2.587156904402977631e+00
6125 2.036840000000000472e+01 2.741405949873166659e+00
6126 2.120120000000000005e+01 2.381976248412229324e+00
6127 2.107079999999999842e+01 2.426609700384468660e+00
6128 2.026160000000000139e+01 2.422107194572527433e+00
6129 1.998989999999999867e+01 2.572016486047474793e+00
6130 2.043240000000000123e+01 2.443115357898598905e+00
6131 2.105480000000000373e+01 2.624017711068276970e+00
6132 2.159199999999999875e+01 2.613888574518814512e+00
6133 2.083539999999999992e+01 2.767365514708890029e+00
6134 2.187879999999999825e+01 2.546945122691103958e+00
6135 2.392290000000000205e+01 2.482136209900656976e+00
6136 2.215050000000000097e+01 2.173682698210573250e+00
6137 2.145209999999999440e+01 2.468281358455716834e+00
6138 2.163769999999999882e+01 2.467776888314662465e+00
6139 2.241130000000000422e+01 2.399666387333872386e+00
6140 2.168159999999999954e+01 2.284278619608387295e+00
6141 2.209899999999999309e+01 2.173637761909744004e+00
6142 2.268059999999999121e+01 2.471418465578016477e+00
6143 2.192239999999999256e+01 2.353774566945611380e+00
6144 2.313589999999999591e+01 2.527321511897526740e+00
6145 2.222009999999999508e+01 2.357067812876838087e+00
6146 2.223450000000000415e+01 2.333270396353581688e+00
6147 2.327139999999999986e+01 2.127646517163976458e+00
6148 2.236109999999999687e+01 2.137543160850793100e+00
6149 2.216069999999999496e+01 2.183548850037479561e+00
6150 2.219719999999999516e+01 2.405530918113504057e+00
6151 2.142500000000000426e+01 2.262982054723368552e+00
6152 2.298150000000000048e+01 2.347552903024764159e+00
6153 2.216610000000000014e+01 2.395651870472836009e+00
6154 2.276810000000000045e+01 2.370223680267328881e+00
6155 2.374279999999999546e+01 2.156069583292710146e+00
6156 2.384730000000000061e+01 2.164553981886337297e+00
6157 2.357210000000000250e+01 2.079717267923695267e+00
6158 2.366080000000000183e+01 2.085168779259846783e+00
6159 2.455420000000000513e+01 2.252047343640892318e+00
6160 2.458849999999999625e+01 2.159698937930932594e+00
6161 2.389620000000000033e+01 2.044362076052087307e+00
6162 2.260360000000000014e+01 2.400585868491273533e+00
6163 2.327219999999999800e+01 2.253607421003046341e+00
6164 2.328479999999999706e+01 2.356294185368202232e+00
6165 2.290990000000000038e+01 2.466676832197521652e+00
6166 2.299269999999999570e+01 2.424753105060389213e+00
6167 2.243999999999999417e+01 2.839850098156590619e+00
6168 2.392689999999999984e+01 2.835497228794272573e+00
6169 2.513029999999999831e+01 2.774614740914492561e+00
6170 2.455029999999999646e+01 2.611542230273138365e+00
6171 2.469260000000000588e+01 2.448169859711535779e+00
6172 2.485519999999999641e+01 2.713749302717551881e+00
6173 2.447960000000001202e+01 2.708380431549453071e+00
6174 2.391140000000000754e+01 2.769493127270764798e+00
6175 2.437140000000000128e+01 2.835446926323961225e+00
6176 2.462280000000000513e+01 2.568207865029620063e+00
6177 2.462770000000000081e+01 2.579443738580083689e+00
6178 2.389990000000000947e+01 2.632954290241286799e+00
6179 2.498070000000000235e+01 2.521972928185391982e+00
6180 2.329150000000000276e+01 2.712649590806007094e+00
6181 2.276099999999999923e+01 2.775340117895462200e+00
6182 2.425970000000000582e+01 2.603076416569440443e+00
6183 2.392489999999999739e+01 2.717023613165700624e+00
6184 2.385679999999999978e+01 2.830525161167093184e+00
6185 2.426920000000000144e+01 2.451664815589602586e+00
6186 2.533390000000000697e+01 2.490602096783024688e+00
6187 2.487339999999999662e+01 2.455720961754408904e+00
6188 2.557019999999999627e+01 2.625181538103603440e+00
6189 2.626589999999999492e+01 2.485943182073958813e+00
6190 2.320220000000000127e+01 2.644805224964590806e+00
6191 2.399249999999999616e+01 2.345792022430803314e+00
6192 2.346430000000000149e+01 2.961320887796525358e+00
6193 2.459979999999999478e+01 2.782412307333332002e+00
6194 2.378769999999999740e+01 2.790275572501755175e+00
6195 2.480120000000000147e+01 2.631013287309662996e+00
6196 2.384590000000000032e+01 2.471982597936320136e+00
6197 2.390380000000000393e+01 2.819377705806726198e+00
6198 2.407929999999999637e+01 2.606669954271157774e+00
6199 2.344260000000000588e+01 2.808968998048928523e+00
6200 2.365220000000000056e+01 2.552872693261455606e+00
6201 2.274089999999999634e+01 2.727473041938270004e+00
6202 2.388569999999999283e+01 2.821711948534080694e+00
6203 2.354549999999999699e+01 2.970273452478744414e+00
6204 2.408970000000000056e+01 2.725020411024475120e+00
6205 2.383129999999999526e+01 2.857596008973276369e+00
6206 2.301640000000000441e+01 2.812011486818643657e+00
6207 2.430080000000000240e+01 3.011808569281919201e+00
6208 2.433840000000000003e+01 3.045860707911640208e+00
6209 2.350029999999999220e+01 2.905688464116551017e+00
6210 2.402479999999999549e+01 3.117263997161613176e+00
6211 2.397349999999999781e+01 3.164139360473871232e+00
6212 2.538230000000000075e+01 3.094713421384926999e+00
6213 2.588759999999999906e+01 3.238010133091000498e+00
6214 2.468690000000000140e+01 3.097104811674929348e+00
6215 2.312380000000000280e+01 2.653618954936823648e+00
6216 2.389450000000000074e+01 3.097031479094134010e+00
6217 2.419289999999999807e+01 3.048039431257410392e+00
6218 2.304250000000000043e+01 2.787268783684128337e+00
6219 2.435319999999999752e+01 2.763149278993084046e+00
6220 2.384440000000000026e+01 2.944300436776111418e+00
6221 2.425059999999999860e+01 2.829917689969091210e+00
6222 2.431429999999999580e+01 2.970222217360175776e+00
6223 2.575880000000000081e+01 3.134870462714527850e+00
6224 2.539869999999999806e+01 3.029150527870808407e+00
6225 2.631820000000000093e+01 2.919900556183377738e+00
6226 2.482489999999999597e+01 2.975816236681962490e+00
6227 2.356759999999999877e+01 2.757395838830543511e+00
6228 2.318929999999999936e+01 3.039196456384483103e+00
6229 2.300719999999999743e+01 2.629690679148404708e+00
6230 2.426709999999999923e+01 2.676160197839434485e+00
6231 2.356429999999999936e+01 2.740390317181112589e+00
6232 2.534330000000000283e+01 3.015059075789394250e+00
6233 2.443700000000000472e+01 2.999805840383674038e+00
6234 2.397450000000000259e+01 2.646290228319637450e+00
6235 2.396220000000000283e+01 2.660742826355076307e+00
6236 2.474159999999999826e+01 2.614618483067844945e+00
6237 2.331550000000000011e+01 2.756178808150878456e+00
6238 2.328229999999999933e+01 2.715505105960951848e+00
6239 2.298170000000000002e+01 2.659597732834798389e+00
6240 2.306979999999999364e+01 2.766957169527565874e+00
6241 2.435179999999999367e+01 2.627157792748657794e+00
6242 2.364870000000000161e+01 2.730295297307600233e+00
6243 2.400719999999999743e+01 2.632012011370768789e+00
6244 2.345960000000000178e+01 2.707795607500683932e+00
6245 2.366209999999999525e+01 2.829509027110533648e+00
6246 2.525560000000000471e+01 3.028573616737753937e+00
6247 2.452100000000000435e+01 2.972662180605122106e+00
6248 2.453059999999999974e+01 2.833314407544633706e+00
6249 2.499389999999999290e+01 3.034133147127858088e+00
6250 2.563539999999999708e+01 2.851462081459264386e+00
6251 2.484169999999999590e+01 2.884784265850741214e+00
6252 2.521969999999999956e+01 2.910755061921218800e+00
6253 2.474249999999999972e+01 3.114160044458215815e+00
6254 2.497199999999999775e+01 2.807623683829440608e+00
6255 2.568889999999999674e+01 2.931127036568016209e+00
6256 2.623209999999999553e+01 3.079649071647611702e+00
6257 2.786639999999999873e+01 2.956131896922057134e+00
6258 2.639000000000000412e+01 2.973868324253781559e+00
6259 2.736200000000001253e+01 2.998820036280936296e+00
6260 2.726350000000000051e+01 3.150394321747675974e+00
6261 2.687659999999999627e+01 3.018380249736603016e+00
6262 2.643830000000000524e+01 2.663741684266700549e+00
6263 2.624529999999999674e+01 3.004861622521076914e+00
6264 2.554659999999999798e+01 3.074267604162005618e+00
6265 2.687110000000000554e+01 2.755232339477017067e+00
6266 2.645360000000000511e+01 2.810593862869553483e+00
6267 2.719989999999999597e+01 3.097142461124447355e+00
6268 2.788119999999999976e+01 3.003596257488679200e+00
6269 2.678039999999999665e+01 2.747366053513801809e+00
6270 2.664650000000000318e+01 3.088786611681033634e+00
6271 2.623469999999999658e+01 3.053996552142781873e+00
6272 2.511239999999999739e+01 3.489845582830278126e+00
6273 2.653790000000000049e+01 3.232936947189041454e+00
6274 2.635930000000000817e+01 3.143794349269684485e+00
6275 2.738129999999999953e+01 3.123617782395919029e+00
6276 2.708389999999999986e+01 3.224512870884530535e+00
6277 2.537060000000000315e+01 2.938695673593984203e+00
6278 2.582049999999999201e+01 2.949776934363003811e+00
6279 2.544000000000000128e+01 3.003955697076772680e+00
6280 2.611209999999999809e+01 2.882699189041409316e+00
6281 2.533319999999999439e+01 3.059990690835513227e+00
6282 2.580420000000000158e+01 2.688118497760096925e+00
6283 2.528890000000000526e+01 2.790585930320010011e+00
6284 2.509550000000000480e+01 2.790511740254823181e+00
6285 2.443769999999999953e+01 2.700419000914487722e+00
6286 2.326079999999999970e+01 3.018582657142255599e+00
6287 2.411659999999999826e+01 3.050975929436349432e+00
6288 2.431370000000000076e+01 2.704047937907166244e+00
6289 2.384280000000000399e+01 3.045815552196160070e+00
6290 2.342099999999999227e+01 2.890238315433521166e+00
6291 2.317670000000000030e+01 2.848801355043906636e+00
6292 2.360639999999999716e+01 2.991704634819420061e+00
6293 2.322150000000000247e+01 2.928779998992754319e+00
6294 2.367249999999999943e+01 2.914637070460059931e+00
6295 2.354260000000000019e+01 2.953941033940928218e+00
6296 2.322540000000000049e+01 3.051629999197150056e+00
6297 2.383469999999999800e+01 2.942881314375419777e+00
6298 2.446180000000000021e+01 2.978064277009480509e+00
6299 2.435010000000000474e+01 3.073038951022260878e+00
6300 2.492229999999999990e+01 3.190249982446516697e+00
6301 2.400190000000000623e+01 3.028803533493052313e+00
6302 2.383859999999999602e+01 3.181400181052361553e+00
6303 2.548469999999999303e+01 2.806998997238865812e+00
6304 2.461149999999999949e+01 3.074718761529255495e+00
6305 2.404039999999999822e+01 3.076529683263270254e+00
6306 2.387249999999999517e+01 3.086206409574706377e+00
6307 2.402190000000000225e+01 3.241572325970839330e+00
6308 2.417109999999999914e+01 3.042937351392565493e+00
6309 2.404340000000000188e+01 2.792789380171730507e+00
6310 2.388649999999999451e+01 3.160451629514364313e+00
6311 2.370919999999999561e+01 2.764653742876312048e+00
6312 2.511809999999999832e+01 2.988878089601514798e+00
6313 2.446049999999999613e+01 3.030851012916999210e+00
6314 2.384700000000000131e+01 2.950745429548269350e+00
6315 2.407749999999999702e+01 2.713136344251795506e+00
6316 2.398039999999999949e+01 3.038430675858838637e+00
6317 2.435920000000000130e+01 2.724758706381172235e+00
6318 2.319839999999999947e+01 2.994012051077950876e+00
6319 2.394170000000000442e+01 3.165869566248741940e+00
6320 2.230710000000000548e+01 3.024726723937221973e+00
6321 2.127779999999999916e+01 3.443610176544377843e+00
6322 2.243649999999999878e+01 3.232392884922870469e+00
6323 2.234859999999999758e+01 3.210539339737172870e+00
6324 2.248679999999999524e+01 3.247624942631153200e+00
6325 2.202329999999999899e+01 3.318945965287774857e+00
6326 2.210849999999999937e+01 3.061102546877513042e+00
6327 2.327760000000000318e+01 3.325463455219437314e+00
6328 2.336760000000000304e+01 3.246511407957779038e+00
6329 2.314780000000000726e+01 3.429706535259248401e+00
6330 2.288609999999999900e+01 3.017106420811171752e+00
6331 2.222489999999999810e+01 2.836303004705244657e+00
6332 2.200249999999999773e+01 2.619896093836547202e+00
6333 2.093710000000000448e+01 2.875933146736898482e+00
6334 2.268820000000000192e+01 2.997377972161668680e+00
6335 2.258299999999999841e+01 2.996249719232360054e+00
6336 2.350370000000000203e+01 3.039433486770190651e+00
6337 2.236180000000000589e+01 3.058239637111519471e+00
6338 2.222520000000000451e+01 3.391647617014479810e+00
6339 2.306179999999999808e+01 2.858411826172008841e+00
6340 2.238770000000000238e+01 3.015113888479172832e+00
6341 2.247300000000000253e+01 3.067633907427676832e+00
6342 2.252669999999999817e+01 3.287700596237436379e+00
6343 2.121880000000000166e+01 2.872139618472611566e+00
6344 2.300559999999999405e+01 2.880172045555612126e+00
6345 2.241780000000000683e+01 2.845701999155920259e+00
6346 2.384550000000000125e+01 2.990013886673438481e+00
6347 2.258439999999999870e+01 2.585932702527272031e+00
6348 2.159619999999999607e+01 2.843949067406095654e+00
6349 2.265169999999999817e+01 2.976334245426746072e+00
6350 2.208380000000000365e+01 2.878104561686388507e+00
6351 2.287770000000000081e+01 2.851739602505810378e+00
6352 2.376460000000000505e+01 2.956782494875130674e+00
6353 2.264040000000000319e+01 3.027712605581975414e+00
6354 2.263070000000000093e+01 2.895893772309336534e+00
6355 2.268800000000000594e+01 2.989115362444213275e+00
6356 2.261469999999999914e+01 2.992149575221800362e+00
6357 2.316090000000000160e+01 2.917920647396018641e+00
6358 2.258699999999999974e+01 3.020367211118542006e+00
6359 2.216529999999999845e+01 2.772572709686799364e+00
6360 2.165500000000000824e+01 3.010887159958008041e+00
6361 2.209740000000000038e+01 3.132889091876697840e+00
6362 2.181629999999999825e+01 3.038118801248562040e+00
6363 2.206299999999999883e+01 3.370172459978865831e+00
6364 2.246419999999999817e+01 3.093293419318639437e+00
6365 2.252179999999999538e+01 2.761433714214411417e+00
6366 2.249140000000000228e+01 3.332495814250934441e+00
6367 2.288240000000000407e+01 3.460433934060870964e+00
6368 2.168570000000000420e+01 3.373178550047417179e+00
6369 2.191649999999999920e+01 3.100481730715406226e+00
6370 2.038640000000000185e+01 3.224068022235263342e+00
6371 1.896750000000000114e+01 3.056233299749873566e+00
6372 2.054029999999999490e+01 2.878133850344698708e+00
6373 2.287529999999999930e+01 3.256717973742890404e+00
6374 2.192770000000000152e+01 3.182185450362690293e+00
6375 2.224729999999999919e+01 2.977138940409063128e+00
6376 2.230450000000000799e+01 2.972691239012219100e+00
6377 2.202680000000000149e+01 3.181603284194935544e+00
6378 2.248019999999999996e+01 3.042435514189248735e+00
6379 2.152539999999999765e+01 3.004133942087136688e+00
6380 2.165659999999999741e+01 2.976976800715787075e+00
6381 2.239470000000000027e+01 2.873468225072273174e+00
6382 2.194549999999999912e+01 2.941646865702951530e+00
6383 2.204939999999999856e+01 2.924876696888263350e+00
6384 2.176660000000000039e+01 2.982518231629104566e+00
6385 2.173710000000000164e+01 3.121994827750359747e+00
6386 2.009859999999999758e+01 2.904436932005926231e+00
6387 1.893829999999999814e+01 3.139219251740788419e+00
6388 2.033759999999999479e+01 3.272712661081017771e+00
6389 2.077280000000000015e+01 3.020858784849102641e+00
6390 2.050200000000000244e+01 3.028176685730210149e+00
6391 2.114070000000000249e+01 2.776464748650700365e+00
6392 2.067430000000000589e+01 2.722649193432749026e+00
6393 1.997619999999999507e+01 2.420069632882492439e+00
6394 2.042130000000000223e+01 2.407441064803041098e+00
6395 2.061800000000000210e+01 2.442266324543659994e+00
6396 2.031309999999999860e+01 2.468889556966856524e+00
6397 1.951920000000000144e+01 2.660298482877438531e+00
6398 2.070359999999999445e+01 2.716981857134860956e+00
6399 1.844229999999999947e+01 2.565660727863292578e+00
6400 1.953920000000000101e+01 2.841727634380184497e+00
6401 2.010050000000000026e+01 2.545828138838126531e+00
6402 1.940489999999999782e+01 2.560767102744800461e+00
6403 1.899279999999999902e+01 2.564619784295520066e+00
6404 1.979749999999999943e+01 2.771868325245627762e+00
6405 1.971659999999999258e+01 2.682307969268256542e+00
6406 2.033319999999999794e+01 2.200240054630402842e+00
6407 2.047550000000000026e+01 2.399704824035655992e+00
6408 2.077390000000000470e+01 2.175596732967762126e+00
6409 1.993809999999999860e+01 2.373575613815578134e+00
6410 2.012430000000000518e+01 2.235125043593758409e+00
6411 2.079459999999999908e+01 2.397861749976424317e+00
6412 2.003490000000000038e+01 2.232500854311146643e+00
6413 1.985849999999999937e+01 2.138832228693966275e+00
6414 1.934450000000000003e+01 2.306640085167167786e+00
6415 2.001660000000000394e+01 2.175860195876563985e+00
6416 2.009330000000000283e+01 2.117570372030171733e+00
6417 1.780989999999999895e+01 2.247523989749609097e+00
6418 1.815790000000000148e+01 2.365465479456421605e+00
6419 1.900170000000000314e+01 2.101688395195634662e+00
6420 1.958820000000000050e+01 2.188760557484532132e+00
6421 1.825660000000000238e+01 1.831125921939831924e+00
6422 1.963910000000000267e+01 1.874484973132620080e+00
6423 2.125990000000000535e+01 2.065754722734526538e+00
6424 2.147910000000000252e+01 2.209545053738438902e+00
6425 2.146490000000000364e+01 2.021845779108782715e+00
6426 1.941310000000000713e+01 2.274713589553638560e+00
6427 2.069589999999999463e+01 2.041584297671786175e+00
6428 2.036989999999999768e+01 2.363836678897254018e+00
6429 1.930179999999999652e+01 2.153369651964102349e+00
6430 2.028089999999999904e+01 2.136596563345546596e+00
6431 2.100939999999999941e+01 2.162234811948045454e+00
6432 2.059499999999999886e+01 2.204671431302179574e+00
6433 2.121210000000000306e+01 2.171709115995970052e+00
6434 2.119570000000000221e+01 2.216694904694825219e+00
6435 2.103919999999999746e+01 2.544195998346039378e+00
6436 2.223959999999998871e+01 2.321334859945888951e+00
6437 2.192729999999999535e+01 2.422734667787621810e+00
6438 2.197700000000000031e+01 2.062875173150329200e+00
6439 2.238560000000000016e+01 2.193463729355924485e+00
6440 2.183530000000000015e+01 2.115369634484715711e+00
6441 2.224430000000000263e+01 2.256250449418237380e+00
6442 2.181439999999999912e+01 2.042906875508523790e+00
6443 2.255719999999999814e+01 2.119736072722262055e+00
6444 2.208319999999999794e+01 2.064523651596173792e+00
6445 2.140050000000000097e+01 2.099743101548376956e+00
6446 2.130380000000000251e+01 1.974110470059869504e+00
6447 1.974960000000000093e+01 2.039956769639983847e+00
6448 2.172879999999999967e+01 1.926219979130110005e+00
6449 2.168949999999999889e+01 2.207656645065078749e+00
6450 2.232960000000000633e+01 2.327877555199155957e+00
6451 2.091279999999999717e+01 2.221649519613748680e+00
6452 2.342989999999999995e+01 2.167337678927767186e+00
6453 2.192680000000000362e+01 2.022905113444522840e+00
6454 2.205450000000000443e+01 2.187230701709355518e+00
6455 2.233460000000000178e+01 2.381801555965567641e+00
6456 2.127560000000000073e+01 2.315343186657217611e+00
6457 2.078529999999999944e+01 2.528057465822325600e+00
6458 2.150969999999999871e+01 2.553545854395412817e+00
6459 2.066599999999999682e+01 1.848309949656712581e+00
6460 2.146630000000000038e+01 2.435901779731686645e+00
6461 2.128190000000000026e+01 2.221438402139479074e+00
6462 2.315469999999999828e+01 2.285955133089886626e+00
6463 2.313980000000000103e+01 2.283639848575076847e+00
6464 2.189969999999999928e+01 2.548080481558618438e+00
6465 2.424469999999999814e+01 2.493699843706134622e+00
6466 2.362049999999999628e+01 2.331928575771565093e+00
6467 2.400439999999999685e+01 2.563533881578318852e+00
6468 2.167900000000000205e+01 2.787220507961291283e+00
6469 2.158590000000000231e+01 2.809635560797876686e+00
6470 2.262460000000000448e+01 2.605036921427410057e+00
6471 2.159819999999999851e+01 2.599361778975755044e+00
6472 2.331289999999999907e+01 2.651416439282972881e+00
6473 2.238469999999999871e+01 2.410709847845650344e+00
6474 2.176140000000000185e+01 3.007872278205974581e+00
6475 2.181879999999999242e+01 2.398001292326590761e+00
6476 2.188830000000000453e+01 2.536878649147412013e+00
6477 2.151079999999999615e+01 2.719904198312874666e+00
6478 2.242010000000000147e+01 2.710156560883521859e+00
6479 2.123369999999999180e+01 2.612145600938048151e+00
6480 2.157350000000000279e+01 2.379849168014645411e+00
6481 2.075090000000000501e+01 2.713298205966310217e+00
6482 2.030720000000000169e+01 2.716641740826345686e+00
6483 2.062899999999999778e+01 2.686962923078767940e+00
6484 2.023530000000000229e+01 2.273665888053915562e+00
6485 2.069839999999999947e+01 2.418189848212914494e+00
6486 2.108730000000000260e+01 2.022115419678115256e+00
6487 2.053590000000000160e+01 2.518474118290676689e+00
6488 2.163660000000000139e+01 2.538856640694783007e+00
6489 2.045439999999999969e+01 2.324541232587626016e+00
6490 2.162290000000000489e+01 2.417601986369964262e+00
6491 2.075000000000000000e+01 2.392986080193530540e+00
6492 2.062400000000000233e+01 2.638937257685373350e+00
6493 2.077999999999999758e+01 2.066642022702529058e+00
6494 1.949830000000000041e+01 2.366664296113836219e+00
6495 1.892549999999999955e+01 2.245207280519996740e+00
6496 1.804950000000000188e+01 2.070251497403153618e+00
6497 1.729719999999999658e+01 2.002705766706632584e+00
6498 1.674149999999999849e+01 2.197123943363232357e+00
6499 1.733470000000000510e+01 1.864307292401121252e+00
6500 1.620160000000000267e+01 1.803649719873568147e+00
6501 1.694869999999999877e+01 2.184771308512631904e+00
6502 1.857260000000000133e+01 2.267246440508839278e+00
6503 1.745600000000000662e+01 1.915307265166610318e+00
6504 1.659670000000000201e+01 1.896082021037064358e+00
6505 1.580860000000000198e+01 2.255515733042001703e+00
6506 1.620960000000000178e+01 2.277428897243555905e+00
6507 1.727299999999999969e+01 1.944398662826119173e+00
6508 1.857109999999999772e+01 2.224879611237426058e+00
6509 1.701350000000000051e+01 2.181727980867458783e+00
6510 1.685789999999999367e+01 2.573735669119888492e+00
6511 1.733579999999999899e+01 2.173870761567946008e+00
6512 1.846180000000000376e+01 2.264466934622804128e+00
6513 1.898650000000000304e+01 2.156263103728299324e+00
6514 1.795519999999999783e+01 2.258672178072771874e+00
6515 1.851219999999999644e+01 1.963935090067897571e+00
6516 1.848750000000000071e+01 2.186017676621120120e+00
6517 1.806060000000000088e+01 2.462715418394906486e+00
6518 1.676609999999999800e+01 2.174267116639535757e+00
6519 1.832319999999999993e+01 2.321013517410012827e+00
6520 1.673219999999999885e+01 2.199959185530495187e+00
6521 1.676079999999999970e+01 2.143500941917217517e+00
6522 1.670689999999999742e+01 2.097641769821529945e+00
6523 1.752010000000000289e+01 2.332650587743479775e+00
6524 1.808810000000000429e+01 2.362879363086486162e+00
6525 1.706810000000000116e+01 2.418250010751576529e+00
6526 1.822769999999999868e+01 2.505807297159939662e+00
6527 1.960160000000000124e+01 2.243906734247214541e+00
6528 1.803930000000000078e+01 2.104915406970075953e+00
6529 1.894810000000000372e+01 2.605354869206880863e+00
6530 1.830790000000000006e+01 2.494265335624901159e+00
6531 1.795699999999999719e+01 2.667989441508342718e+00
6532 1.755000000000000071e+01 2.329399693053984866e+00
6533 1.868130000000000734e+01 2.474231359533703767e+00
6534 1.907840000000000202e+01 2.171544658071760558e+00
6535 1.885989999999999966e+01 1.958608854391299836e+00
6536 1.890249999999999631e+01 2.111396327670387763e+00
6537 1.923839999999999861e+01 1.661698408857636311e+00
6538 1.810760000000000147e+01 1.987837119081943271e+00
6539 1.911070000000000135e+01 2.537220542345501428e+00
6540 2.037400000000000233e+01 2.115330085353110512e+00
6541 1.808959999999999724e+01 2.392434893993983014e+00
6542 1.906449999999999889e+01 2.338891284882647081e+00
6543 1.795299999999999940e+01 2.230475005464082283e+00
6544 1.802299999999999969e+01 2.725859901022060772e+00
6545 1.735310000000000130e+01 2.228317942866322454e+00
6546 1.920470000000000610e+01 2.619000208190140011e+00
6547 1.892290000000000560e+01 2.109433799506398532e+00
6548 1.874569999999999936e+01 2.358046712959690261e+00
6549 1.895030000000000570e+01 2.328208861013117748e+00
6550 2.026419999999999533e+01 2.403360863041586359e+00
6551 1.963609999999999900e+01 2.563786230265697963e+00
6552 2.031289999999999907e+01 2.381483196350543174e+00
6553 1.868489999999999540e+01 2.494600888819692219e+00
6554 1.790540000000000020e+01 2.352717660918963727e+00
6555 1.854560000000000031e+01 2.674054711856135746e+00
6556 1.950199999999999534e+01 2.492666415708287175e+00
6557 1.934979999999999478e+01 2.374381493778958685e+00
6558 1.919169999999999732e+01 2.349869256043833232e+00
6559 1.898239999999999839e+01 2.353106026510492832e+00
6560 1.924189999999999756e+01 2.703933051038800883e+00
6561 1.844069999999999965e+01 2.563339876118654548e+00
6562 1.885629999999999740e+01 2.385584792142169341e+00
6563 1.874499999999999744e+01 2.078759803344292223e+00
6564 1.871669999999999945e+01 2.458259589730099837e+00
6565 1.969800000000000040e+01 2.226590626945150753e+00
6566 1.903570000000000206e+01 2.226253083209543515e+00
6567 1.961170000000000258e+01 2.176906029322349667e+00
6568 2.046000000000000085e+01 2.124367195190134616e+00
6569 2.086789999999999878e+01 2.288305371776240271e+00
6570 1.909579999999999700e+01 2.347480838686441640e+00
6571 2.008179999999999765e+01 2.283532213041891357e+00
6572 2.007120000000000459e+01 2.227353599678326468e+00
6573 2.036309999999999576e+01 2.503195468695962322e+00
6574 1.992329999999999401e+01 2.446473269933681305e+00
6575 2.061430000000000362e+01 2.340358754657071660e+00
6576 1.986420000000000385e+01 2.566408873893635256e+00
6577 1.970210000000000861e+01 2.795507006698427332e+00
6578 1.893740000000000379e+01 2.613042621542939425e+00
6579 2.000209999999999866e+01 2.480698128450940843e+00
6580 2.021500000000000341e+01 2.323200303460724037e+00
6581 2.022930000000000206e+01 2.198022961777242212e+00
6582 2.116220000000000212e+01 2.483085217627457819e+00
6583 2.009280000000000044e+01 2.177450892213186329e+00
6584 1.930930000000000035e+01 2.232427067229744821e+00
6585 1.868020000000000280e+01 2.304687236481340662e+00
6586 2.001380000000000337e+01 2.594834046331287336e+00
6587 1.938899999999999935e+01 2.438609940109323748e+00
6588 2.120029999999999859e+01 2.210128795002680668e+00
6589 2.048740000000000094e+01 2.358133637434486118e+00
6590 2.183680000000000021e+01 2.336310894979518604e+00
6591 2.059450000000000358e+01 2.657259923774864863e+00
6592 2.013239999999999696e+01 2.670700773579848253e+00
6593 1.921620000000000417e+01 2.460176938352198750e+00
6594 2.044729999999999848e+01 2.338121925926875289e+00
6595 1.895260000000000389e+01 2.397794941607809704e+00
6596 1.706409999999999982e+01 2.388618013517439742e+00
6597 1.782319999999999638e+01 2.559070762601143301e+00
6598 1.919350000000000378e+01 2.163025525161458074e+00
6599 1.719279999999999831e+01 2.258301786298722025e+00
6600 1.639649999999999608e+01 2.095137461480749419e+00
6601 1.773109999999999786e+01 2.336450811487372103e+00
6602 1.819729999999999848e+01 2.704765431696434685e+00
6603 1.700260000000000105e+01 2.341659997096077195e+00
6604 1.921450000000000102e+01 2.573916617239182969e+00
6605 1.911619999999999919e+01 2.532439353271860316e+00
6606 1.891980000000000217e+01 2.329771290921063720e+00
6607 1.747199999999999775e+01 2.354533299828227122e+00
6608 1.705780000000000385e+01 2.465809434648184695e+00
6609 1.843910000000000338e+01 2.414708055749183124e+00
6610 1.723369999999999891e+01 2.817548890525237493e+00
6611 1.840960000000000463e+01 2.616526159242440919e+00
6612 1.682699999999999818e+01 2.896275330489144206e+00
6613 1.708080000000000354e+01 2.785396161769452927e+00
6614 1.656070000000000064e+01 3.076244219905175381e+00
6615 1.748710000000000164e+01 3.241579407403125668e+00
6616 1.639479999999999649e+01 2.908244372125560862e+00
6617 1.585529999999999973e+01 2.966098466083012308e+00
6618 1.631380000000000052e+01 2.967642242252256590e+00
6619 1.642720000000000269e+01 3.110305024913150973e+00
6620 1.691250000000000142e+01 2.952084591013611092e+00
6621 1.639890000000000470e+01 3.110132428772125479e+00
6622 1.645850000000000080e+01 3.258240372118054839e+00
6623 1.514509999999999579e+01 2.961809918698362409e+00
6624 1.549590000000000067e+01 3.001172200074497365e+00
6625 1.623669999999999902e+01 2.966511018098533459e+00
6626 1.649530000000000385e+01 3.003606282537709671e+00
6627 1.725140000000000029e+01 2.964729812647351359e+00
6628 1.658480000000000132e+01 3.187321889612029668e+00
6629 1.698870000000000147e+01 2.936962085301749070e+00
6630 1.761890000000000001e+01 3.126826156744247243e+00
6631 1.703460000000000107e+01 3.153875895148697595e+00
6632 1.786360000000000525e+01 3.235513155899694127e+00
6633 1.678020000000000067e+01 3.160430049534398211e+00
6634 1.813640000000000541e+01 3.083945896412580989e+00
6635 1.679899999999999949e+01 2.936756305858557070e+00
6636 1.629510000000000147e+01 2.987849525076522017e+00
6637 1.663680000000000092e+01 2.938205475796408006e+00
6638 1.542110000000000092e+01 3.146852364585920103e+00
6639 1.650730000000000075e+01 3.082322366414647963e+00
6640 1.446470000000000233e+01 2.970015841792767120e+00
6641 1.394369999999999798e+01 3.020083874745864705e+00
6642 1.493560000000000265e+01 2.519611148967237479e+00
6643 1.574700000000000344e+01 2.752009781959358747e+00
6644 1.513509999999999778e+01 2.894450779422583331e+00
6645 1.684240000000000137e+01 2.705930213808183105e+00
6646 1.547919999999999519e+01 2.749512214557338297e+00
6647 1.504920000000000258e+01 2.699125559880458436e+00
6648 1.563020000000000209e+01 2.722616970489973198e+00
6649 1.485729999999999862e+01 2.453176070016173771e+00
6650 1.546939999999999849e+01 2.711760791810368776e+00
6651 1.472489999999999988e+01 2.489287388892652331e+00
6652 1.522509999999999764e+01 2.487165218577165771e+00
6653 1.550609999999999822e+01 2.530939612969855368e+00
6654 1.579519999999999946e+01 2.506286569409013065e+00
6655 1.814140000000000086e+01 2.613623039384218583e+00
6656 1.570640000000000214e+01 2.584987946200136388e+00
6657 1.660400000000000276e+01 2.428166118699460085e+00
6658 1.711359999999999815e+01 2.511842433752563331e+00
6659 1.649950000000000117e+01 2.965047374410735959e+00
6660 1.640149999999999864e+01 2.792790413278446682e+00
6661 1.598920000000000030e+01 3.082990285096596672e+00
6662 1.545579999999999998e+01 3.137647505377236801e+00
6663 1.668839999999999790e+01 2.538921176799310953e+00
6664 1.616939999999999955e+01 2.878644250684686323e+00
6665 1.505909999999999727e+01 2.796731596792942032e+00
6666 1.682779999999999632e+01 2.718895876638161901e+00
6667 1.721929999999999694e+01 2.557719840111500442e+00
6668 1.713819999999999766e+01 2.388554114522004834e+00
6669 1.638490000000000535e+01 2.441906723136655799e+00
6670 1.666980000000000217e+01 2.313467252415732922e+00
6671 1.519919999999999938e+01 2.391054323515047209e+00
6672 1.580789999999999829e+01 2.736436992605530971e+00
6673 1.656390000000000029e+01 2.753820192841209824e+00
6674 1.557419999999999938e+01 2.616435316991421622e+00
6675 1.494140000000000157e+01 2.866279840141224167e+00
6676 1.688259999999999650e+01 2.849336170408820035e+00
6677 1.610990000000000322e+01 3.175483710318791619e+00
6678 1.561770000000000280e+01 3.310234100558448134e+00
6679 1.573720000000000141e+01 3.065460925864167852e+00
6680 1.532400000000000162e+01 3.246162150909901456e+00
6681 1.600369999999999848e+01 3.115339625225474141e+00
6682 1.639559999999999818e+01 2.732374873987827968e+00
6683 1.684240000000000137e+01 3.174597015685612700e+00
6684 1.584000000000000341e+01 2.800377353143679748e+00
6685 1.529449999999999932e+01 2.869791538160916922e+00
6686 1.667480000000000473e+01 2.947205425144300950e+00
6687 1.702989999999999782e+01 2.802481733125123942e+00
6688 1.581579999999999941e+01 2.682108474316428293e+00
6689 1.620400000000000063e+01 2.845197198789566784e+00
6690 1.738570000000000704e+01 2.887827474157692809e+00
6691 1.569209999999999638e+01 2.939225781477155852e+00
6692 1.566639999999999588e+01 3.079600557215172341e+00
6693 1.500130000000000052e+01 3.020323649958726264e+00
6694 1.646419999999999817e+01 3.107372746871543079e+00
6695 1.702179999999999893e+01 2.911875304335678649e+00
6696 1.449609999999999843e+01 2.923408311286673555e+00
6697 1.788940000000000197e+01 2.931476372410325215e+00
6698 1.492049999999999876e+01 2.915406037329962619e+00
6699 1.538670000000000115e+01 2.957905786278528293e+00
6700 1.624560000000000315e+01 2.794752654887369125e+00
6701 1.676790000000000092e+01 2.890098533700883543e+00
6702 1.724409999999999954e+01 2.975676186096195330e+00
6703 1.587499999999999645e+01 2.614211517838600507e+00
6704 1.609799999999999898e+01 2.653828768025547902e+00
6705 1.638889999999999958e+01 2.603776619547076177e+00
6706 1.652539999999999765e+01 2.695322072035176930e+00
6707 1.642490000000000094e+01 2.658378963673162954e+00
6708 1.629639999999999844e+01 2.817218277308309649e+00
6709 1.702080000000000126e+01 2.732954812652415466e+00
6710 1.905300000000000082e+01 2.546907059552821373e+00
6711 1.692670000000000030e+01 2.812295891349272381e+00
6712 1.663749999999999929e+01 2.337574048559745155e+00
6713 1.814750000000000085e+01 2.460502469517150903e+00
6714 1.720319999999999894e+01 2.592728622127660643e+00
6715 1.734189999999999898e+01 2.593996084133513680e+00
6716 1.702599999999999980e+01 2.881055028978099841e+00
6717 1.708380000000000010e+01 2.720703923252215883e+00
6718 1.841450000000000031e+01 2.888183486640002240e+00
6719 1.723400000000000176e+01 2.977715202970223185e+00
6720 1.845200000000000173e+01 2.918992788617333467e+00
6721 1.892670000000000030e+01 2.749014037887038242e+00
6722 1.862659999999999982e+01 2.815392376206200531e+00
6723 1.804709999999999681e+01 2.998649458422907532e+00
6724 1.802669999999999817e+01 2.824845195847022428e+00
6725 1.873369999999999891e+01 2.674281325982739599e+00
6726 1.824179999999999779e+01 2.599905444049840142e+00
6727 1.797360000000000468e+01 2.488134172829109758e+00
6728 1.788909999999999911e+01 2.566142978187302415e+00
6729 1.827260000000000062e+01 2.770119055564219224e+00
6730 1.662969999999999970e+01 2.426451571843130761e+00
6731 1.677610000000000312e+01 2.523750909757140892e+00
6732 1.703439999999999799e+01 2.768856049346010817e+00
6733 1.715459999999999852e+01 2.378978678340770703e+00
6734 1.817269999999999897e+01 2.355830743177445896e+00
6735 1.732950000000000301e+01 2.738537100807655555e+00
6736 1.642869999999999919e+01 2.680550587192862100e+00
6737 1.802709999999999724e+01 2.675189083877997476e+00
6738 1.841959999999999553e+01 2.725594933587894175e+00
6739 1.861400000000000077e+01 2.793269317484441405e+00
6740 1.723359999999999559e+01 2.605381108782359512e+00
6741 1.801190000000000069e+01 3.013795089998654309e+00
6742 1.762899999999999778e+01 2.911124746554155873e+00
6743 1.801650000000000063e+01 2.516495436614181624e+00
6744 1.827520000000000522e+01 2.759078606709131076e+00
6745 1.710020000000000095e+01 2.803944061139593824e+00
6746 1.819109999999999872e+01 2.993780126278481113e+00
6747 1.905290000000000106e+01 2.405064731873136186e+00
6748 1.792430000000000589e+01 2.521118246036864630e+00
6749 1.788759999999999906e+01 2.378944537394682257e+00
6750 1.868029999999999902e+01 2.414491633967697393e+00
6751 1.764319999999999666e+01 2.188612911869067812e+00
6752 2.032049999999999912e+01 2.058992844208060724e+00
6753 1.881559999999999988e+01 2.143700229043230543e+00
6754 1.896890000000000143e+01 2.535027933672526324e+00
6755 1.634360000000000213e+01 2.219655138078886480e+00
6756 1.813240000000000052e+01 2.159546943689810039e+00
6757 1.693499999999999872e+01 2.092623508899773110e+00
6758 1.691159999999999997e+01 2.068300152782472701e+00
6759 1.845260000000000389e+01 2.197314331633050344e+00
6760 1.592129999999999868e+01 2.358552853022378049e+00
6761 1.667730000000000246e+01 2.467282756495493334e+00
6762 1.771999999999999886e+01 2.271371046306613017e+00
6763 1.697969999999999757e+01 2.238669937820222167e+00
6764 1.740530000000000399e+01 2.176310779851995392e+00
6765 1.835409999999999542e+01 2.430936606433824476e+00
6766 1.860050000000000026e+01 2.336768641200921426e+00
6767 1.819500000000000028e+01 2.379128834258456227e+00
6768 1.847509999999999764e+01 2.562868832870695002e+00
6769 1.877789999999999537e+01 2.452344795190921189e+00
6770 1.896910000000000096e+01 2.497505334228537599e+00
6771 1.897429999999999950e+01 2.822990198442070220e+00
6772 2.022020000000000550e+01 2.533175741633414635e+00
6773 1.972039999999999793e+01 2.536309255985949473e+00
6774 1.941510000000000247e+01 2.312077352620365733e+00
6775 2.035569999999999879e+01 2.481503107090539118e+00
6776 1.916950000000000287e+01 2.380851285254919514e+00
6777 2.027310000000000301e+01 2.603344883894563200e+00
6778 2.090709999999999624e+01 2.458082641918289735e+00
6779 2.030699999999999505e+01 2.202259346671049389e+00
6780 1.969269999999999854e+01 2.311561013795655928e+00
6781 1.808089999999999620e+01 2.344291348041023682e+00
6782 1.898750000000000071e+01 2.240781295106686333e+00
6783 1.873069999999999879e+01 2.324162262084985997e+00
6784 1.966790000000000305e+01 1.944647082249115977e+00
6785 2.044299999999999784e+01 2.158653357998916889e+00
6786 1.955400000000000205e+01 2.004255869393924971e+00
6787 1.871689999999999898e+01 2.518620534042395054e+00
6788 2.001360000000000383e+01 2.088307408405189580e+00
6789 1.842809999999999704e+01 2.167994147708891095e+00
6790 1.945179999999999865e+01 2.330534918854467286e+00
6791 1.928520000000000323e+01 2.569979009252799429e+00
6792 1.930239999999999867e+01 2.263870829354007075e+00
6793 1.939930000000000376e+01 2.799288850851229693e+00
6794 1.772010000000000218e+01 2.275974313233784851e+00
6795 1.741020000000000323e+01 2.527993545877837089e+00
6796 1.650339999999999918e+01 2.235812986812626857e+00
6797 1.853920000000000101e+01 2.170369433529693026e+00
6798 1.718149999999999977e+01 2.192955228111144184e+00
6799 1.761600000000000321e+01 2.143329850956216642e+00
6800 1.849450000000000216e+01 2.290322752910602055e+00
6801 1.810279999999999490e+01 2.171026047287318850e+00
6802 1.752210000000000178e+01 2.541738183704214560e+00
6803 1.828420000000000556e+01 2.536007363553978156e+00
6804 1.848440000000000083e+01 2.068257607746191606e+00
6805 1.836110000000000397e+01 2.538212224086078717e+00
6806 1.880720000000000169e+01 2.491594980730214459e+00
6807 1.877940000000000254e+01 2.306979100902303514e+00
6808 1.879109999999999303e+01 2.417935847887614731e+00
6809 1.864989999999999526e+01 2.111110343989626603e+00
6810 1.845439999999999969e+01 2.342962648443205342e+00
6811 1.942600000000000193e+01 2.207055799022761278e+00
6812 1.770019999999999882e+01 2.689779773141288466e+00
6813 1.998739999999999739e+01 2.499409308616737935e+00
6814 1.822269999999999612e+01 2.656094561663797649e+00
6815 1.857740000000000080e+01 2.522284318232185463e+00
6816 1.862740000000000151e+01 2.483962413564262839e+00
6817 1.868549999999999756e+01 2.590581070435743261e+00
6818 1.833290000000000219e+01 2.443603147914980234e+00
6819 1.765950000000000131e+01 2.165349545108133267e+00
6820 1.797159999999999869e+01 2.622384055015588356e+00
6821 1.673819999999999908e+01 2.641952033629679342e+00
6822 1.759160000000000323e+01 2.536421599813405869e+00
6823 1.885050000000000381e+01 2.509699910845915927e+00
6824 1.811449999999999960e+01 2.466898322286510403e+00
6825 1.954779999999999873e+01 2.209039924492086193e+00
6826 2.042999999999999616e+01 2.439399268262577802e+00
6827 1.860869999999999536e+01 2.461040869327447922e+00
6828 1.826749999999999829e+01 2.453854431807233283e+00
6829 1.703200000000000003e+01 2.178650632845936741e+00
6830 1.817460000000000164e+01 2.456469383485167413e+00
6831 1.808670000000000044e+01 2.622774776929959195e+00
6832 1.768849999999999767e+01 2.166899312958495472e+00
6833 1.725269999999999726e+01 2.376226493939497697e+00
6834 1.793489999999999540e+01 2.202434842282513294e+00
6835 1.857260000000000133e+01 2.269180268731419758e+00
6836 1.872299999999999542e+01 2.802250078062270333e+00
6837 1.718839999999999790e+01 2.477750161335883661e+00
6838 1.732179999999999609e+01 2.347139539524652374e+00
6839 1.819720000000000226e+01 2.554355724639776781e+00
6840 1.781330000000000169e+01 2.285911330410696607e+00
6841 1.861580000000000013e+01 2.525767455249988025e+00
6842 1.976379999999999981e+01 2.573668196951580445e+00
6843 1.790409999999999968e+01 2.752651184676329521e+00
6844 1.793239999999999412e+01 2.412231622792471608e+00
6845 1.795129999999999981e+01 2.608759504151350495e+00
6846 1.734039999999999893e+01 2.226277905383781786e+00
6847 1.788860000000000383e+01 2.352296454956304572e+00
6848 1.912979999999999592e+01 2.442314866678741314e+00
6849 1.916749999999999687e+01 2.253987163339667088e+00
6850 1.923859999999999815e+01 2.430405400751076250e+00
6851 2.000319999999999965e+01 2.453858469431356326e+00
6852 1.860389999999999588e+01 2.676530871202496886e+00
6853 1.900829999999999842e+01 2.495142695418440137e+00
6854 1.796269999999999811e+01 2.459157821389265308e+00
6855 1.970450000000000657e+01 2.005060725389632204e+00
6856 1.895790000000000219e+01 2.031666762660648384e+00
6857 1.948270000000000124e+01 2.365165163471675935e+00
6858 1.893389999999999773e+01 2.146471440410983256e+00
6859 1.722210000000000107e+01 2.527557026953100916e+00
6860 1.860849999999999937e+01 2.345311056661780746e+00
6861 1.828490000000000038e+01 2.623733592516587887e+00
6862 1.733169999999999433e+01 2.607829869930168520e+00
6863 1.829520000000000124e+01 2.692398164833722962e+00
6864 1.969829999999999970e+01 2.503478611951778010e+00
6865 1.989739999999999753e+01 2.522112156903415947e+00
6866 2.069999999999999574e+01 2.375723294072775715e+00
6867 1.975570000000000093e+01 2.391760408255809711e+00
6868 1.938349999999999795e+01 2.529119003230176244e+00
6869 1.988990000000000435e+01 2.298342177418323473e+00
6870 1.887389999999999901e+01 2.406744094103068665e+00
6871 1.853200000000000358e+01 2.138791834190508556e+00
6872 1.921170000000000044e+01 2.427477944390020070e+00
6873 1.996880000000000166e+01 2.556783320502541201e+00
6874 1.979859999999999332e+01 2.360666654146662768e+00
6875 2.109639999999999560e+01 2.301416390399615874e+00
6876 2.098159999999999670e+01 1.945514241017011869e+00
6877 2.020559999999999690e+01 2.068504129074921760e+00
6878 2.078810000000000358e+01 2.215117817295504388e+00
6879 1.943580000000000041e+01 2.018506526618133012e+00
6880 2.082060000000000244e+01 2.199881244976646055e+00
6881 1.952759999999999962e+01 2.459194766991829706e+00
6882 1.957949999999999946e+01 2.298832743480916818e+00
6883 2.047259999999999991e+01 2.447647611891874853e+00
6884 1.968960000000000221e+01 2.590077221242640615e+00
6885 1.888710000000000022e+01 2.670515627084028232e+00
6886 1.941189999999999927e+01 2.300400157472608065e+00
6887 1.778169999999999717e+01 2.472515235645677656e+00
6888 1.843189999999999884e+01 2.526518170229535176e+00
6889 1.784579999999999700e+01 2.725642677975233408e+00
6890 1.837500000000000000e+01 2.668436013847812482e+00
6891 1.841310000000000002e+01 2.548294289225637943e+00
6892 1.756580000000000297e+01 2.781175384257525973e+00
6893 1.622639999999999816e+01 2.893203712495890034e+00
6894 1.748169999999999646e+01 2.643379000540785118e+00
6895 1.807500000000000284e+01 2.771943904555068450e+00
6896 1.705359999999999943e+01 2.570813216085524378e+00
6897 1.682310000000000016e+01 2.290992161597241061e+00
6898 1.732090000000000174e+01 2.458018186364779201e+00
6899 1.759679999999999822e+01 2.598057512450407280e+00
6900 1.742659999999999698e+01 2.360434790880697076e+00
6901 1.857460000000000377e+01 2.391963572465099386e+00
6902 1.826360000000000383e+01 2.480960215722936457e+00
6903 1.859989999999999810e+01 2.684767854861943359e+00
6904 1.880809999999999960e+01 2.348371004441163645e+00
6905 1.836880000000000024e+01 2.519015100788401185e+00
6906 1.875139999999999674e+01 2.304507704912265531e+00
6907 1.728639999999999688e+01 2.676652652474728278e+00
6908 1.602899999999999636e+01 2.317773586871676894e+00
6909 1.701989999999999981e+01 2.181303038209042366e+00
6910 1.589269999999999605e+01 2.589159661067659712e+00
6911 1.793820000000000192e+01 2.412960927574252956e+00
6912 1.655369999999999919e+01 2.181825566011178719e+00
6913 1.659319999999999951e+01 2.269624662361598766e+00
6914 1.720960000000000178e+01 2.387740390410984848e+00
6915 1.673720000000000141e+01 2.313010987436073584e+00
6916 1.549110000000000298e+01 2.459958124541960167e+00
6917 1.842619999999999436e+01 2.278637447686665318e+00
6918 1.822919999999999874e+01 2.880416912184761813e+00
6919 1.743700000000000117e+01 2.672986159709773268e+00
6920 1.897219999999999729e+01 2.526788267346514516e+00
6921 1.898969999999999203e+01 2.508432819610682873e+00
6922 1.978640000000000043e+01 2.400900021242033500e+00
6923 1.820519999999999783e+01 2.508297749072067262e+00
6924 2.083579999999999899e+01 2.212796494935763469e+00
6925 1.875240000000000151e+01 2.185131525103237049e+00
6926 1.981039999999999779e+01 2.401610299778046631e+00
6927 2.023719999999999786e+01 2.319195058204462256e+00
6928 2.005480000000000018e+01 2.271333438313273945e+00
6929 2.064559999999999462e+01 2.434643304880613979e+00
6930 2.081909999999999883e+01 2.452499699184487181e+00
6931 1.910840000000000316e+01 2.673988657791951162e+00
6932 2.089529999999999887e+01 2.254112716902151536e+00
6933 2.006569999999999965e+01 2.146720675938069256e+00
6934 2.013360000000000127e+01 2.126596718233149108e+00
6935 1.930209999999999937e+01 1.992224865445665571e+00
6936 1.920159999999999911e+01 2.252097451710294074e+00
6937 2.042970000000000041e+01 2.268463237634676499e+00
6938 2.103329999999999700e+01 2.177410473590131179e+00
6939 2.078780000000000072e+01 2.216532219030438178e+00
6940 2.075329999999999941e+01 2.230933378767729458e+00
6941 2.061850000000000094e+01 2.442845818405246838e+00
6942 1.928790000000000049e+01 2.491923727665033894e+00
6943 2.015899999999999892e+01 2.594380671759639601e+00
6944 1.975050000000000239e+01 2.646616810666024389e+00
6945 1.996840000000000614e+01 2.315615817012830924e+00
6946 1.969160000000000466e+01 2.291728603478168758e+00
6947 1.991780000000000328e+01 2.465307246166286603e+00
6948 1.947400000000000020e+01 2.341210558664042818e+00
6949 2.008549999999999969e+01 2.254004119894193803e+00
6950 1.984320000000000306e+01 2.174746074372821969e+00
6951 1.995570000000000022e+01 2.287123396430546407e+00
6952 1.987450000000000117e+01 2.272761329858461021e+00
6953 2.042970000000000041e+01 2.049782793493007738e+00
6954 1.964799999999999969e+01 2.327713622849683528e+00
6955 1.936880000000000024e+01 2.112110008498610192e+00
6956 1.781850000000000023e+01 1.987209295091989070e+00
6957 1.921199999999999619e+01 1.970565997372328626e+00
6958 1.865770000000000195e+01 1.990656957011930794e+00
6959 1.877489999999999881e+01 2.157227643180014365e+00
6960 1.916029999999999944e+01 1.986657650552807075e+00
6961 1.798440000000000083e+01 1.811704926857572007e+00
6962 1.743119999999999692e+01 1.894984983581664340e+00
6963 1.851739999999999853e+01 1.954878088782009415e+00
6964 1.684309999999999974e+01 2.047628734536610207e+00
6965 1.610529999999999617e+01 2.003544072512506435e+00
6966 1.713700000000000401e+01 1.788420084879388527e+00
6967 1.605180000000000362e+01 1.805506036544879622e+00
6968 1.679990000000000094e+01 1.933453711496605498e+00
6969 1.658359999999999701e+01 2.068011835556073041e+00
6970 1.871539999999999537e+01 2.058114730038148377e+00
6971 1.625670000000000215e+01 1.838433887987272586e+00
6972 1.671670000000000300e+01 1.975023688592113968e+00
6973 1.686890000000000001e+01 2.029874906121064360e+00
6974 1.851230000000000331e+01 1.817631351649723337e+00
6975 1.770429999999999993e+01 1.864079451230552742e+00
6976 1.717650000000000432e+01 2.176654440305120897e+00
6977 1.869760000000000133e+01 2.127746813415543059e+00
6978 1.736639999999999873e+01 2.151097794615576930e+00
6979 1.820910000000000295e+01 1.857345464500344434e+00
6980 1.792150000000000176e+01 1.814616351326086452e+00
6981 1.626859999999999928e+01 1.961983142639100119e+00
6982 1.674889999999999901e+01 2.104223161763029815e+00
6983 1.577549999999999741e+01 2.151725422190294168e+00
6984 1.628630000000000067e+01 2.244443715155271857e+00
6985 1.632150000000000389e+01 2.064913199749567774e+00
6986 1.514079999999999870e+01 1.841391049723007489e+00
6987 1.555359999999999943e+01 1.833093683367001292e+00
6988 1.630440000000000111e+01 2.288586131654214206e+00
6989 1.666150000000000020e+01 2.311222214002798481e+00
6990 1.649239999999999640e+01 2.099650642845137583e+00
6991 1.630330000000000013e+01 2.150684705041629119e+00
6992 1.571830000000000283e+01 2.063267050214295129e+00
6993 1.785709999999999553e+01 2.116231838551721367e+00
6994 1.442209999999999681e+01 1.792842827606480283e+00
6995 1.620579999999999998e+01 2.098539351072550296e+00
6996 1.698850000000000193e+01 1.721319125699821928e+00
6997 1.614649999999999963e+01 1.928783726211935834e+00
6998 1.637590000000000146e+01 1.908422522530060395e+00
6999 1.741040000000000276e+01 1.830690282926088042e+00
7000 1.700090000000000146e+01 2.228088708848909416e+00
7001 1.666870000000000118e+01 2.113225532332031698e+00
7002 1.601580000000000226e+01 2.508454105220982555e+00
7003 1.640440000000000254e+01 2.207823095721212603e+00
7004 1.703860000000000241e+01 2.439923988979984415e+00
7005 1.632969999999999899e+01 2.412929841603355996e+00
7006 1.547289999999999921e+01 2.214357871821987178e+00
7007 1.525399999999999956e+01 2.436109712225621671e+00
7008 1.461959999999999482e+01 2.379860221105432938e+00
7009 1.544019999999999904e+01 2.004753296044178956e+00
7010 1.620909999999999940e+01 2.110989233629579687e+00
7011 1.643020000000000280e+01 2.190583006416328526e+00
7012 1.655959999999999610e+01 2.144452984329570100e+00
7013 1.684969999999999857e+01 2.268180336855956103e+00
7014 1.638640000000000185e+01 2.460179892203007590e+00
7015 1.540170000000000172e+01 2.186965491382979909e+00
7016 1.644930000000000092e+01 2.103664331707888913e+00
7017 1.657449999999999690e+01 2.162516164679469277e+00
7018 1.556780000000000008e+01 2.110920706232235489e+00
7019 1.605409999999999826e+01 2.196251493909565866e+00
7020 1.733250000000000313e+01 2.264803009645651066e+00
7021 1.670410000000000039e+01 2.380367359148583439e+00
7022 1.672840000000000060e+01 2.470549396794162522e+00
7023 1.643690000000000140e+01 2.116416236117082406e+00
7024 1.669359999999999644e+01 2.273764988295844169e+00
7025 1.814439999999999742e+01 2.126574022224478888e+00
7026 1.726559999999999917e+01 2.307710690706267886e+00
7027 1.745660000000000167e+01 2.391111720936518470e+00
7028 1.742140000000000200e+01 2.838213764324315047e+00
7029 1.658030000000000115e+01 2.653511989891887080e+00
7030 1.717779999999999774e+01 2.589706191443345684e+00
7031 1.607460000000000022e+01 2.466920667958335756e+00
7032 1.659779999999999944e+01 2.721879469778189620e+00
7033 1.732359999999999900e+01 2.699428226865830283e+00
7034 1.642880000000000251e+01 2.612898082206804862e+00
7035 1.599910000000000210e+01 2.513322487167136465e+00
7036 1.660419999999999874e+01 2.319484289233276542e+00
7037 1.712460000000000093e+01 2.932351410046210471e+00
7038 1.764590000000000103e+01 2.597801505985397608e+00
7039 1.773230000000000217e+01 2.734325986509289486e+00
7040 1.585219999999999985e+01 2.762835468861654764e+00
7041 1.604929999999999879e+01 2.558371767452885415e+00
7042 1.601160000000000139e+01 2.527046940996545921e+00
7043 1.769559999999999533e+01 2.313070576528091227e+00
7044 1.658030000000000115e+01 2.414507560663250008e+00
7045 1.577249999999999730e+01 2.596102906762365325e+00
7046 1.557410000000000139e+01 2.388597470169472103e+00
7047 1.572630000000000017e+01 2.757239639657749652e+00
7048 1.460140000000000171e+01 2.431172096335428190e+00
7049 1.515500000000000114e+01 2.840746826100488676e+00
7050 1.353590000000000160e+01 2.696398361611280770e+00
7051 1.460869999999999891e+01 2.638323909321977023e+00
7052 1.512729999999999997e+01 2.641994231731023657e+00
7053 1.480359999999999943e+01 2.874239878994096831e+00
7054 1.673370000000000246e+01 2.395719935739568207e+00
7055 1.614330000000000354e+01 2.605915489899854887e+00
7056 1.600170000000000314e+01 2.721141466462190017e+00
7057 1.551329999999999742e+01 2.850249189193814647e+00
7058 1.540779999999999816e+01 2.846765674937085322e+00
7059 1.457470000000000176e+01 2.835329055065742843e+00
7060 1.589119999999999777e+01 2.815400784613089069e+00
7061 1.637140000000000128e+01 2.776154907781624104e+00
7062 1.365169999999999995e+01 2.785754834959458304e+00
7063 1.561960000000000015e+01 2.619171783598777115e+00
7064 1.595779999999999710e+01 2.947772297515532269e+00
7065 1.783829999999999671e+01 2.807274970589806795e+00
7066 1.740839999999999677e+01 2.912924910120409994e+00
7067 1.754230000000000089e+01 2.773860486848608531e+00
7068 1.751300000000000168e+01 2.650672005360150241e+00
7069 1.769480000000000075e+01 2.615307260724827110e+00
7070 1.708099999999999596e+01 2.557503356791540838e+00
7071 1.690000000000000213e+01 2.697325134276548297e+00
7072 1.686819999999999808e+01 2.661373549128344340e+00
7073 1.635810000000000031e+01 3.076032867916075997e+00
7074 1.769149999999999778e+01 2.945906215835799813e+00
7075 1.797200000000000131e+01 2.941630318377888464e+00
7076 1.822630000000000194e+01 2.719016813206567296e+00
7077 1.725450000000000017e+01 2.763032969853960630e+00
7078 1.775059999999999860e+01 2.998531659329278121e+00
7079 1.646750000000000469e+01 2.387573440231734789e+00
7080 1.763919999999999888e+01 2.828857261863878314e+00
7081 1.661959999999999837e+01 2.782449092436373839e+00
7082 1.610000000000000142e+01 2.902773587450457438e+00
7083 1.693760000000000332e+01 2.734169887186968406e+00
7084 1.812669999999999959e+01 2.559961036910522569e+00
7085 1.918920000000000314e+01 2.091354637071388467e+00
7086 1.742650000000000077e+01 2.040030012646872670e+00
7087 1.817150000000000176e+01 2.340029553766362014e+00
7088 1.869140000000000512e+01 2.343055268660984680e+00
7089 1.876790000000000447e+01 2.199163485168849075e+00
7090 1.861389999999999745e+01 2.464183855660936118e+00
7091 1.960889999999999844e+01 2.630020314465270292e+00
7092 1.859370000000000189e+01 2.471382635388538862e+00
7093 1.628080000000000283e+01 2.485847897197251744e+00
7094 1.788820000000000121e+01 2.461799426842080862e+00
7095 1.740319999999999823e+01 2.685182695460403668e+00
7096 1.809960000000000235e+01 2.541334630071372391e+00
7097 1.783349999999999369e+01 2.697952981892012048e+00
7098 1.600070000000000192e+01 2.473872773709270501e+00
7099 1.655180000000000007e+01 2.611114987510124941e+00
7100 1.654350000000000165e+01 2.606476580078938454e+00
7101 1.792079999999999984e+01 2.734538869352564294e+00
7102 1.761169999999999902e+01 2.488980988376568781e+00
7103 1.634920000000000329e+01 2.407372432341950308e+00
7104 1.753739999999999810e+01 2.275872318914222259e+00
7105 1.871150000000000446e+01 2.460430970887010904e+00
7106 1.864399999999999835e+01 2.319692580925325931e+00
7107 1.806670000000000087e+01 2.495219138773185907e+00
7108 1.704639999999999844e+01 2.749027342897847337e+00
7109 1.663450000000000273e+01 2.414241740692096183e+00
7110 1.881679999999999708e+01 2.631704392214292643e+00
7111 1.957840000000000558e+01 2.558765401907724168e+00
7112 1.813219999999999388e+01 2.200203240157599271e+00
7113 1.670559999999999690e+01 2.554986131469209720e+00
7114 1.597520000000000095e+01 2.575202878998080092e+00
7115 1.554089999999999705e+01 2.682206627853267911e+00
7116 1.656910000000000238e+01 2.383138593221132862e+00
7117 1.665369999999999706e+01 2.371965634342116491e+00
7118 1.624160000000000181e+01 2.386948711640029863e+00
7119 1.745840000000000103e+01 2.430887502950310974e+00
7120 1.705829999999999913e+01 2.550971677714199970e+00
7121 1.669099999999999895e+01 2.592548776783187403e+00
7122 1.758749999999999858e+01 2.439920431591981131e+00
7123 1.677949999999999875e+01 2.276928306403168456e+00
7124 1.721859999999999857e+01 2.389196756652745890e+00
7125 1.873270000000000124e+01 2.636389242979875647e+00
7126 1.832430000000000092e+01 2.602740248372856779e+00
7127 1.783700000000000685e+01 2.492182348866149866e+00
7128 1.790139999999999887e+01 2.472581564276495225e+00
7129 1.797529999999999717e+01 2.543482651896804114e+00
7130 1.897030000000000172e+01 2.603662806605340219e+00
7131 1.864369999999999905e+01 2.576918322434764264e+00
7132 1.817139999999999844e+01 2.740661878451991829e+00
7133 1.753839999999999932e+01 2.326156095794089218e+00
7134 1.671020000000000039e+01 2.523826348622265847e+00
7135 1.652690000000000126e+01 2.573222260998842881e+00
7136 1.772869999999999990e+01 2.124947599471572968e+00
7137 1.853650000000000020e+01 2.654913611118071337e+00
7138 1.787580000000000169e+01 2.580704440264324440e+00
7139 1.665299999999999869e+01 2.655123742879039739e+00
7140 1.498410000000000153e+01 2.621656244533214331e+00
7141 1.701970000000000027e+01 2.624939892740402847e+00
7142 1.782770000000000366e+01 2.632962789425630667e+00
7143 1.826079999999999615e+01 2.778330253587574905e+00
7144 1.924940000000000495e+01 2.416733041111491787e+00
7145 1.815229999999999677e+01 2.844963481400068606e+00
7146 1.648269999999999769e+01 2.588125605626589110e+00
7147 1.770690000000000097e+01 2.682132147098647224e+00
7148 1.728639999999999333e+01 2.910260447451395560e+00
7149 1.785360000000000369e+01 2.907219692764893448e+00
7150 1.712839999999999918e+01 2.588187926329925670e+00
7151 1.763499999999999801e+01 2.956358016208456618e+00
7152 1.983550000000000324e+01 3.178936580446360516e+00
7153 1.772449999999999903e+01 3.087487678113064238e+00
7154 1.684110000000000085e+01 2.914076490845769918e+00
7155 1.704759999999999920e+01 2.823837568274775389e+00
7156 1.754739999999999966e+01 2.884071348285267344e+00
7157 1.990640000000000143e+01 3.049098517922961271e+00
7158 1.921839999999999549e+01 3.094800577097011729e+00
7159 1.878330000000000055e+01 2.859593649541836147e+00
7160 2.091199999999999903e+01 3.133783880550794709e+00
7161 1.971519999999999939e+01 3.027792012011393030e+00
7162 1.844020000000000081e+01 2.888370971326224890e+00
7163 1.900840000000000174e+01 2.791392115414815578e+00
7164 1.844419999999999860e+01 2.677410959864025219e+00
7165 1.852720000000000056e+01 2.778836826443755292e+00
7166 1.904359999999999786e+01 2.770098827117906115e+00
7167 1.775779999999999959e+01 2.930843100201714790e+00
7168 1.754599999999999937e+01 3.050427461848584265e+00
7169 1.827799999999999869e+01 2.840851441029607294e+00
7170 1.964759999999999707e+01 2.753828956562117014e+00
7171 1.893039999999999878e+01 2.355124948277691477e+00
7172 1.829199999999999804e+01 2.659693518058048323e+00
7173 1.748949999999999960e+01 2.888799010402073097e+00
7174 1.740990000000000038e+01 2.631451870070969257e+00
7175 1.811349999999999838e+01 2.714650469673766331e+00
7176 1.851809999999999690e+01 2.624801309528018045e+00
7177 1.812409999999999854e+01 2.737380933392354887e+00
7178 1.786619999999999919e+01 2.687235350318240901e+00
7179 1.807520000000000238e+01 2.863791331085419944e+00
7180 1.807559999999999789e+01 2.773591264407933465e+00
7181 1.780210000000000292e+01 2.729709236255759119e+00
7182 1.809190000000000254e+01 2.786042940175186722e+00
7183 1.880549999999999855e+01 2.852610410220785653e+00
7184 1.794720000000000226e+01 2.831766866816546102e+00
7185 1.938749999999999929e+01 2.793943451915231524e+00
7186 1.938210000000000122e+01 3.022835657871594695e+00
7187 1.732920000000000016e+01 2.812696174136125382e+00
7188 1.663300000000000267e+01 2.772172588422300965e+00
7189 1.725059999999999860e+01 2.639028897530301343e+00
7190 1.579860000000000220e+01 2.870460294447564564e+00
7191 1.589080000000000226e+01 2.830441892708627893e+00
7192 1.632349999999999568e+01 2.664907315930518106e+00
7193 1.719930000000000092e+01 2.739809942404764609e+00
7194 1.764369999999999905e+01 2.927463055360391309e+00
7195 1.616580000000000084e+01 2.721415941747971523e+00
7196 1.707230000000000203e+01 2.513506296093168668e+00
7197 1.732039999999999935e+01 2.608317229939640214e+00
7198 1.614099999999999824e+01 2.709734156702461316e+00
7199 1.654820000000000135e+01 2.936528756542322149e+00
7200 1.601709999999999923e+01 2.796375830338260648e+00
7201 1.663970000000000127e+01 2.690638669628458324e+00
7202 1.695940000000000225e+01 2.814009851084391389e+00
7203 1.636459999999999582e+01 2.452573801539924769e+00
7204 1.650290000000000390e+01 2.825764290329255246e+00
7205 1.747120000000000317e+01 2.476733695414184311e+00
7206 1.757590000000000074e+01 2.291003241922629829e+00
7207 1.720509999999999806e+01 2.814416439423988336e+00
7208 1.858609999999999829e+01 2.443102550958514030e+00
7209 1.753069999999999595e+01 2.256371474403095156e+00
7210 1.804949999999999832e+01 2.342094460627068386e+00
7211 1.645139999999999958e+01 2.299583188753996588e+00
7212 1.751350000000000051e+01 2.162551835794924937e+00
7213 1.693189999999999884e+01 2.258714936529175876e+00
7214 1.708859999999999602e+01 2.581150044456927528e+00
7215 1.725570000000000093e+01 2.403070011568535502e+00
7216 1.756470000000000198e+01 2.310405923317372157e+00
7217 1.705949999999999989e+01 2.284717891228586595e+00
7218 1.629790000000000205e+01 2.717772879491588078e+00
7219 1.827439999999999642e+01 2.590486850381603201e+00
7220 1.793029999999999546e+01 2.531446598389940128e+00
7221 1.688889999999999958e+01 2.601001102364241202e+00
7222 1.786939999999999884e+01 3.142734096610783290e+00
7223 1.722950000000000159e+01 2.812704641888301715e+00
7224 1.761909999999999954e+01 2.965887269351281663e+00
7225 1.807860000000000156e+01 2.719353691964323971e+00
7226 1.774800000000000111e+01 2.698371608952333300e+00
7227 1.843189999999999884e+01 2.669388013103377588e+00
7228 1.696729999999999805e+01 2.991756091411865270e+00
7229 1.798970000000000269e+01 2.847333108454295214e+00
7230 1.778999999999999915e+01 2.976267363662075116e+00
7231 1.761189999999999856e+01 2.553343491287453304e+00
7232 1.849549999999999983e+01 2.578514413863145283e+00
7233 1.776450000000000529e+01 2.614105543489015027e+00
7234 1.863449999999999918e+01 2.532492132761719361e+00
7235 1.801339999999999719e+01 2.670212877656011674e+00
7236 1.818400000000000105e+01 2.753075877995374121e+00
7237 1.932809999999999917e+01 2.798705431891680639e+00
7238 1.806670000000000442e+01 3.106446122259325371e+00
7239 1.888349999999999795e+01 2.740350979801674747e+00
7240 1.872200000000000131e+01 2.484076250842553790e+00
7241 1.801989999999999981e+01 2.763797111674444196e+00
7242 1.821389999999999532e+01 2.590581140304236474e+00
7243 1.851859999999999928e+01 2.546187363883498644e+00
7244 1.897219999999999729e+01 2.526410391840565595e+00
7245 1.966879999999999740e+01 2.489552507580429008e+00
7246 1.828489999999999682e+01 2.681816728357849566e+00
7247 1.885170000000000101e+01 2.637607719222098357e+00
7248 2.058050000000000068e+01 2.974468226843244967e+00
7249 1.928130000000000166e+01 2.978235717753045630e+00
7250 1.965859999999999630e+01 2.820086133790952410e+00
7251 1.938980000000000103e+01 2.869609499217620208e+00
7252 1.977990000000000137e+01 2.888526858884992166e+00
7253 1.922710000000000008e+01 2.741758883363013322e+00
7254 1.890759999999999863e+01 2.692474960329250600e+00
7255 1.877359999999999829e+01 2.907367268165478968e+00
7256 1.894330000000000069e+01 2.806042230705019236e+00
7257 1.835430000000000206e+01 2.826620052377043724e+00
7258 2.035270000000000223e+01 2.637507088236921149e+00
7259 1.977799999999999869e+01 2.501634189884683668e+00
7260 1.825300000000000011e+01 2.741018920036853324e+00
7261 1.794800000000000040e+01 2.825418050483857524e+00
7262 2.123139999999999716e+01 2.641066044611531272e+00
7263 1.901849999999999952e+01 2.709672560015324194e+00
7264 1.902529999999999788e+01 2.597499303272283733e+00
7265 1.759460000000000335e+01 2.621847658045752372e+00
7266 1.683189999999999742e+01 2.733694237565715390e+00
7267 1.768789999999999907e+01 2.717423309773432383e+00
7268 1.835749999999999815e+01 2.646946257954626791e+00
7269 1.859649999999999892e+01 2.812271132465715695e+00
7270 1.860489999999999355e+01 2.624456335033981791e+00
7271 1.820800000000000196e+01 2.609915630820276000e+00
7272 1.868240000000000123e+01 2.667684680017486709e+00
7273 2.081059999999999732e+01 2.482888856151237444e+00
7274 2.065209999999999724e+01 2.595897708789774327e+00
7275 2.028980000000000317e+01 2.776467892484982158e+00
7276 1.911449999999999960e+01 3.036629096959323704e+00
7277 1.850840000000000174e+01 2.606613055672053481e+00
7278 1.968309999999999604e+01 2.815151453208157850e+00
7279 1.829109999999999658e+01 2.592567866903391138e+00
7280 1.855160000000000053e+01 2.683281944187006385e+00
7281 1.914059999999999917e+01 2.668247640681052246e+00
7282 1.790820000000000078e+01 2.792552513024598504e+00
7283 1.858319999999999794e+01 2.426514089800428042e+00
7284 1.856810000000000116e+01 2.427296373436914845e+00
7285 1.858409999999999940e+01 2.513893640252109041e+00
7286 1.869009999999999749e+01 2.516963033995533117e+00
7287 1.880039999999999978e+01 2.690241446785027524e+00
7288 1.808109999999999928e+01 2.777160199646394378e+00
7289 1.651060000000000372e+01 2.667689135187981009e+00
7290 1.742139999999999844e+01 3.105427191547082355e+00
7291 1.668560000000000088e+01 2.558980531774323719e+00
[truncated: 708,997 more chars]
