# Supplementary material for: Hairpin protein partitioning from the ER to lipid droplets involves major structural rearrangements
Source: Nat Commun. 2024 May 27;15:4504. doi: 10.1038/s41467-024-48843-8 (PMC11130287; doi:10.1038/s41467-024-48843-8)
Supplement: Supplementary file 4 — Source Data [file 41467_2024_48843_MOESM4_ESM.zip › Source_data_MD_Simulations/FigS2C/TRIO_AVG_ERROR_Helix1.txt]

0 7.471462499999999807e+01 1.116385699163544132e+00
1 7.635912499999999170e+01 1.238615424545438382e+00
2 7.720050000000000523e+01 1.264063697465440006e+00
3 7.658625000000000682e+01 1.438295157795331347e+00
4 7.429475000000000762e+01 7.760590898491547263e-01
5 7.627112499999999784e+01 1.532662139031911286e+00
6 7.471274999999999977e+01 2.271653801129806194e+00
7 7.769187500000001023e+01 1.606733054188490106e+00
8 7.522024999999999295e+01 1.332183754099823370e+00
9 7.596937500000001364e+01 1.809823057109969380e+00
10 7.574787499999999341e+01 1.987181534528708715e+00
11 7.510162499999999852e+01 1.891810119778639887e+00
12 7.717612499999998477e+01 2.349017044674617694e+00
13 7.662650000000000716e+01 2.097276917517091999e+00
14 7.839387500000000841e+01 1.917250411050125170e+00
15 7.735224999999999795e+01 2.710363967429005427e+00
16 7.785137499999999022e+01 1.603330780530603628e+00
17 7.623900000000000432e+01 1.830985424573335241e+00
18 7.617287500000000477e+01 2.594783134227574894e+00
19 7.541750000000000398e+01 1.958936533874948926e+00
20 7.685775000000001000e+01 1.860655216835590320e+00
21 7.558774999999999977e+01 1.803975330260228160e+00
22 7.593500000000000227e+01 1.717412370399142407e+00
23 7.641462500000001512e+01 1.532275492705823527e+00
24 7.700400000000000489e+01 2.140276829349418097e+00
25 7.735599999999999454e+01 2.238719172037887173e+00
26 7.665274999999999750e+01 1.963463057887135266e+00
27 7.733537499999999909e+01 2.236907574766305640e+00
28 7.644549999999999557e+01 1.872091068498004107e+00
29 7.275725000000001330e+01 2.002238222199720585e+00
30 7.455262500000000614e+01 1.953598130193842319e+00
31 7.514324999999999477e+01 1.504164923533154674e+00
32 7.339525000000000432e+01 2.697989110835604443e+00
33 7.483037500000000364e+01 2.125817129199234046e+00
34 7.304749999999999943e+01 1.499785818042029373e+00
35 7.514875000000000682e+01 1.881248154068861034e+00
36 7.460737499999999045e+01 1.868445442887449071e+00
37 7.484962499999998897e+01 1.639548746392394341e+00
38 7.624637500000000045e+01 2.215698774776678537e+00
39 7.639262499999999534e+01 2.773698765510933306e+00
40 7.618774999999999409e+01 1.988450714045359113e+00
41 7.515712500000000773e+01 2.313402826719090033e+00
42 7.601425000000000409e+01 2.256131705693952494e+00
43 7.574724999999999397e+01 1.839070908009666994e+00
44 7.600549999999999784e+01 2.031082939283868516e+00
45 7.731437499999999829e+01 2.367616410400315008e+00
46 7.648175000000000523e+01 2.433507690492779485e+00
47 7.665075000000000216e+01 2.345613657379983064e+00
48 7.629374999999998863e+01 2.115348779974003168e+00
49 7.977737499999999216e+01 2.020247648321084277e+00
50 7.739987499999999443e+01 1.549445691585178198e+00
51 7.523387499999998340e+01 1.739309753874184850e+00
52 7.655312500000000853e+01 1.508737773743957788e+00
53 7.527674999999999272e+01 1.483191825822776533e+00
54 7.492737500000001205e+01 1.749857127538380963e+00
55 7.616137500000000671e+01 2.431593413648111657e+00
56 7.515987499999999955e+01 2.038948284636438402e+00
57 7.440887500000000898e+01 2.164674949887829047e+00
58 7.531624999999999659e+01 2.211440690972176881e+00
59 7.517549999999999955e+01 2.497698121521093384e+00
60 7.654137500000000216e+01 2.731408244486143833e+00
61 7.461175000000000068e+01 2.951682574979481721e+00
62 7.580700000000000216e+01 2.770037228991696576e+00
63 7.388112500000001148e+01 2.173841454642420068e+00
64 7.373975000000000080e+01 2.077130718909500739e+00
65 7.417362500000000125e+01 2.028928187934919247e+00
66 7.214775000000000205e+01 2.181140475402146173e+00
67 7.353774999999998840e+01 1.528908595105508583e+00
68 7.443750000000000000e+01 1.683426899214812478e+00
69 7.385424999999999329e+01 1.853512980042896885e+00
70 7.267000000000000171e+01 1.858489347897909649e+00
71 7.099112499999999670e+01 1.571053542188132202e+00
72 7.323175000000000523e+01 2.571551724822485507e+00
73 7.260099999999999909e+01 2.950355762446284391e+00
74 7.151012500000000216e+01 2.552757206908223608e+00
75 7.259999999999999432e+01 2.722366663401533327e+00
76 7.242449999999999477e+01 2.812478911032045392e+00
77 7.428675000000001205e+01 2.051456066355674679e+00
78 7.380299999999999727e+01 1.484450150729219375e+00
79 7.376575000000001125e+01 2.110633174769480203e+00
80 7.462862499999999955e+01 2.532799827620981326e+00
81 7.355550000000000921e+01 2.496913094202518835e+00
82 7.459999999999999432e+01 1.838693150038907431e+00
83 7.321199999999998909e+01 1.696902886511187702e+00
84 7.251074999999998738e+01 1.521733938534426622e+00
85 7.370312500000000000e+01 1.262204104403037874e+00
86 7.383212500000000489e+01 1.513151413828726310e+00
87 7.569662500000001160e+01 1.520221447042131802e+00
88 7.336924999999999386e+01 2.162841286291599552e+00
89 7.485137499999999022e+01 1.431028530217644867e+00
90 7.280112499999999898e+01 1.269884756551504790e+00
91 7.292000000000000171e+01 1.513473199300205962e+00
92 7.165675000000000239e+01 1.248155435908324673e+00
93 7.142912499999999909e+01 1.043006433308000469e+00
94 7.222312499999999602e+01 1.809144976203365118e+00
95 7.373549999999998761e+01 1.126576381675915561e+00
96 7.200087500000000773e+01 1.357654611792658450e+00
97 7.129375000000000284e+01 1.347360275107403416e+00
98 7.093187500000000512e+01 1.220632858877670923e+00
99 7.152112499999999784e+01 1.781819184828212999e+00
100 7.335850000000000648e+01 1.956947255932055540e+00
101 7.568187500000000512e+01 2.496130727230021051e+00
102 7.369249999999999545e+01 2.445805318550517971e+00
103 7.326349999999999341e+01 2.630139593491189753e+00
104 7.283312500000000966e+01 2.611907220054317857e+00
105 7.344837499999999864e+01 2.504938253589672037e+00
106 7.195412500000000477e+01 2.605758865219856002e+00
107 7.312612499999998761e+01 2.320758243801339216e+00
108 7.332912499999999056e+01 3.119472273265443629e+00
109 7.253249999999999886e+01 2.974781152664847106e+00
110 7.380437499999999318e+01 3.072093005679820799e+00
111 7.429599999999999227e+01 3.096062640677672562e+00
112 7.567375000000001251e+01 1.996828006098046560e+00
113 7.469237499999999841e+01 2.800379109030931346e+00
114 7.221562500000000284e+01 2.803899583267360551e+00
115 7.264262500000000955e+01 2.426933004956435713e+00
116 7.467049999999998988e+01 2.431036443062917218e+00
117 7.576300000000000523e+01 2.653562522817202396e+00
118 7.537149999999998329e+01 2.733519646216210131e+00
119 7.337000000000000455e+01 2.688306460394721764e+00
120 7.609250000000000114e+01 3.112793796374891286e+00
121 7.306512500000000898e+01 2.387398979783621034e+00
122 7.360275000000001455e+01 3.157300808988193985e+00
123 7.243962500000000659e+01 2.570256534725060327e+00
124 7.434575000000000955e+01 2.153630218302923893e+00
125 7.434125000000000227e+01 2.449182279034677556e+00
126 7.448075000000000045e+01 2.620404648797109548e+00
127 7.265100000000001046e+01 2.559733457803760270e+00
128 7.419400000000000261e+01 2.901894198191932173e+00
129 7.575612499999999727e+01 2.309254083015092274e+00
130 7.356524999999999181e+01 2.858291337003193711e+00
131 7.459824999999999307e+01 3.289246250805418548e+00
132 7.439312499999999773e+01 2.964637506495840569e+00
133 7.618725000000000591e+01 2.766259493600971009e+00
134 7.488049999999999784e+01 2.478418012311482066e+00
135 7.426500000000000057e+01 3.608092878343072574e+00
136 7.365612500000000296e+01 3.291800278900875121e+00
137 7.601437500000000114e+01 3.320262470505437324e+00
138 7.481012499999999932e+01 3.130911835220192341e+00
139 7.498337499999998101e+01 3.230506098786516400e+00
140 7.534850000000000136e+01 2.809226038876187825e+00
141 7.472137499999999477e+01 2.965778259672640083e+00
142 7.511450000000000671e+01 3.089206846020512209e+00
143 7.465149999999999864e+01 3.390925753942423793e+00
144 7.703287500000000421e+01 2.968810259585794586e+00
145 7.550712500000000205e+01 2.533057308110472583e+00
146 7.524362500000000864e+01 2.738324978074529792e+00
147 7.650875000000000625e+01 2.800748832622714790e+00
148 7.797012499999999591e+01 2.754004342756537937e+00
149 7.491887499999999989e+01 3.189617524276519678e+00
150 7.626575000000001125e+01 3.024506084418991048e+00
151 7.598049999999999216e+01 3.021445964889988733e+00
152 7.560249999999999204e+01 3.318773978256126522e+00
153 7.564824999999999022e+01 2.584186735887618269e+00
154 7.741712500000001285e+01 2.401292141987699136e+00
155 7.404162499999999625e+01 2.737719922316173449e+00
156 7.303775000000000261e+01 2.840983504604963628e+00
157 7.595350000000000534e+01 2.396547934008415037e+00
158 7.443550000000000466e+01 2.412515667047574031e+00
159 7.501200000000000045e+01 2.189025589446135012e+00
160 7.406287499999999113e+01 1.836034546903155151e+00
161 7.461050000000000182e+01 2.799528559641783154e+00
162 7.610912499999999170e+01 2.364230354665524558e+00
163 7.723262500000001296e+01 2.430279883171251765e+00
164 7.678962500000000091e+01 2.524105849958925951e+00
165 7.490687499999999943e+01 1.820153233912429558e+00
166 7.600512499999999250e+01 2.417854423589616442e+00
167 7.615700000000001069e+01 2.249371703943126022e+00
168 7.482725000000000648e+01 2.686737878857462736e+00
169 7.342650000000000432e+01 2.496580098354547417e+00
170 7.559737499999999955e+01 2.816432938673824271e+00
171 7.347487499999999727e+01 3.237459741243414069e+00
172 7.205537499999999795e+01 2.867301856370701785e+00
173 7.211050000000000182e+01 2.645865548360308850e+00
174 7.165862500000000068e+01 2.479160839235097225e+00
175 7.160137500000000443e+01 2.265387576783910450e+00
176 7.145737499999999898e+01 2.494179273437833189e+00
177 7.237562500000001364e+01 2.538355034130740595e+00
178 7.365449999999999875e+01 2.394001253132503670e+00
179 7.419474999999999909e+01 2.688245586983729840e+00
180 7.388562499999999034e+01 2.414880334363770586e+00
181 7.330449999999999022e+01 2.612004414716789569e+00
182 7.388674999999999216e+01 3.046408678417507065e+00
183 7.326887499999999420e+01 2.453079228474260631e+00
184 7.417225000000000534e+01 2.760012175867617490e+00
185 7.371812500000000057e+01 2.044070910871703450e+00
186 7.306312500000001364e+01 2.126681778892149488e+00
187 7.396399999999999864e+01 2.510487508682326840e+00
188 7.388562500000000455e+01 2.216642963875074646e+00
189 7.293649999999999523e+01 2.184791051222062297e+00
190 7.298125000000000284e+01 2.301862654392633711e+00
191 7.365949999999999420e+01 2.915341532308007189e+00
192 7.428362500000001489e+01 2.823238305438786622e+00
193 7.257887499999999648e+01 2.700238585740502906e+00
194 7.143037499999999795e+01 2.757666109783211805e+00
195 7.007174999999999443e+01 2.501220238141274699e+00
196 6.919999999999998863e+01 2.646936324555238418e+00
197 6.642875000000000796e+01 2.387400912538047315e+00
198 6.934562499999999829e+01 2.522107148159426160e+00
199 6.817712499999998954e+01 2.531784217932460113e+00
200 7.040937500000001137e+01 2.185711189589528924e+00
201 6.995725000000000193e+01 3.204606263597370219e+00
202 6.687474999999999170e+01 2.428498087488951906e+00
203 6.953687499999999488e+01 2.998542382545537954e+00
204 6.827387500000000387e+01 2.823938851794045579e+00
205 6.880225000000000080e+01 2.808570692707858640e+00
206 6.834125000000000227e+01 2.944473763202432703e+00
207 7.145349999999999113e+01 2.932630490489723574e+00
208 7.275174999999998704e+01 2.834156437273267048e+00
209 6.991937500000000227e+01 2.362171041499085522e+00
210 7.125175000000000125e+01 2.676247429646125831e+00
211 7.125212499999999238e+01 3.172370975693396211e+00
212 7.090637499999999704e+01 2.655796472679500475e+00
213 6.887087499999999807e+01 2.766488192622891695e+00
214 6.776425000000000409e+01 2.776940519427361309e+00
215 6.765800000000000125e+01 3.575724122468062927e+00
216 6.962262499999999932e+01 3.808153173363286736e+00
217 6.876537499999999170e+01 3.941740696291027302e+00
218 6.914749999999999375e+01 3.385141019034509036e+00
219 7.202187499999999432e+01 3.142647895473158925e+00
220 7.108700000000000330e+01 4.104347557773341926e+00
221 6.990512499999999818e+01 4.166189091354576490e+00
222 6.895175000000000409e+01 3.719011628401758696e+00
223 6.942662500000000136e+01 3.816718350467697807e+00
224 7.004125000000000512e+01 3.537828967698620986e+00
225 6.785587499999999750e+01 3.479829739178610826e+00
226 7.007749999999998636e+01 3.236717265417230927e+00
227 6.939974999999999739e+01 3.696240648238084514e+00
228 6.881924999999999670e+01 2.725986803835906080e+00
229 6.927275000000000205e+01 2.470330612678695914e+00
230 7.034962500000000318e+01 2.421509271982429823e+00
231 6.987462499999999466e+01 2.331988729721237608e+00
232 6.896262500000000273e+01 2.668087675058088859e+00
233 6.932675000000000409e+01 2.683271986714633961e+00
234 6.985850000000000648e+01 2.640136869084630966e+00
235 6.868149999999999977e+01 2.165049443719472499e+00
236 6.863512499999998795e+01 2.687543560330115433e+00
237 7.037337499999999579e+01 2.627569004431068223e+00
238 7.095362499999998818e+01 2.604972318336007842e+00
239 7.158037499999998943e+01 2.895383221276049746e+00
240 6.946524999999999750e+01 3.209920909023693980e+00
241 7.088937500000000114e+01 2.613169447346818330e+00
242 6.868412499999999454e+01 2.874722488984263524e+00
243 6.932599999999999341e+01 2.069650106298163816e+00
244 6.875537500000000080e+01 2.873247911431744406e+00
245 6.984300000000000352e+01 2.977577318475542523e+00
246 6.699987500000000296e+01 2.687993335170657527e+00
247 6.543699999999999761e+01 3.077820424017619683e+00
248 6.536074999999999591e+01 3.305957325183962681e+00
249 6.610224999999999795e+01 3.059151607012555729e+00
250 6.562187500000000284e+01 2.868774070909362095e+00
251 6.520399999999999352e+01 2.811077017799405553e+00
252 6.714175000000000182e+01 2.679861643758405521e+00
253 6.422112500000000068e+01 2.860226632396789093e+00
254 6.654087499999999977e+01 3.084110758374587924e+00
255 6.663137499999999136e+01 2.938998319674046567e+00
256 6.713112500000001148e+01 2.616373620093634944e+00
257 6.819012499999999477e+01 2.664413622388963176e+00
258 6.786449999999999250e+01 3.044262569777778538e+00
259 6.639212500000000716e+01 3.242877775012785513e+00
260 6.598799999999999955e+01 3.197615058524086784e+00
261 6.593025000000000091e+01 3.503227006766404195e+00
262 6.760562499999998920e+01 3.994503277698851385e+00
263 6.647737499999999500e+01 3.781415785363581694e+00
264 6.638450000000000273e+01 3.651613911169963700e+00
265 6.696299999999999386e+01 3.238097227732668948e+00
266 6.633187499999999659e+01 3.347820818446212598e+00
267 6.775687499999999375e+01 3.411665765417513541e+00
268 6.584212499999999579e+01 3.266929872972769378e+00
269 6.534887499999999250e+01 3.868220385548356788e+00
270 6.819624999999999204e+01 3.613024986723382348e+00
271 6.638987500000000352e+01 3.324916142915768980e+00
272 6.868912500000000421e+01 2.986333765241567129e+00
273 6.800412499999998772e+01 3.254995168187178045e+00
274 6.610937500000000000e+01 2.642545830595351752e+00
275 6.630924999999999159e+01 3.017053005158758516e+00
276 6.718287500000000989e+01 3.464709653408474033e+00
277 6.701124999999998977e+01 3.543084985000711562e+00
278 6.606074999999999875e+01 3.801060003267180409e+00
279 6.661775000000000091e+01 3.274624337948934816e+00
280 6.565712499999999352e+01 3.488857022890429427e+00
281 6.504524999999999579e+01 2.931573125846853589e+00
282 6.428199999999999648e+01 2.793884901664704934e+00
283 6.488887499999999875e+01 3.120781044253485348e+00
284 6.525312499999998295e+01 3.342888334946573892e+00
285 6.533799999999999386e+01 2.932751598328777298e+00
286 6.618975000000000364e+01 3.283345934171040259e+00
287 6.570600000000000307e+01 2.988574294291511002e+00
288 6.580937500000000284e+01 3.120477862731423802e+00
289 6.529374999999998863e+01 3.190069384776371475e+00
290 6.587237500000000523e+01 3.412914599070253630e+00
291 6.482537499999999397e+01 2.966480953595838521e+00
292 6.412000000000000455e+01 2.695686148738386301e+00
293 6.238324999999999676e+01 2.718158704378296431e+00
294 6.265487499999999699e+01 2.716011663712413871e+00
295 6.285299999999998732e+01 2.492827849551588759e+00
296 6.401862499999998590e+01 2.545492793261625142e+00
297 6.559949999999999193e+01 2.665901770508432467e+00
298 6.407075000000000387e+01 2.370150441889185444e+00
299 6.451874999999999716e+01 2.671624872795112626e+00
300 6.594312499999999488e+01 2.482067764721961112e+00
301 6.514749999999999375e+01 2.688486789766689089e+00
302 6.500124999999999886e+01 2.954413831191814666e+00
303 6.402612499999999329e+01 2.698283525210402267e+00
304 6.677824999999999989e+01 2.451203835299605949e+00
305 6.535300000000000864e+01 2.938041790461803249e+00
306 6.590137500000000159e+01 2.416493921582852256e+00
307 6.547800000000000864e+01 2.026152380436871070e+00
308 6.774474999999999625e+01 1.808868549587696828e+00
309 6.674475000000001046e+01 1.941017434153412768e+00
310 6.768449999999999989e+01 2.082267206376260837e+00
311 6.708225000000000193e+01 2.438269293666616822e+00
312 6.681387499999999591e+01 1.918241540427553460e+00
313 6.750699999999999079e+01 2.098785921372163354e+00
314 6.622387499999999250e+01 1.480871971144662069e+00
315 6.533062499999999773e+01 1.776020507144236982e+00
316 6.664762500000000500e+01 2.033022449285022404e+00
317 6.671437500000000398e+01 2.120523372435888732e+00
318 6.647525000000000261e+01 2.729568451181888289e+00
319 6.571387499999998738e+01 2.496570337717700649e+00
320 6.678124999999998579e+01 2.229515332350844758e+00
321 6.605449999999999022e+01 2.444965190191876303e+00
322 6.506824999999999193e+01 2.149603878843146187e+00
323 6.535637499999999989e+01 2.697653366455162960e+00
324 6.603562500000001023e+01 2.388717267812763723e+00
325 6.650387499999999363e+01 2.687344230587491278e+00
326 6.501587500000000830e+01 2.285685512854267021e+00
327 6.540337499999999693e+01 2.298757000652063898e+00
328 6.590437500000000171e+01 2.278870224046747772e+00
329 6.551412499999999284e+01 2.270185967310139663e+00
330 6.605787500000000989e+01 2.641974843970296138e+00
331 6.705187500000000966e+01 2.571259196857032858e+00
332 6.513275000000000148e+01 2.850551348807367713e+00
333 6.699337500000000034e+01 2.213190866271337320e+00
334 6.704050000000000864e+01 2.147852175721131740e+00
335 6.590137500000000159e+01 2.476648238657818801e+00
336 6.522962499999999864e+01 2.462205781519261283e+00
337 6.743237499999999329e+01 2.906165546824006629e+00
338 6.949787500000000762e+01 2.931927072323230465e+00
339 6.912850000000000250e+01 2.998094983693812221e+00
340 6.563925000000000409e+01 2.493278023945082911e+00
341 6.813900000000001000e+01 2.465615022159785230e+00
342 6.644125000000001080e+01 2.391395367706373065e+00
343 6.690437500000000171e+01 2.556004804484309556e+00
344 6.657299999999999329e+01 2.950827786401639230e+00
345 6.531449999999999534e+01 2.582924160472002573e+00
346 6.803624999999999545e+01 2.318188724184789606e+00
347 6.705899999999999750e+01 2.457681325965593189e+00
348 6.849987500000000296e+01 2.594496991455544688e+00
349 6.813687500000000341e+01 2.323716651438353153e+00
350 6.750475000000000136e+01 2.045569784238000288e+00
351 6.667374999999999829e+01 2.705031600728075691e+00
352 6.620949999999999136e+01 2.185304691284489120e+00
353 6.674499999999999034e+01 2.407382123282467035e+00
354 6.627212500000000261e+01 2.278691870058757285e+00
355 6.755812499999998977e+01 2.386772221782354375e+00
356 6.844400000000000261e+01 2.317974506438757132e+00
357 6.654762500000001069e+01 1.938762531693056790e+00
358 6.683262499999999307e+01 2.616897930622605006e+00
359 6.829812499999999886e+01 2.493445378872750418e+00
360 6.866637500000000216e+01 3.026616597670883202e+00
361 6.825912499999999739e+01 2.444757231285322963e+00
362 6.934087499999999693e+01 2.734864173029781576e+00
363 6.850825000000000387e+01 2.688830884127429321e+00
364 6.739374999999999716e+01 2.267077067434519311e+00
365 6.889400000000000546e+01 2.016549985433041314e+00
366 6.934112500000000523e+01 2.594870158345474742e+00
367 6.799099999999998545e+01 2.630194069598286610e+00
368 6.850174999999998704e+01 2.743803431996814979e+00
369 6.724375000000000568e+01 2.558891628652433248e+00
370 6.738912499999999284e+01 2.592957580384197325e+00
371 6.558437499999999432e+01 2.669265277758444910e+00
372 6.634050000000000580e+01 2.880342031556320848e+00
373 6.747599999999999909e+01 2.674714873823001771e+00
374 6.557275000000001342e+01 2.129367377811424156e+00
375 6.736762499999998965e+01 1.737446986039251184e+00
376 6.605812499999998977e+01 1.573141338189888883e+00
377 6.773624999999999829e+01 2.052022156236989137e+00
378 6.792900000000000205e+01 2.239985993259778763e+00
379 6.822299999999999898e+01 2.135662463089615049e+00
380 6.618750000000000000e+01 2.184315696619881564e+00
381 6.663837499999999636e+01 1.972997671196515812e+00
382 6.640749999999999886e+01 2.148304265868780316e+00
383 6.598187500000000227e+01 2.481374010991061585e+00
384 6.734749999999999659e+01 2.800518216553856909e+00
385 6.761950000000000216e+01 2.386002796257790770e+00
386 6.757975000000000421e+01 2.324702008793277042e+00
387 6.915862500000000068e+01 1.869590412509348099e+00
388 6.796012500000000500e+01 2.418627053965094920e+00
389 6.662062500000000398e+01 2.817488004286242020e+00
390 6.685287499999999739e+01 3.006588974847056672e+00
391 6.780162500000000136e+01 2.442999385601002160e+00
392 6.824112499999999670e+01 3.131277382302927847e+00
393 6.684375000000000000e+01 3.147237026097255974e+00
394 6.773125000000000284e+01 3.323098863212994747e+00
395 6.781774999999998954e+01 3.430423050395898787e+00
396 6.798087499999999750e+01 3.289762726234504164e+00
397 6.882524999999999693e+01 2.759432152579131436e+00
398 6.849550000000000693e+01 2.904720188761732658e+00
399 6.833024999999999238e+01 3.037660642614230078e+00
400 6.702899999999999636e+01 2.552760674740192304e+00
401 6.645237500000000352e+01 3.287075927674453890e+00
402 6.728962500000000091e+01 3.186970426289969627e+00
403 6.665024999999999977e+01 2.668509314380876241e+00
404 6.648000000000001819e+01 2.839432139530719823e+00
405 6.617275000000000773e+01 2.358209044685712463e+00
406 6.642962499999998727e+01 1.516728746940887218e+00
407 6.633087500000000603e+01 2.017070690363100383e+00
408 6.760949999999999704e+01 2.184274250180137322e+00
409 6.576662499999999056e+01 2.202320565459733093e+00
410 6.787675000000000125e+01 2.099955235758014904e+00
411 6.878287500000000421e+01 2.103897554521577895e+00
412 6.709075000000001410e+01 1.995481965199761065e+00
413 6.774899999999999523e+01 1.866943424423995967e+00
414 6.878462499999999125e+01 1.542905821185101889e+00
415 6.938737499999999159e+01 1.615972955156389501e+00
416 6.991424999999999557e+01 1.165241736588378707e+00
417 6.832162499999999739e+01 1.867218778503705989e+00
418 6.662887499999999363e+01 1.624145500693171762e+00
419 6.750300000000000011e+01 1.683768012153098903e+00
420 6.653024999999999523e+01 1.550970862778376258e+00
421 6.736037499999999056e+01 1.748939892634070015e+00
422 6.890774999999999295e+01 1.445598694637450166e+00
423 6.770399999999999352e+01 1.684111347640054435e+00
424 6.745175000000000409e+01 1.728799689723333977e+00
425 6.532600000000000762e+01 2.022374617559762999e+00
426 6.532325000000000159e+01 1.694906595416839634e+00
427 6.855275000000000318e+01 2.006135617845288710e+00
428 6.787687499999999829e+01 1.712840882473288362e+00
429 6.939237500000001546e+01 1.992834091638557181e+00
430 6.763187500000000796e+01 1.981968784737002887e+00
431 6.723512499999999648e+01 1.597005444158495102e+00
432 6.746150000000000091e+01 1.476541958851830483e+00
433 6.802737499999999216e+01 1.831543653396466631e+00
434 6.797762499999998909e+01 1.862988509236403356e+00
435 6.696387500000000159e+01 2.061529002020557666e+00
436 6.665975000000000250e+01 2.796518922864190682e+00
437 6.654662500000000591e+01 2.291697834967969083e+00
438 6.942312499999999886e+01 2.429072330885162057e+00
439 6.890237500000000637e+01 2.004898859181399207e+00
440 6.934475000000000477e+01 1.935958594517841913e+00
441 6.991762500000000102e+01 2.002948856822578616e+00
442 6.973462500000000830e+01 2.265462493740930672e+00
443 6.837862499999999955e+01 2.945895534136754090e+00
444 6.905687500000000512e+01 2.817025156512073192e+00
445 6.767825000000000557e+01 2.448398773624815838e+00
446 6.588687500000000341e+01 2.897343856003610441e+00
447 6.739799999999999613e+01 2.706168295533372792e+00
448 6.730424999999999613e+01 2.711874626930142362e+00
449 6.743087500000000034e+01 3.023324016281065063e+00
450 6.681262500000001125e+01 2.788249147860871524e+00
451 6.655437500000000739e+01 2.453678309813019265e+00
452 6.657137500000000330e+01 3.036757264838083170e+00
453 6.677325000000000443e+01 2.651148682352141961e+00
454 6.668237500000000750e+01 2.709079842270595506e+00
455 6.712050000000000693e+01 3.187774380347518033e+00
456 6.743412499999999454e+01 3.417754207981006598e+00
457 6.681612499999999955e+01 3.348917257102939526e+00
458 6.788824999999999932e+01 3.258079657511077976e+00
459 6.595475000000000421e+01 2.920358441987473519e+00
460 6.749349999999999739e+01 3.493136793234699056e+00
461 6.658012499999999534e+01 4.167902550434916087e+00
462 6.661150000000000659e+01 3.393791261259300640e+00
463 6.526975000000000193e+01 4.002736215507773920e+00
464 6.625712500000000205e+01 3.495530974676361424e+00
465 6.451912500000000250e+01 3.738901570136859753e+00
466 6.699837499999999579e+01 3.354708630871968467e+00
467 6.576674999999998761e+01 3.465676709487988560e+00
468 6.508562500000000739e+01 3.643261201938021276e+00
469 6.671475000000000932e+01 3.628464455480788775e+00
470 6.597812500000000568e+01 3.707682461109887750e+00
471 6.408874999999999034e+01 3.539484680668571581e+00
472 6.488224999999999909e+01 3.878487631111835476e+00
473 6.579849999999999000e+01 3.386020747130766395e+00
474 6.457812500000000000e+01 3.609081091659188445e+00
475 6.591987500000000466e+01 3.328081821022715214e+00
476 6.498012500000001523e+01 3.304383794850693778e+00
477 6.268737500000000296e+01 3.384282475362669462e+00
478 6.409337500000000887e+01 3.716941593642126396e+00
479 6.543387500000001467e+01 3.907698585154933735e+00
480 6.492162500000000591e+01 3.665973894041919312e+00
481 6.569987499999999159e+01 4.021086231657047705e+00
482 6.633462500000000261e+01 3.691895596004425961e+00
483 6.622175000000001432e+01 3.876516407928321417e+00
484 6.584837500000000432e+01 3.865455470969349161e+00
485 6.539924999999999500e+01 3.611447423428381764e+00
486 6.412274999999999636e+01 3.401418498904170029e+00
487 6.511675000000001035e+01 3.148421145739162430e+00
488 6.657737500000000352e+01 3.613255206257492524e+00
489 6.726800000000000068e+01 2.900705555334771368e+00
490 6.613862500000000466e+01 2.939754320822894673e+00
491 6.783187500000001080e+01 2.517127972992607710e+00
492 6.452025000000000432e+01 3.305877652710018655e+00
493 6.465600000000000591e+01 2.673265594268552814e+00
494 6.605787499999999568e+01 3.405217308766339990e+00
495 6.576662500000000477e+01 3.605381797299264335e+00
496 6.713612500000000693e+01 3.606589968539794189e+00
497 6.701825000000000898e+01 3.070793732642669749e+00
498 6.561187500000001194e+01 3.290660621542713216e+00
499 6.537587500000000773e+01 3.148314506592674089e+00
500 6.570962500000000261e+01 3.087364288199057949e+00
501 6.812600000000000477e+01 2.768948909333648345e+00
502 6.565862499999998647e+01 2.710562942784556562e+00
503 6.716599999999999682e+01 2.710635136596217354e+00
504 6.568062499999999204e+01 3.220858745823367286e+00
505 6.698087499999999750e+01 3.113163269878705286e+00
506 6.908762500000000273e+01 2.178789908824822152e+00
507 6.892624999999999602e+01 2.980138177113184295e+00
508 6.776112500000000693e+01 2.673062934382928191e+00
509 6.927912500000000762e+01 2.701405493196434637e+00
510 6.936950000000000216e+01 2.115408271764577464e+00
511 6.869662499999999739e+01 2.472310185696137808e+00
512 6.772924999999999329e+01 2.358992613052762088e+00
513 6.807637499999999875e+01 2.491569246588758446e+00
514 6.723737500000000011e+01 2.600956362195812055e+00
515 6.715962500000000546e+01 2.755211175762553477e+00
516 6.759325000000001182e+01 3.167578342312546091e+00
517 6.975974999999999682e+01 2.604725721825140283e+00
518 6.796212500000000034e+01 2.561950596210214925e+00
519 6.966799999999999216e+01 2.925777583609184607e+00
520 6.800624999999999432e+01 2.622988311008552564e+00
521 6.792074999999999818e+01 2.086210280853178833e+00
522 6.796337499999999920e+01 1.787198837719763844e+00
523 6.885937500000000000e+01 1.880298712451528909e+00
524 6.660662499999999397e+01 2.275376280265942519e+00
525 6.808587500000000148e+01 2.138649518661690063e+00
526 6.707362500000000693e+01 1.576343018047428712e+00
527 6.653612499999999841e+01 1.657766187501083177e+00
528 6.613199999999999079e+01 2.031872266223937462e+00
529 6.575350000000000250e+01 1.672329653133615812e+00
530 6.699724999999999397e+01 1.592617811085729418e+00
531 6.817524999999999125e+01 2.051407715981271807e+00
532 6.863687500000000341e+01 1.737243195387989658e+00
533 6.946212500000001455e+01 2.021421726142734521e+00
534 6.881799999999999784e+01 2.005215527692720823e+00
535 6.840862500000000068e+01 1.388586432058470432e+00
536 6.659375000000000000e+01 2.518473531663078191e+00
537 6.815137500000000159e+01 2.323703509066265216e+00
538 7.005912499999999454e+01 2.424637321058940476e+00
539 6.798650000000000659e+01 2.057470959697852209e+00
540 6.679099999999999682e+01 2.516449607085346596e+00
541 6.717324999999999591e+01 2.340061382408056279e+00
542 6.625737499999999613e+01 2.474687410421137379e+00
543 6.816724999999999568e+01 2.273681985994853161e+00
544 6.865099999999999625e+01 1.795990221298545686e+00
545 6.709112500000000523e+01 2.571536319969422113e+00
546 6.733087499999999181e+01 2.318640364237599893e+00
547 6.610849999999999227e+01 2.329713541940295674e+00
548 6.568987500000000068e+01 3.031760186124865086e+00
549 6.624324999999998909e+01 2.573234423529558335e+00
550 6.690800000000001546e+01 2.436070125478739357e+00
551 6.673100000000000875e+01 2.663519364722171545e+00
552 6.776850000000001728e+01 2.371582554434906953e+00
553 6.707049999999999557e+01 2.427983094308937329e+00
554 6.598837500000000489e+01 2.342699410785957781e+00
555 6.453862499999999613e+01 2.576527168117362709e+00
556 6.492737500000001205e+01 1.907402331522344063e+00
557 6.559837500000000432e+01 2.548023645503877610e+00
558 6.768124999999999147e+01 2.215945683774198205e+00
559 6.623462499999999409e+01 2.166458320461501774e+00
560 6.738937500000000114e+01 2.047701508227425915e+00
561 6.636462499999998954e+01 2.188337846242411011e+00
562 6.835524999999999807e+01 2.225189231770525300e+00
563 6.697599999999999909e+01 1.877602943249716771e+00
564 6.816162499999998658e+01 2.330092822302767264e+00
565 6.888387500000000330e+01 1.868101128464910499e+00
566 6.891599999999999682e+01 2.145602581444196133e+00
567 6.585962500000000830e+01 2.741916015407268592e+00
568 6.665487499999998988e+01 2.439808454555781214e+00
569 6.734824999999999307e+01 2.897964462072904368e+00
570 6.719912500000000932e+01 2.156059639695032892e+00
571 6.784162499999999341e+01 2.567018406254008234e+00
572 6.743075000000000330e+01 2.099660283161896235e+00
573 7.018512500000001353e+01 2.341560606982419745e+00
574 6.900599999999998602e+01 2.873136515639310051e+00
575 6.869650000000000034e+01 2.868264784673828061e+00
576 6.938187500000000796e+01 2.691569357720858147e+00
577 6.704675000000000296e+01 3.743580404130181893e+00
578 6.808737499999999443e+01 3.460188524205996430e+00
579 6.859224999999999284e+01 3.066627243151260451e+00
580 6.787987499999999841e+01 2.962669248527731725e+00
581 6.649224999999999852e+01 3.179515464019242010e+00
582 6.824612500000000637e+01 3.227824264488677208e+00
583 6.732025000000000148e+01 3.260114227053631630e+00
584 6.785662499999999397e+01 3.078038858883505480e+00
585 6.791262499999999136e+01 3.287121422772039558e+00
586 6.685112499999999613e+01 3.239192884797364780e+00
587 6.740524999999999523e+01 3.822413642541515166e+00
588 6.756587499999999125e+01 3.324807313202056136e+00
589 6.678162499999999113e+01 3.734648426966971524e+00
590 6.693999999999999773e+01 3.037916257486370952e+00
591 6.854225000000000989e+01 3.085660204630039427e+00
592 6.710875000000000057e+01 3.071690601026981771e+00
593 6.720824999999999250e+01 2.979849748466773640e+00
594 6.767125000000000057e+01 3.305918129610517120e+00
595 6.748274999999999579e+01 3.085915260046441233e+00
596 6.732862499999998818e+01 2.931881370902798878e+00
597 6.754762499999998226e+01 2.864646749260172598e+00
598 6.696487500000000637e+01 3.406578357739898699e+00
599 6.623550000000000182e+01 2.961793655245078316e+00
600 6.768474999999999397e+01 2.739136575581345490e+00
601 6.783287500000000136e+01 3.353357163153348530e+00
602 6.866562500000000568e+01 3.507437392249057595e+00
603 6.653524999999999068e+01 2.746300066396150097e+00
604 6.719862499999999272e+01 3.100235887887706099e+00
605 6.733462500000000261e+01 2.443236665633699012e+00
606 6.714237500000000125e+01 2.887430069161308399e+00
607 6.680712500000001342e+01 3.180481977220100287e+00
608 6.654474999999999341e+01 3.200646749828461868e+00
609 6.681550000000000011e+01 2.526922850771269324e+00
610 6.688737499999999159e+01 3.700934231453846035e+00
611 6.591400000000000148e+01 3.068534381427068247e+00
612 6.635562500000000341e+01 3.276862041923167990e+00
613 6.718599999999999284e+01 3.495192072690712859e+00
614 6.614150000000000773e+01 3.425997642110980124e+00
615 6.605212500000000375e+01 3.519019378842901613e+00
616 6.596187499999999204e+01 3.624031691524216114e+00
617 6.661587500000000261e+01 2.969798122545011854e+00
618 6.754562500000000114e+01 2.794124812315454509e+00
619 6.917037500000000705e+01 3.064126848189688168e+00
620 6.963362499999999500e+01 2.760595859238884842e+00
621 6.961337500000000489e+01 3.181108390450861911e+00
622 7.061112500000000125e+01 2.939847144397456091e+00
623 6.776687499999999886e+01 3.213024686906696292e+00
624 7.017125000000000057e+01 2.939044231070281565e+00
625 6.946262500000000273e+01 3.305651632703736187e+00
626 6.928374999999999773e+01 2.485926397681053945e+00
627 6.926599999999999113e+01 2.684170123147935350e+00
628 6.900587500000000318e+01 3.036655635921181595e+00
629 6.818112499999999443e+01 2.763647235976739669e+00
630 6.845450000000001012e+01 2.984354787889670568e+00
631 6.838712499999999750e+01 3.166677455539460340e+00
632 6.920362500000000239e+01 2.950912872196818082e+00
633 7.033324999999999250e+01 3.010321602161054155e+00
634 6.929274999999999807e+01 2.484749834930570334e+00
635 6.916287499999999966e+01 2.906008228854810582e+00
636 6.887399999999999523e+01 2.471873277496239307e+00
637 6.765749999999999886e+01 2.912825861599007915e+00
638 6.780249999999999488e+01 2.757181152236827248e+00
639 6.688224999999999909e+01 3.865783494123473663e+00
640 6.838700000000000045e+01 2.732582638274641873e+00
641 6.890850000000000364e+01 2.342189527183912379e+00
642 6.815437499999998749e+01 3.145973318870786350e+00
643 6.608937499999998977e+01 3.192938619719596360e+00
644 6.625637499999999136e+01 3.020692832041496079e+00
645 6.654062499999999147e+01 2.540122843593764834e+00
646 6.619862499999999272e+01 3.029058429082687187e+00
647 6.666587499999999977e+01 3.211157163106762802e+00
648 6.773762499999999420e+01 3.767849539763612920e+00
649 7.024287499999999795e+01 3.556682936905098291e+00
650 6.757987500000000125e+01 3.210475799226942595e+00
651 6.945199999999999818e+01 2.929629104084678026e+00
652 7.000825000000000387e+01 3.243529687845865705e+00
653 6.936349999999998772e+01 3.274240188578106725e+00
654 6.976412500000000705e+01 2.644293924173686694e+00
655 6.919050000000000011e+01 2.933609652586724348e+00
656 6.911712499999998727e+01 2.634745661571885389e+00
657 6.955462500000000148e+01 3.334535565194480355e+00
658 7.006624999999999659e+01 2.800819036181648070e+00
659 6.878374999999999773e+01 2.823676735160649542e+00
660 6.885662499999999397e+01 3.310209608815863902e+00
661 6.961187499999999773e+01 3.046459386717944362e+00
662 6.974787500000000762e+01 2.930992021896660749e+00
663 6.870212499999999523e+01 2.500319613553810161e+00
664 6.767125000000000057e+01 3.179733807402358003e+00
665 6.851100000000000989e+01 2.501794930644795745e+00
666 6.895625000000001137e+01 2.331078644841804159e+00
667 6.833087499999999181e+01 2.115484825027556859e+00
668 6.898412500000000591e+01 2.379180947809954372e+00
669 7.053412499999998886e+01 2.933368373333268941e+00
670 7.069612499999999500e+01 2.784557642368330477e+00
671 7.105424999999999613e+01 3.368555726077200774e+00
672 7.105387500000000500e+01 3.123876485221826815e+00
673 7.221962500000000773e+01 2.962811507554416135e+00
674 7.189124999999999943e+01 2.444314690191813355e+00
675 7.294962499999999750e+01 2.302736612011211825e+00
676 7.137024999999999864e+01 3.132321387316041594e+00
677 7.130212500000000375e+01 2.548893727173001444e+00
678 7.154175000000000750e+01 2.597588651940005544e+00
679 7.107574999999999932e+01 2.372729768576164577e+00
680 7.204962499999999181e+01 2.807448785917006084e+00
681 7.166587499999999977e+01 2.111210489842703986e+00
682 7.000137500000001012e+01 2.243999588747037421e+00
683 7.138187500000000796e+01 2.421645853272496041e+00
684 7.148624999999999829e+01 2.515073518744034509e+00
685 7.134649999999999181e+01 1.814137811744190643e+00
686 7.042175000000000296e+01 2.244972346363647731e+00
687 6.922625000000000739e+01 2.502847401897986490e+00
688 6.932450000000000045e+01 2.329679652065922646e+00
689 6.846962499999999352e+01 2.348039840334246620e+00
690 7.004862500000000125e+01 1.727641744704866200e+00
691 6.981462500000000659e+01 2.297792309597818772e+00
692 7.074862500000000409e+01 2.084703717988931615e+00
693 7.123799999999999955e+01 1.710679826487119470e+00
694 7.257374999999998977e+01 1.922992311395835152e+00
695 7.140475000000000705e+01 2.043294350965493944e+00
696 6.936475000000000080e+01 1.873310311570803632e+00
697 7.073587500000000716e+01 2.073284881817227365e+00
698 6.844062499999999716e+01 2.321195071627301765e+00
699 7.044137499999999363e+01 2.046778283497475481e+00
700 6.979012499999998909e+01 2.060156899649119744e+00
701 6.944024999999999181e+01 2.452190243881477105e+00
702 7.165312499999998863e+01 1.835594721724235878e+00
703 7.078150000000000830e+01 2.567437061059140380e+00
704 7.058762500000000273e+01 2.731729825915599985e+00
705 7.031250000000000000e+01 3.173423176358614928e+00
706 7.059887500000000671e+01 3.011295939030548485e+00
707 6.844062499999999716e+01 3.020268163474374212e+00
708 6.769050000000000011e+01 2.890101376898395191e+00
709 6.844687500000000568e+01 3.366679801922344062e+00
710 6.939412500000000250e+01 3.246334372399410473e+00
711 7.047637500000000443e+01 3.049554890356438897e+00
712 7.095974999999999966e+01 3.052258158673263111e+00
713 6.999612500000000637e+01 3.197514124467924379e+00
714 6.990912500000000307e+01 3.282410077964341255e+00
715 6.941750000000000398e+01 3.508968340196302993e+00
716 6.976775000000000659e+01 2.823220505634920219e+00
717 6.852812500000000284e+01 2.719079183735161998e+00
718 6.958687500000000625e+01 3.579098819175277946e+00
719 6.862187500000000284e+01 3.044987563795930274e+00
720 6.757312499999999034e+01 2.730618756787896118e+00
721 6.925687499999999375e+01 3.074740870369708556e+00
722 6.878525000000000489e+01 2.508123624781581018e+00
723 6.787587499999999352e+01 2.701269975848743954e+00
724 6.946362499999999329e+01 2.863300537281560754e+00
725 6.993612500000000409e+01 2.879076639292861284e+00
726 6.965187500000000398e+01 2.907470724473742774e+00
727 6.998037500000000932e+01 2.847501179419751782e+00
728 6.801550000000000296e+01 2.573349568169858603e+00
729 6.844187499999999602e+01 3.000813037940196715e+00
730 6.864324999999999477e+01 2.376957895280750410e+00
731 6.920950000000000557e+01 3.182323242341984493e+00
732 6.937800000000000011e+01 2.307221489150964810e+00
733 6.774712499999999693e+01 2.665236043940925281e+00
734 6.844724999999999682e+01 2.892505740865089159e+00
735 6.908637500000000387e+01 2.674937551476084696e+00
736 6.925737499999999613e+01 2.773420484806960573e+00
737 6.839162499999999056e+01 2.515277444546997199e+00
738 6.876012500000000216e+01 2.750110238912591765e+00
739 7.009087499999999693e+01 2.636468165685274645e+00
740 6.925187499999999829e+01 3.019260776857785711e+00
741 6.762812500000001137e+01 2.704441638522058877e+00
742 6.734074999999999989e+01 3.135272958362238516e+00
743 6.707625000000000171e+01 3.197626110443104519e+00
744 6.736512500000000614e+01 2.521568140794905322e+00
745 6.784674999999998590e+01 2.988773519093994135e+00
746 6.752712499999999807e+01 2.710332759998645091e+00
747 6.652462499999998613e+01 3.497393430906347689e+00
748 6.698937499999999545e+01 2.819282022616196759e+00
749 6.546537500000000875e+01 3.111896738413226338e+00
750 6.696075000000000443e+01 3.115427708146587538e+00
751 6.741174999999999784e+01 2.924795360095727936e+00
752 6.742987499999999557e+01 3.243850260673552199e+00
753 6.699912500000000648e+01 3.387992904349397705e+00
754 6.590112500000000750e+01 3.445040853520008550e+00
755 6.719037500000000307e+01 3.113149023384019998e+00
756 6.673737500000001432e+01 3.361505015137843611e+00
757 6.449312500000000625e+01 2.786339228256651701e+00
758 6.599362500000000864e+01 3.265319499765203304e+00
759 6.655649999999999977e+01 3.259376220038122440e+00
760 6.649537499999999568e+01 2.694926743771873578e+00
761 6.684725000000000250e+01 2.946033688230244696e+00
762 6.477787499999999454e+01 2.710695640868202805e+00
763 6.540349999999999397e+01 3.763965325125884220e+00
764 6.499324999999998909e+01 3.262995416168631202e+00
765 6.497562500000000796e+01 3.180570354401373034e+00
766 6.633762500000000273e+01 3.411592722512005071e+00
767 6.591087500000000432e+01 3.101394668318090186e+00
768 6.666349999999999909e+01 2.998022520137230806e+00
769 6.702787499999999454e+01 3.172652150791491543e+00
770 6.680825000000000102e+01 3.173677380766277700e+00
771 6.495212499999999523e+01 3.634657374832168664e+00
772 6.583287500000000136e+01 4.028597093892844150e+00
773 6.369962499999999750e+01 3.704062836676353943e+00
774 6.442175000000000296e+01 3.510305220659237779e+00
775 6.467350000000000421e+01 3.807323182040106335e+00
776 6.649924999999998931e+01 4.043136084580569722e+00
777 6.601799999999998647e+01 3.939187487604518978e+00
778 6.501000000000000512e+01 3.993734080562951316e+00
779 6.663400000000000034e+01 4.463630021490355482e+00
780 6.522587500000000205e+01 3.604588548977798457e+00
781 6.504187499999999034e+01 3.102753446726290054e+00
782 6.576049999999999329e+01 3.622174618754595343e+00
783 6.603737499999999727e+01 4.065879563273716357e+00
784 6.435949999999999704e+01 3.590672660693256191e+00
785 6.443487499999999102e+01 3.540252177800597089e+00
786 6.421425000000000693e+01 3.604291100332698949e+00
787 6.442437499999999773e+01 3.471813687296147588e+00
788 6.404237499999999272e+01 3.160312993486069200e+00
789 6.498712500000000603e+01 3.561824284327046009e+00
790 6.422949999999998738e+01 3.242364005436464858e+00
791 6.527112499999999784e+01 3.366341891790237018e+00
792 6.562800000000000011e+01 3.655575860928069076e+00
793 6.499712499999999693e+01 3.376019709091146570e+00
794 6.687362499999998988e+01 3.180428965453696577e+00
795 6.733187499999999659e+01 3.049174695909020905e+00
796 6.671537499999999454e+01 3.697059325233620353e+00
797 6.691450000000000387e+01 2.676337089895441057e+00
798 6.659712500000000546e+01 3.708031976489937431e+00
799 6.626987499999999898e+01 3.442214700584766973e+00
800 6.617462500000000603e+01 3.791833786810397289e+00
801 6.712737499999998647e+01 3.234396741170888934e+00
802 6.648212499999999636e+01 3.200894554834925909e+00
803 6.457662500000000705e+01 3.865693606656750880e+00
804 6.331374999999999176e+01 2.963305859540573461e+00
805 6.442112500000000352e+01 3.602850834918352785e+00
806 6.517499999999999716e+01 3.765426457421523931e+00
807 6.449474999999999625e+01 3.296605862237324658e+00
808 6.549737500000000523e+01 3.016076134325338387e+00
809 6.538512499999998795e+01 3.186400636089547600e+00
810 6.290662500000000534e+01 3.834624798046984750e+00
811 6.727812500000000284e+01 3.375449629482253133e+00
812 6.661874999999999147e+01 3.562195433252855370e+00
813 6.672662500000001273e+01 4.021499984215699541e+00
814 6.677712499999999807e+01 3.504868361639544627e+00
815 6.521849999999999170e+01 3.887335647651229298e+00
816 6.626650000000000773e+01 3.469842449593353084e+00
817 6.618237499999999329e+01 3.688384846961725749e+00
818 6.636074999999999591e+01 3.384629797656975470e+00
819 6.731400000000000716e+01 3.518877235710276441e+00
820 6.565299999999999159e+01 4.236707916383897654e+00
821 6.557912500000000477e+01 3.358421836580669506e+00
822 6.509000000000000341e+01 3.855327644960930389e+00
823 6.385662500000000108e+01 4.069008912413054624e+00
824 6.362337500000000290e+01 3.413289519187739707e+00
825 6.386800000000000210e+01 3.550507067659490978e+00
826 6.410587499999999750e+01 3.607975104878340833e+00
827 6.225512499999999960e+01 3.651795048489423490e+00
828 6.513037499999998658e+01 4.057085225786718929e+00
829 6.375287500000000307e+01 3.652829684117762543e+00
830 6.386637499999999790e+01 4.071223084565236405e+00
831 6.295824999999999960e+01 3.945486296667052972e+00
832 6.438337500000000091e+01 3.604217442531301607e+00
833 6.525962499999999977e+01 3.444677093618046193e+00
834 6.360612499999999869e+01 3.675527748830346386e+00
835 6.490500000000000114e+01 3.128983645890466736e+00
836 6.488524999999999920e+01 3.974604664892786854e+00
837 6.480012500000000841e+01 4.583454668824801459e+00
838 6.327649999999999864e+01 4.249328987469668029e+00
839 6.558849999999999625e+01 4.120574254579087992e+00
840 6.476000000000000512e+01 4.482573106626370318e+00
841 6.554637499999999761e+01 3.774243210306786445e+00
842 6.492650000000000432e+01 3.990884390551797889e+00
843 6.337924999999999898e+01 4.396611112372515784e+00
844 6.320337500000000119e+01 3.973559569743087660e+00
845 6.461199999999999477e+01 4.478462291903326786e+00
846 6.326312500000000227e+01 4.197116638380672171e+00
847 6.519050000000000011e+01 4.577353598833063586e+00
848 6.567687499999999545e+01 4.832352268944376306e+00
849 6.594012499999999477e+01 4.732862474356492655e+00
850 6.521587499999999693e+01 5.016453040488057624e+00
851 6.648525000000000773e+01 5.128781966601573039e+00
852 6.567799999999999727e+01 5.104534160920073838e+00
853 6.574362500000000864e+01 3.825728945808481551e+00
854 6.576437500000000114e+01 4.494909186156809788e+00
855 6.641400000000000148e+01 3.810028182310466693e+00
856 6.473262499999999875e+01 4.898228187114894716e+00
857 6.433025000000000659e+01 5.452192783498901463e+00
858 6.353525000000000489e+01 5.012115062370126495e+00
859 6.410662500000000819e+01 4.852743164107995000e+00
860 6.464975000000001160e+01 4.713237202781915158e+00
861 6.484037499999999454e+01 4.856286331709330994e+00
862 6.609337499999999466e+01 4.545713234526226110e+00
863 6.640387499999999932e+01 5.005001172069979631e+00
864 6.535974999999999113e+01 5.100077921432915495e+00
865 6.535174999999999557e+01 5.026327022382994336e+00
866 6.459087499999999693e+01 4.897044901128830396e+00
867 6.480412499999999909e+01 4.274959124210648831e+00
868 6.501987499999999898e+01 4.677690941578105388e+00
869 6.567099999999999227e+01 4.342722777820384295e+00
870 6.603837500000000205e+01 4.772514640946308617e+00
871 6.620825000000000671e+01 4.559242408113161282e+00
872 6.657687500000000114e+01 3.925732361760270628e+00
873 6.683650000000000091e+01 4.147555703363126511e+00
874 6.549112499999999670e+01 4.522151328590394037e+00
875 6.649924999999998931e+01 3.811982357276525235e+00
876 6.550887500000000330e+01 3.843453234224644355e+00
877 6.552100000000000080e+01 4.147900790610835386e+00
878 6.545974999999999966e+01 3.927919542160645427e+00
879 6.474224999999999852e+01 4.859909678783906450e+00
880 6.518162499999999682e+01 3.751261816615427236e+00
881 6.568075000000000330e+01 4.071241498110557799e+00
882 6.606037500000000762e+01 4.716645716030288149e+00
883 6.684262499999999818e+01 4.948090464820430689e+00
884 6.513400000000000034e+01 4.712676392587337837e+00
885 6.434699999999999420e+01 4.728637805964843288e+00
886 6.390287500000000875e+01 4.504414024173608588e+00
887 6.592749999999999488e+01 4.026311036482402628e+00
888 6.578037500000000648e+01 4.185218359512066222e+00
889 6.592887500000000500e+01 4.043239652638941806e+00
890 6.563437499999999147e+01 3.723020652547722076e+00
891 6.455862500000000637e+01 3.910285603130143173e+00
892 6.411562500000000853e+01 4.039788820816860415e+00
893 6.482412499999999511e+01 4.032335045593541167e+00
894 6.451424999999998988e+01 3.716732628221660839e+00
895 6.560787500000000705e+01 3.159442531115556285e+00
896 6.628350000000000364e+01 3.116121031226161353e+00
897 6.529812499999999886e+01 3.100619058336879341e+00
898 6.557112500000000921e+01 2.736123446351036659e+00
899 6.590850000000001785e+01 3.063570312968187270e+00
900 6.657124999999999204e+01 3.570399762062715698e+00
901 6.582075000000000387e+01 3.457632520734021053e+00
902 6.513737499999999159e+01 3.434175678645003504e+00
903 6.294874999999999687e+01 4.070956244199572360e+00
904 6.241624999999999801e+01 3.585822860367965603e+00
905 6.395975000000001387e+01 3.913850895976685340e+00
906 6.474474999999999625e+01 3.787914233742298631e+00
907 6.386375000000000313e+01 4.249128744335418872e+00
908 6.593725000000000591e+01 3.944975894056578003e+00
909 6.493574999999999875e+01 4.693647015348246576e+00
910 6.409837500000000432e+01 4.204801574307266421e+00
911 6.432937499999999886e+01 3.793189233421775164e+00
912 6.458674999999999500e+01 4.961170346897745276e+00
913 6.281374999999999886e+01 4.477825765473405717e+00
914 6.268287499999998857e+01 4.150417390296050613e+00
915 6.508225000000000193e+01 4.464155812377912369e+00
916 6.407987500000000125e+01 3.831852482960673267e+00
917 6.440200000000000102e+01 4.068294782522524855e+00
918 6.387887499999999363e+01 4.645312443869828556e+00
919 6.362850000000000250e+01 4.587876105154759188e+00
920 6.497924999999999329e+01 4.128377994707787657e+00
921 6.513137499999999136e+01 3.700443343107265637e+00
922 6.542799999999999727e+01 3.874622279977752548e+00
923 6.448975000000000080e+01 4.304470386085552214e+00
924 6.470350000000000534e+01 4.658065840560864146e+00
925 6.582775000000000887e+01 4.715398139837982505e+00
926 6.513549999999999329e+01 4.501384724448687535e+00
927 6.629437500000000227e+01 3.400632339807829307e+00
928 6.501962499999999068e+01 4.046346511582624927e+00
929 6.650499999999999545e+01 4.373417520944004266e+00
930 6.651562500000000000e+01 3.933571734670269215e+00
931 6.703437499999999716e+01 4.078109714291277221e+00
932 6.593300000000000693e+01 3.841650878040585138e+00
933 6.497925000000000750e+01 4.137013724256604519e+00
934 6.629375000000000284e+01 3.825177854320959803e+00
935 6.557574999999999932e+01 3.407699149306977482e+00
936 6.548050000000000637e+01 3.435151706984714615e+00
937 6.639437499999999659e+01 3.445862382705795923e+00
938 6.698550000000000182e+01 3.413017886526526823e+00
939 6.530212500000000375e+01 3.933119068553846187e+00
940 6.452199999999999136e+01 3.653510178581688805e+00
941 6.588312500000000682e+01 3.735339051032968261e+00
942 6.614374999999999716e+01 3.760775039594564273e+00
943 6.614875000000000682e+01 3.549522057395543495e+00
944 6.682237500000000807e+01 3.574093993314511941e+00
945 6.493975000000000364e+01 3.724633244319163872e+00
946 6.643650000000000944e+01 3.350845816730455784e+00
947 6.798900000000000432e+01 3.077271808152474808e+00
948 6.651312500000000227e+01 3.292527061570166058e+00
949 6.495125000000000171e+01 3.826588100669772619e+00
950 6.753037500000000648e+01 2.791459648068887134e+00
951 6.494325000000000614e+01 3.152779080380910592e+00
952 6.691387500000000443e+01 3.271454729156720642e+00
953 6.616000000000001080e+01 3.203964721637865054e+00
954 6.751775000000000659e+01 3.858620988084667580e+00
955 6.726649999999999352e+01 3.906409776732338024e+00
956 6.457125000000000625e+01 3.768352034336428957e+00
957 6.546725000000000705e+01 3.767351596902988931e+00
958 6.519825000000000159e+01 4.638788792447604337e+00
959 6.524749999999998806e+01 3.557461819015069082e+00
960 6.597762500000000330e+01 3.437048538251514351e+00
961 6.508412500000000023e+01 3.645180488661963203e+00
962 6.521199999999998909e+01 3.215506234444275080e+00
963 6.592937500000000739e+01 3.792306994666553965e+00
964 6.634112500000000523e+01 3.629077213276381997e+00
965 6.779012500000000330e+01 3.321544672840012868e+00
966 6.579837500000000716e+01 3.382971128209177003e+00
967 6.890837499999999238e+01 2.539959189740432777e+00
968 6.924550000000000693e+01 2.801331000613815458e+00
969 6.887174999999999159e+01 2.419826348043904840e+00
970 6.955362500000001091e+01 3.059721111359151369e+00
971 6.962500000000000000e+01 3.620413788505396191e+00
972 7.021537499999999454e+01 3.492885715715141615e+00
973 6.710262500000000330e+01 3.582027249588824347e+00
974 6.722625000000000739e+01 4.097141433937506960e+00
975 6.516774999999998386e+01 3.269864459872533491e+00
976 6.849012500000000614e+01 3.612211400398912975e+00
977 6.801562499999998579e+01 3.444306329552711432e+00
978 6.572012499999999591e+01 3.539486405352035181e+00
979 6.726537500000000591e+01 2.886772007458654699e+00
980 6.624349999999999739e+01 3.096726850644079043e+00
981 6.647387500000000671e+01 3.288769528816496202e+00
982 6.655450000000000443e+01 3.405881149754053094e+00
983 6.597262500000000784e+01 3.549768737790797157e+00
984 6.715299999999999159e+01 3.861738120652408401e+00
985 6.540437500000000171e+01 3.815867229974973185e+00
986 6.574087500000000261e+01 3.990121369698154119e+00
987 6.715324999999999989e+01 4.679775043838913184e+00
988 6.734287500000000648e+01 3.831171872928944566e+00
989 6.599787499999999341e+01 4.075431834624629879e+00
990 6.724550000000000693e+01 3.818032448951946378e+00
991 6.665562500000000057e+01 3.689683095036330407e+00
992 6.917849999999999966e+01 3.670609545770292748e+00
993 6.815599999999999170e+01 3.211895886777776266e+00
994 6.668950000000000955e+01 4.184194564817701689e+00
995 6.504787499999999056e+01 3.620387973155898553e+00
996 6.478237500000001603e+01 4.652913247154611298e+00
997 6.338762499999999989e+01 4.939899809008972298e+00
998 6.353149999999999409e+01 5.402625481536730945e+00
999 6.522512500000000557e+01 4.994091347649927570e+00
1000 6.623837499999999068e+01 4.749947910693008701e+00
1001 6.435237500000000921e+01 5.013894668623073869e+00
1002 6.492425000000000068e+01 5.257238247615139137e+00
1003 6.423462499999999409e+01 4.926348764987806383e+00
1004 6.354287499999998801e+01 4.544259952255358392e+00
1005 6.394750000000000512e+01 4.522758605790275332e+00
1006 6.305587500000000034e+01 4.411729222472959400e+00
1007 6.213937500000000114e+01 5.156709139974531730e+00
1008 6.294837499999999864e+01 4.780761046689833371e+00
1009 6.313100000000000733e+01 4.195803487563495082e+00
1010 6.497400000000000375e+01 4.424896047507782093e+00
1011 6.439050000000000296e+01 4.210475507588186339e+00
1012 6.534762500000000784e+01 4.363830824722341184e+00
1013 6.550875000000000625e+01 4.229478368952547029e+00
1014 6.486587500000000261e+01 4.156476397734247819e+00
1015 6.322737500000000210e+01 3.810289285021135619e+00
1016 6.351812500000000483e+01 3.064779082767936202e+00
1017 6.362787499999999596e+01 3.718067943491870864e+00
1018 6.445262499999999761e+01 3.884990886160078816e+00
1019 6.485500000000000398e+01 4.515915002798436717e+00
1020 6.520225000000000648e+01 4.369717041575747807e+00
1021 6.364674999999999727e+01 3.548641702072427684e+00
1022 6.672612499999999613e+01 4.046875524855177986e+00
1023 6.506099999999999284e+01 3.486947294912843720e+00
1024 6.524337500000000034e+01 4.509861115300212830e+00
1025 6.593062499999999204e+01 4.107326734543633506e+00
1026 6.405625000000000568e+01 3.655221807351436869e+00
1027 6.598362500000000352e+01 3.378801229437280451e+00
1028 6.517874999999999375e+01 4.422779593868261472e+00
1029 6.484712500000000546e+01 3.884039160612553498e+00
1030 6.559087499999999693e+01 3.452504568414338060e+00
1031 6.569812500000000455e+01 3.921452530781403656e+00
1032 6.550374999999999659e+01 3.654061437932797141e+00
1033 6.609225000000000705e+01 3.814878158891512161e+00
1034 6.477537499999999682e+01 3.607236996379205252e+00
1035 6.524474999999999625e+01 4.104445283584310822e+00
1036 6.835787499999999284e+01 3.802560734383065189e+00
1037 6.927162500000000023e+01 4.181303340233385235e+00
1038 6.819350000000000023e+01 4.142869891452059861e+00
1039 6.701050000000000750e+01 4.307952805567859755e+00
1040 6.830062499999999659e+01 4.243491232675857816e+00
1041 6.807099999999999795e+01 4.044548955075214280e+00
1042 6.742774999999998897e+01 4.525554512812490771e+00
1043 6.468362500000000637e+01 4.644241969018934491e+00
1044 6.603787499999999966e+01 3.825011329384773617e+00
1045 6.561299999999999955e+01 4.161042045720037663e+00
1046 6.518424999999999159e+01 3.637832565338528834e+00
1047 6.353412500000000307e+01 4.567798373661197786e+00
1048 6.333037500000000364e+01 4.373996674015296016e+00
1049 6.356287500000000534e+01 4.648560487658719431e+00
1050 6.344037499999998886e+01 4.400945789463540869e+00
1051 6.339924999999999500e+01 4.519973381247670119e+00
1052 6.282424999999999216e+01 4.804506594561765986e+00
1053 6.369537499999999142e+01 4.392763345611378156e+00
1054 6.318124999999999858e+01 4.389912177901455159e+00
1055 6.420887499999999193e+01 4.346431555157848514e+00
1056 6.254412500000000108e+01 3.794884214461868854e+00
1057 6.459624999999999773e+01 4.494787629681462171e+00
1058 6.423924999999999841e+01 4.509506724514056764e+00
1059 6.443074999999998909e+01 4.766976917259774460e+00
1060 6.488325000000000387e+01 4.546218527351880034e+00
1061 6.358625000000000682e+01 4.483677329875277451e+00
1062 6.371812499999999346e+01 4.918518782486438035e+00
1063 6.509475000000000477e+01 4.619765398365753839e+00
1064 6.387924999999999898e+01 4.621019563330964530e+00
1065 6.288224999999999909e+01 4.351722624971346320e+00
1066 6.339975000000000449e+01 3.829414730698087244e+00
1067 6.204137499999998795e+01 3.932643973594211584e+00
1068 6.358062499999999773e+01 3.772463191244796121e+00
1069 6.360587499999999750e+01 4.053919339808314426e+00
1070 6.168749999999999289e+01 4.425920585736936808e+00
1071 6.388275000000000858e+01 4.125035142842724767e+00
1072 6.437537500000000534e+01 4.660230094029357950e+00
1073 6.415800000000000125e+01 4.834419325911850862e+00
1074 6.412587499999999352e+01 4.525639756009295134e+00
1075 6.316075000000000017e+01 4.267708206512893732e+00
1076 6.356024999999999636e+01 4.447325673754676245e+00
1077 6.380412500000000620e+01 4.377222333560618850e+00
1078 6.262575000000000358e+01 4.135033693748758843e+00
1079 6.367875000000000085e+01 4.287297920711540478e+00
1080 6.473887499999999307e+01 4.389062390752935805e+00
1081 6.500350000000000250e+01 4.323816203598390473e+00
1082 6.546174999999999500e+01 4.049332278096907878e+00
1083 6.441337500000000205e+01 3.534044119956183394e+00
1084 6.590062500000000512e+01 3.834197353005824649e+00
1085 6.494875000000000398e+01 3.549652288209016238e+00
1086 6.603787499999999966e+01 3.560073074379495495e+00
1087 6.508250000000001023e+01 3.580645572903019769e+00
1088 6.724774999999999636e+01 3.679185583072359211e+00
1089 6.345924999999999727e+01 3.270404369827606406e+00
1090 6.608299999999999841e+01 3.942858663140234476e+00
1091 6.536899999999999977e+01 3.845056538108379218e+00
1092 6.526337499999999636e+01 3.837768097058089634e+00
1093 6.499937500000000057e+01 4.239978109972606823e+00
1094 6.405887500000000045e+01 4.645929533734006078e+00
1095 6.506725000000000136e+01 4.629855490961624298e+00
1096 6.491637500000000216e+01 4.389158055430092631e+00
1097 6.538362499999999500e+01 4.752677153252351516e+00
1098 6.554200000000000159e+01 4.087559754914904531e+00
1099 6.519599999999999795e+01 4.192767846989623237e+00
1100 6.550637500000000557e+01 4.748119212967052860e+00
1101 6.703050000000000352e+01 4.404358303147009046e+00
1102 6.456487500000000068e+01 4.574208054534891765e+00
1103 6.550662499999999966e+01 4.501213186941589228e+00
1104 6.652537500000001103e+01 4.383644035422683771e+00
1105 6.742849999999999966e+01 4.388826387828526521e+00
1106 6.695850000000000080e+01 4.594315223730300879e+00
1107 6.777949999999999875e+01 4.140971127042544886e+00
1108 6.656000000000000227e+01 3.503438476161669257e+00
1109 6.691875000000000284e+01 3.689343656693897522e+00
1110 6.672100000000000364e+01 3.537892054246426721e+00
1111 6.812199999999999989e+01 4.049324932164618751e+00
1112 6.848687499999999773e+01 3.567356117620144929e+00
1113 6.687262499999999932e+01 3.725144506163066360e+00
1114 6.663962499999999523e+01 3.872810841049027175e+00
1115 6.779812499999999886e+01 3.283955396305174190e+00
1116 6.740212499999999807e+01 3.775400245493433005e+00
1117 6.707062500000000682e+01 4.114715713666847741e+00
1118 6.619825000000000159e+01 4.651144969084224812e+00
1119 6.620362500000000239e+01 3.962754443477021216e+00
1120 6.715812499999999829e+01 4.835392248946497773e+00
1121 6.584987499999999727e+01 4.192266725164546237e+00
1122 6.706225000000000591e+01 3.958190794692379999e+00
1123 6.664900000000000091e+01 3.895089950020410363e+00
1124 6.654562500000000114e+01 3.755915500653186800e+00
1125 6.815950000000000841e+01 3.735789529169168066e+00
1126 6.713237499999999613e+01 4.478832604378832905e+00
1127 6.724387500000000273e+01 4.126094152000397308e+00
1128 6.796562500000000284e+01 3.720188263622807412e+00
1129 6.711062500000001307e+01 3.407148826078319370e+00
1130 6.682762500000001182e+01 3.509708450042093641e+00
1131 6.589650000000000318e+01 4.167169415502566032e+00
1132 6.523799999999999955e+01 3.877709447921543706e+00
1133 6.576174999999999216e+01 3.888529352266419714e+00
1134 6.482524999999999693e+01 3.399931312495517943e+00
1135 6.551349999999999341e+01 3.343424259834519852e+00
1136 6.497412500000000080e+01 3.895730276683933013e+00
1137 6.552600000000001046e+01 3.327480301406756880e+00
1138 6.587600000000000477e+01 3.510063834889616263e+00
1139 6.506425000000000125e+01 3.037520723951936841e+00
1140 6.680325000000000557e+01 3.467519086780560755e+00
1141 6.737825000000000841e+01 3.721437103752728515e+00
1142 6.690762500000001012e+01 3.247977601223086097e+00
1143 6.525849999999999795e+01 3.343407758186248468e+00
1144 6.616574999999998852e+01 3.131978601609132440e+00
1145 6.760612499999999159e+01 3.382760708899149371e+00
1146 6.652537499999999682e+01 2.941069299259517766e+00
1147 6.490712500000000773e+01 3.529167427655122147e+00
1148 6.509399999999999409e+01 3.539818153874574325e+00
1149 6.740387499999999932e+01 3.344343552167132305e+00
1150 6.551362500000000466e+01 3.507712912005040540e+00
1151 6.705112499999999898e+01 3.340515779026028031e+00
1152 6.805962499999999693e+01 3.098558590989829664e+00
1153 6.800124999999999886e+01 3.312750178052594308e+00
1154 6.657837500000000830e+01 3.052721060471603742e+00
1155 6.616549999999999443e+01 3.400964500145509994e+00
1156 6.746087500000000148e+01 3.080066220054671788e+00
1157 6.636074999999999591e+01 3.490372422598697622e+00
1158 6.657224999999999682e+01 3.434441324427816689e+00
1159 6.691587499999999977e+01 3.569733390944186180e+00
1160 6.624862500000000409e+01 3.677477502214918204e+00
1161 6.814787499999999909e+01 4.007819109400008628e+00
1162 6.723587499999999295e+01 4.142486807603841470e+00
1163 6.532375000000000398e+01 3.505833352027375227e+00
1164 6.564749999999999375e+01 3.639465727445444276e+00
1165 6.639437499999999659e+01 3.464891209229644442e+00
1166 6.532587499999999636e+01 3.587514980097207928e+00
1167 6.572312499999999602e+01 3.751943918813535728e+00
1168 6.446762499999999818e+01 4.327966475210600628e+00
1169 6.662737500000000068e+01 4.112347941480253510e+00
1170 6.593987500000000068e+01 3.596564569303860814e+00
1171 6.608387499999999193e+01 3.150918682689521244e+00
1172 6.748012500000000102e+01 2.661279722928778568e+00
1173 6.589212500000000716e+01 2.579763097393223070e+00
1174 6.644249999999999545e+01 2.972946008381248006e+00
1175 6.657462499999999750e+01 3.477713459199430979e+00
1176 6.702212500000000261e+01 3.691684034918463642e+00
1177 6.572575000000000500e+01 3.482103359276903731e+00
1178 6.689874999999999261e+01 3.994865336239445508e+00
1179 6.651875000000001137e+01 3.983445790667609288e+00
1180 6.734024999999999750e+01 4.018342334494100498e+00
1181 6.663412499999999739e+01 3.989446286130679642e+00
1182 6.742487500000000011e+01 4.049779455559509245e+00
1183 6.602550000000000807e+01 4.253217737783947072e+00
1184 6.628674999999999784e+01 3.989266253609490054e+00
1185 6.782812500000000000e+01 3.624922488126038456e+00
1186 6.711637500000000500e+01 3.745575280987804234e+00
1187 6.667437499999999773e+01 3.880457382583510473e+00
1188 6.781187500000000057e+01 3.520570308191824704e+00
1189 6.614275000000000659e+01 4.051589787316517643e+00
1190 6.732737500000000352e+01 3.874185869869549048e+00
1191 6.618137500000000273e+01 3.737639127583998189e+00
1192 6.592849999999999966e+01 3.664980810829710389e+00
1193 6.598962499999998954e+01 3.619399008889027325e+00
1194 6.586850000000001160e+01 3.493837485487842009e+00
1195 6.595037499999999397e+01 3.264612921817358959e+00
1196 6.612787500000000307e+01 2.978134170696793426e+00
1197 6.646849999999999170e+01 3.416382448036225927e+00
1198 6.765899999999999181e+01 3.301964055679588395e+00
1199 6.801312500000000227e+01 3.620694643458886919e+00
1200 6.726699999999999591e+01 3.500895028417732480e+00
1201 6.740562500000000057e+01 3.895469820579653852e+00
1202 6.813299999999999557e+01 3.872301225531143309e+00
1203 6.657874999999999943e+01 3.904374848927481878e+00
1204 6.656237500000000296e+01 4.119825037765181719e+00
1205 6.796687499999998749e+01 3.915005361736030309e+00
1206 6.951749999999999829e+01 4.197411136641250984e+00
1207 6.869487499999999613e+01 3.869974472773932472e+00
1208 6.932137500000000330e+01 3.667946853901630888e+00
1209 6.646587500000001114e+01 3.374800982268714389e+00
1210 6.709212499999999579e+01 4.466272818432823755e+00
1211 6.748112500000000580e+01 4.018309627650894278e+00
1212 6.801024999999999920e+01 3.552052455755333682e+00
1213 6.874849999999999284e+01 3.658803416077446524e+00
1214 6.765349999999999397e+01 3.548149583761936121e+00
1215 6.685150000000000148e+01 3.841788324628257811e+00
1216 6.822149999999999181e+01 3.586540973730816706e+00
1217 6.753437499999999716e+01 3.762367322982549389e+00
1218 6.698499999999998522e+01 4.128042711140474275e+00
1219 6.645550000000000068e+01 3.717683880791910589e+00
1220 6.643600000000000705e+01 3.831041699068283179e+00
1221 6.681024999999999636e+01 4.627820102212002240e+00
1222 6.608512499999999079e+01 4.107950943131121413e+00
1223 6.578600000000000136e+01 3.791788710490076930e+00
1224 6.734137499999999932e+01 4.469613381411962294e+00
1225 6.685287499999999739e+01 4.287387813537733905e+00
1226 6.793837500000000773e+01 3.786591301625628514e+00
1227 6.857349999999999568e+01 3.748699895463760257e+00
1228 6.708162500000000250e+01 4.212072941770698797e+00
1229 6.710862500000000352e+01 3.565072303515999685e+00
1230 6.715925000000000011e+01 3.717740967097828086e+00
1231 6.647225000000000250e+01 3.643270863652262381e+00
1232 6.814300000000000068e+01 3.783407000475893067e+00
1233 6.703862499999999613e+01 3.478676207165143808e+00
1234 6.816949999999999932e+01 3.697217408065151201e+00
1235 6.879562500000000114e+01 3.800445668510059605e+00
1236 6.964762500000000500e+01 3.874545670694419908e+00
1237 6.766650000000001342e+01 3.707117520729549920e+00
1238 6.817287500000000477e+01 3.582640220727148161e+00
1239 6.899887499999999818e+01 3.250443202652812946e+00
1240 6.914624999999999488e+01 3.432918513952449402e+00
1241 6.923887499999999307e+01 3.597101135104749492e+00
1242 6.975962499999999977e+01 3.299619982558123610e+00
1243 7.049937500000000057e+01 3.594663957423123613e+00
1244 7.082425000000000637e+01 4.067018993339901023e+00
1245 7.012874999999999659e+01 4.768399278551189724e+00
1246 6.975099999999999056e+01 4.251677760749278612e+00
1247 7.040787500000000421e+01 3.656301621163368765e+00
1248 7.111012499999999648e+01 3.441831037205613342e+00
1249 6.917050000000000409e+01 3.777284801117066770e+00
1250 6.928175000000000239e+01 4.227466050832045852e+00
1251 6.912975000000000136e+01 3.965542305087350616e+00
1252 7.037399999999999523e+01 3.815612909481253201e+00
1253 6.919237499999999841e+01 3.780575212258958651e+00
1254 6.938525000000001342e+01 4.108781178578082560e+00
1255 6.924875000000000114e+01 4.127547769067911432e+00
1256 7.088687500000000341e+01 3.531506333340191262e+00
1257 6.776487500000001774e+01 4.644127721641802431e+00
1258 6.906950000000000500e+01 3.656749162507595408e+00
1259 6.782412499999999511e+01 4.270421994800030596e+00
1260 6.770262499999999761e+01 4.212467844600937816e+00
1261 6.775500000000000966e+01 3.805252447276002314e+00
1262 6.814799999999999613e+01 4.477120457811024856e+00
1263 6.793237499999999329e+01 4.493217471706312693e+00
1264 6.740062500000000512e+01 4.361681112030873386e+00
1265 6.669899999999999807e+01 3.886076676739664393e+00
1266 6.823137499999999989e+01 3.653376053980328386e+00
1267 7.015999999999999659e+01 4.112116144699709430e+00
1268 7.001012500000001637e+01 3.082037340773449596e+00
1269 6.850000000000000000e+01 3.745921907554933483e+00
1270 6.881162499999999227e+01 3.631569774807702711e+00
1271 6.968562500000000171e+01 3.887419584929941330e+00
1272 6.977424999999999500e+01 3.511915252705779089e+00
1273 6.969724999999999682e+01 3.225929700053536742e+00
1274 6.984024999999999750e+01 2.753412824058081299e+00
1275 7.053837500000000205e+01 3.054586412969336084e+00
1276 7.125512499999999250e+01 3.515560234681219587e+00
1277 7.009874999999999545e+01 3.028547629175988742e+00
1278 7.074212500000000148e+01 3.012017437685557297e+00
1279 7.030862499999999216e+01 3.110869738400641626e+00
1280 7.038187500000000796e+01 3.408986485368030728e+00
1281 7.043587500000001000e+01 3.443553716899429240e+00
1282 6.829375000000000284e+01 3.585042497786811833e+00
1283 6.957312500000000455e+01 2.986522760866200610e+00
1284 6.962237499999999102e+01 3.137165375270623446e+00
1285 7.012950000000000728e+01 2.973366568386750508e+00
1286 6.878162500000000534e+01 3.626165919989992936e+00
1287 6.883437499999999432e+01 3.654115855517839240e+00
1288 6.927975000000000705e+01 3.171844395172546793e+00
1289 7.001487499999998931e+01 2.905355337763673607e+00
1290 7.161775000000000091e+01 2.724740880742148708e+00
1291 7.035887499999999761e+01 2.958699420973997629e+00
1292 7.058912499999999568e+01 2.899177962357928795e+00
1293 6.895862499999999784e+01 2.534655196825965184e+00
1294 6.988300000000000978e+01 3.194066182978993140e+00
1295 7.223424999999998875e+01 2.969209947265011973e+00
1296 6.900387499999999363e+01 3.349248728434762512e+00
1297 6.981450000000000955e+01 3.001528522061717830e+00
1298 6.858924999999999272e+01 3.101654083660442485e+00
1299 6.889575000000000671e+01 3.665059121922523921e+00
1300 7.055374999999999375e+01 3.475688788526311246e+00
1301 6.868700000000001182e+01 3.659023520695104281e+00
1302 6.919825000000000159e+01 3.510529757698615416e+00
1303 7.064950000000001751e+01 3.265682408586297214e+00
1304 7.118337499999999807e+01 3.532196934706058222e+00
1305 7.069875000000000398e+01 3.992662562243082025e+00
1306 7.016150000000000375e+01 3.318212884972873589e+00
1307 6.990437500000000171e+01 3.549797797663533316e+00
1308 7.076887500000000841e+01 3.097280946842225990e+00
1309 7.087174999999999159e+01 3.371108440437284415e+00
1310 6.974912499999999227e+01 3.076785875905549084e+00
1311 6.979412499999999397e+01 3.127226758834714015e+00
1312 6.937900000000000489e+01 3.271564825316777725e+00
1313 6.902424999999999500e+01 3.538441869974338960e+00
1314 7.107599999999999341e+01 3.129484736941529732e+00
1315 6.908237499999999898e+01 3.222956173770731514e+00
1316 7.064637499999999193e+01 3.612091451541180831e+00
1317 7.036487500000001205e+01 3.196482561139959877e+00
1318 6.997499999999999432e+01 3.086352043675510526e+00
1319 6.892512499999999420e+01 2.875137689298004950e+00
1320 6.865337499999999693e+01 3.702687250234195648e+00
1321 6.813875000000000171e+01 3.664926822896672487e+00
1322 6.929449999999999932e+01 3.412601930712106491e+00
1323 6.977487499999999443e+01 3.051266491339601039e+00
1324 6.992212500000000830e+01 3.547763245331045479e+00
1325 6.910087499999998784e+01 3.455795442249421257e+00
1326 7.040287499999999454e+01 2.775047079766733038e+00
1327 6.920725000000000193e+01 3.043784172036102298e+00
1328 6.943750000000000000e+01 3.222524776863632923e+00
1329 7.131725000000000136e+01 3.252468460406263695e+00
1330 7.023212499999999636e+01 3.072311870956767610e+00
1331 6.904225000000000989e+01 3.136143953717287491e+00
1332 6.933462499999998840e+01 3.610119790851388899e+00
1333 6.925662499999999966e+01 3.683317547306622419e+00
1334 7.041262499999999136e+01 2.997052113835672937e+00
1335 6.927550000000000807e+01 3.415677225126811933e+00
1336 7.021375000000000455e+01 3.246031884037417381e+00
1337 6.987912500000000193e+01 3.489878451668749548e+00
1338 6.887924999999999898e+01 3.629061073258136094e+00
1339 7.034800000000001319e+01 3.686415137026756383e+00
1340 7.072124999999999773e+01 3.704400979536030203e+00
1341 7.000237500000000068e+01 3.875284739286505076e+00
1342 6.807712499999999523e+01 3.689395396087531420e+00
1343 6.927124999999999488e+01 3.691574988868233653e+00
1344 6.738600000000000989e+01 3.887717079951933385e+00
1345 6.901062500000000455e+01 2.982743959728503480e+00
1346 6.984937499999999488e+01 3.767684708218944412e+00
1347 7.159350000000000591e+01 3.627111436804775213e+00
1348 6.913799999999999102e+01 3.672160969715243528e+00
1349 7.109749999999999659e+01 3.626100147713794630e+00
1350 7.166075000000000728e+01 3.231541861818827854e+00
1351 7.201474999999999227e+01 3.295870103961546338e+00
1352 7.035299999999999443e+01 3.910397646020158380e+00
1353 7.026662500000000477e+01 3.577126268640356432e+00
1354 7.000837500000001512e+01 3.613009652360048563e+00
1355 6.951999999999999602e+01 3.652108697382923541e+00
1356 7.159412500000000534e+01 3.587558424774692778e+00
1357 6.994962499999999750e+01 3.392833697375525315e+00
1358 7.111387499999999307e+01 3.505865872173645315e+00
1359 7.054862500000000125e+01 4.030715351900561849e+00
1360 7.067624999999999602e+01 3.379651326089349261e+00
1361 6.902549999999999386e+01 3.644851998881436295e+00
1362 7.104912500000000364e+01 4.079471252646825974e+00
1363 7.089237500000000125e+01 4.272403739909990783e+00
1364 7.186162500000000364e+01 3.879750785075874564e+00
1365 7.184387499999999704e+01 3.348100428962947905e+00
1366 7.106750000000000966e+01 3.710837312858110248e+00
1367 7.086537500000000023e+01 3.424196798783165185e+00
1368 7.127812500000000284e+01 3.533157451370072977e+00
1369 7.259937500000000909e+01 3.235973660167349220e+00
1370 7.238237499999999613e+01 3.320473850491353573e+00
1371 7.110300000000000864e+01 3.642531198390755787e+00
1372 7.127562499999999091e+01 3.752506699433975967e+00
1373 7.078849999999999909e+01 3.576669247533241336e+00
1374 7.028312499999999829e+01 3.209954528676670638e+00
1375 7.192937500000000739e+01 4.118258449186606995e+00
1376 7.135162499999999852e+01 3.954900164422216591e+00
1377 7.136912499999999682e+01 4.109262990631272316e+00
1378 7.125837500000000091e+01 4.159132958537977487e+00
1379 7.246625000000000227e+01 3.778476403219622970e+00
1380 7.156524999999999181e+01 3.707744187634510968e+00
1381 7.231737499999998420e+01 4.411675262646477691e+00
1382 7.307162499999998317e+01 4.059339016151136015e+00
1383 7.273287499999999284e+01 3.911394190524891457e+00
1384 7.224337500000000034e+01 3.939271462376878752e+00
1385 7.163925000000000409e+01 3.584247269956064574e+00
1386 7.192137500000001182e+01 3.836416890869248419e+00
1387 7.351262499999998568e+01 3.538057769355508864e+00
1388 7.133037500000000364e+01 3.412062787639885908e+00
1389 7.268674999999998931e+01 3.138310785428603644e+00
1390 7.051287500000000819e+01 3.317035175789047940e+00
1391 7.181987499999999613e+01 3.677271243044476723e+00
1392 7.185275000000001455e+01 3.481163651307921381e+00
1393 7.141899999999999693e+01 3.436089597020135500e+00
1394 7.061937499999999091e+01 3.491222135305468210e+00
1395 7.049049999999999727e+01 2.558684452018263666e+00
1396 7.111787499999999795e+01 2.865474046937412922e+00
1397 7.312174999999999159e+01 3.239242039766015768e+00
1398 7.226737500000000125e+01 3.153289690632129716e+00
1399 7.211424999999999841e+01 3.706512793170622988e+00
1400 7.352987500000000409e+01 3.116623500668932678e+00
1401 7.238174999999999670e+01 3.318620452980047375e+00
1402 7.096150000000000091e+01 3.379944567777702247e+00
1403 7.255600000000001160e+01 4.047842133470622272e+00
1404 7.293925000000000125e+01 3.154047705677182289e+00
1405 7.283124999999999716e+01 3.786879510848938146e+00
1406 7.057612500000000466e+01 3.896616791515669753e+00
1407 7.060299999999999443e+01 3.652473237410507778e+00
1408 7.067912499999999909e+01 3.425072961985170750e+00
1409 7.225037499999999113e+01 3.794848489801255997e+00
1410 7.113875000000000171e+01 3.631383258097043765e+00
1411 7.136825000000000330e+01 2.816136941527790594e+00
1412 7.560337499999999977e+01 2.224039244381014857e+00
1413 7.332750000000000057e+01 2.257705894542068048e+00
1414 7.454687500000000000e+01 2.755295591206480932e+00
1415 7.151874999999999716e+01 2.906392817727414091e+00
1416 7.078175000000000239e+01 3.212196039851474616e+00
1417 7.199712499999999693e+01 2.887740457723283694e+00
1418 7.144762499999998795e+01 2.713050646513416986e+00
1419 7.157800000000000296e+01 2.800590942104897341e+00
1420 7.170737499999999898e+01 3.180479916309309818e+00
1421 7.155475000000001273e+01 3.101355261968144816e+00
1422 7.446012500000000500e+01 2.647546160111637903e+00
1423 7.210337499999999977e+01 3.029356521696790150e+00
1424 7.261537500000000023e+01 2.962945915477849912e+00
1425 7.201550000000000296e+01 3.167281420043063012e+00
1426 7.269637500000000330e+01 3.001638187814593017e+00
1427 7.239337499999999181e+01 2.278308857035602042e+00
1428 7.491725000000000989e+01 2.497934038548155211e+00
1429 7.388400000000000034e+01 3.093150179226672236e+00
1430 7.477137499999999193e+01 2.913883437192859915e+00
1431 7.323524999999999352e+01 2.928435112980564803e+00
1432 7.376800000000000068e+01 3.485136268856642072e+00
1433 7.448675000000000068e+01 3.090617625117590084e+00
1434 7.415387499999999932e+01 3.115256030998394099e+00
1435 7.220012499999999989e+01 3.777374863237942915e+00
1436 7.276574999999999704e+01 3.638869955726296013e+00
1437 7.426149999999998386e+01 3.494704395581977874e+00
1438 7.414624999999999488e+01 3.241195452443048630e+00
1439 7.301187500000000341e+01 3.179098478920064696e+00
1440 7.108899999999999864e+01 3.110267668344639080e+00
1441 7.229037500000001160e+01 3.068396623938449252e+00
1442 7.361500000000000909e+01 2.528501013446503798e+00
1443 7.249425000000000807e+01 2.972882722154962298e+00
1444 7.345399999999999352e+01 2.959476547888155729e+00
1445 7.327374999999999261e+01 3.358708893263525397e+00
1446 7.325737499999999613e+01 3.359114717533010275e+00
1447 7.361450000000000671e+01 3.165268797827445191e+00
1448 7.236974999999999625e+01 3.507072095022783387e+00
1449 7.251150000000001228e+01 3.500422412009727591e+00
1450 7.113012500000000671e+01 4.028799590283918874e+00
1451 7.251962499999999068e+01 3.220004138863314491e+00
1452 7.097537499999999966e+01 3.128057753710258737e+00
1453 7.209624999999999773e+01 2.952360876008808699e+00
1454 7.237825000000000841e+01 3.195093145893793452e+00
1455 7.241287499999999966e+01 3.267523471785913181e+00
1456 7.399524999999999864e+01 3.162516886071518485e+00
1457 7.393549999999999045e+01 3.392630436880798683e+00
1458 7.376412500000000705e+01 3.119848425993140495e+00
1459 7.366649999999998499e+01 2.960530030670184498e+00
1460 7.383812500000000512e+01 3.305636821388864721e+00
1461 7.374474999999999625e+01 3.103975383228337215e+00
1462 7.131374999999999886e+01 3.109316623823874082e+00
1463 7.406325000000001069e+01 3.405866958967641800e+00
1464 7.320375000000001364e+01 3.762988970511008002e+00
1465 7.377799999999999159e+01 3.572983229214768741e+00
1466 7.166750000000000398e+01 2.852322359718479916e+00
1467 7.370862499999998363e+01 3.476404050602701634e+00
1468 7.119762500000000216e+01 3.410379679822596266e+00
1469 7.335037499999998545e+01 3.385437808363472190e+00
1470 7.433437499999999432e+01 3.288488582053597398e+00
1471 7.364924999999999500e+01 3.207648650832490844e+00
1472 7.341837499999999750e+01 3.128986796560010664e+00
1473 7.142812499999999432e+01 3.713770138103848151e+00
1474 7.218650000000000944e+01 3.328791193887054245e+00
1475 7.373537500000000477e+01 3.493956800397920226e+00
1476 7.338637500000000102e+01 3.652282843208733976e+00
1477 7.278012499999999818e+01 3.358360399982687650e+00
1478 7.258724999999999739e+01 3.372743948506541578e+00
1479 7.189562499999999545e+01 2.924885098905062097e+00
1480 7.222374999999999545e+01 2.840259482809184721e+00
1481 7.415062500000000512e+01 2.490981959598839612e+00
1482 7.330737500000000750e+01 2.606533611292376040e+00
1483 7.329675000000000296e+01 2.952079821657521030e+00
1484 7.347849999999999682e+01 2.846010178741459562e+00
1485 7.454025000000001455e+01 2.982362935607854038e+00
1486 7.472087499999999238e+01 2.509852251861028449e+00
1487 7.176912500000000250e+01 2.552419032980649760e+00
1488 7.157012500000000443e+01 2.768517114570881343e+00
1489 7.325750000000000739e+01 2.805892254479847914e+00
1490 7.184574999999999534e+01 2.982833467055695742e+00
1491 7.194350000000000023e+01 3.523871162336955187e+00
1492 7.137075000000000102e+01 3.690428746898861689e+00
1493 7.218462499999999693e+01 3.530708104162233241e+00
1494 7.238612499999999272e+01 3.573866037104898918e+00
1495 7.182674999999998988e+01 3.905115134146174949e+00
1496 7.112824999999999420e+01 3.683658145911140380e+00
1497 7.144987500000000580e+01 3.884117835161785770e+00
1498 7.041600000000001103e+01 4.004009549033319182e+00
1499 7.064450000000000784e+01 3.781327941345473675e+00
1500 7.128987500000000921e+01 4.264914885718339654e+00
1501 6.901037499999999625e+01 4.861516018491235158e+00
1502 6.946187499999999204e+01 4.535198319249321486e+00
1503 6.863575000000000159e+01 5.129289417617950875e+00
1504 7.090250000000000341e+01 5.039534359690387433e+00
1505 7.003262499999999591e+01 4.769232445902261475e+00
1506 7.051649999999999352e+01 4.446260468781602526e+00
1507 6.987412499999999227e+01 3.588502192060341489e+00
1508 7.031449999999999534e+01 3.639037686154129148e+00
1509 6.922412499999998658e+01 4.259044796215681217e+00
1510 6.895924999999999727e+01 3.849039534213372971e+00
1511 6.941387499999999022e+01 3.635108309242225832e+00
1512 6.963087500000000318e+01 3.563422465821569407e+00
1513 6.986487499999999784e+01 3.171095278239346449e+00
1514 7.187649999999999295e+01 3.274388001024008510e+00
1515 7.135375000000000512e+01 2.974144618362983827e+00
1516 7.250637499999999136e+01 2.870945276263006551e+00
1517 7.067799999999999727e+01 3.111675186896923240e+00
1518 6.957187499999999147e+01 2.941825110781040031e+00
1519 7.003662500000000080e+01 3.471819632490556806e+00
1520 6.873662500000000364e+01 3.062184932453765551e+00
1521 6.598324999999999818e+01 2.296439103195967224e+00
1522 6.712512499999999704e+01 2.734046317031201045e+00
1523 6.965500000000000114e+01 3.510336477818045253e+00
1524 6.901212499999999750e+01 3.513003053111664276e+00
1525 6.902762500000000045e+01 3.756470704570563868e+00
1526 6.917375000000001251e+01 4.128665147288829829e+00
1527 6.971837500000000887e+01 4.307552266577491018e+00
1528 7.079987499999998590e+01 3.896280624027467887e+00
1529 6.911337500000000489e+01 3.844137427375207583e+00
1530 6.906899999999998840e+01 4.515788469359475421e+00
1531 6.959737499999999955e+01 4.064127462235512134e+00
1532 6.931200000000001182e+01 3.676868330352611292e+00
1533 6.835462500000001285e+01 3.400123765842484325e+00
1534 6.946875000000000000e+01 3.526455053192581790e+00
1535 6.829549999999998988e+01 3.629032601810019631e+00
1536 6.791887499999999989e+01 3.517786957189402042e+00
1537 6.794974999999999454e+01 2.556311690881512888e+00
1538 6.900200000000000955e+01 3.254074321139576398e+00
1539 6.921212500000000034e+01 3.116210386017264522e+00
1540 6.916862500000000580e+01 3.037309422712291873e+00
1541 7.028199999999999648e+01 3.188546592885228570e+00
1542 6.845687499999999659e+01 3.263018792264591017e+00
1543 6.877312499999999318e+01 3.700119408704518609e+00
1544 6.875674999999999670e+01 3.624669690770112140e+00
1545 6.873587500000000716e+01 3.040770648811230714e+00
1546 6.945437499999999886e+01 3.339388589891400638e+00
1547 7.035625000000000284e+01 2.879786107237393367e+00
1548 6.949175000000001035e+01 3.534171184441621705e+00
1549 6.911224999999998886e+01 3.770156481956352668e+00
1550 6.822899999999999920e+01 3.976154824387502007e+00
1551 6.888062499999999488e+01 4.139490842548981142e+00
1552 7.004412499999999397e+01 4.306058360893622705e+00
1553 7.033575000000000443e+01 4.120843188709987004e+00
1554 6.981275000000000830e+01 3.935003878452662196e+00
1555 6.814449999999999363e+01 3.498935449711811252e+00
1556 6.730925000000000580e+01 3.824650746922848121e+00
1557 6.745274999999999466e+01 3.516724180389684484e+00
1558 6.652387499999998965e+01 3.597744516696796957e+00
1559 6.861225000000000307e+01 3.720419855128921149e+00
1560 6.764349999999998886e+01 3.774226915872970878e+00
1561 6.813137499999999136e+01 3.881974589921587171e+00
1562 6.833225000000000193e+01 3.735263635901420187e+00
1563 6.962287500000000762e+01 4.087871318904482187e+00
1564 6.859550000000000125e+01 3.786016908473864628e+00
1565 7.042300000000000182e+01 4.180388012792592534e+00
1566 6.922187499999999716e+01 3.947218306278724054e+00
1567 6.887937500000001023e+01 3.595114849249863909e+00
1568 6.840449999999999875e+01 3.894251183635951019e+00
1569 6.855074999999999363e+01 4.109969151914341978e+00
1570 6.935387499999998795e+01 4.070863174121905459e+00
1571 6.750462500000000432e+01 4.336668825036893438e+00
1572 6.860524999999999807e+01 4.152174899788964701e+00
1573 6.904699999999999704e+01 3.301265888829616468e+00
1574 6.892149999999999466e+01 3.839283400746811292e+00
1575 6.857975000000000421e+01 4.089517700589825999e+00
1576 6.832599999999999341e+01 3.903446618054357220e+00
1577 6.877587499999999920e+01 4.016309910218816448e+00
1578 6.969862500000000693e+01 4.016359525963391519e+00
1579 6.965912500000000307e+01 4.198313673508908828e+00
1580 6.981400000000000716e+01 3.209626253553519160e+00
1581 6.964937500000000625e+01 2.978187819051523633e+00
1582 6.963074999999999193e+01 3.988559928681966404e+00
1583 6.838749999999998863e+01 4.527932344072732818e+00
1584 6.769162500000000193e+01 4.124057623178521759e+00
1585 6.753212500000000773e+01 4.934358425993380592e+00
1586 6.847862500000000807e+01 4.636362923056916330e+00
1587 6.684250000000000114e+01 4.104812438620063730e+00
1588 6.649575000000000102e+01 4.891016780633399286e+00
1589 6.860037499999999966e+01 4.864610765960302174e+00
1590 6.626324999999999932e+01 4.612688474299721619e+00
1591 6.898062500000000341e+01 4.115071502027258354e+00
1592 6.822362499999999841e+01 3.891028904486173445e+00
1593 6.822237499999999955e+01 4.203828500372829069e+00
1594 6.859912500000001501e+01 4.327815086151656665e+00
1595 6.895837500000000375e+01 3.998357381231306018e+00
1596 6.782775000000000887e+01 4.056655090519465823e+00
1597 6.747737499999999500e+01 4.032007211587905537e+00
1598 6.941350000000001330e+01 4.308481914346398156e+00
1599 6.837874999999999659e+01 3.354000474014202648e+00
1600 6.808962499999999807e+01 2.572464874259097645e+00
1601 6.881662500000000193e+01 2.606265862886377072e+00
1602 6.940787499999999000e+01 2.895031775718856171e+00
1603 6.922612500000001035e+01 3.041033158306872597e+00
1604 6.940487500000000409e+01 2.933023357164391332e+00
1605 7.063162499999998545e+01 2.906114496505062483e+00
1606 7.075862500000000921e+01 2.934925919728958110e+00
1607 7.008137499999999420e+01 2.736352344691171279e+00
1608 7.016987499999999045e+01 3.363242136677326855e+00
1609 7.084862499999999841e+01 3.730255755045071009e+00
1610 7.135349999999999682e+01 3.715662886686573074e+00
1611 7.169037499999998886e+01 3.683648191405752836e+00
1612 7.016337500000000205e+01 3.091148451311725331e+00
1613 7.132250000000000512e+01 3.053489970509155160e+00
1614 7.261837499999998613e+01 3.031134105709753612e+00
1615 7.286599999999999966e+01 3.169405997186222734e+00
1616 7.112737500000000068e+01 3.746897512182161272e+00
1617 7.106174999999998931e+01 3.663319007189723031e+00
1618 7.251125000000000398e+01 3.644413827824372731e+00
1619 7.187412499999999227e+01 3.595421626168740836e+00
1620 7.000874999999999204e+01 4.051419287384051771e+00
1621 7.102962499999999579e+01 3.367931630362598128e+00
1622 7.055924999999999159e+01 3.471045216996963223e+00
1623 7.142962500000000148e+01 3.574857173447195002e+00
1624 7.081725000000000136e+01 3.663811798992614222e+00
1625 7.108362499999999784e+01 3.615264244913070080e+00
1626 7.092537500000000250e+01 3.529385919221200041e+00
1627 7.120150000000001000e+01 3.818464232351797438e+00
1628 7.081987499999999613e+01 3.524332292423895563e+00
1629 7.241437499999999261e+01 3.710667085147477007e+00
1630 7.087562499999999943e+01 3.855510034100141148e+00
1631 7.161524999999998897e+01 3.593464826728864026e+00
1632 7.164775000000000205e+01 3.770021749564250513e+00
1633 7.116337500000000205e+01 4.440300239487964262e+00
1634 7.107325000000000159e+01 3.981146665652686156e+00
1635 7.016587500000001398e+01 3.852860160961188996e+00
1636 6.942287500000000477e+01 3.614277363100661944e+00
1637 6.993775000000000830e+01 3.614574087764352406e+00
1638 6.913012499999999250e+01 3.982434735174184226e+00
1639 6.996199999999998909e+01 3.562783225583617153e+00
1640 7.034999999999999432e+01 3.747467348923803065e+00
1641 6.792450000000000898e+01 4.024853114555858369e+00
1642 6.806550000000000011e+01 3.480720547709913237e+00
1643 6.829525000000001000e+01 4.224935908352634328e+00
1644 7.053287499999999000e+01 4.230562881570473444e+00
1645 6.895024999999999693e+01 5.291688378810443183e+00
1646 6.862600000000000477e+01 5.150376970426533418e+00
1647 6.752262500000000500e+01 5.609785161710461487e+00
1648 6.836700000000000443e+01 5.590900673751054484e+00
1649 6.907362500000000693e+01 6.003933093547668243e+00
1650 6.889424999999999955e+01 5.483869666890114125e+00
1651 7.013687500000000341e+01 5.390430010785028259e+00
1652 6.977400000000000091e+01 5.282664014846107037e+00
1653 6.989900000000000091e+01 5.421685398702140724e+00
1654 7.035587499999999750e+01 4.530952350353275371e+00
1655 6.952324999999999022e+01 4.988171272965423952e+00
1656 6.791149999999998954e+01 4.989554886836099712e+00
1657 6.917187500000000000e+01 5.368646816346915429e+00
1658 6.847374999999999545e+01 4.865766103445325008e+00
1659 6.986287500000000250e+01 5.034054604756674323e+00
1660 7.088525000000001342e+01 5.137445896156717318e+00
1661 7.053825000000000500e+01 5.110733474603963877e+00
1662 6.973612500000000125e+01 5.116543023729193784e+00
1663 7.019587500000000091e+01 4.596886084070592737e+00
1664 6.800349999999998829e+01 4.766187774967536761e+00
1665 6.840837499999999238e+01 5.009852190114681747e+00
1666 7.108050000000000068e+01 4.513882111747049564e+00
1667 7.113750000000000284e+01 5.119865757517476190e+00
1668 6.908062499999999773e+01 4.536662849556584831e+00
1669 6.986587500000000261e+01 3.910221742583389393e+00
1670 6.924337500000000034e+01 4.283089177719380913e+00
1671 6.886087500000000716e+01 4.173762977059414681e+00
1672 6.864187499999999886e+01 4.589339836912480486e+00
1673 6.882500000000000284e+01 4.728010657903596758e+00
1674 6.947462499999998897e+01 4.450639149807234851e+00
1675 6.867700000000000671e+01 4.481401953490671275e+00
1676 7.072687499999999261e+01 4.267581708493917603e+00
1677 7.209024999999999750e+01 4.228883277348465697e+00
1678 7.068274999999999864e+01 4.350709991448234781e+00
1679 6.936224999999998886e+01 4.809806959971210993e+00
1680 7.031237500000000296e+01 5.057573822179649348e+00
1681 6.947775000000000034e+01 4.979834230266855677e+00
1682 7.047462500000000318e+01 4.641964589271106334e+00
1683 6.936599999999999966e+01 4.957634828600226307e+00
1684 7.062050000000000693e+01 4.091637714595464992e+00
1685 6.866674999999999329e+01 4.633952651860773209e+00
1686 6.989637500000000614e+01 4.525164582426463689e+00
1687 7.049850000000000705e+01 3.884933582122093387e+00
1688 6.984087500000001114e+01 3.757713901253243893e+00
1689 6.968037499999999795e+01 4.200453881492673958e+00
1690 7.094762500000000216e+01 4.023606396697727128e+00
1691 7.113062499999999488e+01 3.772869920305612190e+00
1692 7.131974999999999909e+01 4.130957745903181433e+00
1693 7.122387499999999250e+01 4.578404769395326035e+00
1694 7.202787499999999454e+01 4.385726167201034364e+00
1695 7.228562500000001023e+01 4.046078347986710178e+00
1696 7.168987500000000068e+01 3.803503185541175835e+00
1697 7.103225000000000477e+01 4.110970276855270278e+00
1698 6.956862499999999727e+01 4.046353809826430670e+00
1699 7.087837500000000546e+01 3.335869924666859276e+00
1700 7.067750000000000909e+01 4.235451702593241663e+00
1701 7.075624999999999432e+01 3.675383784169688806e+00
1702 7.040062500000000512e+01 4.144993267249883928e+00
1703 7.064700000000000557e+01 3.977007252633567358e+00
1704 7.041950000000001353e+01 3.646058008315282262e+00
1705 7.097487500000001148e+01 3.815853788953643022e+00
1706 7.144212499999999011e+01 3.926133297523388688e+00
1707 7.092962499999998727e+01 3.515865753700910368e+00
1708 7.016899999999999693e+01 3.803222124889630074e+00
1709 7.026312500000000227e+01 4.106039022119964521e+00
1710 7.163375000000000625e+01 3.723638382642372235e+00
1711 7.119650000000000034e+01 3.507332885363178221e+00
1712 7.192425000000000068e+01 3.052289339321798689e+00
1713 7.220999999999999375e+01 3.605338502658245403e+00
1714 7.446637499999999932e+01 3.750274410532763891e+00
1715 7.163137500000000557e+01 3.069153140207714348e+00
1716 7.215787500000000421e+01 2.984021114816695963e+00
1717 7.151837500000000603e+01 3.342448279038416903e+00
1718 7.202500000000000568e+01 3.405390230942703322e+00
1719 7.201937499999999659e+01 3.378848185483756428e+00
1720 7.295525000000000659e+01 3.673590077116321240e+00
1721 7.137712499999999238e+01 4.155769417469149296e+00
1722 7.186525000000000318e+01 3.882862329157125370e+00
1723 7.242125000000000057e+01 3.563894506672090401e+00
1724 7.194450000000000500e+01 3.377699938567663374e+00
1725 7.249924999999998931e+01 3.639305092278949605e+00
1726 7.215649999999999409e+01 3.762132070880819246e+00
1727 7.162387499999999818e+01 3.735243886103271738e+00
1728 7.208987500000000637e+01 3.553702564920406370e+00
1729 7.139287500000000364e+01 3.411607009705524884e+00
1730 7.386275000000000546e+01 3.261777208009078777e+00
1731 7.217874999999999375e+01 2.726101456005901813e+00
1732 7.340375000000000227e+01 3.431506951899922164e+00
1733 7.222049999999998704e+01 2.568397214217458924e+00
1734 7.330437500000000739e+01 2.706393702521286304e+00
1735 7.363425000000000864e+01 3.038801124364261419e+00
1736 7.399699999999999989e+01 3.447053302278628717e+00
1737 7.372887500000000216e+01 3.191402495560826669e+00
1738 7.157962500000000716e+01 3.770945409217278943e+00
1739 7.110612499999999159e+01 3.540353021051978466e+00
1740 6.955962500000001114e+01 4.768470397889334578e+00
1741 7.010737499999999045e+01 4.619166601433301267e+00
1742 6.972587500000000205e+01 4.364001491025395474e+00
1743 7.060524999999999807e+01 3.994110718256004944e+00
1744 7.014074999999999704e+01 3.518252814563999298e+00
1745 7.013962499999999523e+01 3.329211359961527172e+00
1746 7.032550000000000523e+01 2.896393317558925151e+00
1747 7.055612499999999443e+01 3.259454768618805787e+00
1748 7.073912500000000136e+01 3.743990807937684462e+00
1749 6.772087499999999238e+01 2.951808187564339825e+00
1750 6.988837500000001057e+01 3.039163237726277611e+00
1751 6.971662499999999341e+01 3.326681642124307281e+00
1752 7.108400000000000318e+01 3.519199660434172650e+00
1753 7.139949999999998909e+01 3.582293081079491515e+00
1754 7.082262500000000216e+01 4.059971612960720400e+00
1755 7.002349999999999852e+01 4.087751700965946533e+00
1756 6.812800000000000011e+01 3.953251778599485622e+00
1757 6.949549999999999272e+01 3.965566695788887319e+00
1758 6.974587499999999807e+01 3.770873081253447889e+00
1759 6.984149999999999636e+01 4.258837319327894555e+00
1760 7.025274999999999181e+01 4.072390494038789832e+00
1761 6.920374999999999943e+01 4.055361750779762353e+00
1762 6.961224999999998886e+01 3.674491558152976900e+00
1763 7.082349999999999568e+01 4.329317592011470595e+00
1764 7.125600000000000023e+01 4.020393513078040826e+00
1765 6.913412499999999739e+01 3.923023648274615471e+00
1766 7.118099999999999739e+01 4.308403989588255101e+00
1767 7.057500000000000284e+01 3.871051984764606324e+00
1768 7.038400000000000034e+01 4.486817761509820812e+00
1769 7.055737500000000750e+01 4.635257830401332768e+00
1770 6.933237499999999898e+01 4.271803578179465433e+00
1771 7.076087499999998442e+01 4.277102664324515580e+00
1772 6.935500000000000398e+01 3.915993069292896145e+00
1773 6.825525000000000375e+01 4.653042219713626082e+00
1774 6.960087500000000205e+01 4.389398301723355544e+00
1775 6.859362499999998875e+01 4.323021122206885281e+00
1776 6.819174999999999898e+01 3.819672874368628346e+00
1777 6.885974999999999113e+01 4.522760660502332719e+00
1778 7.119537499999999852e+01 4.263988182065808097e+00
1779 6.929574999999999818e+01 4.219318008984094703e+00
1780 7.161625000000000796e+01 4.582293280764283772e+00
1781 7.009762500000000784e+01 4.923271311262144678e+00
1782 7.125487499999999841e+01 4.270451606085927665e+00
1783 6.878587500000000432e+01 3.926772356359847116e+00
1784 6.879900000000000659e+01 4.154175203936396166e+00
1785 6.847712500000000091e+01 4.270585313504679625e+00
1786 6.920125000000000171e+01 3.470870481368830252e+00
1787 6.921625000000000227e+01 4.218026029547172762e+00
1788 6.974875000000000114e+01 4.052317989242391505e+00
1789 6.911924999999999386e+01 4.354389487021975924e+00
1790 6.868300000000000693e+01 3.743549648228269522e+00
1791 6.990562500000000057e+01 3.715759221450829042e+00
1792 6.969575000000000387e+01 3.390656102391910398e+00
1793 6.977224999999999966e+01 3.688930039447414266e+00
1794 6.975162499999999000e+01 4.175728042574956334e+00
1795 6.939637500000000614e+01 3.300779495709592393e+00
1796 6.976237499999999159e+01 3.955707885201696250e+00
1797 6.935812500000001535e+01 3.528151430093650731e+00
1798 6.876862500000001432e+01 3.180754975913245186e+00
1799 6.783650000000000091e+01 3.889664473801050182e+00
1800 6.838537499999999625e+01 4.103437343166929985e+00
1801 6.891625000000001933e+01 3.730034767557467656e+00
1802 6.754637499999999761e+01 3.865896803045429486e+00
1803 6.780700000000000216e+01 3.755787334234993669e+00
1804 6.774025000000000318e+01 3.787839150450754921e+00
1805 6.637512499999999704e+01 4.473782803866530600e+00
1806 6.673525000000000773e+01 4.617003214173399428e+00
1807 6.729525000000001000e+01 4.167565576681127482e+00
1808 6.705525000000000091e+01 4.464654776512680279e+00
1809 6.777937500000000171e+01 4.416091314505043108e+00
1810 6.793924999999998704e+01 3.881333931258363013e+00
1811 6.767549999999999955e+01 4.305967414530677217e+00
1812 6.857124999999999204e+01 4.498899378424405349e+00
1813 6.847462500000000318e+01 4.260648442936459723e+00
1814 6.753687499999999488e+01 4.241351013524094604e+00
1815 6.763187500000000796e+01 4.250417720050804427e+00
1816 6.867537500000000250e+01 4.027724702520874445e+00
1817 6.911424999999999841e+01 4.016605433813171366e+00
1818 6.685762499999999875e+01 4.673247358427207843e+00
1819 6.691687500000000455e+01 3.885691912474775300e+00
1820 6.704862500000000125e+01 4.279148509551505164e+00
1821 6.604037499999999739e+01 4.026205312300512595e+00
1822 6.682399999999999807e+01 3.351059254176206093e+00
1823 6.910224999999999795e+01 4.350304435288121496e+00
1824 6.701212499999999750e+01 4.649027772816793913e+00
1825 6.779374999999998863e+01 4.001078990214701925e+00
1826 6.768387500000000045e+01 3.999118189666551526e+00
1827 6.704737500000000239e+01 4.273562930746062527e+00
1828 6.684912500000000080e+01 4.332380319457407758e+00
1829 6.848275000000001000e+01 4.076376315698477804e+00
1830 6.453325000000000955e+01 4.433780362702633759e+00
1831 6.727100000000000080e+01 4.727450257538412082e+00
1832 7.030424999999999613e+01 4.628392673724595063e+00
1833 6.883712499999998613e+01 4.602240895875819859e+00
1834 6.767374999999999829e+01 5.398843171081884051e+00
1835 6.756737499999999841e+01 5.631855866235114583e+00
1836 6.784512499999999591e+01 5.556925629444024572e+00
1837 6.909449999999999648e+01 5.462625576359777746e+00
1838 6.906225000000000591e+01 5.487982893758644565e+00
1839 6.795912500000000023e+01 5.169806184222176526e+00
1840 6.931012499999999932e+01 5.279043336147362098e+00
1841 6.745137499999999875e+01 5.756929864675865538e+00
1842 6.785087500000000205e+01 5.607398874582747439e+00
1843 6.756912499999999966e+01 6.113614763985531830e+00
1844 6.898399999999999466e+01 6.016632594836582193e+00
1845 6.976699999999999591e+01 6.290852654847353342e+00
1846 6.847412499999998658e+01 6.028389571533335989e+00
1847 6.964962500000000034e+01 5.731109447397325418e+00
1848 6.914412500000000250e+01 6.130222065812287902e+00
1849 6.991637500000000216e+01 5.669319654226321781e+00
1850 7.085624999999998863e+01 5.682859532043484485e+00
1851 6.956550000000001432e+01 6.383300593638843168e+00
1852 6.885600000000000875e+01 6.337063431708727101e+00
1853 6.962037499999999568e+01 5.879964622920520689e+00
1854 6.900625000000000853e+01 6.240435195536244706e+00
1855 6.880799999999999272e+01 6.186346513694491733e+00
1856 6.894912499999999511e+01 5.983306024466896744e+00
1857 6.945749999999999602e+01 6.194215073356752477e+00
1858 6.886050000000000182e+01 5.737453346760215567e+00
1859 6.888087500000000318e+01 5.972799742471857520e+00
1860 6.906374999999999886e+01 6.504069331363827366e+00
1861 6.876087500000001285e+01 5.073253213661020666e+00
1862 6.688212500000000205e+01 4.825361289703794299e+00
1863 6.784412500000000534e+01 5.191279230105221743e+00
1864 6.811574999999999136e+01 5.353164737885197866e+00
1865 6.743337500000001228e+01 5.170085196159427632e+00
1866 6.836599999999998545e+01 5.012086226687444857e+00
1867 6.840224999999999511e+01 5.144984556433331413e+00
1868 6.879075000000000273e+01 4.605311199277145384e+00
1869 6.786987500000000750e+01 5.186796926564782417e+00
1870 6.803974999999999795e+01 5.581544543599691544e+00
1871 6.945850000000000080e+01 4.842835045843497888e+00
1872 6.834687499999999716e+01 4.992574487543663508e+00
1873 7.121800000000000352e+01 4.552189624235791321e+00
1874 6.852600000000001046e+01 4.730706174161526611e+00
1875 6.880500000000000682e+01 4.387300711285925914e+00
1876 6.791162500000000080e+01 4.687887337121795284e+00
1877 6.967737499999999784e+01 4.836611507351698869e+00
1878 6.837737500000000068e+01 4.365251209615188976e+00
1879 6.916525000000000034e+01 3.975129599891994658e+00
1880 6.980849999999999511e+01 4.284886408208506303e+00
1881 6.905112499999999898e+01 4.294386548294396810e+00
1882 6.936350000000000193e+01 4.549931768032351442e+00
1883 6.643824999999999648e+01 4.367227459119516375e+00
1884 6.946899999999999409e+01 4.278878109388019269e+00
1885 6.729312500000000341e+01 4.829735378483159813e+00
1886 7.051274999999999693e+01 4.180085733832202166e+00
1887 6.957812500000000000e+01 4.558194408279650389e+00
1888 7.045787500000000136e+01 4.357400036279877042e+00
1889 6.926274999999999693e+01 4.431797807288539559e+00
1890 6.824562499999998977e+01 4.791778420956759987e+00
1891 6.904087499999999977e+01 4.697831492552907662e+00
1892 6.855549999999999500e+01 4.300319010695601740e+00
1893 6.806475000000000364e+01 4.774529812420014174e+00
1894 6.866037500000000193e+01 4.504677967601776523e+00
1895 6.923775000000000546e+01 4.591668146456960642e+00
1896 6.792312499999999886e+01 4.208469078230453242e+00
1897 6.750012499999999704e+01 4.559311424976568716e+00
1898 6.622512500000000557e+01 4.701964776949298930e+00
1899 6.654900000000000659e+01 4.796108500649250317e+00
1900 6.672537499999999966e+01 4.486154132917957504e+00
1901 6.778650000000000375e+01 4.532853023345230881e+00
1902 6.545624999999999716e+01 4.612839722414761923e+00
1903 6.574212500000000148e+01 4.854722428463018602e+00
1904 6.541387500000000443e+01 4.876074546438136537e+00
1905 6.535587499999999750e+01 5.200099582692804034e+00
1906 6.484950000000000614e+01 5.253971441324171820e+00
1907 6.609724999999998829e+01 5.600180336800547387e+00
1908 6.520712500000000489e+01 5.704227904144597794e+00
1909 6.556574999999999420e+01 5.811723802340188705e+00
1910 6.461562500000000853e+01 5.615745347729619752e+00
1911 6.662175000000000580e+01 5.597135941013715588e+00
1912 6.604599999999999227e+01 5.597817384369553118e+00
1913 6.552662499999999568e+01 5.134621666130510853e+00
1914 6.521487500000000637e+01 5.356997218701151198e+00
1915 6.623212500000001057e+01 5.238532238487406900e+00
1916 6.456674999999999898e+01 4.874916623485728628e+00
1917 6.600600000000000023e+01 4.586692388039555368e+00
1918 6.659024999999999750e+01 5.087654530054837032e+00
1919 6.659050000000000580e+01 4.837694792589751991e+00
1920 6.577237499999999670e+01 5.170464056595585944e+00
1921 6.555325000000000557e+01 4.911135942140829158e+00
1922 6.448912500000000136e+01 4.565742961985691295e+00
1923 6.553737499999999727e+01 4.257584544585917286e+00
1924 6.336987500000000040e+01 4.209530976833628202e+00
1925 6.648837499999999068e+01 4.772686674379208682e+00
1926 6.643200000000000216e+01 4.488024586329713017e+00
1927 6.683287500000000136e+01 4.088074498761228526e+00
1928 6.341975000000000051e+01 4.873011128751657317e+00
1929 6.505362499999999670e+01 5.121205750777532373e+00
1930 6.589937499999999204e+01 4.994086703096660251e+00
1931 6.573187500000000227e+01 5.679279967669481621e+00
1932 6.566637499999998795e+01 5.628963445146617062e+00
1933 6.583975000000000932e+01 5.886900273992884181e+00
1934 6.672874999999999091e+01 5.304113411866067551e+00
1935 6.793049999999999500e+01 5.508811986263463467e+00
1936 6.796012500000000500e+01 6.229901888868064397e+00
1937 6.670950000000000557e+01 5.369402876484497433e+00
1938 6.539187499999999886e+01 5.495779572310181216e+00
1939 6.627912499999999341e+01 6.040152661143745938e+00
1940 6.587387500000001239e+01 5.521647193765812034e+00
1941 6.734162499999999341e+01 4.663746213940770602e+00
1942 6.502187500000000853e+01 5.729548126372782768e+00
1943 6.592549999999999955e+01 4.767930326016728948e+00
1944 6.558549999999999613e+01 4.417538033933607444e+00
1945 6.402837500000001114e+01 4.908938533868282050e+00
1946 6.469187499999999602e+01 5.004927151809690500e+00
1947 6.489287500000000364e+01 5.207433600265285456e+00
1948 6.501675000000000182e+01 4.032542973848821433e+00
1949 6.552062499999999545e+01 4.988797384319878958e+00
1950 6.641925000000000523e+01 4.736692832788242491e+00
1951 6.526824999999999477e+01 4.286538590277415572e+00
1952 6.667650000000000432e+01 4.593534494945041402e+00
1953 6.669562500000000682e+01 4.510881620930310199e+00
1954 6.773225000000000762e+01 4.313387183199242081e+00
1955 6.840012500000000273e+01 4.025309597710699627e+00
1956 6.773775000000000546e+01 4.255345460968768201e+00
1957 6.870950000000000557e+01 4.438429233692928300e+00
1958 6.746000000000000796e+01 4.740786996243344653e+00
1959 6.779624999999998636e+01 4.663568047073773926e+00
1960 6.708287500000000136e+01 4.628951887433252921e+00
1961 6.771950000000001069e+01 4.885935168291736019e+00
1962 6.796299999999999386e+01 5.030008430658938323e+00
1963 6.802087499999998954e+01 4.122922133623417196e+00
1964 6.852962499999999579e+01 3.843433299707030404e+00
1965 6.797512500000000557e+01 4.364087438390971130e+00
1966 6.862012500000000159e+01 4.523638063127052078e+00
1967 6.887500000000000000e+01 3.964525799197174294e+00
1968 6.907312500000000455e+01 3.913853397857650407e+00
1969 6.814987499999999443e+01 4.144324286891877485e+00
1970 6.727237499999999670e+01 3.577154162780361357e+00
1971 6.734000000000000341e+01 4.062105573160303074e+00
1972 6.904437500000000227e+01 4.115311037521572679e+00
1973 6.775462500000000432e+01 3.946003595163956934e+00
1974 6.702424999999999500e+01 3.682849121052544472e+00
1975 6.858625000000000682e+01 3.590871010936970364e+00
1976 6.665699999999999648e+01 4.191882028099072954e+00
1977 6.660237500000000921e+01 3.890721386105264301e+00
1978 6.636525000000000318e+01 3.617239463449648085e+00
1979 6.848437500000000000e+01 4.096333066511665955e+00
1980 6.524762499999999932e+01 3.679925058414487804e+00
1981 6.620262499999999761e+01 3.991827940999821855e+00
1982 6.727500000000000568e+01 3.384127800298031730e+00
1983 6.613824999999999932e+01 4.031021942192512419e+00
1984 6.885275000000000034e+01 3.599979009270401153e+00
1985 6.916549999999999443e+01 4.292571974498505583e+00
1986 6.652474999999999739e+01 3.773771073765272543e+00
1987 6.671150000000000091e+01 4.506794488602736237e+00
1988 6.760399999999999920e+01 3.687298007179511394e+00
1989 6.717637500000000728e+01 3.871076937274287477e+00
1990 6.607062500000000682e+01 3.988130890285181529e+00
1991 6.647212500000000546e+01 4.294836257929034673e+00
1992 6.602787499999999454e+01 3.855824706845718985e+00
1993 6.616349999999999909e+01 3.946248558758051139e+00
1994 6.571287500000001103e+01 3.975293163078903458e+00
1995 6.766087500000000432e+01 3.731878801444639127e+00
1996 6.609912500000000080e+01 3.974525012648916888e+00
1997 6.675137499999999591e+01 3.932435230464307541e+00
1998 6.898749999999999716e+01 3.645950853344021247e+00
1999 6.659287500000000648e+01 4.170684226829198593e+00
2000 6.707187500000000568e+01 3.843855553174685635e+00
2001 6.712812499999999716e+01 3.460085486830040136e+00
2002 6.501212499999999750e+01 4.243268711432481410e+00
2003 6.671150000000000091e+01 3.609625253229205022e+00
2004 6.670125000000000171e+01 3.891741033706829445e+00
2005 6.721837500000000887e+01 3.873522766558481489e+00
2006 6.688399999999998613e+01 3.646944093175819024e+00
2007 6.524800000000000466e+01 3.964955067525986365e+00
2008 6.704999999999999716e+01 4.412424326546576125e+00
2009 6.702000000000001023e+01 4.593205518752672134e+00
2010 6.526624999999999943e+01 4.711025839553153460e+00
2011 6.742324999999999591e+01 3.639163269858540328e+00
2012 6.432212499999999977e+01 4.089761459415679923e+00
2013 6.550412500000000193e+01 3.702525719177637065e+00
2014 6.546625000000000227e+01 3.767587945846454289e+00
2015 6.449875000000000114e+01 3.508827429453819313e+00
2016 6.468574999999999875e+01 3.582308114845441427e+00
2017 6.538562500000000455e+01 3.588803351821728604e+00
2018 6.539300000000000068e+01 3.864179562015719771e+00
2019 6.404399999999999693e+01 3.643969959055644914e+00
2020 6.510349999999999682e+01 3.631748076856377683e+00
2021 6.465149999999999864e+01 3.678946150903815493e+00
2022 6.408174999999999955e+01 4.057680447889841169e+00
2023 6.478499999999999659e+01 4.095528300781231756e+00
2024 6.595862500000001205e+01 4.361789712726516832e+00
2025 6.647950000000000159e+01 4.058076195224777472e+00
2026 6.598162500000000819e+01 4.203208130915821350e+00
2027 6.713474999999999682e+01 3.487400454448485565e+00
2028 6.919387500000001978e+01 3.646340299008291375e+00
2029 6.907787500000000591e+01 5.038311784583390462e+00
2030 6.709175000000000466e+01 4.506667604609585709e+00
2031 6.755187500000000966e+01 5.340351113332518551e+00
2032 6.751312500000000227e+01 4.819591380622621379e+00
2033 6.668099999999999739e+01 5.102152517565501810e+00
2034 6.591862500000000580e+01 5.056641069355909401e+00
2035 6.707425000000000637e+01 5.533417585876517109e+00
2036 6.592624999999999602e+01 4.797043753546292422e+00
2037 6.703475000000000250e+01 5.331606089368146506e+00
2038 6.662524999999999409e+01 5.019499538518506832e+00
2039 6.668149999999999977e+01 5.546650267278440793e+00
2040 6.573387499999999761e+01 4.976058296475420306e+00
2041 6.696549999999999159e+01 4.926875087212988724e+00
2042 6.762887499999999363e+01 4.390401196920604932e+00
2043 6.877249999999999375e+01 4.069365114793706439e+00
2044 6.853837500000000205e+01 4.869968140095669362e+00
2045 6.793200000000000216e+01 4.734682447113004677e+00
2046 6.765250000000000341e+01 3.994278744341711818e+00
2047 6.713037500000000080e+01 4.459262922338945501e+00
2048 6.767387500000000955e+01 4.699777679042049350e+00
2049 6.726512499999999761e+01 4.284590526809052946e+00
2050 6.788212500000000205e+01 4.223925083074020925e+00
2051 6.689300000000000068e+01 4.702056896986678503e+00
2052 6.799887499999999818e+01 4.709652616029325500e+00
2053 6.849474999999998204e+01 4.480260147824845163e+00
2054 6.883037500000000364e+01 4.072089382067500374e+00
2055 6.753074999999999761e+01 4.140530709303759771e+00
2056 6.560625000000000284e+01 4.132841451221847429e+00
2057 6.651037499999999625e+01 3.874904861483294827e+00
2058 6.599937500000000057e+01 3.789740294274380972e+00
2059 6.591237499999999727e+01 4.342153379004116687e+00
2060 6.531799999999999784e+01 4.095298253027487512e+00
2061 6.482087500000000091e+01 3.967398759883088655e+00
2062 6.462712499999999238e+01 4.307735779376663743e+00
2063 6.514424999999999955e+01 4.164461924089053468e+00
2064 6.455587500000000034e+01 4.835914589808412600e+00
2065 6.668262500000000159e+01 4.551272987917432289e+00
2066 6.415862500000000068e+01 4.170389351343214202e+00
2067 6.460737500000000466e+01 4.821148524137882418e+00
2068 6.774175000000001035e+01 4.600342068633320736e+00
2069 6.715562500000000057e+01 5.038335402000036822e+00
2070 6.762212499999999693e+01 4.439190422523218160e+00
2071 6.695837500000000375e+01 4.642139363811352837e+00
2072 6.512199999999999989e+01 4.789893155123608359e+00
2073 6.759349999999999170e+01 4.662845359193246608e+00
2074 6.570125000000000171e+01 4.681389629926940188e+00
2075 6.756674999999999898e+01 4.703603325344038133e+00
2076 6.610287499999999739e+01 4.906283195548528653e+00
2077 6.503487499999999955e+01 4.801121986179049728e+00
2078 6.587950000000000728e+01 4.849496478372779862e+00
2079 6.444700000000000273e+01 4.548522936761997926e+00
2080 6.381674999999999898e+01 4.533342705547144469e+00
2081 6.503437499999999716e+01 5.225842650166274694e+00
2082 6.628675000000001205e+01 5.026838599426830534e+00
2083 6.538549999999999329e+01 4.842205473103138758e+00
2084 6.558400000000000318e+01 4.897986014679910127e+00
2085 6.465099999999999625e+01 4.184740366796964928e+00
2086 6.525762500000000443e+01 4.813375468867650220e+00
2087 6.533725000000001160e+01 4.406297598147168593e+00
2088 6.593075000000000330e+01 4.525603211693165484e+00
2089 6.485249999999999204e+01 4.701821239557070875e+00
2090 6.631962500000000205e+01 4.611689633886573603e+00
2091 6.676599999999999113e+01 4.463190310753060608e+00
2092 6.698137499999999989e+01 4.732602491420220048e+00
2093 6.675624999999999432e+01 4.781794909308375807e+00
2094 6.426562500000000000e+01 4.691537817368295116e+00
2095 6.548525000000000773e+01 4.608654127528719613e+00
2096 6.567025000000001000e+01 5.089122694992478380e+00
2097 6.464437499999999659e+01 5.043499978120043359e+00
2098 6.490999999999999659e+01 4.638211576135784497e+00
2099 6.463974999999999227e+01 4.310759883528366920e+00
2100 6.297212500000000546e+01 4.746318699915953232e+00
2101 6.452362499999999557e+01 4.195207771737518243e+00
2102 6.448075000000000045e+01 5.200660522201722813e+00
2103 6.531599999999998829e+01 4.639534062004503134e+00
2104 6.390887500000000188e+01 4.452807055097029121e+00
2105 6.452687499999998977e+01 4.321505710677919332e+00
2106 6.310637499999999278e+01 4.621493024910550140e+00
2107 6.413162499999999966e+01 4.561202870191904957e+00
2108 6.441250000000000853e+01 5.001360383685622857e+00
2109 6.495374999999999943e+01 4.832927169266829637e+00
2110 6.368362499999999926e+01 4.999271109176503636e+00
2111 6.488674999999999216e+01 4.500258873630215817e+00
2112 6.565024999999999977e+01 4.543422391043726805e+00
2113 6.553687499999999488e+01 5.011890675051867916e+00
2114 6.688987500000000352e+01 4.756693867059544445e+00
2115 6.554824999999999591e+01 5.239591398519306331e+00
2116 6.606199999999999761e+01 5.289226334611706548e+00
2117 6.437900000000000489e+01 4.971063439421186558e+00
2118 6.485675000000000523e+01 5.017634093717625809e+00
2119 6.245912500000000023e+01 4.438924188491156109e+00
2120 6.326650000000000773e+01 3.826292788065231321e+00
2121 6.227624999999999744e+01 4.346304046795103737e+00
2122 6.365537500000000648e+01 4.724724971947772190e+00
2123 6.378675000000000495e+01 5.012117818191976326e+00
2124 6.270600000000000307e+01 4.013921858668900278e+00
2125 6.265125000000000455e+01 4.713647767222058249e+00
2126 6.215937499999999716e+01 4.935374570820018292e+00
2127 6.276012499999999505e+01 5.004914848293811502e+00
2128 6.387275000000000347e+01 4.456024982923400657e+00
2129 6.200387500000000074e+01 4.452721342889298661e+00
2130 6.247437500000000909e+01 4.182799077537297627e+00
2131 6.299399999999999977e+01 3.681637657856894119e+00
2132 6.221912500000000534e+01 3.900293131762262000e+00
2133 6.349925000000000352e+01 4.190209022046214038e+00
2134 6.464749999999999375e+01 3.772862867737177162e+00
2135 6.515387499999998511e+01 3.820169214337485020e+00
2136 6.279562500000000114e+01 4.120051080301902147e+00
2137 6.124900000000000233e+01 3.883709434129952953e+00
2138 6.242012499999999875e+01 4.112608070151090089e+00
2139 6.415999999999999659e+01 4.076145464007631780e+00
2140 6.456999999999999318e+01 4.414019908201593623e+00
2141 6.552237499999999670e+01 4.755924505739854702e+00
2142 6.264012499999999051e+01 4.901177863653988886e+00
2143 6.255599999999999739e+01 5.060587354744506605e+00
2144 6.332224999999999682e+01 5.466995855100632795e+00
2145 6.258774999999999977e+01 5.359496465824704181e+00
2146 6.399849999999999994e+01 5.069476236506094580e+00
2147 6.445262499999999761e+01 4.619350339663237826e+00
2148 6.341225000000000023e+01 4.522346641782063692e+00
2149 6.411874999999999147e+01 5.025240341733666405e+00
2150 6.268512499999999932e+01 5.048660095874138776e+00
2151 6.214449999999999363e+01 5.006482338553687406e+00
2152 6.098912500000000136e+01 4.776351884668033065e+00
2153 6.128950000000000387e+01 4.944618931222102276e+00
2154 6.111287500000000250e+01 5.243277929994925479e+00
2155 6.149387500000000273e+01 5.136787707426877070e+00
2156 6.321474999999999511e+01 5.135344562289613002e+00
2157 6.159300000000000352e+01 4.720791002310947171e+00
2158 6.338700000000000045e+01 4.989631355370855559e+00
2159 6.448837500000000489e+01 4.941614971777634757e+00
2160 6.385462499999999153e+01 4.617419361564084390e+00
2161 6.527687500000000398e+01 3.887361992877929495e+00
2162 6.417549999999998533e+01 4.525982186222123893e+00
2163 6.472137499999999477e+01 5.149464711069188461e+00
2164 6.438474999999999682e+01 4.853912770094607865e+00
2165 6.458075000000000898e+01 5.579478954027651483e+00
2166 6.519262500000000671e+01 4.441517557862050936e+00
2167 6.527312499999999318e+01 4.818342312317781762e+00
2168 6.502862499999999102e+01 4.278974661562846116e+00
2169 6.577562500000000512e+01 4.777975254152837969e+00
2170 6.646137500000000387e+01 4.970824085782645341e+00
2171 6.634087499999999693e+01 5.012685119516472554e+00
2172 6.499750000000000227e+01 5.433080097306683953e+00
2173 6.399987499999999585e+01 5.033827853375785644e+00
2174 6.650812500000000682e+01 5.500506997761377193e+00
2175 6.559487500000000182e+01 5.385835892753497944e+00
2176 6.668224999999999625e+01 5.770423629785554454e+00
2177 6.525375000000001080e+01 5.394051778203236225e+00
2178 6.671699999999999875e+01 5.543720439605517747e+00
2179 6.541712499999999864e+01 6.108686592768683532e+00
2180 6.681874999999999432e+01 5.540502929422337353e+00
2181 6.702250000000000796e+01 5.195383999883935289e+00
2182 6.787987499999999841e+01 5.099453856901920545e+00
2183 6.453487499999999955e+01 4.609512509601408681e+00
2184 6.505074999999999363e+01 4.837296848932004067e+00
2185 6.510712500000001057e+01 4.864072446383984172e+00
2186 6.670987499999999670e+01 4.115111869824668034e+00
2187 6.601862500000000011e+01 4.101132789156780589e+00
2188 6.709125000000000227e+01 3.820723351629570441e+00
2189 6.661637499999999079e+01 3.918603625406233526e+00
2190 6.474075000000000557e+01 4.880847175279871664e+00
2191 6.567662499999998715e+01 4.761324123003692677e+00
2192 6.501274999999999693e+01 4.587842666868328756e+00
2193 6.463249999999999318e+01 4.119220401817557331e+00
2194 6.334412499999999113e+01 4.172737974180965814e+00
2195 6.488687499999998920e+01 4.216138382148037600e+00
2196 6.338637499999999392e+01 3.890656041793835396e+00
2197 6.541037499999998772e+01 3.867237208013865057e+00
2198 6.461274999999999125e+01 4.057717322237651913e+00
2199 6.590187499999998977e+01 3.877226616077769528e+00
2200 6.407662499999999284e+01 3.375486460022744328e+00
2201 6.421587500000001114e+01 3.659137852851662043e+00
2202 6.382762499999999761e+01 3.723554689983332722e+00
2203 6.375287499999999596e+01 3.693269589898883432e+00
2204 6.601200000000000045e+01 3.455534121159853367e+00
2205 6.577712499999999807e+01 3.739179122972296820e+00
2206 6.363675000000000637e+01 4.286232483013200145e+00
2207 6.256312499999999233e+01 3.937183008817581875e+00
2208 6.304924999999999358e+01 4.251877253600754969e+00
2209 6.398899999999999011e+01 4.408227829156518673e+00
2210 6.351837499999999892e+01 4.552108329999065006e+00
2211 6.564512499999999307e+01 4.145126330393546610e+00
2212 6.351487499999999642e+01 5.755590248395195729e+00
2213 6.451287499999999397e+01 4.558048562836060746e+00
2214 6.479449999999999932e+01 4.960469521627967282e+00
2215 6.317037500000000705e+01 4.321397006963937137e+00
2216 6.479612500000000352e+01 5.046797547199795453e+00
2217 6.405112499999999898e+01 5.042176639475442812e+00
2218 6.376650000000000063e+01 4.374680506191280571e+00
2219 6.408774999999999977e+01 3.890583093147799598e+00
2220 6.513262500000000443e+01 4.328946753893707644e+00
2221 6.413875000000000171e+01 4.235868261606761997e+00
2222 6.457012500000000443e+01 4.261785091944673809e+00
2223 6.515274999999998329e+01 3.882669481772494713e+00
2224 6.471074999999999022e+01 4.326178541558068247e+00
2225 6.601012500000000216e+01 3.687910330718722651e+00
2226 6.369387499999999847e+01 3.734840506289641926e+00
2227 6.401125000000000398e+01 3.495130383610530522e+00
2228 6.518674999999998931e+01 3.505774512099644191e+00
2229 6.300349999999999540e+01 3.771331450065083413e+00
2230 6.412162499999999454e+01 4.088274735208836219e+00
2231 6.418800000000001660e+01 3.383603150673849314e+00
2232 6.207925000000000892e+01 3.441116546404306309e+00
2233 6.238487500000000097e+01 3.809121344867063996e+00
2234 6.419225000000000136e+01 3.603696807403127700e+00
2235 6.262062499999999687e+01 3.851692229306084236e+00
2236 6.475912499999999739e+01 3.740240213866199426e+00
2237 6.630025000000000546e+01 3.579084300444388411e+00
2238 6.414487499999999898e+01 3.888218612992571543e+00
2239 6.349699999999999989e+01 3.880876459480512075e+00
2240 6.482774999999999466e+01 3.850208154884291023e+00
2241 6.536612500000001091e+01 3.537014049826756157e+00
2242 6.475275000000000603e+01 3.577551369957879590e+00
2243 6.348987499999999784e+01 3.976605648341544175e+00
2244 6.248250000000000171e+01 3.730504133994492211e+00
2245 6.487199999999999989e+01 4.122799522927349969e+00
2246 6.352612499999999329e+01 3.910661474728011733e+00
2247 6.399387499999999562e+01 3.274581315973368323e+00
2248 6.437175000000000580e+01 3.526453094780575448e+00
2249 6.474824999999999875e+01 3.626820963969340283e+00
2250 6.528249999999999886e+01 4.352203705451985982e+00
2251 6.522837499999999977e+01 3.447865557746832010e+00
2252 6.403937500000000682e+01 3.696155815241948250e+00
2253 6.437350000000000705e+01 4.253769794987735331e+00
2254 6.412062500000000398e+01 3.856397914251959769e+00
2255 6.655887500000000045e+01 4.096221637212990707e+00
2256 6.421975000000000477e+01 4.058374954761757358e+00
2257 6.306537500000000307e+01 3.695214371054387215e+00
2258 6.347899999999998499e+01 3.778242436140116567e+00
2259 6.429587499999999523e+01 3.781953932152251507e+00
2260 6.323324999999999818e+01 3.616812960630878759e+00
2261 6.267087500000000233e+01 4.039216916052153827e+00
2262 6.443537499999999341e+01 3.476253959623329060e+00
2263 6.279362499999999869e+01 3.351500535849111007e+00
2264 6.336662499999999909e+01 4.157428599572923211e+00
2265 6.503875000000000739e+01 3.561970398134647109e+00
2266 6.278812499999999375e+01 3.597124052791600857e+00
2267 6.249837500000001000e+01 3.646828343478326850e+00
2268 6.490812499999999829e+01 4.075687612375594959e+00
2269 6.229874999999999829e+01 3.158627464728549050e+00
2270 6.386124999999999829e+01 3.542618685158974490e+00
2271 6.385537499999999511e+01 3.695381454166385193e+00
2272 6.195349999999999824e+01 3.532558257658321654e+00
2273 6.244924999999999926e+01 3.919549335342967122e+00
2274 6.305199999999999250e+01 3.416934655140481780e+00
2275 6.092587499999999778e+01 4.143904813991492908e+00
2276 6.051075000000000159e+01 3.695823384874810102e+00
2277 6.239412499999999540e+01 3.866327939068526121e+00
2278 6.082537499999999397e+01 3.701858143797096101e+00
2279 6.246250000000000568e+01 4.063048559117894420e+00
2280 6.145387499999999648e+01 4.041448937407458253e+00
2281 6.336812499999999204e+01 4.068793707282524430e+00
2282 6.072412500000000080e+01 4.637518744697628037e+00
2283 6.091425000000000267e+01 4.562402145354734984e+00
2284 6.102775000000000460e+01 4.579993431866196119e+00
2285 6.001975000000000193e+01 5.029817459877395258e+00
2286 6.116737500000000693e+01 5.285979225559525041e+00
2287 6.236249999999999716e+01 5.090494217165950630e+00
2288 6.373625000000000540e+01 5.241385061907539722e+00
2289 6.522149999999999181e+01 4.954818787680332015e+00
2290 6.213712500000000460e+01 5.454567786032352039e+00
2291 6.342924999999999613e+01 5.355782933982434102e+00
2292 6.315550000000000352e+01 5.006585201012762276e+00
2293 6.311062499999999886e+01 4.844768473368658235e+00
2294 6.317537499999998829e+01 5.223022457523695650e+00
2295 6.186050000000000182e+01 5.146998861594006769e+00
2296 6.096387500000000159e+01 5.229820265905116727e+00
2297 6.194612499999998789e+01 4.948695044016338862e+00
2298 6.481774999999998954e+01 5.071062887076781323e+00
2299 6.272612500000000324e+01 5.391538896263466718e+00
2300 6.207087500000000091e+01 5.425061806783574525e+00
2301 6.165212500000000517e+01 5.388669471207328421e+00
2302 6.098162500000000108e+01 5.618872506833276326e+00
2303 6.124475000000000335e+01 5.986551536960782016e+00
2304 6.263725000000000165e+01 5.054203175792154390e+00
2305 6.420725000000000193e+01 4.851022368886531488e+00
2306 6.148262499999999875e+01 4.609769303262027051e+00
2307 6.136650000000000205e+01 4.952218076276528436e+00
2308 6.225225000000000364e+01 5.168028138075245970e+00
2309 6.398462500000000830e+01 4.742466779461598669e+00
2310 6.125487499999999841e+01 5.688912853188371699e+00
2311 6.152500000000000568e+01 4.930235580071199664e+00
2312 6.078374999999999773e+01 5.527395806203632134e+00
2313 6.165524999999999523e+01 4.868684055233765129e+00
2314 6.048749999999999716e+01 5.072442320396556070e+00
2315 6.141775000000000517e+01 5.303771575934194793e+00
2316 6.161562500000000142e+01 5.574510474409110294e+00
2317 6.122924999999999329e+01 4.645621734998179875e+00
2318 6.137487499999998875e+01 5.996860544374186475e+00
2319 6.166024999999999778e+01 5.600162600178453687e+00
2320 6.099212500000000858e+01 5.398670135544666238e+00
2321 6.143237500000000750e+01 5.276045364242698099e+00
2322 6.188412499999999739e+01 5.064061177298500027e+00
2323 6.144024999999999892e+01 4.179642986211561606e+00
2324 6.246525000000000460e+01 4.753438126602417491e+00
2325 6.219299999999999784e+01 5.831444139319178710e+00
2326 6.463100000000000023e+01 5.425051310241221003e+00
2327 6.252199999999999847e+01 4.947197322095612471e+00
2328 6.164662500000000023e+01 5.103648422138507001e+00
2329 6.216687500000000455e+01 4.648398105925510393e+00
2330 6.286137500000000244e+01 4.997579001181159164e+00
2331 6.291949999999999221e+01 4.582444001976456960e+00
2332 6.140100000000000335e+01 4.832394938718276300e+00
2333 6.207537500000000108e+01 4.959869608094235716e+00
2334 6.162199999999999989e+01 5.442557297585391751e+00
2335 6.175862500000000210e+01 4.863767617346337779e+00
2336 6.097225000000000250e+01 5.191570600953770764e+00
2337 6.186787500000000506e+01 4.981480337953956727e+00
2338 6.222349999999999426e+01 4.406477401933431182e+00
2339 6.211337499999999068e+01 4.698962099288189087e+00
2340 6.055399999999999494e+01 4.985182183857476801e+00
2341 6.225174999999999415e+01 4.787769302967458174e+00
2342 6.069562500000000682e+01 5.040159821800978435e+00
2343 6.054925000000000068e+01 4.626016336810485186e+00
2344 5.981262499999999704e+01 4.268152856980039545e+00
2345 6.127012499999999307e+01 3.949762815020905649e+00
2346 5.882550000000000523e+01 4.188498067625195276e+00
2347 6.234437499999999943e+01 4.470033238612088233e+00
2348 6.070787500000000136e+01 3.692640287778091945e+00
2349 6.133562500000000028e+01 4.681916631230939707e+00
2350 6.280499999999999261e+01 3.734306440793254911e+00
2351 6.086274999999999835e+01 3.798787659199642341e+00
2352 6.131137500000000529e+01 4.029253869892894357e+00
2353 6.200562500000000199e+01 3.449861088405860698e+00
2354 6.043787499999999824e+01 3.527741117014097316e+00
2355 6.334649999999999892e+01 3.449295041200447720e+00
2356 6.203962500000000801e+01 3.520201250183982555e+00
2357 6.041550000000000153e+01 3.967022561065162378e+00
2358 6.211999999999999744e+01 3.989422585099252849e+00
2359 6.116949999999999932e+01 3.640181601754230112e+00
2360 6.194112499999999955e+01 3.440851136698864998e+00
2361 6.095750000000000313e+01 4.086697589435753564e+00
2362 6.124500000000000455e+01 4.640474935284101932e+00
2363 6.037600000000000477e+01 3.763288214779729302e+00
2364 6.095687499999999659e+01 4.149901792653878374e+00
2365 6.097850000000000392e+01 3.936929172908754104e+00
2366 6.159087499999999693e+01 4.157262130287417534e+00
2367 6.279674999999999585e+01 3.920835684001243493e+00
2368 6.074937500000000057e+01 4.106023269758328098e+00
2369 6.154874999999999829e+01 3.986487966203772881e+00
2370 6.075800000000000267e+01 4.515326538579463644e+00
2371 6.188462500000000688e+01 4.187777080152055298e+00
2372 6.106212500000000176e+01 4.161638808951573232e+00
2373 6.340274999999999750e+01 4.322982346388601016e+00
2374 6.235925000000000296e+01 3.911468401340792767e+00
2375 6.305525000000000091e+01 3.717693966652916959e+00
2376 6.099124999999999375e+01 4.851197322407891477e+00
2377 6.328624999999999545e+01 4.824400441214172552e+00
2378 6.147675000000000267e+01 4.420154012270104182e+00
2379 6.405599999999999739e+01 3.480292857648620508e+00
2380 6.140649999999999409e+01 3.894170651435296282e+00
2381 6.225775000000000148e+01 3.778949150185471062e+00
2382 6.209875000000000256e+01 4.438943447453176816e+00
2383 6.226774999999999949e+01 4.374709118008589748e+00
2384 6.210574999999999335e+01 3.948519725598124808e+00
2385 6.234649999999999892e+01 3.875142453026726663e+00
2386 6.154050000000000153e+01 3.969341282725635356e+00
2387 6.135649999999999693e+01 3.726240875533947339e+00
2388 6.170812499999999545e+01 3.372239303478013372e+00
2389 6.080400000000000205e+01 3.338517092213247661e+00
2390 6.146124999999999261e+01 3.390772067087007180e+00
2391 6.166162500000000080e+01 2.832787247888000515e+00
2392 6.273650000000000659e+01 3.504336946913068296e+00
2393 6.131650000000000489e+01 3.796182066399081734e+00
2394 6.173937499999999545e+01 3.262102873040161111e+00
2395 6.104587499999999523e+01 3.109793418769463802e+00
2396 6.049787499999999341e+01 2.969555003686894068e+00
2397 6.069162499999999483e+01 3.609729283207657069e+00
2398 6.126762499999999534e+01 3.317383060945309659e+00
2399 6.216962499999999636e+01 3.336117194516235784e+00
2400 6.129162500000000335e+01 3.119189427647328650e+00
2401 6.291187499999999488e+01 3.860128072023242041e+00
2402 6.308924999999999983e+01 4.373551298537322829e+00
2403 6.263437500000000568e+01 4.491067561482110726e+00
2404 6.260012499999999847e+01 4.724648275392769214e+00
2405 6.059287499999999227e+01 4.679700509372568540e+00
2406 6.073162500000000108e+01 3.873190573260870906e+00
2407 5.890775000000000006e+01 4.357795549895325138e+00
2408 5.833787500000000392e+01 3.840629930580642615e+00
2409 6.013724999999999454e+01 4.032923597365501323e+00
2410 6.034400000000000119e+01 4.031537586641106508e+00
2411 5.842875000000000796e+01 4.613772652172785982e+00
2412 5.813974999999999937e+01 4.654401169021369356e+00
2413 5.861762499999998965e+01 4.008748335428014009e+00
2414 6.099237499999999557e+01 3.369605558970793169e+00
2415 6.034487500000000182e+01 3.824777785365036653e+00
2416 5.991475000000000506e+01 4.631228204233460488e+00
2417 5.964474999999999483e+01 4.790348821947886471e+00
2418 5.802587499999999920e+01 4.034602990992033789e+00
2419 5.985750000000000171e+01 3.628181612392080257e+00
2420 5.954800000000000182e+01 3.970812176841156393e+00
2421 6.009212500000000290e+01 3.957751304550586546e+00
2422 5.848524999999999352e+01 3.853928137100832707e+00
2423 5.951075000000000159e+01 3.762424005669416704e+00
2424 5.815412500000000762e+01 4.117725014485774437e+00
2425 5.883062499999999773e+01 3.699428464884389811e+00
2426 6.000525000000001086e+01 3.808289784921507604e+00
2427 5.978787499999999966e+01 3.664593870051887858e+00
2428 5.927199999999999847e+01 3.430905251351309637e+00
2429 5.844262499999999960e+01 3.450414386062473415e+00
2430 5.850437499999999602e+01 2.929805891274518626e+00
2431 5.741287499999999966e+01 3.048953060260501502e+00
2432 5.683225000000000193e+01 3.304672878809262748e+00
2433 5.756524999999999892e+01 2.748804187449062297e+00
2434 5.737250000000000227e+01 3.277733587213883748e+00
2435 5.958250000000000313e+01 3.049067828861797835e+00
2436 6.011737499999999557e+01 3.215123631650402825e+00
2437 5.890162499999999568e+01 3.524134813758814211e+00
2438 5.943387499999999335e+01 3.667438779471563493e+00
2439 6.011062499999999886e+01 3.612337932945487218e+00
2440 5.980112499999999898e+01 3.956341197359231288e+00
2441 5.897762500000000330e+01 3.389941306357216799e+00
2442 5.800199999999999534e+01 3.536189478980163337e+00
2443 5.888712499999999750e+01 3.633902896841339381e+00
2444 5.898912499999999426e+01 3.426091196782694581e+00
2445 5.961062499999999886e+01 3.773027758551064093e+00
2446 6.033650000000000801e+01 3.712374454947938052e+00
2447 5.826675000000000182e+01 3.720857884740762067e+00
2448 5.801700000000000301e+01 3.005638258964308474e+00
2449 5.739200000000000301e+01 3.242960607222973746e+00
2450 5.900375000000000369e+01 3.413802291571306213e+00
2451 5.944350000000000733e+01 3.532535177638008506e+00
2452 5.794887500000000813e+01 3.273804120579280053e+00
2453 5.821399999999999864e+01 3.073132532530934213e+00
2454 5.785975000000000534e+01 3.008545172452542271e+00
2455 5.726787499999999653e+01 2.895143597677302783e+00
2456 5.827587500000000631e+01 2.560162717225581641e+00
2457 5.787837499999999835e+01 3.989549104917355038e+00
2458 5.796562500000000284e+01 3.816681030921613704e+00
2459 5.863337500000000091e+01 3.552328505437929440e+00
2460 5.933350000000000080e+01 3.810348478978005105e+00
2461 5.846299999999998676e+01 3.922374456244583918e+00
2462 5.883624999999999261e+01 4.267414222739280838e+00
2463 5.765174999999999272e+01 4.569570120474955033e+00
2464 5.845925000000000438e+01 4.068124382585603271e+00
2465 5.559937500000000909e+01 4.236461705161144842e+00
2466 5.685062499999999375e+01 4.414311625049466947e+00
2467 5.521399999999999864e+01 3.369318217384638103e+00
2468 5.614750000000000085e+01 3.544172289653819252e+00
2469 5.565100000000001046e+01 3.873437164683325218e+00
2470 5.353899999999999437e+01 4.365520283282394054e+00
2471 5.576850000000000307e+01 4.010333048046008209e+00
2472 5.795100000000000051e+01 4.397878863725102505e+00
2473 5.916550000000000153e+01 3.185744153647620980e+00
2474 5.786375000000000313e+01 4.596657446415546744e+00
2475 5.800787500000000563e+01 4.458039512489976985e+00
2476 5.791575000000000273e+01 4.165946230112373527e+00
2477 5.843512499999999932e+01 4.412522990157883740e+00
2478 5.718125000000000568e+01 4.301069687988965384e+00
2479 5.834812500000000313e+01 4.148319394034392538e+00
2480 5.755099999999999483e+01 3.967392106283420983e+00
2481 6.009912500000000080e+01 3.546661980111986079e+00
2482 5.847337499999999721e+01 3.801072467646055220e+00
2483 5.933249999999999602e+01 3.331229793559728591e+00
2484 6.030700000000000216e+01 4.299641751064848805e+00
2485 6.002187500000000142e+01 4.389474500287234626e+00
2486 6.051650000000000063e+01 4.700504534089930964e+00
2487 5.964412500000000250e+01 4.250991143389017957e+00
2488 5.878499999999999659e+01 4.087981909665207247e+00
2489 5.892849999999999255e+01 4.727329475375076306e+00
2490 5.890724999999999056e+01 4.873000204410779190e+00
2491 5.720974999999999966e+01 5.069427281354127679e+00
2492 5.816375000000000028e+01 4.997638644743885195e+00
2493 5.877337500000000148e+01 5.315707895995308796e+00
2494 5.934474999999999767e+01 5.423646195566917960e+00
2495 5.924524999999999864e+01 5.323347110694314210e+00
2496 5.972800000000000153e+01 4.687982398511111981e+00
2497 5.816825000000000045e+01 5.411768959724491346e+00
2498 5.890625000000000000e+01 5.046465368050938594e+00
2499 5.745937500000000142e+01 5.074196644967247316e+00
2500 5.640162499999999568e+01 4.521122876072588781e+00
2501 5.681175000000000352e+01 4.846684265267080960e+00
2502 5.765574999999999761e+01 4.379069267371491492e+00
2503 5.748899999999999011e+01 4.464589538804211166e+00
2504 5.687212499999999693e+01 4.168689982467138400e+00
2505 5.664262499999999534e+01 4.051325677854951124e+00
2506 5.652487499999999443e+01 4.381982558006349393e+00
2507 5.950225000000000364e+01 4.285808116439359772e+00
2508 6.039475000000000193e+01 4.487120693405460159e+00
2509 5.938587499999999864e+01 4.425770262894570095e+00
2510 5.888674999999999216e+01 4.418392261862622128e+00
2511 5.887637500000000301e+01 4.769654792728386994e+00
2512 5.770524999999999949e+01 5.257231646592862795e+00
2513 5.935362500000000097e+01 4.635296555162018883e+00
2514 5.879649999999999466e+01 4.581143931241409284e+00
2515 5.907750000000000057e+01 4.901179357435309747e+00
2516 5.936537500000000023e+01 4.817199435802598906e+00
2517 5.980549999999999500e+01 4.469998496923684783e+00
2518 6.046275000000000688e+01 5.048047121629066325e+00
2519 6.118237499999998619e+01 4.535739541193571256e+00
2520 6.234612500000000068e+01 4.356240446322019899e+00
2521 6.076950000000000784e+01 5.300243647111894774e+00
2522 6.104562500000000114e+01 4.714537463850178689e+00
2523 6.040762500000001012e+01 5.432182790835271113e+00
2524 6.129137500000000216e+01 4.955038016811462498e+00
2525 6.299762499999999932e+01 5.037061584326408159e+00
2526 6.210349999999999682e+01 4.667660291168370001e+00
2527 6.161324999999999363e+01 4.793014010483121368e+00
2528 6.131925000000000381e+01 5.605536230342953452e+00
2529 5.954550000000001120e+01 5.866455970707527001e+00
2530 6.062875000000000369e+01 6.065082019102256083e+00
2531 5.981712499999999721e+01 5.854240929225740686e+00
2532 5.924862500000000409e+01 5.769750365422828153e+00
2533 6.061699999999999022e+01 4.872569990518350380e+00
2534 6.110000000000000142e+01 5.192277140739888885e+00
2535 6.021974999999999767e+01 5.605748753372513882e+00
2536 6.017937500000000028e+01 5.665887970834480925e+00
2537 6.100387500000000074e+01 4.503177331193151112e+00
2538 5.872900000000000631e+01 5.218064131576958253e+00
2539 6.114262499999999534e+01 6.007124218213477640e+00
2540 6.189800000000000324e+01 6.404663264469881767e+00
2541 6.028162500000000534e+01 5.989969996631608673e+00
2542 6.068062499999999915e+01 6.076768214729510120e+00
2543 6.344537500000000563e+01 5.534285920902250133e+00
2544 6.087849999999999540e+01 5.783825669485552545e+00
2545 6.038462499999999977e+01 5.278446690722268464e+00
2546 6.281724999999999426e+01 5.564239350952427721e+00
2547 6.267037499999999284e+01 5.053865231612023834e+00
2548 6.299662500000000875e+01 4.506106065445737663e+00
2549 6.058812500000000512e+01 4.387575246639294768e+00
2550 6.097549999999998960e+01 5.420818440281872874e+00
2551 6.142524999999999835e+01 4.883777091523270109e+00
2552 6.126637499999999648e+01 4.668559339940627773e+00
2553 6.126624999999999943e+01 4.720183205362636691e+00
2554 6.101312500000000227e+01 4.978335274709998259e+00
2555 6.049612500000000637e+01 5.041240969609751765e+00
2556 6.166449999999999676e+01 5.153902365562428756e+00
2557 6.211112500000000836e+01 5.055661728564508017e+00
2558 6.334049999999999869e+01 4.794305544732207380e+00
2559 6.171524999999999039e+01 5.211139548931450705e+00
2560 6.164087499999999409e+01 5.336380352230514212e+00
2561 6.133100000000000307e+01 5.042768501155888039e+00
2562 6.093437499999999574e+01 5.747991961702528130e+00
2563 5.965850000000000364e+01 5.432572448320409642e+00
2564 6.109087499999999693e+01 5.342990795301061802e+00
2565 6.072262499999999363e+01 5.245675704024875152e+00
2566 6.242712499999999665e+01 6.255293704229391238e+00
2567 6.194449999999999790e+01 5.212002413300476533e+00
2568 6.214175000000000182e+01 5.343944612684294881e+00
2569 6.149762499999999932e+01 5.332606735152786825e+00
2570 6.239675000000001148e+01 5.914495888677875790e+00
2571 6.205299999999999727e+01 5.530833484317711601e+00
2572 6.230375000000000796e+01 5.180681846865090812e+00
2573 6.302837499999999693e+01 5.166873084061275101e+00
2574 6.264124999999999943e+01 5.396728195021266217e+00
2575 6.274237500000000267e+01 5.487159570697472510e+00
2576 6.226762500000000955e+01 4.934590063196423237e+00
2577 6.125499999999999545e+01 5.186496068517742586e+00
2578 5.982212499999999977e+01 5.106990177190658287e+00
2579 6.190612500000000296e+01 5.509979164086909798e+00
2580 6.133074999999999477e+01 5.675312625612574990e+00
2581 6.115612499999999585e+01 5.377552607359770143e+00
2582 6.090775000000000006e+01 5.643573188675548025e+00
2583 6.158287500000000136e+01 5.697198460201458481e+00
2584 6.212562499999999943e+01 5.092678034251416186e+00
2585 6.195112499999999756e+01 5.257772120387291359e+00
2586 6.151574999999999704e+01 5.688944936645767392e+00
2587 6.220637499999999420e+01 4.871507655931259784e+00
2588 6.137475000000000591e+01 5.143362709447730552e+00
2589 6.128150000000000119e+01 5.161967533073023695e+00
2590 6.111599999999998545e+01 5.595548035045361246e+00
2591 5.997075000000000955e+01 5.283332597512435669e+00
2592 6.001174999999999926e+01 5.543248088186880196e+00
2593 6.016637500000000927e+01 5.015773379230452633e+00
2594 6.021500000000000341e+01 5.372062909744262704e+00
2595 6.175050000000000239e+01 5.043776428059634220e+00
2596 6.234199999999999875e+01 5.386283096324402386e+00
2597 6.332712500000000233e+01 5.932608365101463832e+00
2598 6.361850000000000449e+01 5.711427861642830450e+00
2599 6.172212500000000546e+01 5.146148901233997819e+00
2600 6.330200000000000671e+01 5.501662904863401593e+00
2601 6.250200000000000244e+01 5.311011367903479830e+00
2602 6.079675000000000296e+01 5.190913279923630164e+00
2603 6.129962499999999181e+01 5.828445190768878348e+00
2604 6.148624999999999829e+01 5.667951191650956844e+00
2605 5.987900000000000489e+01 5.508858465576148333e+00
2606 6.067637500000000017e+01 4.778579299650354884e+00
2607 6.015149999999999864e+01 4.947182702053765979e+00
2608 5.893887499999999591e+01 4.987501827811380295e+00
2609 5.923437500000000000e+01 4.949367393091451461e+00
2610 6.034874999999999545e+01 5.314855077251635862e+00
2611 5.954337499999999750e+01 4.936778374283868231e+00
2612 6.220662499999998829e+01 5.213500713105049478e+00
2613 6.061674999999999613e+01 5.705127613466459024e+00
2614 6.232300000000000040e+01 5.409899808453016767e+00
2615 6.210862500000000352e+01 4.742828918936131899e+00
2616 6.236525000000000318e+01 5.018645069731221042e+00
2617 6.051587500000000119e+01 5.296103079262323376e+00
2618 6.243262500000000159e+01 5.322799228136157801e+00
2619 5.961500000000000199e+01 5.163386255646578604e+00
2620 6.070649999999999835e+01 4.515011489464892946e+00
2621 5.907562499999999517e+01 5.192446960301749570e+00
2622 5.970725000000000193e+01 4.795293391538988814e+00
2623 6.009037500000000165e+01 6.648340986520387297e+00
2624 5.961987499999999329e+01 6.073327870280170515e+00
2625 5.980462499999999437e+01 5.853244989259962061e+00
2626 5.798787499999999540e+01 6.186694890644104383e+00
2627 5.823487500000000239e+01 6.098798443232229971e+00
2628 6.072024999999999295e+01 5.035106148800389647e+00
2629 6.053125000000000000e+01 5.772570321545462235e+00
2630 6.066975000000000051e+01 5.370094772644845804e+00
2631 6.176574999999999704e+01 5.287083836311610163e+00
2632 6.137799999999999301e+01 5.315946041157678437e+00
2633 6.042562499999999659e+01 5.353449454374895389e+00
2634 6.130875000000000341e+01 5.415376506849500338e+00
2635 6.334525000000000716e+01 5.685698433762337523e+00
2636 6.155412499999999909e+01 5.612612630934178171e+00
2637 6.202237500000001091e+01 5.455424722631307510e+00
2638 6.228237500000000182e+01 5.230811188099496967e+00
2639 6.331124999999999403e+01 4.999542397028701401e+00
2640 6.226562500000000000e+01 5.329704752427368852e+00
2641 6.350075000000000358e+01 5.353635638954849618e+00
2642 6.113275000000000148e+01 5.270464041328571270e+00
2643 6.041562500000000568e+01 5.257182405224006594e+00
2644 6.079624999999999346e+01 4.968784448779952179e+00
2645 5.976762499999999534e+01 5.541469939627650554e+00
2646 6.058174999999999244e+01 5.585402816018509853e+00
2647 6.073400000000000176e+01 5.168924700796095451e+00
2648 5.989849999999999852e+01 5.744360296738880933e+00
2649 6.247062500000000540e+01 5.533876483582451655e+00
2650 6.240750000000001307e+01 5.690685673756721741e+00
2651 6.156087499999999579e+01 5.370571371597427479e+00
2652 6.028850000000000620e+01 5.573302869484126454e+00
2653 6.091637499999999505e+01 5.631472337279733509e+00
2654 6.257862500000000239e+01 5.535544629193849708e+00
2655 6.244924999999999216e+01 6.166855964929576217e+00
2656 6.039149999999999352e+01 6.117964017444854186e+00
2657 6.007412499999999511e+01 6.231671501384831835e+00
2658 5.878862500000000324e+01 6.127615069139613624e+00
2659 5.828762500000000557e+01 5.852418447577622196e+00
2660 5.800387500000000074e+01 5.975039760426023250e+00
2661 5.822950000000000159e+01 6.236552079775330881e+00
2662 6.034349999999999881e+01 5.754577229801506988e+00
2663 6.027787499999999454e+01 7.043256622999184202e+00
2664 5.970512499999999534e+01 7.340532719593439559e+00
2665 6.122299999999999898e+01 7.067797300963009732e+00
2666 6.092687499999999545e+01 6.729637742008991452e+00
2667 6.419325000000000614e+01 6.318807882400564679e+00
2668 6.116362500000000324e+01 6.269995269978030805e+00
2669 6.277725000000000932e+01 6.917006572910531226e+00
2670 6.262812499999999716e+01 6.358956037642646386e+00
2671 6.107362500000000693e+01 6.634494632547144555e+00
2672 6.274412500000000392e+01 5.883339218285978056e+00
2673 6.115224999999999511e+01 6.223097981888722430e+00
2674 6.372175000000000722e+01 5.101838788460244523e+00
2675 6.376249999999999574e+01 6.097990849964436855e+00
2676 6.407224999999999682e+01 5.821847091317969181e+00
2677 6.319212499999999721e+01 6.274914126497818323e+00
2678 6.216087500000000432e+01 5.960871201629998062e+00
2679 6.325624999999999432e+01 6.236455883928586630e+00
2680 6.122512499999999847e+01 6.531257034535684625e+00
2681 6.175775000000000148e+01 6.514919075068199561e+00
2682 6.420937499999999432e+01 6.160294960312116430e+00
2683 6.322724999999999795e+01 6.740826559921082151e+00
2684 6.165162499999999568e+01 6.535077263644008205e+00
2685 6.196825000000000472e+01 6.083600875894759952e+00
2686 6.110062500000000085e+01 6.313589831510031836e+00
2687 5.979049999999999443e+01 6.256462166732090324e+00
2688 6.099187499999999318e+01 6.397068409234177189e+00
2689 6.180349999999999966e+01 5.895133671088384375e+00
2690 6.104587500000000944e+01 5.772981163460684684e+00
2691 6.085374999999999091e+01 5.518297214579646948e+00
2692 6.042399999999999949e+01 5.535429432302429120e+00
2693 5.969624999999999915e+01 5.400594645355036860e+00
2694 6.237725000000000364e+01 5.332753506485884643e+00
2695 6.235187500000000682e+01 5.156476108489388643e+00
2696 6.142462499999999892e+01 4.931460743080783082e+00
2697 6.342775000000000318e+01 5.016594262264738369e+00
2698 6.148112499999999869e+01 4.511409052465966241e+00
2699 6.245137499999999875e+01 5.191396524351310937e+00
2700 6.451150000000001228e+01 4.805662425072115163e+00
2701 6.403887500000000443e+01 4.883012141718662491e+00
2702 6.510012500000000557e+01 4.515688725977675233e+00
2703 6.301600000000000534e+01 4.491653739158885550e+00
2704 6.359274999999999523e+01 4.562765782498319211e+00
2705 6.378412499999999596e+01 4.927312370975872824e+00
2706 6.421975000000000477e+01 4.871124554934670670e+00
2707 6.144550000000000978e+01 5.185871569707448892e+00
2708 6.175825000000000387e+01 4.615941685987540843e+00
2709 6.207737499999999642e+01 4.790809237936413112e+00
2710 6.135312499999999858e+01 5.557752922262905848e+00
2711 6.173187499999999517e+01 5.340514673926275435e+00
2712 6.041937500000000227e+01 4.480795349800844818e+00
2713 6.099149999999999494e+01 4.601536580996612003e+00
2714 6.048550000000000182e+01 4.919676104048924081e+00
2715 5.943837500000000063e+01 5.215992627659367997e+00
2716 6.233575000000000443e+01 5.293805503693679526e+00
2717 6.132900000000000773e+01 5.177904254498145065e+00
2718 5.927350000000000563e+01 5.111060760130913927e+00
2719 5.947487499999999727e+01 5.825913191395136970e+00
2720 5.885487499999999983e+01 4.663576686800793958e+00
2721 6.041112500000000551e+01 5.095076929735396831e+00
2722 5.871574999999999278e+01 5.049791461504870682e+00
2723 6.106550000000000722e+01 4.884533322769944341e+00
2724 5.937962500000001143e+01 4.772332206117558151e+00
2725 5.927712499999999807e+01 4.652117785339476619e+00
2726 6.083274999999999011e+01 5.439450278836777564e+00
2727 6.057712499999999523e+01 5.184184797407580092e+00
2728 6.131762499999999960e+01 5.270097757446902342e+00
2729 6.102174999999999727e+01 5.340085116801742693e+00
2730 5.886037500000000477e+01 4.851670056980058376e+00
2731 5.930662500000000392e+01 5.296714332187160146e+00
2732 5.994799999999999329e+01 5.178800410085331762e+00
2733 6.017025000000000290e+01 4.957972206299415596e+00
2734 6.157650000000000290e+01 5.210427393698140897e+00
2735 6.098324999999999108e+01 5.198809445290093478e+00
2736 6.138250000000000028e+01 5.437957782453813671e+00
2737 6.088349999999999795e+01 4.890121451712625245e+00
2738 6.101787499999999653e+01 5.361940158531412592e+00
2739 6.067362500000000125e+01 5.328738898468087015e+00
2740 6.017962500000000148e+01 5.721981777915486234e+00
2741 5.989862499999999557e+01 4.975508573055308581e+00
2742 5.978037500000000648e+01 5.376707022360142751e+00
2743 5.886612500000001091e+01 5.278696472726185362e+00
2744 5.937900000000000489e+01 5.208749094072395280e+00
2745 5.834525000000000006e+01 4.760666906898391559e+00
2746 5.978574999999999307e+01 5.303142814495711121e+00
2747 5.987800000000000722e+01 5.415017748701290934e+00
2748 5.972274999999999778e+01 5.767126531444189297e+00
2749 5.914549999999999841e+01 4.865046296670771930e+00
2750 5.912737500000000068e+01 4.653842222889262636e+00
2751 5.984137499999999932e+01 4.445077487856299747e+00
2752 5.912362499999999699e+01 4.763246716190215224e+00
2753 5.857850000000000534e+01 4.545382629658364593e+00
2754 5.721175000000000921e+01 4.727633329525196437e+00
2755 5.765612499999999585e+01 4.611975557710803031e+00
2756 5.943637500000000529e+01 4.526170970511042668e+00
2757 6.146337500000000631e+01 5.018164803794996409e+00
2758 5.954687500000000000e+01 5.543214859846393061e+00
2759 6.003712499999999608e+01 5.273738878980629430e+00
2760 5.813525000000000631e+01 5.499328449768889904e+00
2761 5.950225000000000364e+01 5.438328617179867486e+00
2762 5.956787500000000080e+01 5.708592551577130081e+00
2763 5.845162499999999994e+01 6.361278222420936324e+00
2764 5.989324999999999477e+01 5.632945734554656525e+00
2765 6.073487500000000239e+01 5.316197940720592818e+00
2766 6.118987500000000779e+01 5.735194971177690171e+00
2767 5.954700000000000415e+01 5.354979172461830750e+00
2768 6.071837499999999466e+01 5.058795910149655128e+00
2769 6.152349999999999142e+01 5.195882585639324702e+00
2770 6.079212500000000574e+01 5.678605510591650862e+00
2771 6.234474999999999767e+01 5.394225097123542589e+00
2772 5.979500000000000171e+01 5.378834925543819701e+00
2773 6.206325000000000358e+01 4.960301413945275684e+00
2774 6.017624999999999602e+01 5.324360647503838528e+00
2775 6.116400000000000148e+01 5.374998837209176372e+00
2776 5.997475000000000023e+01 6.364582522026680067e+00
2777 5.785037499999999966e+01 6.019651030524681978e+00
2778 5.959412499999999824e+01 5.471992679881057420e+00
2779 5.850874999999999915e+01 5.817197676260235539e+00
2780 5.882937499999999176e+01 5.667260206488393237e+00
2781 5.850999999999999801e+01 5.607881473872284417e+00
2782 5.805212500000000375e+01 4.811870551165303489e+00
2783 5.978912500000000563e+01 5.554169096941671491e+00
2784 5.883912500000000279e+01 5.350062424978970554e+00
2785 5.981937500000000796e+01 5.758442003749527416e+00
2786 5.770687500000000369e+01 4.960053245800076560e+00
2787 5.939274999999999238e+01 5.435559463356783638e+00
2788 5.739387500000000131e+01 5.732626673364651815e+00
2789 5.784300000000000352e+01 5.723330264146914814e+00
2790 5.868449999999999989e+01 6.230103768698397992e+00
2791 5.836124999999999829e+01 5.682947814927346464e+00
2792 5.939799999999999613e+01 5.187627974325066837e+00
2793 6.041899999999999693e+01 4.993388988828128205e+00
2794 5.880612500000000153e+01 4.811026363461529343e+00
2795 5.969225000000000136e+01 4.929061018433175789e+00
2796 6.010499999999999687e+01 4.562050053155927820e+00
2797 5.846612500000000523e+01 5.119941645289706855e+00
2798 5.984412499999999824e+01 4.828639033922692114e+00
2799 5.945149999999999579e+01 5.525169123542735150e+00
2800 5.808350000000000790e+01 4.970498528819820905e+00
2801 5.745275000000000176e+01 4.468244246730196600e+00
2802 5.897424999999999784e+01 5.019397376522155341e+00
2803 5.833774999999999977e+01 5.080154518288542143e+00
2804 5.817849999999999966e+01 4.716377373710675336e+00
2805 5.672737499999999500e+01 4.964190077247936372e+00
2806 5.675812499999999972e+01 4.908381283699531750e+00
2807 5.685912500000000591e+01 5.086314663626492205e+00
2808 5.653812499999999375e+01 4.974928355129535795e+00
2809 5.450675000000000381e+01 5.057845038125178938e+00
2810 5.585874999999999346e+01 5.110064058276324594e+00
2811 5.569275000000000375e+01 4.480336977247079133e+00
2812 5.781187500000000057e+01 4.127462944403241352e+00
2813 5.727862499999999812e+01 4.836153656114213106e+00
2814 5.792999999999999972e+01 3.961858086807248824e+00
2815 5.629549999999999699e+01 4.143035356927334156e+00
2816 5.554950000000000188e+01 4.061599580984073476e+00
2817 5.735324999999999562e+01 4.203247690588493235e+00
2818 5.446824999999999761e+01 5.085798486195407087e+00
2819 5.605787500000000989e+01 4.165572433792488205e+00
2820 5.841525000000000034e+01 4.484280309975892997e+00
2821 5.755312499999999432e+01 4.253553475615637680e+00
2822 5.779975000000000307e+01 4.086978092636110560e+00
2823 5.596387499999999449e+01 4.345238214260740861e+00
2824 5.630262499999999193e+01 4.063222893135063352e+00
2825 5.725662499999999966e+01 3.555137954151269319e+00
2826 5.549699999999999989e+01 3.764618913316458926e+00
2827 5.493437500000000284e+01 4.368145512319486556e+00
2828 5.476924999999999955e+01 4.148113188358955483e+00
2829 5.601274999999999693e+01 4.247679361832469525e+00
2830 5.644137499999999363e+01 4.654533038936008893e+00
2831 5.714662500000000023e+01 3.822142290070697612e+00
2832 5.661387500000000017e+01 3.918232651007577783e+00
2833 5.675787499999999852e+01 3.796116771771105292e+00
2834 5.893762499999998994e+01 4.153865684280952486e+00
2835 5.798512499999999648e+01 4.292490035069606691e+00
2836 5.868912499999999710e+01 4.261760076678632991e+00
2837 5.869887500000000102e+01 4.322057891782787209e+00
2838 5.998449999999999704e+01 4.720883458104001562e+00
2839 6.045387499999999648e+01 4.690483122229720969e+00
2840 5.767374999999999829e+01 4.570344621681990738e+00
2841 5.867037499999999994e+01 4.893730274345621467e+00
2842 5.996062500000000739e+01 4.851259224216622812e+00
2843 5.908124999999999716e+01 4.676004827674742792e+00
2844 5.853162499999999824e+01 4.588037212882746019e+00
2845 5.796674999999999756e+01 4.409009291177270029e+00
2846 5.719225000000000847e+01 4.357650935961656202e+00
2847 5.695187500000000114e+01 4.581463424215223235e+00
2848 5.644050000000000011e+01 5.405359050863318693e+00
2849 5.795649999999999835e+01 4.972175796997728270e+00
2850 5.745324999999999704e+01 5.033113886893232802e+00
2851 5.761375000000001023e+01 5.143485666810737378e+00
2852 5.579137499999999505e+01 4.698247585328690690e+00
2853 5.698462499999999409e+01 5.163026483255422683e+00
2854 5.720774999999999721e+01 5.960979430717530114e+00
2855 5.784575000000000244e+01 5.882294019316571365e+00
2856 5.781524999999999181e+01 5.501804314126184536e+00
2857 5.533650000000000801e+01 4.858034067398046218e+00
2858 5.601637500000000358e+01 4.010684908534559057e+00
2859 5.538050000000000495e+01 4.018685116116960998e+00
2860 5.731475000000000364e+01 5.152545247102395365e+00
2861 5.736612499999999670e+01 4.383678055574093513e+00
2862 5.695812500000000256e+01 4.352122174287145207e+00
2863 5.646625000000000227e+01 5.183815494974477467e+00
2864 5.525899999999999324e+01 4.926115067296946926e+00
2865 5.562837499999999835e+01 4.242575743053606629e+00
2866 5.686599999999999966e+01 4.495748898264894322e+00
2867 5.744774999999999920e+01 4.264444940251602922e+00
2868 5.684799999999999898e+01 4.977534800229928891e+00
2869 5.763599999999999568e+01 5.158607294488502859e+00
2870 5.814874999999999972e+01 4.626138058460587565e+00
2871 5.770712500000000489e+01 5.340231290161678857e+00
2872 5.687800000000000011e+01 4.906218347031652272e+00
2873 5.613112499999999727e+01 4.989035310174890547e+00
2874 5.503275000000000006e+01 5.561915044383319184e+00
2875 5.654287500000000222e+01 5.105235549283879237e+00
2876 5.564950000000000330e+01 5.110037747536703812e+00
2877 5.576275000000000404e+01 4.452194626494610397e+00
2878 5.706612499999999244e+01 5.056956571266146838e+00
2879 5.668449999999999989e+01 5.058390585205930101e+00
2880 5.472487500000001148e+01 5.600694905091855524e+00
2881 5.327250000000000085e+01 4.757815882182706346e+00
2882 5.466024999999999068e+01 5.181134476245284226e+00
2883 5.354525000000000290e+01 5.764593393482969397e+00
2884 5.420262500000000472e+01 4.840471435386936250e+00
2885 5.468800000000000239e+01 5.361897221366705324e+00
2886 5.646025000000000205e+01 5.508217627299005770e+00
2887 5.582937499999999886e+01 4.980569558097434069e+00
2888 5.611062500000000597e+01 5.107646213452619044e+00
2889 5.535299999999999443e+01 5.244329240951601356e+00
2890 5.375412500000000193e+01 4.636168159285411150e+00
2891 5.408000000000000540e+01 5.128130845517691938e+00
2892 5.556787499999999369e+01 4.855955616680600606e+00
2893 5.452937499999998749e+01 6.006092352086909614e+00
2894 5.341899999999999693e+01 4.802548181044100417e+00
2895 5.150387500000000074e+01 5.472509860194120890e+00
2896 5.318662499999999937e+01 5.405619101735422483e+00
2897 5.367199999999999704e+01 5.177271424819254619e+00
2898 5.436162499999999653e+01 5.612247636134463313e+00
2899 5.292950000000000443e+01 6.452620441533810869e+00
2900 5.326562500000000000e+01 5.932405753932958881e+00
2901 5.322049999999999415e+01 5.846358701148946402e+00
2902 5.155324999999999847e+01 6.271963761828306616e+00
2903 5.131387499999999591e+01 6.497008632433995956e+00
2904 5.279937500000000483e+01 6.229680090445807394e+00
2905 5.246824999999999761e+01 5.292560550403509367e+00
2906 5.223612500000000125e+01 5.817437925210020566e+00
2907 5.241262500000000557e+01 5.364950002497401726e+00
2908 5.374562499999999687e+01 5.735572704451305626e+00
2909 5.464399999999999835e+01 4.839579401275486248e+00
2910 5.281175000000000352e+01 5.435916855019722327e+00
2911 5.189750000000000085e+01 5.945230422889426158e+00
2912 5.222012499999999591e+01 6.582052342918723653e+00
2913 5.453237500000000182e+01 5.802408233703215679e+00
2914 5.510287499999999739e+01 6.114140588723149250e+00
2915 5.227599999999998914e+01 7.113317380537015566e+00
2916 5.437837500000000546e+01 6.700844585147223142e+00
2917 5.115825000000000244e+01 5.883816328365245596e+00
2918 5.461350000000000193e+01 6.278391098143695004e+00
2919 5.447987499999999272e+01 6.185566226702440495e+00
2920 5.543200000000000216e+01 5.727504048449026719e+00
2921 5.388325000000000387e+01 6.093256266536594801e+00
2922 5.553074999999999051e+01 6.026073085844337207e+00
2923 5.426874999999999716e+01 5.403489693446956288e+00
2924 5.465775000000000006e+01 5.628009166631438021e+00
2925 5.677775000000000460e+01 6.400832384224531602e+00
2926 5.668800000000000239e+01 6.124172040978274723e+00
2927 5.466912499999999397e+01 5.909898183972535080e+00
2928 5.289800000000000324e+01 5.966475564036946011e+00
2929 5.538774999999999693e+01 5.725896329260380391e+00
2930 5.744500000000000739e+01 6.080616845250980340e+00
2931 5.698850000000000193e+01 6.485602285061888850e+00
2932 5.699725000000000819e+01 5.948841575125151770e+00
2933 5.798075000000000756e+01 5.570757204899304149e+00
2934 5.931362500000000182e+01 5.674210030197760268e+00
2935 5.740075000000000216e+01 6.198648960030523902e+00
2936 5.624974999999999881e+01 6.251976644305182518e+00
2937 5.656450000000000955e+01 5.823394188529571913e+00
2938 5.575337499999999835e+01 5.923944446949757747e+00
2939 5.622262500000000074e+01 5.884133801316627554e+00
2940 5.607212499999999977e+01 5.348991784198388721e+00
2941 5.583562499999999318e+01 5.329786932706303659e+00
2942 5.653662500000000080e+01 5.657904586553830661e+00
2943 5.705662499999998971e+01 5.059597677117902315e+00
2944 5.767537499999999540e+01 5.930098286331085156e+00
2945 5.796962500000000063e+01 5.609945261925187943e+00
2946 5.703125000000000000e+01 5.816433136354917544e+00
2947 5.773512499999999648e+01 5.260802571962939211e+00
2948 5.709912500000000080e+01 4.711927347293447532e+00
2949 5.653012499999999818e+01 5.204326272551700328e+00
2950 5.673612500000000125e+01 5.347724949796115901e+00
2951 5.809162499999999341e+01 5.330911114485672009e+00
2952 5.821812499999999346e+01 6.016005751424433612e+00
2953 5.840125000000000455e+01 6.067700763443059309e+00
2954 5.815112500000000040e+01 5.653966545812936673e+00
2955 5.859875000000000256e+01 5.659180773171812007e+00
2956 5.801462499999999523e+01 5.703141842269650930e+00
2957 5.692712500000000375e+01 5.795175686070429322e+00
2958 5.756600000000000250e+01 5.777898869290635453e+00
2959 5.675974999999998971e+01 5.654418929446906716e+00
2960 5.697787499999999739e+01 6.068004685019769973e+00
2961 5.760287499999999739e+01 5.799814354349790868e+00
2962 5.761425000000000551e+01 5.656379293411774256e+00
2963 5.783712499999999324e+01 5.538322149570379160e+00
2964 5.894312500000000199e+01 5.890393257875222055e+00
2965 5.589312499999999773e+01 6.261547785485778839e+00
2966 5.683537499999999199e+01 6.030004492995578502e+00
2967 5.799199999999999733e+01 5.770018679562483932e+00
2968 5.747962499999999864e+01 5.978633685721754354e+00
2969 5.741249999999999432e+01 5.480142219869844844e+00
2970 5.700025000000000119e+01 5.683113986709882326e+00
2971 5.809150000000000347e+01 5.966931406196151144e+00
2972 5.794537500000000563e+01 5.223987054735766300e+00
2973 5.879749999999999943e+01 5.111930325840718936e+00
2974 5.809375000000000711e+01 5.556162563288396861e+00
2975 5.680137499999999307e+01 5.837589608352651283e+00
2976 5.707599999999999341e+01 5.346698733213794519e+00
2977 5.568599999999999994e+01 5.928919162672062981e+00
2978 5.908662499999999795e+01 5.744569788987410774e+00
2979 5.739137499999999648e+01 5.435635142676232157e+00
2980 5.991237499999999727e+01 5.868885070164254536e+00
2981 5.768537500000000762e+01 6.027815698227415808e+00
2982 5.728699999999999193e+01 5.803103485420537666e+00
2983 5.621587500000000404e+01 6.394809971857792874e+00
2984 5.836124999999999829e+01 5.968237605624251430e+00
2985 5.686262500000000131e+01 5.576488063561765962e+00
2986 5.873337499999999523e+01 4.874857680414564243e+00
2987 5.903150000000000119e+01 5.195902619492593466e+00
2988 5.742937500000000739e+01 6.219051248827820899e+00
2989 5.977187500000000142e+01 6.385598000670873908e+00
2990 5.857974999999999000e+01 5.438283373886239502e+00
2991 6.020787500000000136e+01 5.455142174010854994e+00
2992 5.895612500000000011e+01 5.571738422155320336e+00
2993 5.981637499999999363e+01 6.030196480364206302e+00
2994 5.837112499999999926e+01 6.186151139434104884e+00
2995 5.821424999999999983e+01 5.960629116203883804e+00
2996 5.837112499999999926e+01 5.699822876736774013e+00
2997 5.680487500000000267e+01 5.507786387349447033e+00
2998 5.806625000000000369e+01 6.550053773037857852e+00
2999 5.968712499999999466e+01 6.053182836423484758e+00
3000 5.710737500000000466e+01 6.833048011176774850e+00
3001 5.717624999999999602e+01 6.236837283807193266e+00
3002 6.021312499999999091e+01 5.947991960100641684e+00
3003 5.834062500000000284e+01 6.384576586238658535e+00
3004 5.963875000000000171e+01 6.167881110919494425e+00
3005 5.975537499999999369e+01 5.668776135379387959e+00
3006 5.980962499999998983e+01 5.580539097887126765e+00
3007 6.043287499999999568e+01 5.719389162198343257e+00
3008 5.813112500000000438e+01 5.744088609272307799e+00
3009 5.811150000000000659e+01 5.308990355401864036e+00
3010 6.018149999999999977e+01 6.071916545148655864e+00
3011 5.865999999999999659e+01 5.716683170226420252e+00
3012 5.932750000000000767e+01 5.579848964689814395e+00
3013 5.944124999999999659e+01 5.049404116298031653e+00
3014 5.949437499999999801e+01 5.897033433053171514e+00
3015 5.944137500000000074e+01 6.010276602769366150e+00
3016 5.977987500000000409e+01 5.851117776324611164e+00
3017 6.011449999999999250e+01 6.145690698062341362e+00
3018 5.798562499999999176e+01 6.320408345534081818e+00
3019 5.937187499999999574e+01 6.681239584738139392e+00
3020 5.916637500000000216e+01 6.460456095880295457e+00
3021 5.617300000000000182e+01 6.199739382123253151e+00
3022 5.724425000000000097e+01 6.116019267439197549e+00
3023 5.865850000000000364e+01 6.601059358637066055e+00
3024 5.912774999999999181e+01 6.317235745239960565e+00
3025 5.909337500000000887e+01 6.174994129393716946e+00
3026 6.017237499999999528e+01 5.626882529256041821e+00
3027 5.848375000000000057e+01 6.124978529936858429e+00
3028 5.892737499999999784e+01 6.236635548658978401e+00
3029 5.943074999999999619e+01 6.426781406130714913e+00
3030 5.863012499999999960e+01 6.571606152221987074e+00
3031 5.942712500000000375e+01 6.548689650508097593e+00
3032 5.881225000000000591e+01 6.225726169366711638e+00
3033 5.873150000000000404e+01 6.312692244597387869e+00
3034 5.881625000000000369e+01 5.990488937552385096e+00
3035 5.836012499999999648e+01 4.811548452803096509e+00
3036 5.708825000000000216e+01 5.008111781618646674e+00
3037 5.728262499999998880e+01 4.746472904093825385e+00
3038 5.750762499999999733e+01 5.703658820051114908e+00
3039 5.852374999999999972e+01 5.775937098617633936e+00
3040 5.689712499999999551e+01 5.987509669714268234e+00
3041 5.893787499999999824e+01 6.054817971658756903e+00
3042 5.927012500000000017e+01 6.265434909678806896e+00
3043 5.899412499999999682e+01 6.243531361130644441e+00
3044 5.860487499999999983e+01 5.634782611261225149e+00
3045 5.908612499999999557e+01 6.510042423626890340e+00
3046 6.070587499999999892e+01 6.013587766564305603e+00
3047 5.895749999999999602e+01 6.195043752367695333e+00
3048 5.948862499999999898e+01 6.151679407226685825e+00
3049 5.765837499999999238e+01 6.505224359451168503e+00
3050 5.955012499999999420e+01 4.923306547171510061e+00
3051 5.871425000000000693e+01 5.918217272091951031e+00
3052 5.837162499999999454e+01 6.394246280684446226e+00
3053 5.900000000000000000e+01 5.327847052867602962e+00
3054 5.817350000000000421e+01 5.881547665155829385e+00
3055 5.866825000000000045e+01 4.765799961542395380e+00
3056 6.074249999999999972e+01 4.862948668246458439e+00
3057 6.027674999999999272e+01 5.655786809073295451e+00
3058 6.082775000000000176e+01 5.775039890960710132e+00
3059 6.005400000000000205e+01 5.604506526559674739e+00
3060 6.059912500000000080e+01 5.618701789107683808e+00
3061 6.104787499999999767e+01 5.179548859569901076e+00
3062 6.170899999999999608e+01 5.429459768245824769e+00
3063 5.940087499999999920e+01 5.712913717068713204e+00
3064 6.098612500000000125e+01 6.131616613497771873e+00
3065 6.071112499999999557e+01 6.548071678072245660e+00
3066 6.138687500000000341e+01 5.423683435975211076e+00
3067 6.170612500000000011e+01 6.000561360295540325e+00
3068 5.961812500000000625e+01 5.462643529114074248e+00
3069 5.874062500000000142e+01 5.333878812416614323e+00
3070 5.507600000000000051e+01 5.007278783181539517e+00
3071 5.812337499999999579e+01 5.639908071994336858e+00
3072 5.822737499999999500e+01 5.129500386665046818e+00
3073 5.775237500000000068e+01 5.701952458745765284e+00
3074 5.790137500000000159e+01 5.612038171248201479e+00
3075 5.854724999999999113e+01 5.336020610992567192e+00
3076 5.721775000000000944e+01 5.719284523516686036e+00
3077 5.650824999999999676e+01 6.501620951131147130e+00
3078 5.690875000000000483e+01 6.312675937523443359e+00
3079 6.013925000000000409e+01 6.204104213013954094e+00
3080 6.042912499999999909e+01 5.822210231726596241e+00
3081 5.947812499999999147e+01 5.577683735872971837e+00
3082 5.868224999999999625e+01 5.824277567191272986e+00
3083 5.970099999999999341e+01 6.322730489570941081e+00
3084 5.982462499999999750e+01 5.874318702351522425e+00
3085 5.929937500000000483e+01 6.250453320903761600e+00
3086 5.802000000000000313e+01 6.359578425493313425e+00
3087 5.786574999999999847e+01 5.633832029439419742e+00
3088 6.039087500000000119e+01 5.326934734903542079e+00
3089 5.897550000000000381e+01 4.991147538392348260e+00
3090 5.739150000000000063e+01 5.395961125578091711e+00
3091 5.933112500000000722e+01 4.796501398928375792e+00
3092 5.838049999999999784e+01 5.605539394763897398e+00
3093 5.951100000000000279e+01 5.498198261703555190e+00
3094 5.912900000000000489e+01 5.108292204837150408e+00
3095 5.916774999999999096e+01 4.241787144552104039e+00
3096 5.955212500000000375e+01 5.032377083190594291e+00
3097 5.971537499999999454e+01 5.721120421127915634e+00
3098 5.855174999999999841e+01 5.173524064135344602e+00
3099 5.835912499999999170e+01 5.572392423920973670e+00
3100 5.608862500000000750e+01 5.939119884128191806e+00
3101 5.627224999999999966e+01 5.861546174405478205e+00
3102 5.888974999999999937e+01 5.561296610700375176e+00
3103 5.791887499999999989e+01 5.872172669244482890e+00
3104 5.628487500000000665e+01 5.695616761591483446e+00
3105 5.813212500000000205e+01 5.616125099984139446e+00
3106 5.816499999999999915e+01 4.918978787563531796e+00
3107 5.722387499999999960e+01 5.527368800561608175e+00
3108 5.762225000000000819e+01 5.578267965254762650e+00
3109 5.650662499999999966e+01 5.304944653744926519e+00
3110 5.595974999999999966e+01 5.721852794195031677e+00
3111 5.713000000000000256e+01 5.559329559960445089e+00
3112 5.703249999999999886e+01 5.393581587753168982e+00
3113 5.776299999999999102e+01 5.245687404311278002e+00
3114 5.791099999999999426e+01 5.944955414046432907e+00
3115 5.688112500000000438e+01 6.635321225356905828e+00
3116 5.743024999999999380e+01 6.165613812078039935e+00
3117 5.701075000000000159e+01 6.060161223489643589e+00
3118 5.771012499999999790e+01 5.404618012165324892e+00
3119 5.806087499999998869e+01 5.636153609836398459e+00
3120 5.688275000000000148e+01 5.531194871900418697e+00
3121 5.631337500000000773e+01 5.642733773229680949e+00
3122 5.655724999999999625e+01 5.290660848224680635e+00
3123 5.855300000000000438e+01 5.104524169792910016e+00
3124 5.892937499999999318e+01 4.393482605439205990e+00
3125 5.864337499999999892e+01 4.304751389952371277e+00
3126 5.809024999999999750e+01 4.167388108688402149e+00
3127 6.062824999999999420e+01 4.672639015287559872e+00
3128 6.095237500000000352e+01 4.802963557590966381e+00
3129 6.081600000000000250e+01 4.858633732851242115e+00
3130 5.960199999999999676e+01 5.026002185509871545e+00
3131 5.938212500000000915e+01 5.850206244861958282e+00
3132 6.073412499999999170e+01 5.545235222235561423e+00
3133 6.071150000000000801e+01 4.824284438520390239e+00
3134 6.113275000000000148e+01 4.852230694323745652e+00
3135 5.873899999999999721e+01 5.426927336209690367e+00
3136 5.903362499999999358e+01 4.757881198395654820e+00
3137 5.921537500000000165e+01 4.670064399775111674e+00
3138 5.822625000000000028e+01 4.959074181960529515e+00
3139 5.777724999999999511e+01 5.204917130554289173e+00
3140 5.927250000000000796e+01 4.069426556653897187e+00
3141 5.806887500000000557e+01 3.998260619622220791e+00
3142 5.891712500000000574e+01 4.452125729769081275e+00
3143 5.934650000000000603e+01 4.036875779919417262e+00
3144 5.782750000000000767e+01 4.587088677064134146e+00
3145 5.892099999999999227e+01 4.424918608008513665e+00
3146 5.958037500000000364e+01 4.431748406165096021e+00
3147 5.931074999999999875e+01 4.173449445415326586e+00
3148 5.833649999999999380e+01 4.700284785255037789e+00
3149 5.770199999999999818e+01 4.948164779744102404e+00
3150 5.930599999999999739e+01 4.669582204946177484e+00
3151 5.892749999999998778e+01 4.832488728646967324e+00
3152 5.831824999999999903e+01 5.138039834016226770e+00
3153 5.854200000000000159e+01 4.886532608864898819e+00
3154 5.935762499999999875e+01 4.583279345681089190e+00
3155 5.655150000000000432e+01 4.556787962068236553e+00
3156 5.586837500000000034e+01 4.977879191789097213e+00
3157 5.609337500000000176e+01 4.602970508057473431e+00
3158 5.570800000000000551e+01 4.272131614457821414e+00
3159 5.596187500000000625e+01 4.534541371646295893e+00
3160 5.633100000000000307e+01 4.360601911577115075e+00
3161 5.986762500000000387e+01 3.855621917803516485e+00
3162 5.848587500000000006e+01 3.664695158866815738e+00
3163 5.799562499999999687e+01 4.035818422798140404e+00
3164 5.911137500000000244e+01 3.740003262605110734e+00
3165 5.855875000000000341e+01 3.769593312571993593e+00
3166 6.094149999999999778e+01 3.744152119472444085e+00
3167 5.915375000000000227e+01 3.809724308225924894e+00
3168 5.787112499999999926e+01 4.300515334081705277e+00
3169 5.918287499999999568e+01 5.020635571809794584e+00
3170 6.100375000000000369e+01 4.201332756362853971e+00
3171 6.031612499999999244e+01 3.489015147741819867e+00
3172 6.023749999999999005e+01 4.192452325310330075e+00
3173 5.989775000000000205e+01 4.622763684846707299e+00
3174 6.042975000000000563e+01 4.841084562594160978e+00
3175 6.014087500000000119e+01 4.348217082313379223e+00
3176 6.025637500000000557e+01 4.268087883999914567e+00
3177 6.068737499999999585e+01 4.645584058872133326e+00
3178 6.189787500000000620e+01 4.764349609461072887e+00
3179 6.164187500000000597e+01 4.475049536867930833e+00
3180 5.793875000000000597e+01 4.691703124765834509e+00
3181 6.023550000000000182e+01 3.849856291960779497e+00
3182 5.817949999999999733e+01 4.551070361739092185e+00
3183 5.927512500000000273e+01 4.124000312338964136e+00
3184 5.939424999999999244e+01 4.432026835115904007e+00
3185 6.040487499999999699e+01 5.062462167875614760e+00
3186 6.118387500000000045e+01 4.295281009569905883e+00
3187 5.950650000000000261e+01 4.504622133153900698e+00
3188 6.217100000000000648e+01 3.870285410179719499e+00
3189 6.170475000000000421e+01 4.163036218277171407e+00
3190 5.960850000000000648e+01 4.757628765335731202e+00
3191 5.846837500000000176e+01 4.812756577372978128e+00
3192 5.885837500000000944e+01 4.962018613104637765e+00
3193 6.275850000000000506e+01 3.485619699207014310e+00
3194 6.320800000000000551e+01 3.481074928272874569e+00
3195 6.241125000000000966e+01 4.010082557402963488e+00
3196 6.357424999999999926e+01 3.854558602932052658e+00
3197 6.197837499999999977e+01 4.512663701800398108e+00
3198 6.288550000000000040e+01 3.840851793547884530e+00
3199 6.291625000000000512e+01 4.369330497019824122e+00
3200 6.200912499999999739e+01 3.722888484755065619e+00
3201 6.182725000000000648e+01 4.416238256246769467e+00
3202 6.087262499999999932e+01 4.928320343108478774e+00
3203 6.349262500000000387e+01 4.445104167569851938e+00
3204 6.416937500000000227e+01 5.004250561827102928e+00
3205 6.302125000000000199e+01 4.583649865111589783e+00
3206 6.282800000000000296e+01 4.940550706272530235e+00
3207 6.236799999999999500e+01 4.695325431346584644e+00
3208 6.085625000000000995e+01 4.948809196254942755e+00
3209 6.256275000000000119e+01 5.441771195317522292e+00
3210 6.408312499999999545e+01 4.936331654292676951e+00
3211 6.249087499999999551e+01 5.793337338155949645e+00
3212 6.344237500000000551e+01 4.928941151306928781e+00
3213 6.312975000000000136e+01 5.382737340186450226e+00
3214 6.303762499999999847e+01 5.194376712902797344e+00
3215 6.415024999999999977e+01 4.989572350631613418e+00
3216 6.299587499999999807e+01 5.048215097430166942e+00
3217 6.425925000000000864e+01 4.872211935911399117e+00
3218 6.483237499999999898e+01 4.202444976355653949e+00
3219 6.419525000000000148e+01 4.661301795602543763e+00
3220 6.568074999999998909e+01 4.080749987555902791e+00
3221 6.219200000000000017e+01 4.581289290418146365e+00
3222 6.223287499999999994e+01 4.443917006135676750e+00
3223 6.155762499999998738e+01 4.444854099607417730e+00
3224 6.130075000000000074e+01 4.203619462550992836e+00
3225 6.054587499999999523e+01 3.853108462809199608e+00
3226 6.224462500000001342e+01 4.396656058648081178e+00
3227 6.231725000000000136e+01 3.430488356952622109e+00
3228 6.253012500000000529e+01 4.129974823763683744e+00
3229 6.342600000000000904e+01 4.187738261878361179e+00
3230 6.174374999999999858e+01 4.216436535119139961e+00
3231 6.490850000000000364e+01 3.935115297707298510e+00
3232 6.335387500000000216e+01 4.135083321551316970e+00
3233 6.442049999999998988e+01 3.952191539987656377e+00
3234 6.469487499999999613e+01 3.420630106599056752e+00
3235 6.243999999999999773e+01 4.014674332993898531e+00
3236 6.201337500000000347e+01 4.399891493468546244e+00
3237 6.320087499999999636e+01 4.531762482872625064e+00
3238 6.321937499999999943e+01 4.456494688013985517e+00
3239 6.209787500000000193e+01 4.393229764498081558e+00
3240 6.284812499999999602e+01 4.549840634013664342e+00
3241 6.077824999999999989e+01 4.510578350354585098e+00
3242 6.255849999999999511e+01 3.892360723262940247e+00
3243 6.243612499999999699e+01 4.318850058310877316e+00
3244 6.066649999999999920e+01 4.153204361544228895e+00
3245 6.057975000000000421e+01 3.730141819312972729e+00
3246 6.135562500000000341e+01 3.775849962001519344e+00
3247 6.138687499999999631e+01 4.524430110651713299e+00
3248 6.014574999999999250e+01 4.230210465915081208e+00
3249 6.221549999999999159e+01 4.871503011776755265e+00
3250 6.074074999999999847e+01 5.227610411764394449e+00
3251 6.112849999999999540e+01 4.811863828081588856e+00
3252 5.981787499999999369e+01 5.094362921521382148e+00
3253 6.057250000000000512e+01 4.221873062545816069e+00
3254 6.211924999999999386e+01 5.452868498981751522e+00
3255 6.309462500000000063e+01 5.382077619102763499e+00
3256 6.360175000000000267e+01 5.080380041609830144e+00
3257 6.352987500000000409e+01 5.057720507543083777e+00
3258 6.238624999999998977e+01 5.119541253709896544e+00
3259 6.219475000000000620e+01 5.262112995716407227e+00
3260 6.227937499999999460e+01 4.869537776247030436e+00
3261 6.339612499999999784e+01 4.954369644684565976e+00
3262 6.245850000000000080e+01 3.996273005876850970e+00
3263 6.139325000000000188e+01 4.816624666681793343e+00
3264 6.126862500000000722e+01 4.511533653237762564e+00
3265 6.093449999999999989e+01 4.777924624640912832e+00
3266 6.006425000000000125e+01 4.745103883708710946e+00
3267 6.098012499999999392e+01 4.763339130265855204e+00
3268 6.169087499999999835e+01 5.088323337669479862e+00
3269 6.161712500000000148e+01 4.380700106138501582e+00
3270 5.953387499999999477e+01 5.037427448105021632e+00
3271 6.197500000000000853e+01 5.082066564154782640e+00
3272 6.136449999999999960e+01 5.676744987776885409e+00
3273 6.238850000000000051e+01 5.042751227008922754e+00
3274 6.195512499999999534e+01 5.139925687806377930e+00
3275 6.122300000000001319e+01 5.501922976332910942e+00
3276 6.169737499999999386e+01 5.759474962337874260e+00
3277 5.988250000000000739e+01 5.251729842989830921e+00
3278 6.123474999999999113e+01 5.303706020763923945e+00
3279 6.129237499999999983e+01 5.521009381607394850e+00
3280 6.121949999999998937e+01 4.986786806777486092e+00
3281 5.784737499999999244e+01 5.044618487611017166e+00
3282 5.770737500000001319e+01 4.014340562819361580e+00
3283 5.881624999999999659e+01 3.799659794598392537e+00
3284 5.729487499999999756e+01 4.632156714336407966e+00
3285 5.707812500000000000e+01 4.726831303306885168e+00
3286 5.912687500000001251e+01 4.504910419605685057e+00
3287 5.987525000000000119e+01 4.535451940511276092e+00
3288 5.848687500000000483e+01 4.640959142641945867e+00
3289 6.103887500000001154e+01 5.299697268587317822e+00
3290 6.198437499999999289e+01 4.895640519053341855e+00
3291 6.038400000000000034e+01 4.492009523865681864e+00
3292 6.044024999999999892e+01 5.194293827575361178e+00
3293 6.221549999999999869e+01 4.770664432235828478e+00
3294 6.240987499999999244e+01 5.152055207140337600e+00
3295 6.125162500000000421e+01 5.411489016254849460e+00
3296 6.177124999999999488e+01 5.576263328693999988e+00
3297 6.086149999999999949e+01 5.528231224247951658e+00
3298 6.175924999999999443e+01 5.748844290784671074e+00
3299 6.099462499999999920e+01 5.417027099045829353e+00
3300 6.035887499999999761e+01 5.295502689303619448e+00
3301 6.121237500000000153e+01 5.897482116170159827e+00
3302 6.074612500000000637e+01 4.487861390174820997e+00
3303 6.159387499999999704e+01 5.334042760413706397e+00
3304 6.009137499999999932e+01 5.475867762103725944e+00
3305 6.042950000000000443e+01 5.494275671665009853e+00
3306 6.154087500000000688e+01 5.688130587123669812e+00
3307 6.045600000000000307e+01 5.120109038145575830e+00
3308 6.152012500000000017e+01 5.243524197872255321e+00
3309 6.024962500000000176e+01 5.758473973028519488e+00
3310 6.062012500000000159e+01 5.053111177895443618e+00
3311 6.121812500000000057e+01 4.921233646904185299e+00
3312 5.956612499999999955e+01 5.239318936648338365e+00
3313 5.799524999999999864e+01 5.903327146485912280e+00
3314 5.985012499999999847e+01 5.313484789422274090e+00
3315 5.934749999999999659e+01 5.258198253679676526e+00
3316 6.012675000000000125e+01 6.134013696058845611e+00
3317 5.972012499999999591e+01 4.959131550223473184e+00
3318 5.802062500000000966e+01 5.370530129609819348e+00
3319 5.955400000000000205e+01 4.823842811364191796e+00
3320 6.044299999999999784e+01 5.506910788954183289e+00
3321 6.016124999999999545e+01 5.198900189433096841e+00
3322 5.997299999999999187e+01 4.720433944564841333e+00
3323 6.267775000000000318e+01 4.746248758065415352e+00
3324 6.163800000000000523e+01 4.738660055859672759e+00
3325 6.258387499999999903e+01 4.193612268369820484e+00
3326 6.138237499999999613e+01 4.865455875151564413e+00
3327 6.161637499999999790e+01 5.082360714820119973e+00
3328 6.034874999999999545e+01 4.961370380720179440e+00
3329 6.167525000000000546e+01 5.048123858641693218e+00
3330 6.010587499999999750e+01 5.615195506495910927e+00
3331 6.228200000000000358e+01 5.454348663566530142e+00
3332 6.085137500000000443e+01 5.812329220441394995e+00
3333 6.146674999999999756e+01 5.409889427445583543e+00
3334 6.083575000000000443e+01 5.115952687275117761e+00
3335 6.222550000000000381e+01 4.736984440944469910e+00
3336 6.165862500000000068e+01 5.441694519912605443e+00
3337 6.352137500000000614e+01 5.493766242687876833e+00
3338 6.157287499999999625e+01 5.482156953008721523e+00
3339 6.134012500000000045e+01 6.004469451056593243e+00
3340 6.124050000000000438e+01 6.053582730499353026e+00
3341 6.289475000000000193e+01 5.884522837362218262e+00
3342 6.095575000000000188e+01 5.575619701404275652e+00
3343 6.159962499999999608e+01 5.668406483355517445e+00
3344 6.220912500000000023e+01 5.450701389607750080e+00
3345 6.206312499999999943e+01 5.332734064944722796e+00
3346 6.155212500000000375e+01 5.679725561254863386e+00
3347 6.159999999999999432e+01 5.327681323169582761e+00
3348 6.327425000000000921e+01 4.701722157059847085e+00
3349 6.279512499999999875e+01 5.662653211055031832e+00
3350 6.253875000000000028e+01 5.112299607166769455e+00
3351 6.215674999999998818e+01 5.520608918945217880e+00
3352 6.215900000000000603e+01 5.846361328317809303e+00
3353 6.274975000000000591e+01 5.449049360180865165e+00
3354 6.297787499999999739e+01 4.984781694810904717e+00
3355 6.441424999999999557e+01 4.544929268392139399e+00
3356 6.494825000000000159e+01 5.629330718294803582e+00
3357 6.458225000000000193e+01 5.757501272117749203e+00
3358 6.525600000000000023e+01 5.324104678253424261e+00
3359 6.315449999999999875e+01 5.136014295516513783e+00
3360 6.586350000000000193e+01 4.937282469891711045e+00
3361 6.435974999999999113e+01 5.399433317343357075e+00
3362 6.454999999999999716e+01 5.693090002911423753e+00
3363 6.374262500000000387e+01 5.247234381490584632e+00
3364 6.434300000000000352e+01 5.425106044470466848e+00
3365 6.397049999999999415e+01 4.724026017339447492e+00
3366 6.402487499999999443e+01 4.988664971830827355e+00
3367 6.598199999999999932e+01 5.340824550104598778e+00
3368 6.383675000000000921e+01 4.440520291693024646e+00
3369 6.394712499999999977e+01 4.868687026028872822e+00
3370 6.192887500000000500e+01 5.061754001941606518e+00
3371 6.253212499999999352e+01 5.193706255644601200e+00
3372 6.211500000000000199e+01 4.630852803480153490e+00
3373 6.238387499999999619e+01 4.449979660899797906e+00
3374 6.574349999999999739e+01 4.658195677378740740e+00
3375 6.339187499999999886e+01 4.667506673259489425e+00
3376 6.265599999999999881e+01 4.771722569602092179e+00
3377 6.218462499999999693e+01 5.151592092916215115e+00
3378 6.263337500000000091e+01 4.856553217488394303e+00
3379 6.336287500000000250e+01 4.551833533167910950e+00
3380 6.345950000000000557e+01 4.849474565610174537e+00
3381 6.416187499999999488e+01 5.118480189584782458e+00
3382 6.294724999999999682e+01 5.408722962579751936e+00
3383 6.178137500000000415e+01 5.219030216840756076e+00
3384 6.283275000000000432e+01 4.960884950509081293e+00
3385 6.260487499999999983e+01 5.736930879827808027e+00
3386 6.244224999999999426e+01 5.147855132085352281e+00
3387 6.531837500000000318e+01 5.169597672140150202e+00
3388 6.395587499999999892e+01 5.515872608995957549e+00
3389 6.371750000000000114e+01 5.560820985362682656e+00
3390 6.287624999999999886e+01 5.642445994840135981e+00
3391 6.470462499999999295e+01 5.961288154987718357e+00
3392 6.203137499999999704e+01 6.346584745794140225e+00
3393 6.290037500000000392e+01 5.615997053444460541e+00
3394 6.042387499999999534e+01 5.092376908298508198e+00
3395 6.471049999999999613e+01 5.054927153901429548e+00
3396 6.381037500000000762e+01 4.920888083394792112e+00
3397 6.552424999999999500e+01 4.900733544423477639e+00
3398 6.501099999999999568e+01 5.082222591421000857e+00
3399 6.319150000000000489e+01 6.306396665787048939e+00
3400 6.306662500000000193e+01 5.806375205693898423e+00
3401 6.400425000000001319e+01 4.634003795821438842e+00
3402 6.232349999999999568e+01 5.551036831642355729e+00
3403 6.239525000000000432e+01 5.230322139188703368e+00
3404 6.369387499999999847e+01 5.091248488329937594e+00
3405 6.562662499999999000e+01 4.287585410729083613e+00
3406 6.385862500000000352e+01 5.010425069098117135e+00
3407 6.563425000000000864e+01 4.516240291125739326e+00
3408 6.490287499999999454e+01 4.388716887647444054e+00
3409 6.570074999999999932e+01 4.272330708136660604e+00
3410 6.644974999999999454e+01 4.109437624047540538e+00
3411 6.773012500000000102e+01 4.677709750900740815e+00
3412 6.800137499999999591e+01 4.237511061702007531e+00
3413 6.764762499999999079e+01 4.995350434834064934e+00
3414 6.775024999999999409e+01 4.315083297827227327e+00
3415 6.616725000000000989e+01 4.230367547381372439e+00
3416 6.724312499999999204e+01 4.097202934768044535e+00
3417 6.761999999999999034e+01 4.411335830845344752e+00
3418 6.734187500000000171e+01 4.544682904358881004e+00
3419 6.590112499999999329e+01 3.994603412095107053e+00
3420 6.735875000000000057e+01 4.122861838842953652e+00
3421 6.729837499999999295e+01 3.966808619412697912e+00
3422 6.689387500000000841e+01 4.157935389249318270e+00
3423 6.591599999999999682e+01 4.412438537107343350e+00
3424 6.488787499999999397e+01 4.498663125854376332e+00
3425 6.542775000000000318e+01 4.164389427597699367e+00
3426 6.773137499999998568e+01 4.739968940884199178e+00
3427 6.782312499999999034e+01 4.598049676348861858e+00
3428 6.740962500000000546e+01 4.893818173016532214e+00
3429 6.799012499999999193e+01 4.660189777645528331e+00
3430 6.631874999999999432e+01 4.720739103115898949e+00
3431 6.634250000000000114e+01 3.690778919313645101e+00
3432 6.691237499999999727e+01 3.830720118077914460e+00
3433 6.602575000000001637e+01 3.710336952985199943e+00
3434 6.671574999999999989e+01 3.763477745674537189e+00
3435 6.637212499999999693e+01 4.140902311232646404e+00
3436 6.576237499999999159e+01 4.309379066123896429e+00
3437 6.593149999999999977e+01 3.759246745526289235e+00
3438 6.427162500000000023e+01 4.279333968831699586e+00
3439 6.243374999999998920e+01 4.655941663448705192e+00
3440 6.249875000000000824e+01 4.461590711807560616e+00
3441 6.313837499999999636e+01 4.117567254070887195e+00
3442 6.525487499999999841e+01 4.196164895016861074e+00
3443 6.541812500000000341e+01 3.579097592434700825e+00
3444 6.608550000000001035e+01 3.628926864446291756e+00
3445 6.589087499999999409e+01 4.397988529705583183e+00
3446 6.611037500000000477e+01 4.278446432181531200e+00
3447 6.413862499999999045e+01 4.495112223771156934e+00
3448 6.436700000000000443e+01 4.398982172758829634e+00
3449 6.518224999999999625e+01 4.734881184986324598e+00
3450 6.556775000000000375e+01 4.264599526003292063e+00
3451 6.550549999999999784e+01 3.705306823496537838e+00
3452 6.477025000000000432e+01 3.547987927817328746e+00
3453 6.395212499999999523e+01 3.744441920356339715e+00
3454 6.454612500000000352e+01 3.430832904692659113e+00
3455 6.544237499999999841e+01 3.898957176033979621e+00
3456 6.398687500000000483e+01 3.987470742202615437e+00
3457 6.498000000000000398e+01 3.459698234673076023e+00
3458 6.415112500000000750e+01 4.226129406877157102e+00
3459 6.357775000000000176e+01 3.646019326565274277e+00
3460 6.555800000000000693e+01 3.930593112845693238e+00
3461 6.405762500000000159e+01 3.747563287230367468e+00
3462 6.554850000000000421e+01 4.031715124329842581e+00
3463 6.657112499999999500e+01 3.887301057761268108e+00
3464 6.489099999999999113e+01 3.614497293884725071e+00
3465 6.548837499999999068e+01 3.848601040221871550e+00
3466 6.522587500000000205e+01 3.784697632562194158e+00
3467 6.292762500000000614e+01 3.825981928446195557e+00
3468 6.430662500000001103e+01 3.593439521099092371e+00
3469 6.387812499999999716e+01 3.945273138665037038e+00
3470 6.379487499999999756e+01 4.191101042825366996e+00
3471 6.278112500000000296e+01 3.580282122427208336e+00
3472 6.414150000000000773e+01 3.589733964724962423e+00
3473 6.180237500000000495e+01 3.497611238123367716e+00
3474 6.285950000000000415e+01 3.741925853587961814e+00
3475 6.493399999999999750e+01 3.735657823596802540e+00
3476 6.387349999999999994e+01 4.850883572865875237e+00
3477 6.342087500000000233e+01 3.430127017680522084e+00
3478 6.346862499999999585e+01 4.320413304655802200e+00
3479 6.161662499999999909e+01 3.590019028229080700e+00
3480 6.360299999999999443e+01 3.436199426692228887e+00
3481 6.158162500000000250e+01 4.182193043643115615e+00
3482 6.267812499999999432e+01 4.144159921042125383e+00
3483 6.188512500000000216e+01 3.729054804159074088e+00
3484 6.278987499999999500e+01 5.205662399125770001e+00
3485 6.212999999999999545e+01 4.608354546364678228e+00
3486 6.042125000000000057e+01 4.606669647607422924e+00
3487 6.170687500000000369e+01 4.964379267710302024e+00
3488 6.202099999999999369e+01 5.032950076123346328e+00
3489 6.284187500000000171e+01 5.155310346009430056e+00
3490 6.117337500000000006e+01 5.295744491268141729e+00
3491 6.066474999999999795e+01 5.100558142712177556e+00
3492 5.948237499999999756e+01 5.323453592762584563e+00
3493 6.044500000000000739e+01 5.457697259375971832e+00
3494 5.913887500000000585e+01 5.557931307592949288e+00
3495 5.871499999999999631e+01 4.932120680422367620e+00
3496 5.839112499999999528e+01 5.178702900574802648e+00
3497 5.859612500000000068e+01 5.059149750815038260e+00
3498 6.123624999999999829e+01 5.992260458160802550e+00
3499 5.999725000000000108e+01 5.160475201440997139e+00
3500 6.078537500000000904e+01 5.481594894900285730e+00
3501 5.993274999999999864e+01 5.765698179074889573e+00
3502 6.149000000000000199e+01 5.327861182618217839e+00
3503 5.986837500000000034e+01 5.605384960959137075e+00
3504 6.257625000000000171e+01 5.454665894758129241e+00
3505 6.145725000000000193e+01 6.185762934831684490e+00
3506 6.167312499999999886e+01 6.369834972444095023e+00
3507 6.163749999999999574e+01 5.917316378646656716e+00
3508 6.069662499999999739e+01 5.880845379114033378e+00
3509 6.091950000000000642e+01 5.481132544351576819e+00
3510 6.322762500000000330e+01 5.980008948931169854e+00
3511 6.338412499999999739e+01 5.551227652616298691e+00
3512 6.239925000000000210e+01 5.427862541870188018e+00
3513 6.278674999999999073e+01 5.076797208717075627e+00
3514 6.138150000000000261e+01 5.405004261099152885e+00
3515 6.224762500000000642e+01 5.511580328435472964e+00
3516 6.323525000000000063e+01 5.638808860671507439e+00
3517 6.228662499999999369e+01 5.576583561356978080e+00
3518 6.136475000000000080e+01 5.707613042983687102e+00
3519 6.126412499999999994e+01 5.500913896905847089e+00
3520 6.165424999999999756e+01 4.996598958135173518e+00
3521 6.137487499999999585e+01 5.178008764348692061e+00
3522 5.972499999999999432e+01 4.438690780370940558e+00
3523 6.105975000000000108e+01 4.506979943480723172e+00
3524 6.004537499999999994e+01 4.810394298864373752e+00
3525 6.015625000000000711e+01 5.072341636728296521e+00
3526 6.073325000000000529e+01 5.464395874516917218e+00
3527 6.108512500000000500e+01 5.358584148464207608e+00
3528 6.273999999999999488e+01 4.845233547002662178e+00
3529 6.021012499999999079e+01 5.149965262132539578e+00
3530 6.043025000000000091e+01 4.596882536533589914e+00
3531 6.081699999999999307e+01 4.737372887476770877e+00
3532 6.180287500000000023e+01 4.858713401706451052e+00
3533 6.269274999999999665e+01 4.365056628176489539e+00
3534 6.275187499999999829e+01 4.756040000086403374e+00
3535 6.159524999999999295e+01 4.346054344711706818e+00
3536 6.227962499999999579e+01 4.756352952031300596e+00
3537 6.174699999999999989e+01 4.483333797242850416e+00
3538 6.206512499999999477e+01 4.670484622330092428e+00
3539 6.124362499999999443e+01 4.586699776723659028e+00
3540 6.198875000000001023e+01 4.631294803258317216e+00
3541 6.237800000000000722e+01 4.442684569885645196e+00
3542 6.254187499999999744e+01 4.363277894246695432e+00
3543 6.411199999999999477e+01 4.700286849624180974e+00
3544 6.338275000000000148e+01 4.764494693006541937e+00
3545 6.180225000000000080e+01 4.951862669585809229e+00
3546 6.178537500000000904e+01 4.777362236166195153e+00
3547 6.170437499999999886e+01 5.468811933756442478e+00
3548 6.026874999999999005e+01 5.483801104588630793e+00
3549 5.966149999999999665e+01 5.240132163767436957e+00
3550 6.163137500000000557e+01 5.335283465224398114e+00
3551 6.176374999999999460e+01 5.018766347264783434e+00
3552 6.275400000000000489e+01 4.888066514481977265e+00
3553 6.137262499999999221e+01 5.475816434381896691e+00
3554 6.130612500000000864e+01 4.918146991110765143e+00
3555 6.138025000000000375e+01 5.008673591724408958e+00
3556 6.111474999999999369e+01 4.906167925268916541e+00
3557 6.107400000000000517e+01 5.299258429841857243e+00
3558 6.191887499999999989e+01 5.283717330267760914e+00
3559 6.162650000000000716e+01 5.858030297698194389e+00
3560 6.075850000000000506e+01 5.268528868431869405e+00
3561 5.987987500000000551e+01 5.147267434758163063e+00
3562 5.941799999999999926e+01 5.997754358403651231e+00
3563 6.070362499999999528e+01 5.181172562562153416e+00
3564 6.102425000000000210e+01 5.210824163310205037e+00
3565 5.942000000000000171e+01 4.840819106824794105e+00
3566 6.012875000000001080e+01 5.877665921068286004e+00
3567 6.077725000000000932e+01 4.869816143699625677e+00
3568 6.138700000000000756e+01 5.175216496075309536e+00
3569 6.151249999999999574e+01 5.096016045034590825e+00
3570 6.130675000000000097e+01 5.193679556531909824e+00
3571 6.224924999999999642e+01 5.800460048430425175e+00
3572 6.323874999999999602e+01 5.093042818241125147e+00
3573 6.369774999999999210e+01 4.752991067310930795e+00
3574 6.293549999999999756e+01 4.319248585547028618e+00
3575 6.229937500000000483e+01 4.058428047507663727e+00
3576 6.449199999999999022e+01 4.042272991461610232e+00
3577 6.468437499999998863e+01 4.593825550186561912e+00
3578 6.473900000000000432e+01 4.594759630546519702e+00
3579 6.441212500000000318e+01 4.441904519873414614e+00
3580 6.405575000000000330e+01 4.506003140776480009e+00
3581 6.347037500000000421e+01 5.046539977850851066e+00
3582 6.247487499999999727e+01 5.185626635944962537e+00
3583 6.475862500000000921e+01 4.986366236854937739e+00
3584 6.419975000000000875e+01 5.340771543483909589e+00
3585 6.210850000000000648e+01 4.667066801669974119e+00
3586 6.292774999999999608e+01 5.435134102387675803e+00
3587 6.163712499999999750e+01 5.772043207991592872e+00
3588 6.168099999999999739e+01 5.708958864145019518e+00
3589 6.239987499999999443e+01 5.334608758608439416e+00
3590 6.196737499999999699e+01 5.589368714179345332e+00
3591 6.229824999999999591e+01 5.111949532559716403e+00
3592 6.356587500000000546e+01 5.179360341289441116e+00
3593 6.221150000000000091e+01 5.370578719397936851e+00
3594 6.347075000000000244e+01 5.632041020330682990e+00
3595 6.307912500000000477e+01 5.016420762223986252e+00
3596 6.282712500000000944e+01 5.318524432459803108e+00
3597 6.306762499999999960e+01 5.276088311717960444e+00
3598 6.110249999999999915e+01 5.348920466435259868e+00
3599 6.200012500000000415e+01 5.644448274736146409e+00
3600 6.165075000000000216e+01 5.448580316094964182e+00
3601 6.244249999999999545e+01 5.753288869203423417e+00
3602 6.278487499999999955e+01 5.023902023817927720e+00
3603 6.183750000000000568e+01 4.995685929504576350e+00
3604 6.052649999999999153e+01 5.281567780380179045e+00
3605 6.245974999999999255e+01 5.326756528806952495e+00
3606 6.217287499999999767e+01 5.303205426430496416e+00
3607 6.141487499999998789e+01 4.701761848756470741e+00
3608 6.058074999999999477e+01 4.681608069583302445e+00
3609 6.164787499999999909e+01 5.279338815246837235e+00
3610 6.013137499999999847e+01 5.201409769648693171e+00
3611 5.989362500000000011e+01 5.469016761886624778e+00
3612 5.927037500000000136e+01 5.255519413963464892e+00
3613 5.891937499999999517e+01 5.184127918878629337e+00
3614 5.979399999999999693e+01 5.623296319775438867e+00
3615 6.236499999999999488e+01 5.964237464357870167e+00
3616 6.317600000000000193e+01 5.050687663576119313e+00
3617 6.093249999999999744e+01 5.012386301703012137e+00
3618 6.263962500000000233e+01 5.193927030489249752e+00
3619 6.264500000000000313e+01 5.233220402510292857e+00
3620 6.177612500000000040e+01 4.969721865448997633e+00
3621 5.892087499999999523e+01 4.971061765475447203e+00
3622 6.235437499999999744e+01 5.131789450746871317e+00
3623 6.197637500000000443e+01 5.240703459274038245e+00
3624 6.171287499999999682e+01 5.352533297530420953e+00
3625 6.127575000000000216e+01 4.954556598318107241e+00
3626 6.115300000000000580e+01 5.560883023405544634e+00
3627 6.040237499999999926e+01 5.445164428582195626e+00
3628 5.981725000000000136e+01 5.902086711891608495e+00
3629 5.898587500000000006e+01 5.590291247548903719e+00
3630 5.992900000000000205e+01 5.805896194817814937e+00
3631 6.016462499999999380e+01 5.254197211924660493e+00
3632 6.017462499999999892e+01 5.182838483692779441e+00
3633 5.988974999999999937e+01 5.201812628035298758e+00
3634 6.021812499999999346e+01 5.712335811200341951e+00
3635 6.019925000000000637e+01 5.544125581274065517e+00
3636 6.074412499999998971e+01 6.221135018621752444e+00
3637 5.955837499999999807e+01 6.701542030890865753e+00
3638 6.091174999999999784e+01 5.430398868148405889e+00
3639 6.065550000000000352e+01 6.060343652590997721e+00
3640 6.153637499999999250e+01 5.500963205252955568e+00
3641 5.996224999999999739e+01 5.857400617354723948e+00
3642 6.339137499999998937e+01 5.543866946166444265e+00
3643 6.270650000000000546e+01 5.379986651935114494e+00
3644 6.264724999999999966e+01 4.955883018412308161e+00
3645 6.259600000000001074e+01 4.907378720483063894e+00
3646 6.063499999999999801e+01 5.406802026729847555e+00
3647 6.091550000000000864e+01 5.727530076852499263e+00
3648 6.240837499999999949e+01 5.304205951817563935e+00
3649 6.255262500000000614e+01 5.213079505968316596e+00
3650 6.212099999999999511e+01 5.253862049721138128e+00
3651 6.235387499999999505e+01 4.948744359170502705e+00
3652 6.396162499999999795e+01 4.628849941324181039e+00
3653 6.080825000000000102e+01 5.727457040296111579e+00
3654 6.272637499999999733e+01 5.738765105451421711e+00
3655 6.377425000000000210e+01 5.912994164734775460e+00
3656 6.380749999999999034e+01 5.514475247020336646e+00
3657 6.411749999999999261e+01 5.731525816700122178e+00
3658 6.416262500000000557e+01 4.897105362920719074e+00
3659 6.372300000000000608e+01 5.434367057210986118e+00
3660 6.431999999999999318e+01 5.280029867931618881e+00
3661 6.440737500000000182e+01 5.266566009203422105e+00
3662 6.375450000000000017e+01 4.878196653861957444e+00
3663 6.441737500000000693e+01 4.474595620477549218e+00
3664 6.375850000000000506e+01 4.992988846873182673e+00
3665 6.432787500000000591e+01 5.061133319961238719e+00
3666 6.490112500000000750e+01 5.255807066466753774e+00
3667 6.496687500000000171e+01 5.374470600200718096e+00
3668 6.544100000000000250e+01 5.673352841904863553e+00
3669 6.521637499999999932e+01 5.064221842795482154e+00
3670 6.489400000000000546e+01 5.396154076052683379e+00
3671 6.239025000000000176e+01 5.231711776960528582e+00
3672 6.337862500000000665e+01 4.547432393455330235e+00
3673 6.532812500000000000e+01 5.280397411764749194e+00
3674 6.332724999999999227e+01 5.398300339429763284e+00
3675 6.341325000000000500e+01 5.711755889036006728e+00
3676 6.183037500000001074e+01 5.164486893491634589e+00
3677 6.329537500000000705e+01 5.277831961780980130e+00
3678 6.129899999999999238e+01 5.011378047752933718e+00
3679 6.324249999999999261e+01 4.867830866386998245e+00
3680 6.267387500000000955e+01 6.153187797895645517e+00
3681 6.155525000000000091e+01 5.682294784982339308e+00
3682 6.313049999999999784e+01 5.301504665540717198e+00
3683 6.292099999999999937e+01 5.352415786352924698e+00
3684 6.185687499999999517e+01 5.674765574556527525e+00
3685 6.123887500000000017e+01 5.186089360724694508e+00
3686 6.104075000000000273e+01 5.261678296151095502e+00
3687 6.154212499999999864e+01 4.785590730377167645e+00
3688 6.210787499999999284e+01 5.128571424619322805e+00
3689 6.071962499999999352e+01 4.556783253902566777e+00
3690 6.131912499999999966e+01 4.930322734230678350e+00
3691 6.112174999999999159e+01 4.512383148590941140e+00
3692 5.973212499999999636e+01 4.631249637103561412e+00
3693 5.999199999999999733e+01 5.207500510081588097e+00
3694 5.803699999999999193e+01 5.106743250350461061e+00
3695 5.750287499999999596e+01 5.113607693074613714e+00
3696 5.858725000000001160e+01 4.411648666988057244e+00
3697 5.931912499999999966e+01 4.970425429595727529e+00
3698 5.898075000000000045e+01 4.828027420534964698e+00
3699 6.073949999999999250e+01 5.133495617023548618e+00
3700 5.788537499999999625e+01 4.578880625141572125e+00
3701 5.848399999999999466e+01 4.043993350482910643e+00
3702 5.968462500000000404e+01 4.072718444638281809e+00
3703 6.202762500000000045e+01 4.614658424309092233e+00
3704 5.983237499999999898e+01 4.523630034114955123e+00
3705 5.907425000000001347e+01 4.367662825206119592e+00
3706 6.070987500000000381e+01 3.874574171915137644e+00
3707 6.000887500000001040e+01 3.409857472449819404e+00
3708 5.996837500000000887e+01 3.706063182211938756e+00
3709 5.966349999999999909e+01 4.037767340220335122e+00
3710 6.083912499999999568e+01 4.268059909217754466e+00
3711 6.091837500000000460e+01 4.331425288435306165e+00
3712 5.988012499999999960e+01 4.024399755077999963e+00
3713 6.084437499999999943e+01 4.093665987449008448e+00
3714 6.141337499999999494e+01 3.993744201629202628e+00
3715 5.978474999999999540e+01 3.908621195311398289e+00
3716 6.163637499999999392e+01 4.368717249296053318e+00
3717 6.158999999999998920e+01 4.674404196659718735e+00
3718 5.966649999999999920e+01 4.324202325284977277e+00
3719 6.198937500000000256e+01 4.209929508530621867e+00
3720 6.257075000000001097e+01 4.627308190075250849e+00
3721 6.193175000000000097e+01 3.935110460449300351e+00
3722 6.080749999999999744e+01 4.688281388206129385e+00
3723 6.059037499999999454e+01 4.166871544311977260e+00
3724 6.172837500000000688e+01 3.917012441491202868e+00
3725 5.942587500000000489e+01 4.402831168114656357e+00
3726 6.177212500000000261e+01 3.759681861696794414e+00
3727 6.128187499999999943e+01 3.554673215630640204e+00
3728 6.046875000000000711e+01 3.632564623263776049e+00
3729 6.236075000000000301e+01 3.782772923688058953e+00
3730 6.317362500000000125e+01 4.243380572791800809e+00
3731 6.244087500000000546e+01 3.886511801400052590e+00
3732 6.300699999999999079e+01 3.973770521337385286e+00
3733 6.365424999999999756e+01 4.222133671757385187e+00
3734 6.274287499999999795e+01 4.657136836477093311e+00
3735 6.219850000000000279e+01 3.603469382935006848e+00
3736 6.315237500000001347e+01 4.126493581637669550e+00
3737 6.272037499999999710e+01 3.033625579120942106e+00
3738 6.015062500000000512e+01 4.116335893187882178e+00
3739 6.297374999999999545e+01 3.891830749909033216e+00
3740 6.407399999999999807e+01 3.501916363757135997e+00
3741 6.515287499999999454e+01 4.070143065811307359e+00
3742 6.416400000000000148e+01 3.451760121662569070e+00
3743 6.377212499999999551e+01 3.767540035609691085e+00
3744 6.289812500000000739e+01 3.291319247455627206e+00
3745 6.367649999999999721e+01 4.256302264730502216e+00
3746 6.236274999999999125e+01 4.372003569410425783e+00
3747 6.382049999999999557e+01 4.784229245003838393e+00
3748 6.319312499999999488e+01 4.391049360053001394e+00
3749 6.571062499999999318e+01 4.841793565978094627e+00
3750 6.259224999999999284e+01 5.306485323845482327e+00
3751 6.408625000000000682e+01 4.802630665030104495e+00
3752 6.318425000000000580e+01 5.143539393470948795e+00
3753 6.286974999999999625e+01 4.694776235182833268e+00
3754 6.360987499999999528e+01 4.134587651135463560e+00
3755 6.323725000000000307e+01 4.182810783992922943e+00
3756 6.365837499999999238e+01 4.315258070706416760e+00
3757 6.304800000000000182e+01 3.970807293548757055e+00
3758 6.345074999999999932e+01 4.557793623118262971e+00
3759 6.375137500000000301e+01 4.100971942484716415e+00
3760 6.460437499999999034e+01 3.941284312162327552e+00
3761 6.246549999999999869e+01 3.847941596652682872e+00
3762 6.317412500000000364e+01 4.354147069308967666e+00
3763 6.150937500000000568e+01 4.122824073592865624e+00
3764 6.310237500000000210e+01 4.799594829701448795e+00
3765 6.417337500000000716e+01 4.200752822923157659e+00
3766 6.514512500000000728e+01 4.002179962366994026e+00
3767 6.501349999999999341e+01 4.058763308416740045e+00
3768 6.554075000000000273e+01 4.443637666477488146e+00
3769 6.335999999999999233e+01 5.269205982641027575e+00
3770 6.290449999999999875e+01 4.414646138848502765e+00
3771 6.594962499999999750e+01 4.150875920127806928e+00
3772 6.409100000000000819e+01 4.267277630410283074e+00
3773 6.358337499999999665e+01 3.604182357594697628e+00
3774 6.321850000000000591e+01 3.267522121195203244e+00
3775 6.383024999999999238e+01 3.723270251699101863e+00
3776 6.454900000000000659e+01 3.726439537279519154e+00
3777 6.416712499999999864e+01 4.591357133372644839e+00
3778 6.283537499999999909e+01 4.606844079524167412e+00
3779 6.280037500000000250e+01 4.266613784436888324e+00
3780 6.179612500000000352e+01 4.750185836619644775e+00
3781 6.121925000000000239e+01 4.437502150527647515e+00
3782 6.492350000000000421e+01 4.249427531297598648e+00
3783 6.252437500000000625e+01 4.847954600710166595e+00
3784 6.260237499999999500e+01 4.427455222590835682e+00
3785 6.133350000000000080e+01 3.986849100480227559e+00
3786 6.156412500000000421e+01 4.231739190471438761e+00
3787 6.246649999999999636e+01 4.237932610660531729e+00
3788 6.074587499999999807e+01 3.790808762806675336e+00
3789 6.085337499999999267e+01 3.818121421006261063e+00
3790 6.053212499999999352e+01 3.803882824814911245e+00
3791 6.113012500000000671e+01 4.083660262395963692e+00
3792 6.142925000000000324e+01 4.330956157961829867e+00
3793 6.190762500000000301e+01 4.402601712828094094e+00
3794 6.109262499999999818e+01 4.646247346439583481e+00
3795 6.115149999999999864e+01 4.537048779217609074e+00
3796 6.064800000000000324e+01 4.744723615501750480e+00
3797 6.043174999999999386e+01 4.779616229854390497e+00
3798 6.254487500000000466e+01 4.986185088063004756e+00
3799 5.994712499999999267e+01 4.895891687927937497e+00
3800 6.110687499999999517e+01 4.362302221295754734e+00
3801 6.065587500000000176e+01 5.424477666206385607e+00
3802 5.983549999999999613e+01 4.797924434065213184e+00
3803 6.000537500000000080e+01 5.346912864966743228e+00
3804 6.088087500000000318e+01 5.034917757637344948e+00
3805 6.207812500000000711e+01 4.524176359562242844e+00
3806 6.379974999999999596e+01 4.872770136656098927e+00
3807 6.273449999999999704e+01 5.101108032207315901e+00
3808 6.199687500000000284e+01 4.592618253232231496e+00
3809 6.294562500000000682e+01 5.195672156160054733e+00
3810 6.272925000000000040e+01 4.265979905565366437e+00
3811 6.231087500000000290e+01 4.323183579686603828e+00
3812 6.204574999999999818e+01 5.291156456620565329e+00
3813 6.136212500000000603e+01 4.702109312045167577e+00
3814 6.307487499999999869e+01 4.785341166120956835e+00
3815 6.320199999999999818e+01 4.421619860130448387e+00
3816 6.386287500000000250e+01 4.809282250364587341e+00
3817 6.263200000000000500e+01 4.934214150323229298e+00
3818 6.359362500000000296e+01 5.147233440577266173e+00
3819 6.334212499999998869e+01 5.259741457635714212e+00
3820 6.391949999999999932e+01 5.020879451724567843e+00
3821 6.411975000000001046e+01 5.705859008373541208e+00
3822 6.337037499999999568e+01 5.040212455025766758e+00
3823 6.205100000000000193e+01 4.984079735768680131e+00
3824 6.139137499999999648e+01 5.007123874845405886e+00
3825 6.279062499999999858e+01 5.018788452335570582e+00
3826 6.398187500000000227e+01 5.263781309089680782e+00
3827 6.322599999999999909e+01 4.580958783377121257e+00
3828 6.317950000000000443e+01 4.313625813193583625e+00
3829 6.328499999999999659e+01 4.619153077810909558e+00
3830 6.324549999999999272e+01 5.707633383789641357e+00
3831 6.338100000000000023e+01 5.415106955892007079e+00
3832 6.294462500000000205e+01 4.787156828227677074e+00
3833 6.485912500000000591e+01 5.239031689627566379e+00
3834 6.471350000000001046e+01 4.406502017615558486e+00
3835 6.470275000000000887e+01 4.733861477925553451e+00
3836 6.258850000000000335e+01 5.129871751564555105e+00
3837 6.071162500000000506e+01 4.819542703726865440e+00
3838 6.194287500000000080e+01 4.741985582398144494e+00
3839 6.306437499999999829e+01 4.730208214026828450e+00
3840 6.444699999999998852e+01 5.173855851780177595e+00
3841 6.430349999999999966e+01 4.924218199369317261e+00
3842 6.362125000000000341e+01 4.663366724903531768e+00
3843 6.316174999999999784e+01 5.110529270994101481e+00
3844 6.391075000000000728e+01 5.402824376396801576e+00
3845 6.556312499999999943e+01 5.595313017488106944e+00
3846 6.311374999999999602e+01 5.132101204520181703e+00
3847 6.320662500000000250e+01 5.444639404776672187e+00
3848 6.275749999999999318e+01 4.872870980618099424e+00
3849 6.263337500000000801e+01 5.224887202542928932e+00
3850 6.174650000000000460e+01 4.705427780101400614e+00
3851 6.257137500000000330e+01 4.655722396073123548e+00
3852 6.350537499999999369e+01 4.520804408293602528e+00
3853 6.179262500000000102e+01 5.346381614984743180e+00
3854 6.307600000000000051e+01 4.928107940680682475e+00
3855 6.175562500000000199e+01 4.960391985952004923e+00
3856 6.207337499999999153e+01 5.187953341448520383e+00
3857 6.266850000000000165e+01 4.578162260940518813e+00
3858 6.186500000000000199e+01 4.826157552209624946e+00
3859 6.147249999999999659e+01 4.984073472070811306e+00
3860 5.971362500000000040e+01 5.280545855240428743e+00
3861 5.907775000000000176e+01 5.326112174789177089e+00
3862 6.123625000000000540e+01 4.418814485915594226e+00
3863 6.168512499999999932e+01 4.274450035667965331e+00
3864 6.269725000000001103e+01 4.476502791486619337e+00
3865 6.245912499999999312e+01 4.299301536432619031e+00
3866 6.190450000000000585e+01 3.878157564327421980e+00
3867 6.192749999999999488e+01 3.656602594109727988e+00
3868 6.331924999999999670e+01 4.196348999986476258e+00
3869 6.269587500000000091e+01 4.512741760966593851e+00
3870 6.151074999999999449e+01 4.298503485044242289e+00
3871 6.307687499999999403e+01 4.689302354953439611e+00
3872 6.181487499999999358e+01 4.414325141080102988e+00
3873 6.189124999999999943e+01 4.570639758796080976e+00
3874 6.077437499999999204e+01 4.557397883309825204e+00
3875 6.005687499999999091e+01 5.111617605506291184e+00
3876 6.093200000000000216e+01 4.497471327729616775e+00
3877 5.991962499999999636e+01 4.951473842887273769e+00
3878 6.079187500000000455e+01 5.064870893707150934e+00
3879 5.926149999999999807e+01 5.180144318090954769e+00
3880 5.753087500000000176e+01 4.837481293366608703e+00
3881 5.738625000000001108e+01 5.126880047693480158e+00
3882 5.852675000000000693e+01 4.963242849784553989e+00
3883 5.949987499999998875e+01 5.349864038685643308e+00
3884 5.761649999999999494e+01 4.595191953961227149e+00
3885 5.864049999999999585e+01 4.898854100705593240e+00
3886 5.747725000000000506e+01 5.421591241133685735e+00
3887 5.753887500000000443e+01 4.494089860018586791e+00
3888 5.772550000000000381e+01 5.212886070834464647e+00
3889 5.644437499999999375e+01 5.281562543821371136e+00
3890 5.739499999999999602e+01 4.935914201037128635e+00
3891 5.842762499999999193e+01 5.188784262526904278e+00
3892 5.799737500000000523e+01 4.849191056691504187e+00
3893 5.878387500000000188e+01 4.836304921623725050e+00
3894 5.850112500000000182e+01 4.862371609607996525e+00
3895 6.002275000000000205e+01 4.798993142283858759e+00
3896 6.049662500000000165e+01 5.017106897709761704e+00
3897 5.920337500000000830e+01 5.325821295048949189e+00
3898 6.060000000000000142e+01 4.407176009078829004e+00
3899 5.906137499999999818e+01 4.111004860955151052e+00
3900 6.001374999999999460e+01 4.690089867042794403e+00
3901 5.928125000000000000e+01 5.710814619403040027e+00
3902 5.907362499999999983e+01 5.390168155822865792e+00
3903 5.896774999999999523e+01 5.356924673815892213e+00
3904 6.058287499999999426e+01 5.486994029741773637e+00
3905 5.803425000000000722e+01 6.018832470229378728e+00
3906 5.846562500000000284e+01 5.400578649371460038e+00
3907 5.864687500000000142e+01 5.778815280394578480e+00
3908 5.753762499999999847e+01 5.661126411593974339e+00
3909 5.902887499999999932e+01 5.515089903045269359e+00
3910 5.704100000000000392e+01 5.616793046303200754e+00
3911 5.930587500000000034e+01 4.917752076144330076e+00
3912 6.050224999999999653e+01 5.711160413912175216e+00
3913 5.831437500000000540e+01 5.585664513784090346e+00
3914 5.886549999999999727e+01 5.832083238967873839e+00
3915 5.954212500000000574e+01 5.289766406815321176e+00
3916 6.043262500000000159e+01 5.149841593247978189e+00
3917 5.855899999999999750e+01 5.790270087612492844e+00
3918 5.941825000000000045e+01 5.159018192537947023e+00
3919 6.073762499999999420e+01 4.752986396524492285e+00
3920 6.065312499999999574e+01 5.516044830870382221e+00
3921 5.974062499999999432e+01 5.535124236234167938e+00
3922 6.023962500000000375e+01 5.648133211893720862e+00
3923 6.024600000000000222e+01 4.984170762273298472e+00
3924 5.904137500000000216e+01 5.125501938644338118e+00
3925 5.696862500000001006e+01 5.385118124683698326e+00
3926 5.813125000000000142e+01 5.008665062762481135e+00
3927 5.778337499999999949e+01 5.641255082363930029e+00
3928 5.887174999999999869e+01 5.955170329086943326e+00
3929 5.704724999999999824e+01 5.922943358114907575e+00
3930 5.636524999999999608e+01 5.973707372598484611e+00
3931 5.886562500000000142e+01 5.032220890600576979e+00
3932 5.944500000000000028e+01 4.893873277502186703e+00
3933 5.782312500000000455e+01 5.702713108242591922e+00
3934 5.900037499999999113e+01 5.331009481495682323e+00
3935 5.922962499999999864e+01 5.500872243158068109e+00
3936 5.898175000000000523e+01 5.386366495462177717e+00
3937 5.961162500000000364e+01 5.009999625553566815e+00
3938 5.921562499999999574e+01 5.423218376623503367e+00
3939 5.837912500000000904e+01 5.362023660188556029e+00
3940 5.942462499999999892e+01 5.289605124491512989e+00
3941 5.845249999999999346e+01 5.486393040400041166e+00
3942 5.971362500000000750e+01 5.190755222440841088e+00
3943 6.010824999999999818e+01 5.317564473486664056e+00
3944 5.981512500000000898e+01 4.790062364016972829e+00
3945 5.914374999999999005e+01 5.006336889851450422e+00
3946 5.874924999999999642e+01 5.375714704663696608e+00
3947 5.926212500000000460e+01 5.288075324602692362e+00
3948 5.855112499999999898e+01 5.259643881830011303e+00
3949 5.706725000000000136e+01 6.054393267366887876e+00
3950 5.877375000000000682e+01 5.664072738956261510e+00
3951 5.752812500000000284e+01 5.949890254863687389e+00
3952 5.946962500000000063e+01 5.910762445365815410e+00
3953 6.056674999999999187e+01 5.858786595122533747e+00
3954 6.003962500000000091e+01 6.574364626946611168e+00
3955 5.989374999999999716e+01 5.772068505825056484e+00
3956 6.051562500000000000e+01 6.135444833958405120e+00
3957 5.962787500000001017e+01 5.305526783569362692e+00
3958 5.908037499999999653e+01 5.565194945309362318e+00
3959 5.984837500000000432e+01 6.044568481128067106e+00
3960 5.806150000000000233e+01 6.661580680007561206e+00
3961 5.846912500000000534e+01 6.065460981650272032e+00
3962 5.884200000000001296e+01 6.393827455542573368e+00
3963 5.912074999999999392e+01 5.647219442317386040e+00
3964 5.962100000000000222e+01 5.534756727377454943e+00
3965 5.902174999999999727e+01 5.980581612994465779e+00
3966 6.128337500000000659e+01 5.368456944671986086e+00
3967 6.207462499999999750e+01 5.355741936048343810e+00
3968 5.948387499999999761e+01 5.065765713460489650e+00
3969 6.147674999999998846e+01 5.327559269819294840e+00
3970 6.076549999999999585e+01 5.612001790248289268e+00
3971 6.114199999999999591e+01 5.955945983846730130e+00
3972 6.027674999999999983e+01 5.433206611747568360e+00
3973 6.122099999999999653e+01 5.701182138929608456e+00
3974 6.097124999999999773e+01 5.410613201009428330e+00
3975 5.908924999999999983e+01 6.040619555739915825e+00
3976 5.955637499999999562e+01 5.798978902405739433e+00
3977 5.849275000000000091e+01 5.884859348759959197e+00
3978 5.743037499999999795e+01 5.556924953204503304e+00
3979 6.130024999999999125e+01 5.872601195780920769e+00
3980 5.813799999999999102e+01 5.912161602366768243e+00
3981 5.950312500000000426e+01 5.663549059659663598e+00
3982 5.893712499999999466e+01 5.434950164897730751e+00
3983 5.896312500000000512e+01 5.218923384657210285e+00
3984 5.908012499999999534e+01 5.257208201714277607e+00
3985 6.033100000000000307e+01 5.357237680232230126e+00
3986 5.930687500000000512e+01 5.127087579213161384e+00
3987 5.786912500000000392e+01 5.479060421953919402e+00
3988 5.759662499999999596e+01 5.567642619798514936e+00
3989 5.839300000000000068e+01 5.835861319783909984e+00
3990 5.856287499999999824e+01 5.030655199118884369e+00
3991 5.881937500000000796e+01 5.551550771342803614e+00
3992 5.726249999999999574e+01 5.498339922763051391e+00
3993 5.824374999999999858e+01 4.968490372933965560e+00
3994 5.858749999999999858e+01 5.322874913404407771e+00
3995 5.868524999999999636e+01 4.952099352010972844e+00
3996 5.860200000000000387e+01 4.892587467281499514e+00
3997 5.922562500000000085e+01 4.784702524509425459e+00
3998 5.805037500000000250e+01 4.779008304350063518e+00
3999 5.953924999999999557e+01 4.766317580002144894e+00
4000 5.923812499999998948e+01 4.317895582766200668e+00
4001 5.881687500000000313e+01 4.105133799728318600e+00
4002 5.900299999999999301e+01 4.558497741169780682e+00
4003 6.022524999999999551e+01 4.562912227096581397e+00
4004 5.989774999999999494e+01 4.198893629390663129e+00
4005 6.022087499999999949e+01 4.531604080777785093e+00
4006 6.048949999999999960e+01 4.826550346779778344e+00
4007 6.062250000000000938e+01 4.809963529617454547e+00
4008 6.056174999999998931e+01 4.065284537051188529e+00
4009 6.009412499999999824e+01 4.915700361588557499e+00
4010 6.082312500000000455e+01 4.394686057606603136e+00
4011 5.963262499999999733e+01 4.884571606527727816e+00
4012 6.058012500000000244e+01 4.923378297208317989e+00
4013 6.026100000000000279e+01 5.220006426600448890e+00
4014 5.901050000000000040e+01 5.144922402840493625e+00
4015 6.177774999999999750e+01 5.596316125781985562e+00
4016 6.070275000000000887e+01 4.928892179505197646e+00
4017 6.109850000000000136e+01 5.428559313367589567e+00
4018 6.066674999999999329e+01 5.227025225779716955e+00
4019 6.315012499999999562e+01 5.845818161936090718e+00
4020 6.179325000000000045e+01 5.712407049982300755e+00
4021 6.122274999999999778e+01 4.958682044373031061e+00
4022 6.179187500000000455e+01 5.072659261415247478e+00
4023 6.131924999999999670e+01 5.823648850135754174e+00
4024 6.077887499999999932e+01 5.601482137673196249e+00
4025 6.030312499999999432e+01 5.280693525231499486e+00
4026 6.060812500000000114e+01 5.902719633878256822e+00
4027 5.971887500000000415e+01 5.484177873772136280e+00
4028 6.022587500000000205e+01 5.473151195944789826e+00
4029 5.997274999999999778e+01 4.907374771549193326e+00
4030 5.837075000000000102e+01 5.195307295862054531e+00
4031 6.014287499999999653e+01 5.662204772760508042e+00
4032 6.043912499999999710e+01 5.495016055588179071e+00
4033 5.955162500000000136e+01 5.427828951159650472e+00
4034 6.152062499999999545e+01 5.357731568541566070e+00
4035 6.047162500000000307e+01 5.529846448866991615e+00
4036 6.146387500000000870e+01 5.640910477367272691e+00
4037 6.068162500000001103e+01 5.922790273430832642e+00
4038 6.067487500000000011e+01 5.756664595377419147e+00
4039 5.976437499999999403e+01 6.207116525452608613e+00
4040 5.894912499999999511e+01 5.983437553043557955e+00
4041 5.856087499999999579e+01 5.653004293729296137e+00
4042 5.945437499999999886e+01 5.599185822335857488e+00
4043 6.028024999999999523e+01 6.126539407951890226e+00
4044 5.998725000000000307e+01 5.263569715358341838e+00
4045 5.955012500000000131e+01 5.784761688688815795e+00
4046 5.878425000000000722e+01 5.298986261393540786e+00
4047 5.964112500000000239e+01 5.298573308676767013e+00
4048 5.951287500000000819e+01 5.586676316350525084e+00
4049 6.058737499999999443e+01 5.997362657184978296e+00
4050 5.867750000000000199e+01 6.241315926950020909e+00
4051 6.037225000000000108e+01 6.320366844945592533e+00
4052 6.185699999999999932e+01 6.442064767506609613e+00
4053 5.918050000000000921e+01 5.560478534375436155e+00
4054 5.922887500000000216e+01 6.018732752928300123e+00
4055 5.998900000000000432e+01 6.268919893011872801e+00
4056 6.076399999999999579e+01 6.043506732436060069e+00
4057 6.337075000000000102e+01 6.442156145630708153e+00
4058 6.118374999999999631e+01 6.534167646757886416e+00
4059 6.181450000000000244e+01 6.204039865785035524e+00
4060 6.180062500000000369e+01 6.076957372262608459e+00
4061 6.235087500000000205e+01 5.431119694747287951e+00
4062 6.019099999999999540e+01 5.278661661586200537e+00
4063 6.080649999999999977e+01 5.438137488492728266e+00
4064 5.935600000000000875e+01 5.341272946358386342e+00
4065 5.893137500000000273e+01 5.734339303533309007e+00
4066 5.930249999999999488e+01 5.514318382062283419e+00
4067 5.867687499999998835e+01 5.300873959303491034e+00
4068 5.928437500000000426e+01 5.593755348984872811e+00
4069 5.858274999999999721e+01 5.450738120171202183e+00
4070 5.798287499999999284e+01 6.106560515230474273e+00
4071 5.628525000000000489e+01 6.172342742402392446e+00
4072 5.728900000000000148e+01 5.946080205690130960e+00
4073 5.464387500000000131e+01 5.843242775948290557e+00
4074 5.715037499999999682e+01 5.651967569289199744e+00
4075 5.595125000000000171e+01 5.692921138215203847e+00
4076 5.907174999999999443e+01 5.229204990812418075e+00
4077 5.790262499999999335e+01 5.576949241457812789e+00
4078 5.877137499999999903e+01 5.540526069160478073e+00
4079 5.743412500000000875e+01 5.649074084632974113e+00
4080 5.722362499999999841e+01 5.339312417511909992e+00
4081 5.830012500000000131e+01 4.392820223236078903e+00
4082 5.992387500000000244e+01 4.014827761084138302e+00
4083 5.925774999999999437e+01 4.099491773950459717e+00
4084 5.929100000000001103e+01 4.699025583831184072e+00
4085 6.129400000000000404e+01 3.792334884342362322e+00
4086 5.970087499999999636e+01 4.455508253266048158e+00
4087 6.161175000000000068e+01 4.729698060361516632e+00
4088 6.031387500000000301e+01 4.875289537675877583e+00
4089 5.818224999999999625e+01 4.930549759376483543e+00
4090 5.806262499999999704e+01 5.294601746524177699e+00
4091 5.725750000000000028e+01 4.859871754352165674e+00
4092 5.841575000000000273e+01 5.494861889045757231e+00
4093 5.844449999999999790e+01 5.481310068085913478e+00
4094 5.867950000000000443e+01 5.406236557786757047e+00
4095 5.798887500000000017e+01 5.679570932950998241e+00
4096 5.748575000000000301e+01 5.358952211457712167e+00
4097 5.777062500000000966e+01 5.253303683568737448e+00
4098 5.934312500000000057e+01 5.261699394080952885e+00
4099 5.961325000000000074e+01 5.513258507197671854e+00
4100 5.969324999999999903e+01 5.218592448969118003e+00
4101 5.801012500000000927e+01 5.346655740500025011e+00
4102 5.981762499999999250e+01 5.465972863251048253e+00
4103 5.831287499999999824e+01 4.680036339460611039e+00
4104 5.910000000000000142e+01 4.728062721004237190e+00
4105 5.913387500000000330e+01 5.115372858592213134e+00
4106 5.808237499999999898e+01 4.625653990712758734e+00
4107 5.622362500000000551e+01 5.324248996153999158e+00
4108 5.795987499999999670e+01 5.381262492545022980e+00
4109 5.902762499999999335e+01 4.589800329049931626e+00
4110 5.805499999999999972e+01 5.430011228119147049e+00
4111 5.858974999999999511e+01 5.306932399436372627e+00
4112 5.907200000000000983e+01 4.558915681113218987e+00
4113 5.973850000000000904e+01 4.447549725691665401e+00
4114 5.957887499999998937e+01 4.710278658945972197e+00
4115 6.025924999999999443e+01 4.850988319887762579e+00
4116 6.082937499999999886e+01 5.160577562569607757e+00
4117 6.162862499999999244e+01 4.535089107922451568e+00
4118 6.019925000000000637e+01 4.502772867043983496e+00
4119 6.115324999999999989e+01 4.592824892393296388e+00
4120 5.963762499999999278e+01 4.699258954005074429e+00
4121 6.122212499999999835e+01 4.666090338272703697e+00
4122 5.967300000000000182e+01 4.897815402682097030e+00
4123 6.008949999999999392e+01 4.698169068238179591e+00
4124 5.982937499999999886e+01 4.781082970734440885e+00
4125 6.053737499999999727e+01 4.986479090179448903e+00
4126 5.958075000000000188e+01 5.300985621060246622e+00
4127 6.052587499999999920e+01 4.627540043848554774e+00
4128 6.098512499999999648e+01 4.218988709681726235e+00
4129 6.110750000000000171e+01 4.342928242413175433e+00
4130 5.838087499999999608e+01 5.081552679907183290e+00
4131 5.726074999999999449e+01 4.876124965552820711e+00
4132 5.836375000000000313e+01 4.553457963975016121e+00
4133 5.998300000000000409e+01 4.436140182495363682e+00
4134 5.792549999999999955e+01 4.557255403474770539e+00
4135 5.916300000000001091e+01 3.621634580027366823e+00
4136 6.020087500000000347e+01 3.348839143258731443e+00
4137 5.716562499999999858e+01 3.345579471189837673e+00
4138 5.816775000000000517e+01 3.911218471229585436e+00
4139 5.804574999999999818e+01 3.521717357829485806e+00
4140 6.006912499999999966e+01 3.713544640222044002e+00
4141 5.954837499999999295e+01 4.347959478082433549e+00
4142 5.737399999999999523e+01 5.551035148397999386e+00
4143 5.929175000000000040e+01 4.389811758314642987e+00
4144 6.145500000000000540e+01 4.114563380542338500e+00
4145 6.081499999999999773e+01 4.700202828070295880e+00
4146 5.830324999999999847e+01 4.679815026225662145e+00
4147 5.696062500000000739e+01 4.369430304461540793e+00
4148 5.734774999999999778e+01 4.228349795391518562e+00
4149 5.611875000000000568e+01 4.796293349914860116e+00
4150 5.808787500000001103e+01 4.093449593701120826e+00
4151 5.837712499999999238e+01 4.257179254056830509e+00
4152 5.987462500000000176e+01 5.180991009623243215e+00
4153 5.739600000000000080e+01 5.471715598763333688e+00
4154 5.787424999999999642e+01 5.007809631434433584e+00
4155 5.735687500000000227e+01 5.163673312301222396e+00
4156 5.682112500000000921e+01 4.778700674730723463e+00
4157 5.607062499999999261e+01 5.238691582642259981e+00
4158 5.553549999999999898e+01 5.789820069527203295e+00
4159 5.504349999999999454e+01 6.295249004705850027e+00
4160 5.544087499999999125e+01 5.771960995400252870e+00
4161 5.552599999999999625e+01 5.774277839046194849e+00
4162 5.687362499999999699e+01 5.491753496543418045e+00
4163 5.741924999999999812e+01 5.770298900268295839e+00
4164 5.750487500000000551e+01 6.288167768807689129e+00
4165 5.736450000000000671e+01 6.249482923610560015e+00
4166 5.788212499999998784e+01 6.071108036834945487e+00
4167 5.596475000000000222e+01 5.898531148594325479e+00
4168 5.496775000000000233e+01 5.869088485313327830e+00
4169 5.618750000000000711e+01 5.227047233500955237e+00
4170 5.796187499999999204e+01 5.141414805398595078e+00
4171 5.812975000000000136e+01 5.113410590514661180e+00
4172 5.788374999999999204e+01 5.812958470493960306e+00
4173 5.934637500000000188e+01 5.794365099326834745e+00
4174 5.927737499999999926e+01 5.698216689065700002e+00
4175 5.991012499999999363e+01 5.310650494047020942e+00
4176 5.966312500000000085e+01 5.013589088160482987e+00
4177 6.045287500000000591e+01 5.535862947741017948e+00
4178 6.050012499999999704e+01 5.864590129640082417e+00
4179 5.910712500000000347e+01 5.673536850032074419e+00
4180 5.942562499999999659e+01 5.268905056845005319e+00
4181 6.028249999999999886e+01 5.598148189915124640e+00
4182 6.159575000000000244e+01 5.953349673581882051e+00
4183 6.015837499999999238e+01 6.459158171100693124e+00
4184 6.198937500000000256e+01 6.104958803959847025e+00
4185 6.026774999999999238e+01 6.084183110096826219e+00
4186 5.997637499999999733e+01 5.910209601130646639e+00
4187 5.992275000000000773e+01 5.745012578179222729e+00
4188 5.928562499999999602e+01 5.322493200845528349e+00
4189 5.986712500000000148e+01 5.774349915892859286e+00
4190 6.279062499999999147e+01 6.041001254286980426e+00
4191 6.065575000000000472e+01 5.688806456405201217e+00
4192 5.955674999999999386e+01 5.617137571057655876e+00
4193 5.999550000000000693e+01 5.979034660273345736e+00
4194 6.118475000000000819e+01 5.893596383867620858e+00
4195 5.848824999999999363e+01 6.411606284577795023e+00
4196 5.853499999999999659e+01 6.304682500927386357e+00
4197 5.841362500000000324e+01 6.255097483596627761e+00
4198 5.961100000000000421e+01 5.824836864668400338e+00
4199 5.851537499999999881e+01 6.012377875416420991e+00
4200 5.819812499999999744e+01 6.099545414510155972e+00
4201 5.823412499999999881e+01 6.368247091128912629e+00
4202 5.937300000000000466e+01 6.293388976735825757e+00
4203 5.814962500000000034e+01 6.622767753499806176e+00
4204 5.705724999999999625e+01 7.319856747552337062e+00
4205 5.876162500000000222e+01 6.866698537910838063e+00
4206 5.702174999999999727e+01 6.633797971255795289e+00
4207 5.823662500000001074e+01 6.599785701865391374e+00
4208 6.001062500000000455e+01 6.587853958558650191e+00
4209 5.857524999999999693e+01 6.776100387460142649e+00
4210 5.884975000000000023e+01 6.621612463530880177e+00
4211 5.764537500000000847e+01 6.532217133986505608e+00
4212 5.694512500000000443e+01 6.585684743815320097e+00
4213 5.730849999999999511e+01 5.882485547687302585e+00
4214 5.947212499999999835e+01 6.208932847713999337e+00
4215 5.878012500000000529e+01 7.064528800275490461e+00
4216 5.875424999999999898e+01 5.964654222349146551e+00
4217 5.947825000000000273e+01 6.593062129404477112e+00
4218 5.847787500000000449e+01 6.387978275727921762e+00
4219 5.851350000000000051e+01 6.945625745748182034e+00
4220 6.016125000000000256e+01 6.863459918633421530e+00
4221 5.892062500000000114e+01 6.984179716369480317e+00
4222 5.997225000000000250e+01 6.839418656193484658e+00
4223 5.957850000000000534e+01 7.029094002785849504e+00
4224 5.767875000000000796e+01 7.097845990928338900e+00
4225 5.722512500000000557e+01 7.392854959430210648e+00
4226 5.723900000000000432e+01 7.152038686626353226e+00
4227 5.778950000000000387e+01 7.236634477607666760e+00
4228 5.700087500000000063e+01 7.323327753738178458e+00
4229 5.862100000000000222e+01 7.707869770971094603e+00
4230 5.754699999999999704e+01 7.394436960901757061e+00
4231 5.749275000000000091e+01 7.011515641139047794e+00
4232 5.659812499999999602e+01 7.705632814777244377e+00
4233 5.698499999999999943e+01 7.228208141545178655e+00
4234 5.542712500000000375e+01 7.486923490821971505e+00
4235 5.418387500000000756e+01 7.031981371823439630e+00
4236 5.711387500000000017e+01 7.141918213174375474e+00
4237 5.628962500000000801e+01 6.647021240604463088e+00
4238 5.766412500000000563e+01 6.916162701503766108e+00
4239 5.638850000000000051e+01 6.697605873556610412e+00
4240 5.733424999999999727e+01 6.285533126130788517e+00
4241 5.697325000000000017e+01 6.036895905984092536e+00
4242 5.591375000000000028e+01 6.382963934250098781e+00
4243 5.774175000000000324e+01 5.950529124975989070e+00
4244 5.680887500000000756e+01 6.278929244001072441e+00
4245 5.711837500000000034e+01 6.138776168080806173e+00
4246 5.912487499999999585e+01 5.784657383538100994e+00
4247 5.826062499999999744e+01 6.650935761082561015e+00
4248 6.069012500000000188e+01 5.406746787687756850e+00
4249 5.797587500000000205e+01 6.128901689529851815e+00
4250 5.988699999999999335e+01 6.692965262124103809e+00
4251 5.752687499999999687e+01 5.816407424361869083e+00
4252 5.839837500000000148e+01 6.088231590888841360e+00
4253 5.915162500000000279e+01 6.057714941341072468e+00
4254 5.590075000000000216e+01 6.107545030917702178e+00
4255 5.663812500000000227e+01 6.928241336275164031e+00
4256 5.579325000000000045e+01 6.848437923511279557e+00
4257 5.749274999999999380e+01 6.800744338282942003e+00
4258 5.755200000000000671e+01 6.235308019155911374e+00
4259 5.540787500000000421e+01 6.046555381572376042e+00
4260 5.606250000000000000e+01 6.975710302094690007e+00
4261 5.526287500000000108e+01 6.989871083480143632e+00
4262 5.369549999999999557e+01 6.822673442738556027e+00
4263 5.486824999999999619e+01 6.669572399501146442e+00
4264 5.419187500000000313e+01 6.817068430228779619e+00
4265 5.515849999999999653e+01 6.042231518135497303e+00
4266 5.356574999999999420e+01 6.242551858890521110e+00
4267 5.475325000000000131e+01 6.347294647008085100e+00
4268 5.756912500000000676e+01 5.752293880589887110e+00
4269 5.564087500000000119e+01 5.752376004849810265e+00
4270 5.579612500000000352e+01 5.944668996876265155e+00
4271 5.581449999999999534e+01 5.483902231759790524e+00
4272 5.704550000000000409e+01 5.792948175368049846e+00
4273 5.784499999999999176e+01 6.010791124095062443e+00
4274 5.812199999999999989e+01 5.959056327347476589e+00
4275 5.846812500000000057e+01 6.042977888729353708e+00
4276 5.596524999999999750e+01 5.823486243088198400e+00
4277 5.693300000000000693e+01 5.385842685922045625e+00
4278 5.537875000000000369e+01 6.158319374913701516e+00
4279 5.605787500000000279e+01 5.446025604849086932e+00
4280 5.749049999999999727e+01 5.409322514187890896e+00
4281 5.533412499999999312e+01 6.027090201326164021e+00
4282 5.614625000000000199e+01 5.055882275719787877e+00
4283 5.619312500000000199e+01 6.174997121551707657e+00
4284 5.872925000000000040e+01 5.975187287205940834e+00
4285 5.615112499999999329e+01 5.932312387566240908e+00
4286 5.606125000000000114e+01 5.976507599421044148e+00
4287 5.542162499999999881e+01 6.257094705555996228e+00
4288 5.510774999999999579e+01 6.156839511749311988e+00
4289 5.784562499999999829e+01 6.055376410001022336e+00
4290 5.540762500000000301e+01 6.696477364390689857e+00
4291 5.715262500000000756e+01 6.474361597238515564e+00
4292 5.479862500000000125e+01 6.145204280924831508e+00
4293 5.537762499999999477e+01 6.010691809542131558e+00
4294 5.697137499999999477e+01 6.086560646050187096e+00
4295 5.706012500000000642e+01 5.986636956165111378e+00
4296 5.748537499999999056e+01 6.177977690296144075e+00
4297 5.563725000000000875e+01 6.385490683842354187e+00
4298 5.671212499999999324e+01 6.859665440177958651e+00
4299 5.816199999999999193e+01 5.231594651131716844e+00
4300 5.687837499999999835e+01 5.827017893339342614e+00
4301 5.634737499999999244e+01 5.740953731571686980e+00
4302 5.632137500000000330e+01 5.784966286465882845e+00
4303 5.681225000000000591e+01 5.243076073350214195e+00
4304 5.862175000000000580e+01 5.381125819560205414e+00
4305 5.623562500000000597e+01 5.522178000847752344e+00
4306 5.774450000000000216e+01 5.247493121720123277e+00
4307 5.746425000000000693e+01 5.100923683970139066e+00
4308 5.803637499999999960e+01 5.782355010443138710e+00
4309 5.762387500000000529e+01 5.887171695829150231e+00
4310 5.866125000000000256e+01 5.531097248597017568e+00
4311 5.868125000000000568e+01 5.690708182395886716e+00
4312 5.740287499999999454e+01 5.615142636315828106e+00
4313 5.627862499999999102e+01 5.677744498636484671e+00
4314 5.737024999999999864e+01 5.621831562505896329e+00
4315 5.749962500000000176e+01 6.480816212430103640e+00
4316 5.672800000000000153e+01 6.252500084966012395e+00
4317 5.747525000000000261e+01 6.210994517662811631e+00
4318 5.540349999999999397e+01 5.871739890675503837e+00
4319 5.406962499999999494e+01 5.645808367545507522e+00
4320 5.569037499999999596e+01 5.709084692776669634e+00
4321 5.661112500000000125e+01 5.704393138290160259e+00
4322 5.541125000000000256e+01 6.360548825941634732e+00
4323 5.561500000000000199e+01 6.260098968367032946e+00
4324 5.772737499999999500e+01 6.281196984695424312e+00
4325 5.691012500000000074e+01 6.217419620101403588e+00
4326 5.680250000000000199e+01 6.588359101950196361e+00
4327 5.643162499999999682e+01 6.868097892014707107e+00
4328 5.644574999999998965e+01 6.607680289230668080e+00
4329 5.815499999999999403e+01 5.947729603596652481e+00
4330 5.892650000000001143e+01 6.422155017009476552e+00
4331 5.884437499999999943e+01 5.938295854392644735e+00
4332 5.960675000000000523e+01 6.076641475123202518e+00
4333 5.818837499999999352e+01 6.761720692013006406e+00
4334 5.815412500000000051e+01 6.475539804809469224e+00
4335 5.792562499999999659e+01 5.801849939182920579e+00
4336 5.818962499999999238e+01 6.453384288828371673e+00
4337 5.813299999999999557e+01 6.284375757085981284e+00
4338 5.794299999999999784e+01 6.130358306718293626e+00
4339 5.853374999999999773e+01 5.725044737134156847e+00
4340 5.806024999999999636e+01 5.762629086813369383e+00
4341 5.706362500000000182e+01 5.479611180142881288e+00
4342 5.861775000000000091e+01 5.563218638269350258e+00
4343 5.651324999999999932e+01 5.797511561410420455e+00
4344 5.602199999999999136e+01 5.953929755317069805e+00
4345 5.763062499999999488e+01 5.336688743785500399e+00
4346 5.755787499999999568e+01 5.599669503186940567e+00
4347 5.689137499999999648e+01 5.983082383733895782e+00
4348 5.595950000000000557e+01 6.316467829709099924e+00
4349 5.728387500000000188e+01 5.982405166500499583e+00
4350 5.761425000000000551e+01 6.514846335366437202e+00
4351 5.784450000000001069e+01 6.295817565058567489e+00
4352 5.833462499999999551e+01 6.701260762762993650e+00
4353 5.592712499999999665e+01 6.930388878964287791e+00
4354 5.868774999999999409e+01 6.576964511055803264e+00
4355 5.869012500000000188e+01 5.560140405257036456e+00
4356 5.734199999999999875e+01 5.910827718052691360e+00
4357 5.707837499999999409e+01 5.810167201062020226e+00
4358 5.613199999999999079e+01 6.891690499253430247e+00
4359 5.622062499999999829e+01 6.348630132599224929e+00
4360 5.595487500000000125e+01 6.073836723597521470e+00
4361 5.410487500000000693e+01 6.928707149510062280e+00
4362 5.596750000000000114e+01 7.509044194752751977e+00
4363 5.582237500000000807e+01 6.704132454449036160e+00
4364 5.581987500000000324e+01 5.836440550106020808e+00
4365 5.498324999999999818e+01 6.275407595701453012e+00
4366 5.655299999999999727e+01 5.610017081636204495e+00
4367 5.647449999999999193e+01 6.288953045320819335e+00
4368 5.693825000000000358e+01 7.028547164399445712e+00
4369 5.536112500000000125e+01 6.366341935418790676e+00
4370 5.774487500000000750e+01 6.535944282957273366e+00
4371 5.639074999999999704e+01 5.668120868479031849e+00
4372 5.522075000000000244e+01 6.830918783713322284e+00
4373 5.609224999999999284e+01 7.371633517134277724e+00
4374 5.561200000000000188e+01 6.857733886824422420e+00
4375 5.524925000000000352e+01 6.864647732563375904e+00
4376 5.334625000000000483e+01 6.667350304726571864e+00
4377 5.742450000000000188e+01 6.557554334029569887e+00
4378 5.617324999999999591e+01 6.239603948143463974e+00
4379 5.772825000000000273e+01 5.504364182599794653e+00
4380 5.570649999999999125e+01 6.792857441368102656e+00
4381 5.700774999999999437e+01 6.501366026531463227e+00
4382 5.700550000000000495e+01 6.364645038707970492e+00
4383 5.656699999999999307e+01 6.802865221268901585e+00
4384 5.901037500000001046e+01 5.933263285646177998e+00
4385 5.752049999999999841e+01 6.155604420465143001e+00
4386 5.593874999999999886e+01 6.191079388296317099e+00
4387 5.680100000000000904e+01 6.398752661652112650e+00
4388 5.683137499999999420e+01 5.572562126553356698e+00
4389 5.716850000000000165e+01 6.073833048927999911e+00
4390 5.709125000000000227e+01 6.228516561324012102e+00
4391 5.662624999999999886e+01 6.212012510425868328e+00
4392 5.590149999999999864e+01 6.113632786138696318e+00
4393 5.540812499999999829e+01 6.206177810349286617e+00
4394 5.619962499999999750e+01 6.867642062458326535e+00
4395 5.654600000000000648e+01 6.638496704827078432e+00
4396 5.519424999999998960e+01 7.289599000352317226e+00
4397 5.707987500000000125e+01 6.780530575749354583e+00
4398 5.710449999999999449e+01 6.726754845391646143e+00
4399 5.716624999999999801e+01 7.374202108851335424e+00
4400 5.566512499999998909e+01 6.986404664680673449e+00
4401 5.630287500000000023e+01 6.678298212394521371e+00
4402 5.709774999999999068e+01 6.551948113800771800e+00
4403 5.684499999999999886e+01 7.267675799817296500e+00
4404 5.691687500000000455e+01 7.116540981749621686e+00
4405 5.736500000000000199e+01 7.231638453265621713e+00
4406 5.680449999999999733e+01 6.842566023156079424e+00
4407 5.886587500000000261e+01 6.611335512865148090e+00
4408 5.917212499999999409e+01 5.919024223947041641e+00
4409 5.796025000000000205e+01 6.360847938143741942e+00
4410 5.855675000000000807e+01 6.214251867557146980e+00
4411 5.818162499999999682e+01 6.426382973574393809e+00
4412 5.810187499999999261e+01 6.728243212936186879e+00
4413 5.741987500000000466e+01 6.728937712033147278e+00
4414 5.776612500000000239e+01 6.449525858148168922e+00
4415 5.782662499999999994e+01 6.822198742747594302e+00
4416 6.056099999999999994e+01 6.340379737740476251e+00
4417 5.971862499999999585e+01 6.706069843660059426e+00
4418 5.976700000000000301e+01 6.985949687139894948e+00
4419 6.004500000000000171e+01 7.017984230265126300e+00
4420 5.952912500000000051e+01 6.676288785783001778e+00
4421 5.971262500000000273e+01 6.676608034159026595e+00
4422 5.871462500000000517e+01 7.510611199615972566e+00
4423 5.973287499999999994e+01 7.899947188188783720e+00
4424 5.887725000000000364e+01 7.599827355666540996e+00
4425 5.727999999999999403e+01 6.271098533151906906e+00
4426 5.988587499999999864e+01 6.918575886331077562e+00
4427 5.966637500000000927e+01 6.635503440154097987e+00
4428 5.880337500000000261e+01 7.218667555670982949e+00
4429 5.815687500000000654e+01 7.459417831752814365e+00
4430 5.710875000000000057e+01 7.687630992278276842e+00
4431 5.786849999999999739e+01 8.071251268003615920e+00
4432 5.646662500000000051e+01 7.452077208188121915e+00
4433 5.591362500000000324e+01 7.436071293317250586e+00
4434 5.817424999999999358e+01 7.294563253182981377e+00
4435 5.690625000000000711e+01 7.859416654462179963e+00
4436 5.724149999999999494e+01 7.422941777018056797e+00
4437 5.715962499999999835e+01 7.225441567253649389e+00
4438 5.847599999999999909e+01 7.148895165950469810e+00
4439 5.697337500000000432e+01 7.762079503380319601e+00
4440 5.574399999999999977e+01 8.283209187114616512e+00
4441 5.314262499999999534e+01 9.064093933857748198e+00
4442 5.568225000000000335e+01 7.513011704182782857e+00
4443 5.433549999999999613e+01 8.324819590762912114e+00
4444 5.366774999999999807e+01 8.284702659023889026e+00
4445 5.292274999999999352e+01 8.527162593643765831e+00
4446 5.510325000000000273e+01 9.138168654997976148e+00
4447 5.413874999999999460e+01 8.885807197699458371e+00
4448 5.294412499999999255e+01 8.885913726999147499e+00
4449 5.334875000000000966e+01 8.205048565422236706e+00
4450 5.260162499999999852e+01 7.926995588528283676e+00
4451 5.241800000000000637e+01 7.823398356452903712e+00
4452 5.516299999999998960e+01 7.844809687382479524e+00
4453 5.455874999999999631e+01 8.040275027848082345e+00
4454 5.524162499999999909e+01 7.586983734366831378e+00
4455 5.504000000000000625e+01 7.557559055343198828e+00
4456 5.288124999999999432e+01 8.097517607170576781e+00
4457 5.358700000000000330e+01 7.886719353207009675e+00
4458 5.425237500000000068e+01 7.368147591867773905e+00
4459 5.379937499999999773e+01 7.708273689957880315e+00
4460 5.354187499999999034e+01 6.697616643342008125e+00
4461 5.483250000000000313e+01 7.536207666990075715e+00
4462 5.226950000000000074e+01 8.180847318203047891e+00
4463 5.505212499999998954e+01 7.864604335719748818e+00
4464 5.391075000000000017e+01 8.004164649867435699e+00
4465 5.423762499999999420e+01 6.678469369776795617e+00
4466 5.489350000000000307e+01 7.561024087383930947e+00
4467 5.389137499999999648e+01 6.404528568563564228e+00
4468 5.297537499999999966e+01 6.167487730372624988e+00
4469 5.146574999999999989e+01 7.071832779922577750e+00
4470 5.165337499999999693e+01 7.331672871302759908e+00
4471 5.346837500000000176e+01 7.297629574341031322e+00
4472 5.576537500000000591e+01 7.731726507016195349e+00
4473 5.362899999999999068e+01 7.793907035306490094e+00
4474 5.388537499999999625e+01 7.820830852076833928e+00
4475 5.460874999999999346e+01 7.807341042149849031e+00
4476 5.530387499999999790e+01 7.816094695877339404e+00
4477 5.492187499999998579e+01 8.344541081295117735e+00
4478 5.419537499999999852e+01 8.011592444579720862e+00
4479 5.424175000000000324e+01 8.839426691940348135e+00
4480 5.456525000000000603e+01 8.216553493082576765e+00
4481 5.351287499999999397e+01 8.398593856335230257e+00
4482 5.411162499999999653e+01 8.806726170478837545e+00
4483 5.355937499999999574e+01 9.135164196898534428e+00
4484 5.255087499999999068e+01 9.235294789957809058e+00
4485 5.191649999999999920e+01 9.186718118090377416e+00
4486 5.342475000000000307e+01 9.413012191824543962e+00
4487 5.444212500000000432e+01 9.032256242278110747e+00
4488 5.273662500000000364e+01 9.467629862684580289e+00
4489 5.368474999999999397e+01 9.399909261114570924e+00
4490 5.375600000000000023e+01 8.583966234352276459e+00
4491 5.275137500000000301e+01 9.463971054639108260e+00
4492 5.285037499999999966e+01 8.807804635551748973e+00
4493 5.322400000000000375e+01 9.123463928930720002e+00
4494 5.421237500000000153e+01 9.047483481156339380e+00
4495 5.431600000000000250e+01 9.676931620805738987e+00
4496 5.413387499999999619e+01 8.717546849668881492e+00
4497 5.350774999999999437e+01 9.000564860312239901e+00
4498 5.484062500000000284e+01 9.070324589246895997e+00
4499 5.527649999999999864e+01 8.147122043626815469e+00
4500 5.418025000000000091e+01 8.519287513764721709e+00
4501 5.398062500000000341e+01 8.958248730111641578e+00
4502 5.301374999999999460e+01 8.087858015163069680e+00
4503 5.305400000000000205e+01 8.251325482536122635e+00
4504 5.466324999999999790e+01 8.428728024867540469e+00
4505 5.404399999999999693e+01 8.209821930163892389e+00
4506 5.388950000000000529e+01 8.370549713131151037e+00
4507 5.418237500000000040e+01 8.396012329034354238e+00
4508 5.246799999999999642e+01 8.324618247628533751e+00
4509 5.514075000000000415e+01 8.013819418959194252e+00
4510 5.412774999999999892e+01 8.422664134179131068e+00
4511 5.541587499999999267e+01 8.754225078921711756e+00
4512 5.462850000000000250e+01 8.747519394805593151e+00
4513 5.423725000000000307e+01 9.165961554083537521e+00
4514 5.589825000000000443e+01 8.601070132819955916e+00
4515 5.418524999999999636e+01 8.858011957315110152e+00
4516 5.582724999999999937e+01 9.155265706053402397e+00
4517 5.564874999999999972e+01 8.432873143889777268e+00
4518 5.684762500000000784e+01 8.986881551978800786e+00
4519 5.556287499999999113e+01 8.589869322779122740e+00
4520 5.536024999999999352e+01 8.059294788763311956e+00
4521 5.651350000000000051e+01 8.102226034785131148e+00
4522 5.591312500000000085e+01 8.385043501000568611e+00
4523 5.735512500000000102e+01 8.463557750433434279e+00
4524 5.500812500000000682e+01 8.484009478199082466e+00
4525 5.730675000000000807e+01 8.345837524909496707e+00
4526 5.609712499999999125e+01 8.685736190440152882e+00
4527 5.729712499999999409e+01 8.504697631010866843e+00
4528 5.791387500000000443e+01 8.423435391508730774e+00
4529 5.525937499999999147e+01 8.085788698268515873e+00
4530 5.767425000000000068e+01 8.631684697145596274e+00
4531 5.698324999999999818e+01 8.648211111535578866e+00
4532 5.576599999999999113e+01 8.595646597987842696e+00
4533 5.808537500000000620e+01 8.129399872026031204e+00
4534 5.723162499999999397e+01 8.217814041644340151e+00
4535 5.653612499999999841e+01 8.702325408399291362e+00
4536 5.815162500000000279e+01 8.424960405948318964e+00
4537 5.831400000000000006e+01 8.494093048627968656e+00
4538 5.554562500000000114e+01 8.747648046292034962e+00
4539 5.680637500000000273e+01 9.142539702773888166e+00
4540 5.719337500000000318e+01 9.384572531117060024e+00
4541 5.706499999999999773e+01 9.063898367976110038e+00
4542 5.663987499999999642e+01 8.935557039570721116e+00
4543 5.743737500000000296e+01 8.360240866254804004e+00
4544 5.639287499999999653e+01 8.818718801216073544e+00
4545 5.714775000000000915e+01 8.694280596227470070e+00
4546 5.707387500000000102e+01 8.402190624766962657e+00
4547 5.732200000000000983e+01 8.701184411116107853e+00
4548 5.793762499999999704e+01 7.767607790001814116e+00
4549 5.703037500000000648e+01 8.709478895034241219e+00
4550 5.526837499999999892e+01 8.892308706013691832e+00
4551 5.666587499999999977e+01 8.484038635942900086e+00
4552 5.617650000000000432e+01 8.452412858172509758e+00
4553 5.754262500000000102e+01 8.689698469915215995e+00
4554 5.924025000000000318e+01 7.973788420408299160e+00
4555 5.911974999999999625e+01 8.364975020042646037e+00
4556 5.696837500000000887e+01 7.994936874237772884e+00
4557 5.717074999999999818e+01 7.906416310009706017e+00
4558 5.618337499999999807e+01 8.585803445837020931e+00
4559 5.743837500000000063e+01 8.441844975584240629e+00
4560 5.792624999999999602e+01 8.591053782041962350e+00
4561 5.866162500000000080e+01 8.334396011292410478e+00
4562 5.934087500000000404e+01 8.236501402745091127e+00
4563 5.806837500000000318e+01 7.853194920973047388e+00
4564 5.859299999999999642e+01 8.620859430039441662e+00
4565 5.926262500000000699e+01 7.922614195172378082e+00
4566 5.759287500000000648e+01 8.073273879825448418e+00
4567 5.976362499999999756e+01 8.176165430952144320e+00
4568 5.872712499999999380e+01 8.494336772295518756e+00
4569 5.939162499999999767e+01 8.058805717461915208e+00
4570 6.009275000000000233e+01 7.760168727526967736e+00
4571 5.751287499999999397e+01 8.360015029587080093e+00
4572 5.831850000000000023e+01 8.080312345061296142e+00
4573 5.987049999999999272e+01 8.215047002300108758e+00
4574 5.904925000000000068e+01 8.653408506099632191e+00
4575 5.985274999999999324e+01 7.852389062711264245e+00
4576 5.979075000000000273e+01 8.013747811866023696e+00
4577 5.731224999999999881e+01 8.385550546084465040e+00
4578 5.688787499999999397e+01 8.052841081408589119e+00
4579 5.726587499999999409e+01 7.874747133713047909e+00
4580 5.752449999999999619e+01 8.131274081440126977e+00
4581 5.595775000000000432e+01 7.837572058580226653e+00
4582 5.744587499999999380e+01 7.983840197231020674e+00
4583 5.714450000000000784e+01 8.598638309712184125e+00
4584 5.588237500000000324e+01 7.794984030086069993e+00
4585 5.836362499999999898e+01 7.302501394936317780e+00
4586 5.921775000000000233e+01 8.348519288154484741e+00
4587 5.896787499999999937e+01 7.975323050740444231e+00
4588 5.709137499999999932e+01 8.807850180977585097e+00
4589 5.794687499999999858e+01 8.706627602072563477e+00
4590 5.724662500000000165e+01 7.895712501370402592e+00
4591 5.585900000000000176e+01 8.231146369886760183e+00
4592 5.786924999999999386e+01 7.813124782517394173e+00
4593 5.923474999999999824e+01 8.025181048872822132e+00
4594 5.872974999999999568e+01 7.745094699126505056e+00
4595 5.787037500000000279e+01 8.676266623917044285e+00
4596 5.739587500000000375e+01 8.229310459490021046e+00
4597 5.887337500000000290e+01 8.449768399077390413e+00
4598 6.004349999999999454e+01 8.638276717971587360e+00
4599 6.052024999999999721e+01 8.288439853852924699e+00
4600 6.088375000000000625e+01 8.583375896081767209e+00
4601 5.767787499999999312e+01 7.846579508449645246e+00
4602 5.959799999999999898e+01 8.578166911555172192e+00
4603 5.898549999999999471e+01 8.361541389376123234e+00
4604 5.878462499999999835e+01 7.653106407567248581e+00
4605 5.782700000000001239e+01 7.388473055628611341e+00
4606 5.880924999999999869e+01 7.631294870363579008e+00
4607 6.024974999999999881e+01 7.622115652719886114e+00
4608 5.970449999999999591e+01 7.511237678888212699e+00
4609 6.029637499999999761e+01 7.590195536301871826e+00
4610 5.910999999999999943e+01 6.996296743635164184e+00
4611 5.800524999999999665e+01 7.302206707885466663e+00
4612 5.962550000000000239e+01 6.862114394904094361e+00
4613 6.019312500000000199e+01 5.946950309395722556e+00
4614 6.029862499999999415e+01 6.525848268466473812e+00
4615 5.862112499999999926e+01 6.456170537839893697e+00
4616 5.752074999999999960e+01 7.042685713184104301e+00
4617 5.817912500000000620e+01 7.427578452626526939e+00
4618 5.984049999999999159e+01 7.094663220953480121e+00
4619 6.224999999999999289e+01 7.248312047038951711e+00
4620 6.145712499999999778e+01 7.578130181312660696e+00
4621 6.240137500000000159e+01 7.319314196736391054e+00
4622 6.019037499999999596e+01 6.869404138409448635e+00
4623 5.874875000000000824e+01 7.868817983721410947e+00
4624 5.963150000000000261e+01 7.402746698861172980e+00
4625 5.992787499999999312e+01 7.745862150282037284e+00
4626 5.844400000000000261e+01 8.301290814536013585e+00
4627 5.727112499999999784e+01 8.757248466337578918e+00
4628 5.732399999999999807e+01 7.769977147649791860e+00
4629 5.845712499999999778e+01 7.869874904575793195e+00
4630 5.970724999999999483e+01 7.128569607462460489e+00
4631 6.102874999999999517e+01 7.449521695531029941e+00
4632 5.794087499999999835e+01 7.347828421627158768e+00
4633 5.956425000000000125e+01 7.066934578439049375e+00
4634 6.023824999999999363e+01 6.501394729570531439e+00
4635 5.905837499999999807e+01 7.256156237416395705e+00
4636 5.981862499999999727e+01 7.317545355465647106e+00
4637 5.941537499999999739e+01 6.821832579889870019e+00
4638 5.773112499999999159e+01 7.629029022501610413e+00
4639 5.914775000000000205e+01 7.075835798136322907e+00
4640 5.859212499999999579e+01 6.517735478191168497e+00
4641 5.764274999999999238e+01 7.117212041395668543e+00
4642 5.889087500000000119e+01 7.063864364756154757e+00
4643 5.987987499999999130e+01 6.688723400800923535e+00
4644 5.960925000000000296e+01 7.035103896598648987e+00
4645 5.893462500000000404e+01 7.069386947292309209e+00
4646 6.029700000000000415e+01 7.125242460786860299e+00
4647 5.979524999999999579e+01 6.354508128461833216e+00
4648 5.923049999999999216e+01 7.201313384984017851e+00
4649 5.995837500000000375e+01 7.016458287789991921e+00
4650 5.778499999999999659e+01 7.046508581382696867e+00
4651 5.989175000000000182e+01 6.819506133030270867e+00
4652 5.933937500000000398e+01 7.282870471905077636e+00
4653 5.868599999999999994e+01 7.720047874689638157e+00
4654 5.976887499999999420e+01 7.851286328600674658e+00
4655 5.661012499999999648e+01 7.972697877831058655e+00
4656 5.845387500000001069e+01 7.338376528645273567e+00
4657 5.713224999999999909e+01 7.260844193235211463e+00
4658 5.772099999999999653e+01 7.149816761200945336e+00
4659 5.757262500000000216e+01 7.923675630542107662e+00
4660 5.721762499999999818e+01 7.224179090339391429e+00
4661 5.933674999999999500e+01 7.746459563790255132e+00
4662 5.924187500000000028e+01 7.809186642261270350e+00
4663 5.802250000000000085e+01 8.490514359787043830e+00
4664 5.778474999999999540e+01 8.438902527413590704e+00
4665 5.665575000000000472e+01 8.287712679680534933e+00
4666 5.710025000000000261e+01 8.370839434366036613e+00
4667 5.680100000000000904e+01 8.018104966262290745e+00
4668 5.729037500000000449e+01 8.664255547105410571e+00
4669 5.851900000000001256e+01 8.106014466508803196e+00
4670 5.791287499999999966e+01 7.887902894697161216e+00
4671 5.683249999999998892e+01 7.384723130812014702e+00
4672 5.643212500000000631e+01 7.240851202633007411e+00
4673 5.729862500000000836e+01 7.156996784042652493e+00
4674 5.868137500000000273e+01 7.417252460348566778e+00
4675 5.787437500000000767e+01 7.935095757805753713e+00
4676 5.937337500000000290e+01 6.992145559790419185e+00
4677 5.792950000000000443e+01 7.117118649776747574e+00
4678 5.668274999999999153e+01 7.310364339308780046e+00
4679 5.834050000000000580e+01 6.667895083439000281e+00
4680 5.952887499999999932e+01 6.650535475239709449e+00
4681 5.861375000000000313e+01 6.935737928813883180e+00
4682 5.785212500000000091e+01 7.980393980009500510e+00
4683 5.747849999999999682e+01 7.453852353397537378e+00
4684 5.756400000000000006e+01 7.947226224051381571e+00
4685 5.861550000000000438e+01 7.915314076996565085e+00
4686 5.858200000000000074e+01 7.198332291666591054e+00
4687 5.999012499999999903e+01 7.681846259277248734e+00
4688 5.953912499999999852e+01 7.659774981268827609e+00
4689 5.852862499999999102e+01 7.809573993938265346e+00
4690 5.743437499999998863e+01 8.156167677625738577e+00
4691 5.671512499999999335e+01 8.368662539568187952e+00
4692 5.526300000000000523e+01 8.453457502702665494e+00
4693 5.605199999999999960e+01 8.432042055086656163e+00
4694 5.439974999999999739e+01 8.477472712190674997e+00
4695 5.448675000000000068e+01 8.039154788342955271e+00
4696 5.543650000000000233e+01 7.400745817567982776e+00
4697 5.756287500000000534e+01 7.426631818659240380e+00
4698 5.737274999999999636e+01 8.210052085229879282e+00
4699 5.669487500000000324e+01 8.108985834472266063e+00
4700 5.720250000000000057e+01 7.938211237819890798e+00
4701 5.645662499999999540e+01 8.709887716227854071e+00
4702 5.670612500000000011e+01 8.201721569351880348e+00
4703 5.742562500000000369e+01 7.787602583468602901e+00
4704 5.897687499999999261e+01 7.449690021733916367e+00
4705 5.816249999999999432e+01 7.260339816427326731e+00
4706 5.746837500000000176e+01 7.562099419013668999e+00
4707 5.873862500000000608e+01 7.672416790314305679e+00
4708 5.753600000000000136e+01 7.563812551385707295e+00
4709 5.738112499999999727e+01 6.988794702140839199e+00
4710 5.648675000000000068e+01 7.558620132318297102e+00
4711 5.785224999999999795e+01 7.466525042544055246e+00
4712 5.722162499999999596e+01 7.549399371674999415e+00
4713 5.661724999999999142e+01 8.285007829941230639e+00
4714 5.708637500000000387e+01 7.999581865903795830e+00
4715 5.720850000000000080e+01 7.908566777156907257e+00
4716 5.521887500000001125e+01 8.067266221894618283e+00
4717 5.650474999999999426e+01 7.929833084131562515e+00
4718 5.794912499999999511e+01 6.725161144531918822e+00
4719 5.741449999999999676e+01 7.405343765231294562e+00
4720 5.645450000000001012e+01 7.326925425272185599e+00
4721 5.930749999999999744e+01 7.003227851765926104e+00
4722 5.818162500000000392e+01 7.323879822491414338e+00
4723 5.802637500000000159e+01 7.445449587536462133e+00
4724 5.579224999999999568e+01 8.457418647535870804e+00
4725 5.768325000000000102e+01 7.909905917088236649e+00
4726 5.826274999999999693e+01 8.011253763749309087e+00
4727 5.685287499999999739e+01 8.344734774165795343e+00
4728 5.742199999999999704e+01 7.812627614957722955e+00
4729 5.746387500000000870e+01 7.635834332355034171e+00
4730 5.679187499999999034e+01 7.752713271892097247e+00
4731 5.735375000000000512e+01 8.186543686039760459e+00
4732 5.707274999999999920e+01 7.323521484210139931e+00
4733 5.965974999999999540e+01 7.816793605656828348e+00
4734 5.639724999999999255e+01 8.079726598000547710e+00
4735 5.858012499999999534e+01 7.879042455379451582e+00
4736 5.836675000000000324e+01 8.253235249642257187e+00
4737 5.646674999999999756e+01 8.170543012382193382e+00
4738 5.779962500000000603e+01 8.436168011413528234e+00
4739 5.771412499999999568e+01 8.127480058875681479e+00
4740 5.499987500000000296e+01 8.307828406158366263e+00
4741 5.717324999999999591e+01 8.702820716853098659e+00
4742 5.785275000000000745e+01 8.476304093526700001e+00
4743 5.741912499999999397e+01 8.397521644132384111e+00
4744 5.851174999999999216e+01 8.682508495442863961e+00
4745 5.834362499999999585e+01 9.002668786493085662e+00
4746 5.855262499999998482e+01 8.657139145557662729e+00
4747 5.848374999999999346e+01 8.893652906620399534e+00
4748 5.798512499999999648e+01 8.813478299310771646e+00
4749 5.612812499999999716e+01 9.205547073364074961e+00
4750 5.930037500000000250e+01 8.352666819528172581e+00
4751 5.763425000000000153e+01 8.767456566669576290e+00
4752 5.714449999999999363e+01 8.741681281366872724e+00
4753 5.965512499999999818e+01 7.958690223659409035e+00
4754 5.800350000000000250e+01 8.664361870616898997e+00
4755 5.770412500000000477e+01 8.580419297806598067e+00
4756 5.814862499999999557e+01 8.624014427272072680e+00
4757 5.826737499999999415e+01 8.363794512916781443e+00
4758 5.800600000000000023e+01 8.525572894973098670e+00
4759 5.768250000000000455e+01 8.799307211721272282e+00
4760 5.954674999999999585e+01 8.447992061264470109e+00
4761 5.968950000000000955e+01 8.869777997151336635e+00
4762 5.708375000000000199e+01 9.264596073139804489e+00
4763 6.043625000000000114e+01 8.391578523566796122e+00
4764 5.957500000000000284e+01 8.525029006548891175e+00
4765 5.913387500000000330e+01 8.567410206046623955e+00
4766 5.946262500000000273e+01 8.688019038339341193e+00
4767 6.117949999999999733e+01 8.255439608221962544e+00
4768 6.021087500000000148e+01 8.108731538898169333e+00
4769 6.006074999999999875e+01 7.975374064013393216e+00
4770 6.055925000000000580e+01 7.792489837477331704e+00
4771 6.050474999999999426e+01 8.036596002331304334e+00
4772 6.095262500000000472e+01 7.416188489837408859e+00
4773 6.012212500000000404e+01 8.578068036126891727e+00
4774 6.248975000000000080e+01 8.138976760682972156e+00
4775 6.028237500000000182e+01 7.857164342054127282e+00
4776 6.157224999999999682e+01 8.580624776476797777e+00
4777 5.913037500000000790e+01 8.344176919672596782e+00
4778 5.909987499999999727e+01 8.630856130472912113e+00
4779 6.088012499999999250e+01 9.050697517038223339e+00
4780 6.131224999999999170e+01 8.708782368157875098e+00
4781 6.011374999999999602e+01 8.823728769541677508e+00
4782 5.924275000000000091e+01 8.573292282121698804e+00
4783 5.891299999999999670e+01 8.561548554803037447e+00
4784 5.873225000000000762e+01 8.667812807576517287e+00
4785 5.773237499999999756e+01 8.821334589252742830e+00
4786 5.917775000000000318e+01 7.892460385056581984e+00
4787 5.801000000000000512e+01 8.666037872421860300e+00
4788 5.905812499999998977e+01 8.674248975843491749e+00
4789 5.879387499999999989e+01 7.961104933592563881e+00
4790 5.752962500000000290e+01 7.550719036409503815e+00
4791 5.799362500000000153e+01 7.447196599093303782e+00
4792 5.881162499999999937e+01 7.540698036193127507e+00
4793 5.795750000000000313e+01 7.453098799744305225e+00
4794 5.715549999999998931e+01 7.508320690657131813e+00
4795 5.832237500000000097e+01 7.097060526939788616e+00
4796 5.626000000000001222e+01 7.308569665981162977e+00
4797 5.618025000000000091e+01 7.835687943932396315e+00
4798 5.617737499999999073e+01 6.917385294354136960e+00
4799 5.726937499999999659e+01 7.588225119670400254e+00
4800 5.609787500000000193e+01 7.699269810015872295e+00
4801 5.623149999999999693e+01 7.649424625012656520e+00
4802 5.604050000000000153e+01 7.496371197119309215e+00
4803 5.542012499999999875e+01 7.951553483120254562e+00
4804 5.699725000000000819e+01 7.685908678285052531e+00
4805 5.789449999999999363e+01 7.264823634301110111e+00
4806 5.818412500000000165e+01 7.399368854920795435e+00
4807 5.996287500000000392e+01 7.175992604331603353e+00
4808 5.998149999999998983e+01 6.793009881488469404e+00
4809 5.900050000000000239e+01 7.085217932869108282e+00
4810 5.685887499999999761e+01 7.683816162960426688e+00
4811 5.820050000000000523e+01 7.486553139212330343e+00
4812 6.008150000000000546e+01 6.363710137863758831e+00
4813 5.949625000000000341e+01 6.771333389162544236e+00
4814 5.851687499999999886e+01 6.984132087358591257e+00
4815 5.986237500000000011e+01 7.867483553640062688e+00
4816 5.878387499999999477e+01 7.632289764213742167e+00
4817 5.910412499999999625e+01 7.406114611499869049e+00
4818 6.185087499999999494e+01 7.739764336362050301e+00
4819 5.967987499999999557e+01 7.691944183766017851e+00
4820 6.048062500000000341e+01 7.568761556426974124e+00
4821 5.882874999999999943e+01 7.366555436035724824e+00
4822 5.751175000000000637e+01 7.349793903891964852e+00
4823 5.925212500000000659e+01 6.780981449607561551e+00
4824 5.594050000000000011e+01 7.084875585534299525e+00
4825 5.651187499999999631e+01 8.070734841925601089e+00
4826 5.643025000000000091e+01 8.075162927439141214e+00
4827 5.433550000000001035e+01 8.151465637003569853e+00
4828 5.507962500000000006e+01 8.635147877891082402e+00
4829 5.604687499999999289e+01 8.147950235790709428e+00
4830 5.573175000000000523e+01 8.457603623644672552e+00
4831 5.712587500000000773e+01 8.528481494816169572e+00
4832 5.736162500000000364e+01 8.893836968895756812e+00
4833 5.534262499999999818e+01 9.455479218318174617e+00
4834 5.533050000000000068e+01 9.284432275992969608e+00
4835 5.411512499999999903e+01 8.470033543760134620e+00
4836 5.395024999999999693e+01 9.044218449771516788e+00
4837 5.617199999999999704e+01 9.143613859205231620e+00
4838 5.676187500000000341e+01 8.663068149545624763e+00
4839 5.776449999999999108e+01 8.616598620177802204e+00
4840 5.697699999999999676e+01 9.278158793303227014e+00
4841 5.516337499999999494e+01 9.046999245152884228e+00
4842 5.635337500000000688e+01 8.247599576803960275e+00
4843 5.956400000000000006e+01 8.530267850058987023e+00
4844 5.815949999999999420e+01 8.388146253046617318e+00
4845 5.660262500000000330e+01 8.267001321023050409e+00
4846 5.739600000000000080e+01 8.492330271338955683e+00
4847 5.627049999999999841e+01 8.526489145964474048e+00
4848 5.592237500000000239e+01 8.885486505281907199e+00
4849 5.643524999999999636e+01 9.128131487929909582e+00
4850 5.707100000000000506e+01 8.467241839879147136e+00
4851 5.930087499999999778e+01 7.721075606006708725e+00
4852 5.722499999999999432e+01 9.220116185208839354e+00
4853 5.655474999999999852e+01 8.605300651615113594e+00
4854 5.571824999999999761e+01 8.330489666636497148e+00
4855 5.678875000000000739e+01 8.533769312542229812e+00
4856 5.717412500000000364e+01 8.555805221159600293e+00
4857 5.642112499999999642e+01 7.963578450195731406e+00
4858 5.585812500000000114e+01 7.802295554509702136e+00
4859 5.517587500000000489e+01 7.798501585716442364e+00
4860 5.625012499999999704e+01 8.202882005805756549e+00
4861 5.437712500000000659e+01 8.917106287631760608e+00
4862 5.543762499999999704e+01 7.975188046249872542e+00
4863 5.454437500000000227e+01 8.498193760179091782e+00
4864 5.551074999999999449e+01 8.581518057994603765e+00
4865 5.387212499999999693e+01 8.740178018491491230e+00
4866 5.406912500000000676e+01 8.947559348499561693e+00
4867 5.324299999999999500e+01 9.369541562624608133e+00
4868 5.355299999999999727e+01 8.926848138480904638e+00
4869 5.378962500000000091e+01 8.858464694745181944e+00
4870 5.436237500000000011e+01 9.045301850162150714e+00
4871 5.513925000000000409e+01 8.631645647611902561e+00
4872 5.652112500000000495e+01 8.013097656020541137e+00
4873 5.423724999999999596e+01 7.896273082026575629e+00
4874 5.527187499999999432e+01 8.272474477592654196e+00
4875 5.550174999999999415e+01 7.908356554837261854e+00
4876 5.520400000000000063e+01 8.549548014368946625e+00
4877 5.218837500000000773e+01 8.463411959608659885e+00
4878 5.462900000000000489e+01 8.428569670323666330e+00
4879 5.425500000000000256e+01 8.471562759830677081e+00
4880 5.421637499999999221e+01 8.450593745666447276e+00
4881 5.436049999999999471e+01 8.360957561413046690e+00
4882 5.322875000000000512e+01 8.145690842690232358e+00
4883 5.350012499999999704e+01 8.196423603540257119e+00
4884 5.251525000000000176e+01 8.991532575411572026e+00
4885 5.355387499999999790e+01 9.101590347704179962e+00
4886 5.366862500000000580e+01 8.926139717035963983e+00
4887 5.484924999999999784e+01 8.379834600377712661e+00
4888 5.291587499999999977e+01 8.509858943156570987e+00
4889 5.501037500000001046e+01 8.830810537433517737e+00
4890 5.606049999999999756e+01 8.140216236378490677e+00
4891 5.646600000000000108e+01 8.310349248076159157e+00
4892 5.577862499999999812e+01 8.705653669343092815e+00
4893 5.485900000000000176e+01 8.598036977996779129e+00
4894 5.593512499999999932e+01 9.011407881883487292e+00
4895 5.594975000000000165e+01 8.501659436820995452e+00
4896 5.517500000000000426e+01 7.965334652417308980e+00
4897 5.642712499999999665e+01 8.117001741016929728e+00
4898 5.646175000000000210e+01 7.439133549072599827e+00
4899 5.635812500000000114e+01 7.658603433062838306e+00
4900 5.353362499999999358e+01 7.858031510295493405e+00
4901 5.380912500000000165e+01 7.564076623747400419e+00
4902 5.398962500000000375e+01 7.670991620093641217e+00
4903 5.395349999999999824e+01 7.871713488815505144e+00
4904 5.486662499999999199e+01 7.985188814567685256e+00
4905 5.381287500000000534e+01 7.904768644696180679e+00
4906 5.790225000000000222e+01 7.434100899213535563e+00
4907 5.837950000000000017e+01 7.988916539102783432e+00
4908 5.721799999999999642e+01 8.301039247814093969e+00
4909 5.608299999999999841e+01 8.389850063842022365e+00
4910 5.508999999999999631e+01 8.347588884672028087e+00
4911 5.535512500000000102e+01 8.437699679928876151e+00
4912 5.583962499999999807e+01 7.764953289736962638e+00
4913 5.702099999999999369e+01 7.658950907271829145e+00
4914 5.729049999999999443e+01 7.750383940086451595e+00
4915 5.698675000000000779e+01 7.194159703254960014e+00
4916 5.593262499999999449e+01 7.689089790771522992e+00
4917 5.862250000000000227e+01 7.087926133573910548e+00
4918 5.615650000000000119e+01 7.453862494958569229e+00
4919 5.657462500000000460e+01 7.477479617862349492e+00
4920 5.711375000000000313e+01 7.256032037531772616e+00
4921 5.751149999999999807e+01 7.147390454739407595e+00
4922 5.715012500000000273e+01 7.514241200957808786e+00
4923 5.790837499999999949e+01 7.514290356417355987e+00
4924 5.701524999999999466e+01 8.084647587692829873e+00
4925 5.607762500000000472e+01 7.838004435396606517e+00
4926 5.704437500000000227e+01 7.225615927330824029e+00
4927 5.686787499999999795e+01 7.792136886866906309e+00
4928 5.679462499999999636e+01 8.384639253080413468e+00
4929 5.736737499999999557e+01 8.152715530993146942e+00
4930 5.803937499999999972e+01 7.767713615379165937e+00
4931 5.774775000000000347e+01 7.594756562404584521e+00
4932 5.680737500000000040e+01 7.800139011055947869e+00
4933 5.992412499999998943e+01 7.835747691744028742e+00
4934 5.707200000000000273e+01 7.938615077187582081e+00
4935 5.602837499999999693e+01 7.972970697804354856e+00
4936 5.731762499999999960e+01 8.182012183628600610e+00
4937 5.893199999999999505e+01 8.040969227960021115e+00
4938 5.575487500000000551e+01 8.055801743614464883e+00
4939 5.764212500000000716e+01 8.484699546163779971e+00
4940 5.801287500000000819e+01 8.394216035903642847e+00
4941 5.795575000000000188e+01 7.921603630953613973e+00
4942 5.818362499999999926e+01 8.237507606099486068e+00
4943 5.715012499999999562e+01 8.646535466657836011e+00
4944 5.795799999999999841e+01 8.471540634309086215e+00
4945 5.631950000000000500e+01 8.531056464837751818e+00
4946 5.727649999999999864e+01 8.294615925029319214e+00
4947 5.868637499999999818e+01 8.875977407336435476e+00
4948 5.892575000000000074e+01 8.254576430967702549e+00
4949 5.748962500000000375e+01 8.091865954342475575e+00
4950 5.988499999999999091e+01 8.057983170821962915e+00
4951 5.915637499999999704e+01 8.099338389139996153e+00
4952 5.823250000000000171e+01 8.507459052575567782e+00
4953 5.803049999999999642e+01 8.149350545442256788e+00
4954 5.802812499999999574e+01 8.215452196618386438e+00
4955 5.721850000000000591e+01 8.281972034560970641e+00
4956 5.640000000000000568e+01 8.383394911967345209e+00
4957 5.719524999999998727e+01 7.958337107928858956e+00
4958 5.513550000000000040e+01 8.323601911507422457e+00
4959 5.528224999999999056e+01 8.114701364941748096e+00
4960 5.853750000000000142e+01 7.988125182888662579e+00
4961 5.946750000000000114e+01 7.795045397558631350e+00
4962 5.804400000000001114e+01 7.554130201005936129e+00
4963 5.996037499999999909e+01 7.547965439725916603e+00
4964 5.940149999999999864e+01 7.157831222688893824e+00
4965 6.065787500000000421e+01 6.995191119256275236e+00
4966 5.906312499999999943e+01 7.376402863264171827e+00
4967 5.976100000000000279e+01 6.511819578178590362e+00
4968 5.989124999999999943e+01 6.766963431697964104e+00
4969 6.004312500000000341e+01 6.926496405194467521e+00
4970 5.896587499999999693e+01 6.529798141112164167e+00
4971 5.877212500000000261e+01 8.011823418075429970e+00
4972 5.668312500000000398e+01 8.242824346131117252e+00
4973 6.067637500000000017e+01 7.378896142330291674e+00
4974 5.914262500000000244e+01 7.415951930082669286e+00
4975 5.834650000000000603e+01 6.941624550942668392e+00
4976 5.907674999999999699e+01 6.845818937839905693e+00
4977 5.799387500000000273e+01 7.350199152143557235e+00
4978 5.860624999999999574e+01 6.754278978798365252e+00
4979 5.786262500000000841e+01 7.799305477768316841e+00
4980 5.666387499999999733e+01 8.237020982729244878e+00
4981 5.797187499999999716e+01 7.502463590043064734e+00
4982 5.906937500000000796e+01 7.989514880723163515e+00
4983 5.897399999999999665e+01 6.815947597821596204e+00
4984 5.985962500000000119e+01 7.275935429417090816e+00
4985 5.880137500000000017e+01 7.876297517983741336e+00
4986 5.705999999999999517e+01 7.655053230954700361e+00
4987 5.668162500000000392e+01 8.047385002163551349e+00
4988 5.653687499999999488e+01 8.173885333864909342e+00
4989 5.700750000000000028e+01 7.548306643711553576e+00
4990 5.605000000000000426e+01 7.580719268314846992e+00
4991 5.686437500000000256e+01 7.670349665957012952e+00
4992 5.518950000000000244e+01 7.837778741056038889e+00
4993 5.618349999999999511e+01 7.616234149827589839e+00
4994 5.725237500000000068e+01 7.300163504028306605e+00
4995 5.716262499999999847e+01 7.529954593856916567e+00
4996 5.548350000000000648e+01 7.222529737737324318e+00
4997 5.672687499999999972e+01 8.211679225418627937e+00
4998 5.669787500000000335e+01 8.448092106056956041e+00
4999 5.615624999999999289e+01 8.094069479698546843e+00
5000 5.719387499999999847e+01 8.498632118680738756e+00
5001 5.820750000000000313e+01 8.241928161085850135e+00
5002 5.774249999999999972e+01 8.016034721497280913e+00
5003 5.924737499999999812e+01 7.907665965965991361e+00
5004 5.941462499999999380e+01 7.981201908503309461e+00
5005 5.766287499999999966e+01 7.497574068985372264e+00
5006 5.686462499999999665e+01 8.176265482972461029e+00
5007 5.629899999999999238e+01 8.419489587038514244e+00
5008 5.645349999999999113e+01 8.085707658810697751e+00
5009 5.741174999999999784e+01 8.695581796144377762e+00
5010 5.808525000000000205e+01 7.676548385647516071e+00
5011 5.578387499999999477e+01 8.138262522717724323e+00
5012 5.591024999999999778e+01 7.731139519723951636e+00
5013 5.687525000000000119e+01 7.799518370046159887e+00
5014 5.520337500000000119e+01 8.214134245573106341e+00
5015 5.642824999999999847e+01 8.125928596455146646e+00
5016 5.639975000000000449e+01 7.807066720186108810e+00
5017 5.787512500000000415e+01 7.585596891555196564e+00
5018 5.596487499999999926e+01 7.788603987632949810e+00
5019 5.676324999999999932e+01 8.231001269495557437e+00
5020 5.937650000000000716e+01 6.830493805355510872e+00
5021 5.850825000000000387e+01 7.339653205682642678e+00
5022 5.985887500000000472e+01 6.764960184282083233e+00
5023 5.947524999999999551e+01 7.459730815246452096e+00
5024 5.988762499999999989e+01 6.821728141885812668e+00
5025 5.904999999999999716e+01 6.275468797229414974e+00
5026 5.807449999999999335e+01 6.656897775991456712e+00
5027 5.843775000000000830e+01 6.662279128022743357e+00
5028 5.635850000000000648e+01 6.753685202354341222e+00
5029 5.631787500000000080e+01 6.586359041224663535e+00
5030 5.776537500000000591e+01 6.949429920273810346e+00
5031 5.800812499999999972e+01 6.812601534650465140e+00
5032 5.692324999999999591e+01 6.464421493234138616e+00
5033 5.730924999999999869e+01 6.178209436069441729e+00
5034 5.601350000000000762e+01 7.452897961950774253e+00
5035 5.563137500000000557e+01 6.977074393454384627e+00
5036 5.735374999999999801e+01 6.963858506940494131e+00
5037 5.633050000000000068e+01 7.517551901633269473e+00
5038 5.712400000000000233e+01 7.260302449364625765e+00
5039 5.733875000000000455e+01 7.575424389411295145e+00
5040 5.843899999999999295e+01 6.754071369366775990e+00
5041 5.684550000000000125e+01 7.464842687140165189e+00
5042 6.035999999999999943e+01 7.041433174876403633e+00
5043 5.717475000000000307e+01 7.959718807356670034e+00
5044 5.740787499999999710e+01 7.528234191689434418e+00
5045 5.963512500000000216e+01 8.079519508140434070e+00
5046 5.840262500000000045e+01 7.976706604109672583e+00
5047 5.826787499999999653e+01 7.883682736032815441e+00
5048 5.719649999999999324e+01 7.562073283415732483e+00
5049 5.574412499999999682e+01 7.652713559657898124e+00
5050 5.855375000000000085e+01 7.226091078407294255e+00
5051 5.715525000000000233e+01 7.682372840531594527e+00
5052 5.690300000000001290e+01 7.565054574737051674e+00
5053 5.713525000000000631e+01 7.549734899629754636e+00
5054 5.760324999999999562e+01 6.766692466019680552e+00
5055 5.814549999999999841e+01 7.045364278197403074e+00
5056 5.828587499999999721e+01 6.945113728454838764e+00
5057 5.623100000000000165e+01 7.710170730113567572e+00
5058 5.570400000000000773e+01 8.136298813035322652e+00
5059 5.572099999999999653e+01 7.892201601897912866e+00
5060 5.645537500000000364e+01 8.074979676711073751e+00
5061 5.783637499999999676e+01 8.520338144216863085e+00
5062 5.711162499999999653e+01 8.391370310357352480e+00
5063 5.666237500000000438e+01 8.520250704090043925e+00
5064 5.869924999999999926e+01 8.456617286461975525e+00
5065 5.745049999999999812e+01 9.377896414241840617e+00
5066 5.719537500000000563e+01 9.268388998258913603e+00
5067 5.704262500000000102e+01 9.116309747057570689e+00
5068 5.653812500000000085e+01 8.943025423894415127e+00
5069 5.584624999999999773e+01 8.811723229507238742e+00
5070 5.576574999999999704e+01 9.701039151409888817e+00
5071 5.640500000000000114e+01 9.237716139216987088e+00
5072 5.651987500000000608e+01 8.969798406384162703e+00
5073 5.528350000000000364e+01 9.022926560642616778e+00
5074 5.552325000000000443e+01 9.308953894889988590e+00
5075 5.741124999999999545e+01 9.581484931480479972e+00
5076 5.694825000000000159e+01 8.823270354136695914e+00
5077 5.691724999999999568e+01 8.268904387731030425e+00
5078 5.692337500000000006e+01 9.402926067083949846e+00
5079 5.719100000000000250e+01 8.838183820785806333e+00
5080 5.816300000000000381e+01 8.381057126788958200e+00
5081 5.889687499999999432e+01 7.729904619070137706e+00
5082 5.943112499999999443e+01 8.104366030953432443e+00
5083 5.930024999999999125e+01 8.069084767939141756e+00
5084 5.879399999999999693e+01 7.538290899633681263e+00
5085 6.113862500000000466e+01 7.112452126239364958e+00
5086 6.055450000000000443e+01 7.456757007070834220e+00
5087 5.793912500000000421e+01 7.005211697009724681e+00
5088 6.074362499999999443e+01 7.084014319088215217e+00
5089 5.748825000000000074e+01 7.602445504470090043e+00
5090 5.868550000000000466e+01 8.491778621481484990e+00
5091 5.849349999999999739e+01 8.257591403142322761e+00
5092 5.915212500000000517e+01 8.232141535692388601e+00
5093 5.959400000000000830e+01 8.141742168065135843e+00
5094 5.993087500000000034e+01 8.257403797951381463e+00
5095 6.101524999999999466e+01 8.252631269309654627e+00
5096 5.745949999999999847e+01 8.439501623689041665e+00
5097 5.782650000000001000e+01 8.786826380653597113e+00
5098 6.023875000000001023e+01 7.939395222067452629e+00
5099 6.075187499999999829e+01 7.961063593824751372e+00
5100 5.855912500000000875e+01 8.300090455902987330e+00
5101 5.716675000000000040e+01 8.791042894883831949e+00
5102 5.729762499999999648e+01 9.094964997763700154e+00
5103 5.692512499999999420e+01 8.515009438187480129e+00
5104 5.735237500000000210e+01 7.905952606931492710e+00
5105 5.813700000000000756e+01 8.092921951850888362e+00
5106 5.702987500000000409e+01 8.137279763604780669e+00
5107 5.650387500000000074e+01 8.538467563103573355e+00
5108 5.690487500000000409e+01 8.776709650827116960e+00
5109 5.806924999999999670e+01 8.476074868692908382e+00
5110 5.633724999999999739e+01 8.615616572810532503e+00
5111 5.957250000000000512e+01 8.366605608384443116e+00
5112 5.934712500000000546e+01 8.127498680093518502e+00
5113 6.047674999999999557e+01 7.537672062194499922e+00
5114 6.012149999999999750e+01 7.882759710675570020e+00
5115 5.964874999999999261e+01 7.764539602718726563e+00
5116 5.769024999999999181e+01 8.128262133118461463e+00
5117 5.812812500000000426e+01 7.986143980039545731e+00
5118 5.861937499999999801e+01 8.337688144311758975e+00
5119 5.917799999999999727e+01 8.243862916209245384e+00
5120 5.870850000000000080e+01 8.107264951881118620e+00
5121 5.958762500000000273e+01 7.921604173748323596e+00
5122 5.890399999999999636e+01 8.006749718987100195e+00
5123 5.938875000000000171e+01 7.717400859320287410e+00
5124 5.951687500000000597e+01 8.267167413626136607e+00
5125 5.933774999999999267e+01 8.498956768241468396e+00
5126 5.974687500000000284e+01 7.800685387430508655e+00
5127 6.092600000000000193e+01 7.623662692154605125e+00
5128 6.005362500000000381e+01 7.308406176574813173e+00
5129 6.027062499999999545e+01 7.437269763111788556e+00
5130 6.085487499999999272e+01 7.799114025078224266e+00
5131 5.949275000000000091e+01 7.853855058086919527e+00
5132 5.843012499999999676e+01 7.836387120824358732e+00
5133 5.821675000000000466e+01 7.964159131991743301e+00
5134 5.757824999999999704e+01 8.065731196995564289e+00
5135 5.948975000000000080e+01 8.422002429926477518e+00
5136 5.782274999999999920e+01 7.678245882748058193e+00
5137 5.804712500000000119e+01 8.006355074325137267e+00
5138 5.857487500000000580e+01 7.978771135091659694e+00
5139 5.911187500000000483e+01 7.679035597076748765e+00
5140 5.752087500000000375e+01 8.440299904767712746e+00
5141 5.678200000000000358e+01 8.010539323291535396e+00
5142 5.574987500000000296e+01 7.676042729324913161e+00
5143 5.717362500000000836e+01 7.487410642074258327e+00
5144 5.600962499999999977e+01 8.016373227139368396e+00
5145 5.711937500000000512e+01 7.415837018539908065e+00
5146 5.642787500000000023e+01 7.686481459837255059e+00
5147 5.670600000000000307e+01 7.631191199609665077e+00
5148 5.722925000000000040e+01 7.634155891759578871e+00
5149 5.716424999999999557e+01 8.714941834555610001e+00
5150 5.667799999999999727e+01 8.409553531178096009e+00
5151 5.710962500000000119e+01 7.897818810709503090e+00
5152 5.802000000000000313e+01 8.020145480678639416e+00
5153 5.751225000000000165e+01 8.140475348432516967e+00
5154 5.728112499999998875e+01 7.754435362740595750e+00
5155 5.653837500000000205e+01 7.683390897614598813e+00
5156 5.696037499999999909e+01 8.174082515291662077e+00
5157 5.712425000000001063e+01 7.653269200866875899e+00
5158 5.896312499999999801e+01 7.745645644565201771e+00
5159 5.620287500000000591e+01 8.078913493312196437e+00
5160 5.653512500000000074e+01 8.207238130602879878e+00
5161 5.640500000000000114e+01 7.210723843259426502e+00
5162 5.577650000000000574e+01 7.317860402809005294e+00
5163 5.797375000000000256e+01 6.611294457096696497e+00
5164 5.619937500000000341e+01 6.986064955362701667e+00
5165 5.550374999999999659e+01 6.782217575556499511e+00
5166 5.470775000000000432e+01 7.366933393019614584e+00
5167 5.468037500000000506e+01 7.712136648526585425e+00
5168 5.442287500000000477e+01 7.371682765483188682e+00
5169 5.561787500000000506e+01 6.680776981472429377e+00
5170 5.491375000000000739e+01 7.088600224898954139e+00
5171 5.535862500000000352e+01 6.474130682323061770e+00
5172 5.551675000000000182e+01 6.586196979170718002e+00
5173 5.759924999999999784e+01 7.083005779129895707e+00
5174 5.652787500000000165e+01 7.581136265506105865e+00
5175 5.699349999999999739e+01 7.004884976304036392e+00
5176 5.826887500000000131e+01 7.107163414114091360e+00
5177 5.701675000000000182e+01 7.487802731254843636e+00
5178 5.727774999999999750e+01 7.141287624069448725e+00
5179 5.709274999999999523e+01 7.377091419027386188e+00
5180 5.672700000000000387e+01 7.577292367660098726e+00
5181 5.779250000000001108e+01 7.667746313699351113e+00
5182 5.684212499999999579e+01 7.762382373177828754e+00
5183 5.660562499999999631e+01 7.041671598725466552e+00
5184 5.866487500000000210e+01 7.156342308220160930e+00
5185 5.821925000000000239e+01 7.375867592506492265e+00
5186 5.744662499999999028e+01 8.347697730769654711e+00
5187 5.578387499999999477e+01 8.071863180280736572e+00
5188 5.645512500000000244e+01 8.244185931304670589e+00
5189 5.601662499999999056e+01 8.326383925768549688e+00
5190 5.582537500000000108e+01 8.001237699056119368e+00
5191 5.479074999999999562e+01 7.960187481597872150e+00
5192 5.579849999999999710e+01 8.143896671741359228e+00
5193 5.359775000000000489e+01 7.618786478070998847e+00
5194 5.483000000000000540e+01 7.783298995284710919e+00
5195 5.498074999999999335e+01 7.144961373124244730e+00
5196 5.554662500000000591e+01 7.463769215637422683e+00
5197 5.675537500000000080e+01 7.748097637358918988e+00
5198 5.619787499999999625e+01 7.198947786476983524e+00
5199 5.568325000000000102e+01 7.131135942887184775e+00
5200 5.458425000000000438e+01 6.655692058188802385e+00
5201 5.433000000000000540e+01 7.157597894894626833e+00
5202 5.384212500000000290e+01 7.443064677598997925e+00
5203 5.534900000000000375e+01 7.456976129772710848e+00
5204 5.495600000000000307e+01 7.518381433194248231e+00
5205 5.578124999999999289e+01 7.787675081799926069e+00
5206 5.461424999999999130e+01 8.148521169033525524e+00
5207 5.576987499999999187e+01 7.742447956390915209e+00
5208 5.418237499999999329e+01 8.103061037999582439e+00
5209 5.449374999999999858e+01 7.546141652257628785e+00
5210 5.493549999999999756e+01 7.576045466221146718e+00
5211 5.581987500000000324e+01 8.036838117065807197e+00
5212 5.436987499999999329e+01 8.023548752028110798e+00
5213 5.538874999999999460e+01 8.623639430277536988e+00
5214 5.569762500000000216e+01 8.399131597480590017e+00
5215 5.498987499999999784e+01 8.753517743665792494e+00
5216 5.494887499999999392e+01 7.767681896481206216e+00
5217 5.514212500000000006e+01 8.256894915079872277e+00
5218 5.652687500000000398e+01 7.537938881164523153e+00
5219 5.500900000000000034e+01 8.306092688502818788e+00
5220 5.449625000000000341e+01 8.685771147669473891e+00
5221 5.455162499999999426e+01 8.635976088320697741e+00
5222 5.611387499999999307e+01 8.037690678993056892e+00
5223 5.615962499999999835e+01 7.935592028437252310e+00
5224 5.709349999999999170e+01 8.671183679651237597e+00
5225 5.698325000000000529e+01 8.014448407310231559e+00
5226 5.577574999999998795e+01 8.473569854903979959e+00
5227 5.515750000000000597e+01 8.604877049165200020e+00
5228 5.714874999999999972e+01 9.064580688299239242e+00
5229 5.472262500000000074e+01 8.877950294721571822e+00
5230 5.746525000000000460e+01 8.125708222498976951e+00
5231 5.708612500000000267e+01 8.902274869797150103e+00
5232 5.620412500000000477e+01 8.131342942277239416e+00
5233 5.594149999999999778e+01 7.796494747240582335e+00
5234 5.543312500000000398e+01 7.455020052449346402e+00
5235 5.421187500000000625e+01 8.383630675007211153e+00
5236 5.452875000000000227e+01 8.334965262656316654e+00
5237 5.284375000000000000e+01 7.984642401099593556e+00
5238 5.400574999999999903e+01 7.706137885944391641e+00
5239 5.314312499999999773e+01 8.133522319768468734e+00
5240 5.292374999999999829e+01 7.564772881071016641e+00
5241 5.532712499999999523e+01 7.430469030530431951e+00
5242 5.269499999999999318e+01 7.515495794107664551e+00
5243 5.233174999999999244e+01 7.253267700556590647e+00
5244 5.416062500000001023e+01 8.190293992619976038e+00
5245 5.434025000000000460e+01 8.368534378756981695e+00
5246 5.355549999999999500e+01 7.902879945785586280e+00
5247 5.427712499999999807e+01 8.113420478282995063e+00
5248 5.582712500000000233e+01 7.919140091886357702e+00
5249 5.456875000000000853e+01 8.351746747967606410e+00
5250 5.559825000000000017e+01 7.738355285423220487e+00
5251 5.329287500000000222e+01 8.567808612470393825e+00
5252 5.378762500000000557e+01 8.424497976395798560e+00
5253 5.248625000000000540e+01 8.319776018150216501e+00
5254 5.215474999999999284e+01 8.220709739261414128e+00
5255 5.449112499999999670e+01 8.488117393666975374e+00
5256 5.251012500000000216e+01 8.477369061281445184e+00
5257 5.422175000000000011e+01 8.142158750428997394e+00
5258 5.424037500000000023e+01 8.226500058761128997e+00
5259 5.326199999999999335e+01 8.201759327272410971e+00
5260 5.280950000000000699e+01 8.383651563086933933e+00
5261 5.296862499999999585e+01 7.778171808693021383e+00
5262 5.516899999999999693e+01 8.251106348166286963e+00
5263 5.493137500000000273e+01 8.048598045501270448e+00
5264 5.584099999999999397e+01 7.763708088358937331e+00
5265 5.696287500000001103e+01 8.084978520065583041e+00
5266 5.595387500000000358e+01 8.040654514010153520e+00
5267 5.725199999999999534e+01 8.129747749392349121e+00
5268 5.551899999999999835e+01 8.062270715732013926e+00
5269 5.456712499999999721e+01 7.861294866777475576e+00
5270 5.425900000000000034e+01 8.945041638038919274e+00
5271 5.235399999999999920e+01 8.902345691586010190e+00
5272 5.554574999999999818e+01 8.342227789516869052e+00
5273 5.457099999999999795e+01 8.638716732319100089e+00
5274 5.510037499999999966e+01 8.469949339314069903e+00
5275 5.427812500000000284e+01 8.059721510460013505e+00
5276 5.639600000000000080e+01 8.357053443050366681e+00
5277 5.489687500000000142e+01 8.368882376543588464e+00
5278 5.470024999999999693e+01 8.411909549765587357e+00
5279 5.308550000000000324e+01 8.738111346638355315e+00
5280 5.215262500000000045e+01 8.153815970025744875e+00
5281 5.372925000000000040e+01 8.336888237957102987e+00
5282 5.351587499999999409e+01 7.752593020720349060e+00
5283 5.303974999999999795e+01 7.421354114879406438e+00
5284 5.300062499999999943e+01 7.489425624542036530e+00
5285 5.315650000000000119e+01 7.853275580530075572e+00
5286 5.433749999999999147e+01 7.820161543248323355e+00
5287 5.441812500000000341e+01 7.654570279899576057e+00
5288 5.592000000000000881e+01 7.450755114835676096e+00
5289 5.722012500000000301e+01 7.159203670882109627e+00
5290 5.563725000000000165e+01 7.491500762843682715e+00
5291 5.419475000000000620e+01 8.042171190725641239e+00
5292 5.382912499999999767e+01 7.765659215090620293e+00
5293 5.626525000000000887e+01 7.736951405733882403e+00
5294 5.377475000000000449e+01 7.372680982328442489e+00
5295 5.494737500000000097e+01 7.799372494665637312e+00
5296 5.320887499999999903e+01 7.872847492405264269e+00
5297 5.456274999999999409e+01 7.686737679174273197e+00
5298 5.361987500000000040e+01 8.171281942031606960e+00
5299 5.459074999999999989e+01 8.216520075338310747e+00
5300 5.514825000000000443e+01 8.442286554804775633e+00
5301 5.704162500000000335e+01 9.099505104910754483e+00
5302 5.573437500000000711e+01 7.742529825050521453e+00
5303 5.483350000000000080e+01 7.966311195434182757e+00
5304 5.544525000000000148e+01 7.620050302799024067e+00
5305 5.558499999999999375e+01 7.981277180846433339e+00
5306 5.435187499999999972e+01 7.924426543600607609e+00
5307 5.492062499999999403e+01 8.144935326127326292e+00
5308 5.253512500000000784e+01 8.788137442096129348e+00
5309 5.425425000000000608e+01 8.500741956128740284e+00
5310 5.409112499999999812e+01 8.676916030187330264e+00
5311 5.435549999999999216e+01 8.500306974236282898e+00
5312 5.382287500000000335e+01 8.598268760042445891e+00
5313 5.372237500000000665e+01 9.223620730117152888e+00
5314 5.621475000000000222e+01 9.117146356162519893e+00
5315 5.440350000000000108e+01 8.642634414633075579e+00
5316 5.356037499999999341e+01 9.053776130256196097e+00
5317 5.373962499999998954e+01 8.692891037612104910e+00
5318 5.388575000000000159e+01 8.954320557610023101e+00
5319 5.402149999999998897e+01 9.043886597102487102e+00
5320 5.495199999999999818e+01 8.563370860823441788e+00
5321 5.422112499999999358e+01 9.146834663282257694e+00
5322 5.297124999999999773e+01 8.840354307008146506e+00
5323 5.431187500000000057e+01 8.543271210866588916e+00
5324 5.318137499999999562e+01 8.504517896641576868e+00
5325 5.302400000000000091e+01 8.594371313903652165e+00
5326 5.049749999999999517e+01 8.734815386930051773e+00
5327 5.153399999999999892e+01 8.519044545531500034e+00
5328 5.219012500000000188e+01 8.563452902154706337e+00
5329 5.186775000000000091e+01 8.235768119819638855e+00
5330 5.527037500000000136e+01 7.691607284764795160e+00
5331 5.092612499999999898e+01 8.700801519180394905e+00
5332 5.451462500000000233e+01 8.642631704480809418e+00
5333 5.413762499999999989e+01 7.892057312453252926e+00
5334 5.481699999999999307e+01 7.670575998987950506e+00
5335 5.406137499999999818e+01 8.750824066440648252e+00
5336 5.512537499999999113e+01 8.169921645006571254e+00
5337 5.457899999999999352e+01 8.234623253373525742e+00
5338 5.401662500000000477e+01 8.951072309955206308e+00
5339 5.264350000000000307e+01 8.598196213450817638e+00
5340 5.296012500000000500e+01 8.080779981376913668e+00
5341 5.269662500000000449e+01 8.574015253109061874e+00
5342 5.362662499999999000e+01 7.601254131592158458e+00
5343 5.287800000000000722e+01 7.454352614831820212e+00
5344 5.240700000000000358e+01 7.971684032404946940e+00
5345 5.253949999999999676e+01 7.750756571941862738e+00
5346 5.271262500000000273e+01 6.873336394033604080e+00
5347 5.114512500000000017e+01 7.740211658195909727e+00
5348 5.210662500000000108e+01 7.373937103359159195e+00
5349 5.192137500000000472e+01 6.949888040774244935e+00
5350 5.354937499999999773e+01 7.146432324369752287e+00
5351 5.147612500000000324e+01 7.573295118452196384e+00
5352 5.203712500000000318e+01 7.549076045362893339e+00
5353 5.223749999999999716e+01 7.580520298765778264e+00
5354 5.100987500000000807e+01 8.056066362215611676e+00
5355 5.136912499999999682e+01 7.367598575090248403e+00
5356 5.133387499999999903e+01 7.686316236983869565e+00
5357 5.379449999999999932e+01 7.567472796862239726e+00
5358 5.512287500000000051e+01 7.445305736749289416e+00
5359 5.448550000000000182e+01 7.521308795681772352e+00
5360 5.382199999999999562e+01 6.935223750445978830e+00
5361 5.328287500000000421e+01 7.336954493004701483e+00
5362 5.382800000000000296e+01 6.569087969421630646e+00
5363 5.192300000000000182e+01 6.744710696167775410e+00
5364 5.252550000000000097e+01 6.955026181654530681e+00
5365 5.403612500000000551e+01 7.709039404810553719e+00
5366 5.238262500000000443e+01 7.399726268031599830e+00
5367 5.451250000000000284e+01 7.740636274719282284e+00
5368 5.330462500000000148e+01 7.331597044082337256e+00
5369 5.373612500000000125e+01 7.725940706148466397e+00
5370 5.433024999999999949e+01 7.868866603087607103e+00
5371 5.498112499999999159e+01 7.958834382773765981e+00
5372 5.385762499999999875e+01 7.524774302963967543e+00
5373 5.424037500000000023e+01 7.492217157527328197e+00
5374 5.425350000000000250e+01 7.643505396740424729e+00
5375 5.442412499999999653e+01 6.921544375709936858e+00
5376 5.417399999999999949e+01 6.937918897263068096e+00
5377 5.453687499999999488e+01 6.792049974596909401e+00
5378 5.414300000000000779e+01 7.173774065563398139e+00
5379 5.379074999999999562e+01 7.385784148767651658e+00
5380 5.427350000000000563e+01 7.291830225070382809e+00
5381 5.277575000000000216e+01 6.933465461418806264e+00
5382 5.321087499999999437e+01 7.675839114222096526e+00
5383 5.387512500000000415e+01 7.338293765492894138e+00
5384 5.505962500000000404e+01 6.314110826497810969e+00
5385 5.569724999999999682e+01 6.346443595013469441e+00
5386 5.448187500000000227e+01 6.434668761962177186e+00
5387 5.488287499999999852e+01 6.391507379028194435e+00
5388 5.540349999999999397e+01 6.520769507408614274e+00
5389 5.430212500000000375e+01 6.582347269490715469e+00
5390 5.514424999999999955e+01 7.305823757348482772e+00
5391 5.490449999999999875e+01 6.328131791354379310e+00
5392 5.456062500000000171e+01 7.530328796227749422e+00
5393 5.671637499999999221e+01 7.012234945831954391e+00
5394 5.553537499999999483e+01 7.509111030394800324e+00
5395 5.490474999999999994e+01 8.002229405667991458e+00
5396 5.351537499999999881e+01 7.915934598046327153e+00
5397 5.640299999999999869e+01 7.738115571232442313e+00
5398 5.456900000000000261e+01 7.483883794945642265e+00
5399 5.593299999999999272e+01 7.725261401321640520e+00
5400 5.831500000000000483e+01 7.073333081016332180e+00
5401 5.721812500000000057e+01 6.913661573827712736e+00
5402 5.798500000000000654e+01 7.202716766089029221e+00
5403 5.710837500000000233e+01 8.198695292425915326e+00
5404 5.816937500000000227e+01 8.094630114189707015e+00
5405 5.543787500000000534e+01 7.762938366119614741e+00
5406 5.502024999999999721e+01 8.093246366087434751e+00
5407 5.535987499999999528e+01 8.599348164682126594e+00
5408 5.480574999999999619e+01 8.239683257242811365e+00
5409 5.598637499999999534e+01 8.030197411446174272e+00
5410 5.672525000000000261e+01 7.897119446651892360e+00
5411 5.508399999999998897e+01 7.981441501226453461e+00
5412 5.378025000000000233e+01 9.036352822678930252e+00
5413 5.341875000000000284e+01 8.456960405765626021e+00
5414 5.200900000000000034e+01 8.726276677727446085e+00
5415 5.320399999999999352e+01 8.477698003438197460e+00
5416 5.227125000000000199e+01 8.535880517611378338e+00
5417 5.321550000000000580e+01 7.974747599846029544e+00
5418 5.350300000000000011e+01 7.499126453294408634e+00
5419 5.216037500000000193e+01 7.735906382612633081e+00
5420 5.384662500000000307e+01 8.183537659413982368e+00
5421 5.424787499999999341e+01 8.002468426674475666e+00
5422 5.300187499999999829e+01 8.042080592960497043e+00
5423 5.420912500000000733e+01 8.140673809714517262e+00
5424 5.282525000000000404e+01 7.657649683792508100e+00
5425 5.647299999999999187e+01 6.631250089538169412e+00
5426 5.439287500000000364e+01 7.076447178487369705e+00
5427 5.603625000000000256e+01 6.797209681989919261e+00
5428 5.520274999999999466e+01 7.121078058197191751e+00
5429 5.487262499999999221e+01 7.364015155932045253e+00
5430 5.568000000000000682e+01 7.204097887660881661e+00
5431 5.436325000000000074e+01 6.946052923131056822e+00
5432 5.103300000000000125e+01 7.696755761358156533e+00
5433 5.230037500000000250e+01 7.895417375243494185e+00
5434 5.390337500000000404e+01 7.428149075344871122e+00
5435 5.279887500000000955e+01 6.730467167657968375e+00
5436 5.630675000000000097e+01 7.196551289398103179e+00
5437 5.580700000000000216e+01 8.040849863742637993e+00
5438 5.510650000000000404e+01 8.064199512738383646e+00
5439 5.422637499999999022e+01 8.063440425652494525e+00
5440 5.449362500000000864e+01 7.354374316812876344e+00
5441 5.420312500000000000e+01 8.114742397015561437e+00
5442 5.372162500000000307e+01 8.194358057029047515e+00
5443 5.493649999999999523e+01 7.771236062397022692e+00
5444 5.376474999999999937e+01 7.544377879317650581e+00
5445 5.396512500000000045e+01 8.616298549909460647e+00
5446 5.433062499999999773e+01 7.992096574385026742e+00
5447 5.460937500000000000e+01 7.788401753443825903e+00
5448 5.497999999999999687e+01 7.733839053148183318e+00
5449 5.454750000000000654e+01 7.795500703530851005e+00
5450 5.431737499999999841e+01 7.797793990805788944e+00
5451 5.430049999999999955e+01 7.548638273307973101e+00
5452 5.282212499999999977e+01 8.390199961185183852e+00
5453 5.306787499999999369e+01 7.881267742718925717e+00
5454 5.610962500000000119e+01 7.373307121251416518e+00
5455 5.479150000000000631e+01 8.016699591711665462e+00
5456 5.406125000000000824e+01 7.590234090901774699e+00
5457 5.319887500000000102e+01 7.924631461142017663e+00
5458 5.430487500000000267e+01 7.275030198471473142e+00
5459 5.522499999999999432e+01 7.244658433114704366e+00
5460 5.451187499999999631e+01 6.877827103811338105e+00
5461 5.397625000000000739e+01 7.181468377336733155e+00
5462 5.386999999999999034e+01 7.627054145441737099e+00
5463 5.406962500000000205e+01 7.407892402147648880e+00
5464 5.262487500000000296e+01 8.405126567007892291e+00
5465 5.295725000000000193e+01 7.623664228796902975e+00
5466 5.450387500000000074e+01 7.401009957341758927e+00
5467 5.535724999999999341e+01 7.349466872140284046e+00
5468 5.578149999999999409e+01 7.190820054938099837e+00
5469 5.488224999999999199e+01 7.789534180051299828e+00
5470 5.516862499999999869e+01 7.572789741356673154e+00
5471 5.560337499999999977e+01 7.487001940733478023e+00
5472 5.590187499999999687e+01 7.676839369243820599e+00
5473 5.551299999999999812e+01 8.310166104687679578e+00
5474 5.271475000000000932e+01 8.018646575229356088e+00
5475 5.363812499999999517e+01 8.614173330617504121e+00
5476 5.418562500000000171e+01 8.327710665936159273e+00
5477 5.563487499999999386e+01 7.603714113916427486e+00
5478 5.529474999999999341e+01 8.045993866806480099e+00
5479 5.509437500000000654e+01 8.022596378623124025e+00
5480 5.520625000000000426e+01 8.039460007421984855e+00
5481 5.518712500000000176e+01 7.298495408810083518e+00
5482 5.404112499999999386e+01 7.400706035654427417e+00
5483 5.380624999999999858e+01 8.239180717670748777e+00
5484 5.490750000000000597e+01 8.056508244503323368e+00
5485 5.580174999999999841e+01 7.545462789712603424e+00
5486 5.533925000000000693e+01 7.758127429408304465e+00
5487 5.384124999999999517e+01 7.922083429703798529e+00
5488 5.560800000000000409e+01 8.171852482760565195e+00
5489 5.451687500000000597e+01 7.903259488649090336e+00
5490 5.525399999999999778e+01 7.697440810506436470e+00
5491 5.513462499999999977e+01 8.141784171669430137e+00
5492 5.622687499999999972e+01 7.099834279398488768e+00
5493 5.447549999999999670e+01 7.568271652927106352e+00
5494 5.297187499999999716e+01 8.084908055362896917e+00
5495 5.378412500000000307e+01 7.431302242115567225e+00
5496 5.310537500000000222e+01 7.902764213665802728e+00
5497 5.303775000000000261e+01 7.248008281913555173e+00
5498 5.297775000000000034e+01 7.520421037810149478e+00
5499 5.341774999999999807e+01 7.493227850345101970e+00
5500 5.274425000000000097e+01 8.162581520936711854e+00
5501 5.202425000000000210e+01 8.050142104238748431e+00
5502 5.322637499999999733e+01 8.061127724180213505e+00
5503 5.557750000000000767e+01 7.970089216878315952e+00
5504 5.468574999999999875e+01 7.593215351034599436e+00
5505 5.512287500000000051e+01 7.265683111461155974e+00
5506 5.567612500000000608e+01 8.033183826396099292e+00
5507 5.479662499999999881e+01 8.424633137297247387e+00
5508 5.529412500000000108e+01 8.085990605743484494e+00
5509 5.455062499999999659e+01 8.661186797895934930e+00
5510 5.446399999999999864e+01 8.187017907562557539e+00
5511 5.604949999999999477e+01 7.897487476248379323e+00
5512 5.671887500000000415e+01 7.995167060554261518e+00
5513 5.624837499999999579e+01 7.709492059179182455e+00
5514 5.691462500000000091e+01 7.298315079389685600e+00
5515 5.555837499999999807e+01 7.570197697916936086e+00
5516 5.582162500000000449e+01 8.140884555243175669e+00
5517 5.502049999999999841e+01 7.532423302795720588e+00
5518 5.633275000000000432e+01 7.942624168351887448e+00
5519 5.690775000000000006e+01 7.339584128524414552e+00
5520 5.702850000000000108e+01 7.609464152455150732e+00
5521 5.531037500000000051e+01 8.102607681977874066e+00
5522 5.599362500000000153e+01 7.956966978569589344e+00
5523 5.476400000000000290e+01 8.638951316204414255e+00
5524 5.591662499999998914e+01 7.690173764571049730e+00
5525 5.646837500000000176e+01 8.058388734607364157e+00
5526 5.713925000000000409e+01 8.357319972167362110e+00
5527 5.482137500000000330e+01 8.322674866624723222e+00
5528 5.606912499999999966e+01 8.557343840668194090e+00
5529 5.663412500000000449e+01 8.832897198536947769e+00
5530 5.758624999999999972e+01 8.652707216801426071e+00
5531 5.568537500000000051e+01 8.874509634230326682e+00
5532 5.532175000000000153e+01 9.552514594908373624e+00
5533 5.517037499999999994e+01 8.992326727093319150e+00
5534 5.541262499999999847e+01 8.690005895671006897e+00
5535 5.671162499999999795e+01 8.561780885747243275e+00
5536 5.696962500000000063e+01 8.320828138130053730e+00
5537 5.660487499999999983e+01 8.513998068323829216e+00
5538 5.645712499999999778e+01 8.581709870120398875e+00
5539 5.499999999999999289e+01 8.788083597263968372e+00
5540 5.504749999999999943e+01 8.913169538315200313e+00
5541 5.469587500000000091e+01 9.083615847085447115e+00
5542 5.530100000000000193e+01 9.312820323349956908e+00
5543 5.595725000000000904e+01 9.280061278673622738e+00
5544 5.873912500000000847e+01 8.837908495575854673e+00
5545 5.567537499999999540e+01 8.902306019610696453e+00
5546 5.653100000000000591e+01 8.728800910992871920e+00
5547 5.550262499999999477e+01 8.525256971818905072e+00
5548 5.776774999999999949e+01 8.716491219503838650e+00
5549 5.730487500000000267e+01 8.963535904983137570e+00
5550 5.612762499999999477e+01 8.681810926690172181e+00
5551 5.507587500000000347e+01 8.879587332819689038e+00
5552 5.529462500000000347e+01 8.738562594431469321e+00
5553 5.547725000000000506e+01 8.532485659140453649e+00
5554 5.324150000000000205e+01 8.831143242454512432e+00
5555 5.503137499999999704e+01 8.925281373256355621e+00
5556 5.489512500000000017e+01 8.800796227184324749e+00
5557 5.375999999999999801e+01 9.270122448962041517e+00
5558 5.480812499999999687e+01 8.536667268022213761e+00
5559 5.509062499999999574e+01 8.891586704466581281e+00
5560 5.469450000000000500e+01 9.189293780672157297e+00
5561 5.317112499999999642e+01 9.126121125369849096e+00
5562 5.473599999999999710e+01 8.703518200273954619e+00
5563 5.600112499999999471e+01 9.054998237226325131e+00
5564 5.478949999999999676e+01 8.867194142949053060e+00
5565 5.429037499999999739e+01 8.737994086419197615e+00
5566 5.487325000000000585e+01 9.083418935328674948e+00
5567 5.475800000000000978e+01 9.284854885780390532e+00
5568 5.472912500000000335e+01 9.791269752050643760e+00
5569 5.616537500000000449e+01 9.169736368104967283e+00
5570 5.440262499999999335e+01 9.805603299162518383e+00
5571 5.596287500000000392e+01 9.567329686290310775e+00
5572 5.544412499999999966e+01 9.120610821851343530e+00
5573 5.408887500000000159e+01 8.637612543473563775e+00
5574 5.619725000000000392e+01 8.595131764824055054e+00
5575 5.622700000000000387e+01 9.337161617027948779e+00
5576 5.757537500000000108e+01 8.966911053523217490e+00
5577 5.845799999999999841e+01 8.809808033876221245e+00
5578 5.647362499999999841e+01 8.431685531629891983e+00
5579 5.594224999999999426e+01 8.637224754568883611e+00
5580 5.572687499999999972e+01 8.029110153523980387e+00
5581 5.616800000000000637e+01 8.268785922068605743e+00
5582 5.774450000000000216e+01 8.255580018236150508e+00
5583 5.682524999999999693e+01 8.451150773618790524e+00
5584 5.750137499999999591e+01 8.793382085298400597e+00
5585 5.526100000000000279e+01 8.920610434900179797e+00
5586 5.632874999999999943e+01 8.133990621440837288e+00
5587 5.648937500000000256e+01 8.782932609145811753e+00
5588 5.631862499999999727e+01 8.610993295160371375e+00
5589 5.698512499999999648e+01 8.738765778196134093e+00
5590 5.683412500000000023e+01 8.267032091834520813e+00
5591 5.605637500000000273e+01 8.336170480460248555e+00
5592 5.395275000000000887e+01 8.237405882903155785e+00
5593 5.506112500000000409e+01 8.308586782730975173e+00
5594 5.331974999999999909e+01 8.129179703293406334e+00
5595 5.589449999999999363e+01 7.845551773138711660e+00
5596 5.479787499999999767e+01 8.744291506529952684e+00
5597 5.390312499999999574e+01 8.198861267040189915e+00
5598 5.356100000000000705e+01 8.506742996367645304e+00
5599 5.438899999999999579e+01 8.907124537764698147e+00
5600 5.359212500000000290e+01 8.729940401853946597e+00
5601 5.378512500000000784e+01 8.685647443551451019e+00
5602 5.580075000000000784e+01 8.460029659282376713e+00
5603 5.479787499999999767e+01 8.181864408627893326e+00
5604 5.465062500000000512e+01 8.748755741778191819e+00
5605 5.538037500000000080e+01 8.119443295913018943e+00
5606 5.630437500000000028e+01 8.066279923889752013e+00
5607 5.415362499999999812e+01 8.445587684808966600e+00
5608 5.685375000000000512e+01 8.104618424373073893e+00
5609 5.583200000000000784e+01 8.051973787525639636e+00
5610 5.663599999999999568e+01 7.348481107939925039e+00
5611 5.711974999999999625e+01 7.445935577023714558e+00
5612 5.646762500000000529e+01 8.272535129378228547e+00
5613 5.722674999999999557e+01 7.784416295053053325e+00
5614 5.581350000000000477e+01 8.410807628804144898e+00
5615 5.572050000000000836e+01 8.425189022360269675e+00
5616 5.581150000000000233e+01 8.358142721322721513e+00
5617 5.671937499999999233e+01 8.471776759735638151e+00
5618 5.601675000000000182e+01 8.504158787304451295e+00
5619 5.592100000000000648e+01 8.387169235281351831e+00
5620 5.466562499999999858e+01 8.827953563711515628e+00
5621 5.444737500000000097e+01 8.803371238014268130e+00
5622 5.423875000000000313e+01 9.071544748122422064e+00
5623 5.422362499999999841e+01 8.434459865148264512e+00
5624 5.566849999999999454e+01 8.405044264829898637e+00
5625 5.455125000000000313e+01 8.595864601201409272e+00
5626 5.627925000000000466e+01 8.390339502126090920e+00
5627 5.540525000000000944e+01 8.869031011668496944e+00
5628 5.551449999999999818e+01 8.334148886134084222e+00
5629 5.378562500000000313e+01 8.636658515337215292e+00
5630 5.548950000000000671e+01 8.916565582176243510e+00
5631 5.468500000000000227e+01 8.926697249333036766e+00
5632 5.721262500000000273e+01 9.095556045635520448e+00
5633 5.505637500000000273e+01 9.048841679908365521e+00
5634 5.540437499999999460e+01 9.304474706319904698e+00
5635 5.590924999999999301e+01 9.006403726567974388e+00
5636 5.552712499999999807e+01 8.643960520642250955e+00
5637 5.366812499999999631e+01 8.927940391751720384e+00
5638 5.562200000000000699e+01 8.602795345118932957e+00
5639 5.729199999999999449e+01 8.638586339066131714e+00
5640 5.618649999999999523e+01 8.596104035768179941e+00
5641 5.684574999999999534e+01 8.269893986907419503e+00
5642 5.347637499999999022e+01 9.395160990068072593e+00
5643 5.373200000000000642e+01 9.095557676003158676e+00
5644 5.426012499999999505e+01 9.087423215696066592e+00
5645 5.296500000000000341e+01 8.554722117053247032e+00
5646 5.459337500000000176e+01 9.399154115759399630e+00
5647 5.500612500000000438e+01 8.623418413754018630e+00
5648 5.474499999999999744e+01 8.587611443963915292e+00
5649 5.411787500000001216e+01 8.291798595671018290e+00
5650 5.479975000000001017e+01 8.540401755680905538e+00
5651 5.667587499999999778e+01 8.133084029208838217e+00
5652 5.722274999999999778e+01 7.787162728952536028e+00
5653 5.618162499999998971e+01 7.720321914712937605e+00
5654 5.535349999999999682e+01 7.152157550348005266e+00
5655 5.451237499999999869e+01 7.275390564983220010e+00
5656 5.359362500000000296e+01 8.159062574327817785e+00
5657 5.298662499999999653e+01 7.417620693190429826e+00
5658 5.531837500000000318e+01 7.968277423119559444e+00
5659 5.685962499999999409e+01 7.485336603022395785e+00
5660 5.454237500000000693e+01 7.889245533750160355e+00
5661 5.363462500000001398e+01 7.767924306357321562e+00
5662 5.427437499999999204e+01 7.546456912720490351e+00
5663 5.446000000000000796e+01 8.231008248158302010e+00
5664 5.543937499999999829e+01 7.609067594278346114e+00
5665 5.782450000000000045e+01 7.750930051048711356e+00
5666 5.703087500000000176e+01 8.099822502757195508e+00
5667 5.627862500000000523e+01 8.714507118050157430e+00
5668 5.640437500000000881e+01 8.472536439390323082e+00
5669 5.661387500000000017e+01 8.346812163630008996e+00
5670 5.565250000000000341e+01 8.343035744709474955e+00
5671 5.574087499999999551e+01 8.216556090140311852e+00
5672 5.612325000000000585e+01 7.728835347963980418e+00
5673 5.765750000000000597e+01 7.248254895576589973e+00
5674 5.502375000000000682e+01 7.792554603093102550e+00
5675 5.641550000000000864e+01 7.209020371642044012e+00
5676 5.548275000000000290e+01 7.584847460047400070e+00
5677 5.463337500000000801e+01 7.584595529215572896e+00
5678 5.592374999999999829e+01 8.340329200918120023e+00
5679 5.626424999999999699e+01 7.227243360088097646e+00
5680 5.525287499999999596e+01 8.070287786143184761e+00
5681 5.555112499999999187e+01 7.469963335413492445e+00
5682 5.475712500000000205e+01 7.611412550484427442e+00
5683 5.451324999999999932e+01 7.671450043729509005e+00
5684 5.423549999999999471e+01 7.710191321799348074e+00
5685 5.529300000000000637e+01 7.610001026609653607e+00
5686 5.509912500000000080e+01 7.598446003619547362e+00
5687 5.583924999999999983e+01 8.158909408872457192e+00
5688 5.661037500000000477e+01 7.840292540654773212e+00
5689 5.549250000000000682e+01 7.856749075237797975e+00
5690 5.762725000000000364e+01 7.704668912723472651e+00
5691 5.492100000000000648e+01 8.122711056429988474e+00
5692 5.633749999999999858e+01 8.640222228406511107e+00
5693 5.659812500000000313e+01 8.125562367917796180e+00
5694 5.601562500000000711e+01 8.045095831346376514e+00
5695 5.570275000000000176e+01 7.825093195830801207e+00
5696 5.531074999999999875e+01 8.005602572866548527e+00
5697 5.533387499999999193e+01 7.578529391143236538e+00
5698 5.433237500000000608e+01 8.020718976768659303e+00
5699 5.417374999999999829e+01 7.876604730842945656e+00
5700 5.536650000000000205e+01 8.192021509142294988e+00
5701 5.423512499999999648e+01 7.824779189052037509e+00
5702 5.292824999999999847e+01 8.211570277948517571e+00
5703 5.400737500000000324e+01 8.444751023079179575e+00
5704 5.612287500000000051e+01 8.243646095701334886e+00
5705 5.504800000000000182e+01 7.479219459191578601e+00
5706 5.685962499999999409e+01 7.216708113679454861e+00
5707 5.589887500000000387e+01 7.990090267476448460e+00
5708 5.811374999999999602e+01 7.638062016453354808e+00
5709 5.823087499999999750e+01 7.173583652535310939e+00
5710 5.861537500000000733e+01 7.239832717632146419e+00
5711 5.887637499999999591e+01 7.921705452697471728e+00
5712 5.745937500000000142e+01 7.856648331066298674e+00
5713 5.643262499999999449e+01 7.457145719328331701e+00
5714 5.661487499999999784e+01 8.332492728840023233e+00
5715 5.725000000000000000e+01 7.589121430952992853e+00
5716 5.837324999999999875e+01 7.695248880701487160e+00
5717 5.676124999999999687e+01 7.497033458621316093e+00
5718 5.704950000000000898e+01 8.180048679943780598e+00
5719 5.892424999999999358e+01 7.494871295905453756e+00
5720 5.819950000000000756e+01 7.620317884199450553e+00
5721 5.717287499999999767e+01 7.185891618819606030e+00
5722 5.553062500000000057e+01 7.285424579977949122e+00
5723 5.601562500000000000e+01 7.513901805440157844e+00
5724 5.515162499999999568e+01 8.414014148537955151e+00
5725 5.717512499999999420e+01 7.990998612574768956e+00
5726 5.578612499999999841e+01 8.295219126546440336e+00
5727 5.531937499999999375e+01 8.216868830220356301e+00
5728 5.618512499999999932e+01 8.384280737333517308e+00
5729 5.543399999999999750e+01 8.329580547287481096e+00
5730 5.575337500000000546e+01 8.178339163106215892e+00
5731 5.583312500000000256e+01 8.504332824797124601e+00
5732 5.637687499999999829e+01 7.947677173311197940e+00
5733 5.560149999999999437e+01 8.538970449869820456e+00
5734 5.476887500000000131e+01 8.785636638210794658e+00
5735 5.689249999999999119e+01 8.428592590848131394e+00
5736 5.657362499999999983e+01 8.069766002914635195e+00
5737 5.635149999999999437e+01 7.964243343296963928e+00
5738 5.440150000000000574e+01 8.104852917388445377e+00
5739 5.567637499999999307e+01 8.057624952369454974e+00
5740 5.569700000000000273e+01 7.635466746538812188e+00
5741 5.698049999999999926e+01 8.230585660358562095e+00
5742 5.795537500000000364e+01 7.882363089394376132e+00
5743 5.771224999999999739e+01 8.281875453267664611e+00
5744 5.925949999999999562e+01 8.056384434487345203e+00
5745 5.743700000000000472e+01 7.975591545459183251e+00
5746 5.759962500000000318e+01 7.901707570474680864e+00
5747 5.709275000000000233e+01 7.727600763153302132e+00
5748 5.805974999999999397e+01 7.821670880776530055e+00
5749 5.841812500000000341e+01 7.781607771770039150e+00
5750 5.974662499999999454e+01 7.855559528006065051e+00
5751 6.032975000000000421e+01 8.099405049041410010e+00
5752 5.917224999999999824e+01 8.379636147288110237e+00
5753 6.086612499999999670e+01 7.624789852508846444e+00
5754 5.808262499999999307e+01 8.613681676803295773e+00
5755 5.837962499999999721e+01 8.478168620303376812e+00
5756 5.955649999999999977e+01 7.717565795799864681e+00
5757 5.966924999999999812e+01 8.138754524553341696e+00
5758 5.987899999999999778e+01 7.692013530685576583e+00
5759 5.851350000000000762e+01 7.710662799818184254e+00
5760 5.924799999999999756e+01 7.626892089016337195e+00
5761 5.862149999999999750e+01 7.443021738094682149e+00
5762 5.727587499999999920e+01 7.073751412434696739e+00
5763 5.806350000000000477e+01 7.851387415212039755e+00
5764 5.944549999999999557e+01 7.749135971997135108e+00
5765 6.094225000000000136e+01 7.097735459175517292e+00
5766 5.959437499999999943e+01 7.289652666488772859e+00
5767 5.839437499999999659e+01 8.204597163971358853e+00
5768 5.815550000000000352e+01 7.707692154189214939e+00
5769 5.906250000000000000e+01 7.966202812507349407e+00
5770 5.965637500000000415e+01 7.650155363899275862e+00
5771 5.950087499999999352e+01 7.535706707149095074e+00
5772 5.948487499999999528e+01 7.881928345980560913e+00
5773 6.048837499999999068e+01 6.779550448171092647e+00
5774 5.896387500000000870e+01 7.535377019510826280e+00
5775 5.943475000000000108e+01 7.698666168463046411e+00
5776 6.020450000000000301e+01 7.590440447530037993e+00
5777 5.928000000000000824e+01 7.917367401005209970e+00
5778 5.923775000000000546e+01 8.037428080451949342e+00
5779 5.923212499999999636e+01 7.912080043036842980e+00
5780 5.817562500000001080e+01 7.796508350973330614e+00
5781 5.793400000000000460e+01 7.604428826759441762e+00
5782 5.837412499999999937e+01 7.472622967450710973e+00
5783 5.838000000000000256e+01 7.195710406207297183e+00
5784 5.966487500000000210e+01 6.886395922027855221e+00
5785 5.856937500000000085e+01 7.833684599490643663e+00
5786 5.808375000000000199e+01 8.135971653231559131e+00
5787 5.761375000000000313e+01 8.093962788226017224e+00
5788 5.665274999999999750e+01 8.235423692709288090e+00
5789 5.798362500000000352e+01 7.999249197068239781e+00
5790 5.747587500000000205e+01 8.319602427094810793e+00
5791 5.928062500000000057e+01 8.048100356096268726e+00
5792 5.787862499999999244e+01 7.923539242222939372e+00
5793 5.713862499999999756e+01 8.260123124342449330e+00
5794 5.536899999999999267e+01 8.911464887295466042e+00
5795 5.527637500000000159e+01 8.548477627510461474e+00
5796 5.510575000000000045e+01 9.133465387912053757e+00
5797 5.681650000000000489e+01 8.236447943060770882e+00
5798 5.686587500000000261e+01 7.974640678499055113e+00
5799 5.609225000000000705e+01 8.323445618308412008e+00
5800 5.419937499999999631e+01 8.274158270893593681e+00
5801 5.633474999999999966e+01 8.820218406716891835e+00
5802 5.535999999999999233e+01 7.735922060426926983e+00
5803 5.578549999999999898e+01 8.575668408716023094e+00
5804 5.595600000000000307e+01 8.300011873108976701e+00
5805 5.615637499999999704e+01 8.829714197557407829e+00
5806 5.714287500000001074e+01 8.147770629590763036e+00
5807 5.718375000000001052e+01 7.984362675626496930e+00
5808 5.511724999999999142e+01 8.369097102118454146e+00
5809 5.653525000000000489e+01 7.972652855523530313e+00
5810 5.735175000000000267e+01 7.380232596584439086e+00
5811 5.870674999999999955e+01 8.378914812175111138e+00
5812 5.722975000000000989e+01 8.015631099900211609e+00
5813 5.730550000000000210e+01 8.688045542223521878e+00
5814 5.931900000000000972e+01 8.208489694365217915e+00
5815 5.819100000000000250e+01 8.355661525651335353e+00
5816 5.853162500000000534e+01 7.892806685396955402e+00
5817 5.921274999999999267e+01 8.068706947503267557e+00
5818 5.957775000000000887e+01 7.549854275808076665e+00
5819 5.890837499999999949e+01 7.631486949510355444e+00
5820 5.863174999999999670e+01 7.926590855212441333e+00
5821 5.891887499999998568e+01 8.123233362625491338e+00
5822 5.831437500000000540e+01 7.759729583999488867e+00
5823 5.844924999999999926e+01 7.549392675800980612e+00
5824 5.865550000000000352e+01 7.643568115170427113e+00
5825 5.909687500000000426e+01 7.780429646389836584e+00
5826 5.757799999999999585e+01 7.571650346440331525e+00
5827 5.752237499999999670e+01 7.407058516917958357e+00
5828 5.645812500000000256e+01 7.897052247590353957e+00
5829 5.596962500000000773e+01 7.466575384123357750e+00
5830 5.803400000000000603e+01 7.575140708264103573e+00
5831 5.665937500000001137e+01 7.415874246627761401e+00
5832 5.781862500000000438e+01 6.948886718248244776e+00
5833 5.779362499999999869e+01 6.672630260384345924e+00
5834 5.629187500000000455e+01 6.706797096596993413e+00
5835 5.859899999999999665e+01 6.648231176880808668e+00
5836 5.760225000000000506e+01 6.777982440294271882e+00
5837 5.755437499999998607e+01 7.385586738154041875e+00
5838 5.792587499999999068e+01 7.574121806432205339e+00
5839 5.701124999999999687e+01 7.336066343650220034e+00
5840 5.633250000000000313e+01 7.347397192203508176e+00
5841 5.721874999999999289e+01 7.616761395004932211e+00
5842 5.859100000000000108e+01 7.691387917258495577e+00
5843 5.769400000000000972e+01 7.198456941855663871e+00
5844 5.672887500000000216e+01 7.575094100978012612e+00
5845 5.475799999999999557e+01 8.061440891676872056e+00
5846 5.473625000000000540e+01 8.036258573937718808e+00
5847 5.528287500000000421e+01 8.094041312204421246e+00
5848 5.380887500000000045e+01 7.977603982081453715e+00
5849 5.578087499999998755e+01 7.974157370134594025e+00
5850 5.677387500000000387e+01 8.160857429364996918e+00
5851 5.539474999999999483e+01 8.025358317058964630e+00
5852 5.452162500000000023e+01 7.772579281393459105e+00
5853 5.496537499999999454e+01 8.035803277242845155e+00
5854 5.559074999999999989e+01 7.785572032110902541e+00
5855 5.465187499999999687e+01 7.363130150107485505e+00
5856 5.563687499999999631e+01 8.319200677945080002e+00
5857 5.539250000000000540e+01 8.175086062238118956e+00
5858 5.605512499999999676e+01 7.412894438151123033e+00
5859 5.626837500000000603e+01 7.774451103891314219e+00
5860 5.537549999999999528e+01 8.358528464613252495e+00
5861 5.607537500000000108e+01 7.876316931427841617e+00
5862 5.667337500000000006e+01 7.421709818030267414e+00
5863 5.617074999999999818e+01 7.544289770974965670e+00
5864 5.598250000000000881e+01 7.536378104733069350e+00
5865 5.442250000000000654e+01 6.964191625738052061e+00
5866 5.609387500000000415e+01 7.314804169963942115e+00
5867 5.577737500000000637e+01 7.508066836612928618e+00
5868 5.567674999999999841e+01 7.702133788661262415e+00
5869 5.511150000000000659e+01 7.604996601741515150e+00
5870 5.711175000000000068e+01 7.675500353702519263e+00
5871 5.803962500000000091e+01 7.462115760496272898e+00
5872 5.798449999999999704e+01 7.481953868308732325e+00
5873 5.709312500000000057e+01 7.273612420157665959e+00
5874 5.532337500000000574e+01 8.292662566121139278e+00
5875 5.646537500000000875e+01 7.293756276641471636e+00
5876 5.497112500000000068e+01 7.811874261815909826e+00
5877 5.497712500000000091e+01 6.921527961813913166e+00
5878 5.747899999999999210e+01 6.976902943821133185e+00
5879 5.678462499999999835e+01 6.746995412166580053e+00
5880 5.668287500000000279e+01 6.838889078364400298e+00
5881 5.781062499999998749e+01 6.699942968361512818e+00
5882 5.915200000000000102e+01 6.504670319758719010e+00
5883 5.736787499999999795e+01 6.710887914979795532e+00
5884 5.641000000000000369e+01 7.298663597707459871e+00
5885 5.798312499999999403e+01 7.254054227287101142e+00
5886 5.969299999999999784e+01 7.195779218576679348e+00
5887 5.893437500000000284e+01 6.789430514910427483e+00
5888 5.965100000000000335e+01 6.590255713930984527e+00
5889 5.935962500000000119e+01 6.425408873024879952e+00
5890 5.831062500000000171e+01 7.043726872050538823e+00
5891 5.828849999999999909e+01 6.751385404122622447e+00
5892 5.964462499999999778e+01 6.751200376917935841e+00
5893 5.992012500000000585e+01 6.805197534416019600e+00
5894 6.132262500000000216e+01 6.181253012985868267e+00
5895 5.975462499999999721e+01 6.406522601364712521e+00
5896 5.955874999999999631e+01 6.534420445203040551e+00
5897 6.101924999999999955e+01 6.541795149149620237e+00
5898 5.818962500000000659e+01 7.125804414979888257e+00
5899 5.981337499999999352e+01 6.551834191987529366e+00
5900 6.014062500000000000e+01 6.342011145768104541e+00
5901 6.303524999999999068e+01 6.275921562682049704e+00
5902 6.120399999999999352e+01 6.343601729794359656e+00
5903 6.282837499999999409e+01 5.756456388638487631e+00
5904 6.101899999999999835e+01 6.136879823554474811e+00
5905 5.789950000000000330e+01 6.484909003312998799e+00
5906 5.960837500000000233e+01 6.392823818395659607e+00
5907 6.017637500000000728e+01 6.272906460867789136e+00
5908 5.776912500000000250e+01 6.840402131905102046e+00
5909 5.965124999999999034e+01 6.841081520285187345e+00
5910 5.830287500000000023e+01 7.199576544486617102e+00
5911 6.035774999999999579e+01 7.336534401434882113e+00
5912 5.883850000000000335e+01 7.548803860132411003e+00
5913 5.807687500000000114e+01 7.371396408664499411e+00
5914 6.028499999999999659e+01 7.247027685972366129e+00
5915 6.029950000000000188e+01 7.487886306812489678e+00
5916 6.156612499999999244e+01 7.244717805144094136e+00
5917 5.832450000000000045e+01 7.465805574417271551e+00
5918 5.861874999999999858e+01 7.781552612087608622e+00
5919 5.621925000000000239e+01 7.130389903763151516e+00
5920 5.753387499999999477e+01 7.402797120087234006e+00
5921 5.708837499999999920e+01 6.934796419005166079e+00
5922 5.535762499999999875e+01 7.309909938607100699e+00
5923 5.718437500000000284e+01 6.512761395755786609e+00
5924 5.446675000000000466e+01 7.801790216734715067e+00
5925 5.521249999999999858e+01 7.872147620328902029e+00
5926 5.644124999999999659e+01 7.601044865983064724e+00
5927 5.541212499999999608e+01 7.328120535046612538e+00
5928 5.489849999999999852e+01 7.882542481252479583e+00
5929 5.639500000000000313e+01 7.074798356225425522e+00
5930 5.694237499999999130e+01 7.464868958029127199e+00
5931 5.661925000000000097e+01 8.018803284604722137e+00
5932 5.587912500000000193e+01 8.047154925106877243e+00
5933 5.740400000000000347e+01 7.286898206284343260e+00
5934 5.866587499999999977e+01 7.428800227908397780e+00
5935 5.838137500000000557e+01 7.574646511837820562e+00
5936 5.613412499999999739e+01 8.144278180180970494e+00
5937 5.703587499999999011e+01 7.844520490917330058e+00
5938 5.585062500000000085e+01 7.880421823928390523e+00
5939 5.620362500000000239e+01 7.599475327155608362e+00
5940 5.690299999999999869e+01 7.839121315555715341e+00
5941 5.560674999999999812e+01 7.612150837127932057e+00
5942 5.751299999999999812e+01 7.278169773370225748e+00
5943 5.721762500000000529e+01 8.454263700452978370e+00
5944 5.805837499999999807e+01 7.823947790552852943e+00
5945 5.817437499999999773e+01 8.294339095388908234e+00
5946 5.729624999999999346e+01 7.852019345664367656e+00
5947 5.766474999999999795e+01 8.293405342782149248e+00
5948 5.594550000000000267e+01 8.259217218508057456e+00
5949 5.758824999999999505e+01 7.516929353029565775e+00
5950 5.572750000000000625e+01 8.012753262378044639e+00
5951 5.665087499999999920e+01 7.741993264087218662e+00
5952 5.701637500000000358e+01 7.628014942748661653e+00
5953 5.583624999999999261e+01 7.766227830223466633e+00
5954 5.559425000000000239e+01 7.929673735702339243e+00
5955 5.681687500000000313e+01 7.759702663112928889e+00
5956 5.443825000000000358e+01 7.969287720583156265e+00
5957 5.535887500000000472e+01 7.442456706368662189e+00
5958 5.685525000000000517e+01 8.199538618403323653e+00
5959 5.625625000000000142e+01 7.282289369486596442e+00
5960 5.521700000000000585e+01 6.598655911907362892e+00
5961 5.733787500000000392e+01 7.225385594030388603e+00
5962 5.554250000000000398e+01 7.500507789060017139e+00
5963 5.383075000000000188e+01 7.611142421538142244e+00
5964 5.544912499999999511e+01 7.151358873138857319e+00
5965 5.341174999999999073e+01 7.269015639492563352e+00
5966 5.459300000000000352e+01 7.306614441295640638e+00
5967 5.506462499999999949e+01 7.892654700213158847e+00
5968 5.582512499999999278e+01 7.223021587772104901e+00
5969 5.657874999999999943e+01 7.398458466443362802e+00
5970 5.522274999999999778e+01 7.259543506976695149e+00
5971 5.409437499999999943e+01 7.465224596708184279e+00
5972 5.610662499999999397e+01 7.305371593768989591e+00
5973 5.511587499999999551e+01 7.563969378816380207e+00
5974 5.455574999999999619e+01 7.883704910585345615e+00
5975 5.439775000000000205e+01 7.889980677158688671e+00
5976 5.453812500000000085e+01 7.548207043806620220e+00
5977 5.336512499999999193e+01 7.742954277998278734e+00
5978 5.300300000000000011e+01 7.607783608745717352e+00
5979 5.270449999999999591e+01 7.267390711252559754e+00
5980 5.443737500000000296e+01 7.368424345936984921e+00
5981 5.286375000000000313e+01 7.314684762837527998e+00
5982 5.309649999999999892e+01 7.469242213906307271e+00
5983 5.324537500000000279e+01 6.380192047309145131e+00
5984 5.435125000000000739e+01 6.378600705557411210e+00
5985 5.360462499999999864e+01 6.737354706080633804e+00
5986 5.226312500000000227e+01 6.788470675153710943e+00
5987 5.259637500000000188e+01 6.969981852867113581e+00
5988 5.330674999999999386e+01 7.074729097618332574e+00
5989 5.223974999999999369e+01 6.598016931600547252e+00
5990 5.483612500000000267e+01 7.142488052224650552e+00
5991 5.457600000000000051e+01 6.618494173526181079e+00
5992 5.458025000000000659e+01 6.689746752844048849e+00
5993 5.470374999999999943e+01 6.986717621114188148e+00
5994 5.224275000000000091e+01 7.102827352430685082e+00
5995 5.335024999999999551e+01 7.326371099813842491e+00
5996 5.310962500000000119e+01 7.656153031911448359e+00
5997 5.089337499999999892e+01 7.854679683828416081e+00
5998 5.331312500000000654e+01 7.512226474715858693e+00
5999 5.315975000000000250e+01 7.833208459720544248e+00
6000 5.167575000000000074e+01 8.117678500789958562e+00
6001 5.516199999999999193e+01 7.078167859693636821e+00
6002 5.446937499999999943e+01 6.945834538451578943e+00
6003 5.418562500000000171e+01 6.808412030205492016e+00
6004 5.270350000000000534e+01 6.885873181285725231e+00
6005 5.418875000000000597e+01 6.907997581494763395e+00
6006 5.267312499999999886e+01 6.116039995979576815e+00
6007 5.269837499999999864e+01 6.815367832006344884e+00
6008 5.254012500000000330e+01 6.980137401131288222e+00
6009 5.333675000000000210e+01 6.479394338376658347e+00
6010 5.372525000000000261e+01 6.338303493813427281e+00
6011 5.136512500000000614e+01 6.887201854793561395e+00
6012 5.141900000000000404e+01 6.884674009620933788e+00
6013 5.127862499999999812e+01 6.063541072821793776e+00
6014 5.134525000000000006e+01 6.534416633655027340e+00
6015 5.207287500000000335e+01 5.837098370652311630e+00
6016 5.190324999999999989e+01 6.514502596970662474e+00
6017 5.260175000000000267e+01 6.462284524333286484e+00
6018 5.067087500000000233e+01 6.954111332148907643e+00
6019 5.105912500000000165e+01 7.393250544072063057e+00
6020 5.252974999999999994e+01 7.519219282424703721e+00
6021 5.220774999999999721e+01 7.191382098886658802e+00
6022 5.430737500000000750e+01 7.146612328879807130e+00
6023 5.437024999999999864e+01 7.516396906825604241e+00
6024 5.367162499999999881e+01 7.794427596722345086e+00
6025 5.143862499999999471e+01 7.472654040185243929e+00
6026 5.333125000000000426e+01 7.658652059415383739e+00
6027 5.409174999999999756e+01 7.823419534381209850e+00
6028 5.365187500000000398e+01 7.464076161935372156e+00
6029 5.543587500000000290e+01 7.862371943387814532e+00
6030 5.347287500000000193e+01 7.907806345704974760e+00
6031 5.313587499999999864e+01 7.283300019216691901e+00
6032 5.206787500000000080e+01 7.889668009170086371e+00
6033 5.470050000000000523e+01 7.658758966454682238e+00
6034 5.303725000000000023e+01 7.926065048208821295e+00
6035 5.333925000000000693e+01 7.418339095086412982e+00
6036 5.225012499999999704e+01 7.234045169452003599e+00
6037 4.928562500000000313e+01 7.452149891007754157e+00
6038 5.073662499999999653e+01 7.673005308664712310e+00
6039 5.113775000000000404e+01 7.734648040130042368e+00
6040 5.060637499999999989e+01 7.694534283619566040e+00
6041 5.216275000000000261e+01 7.562436827732017086e+00
6042 5.093412500000000165e+01 7.749811734482449310e+00
6043 5.086225000000000307e+01 7.191021788813289461e+00
6044 5.217687500000000256e+01 7.970313518060118341e+00
6045 5.165700000000000358e+01 7.501115081689521347e+00
6046 4.974725000000000819e+01 8.437205112902464776e+00
6047 5.011100000000000421e+01 8.123469153862158620e+00
6048 5.033049999999999358e+01 7.869900396447212287e+00
6049 5.183450000000000557e+01 8.330491233264698536e+00
6050 5.012724999999999653e+01 7.970007110156019259e+00
6051 4.998887500000000017e+01 8.129116039039660180e+00
6052 5.109962500000000318e+01 7.108794221195101848e+00
6053 5.342149999999999466e+01 6.969058069423729407e+00
6054 5.159024999999999750e+01 7.742285026378677770e+00
6055 5.470087499999999636e+01 7.079775467479308304e+00
6056 5.314200000000001012e+01 6.611180908128289069e+00
6057 5.154887500000000244e+01 7.347059121337043308e+00
6058 5.390637500000001125e+01 7.306800813149820328e+00
6059 5.234499999999999886e+01 7.242154535253995107e+00
6060 5.274087500000000261e+01 7.056293906943778005e+00
6061 5.231399999999999295e+01 7.188433315490239117e+00
6062 5.278575000000000017e+01 7.434871366889106881e+00
6063 5.208149999999999835e+01 7.901349635505315661e+00
6064 5.045400000000000063e+01 8.367302468164396601e+00
6065 4.963549999999999329e+01 8.206273598595162255e+00
6066 5.102837500000000404e+01 7.891604163875483913e+00
6067 5.009449999999999648e+01 7.316680266691991896e+00
6068 5.132200000000000273e+01 7.245545103285879307e+00
6069 5.197712500000000091e+01 7.481977536548868102e+00
6070 5.025424999999999187e+01 7.097389321411604612e+00
6071 5.156850000000000023e+01 8.077998437112995589e+00
6072 4.939137499999999648e+01 7.779619869283258105e+00
6073 5.159799999999999898e+01 8.058763188293845303e+00
6074 4.997874999999999801e+01 7.915949338499299159e+00
6075 4.967924999999999613e+01 7.960852266226744689e+00
6076 5.233187499999999659e+01 7.612159892725707699e+00
6077 5.091837499999999750e+01 7.694717798467132219e+00
6078 5.102199999999999847e+01 7.026535168114509844e+00
6079 5.166650000000000631e+01 7.436004128982848904e+00
6080 5.191599999999999682e+01 7.509882000154862958e+00
6081 5.438674999999999926e+01 7.771933572859296646e+00
6082 5.287075000000000102e+01 7.537728138649436360e+00
6083 5.380412500000000620e+01 7.325827846644491714e+00
6084 5.336050000000000182e+01 7.162904061464874239e+00
6085 5.293724999999999881e+01 7.964890894477932193e+00
6086 5.002637500000000870e+01 8.386181597085581529e+00
6087 5.398562500000000597e+01 7.070983119715169352e+00
6088 5.212487499999999585e+01 7.731743653272646455e+00
6089 5.051999999999999602e+01 8.068026636823901754e+00
6090 5.264187499999999886e+01 7.460748174692123591e+00
6091 5.110687500000000938e+01 6.976608204917478240e+00
6092 5.151599999999999824e+01 6.536321851297562269e+00
6093 5.208675000000000210e+01 7.163997550141785631e+00
6094 5.238550000000000750e+01 6.956924980729633390e+00
6095 5.243699999999999761e+01 7.038186081122037585e+00
6096 5.316900000000000404e+01 6.773780886624543029e+00
6097 5.146912499999999824e+01 6.913535484010468579e+00
6098 5.435749999999999460e+01 7.025426704122675226e+00
6099 5.106399999999999295e+01 7.239999807924720088e+00
6100 5.061062499999999886e+01 6.471804223267022316e+00
6101 4.961137500000000244e+01 6.776014541051906370e+00
6102 5.150000000000000000e+01 6.570602160380736301e+00
6103 5.034987500000001148e+01 6.831183342395508618e+00
6104 5.205050000000000665e+01 6.761651822964562797e+00
6105 5.077437499999999915e+01 7.278574896866615518e+00
6106 5.146412499999999568e+01 6.561451357734953582e+00
6107 4.927587500000000631e+01 6.889125732443986294e+00
6108 5.163212500000000205e+01 6.761956383966984951e+00
6109 5.300812499999999972e+01 6.586905413008590671e+00
6110 5.156537499999999596e+01 6.561711254832604645e+00
6111 5.137437500000000057e+01 7.154827858554449804e+00
6112 5.195362500000000239e+01 6.360626288290867514e+00
6113 5.218237500000000040e+01 6.945827767303682343e+00
6114 4.873037500000000222e+01 6.207320932116920709e+00
6115 4.819225000000000136e+01 7.706605682687904135e+00
6116 4.766787499999999511e+01 7.280671100243567118e+00
6117 5.070037500000000108e+01 7.175279460884911309e+00
6118 4.680187499999999545e+01 7.187491977033565682e+00
6119 4.772487500000000438e+01 6.977879059565441189e+00
6120 4.886699999999999733e+01 6.733856913946122624e+00
6121 4.800562500000000199e+01 7.508703784895025102e+00
6122 4.752912500000000051e+01 7.225335332697153667e+00
6123 4.607475000000000165e+01 7.114798593315027730e+00
6124 4.463149999999999551e+01 7.506399940217679756e+00
6125 4.425200000000000244e+01 7.608710255358657193e+00
6126 4.679824999999999591e+01 7.480603160737608448e+00
6127 4.618724999999999170e+01 7.466313449316032802e+00
6128 4.822800000000000153e+01 7.459948734743422349e+00
6129 4.776062500000000455e+01 7.628496694011662527e+00
6130 5.135725000000000762e+01 7.688018364129177940e+00
6131 4.941049999999999898e+01 6.913918608954694456e+00
6132 4.982137500000000330e+01 6.954340514962353836e+00
6133 4.821487500000000637e+01 7.207035016733432720e+00
6134 5.036612499999999670e+01 6.683622542822257984e+00
6135 4.881387499999999591e+01 8.036695018860170237e+00
6136 5.039437500000000369e+01 7.106010851159521025e+00
6137 4.940062499999999801e+01 7.464007393689188419e+00
6138 5.144087500000000546e+01 6.984756946911027775e+00
6139 4.905025000000000546e+01 6.769734013769484804e+00
6140 5.093350000000000932e+01 7.216250762168676225e+00
6141 5.227012500000000017e+01 6.868575280847687203e+00
6142 5.335412500000000335e+01 6.992390150275646477e+00
6143 5.168262499999999449e+01 7.788723172272645101e+00
6144 5.136312500000000369e+01 7.278435847671659076e+00
6145 5.131762499999999960e+01 6.972417947118263903e+00
6146 5.233687500000000625e+01 6.688178333441915591e+00
6147 5.253287500000000421e+01 6.824918194192650667e+00
6148 5.144225000000000136e+01 7.057922009057445045e+00
6149 5.291424999999999557e+01 6.763182294023095231e+00
6150 5.133900000000000574e+01 6.887260240835973768e+00
6151 5.235850000000000648e+01 7.260117190858559333e+00
6152 5.529124999999999801e+01 6.236785719999324407e+00
6153 5.422937500000000455e+01 6.744263842651536223e+00
6154 5.278399999999999892e+01 6.490034112487389706e+00
6155 5.469112499999999955e+01 6.056879013871077078e+00
6156 5.381425000000000125e+01 6.323370167358344673e+00
6157 5.339549999999999130e+01 6.696512434189157759e+00
6158 5.015437499999999460e+01 6.909290737698544405e+00
6159 5.330600000000000449e+01 6.546936588015802805e+00
6160 5.313237500000000324e+01 6.888844006656476893e+00
6161 5.000037499999999824e+01 6.787224533861161646e+00
6162 5.106062500000000171e+01 7.516344469590710453e+00
6163 5.040574999999999761e+01 7.148530130274159511e+00
6164 5.059887499999999960e+01 7.587562490347072419e+00
6165 4.858799999999999386e+01 7.637304215984851652e+00
6166 4.787787499999999596e+01 7.588101546248037899e+00
6167 4.992999999999999972e+01 7.168543333987037691e+00
6168 4.952312500000000028e+01 7.170498567127104650e+00
6169 4.868262500000000159e+01 7.464579735192522492e+00
6170 4.794774999999999920e+01 7.256882870226547766e+00
6171 4.984125000000000227e+01 7.434061521869286260e+00
6172 4.814362500000000011e+01 7.346904973221503710e+00
6173 4.935725000000000051e+01 7.446469349526490866e+00
6174 4.791262500000000557e+01 6.816663933739645742e+00
6175 4.857612500000000466e+01 7.544538561596850101e+00
6176 4.857099999999999795e+01 7.490567549842267248e+00
6177 4.799437499999999801e+01 7.666584747170468006e+00
6178 4.625187499999999829e+01 7.915421005933410470e+00
6179 4.786750000000000682e+01 8.072286819730823737e+00
6180 4.751462499999999523e+01 7.814597384337651498e+00
6181 4.895137499999999875e+01 8.125607852142316290e+00
6182 4.906112500000000409e+01 7.703629571583246793e+00
6183 4.701050000000000040e+01 8.025067852127481416e+00
6184 4.950499999999999545e+01 7.298804551089171255e+00
6185 4.851487500000001063e+01 7.059405863008011650e+00
6186 4.918325000000000102e+01 7.533445944897161795e+00
6187 4.837987500000000551e+01 8.036369322565500184e+00
6188 4.926624999999999943e+01 7.275881672841271630e+00
6189 4.846050000000000324e+01 7.221610106565570675e+00
6190 4.796987500000000182e+01 7.254168571926204123e+00
6191 4.776137500000000102e+01 6.858324310048108607e+00
6192 4.849349999999999739e+01 7.531296757116265006e+00
6193 4.766375000000000739e+01 7.262011850526511658e+00
6194 4.876887499999999420e+01 7.720198949908731123e+00
6195 4.765075000000000216e+01 8.027035559108199436e+00
6196 4.757450000000000045e+01 8.245784582136497676e+00
6197 4.813387500000000330e+01 8.584638941951599378e+00
6198 4.591037499999999483e+01 8.764077894553244263e+00
6199 4.675375000000000369e+01 8.309367414908157556e+00
6200 4.603137500000000415e+01 7.758561742394453731e+00
6201 4.485199999999999676e+01 7.622286170746280121e+00
6202 4.610287500000000449e+01 8.021822547427852612e+00
6203 4.672050000000000125e+01 7.638365313092192466e+00
6204 4.516437499999999972e+01 6.499618899735343014e+00
6205 4.569937499999999631e+01 6.750302650477745026e+00
6206 4.399387500000000273e+01 7.531496144188209563e+00
6207 4.687887500000000074e+01 7.200408034092363962e+00
6208 4.693675000000000352e+01 6.358088207034995776e+00
6209 4.661237500000000722e+01 6.369974972815581005e+00
6210 4.537912499999999483e+01 6.949971304881183976e+00
6211 4.611249999999999716e+01 6.645373811438298084e+00
6212 4.776174999999999926e+01 6.715998024191005555e+00
6213 4.742637500000000017e+01 7.154327597548694406e+00
6214 4.740362499999999812e+01 6.978334547766169571e+00
6215 4.709487500000000182e+01 6.837136152196464423e+00
6216 4.736437500000000256e+01 6.617830016179538255e+00
6217 4.722274999999999778e+01 6.509749828982485553e+00
6218 4.892512499999999420e+01 6.869136409598507242e+00
6219 4.835687500000000227e+01 7.604177541073844360e+00
6220 5.009799999999999898e+01 6.562317035544684707e+00
6221 4.790162499999999568e+01 6.478911552436634302e+00
6222 4.863400000000000034e+01 6.736667160955779110e+00
6223 4.966012500000000074e+01 6.753318888788819585e+00
6224 4.948912499999999426e+01 7.156018953557338413e+00
6225 5.030825000000000102e+01 6.890698240540467090e+00
6226 4.865775000000000006e+01 8.054043665587334644e+00
6227 4.828912499999999852e+01 8.329167825774785427e+00
6228 4.806350000000000477e+01 8.079808419371712347e+00
6229 4.875849999999999795e+01 7.646167616443547033e+00
6230 4.963162499999999966e+01 7.960424853096527364e+00
6231 4.999849999999999994e+01 7.375765093788575477e+00
6232 4.938800000000000523e+01 7.308157843294025291e+00
6233 5.117562499999999659e+01 6.774479497850507848e+00
6234 4.939112500000000949e+01 6.717216532997270839e+00
6235 4.794524999999999437e+01 7.450969814707847583e+00
6236 5.016712500000000574e+01 7.608135282868062177e+00
6237 4.956275000000000119e+01 6.582033283753395914e+00
6238 4.957162499999999739e+01 7.782519237724175198e+00
6239 4.839125000000000654e+01 8.288454593872581100e+00
6240 5.003575000000000728e+01 8.108057396330362820e+00
6241 4.951187499999999631e+01 7.827282507433333869e+00
6242 5.044562499999999972e+01 8.070535218732205252e+00
6243 5.024087499999999551e+01 8.424176622297983030e+00
6244 4.944849999999999568e+01 8.225107738656072698e+00
6245 5.079412500000000108e+01 8.258364351593591834e+00
6246 5.098924999999999841e+01 8.223169203062010268e+00
6247 5.082424999999999216e+01 7.700496864549553067e+00
6248 5.100375000000000369e+01 8.273786479655944603e+00
6249 5.051950000000000074e+01 7.940297593604409343e+00
6250 5.059212499999999579e+01 8.346019808188323452e+00
6251 5.279975000000000307e+01 7.775347626372565379e+00
6252 4.947162500000000307e+01 8.570480439671795736e+00
6253 5.044800000000000040e+01 7.769258641836425561e+00
6254 4.875462499999999721e+01 8.111359927474977027e+00
6255 4.832924999999999471e+01 8.488525703394405042e+00
6256 4.961249999999999716e+01 7.935873445547755090e+00
6257 4.880962499999999693e+01 8.315507675680231969e+00
6258 4.878887499999999733e+01 9.041532612473497821e+00
6259 4.964462500000000489e+01 9.215219981668743898e+00
6260 4.751312499999998806e+01 9.181627744845782146e+00
6261 4.976149999999999807e+01 9.084693400852888345e+00
6262 5.183362500000001205e+01 8.461915324960234130e+00
6263 5.169899999999999807e+01 8.541350229910959158e+00
6264 5.171849999999999881e+01 8.029808652763774646e+00
6265 5.211937499999999091e+01 8.608263480766424891e+00
6266 5.071637499999999932e+01 8.365920148767072462e+00
6267 5.238925000000000409e+01 8.341405906211942778e+00
6268 5.214712500000000261e+01 8.678010348427907417e+00
6269 5.067187500000000711e+01 8.944479397995831249e+00
6270 4.948287500000000705e+01 9.131661865176671000e+00
6271 5.062862499999999955e+01 8.936409368661266228e+00
6272 5.008450000000000557e+01 9.127840316512443763e+00
6273 5.017124999999999346e+01 8.952961723205760336e+00
6274 5.168887500000000301e+01 9.059188337051606865e+00
6275 5.089812499999999318e+01 8.617088598820476619e+00
6276 5.124187500000000028e+01 8.925602853304747342e+00
6277 5.122212499999999835e+01 8.529633920994022844e+00
6278 4.992662500000000136e+01 9.174322253471745015e+00
6279 4.942300000000000182e+01 9.015097153525301721e+00
6280 4.933187500000000369e+01 8.790994842802028586e+00
6281 5.092699999999999250e+01 8.966128341569731930e+00
6282 5.098424999999998875e+01 8.966102101718309569e+00
6283 5.160450000000000159e+01 9.283330095189439746e+00
6284 5.000624999999999432e+01 9.891938914701579932e+00
6285 4.967074999999999818e+01 9.304701502718263129e+00
6286 5.056400000000000006e+01 9.571280965079855818e+00
6287 4.985962499999999409e+01 8.834721283339778353e+00
6288 5.269412499999999966e+01 8.018749201943645488e+00
6289 5.311350000000000193e+01 8.733555007126248881e+00
6290 5.483399999999999608e+01 8.003046136862511872e+00
6291 5.365762500000000301e+01 8.684182141502841290e+00
6292 5.460374999999999801e+01 8.665279641964099611e+00
6293 5.188575000000000159e+01 9.509866882201217564e+00
6294 5.295799999999999841e+01 8.820133155174017858e+00
6295 5.211787500000000506e+01 8.442177248860145866e+00
6296 5.202349999999999852e+01 8.706563287615267654e+00
6297 5.277599999999999625e+01 8.671436025826402272e+00
6298 5.077424999999999500e+01 9.211066819914917048e+00
6299 5.095624999999999716e+01 9.536607659353375510e+00
6300 5.116712499999999864e+01 9.236435460374952555e+00
6301 5.286799999999999500e+01 9.251462208753812533e+00
6302 5.150487499999999841e+01 8.979740402771778207e+00
6303 4.973812499999999659e+01 9.307864310016119802e+00
6304 4.998074999999999335e+01 9.367921188739659399e+00
6305 5.159187500000000171e+01 9.121180550711176949e+00
6306 5.236675000000000324e+01 9.806283097060143561e+00
6307 5.171237499999999443e+01 9.922741742358654804e+00
6308 4.874587499999999807e+01 9.966672704314206044e+00
6309 4.983424999999999727e+01 9.533386986254543061e+00
6310 5.019474999999999909e+01 9.508968116911399093e+00
6311 4.966649999999999920e+01 9.476365618935878032e+00
6312 4.864187500000000597e+01 9.552486298468156889e+00
6313 4.909987500000001148e+01 9.007717781917452982e+00
6314 4.800487499999999841e+01 9.150131859428139336e+00
6315 4.803812500000000085e+01 9.047180398882398222e+00
6316 5.228725000000000733e+01 8.406969593271258034e+00
6317 5.142875000000000085e+01 8.781550060264844859e+00
6318 5.009412500000000534e+01 8.518668305619833347e+00
6319 4.987162500000000165e+01 9.026464320155863419e+00
6320 5.011587500000000261e+01 8.439497749491486900e+00
6321 4.856787500000000080e+01 9.090657794608256737e+00
6322 4.955062499999999659e+01 9.168942726225138173e+00
6323 5.044012499999999477e+01 8.807905022686828289e+00
6324 5.022862500000000097e+01 8.996053778840856552e+00
6325 5.087624999999999886e+01 9.207504822409134704e+00
6326 5.082562500000000227e+01 8.883686644873110438e+00
6327 5.214662500000000733e+01 7.877988956456264624e+00
6328 5.076050000000000040e+01 8.391023140460880825e+00
6329 5.230074999999999363e+01 8.685661599998441673e+00
6330 5.222874999999999801e+01 9.002300301086243906e+00
6331 5.184312500000000057e+01 8.465961990224258216e+00
6332 5.121974999999999767e+01 8.393581933816307128e+00
6333 5.146712500000000290e+01 8.825724781564508348e+00
6334 5.210887499999999761e+01 9.121767123270132060e+00
6335 5.116825000000000045e+01 8.265924308853033864e+00
6336 4.962525000000000830e+01 8.846251087590013995e+00
6337 5.163812500000000227e+01 8.763304398594280897e+00
6338 5.024600000000000222e+01 8.169656736209910619e+00
6339 4.927912500000000051e+01 8.511240056238682072e+00
6340 5.003437499999999716e+01 8.934959789251816886e+00
6341 4.888949999999999818e+01 8.861530468829862173e+00
6342 4.692824999999999847e+01 8.423515553107117526e+00
6343 4.913749999999999574e+01 7.789957661951700807e+00
6344 5.067175000000000296e+01 7.673535784088550749e+00
6345 5.153737500000000438e+01 7.259063892252007655e+00
6346 5.113900000000001000e+01 7.874187287428461524e+00
6347 4.948750000000000426e+01 8.478094370567596627e+00
6348 5.263412499999999739e+01 7.476282144299521093e+00
6349 5.158424999999999017e+01 7.452552972283221777e+00
6350 5.063499999999999801e+01 8.136380979127022073e+00
6351 4.958962499999999807e+01 7.981817896666577816e+00
6352 5.172087500000000659e+01 7.727048473215491597e+00
6353 5.087537500000000534e+01 7.467007225408107018e+00
6354 5.007475000000000875e+01 7.803521139824475483e+00
6355 4.969225000000000136e+01 8.423074855623537971e+00
6356 4.988837499999999636e+01 8.431383356872517609e+00
6357 5.072200000000000841e+01 8.571707292380555288e+00
6358 4.970437500000000597e+01 8.819448195142191693e+00
6359 4.953287499999999710e+01 9.358074750979598733e+00
6360 4.970137500000000585e+01 9.048308415695546003e+00
6361 5.135699999999999932e+01 8.062321507714138136e+00
6362 4.916475000000000506e+01 7.952408174473785785e+00
6363 5.006187500000000057e+01 7.933383045392542243e+00
6364 5.075012499999999704e+01 8.433547173041830547e+00
6365 5.039287500000001074e+01 8.438758967995346083e+00
6366 5.037137500000000045e+01 8.327763019220521201e+00
6367 4.967074999999999818e+01 8.505786833000078317e+00
6368 4.713437499999999858e+01 8.876232657245239466e+00
6369 4.453500000000000369e+01 8.931191999461772113e+00
6370 4.690437499999999460e+01 9.221188990813326214e+00
6371 4.834874999999999545e+01 8.597658617957419480e+00
6372 4.847437500000000199e+01 8.873877816267636831e+00
6373 4.845474999999999710e+01 9.051808278857185641e+00
6374 4.744312500000000199e+01 8.848462021089984475e+00
6375 4.802237499999999670e+01 8.996073018158915247e+00
6376 5.074362500000000153e+01 9.088716147883420859e+00
6377 5.086787499999999795e+01 9.468888070672388579e+00
6378 4.996337500000000631e+01 8.805927337838806324e+00
6379 4.975237500000000068e+01 8.796074438594574829e+00
6380 5.019400000000000261e+01 8.598281194517889858e+00
6381 5.032724999999999937e+01 8.433735005822596165e+00
6382 4.862012499999999449e+01 8.972590189079843626e+00
6383 4.973299999999999699e+01 8.356671111303830557e+00
6384 4.999675000000000580e+01 8.668839355613730646e+00
6385 4.877262499999999790e+01 8.574645234894378021e+00
6386 4.879387500000000699e+01 8.842983872182051286e+00
6387 4.742187500000000000e+01 8.568217050234071763e+00
6388 4.828262499999999591e+01 8.594208480383569437e+00
6389 4.813287499999999852e+01 8.338795138233212612e+00
6390 4.752000000000000313e+01 9.473062956681433278e+00
6391 4.899062499999999432e+01 8.744010894852367599e+00
6392 4.821875000000000000e+01 8.975283069613320563e+00
6393 4.664837500000000148e+01 9.036762926266620255e+00
6394 4.787850000000000250e+01 9.124435381504435227e+00
6395 5.119562499999999261e+01 9.149025579838918176e+00
6396 4.937387500000000529e+01 8.908573687110180828e+00
6397 4.904862499999999415e+01 9.333572428566505153e+00
6398 4.962562500000000654e+01 9.101988352376466196e+00
6399 4.923650000000000659e+01 9.779456680652048206e+00
6400 4.891412499999999852e+01 9.738095410932357865e+00
6401 4.952674999999999983e+01 1.030357561533555710e+01
6402 5.020275000000000176e+01 9.739465962884590766e+00
6403 5.008437500000000142e+01 9.642970801213019527e+00
6404 4.726612499999999528e+01 9.970905082785707307e+00
6405 4.968299999999999983e+01 9.721066952114874482e+00
6406 4.785824999999999818e+01 9.918174056608780376e+00
6407 4.900562500000000199e+01 9.806348745419819934e+00
6408 4.877862499999999812e+01 9.989783615551782958e+00
6409 4.887662499999999710e+01 9.734619378052071781e+00
6410 4.878312499999999829e+01 1.017012481861318385e+01
6411 4.599737499999999812e+01 9.852995410561543821e+00
6412 4.671912500000000534e+01 9.669941733985362831e+00
6413 4.903574999999999307e+01 9.756230146920863433e+00
6414 4.766412500000000563e+01 9.971798974855131448e+00
6415 4.752449999999999619e+01 1.020625303276133700e+01
6416 4.960837499999999523e+01 9.347075389756781760e+00
6417 4.803187499999999943e+01 9.174211530217290189e+00
6418 4.885399999999999920e+01 8.696486515757383629e+00
6419 5.090300000000000580e+01 8.481517495781636384e+00
6420 4.777637500000000159e+01 9.082609701954988068e+00
6421 4.798412499999999881e+01 8.570910394025938572e+00
6422 4.882137499999999619e+01 8.801907451189023845e+00
6423 5.036737499999999557e+01 9.527372248778615216e+00
6424 4.897950000000000159e+01 9.225232432708674324e+00
6425 4.987725000000000364e+01 9.288184176936173486e+00
6426 5.013012499999999960e+01 8.796015298910743851e+00
6427 4.972362500000000551e+01 8.805006173580849804e+00
6428 5.071162499999999795e+01 8.528608321660509972e+00
6429 5.120550000000000068e+01 8.976088081675667851e+00
6430 4.998537499999999767e+01 8.382250946824896687e+00
6431 5.133162499999999540e+01 8.165832543167100610e+00
6432 5.036237500000000011e+01 9.303460187843922924e+00
6433 5.096450000000000102e+01 8.949809376461599797e+00
6434 5.036362499999999898e+01 8.581735383099786674e+00
6435 4.926862500000000011e+01 8.453031491973566958e+00
6436 5.093175000000000807e+01 7.996653969688665597e+00
6437 4.924637500000000756e+01 7.495157463609211312e+00
6438 4.920762500000000017e+01 8.851590490798637134e+00
6439 4.867274999999999352e+01 8.309742886271360263e+00
6440 4.926637499999999648e+01 8.328190116888954719e+00
6441 4.935900000000000176e+01 8.891825116715352806e+00
6442 4.802662499999999568e+01 8.916002260573225868e+00
6443 5.083487500000001091e+01 8.747166581309166133e+00
6444 5.058387499999999903e+01 9.230307765788303698e+00
6445 4.904274999999999807e+01 9.268856644278596235e+00
6446 5.111874999999999858e+01 8.558238030090510762e+00
6447 4.993962499999999949e+01 9.086540802090027569e+00
6448 4.849687500000000284e+01 9.439692057406951164e+00
6449 5.099612499999999926e+01 9.262477023314113822e+00
6450 5.088800000000000523e+01 8.735601338774564795e+00
6451 5.125162499999999710e+01 9.481577334391513290e+00
6452 4.811149999999999949e+01 1.006884695173682687e+01
6453 4.898475000000000534e+01 9.581357246219738499e+00
6454 4.875775000000000148e+01 9.299351067329240550e+00
6455 4.901474999999999937e+01 9.672571484211811566e+00
6456 5.013987499999999642e+01 9.288842459231497983e+00
6457 4.923999999999999488e+01 9.093067694334513007e+00
6458 4.864249999999999829e+01 9.411711575545119501e+00
6459 4.839699999999999847e+01 8.664568026956104063e+00
6460 5.021725000000000705e+01 9.186657095262534156e+00
6461 4.927300000000000324e+01 9.809109221471132400e+00
6462 4.831450000000000244e+01 9.712297990177194862e+00
6463 4.937912500000000193e+01 9.839007915621973410e+00
6464 4.979525000000000290e+01 9.518161058192252000e+00
6465 5.076575000000001125e+01 9.973218357102059173e+00
6466 5.115524999999999523e+01 1.043338158531007842e+01
6467 4.964549999999999841e+01 9.881175948489126171e+00
6468 5.028449999999999420e+01 1.026888495802976564e+01
6469 5.121562500000000284e+01 1.043174658035733060e+01
6470 5.085637499999999989e+01 9.970597697006276405e+00
6471 4.960725000000000051e+01 9.514171669393371999e+00
6472 5.106950000000000500e+01 9.506190951493136865e+00
6473 5.103087499999999466e+01 1.014558551544324949e+01
6474 5.025037499999999824e+01 9.764597668262981145e+00
6475 4.996449999999999392e+01 9.801406456792308930e+00
6476 4.848212499999999636e+01 9.327667439259499815e+00
6477 4.985062499999999375e+01 1.012172675012998369e+01
6478 5.116562499999999858e+01 9.519462062889733289e+00
6479 5.117862499999999670e+01 9.586036622246281169e+00
6480 5.153212499999999352e+01 9.510120190876762081e+00
6481 5.185812499999999403e+01 9.276573410070220405e+00
6482 5.035025000000000261e+01 9.263977130446592767e+00
6483 5.181375000000000597e+01 8.959130569128205934e+00
6484 5.144112499999999244e+01 9.120122275834457781e+00
6485 5.220549999999999358e+01 9.277219021951026434e+00
6486 5.035500000000000398e+01 9.239677468329183796e+00
6487 5.052199999999999847e+01 9.278715564734699939e+00
6488 4.877875000000000227e+01 9.391026001837472492e+00
6489 4.786637499999999790e+01 9.410247333255744806e+00
6490 4.913987499999999642e+01 9.326840564731545768e+00
6491 4.924512500000000870e+01 9.065490657290528276e+00
6492 4.850800000000000267e+01 9.089350874099865862e+00
6493 4.930525000000000091e+01 9.823549992794736951e+00
6494 4.786387500000000017e+01 9.147075476001706562e+00
6495 4.698112499999999869e+01 9.149268053780140519e+00
6496 4.833287500000000136e+01 9.699277112943617496e+00
6497 4.880324999999999136e+01 9.317065018270909604e+00
6498 4.955312499999998721e+01 9.119108420710428931e+00
6499 5.060087500000000205e+01 9.008853666736509780e+00
6500 4.968137500000000273e+01 8.682521758786259980e+00
6501 5.008637499999999676e+01 9.368479333877877124e+00
6502 4.859237499999999699e+01 9.237717120143745575e+00
6503 4.897987499999999983e+01 8.930721993555271965e+00
6504 4.787962500000000432e+01 9.234479059375621190e+00
6505 4.926462500000000233e+01 8.736893750315203988e+00
6506 4.832012499999999022e+01 8.442714935518186081e+00
6507 4.916637500000000216e+01 8.362712547630515303e+00
6508 5.029325000000000045e+01 8.477177509256103249e+00
6509 4.923612499999999415e+01 8.320482386176410117e+00
6510 4.737349999999999994e+01 8.296654257892154050e+00
6511 4.863162500000000676e+01 8.814792146828924757e+00
6512 4.838600000000000279e+01 8.674889304048782890e+00
6513 4.839812500000000739e+01 8.403849829165908503e+00
6514 4.747537499999999966e+01 9.206191425369498305e+00
6515 4.685637499999999278e+01 9.105798765308668052e+00
6516 4.713912499999999994e+01 9.142578543273330638e+00
6517 4.624250000000000682e+01 9.329204474391158186e+00
6518 4.483474999999999966e+01 9.752659627234383066e+00
6519 4.409775000000000489e+01 1.014204222954812451e+01
6520 4.376849999999999596e+01 1.002211525670853476e+01
6521 4.375249999999999773e+01 9.988607097588731776e+00
6522 4.411225000000000307e+01 1.056284453691038117e+01
6523 4.550849999999999795e+01 1.008923451320762865e+01
6524 4.627524999999999977e+01 9.907143984503683498e+00
6525 4.530449999999999733e+01 9.910918754711895318e+00
6526 4.577299999999999613e+01 9.584790247770161642e+00
6527 4.591749999999999687e+01 9.132263278823600672e+00
6528 4.708187499999999659e+01 9.372390742623883497e+00
6529 4.856949999999999790e+01 8.853111748136921477e+00
6530 4.748387499999999761e+01 9.512668926616855813e+00
6531 4.667937500000000739e+01 9.265491762005774845e+00
6532 4.947712500000000091e+01 9.107229052443551964e+00
6533 4.809687499999999716e+01 9.486423757200174833e+00
6534 4.793412500000000165e+01 9.151012504494891786e+00
6535 4.550212499999999949e+01 9.842595182162165557e+00
6536 4.708687499999999915e+01 9.536013744677168447e+00
6537 4.700162499999999710e+01 8.900427508934434684e+00
6538 4.740924999999999301e+01 9.293293983012024029e+00
6539 4.786200000000000188e+01 9.309712628150773384e+00
6540 4.753374999999999062e+01 9.912047243364385807e+00
6541 4.774812500000000171e+01 9.496195451069961990e+00
6542 4.728037500000000648e+01 9.410450766198549033e+00
6543 4.793199999999999505e+01 9.092322243588267128e+00
6544 4.875012500000000415e+01 9.154783518121654140e+00
6545 4.726987499999999898e+01 8.519229792866950035e+00
6546 4.636537500000000023e+01 8.705165634081691195e+00
6547 4.741425000000000267e+01 9.331480363449172089e+00
6548 4.740625000000000000e+01 9.093663576479366739e+00
6549 4.637750000000000483e+01 9.237436816428028052e+00
6550 4.929200000000000159e+01 8.670719869912762334e+00
6551 4.640762500000000301e+01 9.434827888165044030e+00
6552 4.766399999999999437e+01 9.542129497326580889e+00
6553 4.737500000000000000e+01 9.141878166233128766e+00
6554 4.882450000000000045e+01 8.784145709387452428e+00
6555 4.920512500000000244e+01 8.576048555492899794e+00
6556 5.015737499999998761e+01 8.275088794722801566e+00
6557 4.945587499999999892e+01 9.098249899426914311e+00
6558 4.892275000000000063e+01 9.162211077896943223e+00
6559 4.870112499999999756e+01 8.956265211845943597e+00
6560 4.815162499999999568e+01 8.898167695756070472e+00
6561 4.804574999999999818e+01 8.973330087943242717e+00
6562 4.944112499999999244e+01 8.394561622036725623e+00
6563 5.314375000000000426e+01 8.159169440631657721e+00
6564 5.215012500000000273e+01 8.193063967156723137e+00
6565 5.377862499999999102e+01 8.533461758969618671e+00
6566 5.290612500000000296e+01 8.742963553691154743e+00
6567 5.173700000000000188e+01 8.576752747252307074e+00
6568 5.013837499999999636e+01 8.650661724937396713e+00
6569 5.207362499999999272e+01 9.012741378420709992e+00
6570 5.048562499999999886e+01 9.328505354787381521e+00
6571 5.010312499999999147e+01 9.016743767564975087e+00
6572 5.243012499999999676e+01 8.988946506400059988e+00
6573 5.208900000000000574e+01 8.935608855864272115e+00
6574 4.950112500000000182e+01 9.505818348907254745e+00
6575 4.943237499999999329e+01 9.068461027335169788e+00
6576 4.857825000000000415e+01 9.888669799241831981e+00
6577 4.819299999999999784e+01 9.442707937212714953e+00
6578 4.806212500000000176e+01 9.289188375198442316e+00
6579 4.832812500000000711e+01 8.696986614334981880e+00
6580 4.603962499999999380e+01 9.346665453079877395e+00
6581 4.836787499999999795e+01 9.375754180393801818e+00
6582 4.696224999999999739e+01 9.145908256479367893e+00
6583 4.860725000000000051e+01 9.168138428393600492e+00
6584 4.934737499999999955e+01 8.932162063187549350e+00
6585 4.966687499999999744e+01 8.815451742249054590e+00
6586 4.761500000000000199e+01 8.829329739920805054e+00
6587 4.835074999999999790e+01 8.675130574935888461e+00
6588 4.972500000000000142e+01 8.820741233379992607e+00
6589 5.074012499999999193e+01 8.236665688852612632e+00
6590 4.936512500000000614e+01 8.081354114637711916e+00
6591 5.061487499999999784e+01 8.665888735506118934e+00
6592 5.037012499999999449e+01 7.874453761685432873e+00
6593 4.937075000000000102e+01 8.277781654355679919e+00
6594 4.905112500000000608e+01 8.893220889808251428e+00
6595 4.948825000000000074e+01 8.677901423569380768e+00
6596 5.016287499999999966e+01 8.031517834906543030e+00
6597 4.901200000000000045e+01 7.942811612552572953e+00
6598 4.878949999999999676e+01 7.704100600491922357e+00
6599 4.969287500000000080e+01 7.601538161446134367e+00
6600 4.910437500000000455e+01 8.247743176048032865e+00
6601 4.971212500000000034e+01 8.032638684294337139e+00
6602 5.082399999999999807e+01 8.126921047896921380e+00
6603 5.038625000000001108e+01 7.998501947142194979e+00
6604 5.164162499999999767e+01 8.156159300142247659e+00
6605 5.077199999999999847e+01 7.957585830514175562e+00
6606 5.191862499999999869e+01 7.841435538888710255e+00
6607 5.088537500000000335e+01 8.133374032607678217e+00
6608 5.270587499999999892e+01 7.844146891228634288e+00
6609 5.134575000000000244e+01 7.764227047712958907e+00
6610 5.230962499999999693e+01 7.762184240634002919e+00
6611 5.075199999999999534e+01 7.370416107232345304e+00
6612 4.961212499999999892e+01 8.095423084677037195e+00
6613 5.273137499999999278e+01 8.004477932182515687e+00
6614 5.054549999999999699e+01 7.736836837493730634e+00
6615 4.965324999999999278e+01 7.659517869434570692e+00
6616 4.785087500000000205e+01 7.957023592472995510e+00
6617 4.975950000000000273e+01 8.154908611918958883e+00
6618 4.775175000000000125e+01 7.834450769976635698e+00
6619 5.021587499999999693e+01 8.104711366000140416e+00
6620 4.907725000000000648e+01 7.907111422933629896e+00
6621 5.069237499999999841e+01 8.005475188772173567e+00
6622 4.896799999999998931e+01 8.317532067115820382e+00
6623 4.932950000000000301e+01 8.587602530319507821e+00
6624 4.953037500000000648e+01 8.159576304367577748e+00
6625 4.684649999999999181e+01 8.424849950444221136e+00
6626 4.925087500000000063e+01 7.986220305230244065e+00
6627 4.719662499999999739e+01 8.305053241358352878e+00
6628 4.971237500000000153e+01 7.960631481974081325e+00
6629 5.050412500000000193e+01 8.204346206122817620e+00
6630 4.911812499999999915e+01 7.850871341843010498e+00
6631 4.779987499999999301e+01 8.049775284979814316e+00
6632 4.926225000000000165e+01 8.226006168985499301e+00
6633 4.779887500000000244e+01 8.240186252896343433e+00
6634 4.720149999999999579e+01 7.989286727001978505e+00
6635 4.877749999999999631e+01 8.343565067238943200e+00
6636 4.909462500000000063e+01 8.836997430790439978e+00
6637 4.716437499999999261e+01 8.414212006215844752e+00
6638 4.829687500000000000e+01 8.436166547293378670e+00
6639 4.915637499999999704e+01 8.338384561280253848e+00
6640 5.055725000000001046e+01 8.077045160418350633e+00
6641 4.974649999999999750e+01 8.505811421463564059e+00
6642 4.990612499999998875e+01 8.017984535634367305e+00
6643 5.005250000000000909e+01 8.313225002217851767e+00
6644 5.073624999999999119e+01 7.748261040287522938e+00
6645 4.878450000000000131e+01 8.212136260970709145e+00
6646 4.801837499999999892e+01 8.165890103690280455e+00
6647 4.987450000000000472e+01 8.424393563114794148e+00
6648 4.990787499999999710e+01 8.164718656048220780e+00
6649 5.204437500000000227e+01 8.067463795505799951e+00
6650 5.165662500000000534e+01 7.882136712484558494e+00
6651 5.033174999999999955e+01 8.069557823136126018e+00
6652 5.005575000000000330e+01 7.490897459062398234e+00
6653 5.082637499999999875e+01 7.714032250421751336e+00
6654 5.098937500000000256e+01 7.607526640886436375e+00
6655 5.003099999999999881e+01 6.972757408299818493e+00
6656 5.274925000000000352e+01 6.617470990090359884e+00
6657 5.206662500000000193e+01 7.178976249998801684e+00
6658 5.497699999999998965e+01 7.099317090836977151e+00
6659 5.359337499999999466e+01 7.331097464179348044e+00
6660 5.391612499999999386e+01 7.189764952776402929e+00
6661 5.564524999999999721e+01 7.403789388190854304e+00
6662 5.459924999999999784e+01 7.061923860902742156e+00
6663 5.455849999999999511e+01 7.661181234395254336e+00
6664 5.432362499999999983e+01 7.415070629167795246e+00
6665 5.627937500000000171e+01 7.578679360007050114e+00
6666 5.549662500000000875e+01 7.639506910907069681e+00
6667 5.459587499999999238e+01 8.436412830769477011e+00
6668 5.396512499999999335e+01 8.605690777832530003e+00
6669 5.440400000000001057e+01 8.601366748226702441e+00
6670 5.665400000000000347e+01 8.157707802670429942e+00
6671 5.594337500000000318e+01 8.098532797167450781e+00
6672 5.703049999999999642e+01 8.243226835181109990e+00
6673 5.530337500000000261e+01 8.985146112017146081e+00
6674 5.553024999999999523e+01 7.685574416866153058e+00
6675 5.500825000000000387e+01 8.520499906017104053e+00
6676 5.437275000000000347e+01 8.438910346480611224e+00
6677 5.385174999999999557e+01 8.375820319433641359e+00
6678 5.577437499999999915e+01 8.881744917486477320e+00
6679 5.600825000000000387e+01 7.502613038031316073e+00
6680 5.315837500000000659e+01 8.150520694519883591e+00
6681 5.491637500000000927e+01 8.000245769540262231e+00
6682 5.374287499999999795e+01 7.786058033509117848e+00
6683 5.550762500000000443e+01 7.867316314859017723e+00
6684 5.361262500000000131e+01 7.610791776602279235e+00
6685 5.330799999999999272e+01 7.880774674405429892e+00
6686 5.534374999999999289e+01 7.993773836457813253e+00
6687 5.429025000000000034e+01 7.409370493988507000e+00
6688 5.461149999999999949e+01 7.645700542216520290e+00
6689 5.560900000000000176e+01 7.225197190215641996e+00
6690 5.302212499999999551e+01 7.258890816693130077e+00
6691 5.401337500000000347e+01 7.707193133563403187e+00
6692 5.490900000000000603e+01 8.142204724842651231e+00
6693 5.674374999999999858e+01 7.758547447311739731e+00
6694 5.333174999999999955e+01 7.963474608230849405e+00
6695 5.334337500000000176e+01 7.630820577470476707e+00
6696 5.469100000000000250e+01 7.388496722101187686e+00
6697 5.482237500000000807e+01 7.859551573438960936e+00
6698 5.347149999999999892e+01 6.740295969020944078e+00
6699 5.717300000000000182e+01 7.242352785870071585e+00
6700 5.741850000000000165e+01 6.663684620294539229e+00
6701 5.503650000000000375e+01 7.289633047606030480e+00
6702 5.539837499999999437e+01 7.047028997070102996e+00
6703 5.539612500000000495e+01 7.326452681118731824e+00
6704 5.508075000000000188e+01 7.241918346400868955e+00
6705 5.361762500000000387e+01 7.735640093379272386e+00
6706 5.663575000000000159e+01 7.302712382973705729e+00
6707 5.692212500000000119e+01 6.800899741572572488e+00
6708 5.793200000000000216e+01 6.607114687970838673e+00
6709 5.455262500000000614e+01 7.175960103310000449e+00
6710 5.620524999999999949e+01 7.476163161487815678e+00
6711 5.676199999999999335e+01 7.065749902699641538e+00
6712 5.520549999999999358e+01 7.530187281867562810e+00
6713 5.685199999999999676e+01 7.200083940482915779e+00
6714 5.718650000000000233e+01 7.339592576396865908e+00
6715 5.773437500000000000e+01 7.873235308105356545e+00
6716 5.446525000000000460e+01 7.774923407480454962e+00
6717 5.582537499999999397e+01 8.149075217734639054e+00
6718 5.605712500000001342e+01 7.744749621593447486e+00
6719 5.728387499999998766e+01 8.026856587103189611e+00
6720 5.605825000000000102e+01 8.227077056794684040e+00
6721 5.595325000000000415e+01 7.998519323424021721e+00
6722 5.564625000000000199e+01 8.547443272241558532e+00
6723 5.582812500000000000e+01 8.878333906267091180e+00
6724 5.625437499999999602e+01 8.514106637915505260e+00
6725 5.657975000000000421e+01 8.285297003106617098e+00
6726 5.694237499999999841e+01 8.174448041262289522e+00
6727 5.633700000000000330e+01 8.197184186886980584e+00
6728 5.718874999999999886e+01 8.277253759834085400e+00
6729 5.677812499999999574e+01 8.884836280563748190e+00
6730 5.722674999999999557e+01 8.626781447819197979e+00
6731 5.633912500000000279e+01 8.876211749033021903e+00
6732 5.682675000000000409e+01 8.171094297793747074e+00
6733 5.676287499999999397e+01 8.244172294789324340e+00
6734 5.762937499999999602e+01 7.919580266137649538e+00
6735 5.662287500000000051e+01 8.468202357638949351e+00
6736 5.468599999999999994e+01 8.872364911623055406e+00
6737 5.579625000000000057e+01 7.789944413212297469e+00
6738 5.253925000000000267e+01 8.525252537956721000e+00
6739 5.346337499999999920e+01 8.523721533420530960e+00
6740 5.528512500000000784e+01 9.207387808910400651e+00
6741 5.530287500000000023e+01 8.193383377452921223e+00
6742 5.593362499999999926e+01 8.580438073274399002e+00
6743 5.667175000000000296e+01 8.623542945314731867e+00
6744 5.580712499999999920e+01 8.649621728429623957e+00
6745 5.690937500000000426e+01 8.692294293901746016e+00
6746 5.667099999999999937e+01 8.693120561326066920e+00
6747 5.637287500000000762e+01 8.654080275796028232e+00
6748 5.681649999999999778e+01 8.356021356258610311e+00
6749 5.681324999999998937e+01 8.700113307002816043e+00
6750 5.724924999999998931e+01 8.455074917893247388e+00
6751 5.745274999999999466e+01 7.987748620446031289e+00
6752 5.611487500000001205e+01 8.350742089848772309e+00
6753 5.603187499999999943e+01 8.541801128197253234e+00
6754 5.615299999999999869e+01 8.210628239894312230e+00
6755 5.491349999999999199e+01 8.114004585052313701e+00
6756 5.568262499999999449e+01 8.392561790317474291e+00
6757 5.472024999999999295e+01 8.912488083354585200e+00
6758 5.530287499999999312e+01 8.613166596912650519e+00
6759 5.364075000000000415e+01 9.238065442352498380e+00
6760 5.420550000000000779e+01 8.753181962506548786e+00
6761 5.626437500000000114e+01 8.370857899092353449e+00
6762 5.505212500000000375e+01 8.628510606989010512e+00
6763 5.513212500000000205e+01 8.871795425739474439e+00
6764 5.538437499999999147e+01 8.468469921452568272e+00
6765 5.549412500000000392e+01 8.057230808095413366e+00
6766 5.614325000000000188e+01 8.496297595772965394e+00
6767 5.608599999999999852e+01 8.032041595229696185e+00
6768 5.621487500000000637e+01 8.162547487299653071e+00
6769 5.634499999999999886e+01 7.924525888815051822e+00
6770 5.713837499999999636e+01 7.948341373632416662e+00
6771 5.545962500000000972e+01 8.617938174125344020e+00
6772 5.620337500000000119e+01 8.380546103807725800e+00
6773 5.491437499999999972e+01 8.375991530741112356e+00
6774 5.631450000000000244e+01 8.752551638665149625e+00
6775 5.490174999999999983e+01 8.611182725368651703e+00
6776 5.355937499999999574e+01 9.214478284772658512e+00
6777 5.328549999999999898e+01 9.196736246829631867e+00
6778 5.314212500000000006e+01 9.214679273171796581e+00
6779 5.154387499999999278e+01 8.936412539502184060e+00
6780 5.318374999999998920e+01 8.799382030414834688e+00
6781 5.464950000000000330e+01 8.008700550026826903e+00
6782 5.332499999999999574e+01 8.024298664836697625e+00
6783 5.108437499999998721e+01 7.689546416518783012e+00
6784 5.208687499999999915e+01 7.508637225383967717e+00
6785 5.302325000000000443e+01 7.767933273138839745e+00
6786 5.368337499999999096e+01 7.088471178914172555e+00
6787 5.246799999999999642e+01 7.789545451677523324e+00
6788 5.280649999999999977e+01 7.952574270715740745e+00
6789 5.224187500000000028e+01 8.085551348388177573e+00
6790 5.559212500000001000e+01 8.145381122984478139e+00
6791 5.509225000000000705e+01 8.027676009729557194e+00
6792 5.582650000000000290e+01 7.877913580066741694e+00
6793 5.393487499999999812e+01 8.557937082464549761e+00
6794 5.141850000000000165e+01 8.606610486277393335e+00
6795 5.190362499999999812e+01 8.211281246967299552e+00
6796 5.346137499999999676e+01 8.744647203678193037e+00
6797 5.296625000000000227e+01 8.186533984519179796e+00
6798 5.410987499999999528e+01 8.088826708100000928e+00
6799 5.359162499999999341e+01 8.727166450116948582e+00
6800 5.201012500000000216e+01 8.760303721613873051e+00
6801 5.348825000000000074e+01 9.152062473750794069e+00
6802 5.425962499999999977e+01 9.547311629029236357e+00
6803 5.364300000000000068e+01 9.705960026254485840e+00
6804 5.294687500000000568e+01 9.740415945683318810e+00
6805 5.369962499999999750e+01 9.008657098413552333e+00
6806 5.208237499999999898e+01 9.098482517598570851e+00
6807 5.104700000000000415e+01 8.889111789501242811e+00
6808 5.177762499999999335e+01 8.970064206740488544e+00
6809 5.055712499999999920e+01 8.793239779863382566e+00
6810 5.079962499999999892e+01 9.546126143195305502e+00
6811 5.122599999999999909e+01 9.297042728739070228e+00
6812 5.211737500000000267e+01 9.660075709682448775e+00
6813 5.370275000000000176e+01 9.479549349372440759e+00
6814 5.292562500000000369e+01 8.859039976800355376e+00
6815 5.356762499999999960e+01 9.459502257877888454e+00
6816 5.361974999999999625e+01 9.155275603016409747e+00
6817 5.332275000000000631e+01 9.495119477838995792e+00
6818 5.218287499999999568e+01 8.731961174396726477e+00
6819 5.198825000000000074e+01 9.071729486001414600e+00
6820 5.214274999999999238e+01 9.227287698638072300e+00
6821 5.226987500000000608e+01 8.743750737021949604e+00
6822 5.254387499999999278e+01 8.902257474296723316e+00
6823 5.227799999999999869e+01 9.637532052475881628e+00
6824 5.231737499999999130e+01 9.092370390087882726e+00
6825 5.165324999999999989e+01 8.829215773764252262e+00
6826 5.069624999999999915e+01 9.678023246559055437e+00
6827 5.010600000000000165e+01 9.757176506295252238e+00
6828 5.233387499999999193e+01 9.283347583572526318e+00
6829 5.148962499999999665e+01 9.113375846004972303e+00
6830 5.096462500000000517e+01 9.267349563685773006e+00
6831 5.006237500000000296e+01 9.727579826416068443e+00
6832 4.957787499999999881e+01 9.889100672327179709e+00
6833 5.137362499999999699e+01 9.908149466060596211e+00
6834 5.188800000000000523e+01 9.374532136658872972e+00
6835 5.176574999999999704e+01 9.455204703875399019e+00
6836 5.204537500000000705e+01 9.096049714260409758e+00
6837 5.239762499999999790e+01 9.524503964999798455e+00
6838 5.253574999999999307e+01 9.211243886125666691e+00
6839 5.321912499999999824e+01 9.024393160757229637e+00
6840 5.205700000000000216e+01 9.639166357237536786e+00
6841 4.980637499999999562e+01 9.647476204844812386e+00
6842 5.095850000000000080e+01 9.757644450314327145e+00
6843 5.019299999999999784e+01 9.654637428458926252e+00
6844 5.028187500000000654e+01 9.266445847177431361e+00
6845 5.006662500000000193e+01 9.545491443833411083e+00
6846 5.150487499999999841e+01 9.514904184418877975e+00
6847 5.060999999999999943e+01 9.652885536848552661e+00
6848 5.155174999999999841e+01 9.229684309928344987e+00
6849 5.001799999999999358e+01 8.952440519210389525e+00
6850 5.039525000000000432e+01 9.375664416039402482e+00
6851 4.880237499999999784e+01 8.958434705518975250e+00
6852 5.020362499999999528e+01 9.384177054917861582e+00
6853 5.123624999999999829e+01 9.452129711654272626e+00
6854 4.910012500000000557e+01 9.494860972582582548e+00
6855 4.926762500000000244e+01 9.914063705378175939e+00
6856 5.266587499999999267e+01 9.184724094994463073e+00
6857 5.156400000000000006e+01 8.521987097722570681e+00
6858 5.140800000000000836e+01 9.365311458715614990e+00
6859 4.994400000000000261e+01 9.023626512522554322e+00
6860 5.114137500000000358e+01 9.705303475963379611e+00
6861 5.038049999999999784e+01 9.278871877146487535e+00
6862 5.054124999999999801e+01 9.404576292539045923e+00
6863 5.155550000000000210e+01 9.511913902772143103e+00
6864 4.859525000000000006e+01 1.004472845848445495e+01
6865 5.055049999999999955e+01 9.357098580422778866e+00
6866 5.115412500000000051e+01 9.209993313036218154e+00
6867 5.100587499999998897e+01 8.878095168794478909e+00
6868 4.986824999999999619e+01 9.746967420610243238e+00
6869 5.146512500000000045e+01 9.414453762097503287e+00
6870 5.183587500000000148e+01 9.697698532444276154e+00
6871 5.251737500000000836e+01 9.294583582215873108e+00
6872 5.220562499999999062e+01 9.279539714368750580e+00
6873 5.280762499999999449e+01 9.636931931924541672e+00
6874 5.179137500000000216e+01 8.947742473554258780e+00
6875 5.112837500000000546e+01 9.498493020174139545e+00
6876 4.956787500000000080e+01 9.767208207564834765e+00
6877 5.108112500000000722e+01 8.935326843206233605e+00
6878 5.203262499999999591e+01 8.880777911340135944e+00
6879 5.168925000000000125e+01 8.832887110732112745e+00
6880 5.078937499999999261e+01 8.516424757742937501e+00
6881 5.045687499999999659e+01 8.859823094377892616e+00
6882 5.012087499999999807e+01 8.915028383363223341e+00
6883 5.172587500000000205e+01 8.989762827859912875e+00
6884 4.964199999999999591e+01 9.011391063884087060e+00
6885 5.028412500000000307e+01 9.366379812655573289e+00
6886 5.055312500000000142e+01 9.305544250333877443e+00
6887 5.142524999999999835e+01 8.887408517022130638e+00
6888 5.093324999999999392e+01 9.766823376471364782e+00
6889 5.149287500000000506e+01 9.876095232677835511e+00
6890 5.222975000000000279e+01 8.754143384617222523e+00
6891 5.179912500000000364e+01 8.928500345518381565e+00
6892 5.371612500000000523e+01 9.329474324415169662e+00
6893 5.343549999999999045e+01 9.765026513660881591e+00
6894 5.265062499999999801e+01 9.359185078936993918e+00
6895 5.591162500000000080e+01 9.587249880925021728e+00
6896 5.423412500000000591e+01 9.196944126375449002e+00
6897 5.413512500000000216e+01 1.011525988210000726e+01
6898 5.395024999999999693e+01 9.604596545648727002e+00
6899 5.380600000000000449e+01 9.517302902148799149e+00
6900 5.138237500000000324e+01 9.872362628725044331e+00
6901 5.159862499999999841e+01 9.911347305200079560e+00
6902 5.073499999999999943e+01 1.053043529786399546e+01
6903 4.897587499999999494e+01 1.020871521274454352e+01
6904 5.115724999999999767e+01 1.050151972595811856e+01
6905 5.119624999999999204e+01 1.006759500009498254e+01
6906 5.293187500000000512e+01 9.530355878450807339e+00
6907 5.289249999999999829e+01 1.017120438726407627e+01
6908 5.137450000000001182e+01 1.034410165867486064e+01
6909 5.329312500000000341e+01 1.049687828511038212e+01
6910 5.256287500000000534e+01 1.049083606570142990e+01
6911 5.282999999999999829e+01 1.031792787003524303e+01
6912 5.217124999999999346e+01 1.016268245953978067e+01
6913 5.271312499999999801e+01 1.020399969135494800e+01
6914 5.303612499999999841e+01 9.959344665685682330e+00
6915 5.381624999999998948e+01 9.347454477607122669e+00
6916 5.117862499999999670e+01 9.760435386577119843e+00
6917 5.267674999999999130e+01 1.018363368619902154e+01
6918 5.144637500000000330e+01 9.120983592000746043e+00
6919 5.234637500000000188e+01 9.472908241957526343e+00
6920 5.169487499999999613e+01 9.585997413932565436e+00
6921 5.404262500000000102e+01 9.763158194741436091e+00
6922 5.197462499999999608e+01 9.355609323317583659e+00
6923 5.267162499999999881e+01 9.512055644906460827e+00
6924 5.132612499999999045e+01 9.391881880841127739e+00
6925 5.158600000000001273e+01 9.118849492260521217e+00
6926 5.239112499999999528e+01 9.164714211374615616e+00
6927 5.177012499999999307e+01 9.623478167737580691e+00
6928 5.177824999999999989e+01 8.800205409090603226e+00
6929 5.183450000000000557e+01 8.739275604633943928e+00
6930 5.235725000000000051e+01 9.633198413802524840e+00
6931 5.268725000000000591e+01 8.805645656605056715e+00
6932 5.268449999999999278e+01 9.118554512983402915e+00
6933 5.246312500000000512e+01 9.749470886985193374e+00
6934 5.172262500000000074e+01 9.325279345577099477e+00
6935 5.225412500000000193e+01 9.785745817318773021e+00
6936 5.234624999999999773e+01 9.120341921958710074e+00
6937 5.246912500000000534e+01 9.427901210366062656e+00
6938 5.250362499999999955e+01 9.267207356347805458e+00
6939 5.418550000000000466e+01 9.514539237727172249e+00
6940 5.139174999999999471e+01 9.337686587409510963e+00
6941 5.147199999999999420e+01 9.351091769480715854e+00
6942 5.378900000000000148e+01 9.539097937894860380e+00
6943 5.298974999999999369e+01 9.634255517017777493e+00
6944 5.220850000000000080e+01 9.098340896146943635e+00
6945 5.327150000000000318e+01 9.560950982381406504e+00
6946 5.354362500000000580e+01 1.011157589556627201e+01
6947 5.328524999999999778e+01 9.625570656378638290e+00
6948 5.166800000000000637e+01 9.862768697226959702e+00
6949 5.222262500000000074e+01 1.052518866656540553e+01
6950 5.267024999999999579e+01 9.849834971253960347e+00
6951 5.274712500000000404e+01 9.569355295090254288e+00
6952 5.437050000000000693e+01 9.818321370338718879e+00
6953 5.289000000000000057e+01 9.637110995715987727e+00
6954 5.451062500000001165e+01 1.005094443624811085e+01
6955 5.311025000000000063e+01 9.691516999014524458e+00
6956 5.255187500000000256e+01 9.964436258573380556e+00
6957 5.366049999999999187e+01 1.050570254225056566e+01
6958 5.291437499999999261e+01 1.044648383718401519e+01
6959 5.256100000000000705e+01 1.004871950020250004e+01
6960 5.306474999999999653e+01 9.911321556290435097e+00
6961 5.276887499999999420e+01 9.590119644452924419e+00
6962 5.382974999999999710e+01 9.755095796156361132e+00
6963 5.441037499999998772e+01 9.772061321276943602e+00
6964 5.453662500000000080e+01 9.498992482655561176e+00
6965 5.508062499999999773e+01 9.411067375930153744e+00
6966 5.388775000000000404e+01 1.011176923927941829e+01
6967 5.324974999999999170e+01 9.491577032015676707e+00
6968 5.474600000000000222e+01 9.952934711681775681e+00
6969 5.494837499999999864e+01 9.299105761673907011e+00
6970 5.413774999999998983e+01 8.654369589530336526e+00
6971 5.629837500000000716e+01 8.647234659013648184e+00
6972 5.649975000000000591e+01 9.196807805140188918e+00
6973 5.537600000000000477e+01 9.359610982834702497e+00
6974 5.426687500000000597e+01 9.247169255097576368e+00
6975 5.412550000000000239e+01 9.311148277736748469e+00
6976 5.548899999999999721e+01 8.868071667152335635e+00
6977 5.472725000000000506e+01 9.275862397154103434e+00
6978 5.462887500000000074e+01 9.247673260470541834e+00
6979 5.567112500000000352e+01 9.174108434947337187e+00
6980 5.641937499999999517e+01 8.969144569609015960e+00
6981 5.591437499999999972e+01 8.408193490833619776e+00
6982 5.833062499999999773e+01 8.653182432885420994e+00
6983 5.754987500000000011e+01 9.368541736240057816e+00
6984 5.628037500000000648e+01 8.980512718411285178e+00
6985 5.589224999999999710e+01 9.190976200787240202e+00
6986 5.505212499999999665e+01 8.463539244602218403e+00
6987 5.605787500000000279e+01 8.813420996975116495e+00
6988 5.582149999999999324e+01 8.601780206372980686e+00
6989 5.620237500000000352e+01 8.838993065066679478e+00
6990 5.820987499999999670e+01 8.100810990337441453e+00
6991 5.746275000000000688e+01 8.469006270569025219e+00
6992 5.395299999999998875e+01 9.152821002974985021e+00
6993 5.271687500000000171e+01 8.951863399659975684e+00
6994 5.457162499999999739e+01 8.371151081873200894e+00
6995 5.420974999999999966e+01 8.918297752636847875e+00
6996 5.563762499999999989e+01 9.350485354945316629e+00
6997 5.547662499999999142e+01 9.024808898491805564e+00
6998 5.527925000000000466e+01 8.897507721178861573e+00
6999 5.500012500000000415e+01 8.572777453292012240e+00
7000 5.525150000000000716e+01 8.334834753910842053e+00
7001 5.634712500000000546e+01 8.548996943058400078e+00
7002 5.661524999999999608e+01 7.942359403756385383e+00
7003 5.679237500000000693e+01 8.079910571398475128e+00
7004 5.963212500000000205e+01 6.629947891569124785e+00
7005 5.819987499999999869e+01 7.731153413781274963e+00
7006 5.867624999999999602e+01 7.658210460736730951e+00
7007 5.942199999999999704e+01 6.906299024712874157e+00
7008 5.793399999999999750e+01 8.184419536915859439e+00
7009 5.806899999999998840e+01 8.385113034047304126e+00
7010 5.838649999999999807e+01 8.271728630174589370e+00
7011 5.839950000000000330e+01 8.247832518304429428e+00
7012 5.956587499999999125e+01 7.896662226926758343e+00
7013 5.772412500000000790e+01 8.052411518524863254e+00
7014 5.766349999999999909e+01 7.640459449126733027e+00
7015 5.992637500000000728e+01 7.481325747188587449e+00
7016 5.710887499999999761e+01 7.839657632506782825e+00
7017 5.832537500000000108e+01 7.966810081396874743e+00
7018 5.842312499999999176e+01 7.659274425976775547e+00
7019 6.040100000000000335e+01 7.147006445008987185e+00
7020 5.733337499999999665e+01 7.754585800385913608e+00
7021 5.789050000000000296e+01 7.699668010294337783e+00
7022 5.782024999999999437e+01 8.088603421152965822e+00
7023 5.773437500000000000e+01 8.309786352054839398e+00
7024 5.701299999999999812e+01 7.653495841362299323e+00
7025 5.568512499999999932e+01 8.680748204427535697e+00
7026 5.618562500000000171e+01 7.667852357687703346e+00
7027 5.531924999999998960e+01 7.821727430190052566e+00
7028 5.524662500000000165e+01 8.119779896065340452e+00
7029 5.621612499999999812e+01 7.606228110974051049e+00
7030 5.537362500000001120e+01 8.440444832282057774e+00
7031 5.558524999999999494e+01 8.553032186653895863e+00
7032 5.800687499999999375e+01 8.018946835926888284e+00
7033 5.682175000000000864e+01 7.922747415965468498e+00
7034 5.696262500000000273e+01 7.378864171862555388e+00
7035 5.726124999999999687e+01 7.546040575506301806e+00
7036 5.809937499999999488e+01 7.808187721747400722e+00
7037 5.785049999999999670e+01 7.634324998812926921e+00
7038 5.745574999999999477e+01 7.765430263654905296e+00
7039 5.701537500000000591e+01 7.774929696099950327e+00
7040 5.699875000000000114e+01 8.162954366660851946e+00
7041 5.702750000000000341e+01 8.023113954771549317e+00
7042 5.671712500000000290e+01 8.440270988387865714e+00
7043 5.631912500000000676e+01 7.724774665883262337e+00
7044 5.707112500000000921e+01 8.212514125629974515e+00
7045 5.665362500000000523e+01 7.609724075027087586e+00
7046 5.652374999999999972e+01 7.531864078180612765e+00
7047 5.790850000000000364e+01 7.638658760296207717e+00
7048 5.717350000000000421e+01 7.424376160661581459e+00
7049 5.733324999999999960e+01 7.609909378053557383e+00
7050 5.699324999999999619e+01 8.107488748354047203e+00
7051 5.771337499999999920e+01 7.651425637049403150e+00
7052 5.771412499999999568e+01 7.228182742824912133e+00
7053 5.764162500000000477e+01 7.306288147756483831e+00
7054 5.718562499999999460e+01 7.072973978765711323e+00
7055 5.833387499999999193e+01 7.612480048080380257e+00
7056 5.653062499999999346e+01 7.295000192635149538e+00
7057 5.685774999999999579e+01 8.322626438567183982e+00
7058 5.565149999999999864e+01 8.042530884693574578e+00
7059 5.573462500000000119e+01 7.596193209713460348e+00
7060 5.621550000000000580e+01 7.736725462041418311e+00
7061 5.610975000000000534e+01 7.626058860393583494e+00
7062 5.599562499999999687e+01 7.981805039309520566e+00
7063 5.663499999999999801e+01 7.518155005551560244e+00
7064 5.697800000000000153e+01 7.982248968414227264e+00
7065 5.917687499999999545e+01 7.253115706451390921e+00
7066 5.625662499999999966e+01 7.674120299620462937e+00
7067 5.614362500000000011e+01 7.352329377775241426e+00
7068 5.588150000000000261e+01 7.462345812896236552e+00
7069 5.863824999999999932e+01 7.552397001014809597e+00
7070 5.612537499999999824e+01 7.642036306135744361e+00
7071 5.698150000000000404e+01 7.531631963343003555e+00
7072 5.746462500000000517e+01 7.044400697401226097e+00
7073 5.666724999999999568e+01 7.586905388047717302e+00
7074 5.799174999999999613e+01 7.724750624514521213e+00
7075 5.710100000000000620e+01 8.451359727878111627e+00
7076 5.533999999999999631e+01 8.122375252966339332e+00
7077 5.591024999999999778e+01 8.306113497279428159e+00
7078 5.570387499999999648e+01 8.721893568481666748e+00
7079 5.558200000000000074e+01 8.665324793754125565e+00
7080 5.459924999999999784e+01 8.555708775340443495e+00
7081 5.459400000000000119e+01 8.125486646964597881e+00
7082 5.473237500000000466e+01 8.553100950710616601e+00
7083 5.426699999999999591e+01 8.594436827099258380e+00
7084 5.474262500000000387e+01 8.612871815155319410e+00
7085 5.487850000000000250e+01 8.313713338138981612e+00
7086 5.538450000000000273e+01 8.855320639310583886e+00
7087 5.460799999999999699e+01 8.528353609064883045e+00
7088 5.547937499999999744e+01 8.445727297977176917e+00
7089 5.361187500000000483e+01 8.919727403411600974e+00
7090 5.333050000000000068e+01 8.211407819308453426e+00
7091 5.296987500000000182e+01 8.433259444450992959e+00
7092 5.339525000000000432e+01 8.265172982441896465e+00
7093 5.245937499999999432e+01 8.644133872418731102e+00
7094 5.245199999999999108e+01 8.910547442146862451e+00
7095 5.400337499999999125e+01 8.301530559062397785e+00
7096 5.285487499999999272e+01 8.642734321088545002e+00
7097 5.419387500000000557e+01 8.542409753030574038e+00
7098 5.533649999999999380e+01 8.462219194011696644e+00
7099 5.472337500000000432e+01 8.199654060800179778e+00
7100 5.371012499999999079e+01 8.399844631073355217e+00
7101 5.526350000000000051e+01 8.304185953105216456e+00
7102 5.366225000000000023e+01 8.438769470704094999e+00
7103 5.668475000000000819e+01 7.747097512435705546e+00
7104 5.463412499999999739e+01 8.554234968053650690e+00
7105 5.391562499999999858e+01 7.761227455953526366e+00
7106 5.348687500000000483e+01 7.905598649923473609e+00
7107 5.319312499999999488e+01 8.426997989048167881e+00
7108 5.439700000000000557e+01 8.339496155344159334e+00
7109 5.510312500000000568e+01 8.304582094462782393e+00
7110 5.447299999999999898e+01 8.910456901163934518e+00
7111 5.437824999999999420e+01 8.555688706479887884e+00
7112 5.367762499999999193e+01 8.727277598386386614e+00
7113 5.419362499999999727e+01 9.249370373736088169e+00
7114 5.245800000000000551e+01 8.823170426496361074e+00
7115 5.327712499999999807e+01 8.802627229337378623e+00
7116 5.307512499999999989e+01 8.922185279959268911e+00
7117 5.236299999999999955e+01 8.594248292826428326e+00
7118 5.350500000000000256e+01 8.751738398741130354e+00
7119 5.229162500000001046e+01 8.695757584408438490e+00
7120 5.283825000000000216e+01 8.729333889160013626e+00
7121 5.291362500000000324e+01 9.041800558616456485e+00
7122 5.222675000000000267e+01 8.995568604787441913e+00
7123 5.270199999999999818e+01 8.835315292195291548e+00
7124 5.486037499999999056e+01 9.330259722968426317e+00
7125 5.400249999999999773e+01 9.144333243531209021e+00
7126 5.304237499999999983e+01 8.747331171451488530e+00
7127 5.287700000000000244e+01 9.404862018857587103e+00
7128 5.154474999999999341e+01 9.573129539481197270e+00
7129 5.287012500000000159e+01 9.648238479829977621e+00
7130 5.373900000000000432e+01 9.555248232319765833e+00
7131 5.367137500000000472e+01 1.004123843198869892e+01
7132 5.366912500000000108e+01 9.602523801450422170e+00
7133 5.353849999999999909e+01 9.240679674339435934e+00
7134 5.286362499999999898e+01 9.371705596063977239e+00
7135 5.325650000000000261e+01 9.460192056718510045e+00
7136 5.465362500000000523e+01 8.485001964749145031e+00
7137 5.344449999999999790e+01 8.415795296271765480e+00
7138 5.242537499999999540e+01 8.407893027048862322e+00
7139 5.366187499999999488e+01 8.803047443636883074e+00
7140 5.394937500000001052e+01 9.215567964281794033e+00
7141 5.310962500000000119e+01 9.769159082825240148e+00
7142 5.332900000000000063e+01 9.542059783204566159e+00
7143 5.357175000000000153e+01 8.635780260690836485e+00
7144 5.473224999999999341e+01 8.899407251591956225e+00
7145 5.333162500000000250e+01 8.852537459214554261e+00
7146 5.275487500000000551e+01 9.062146649038066215e+00
7147 5.429525000000000290e+01 8.968625807066961997e+00
7148 5.360475000000000989e+01 9.660723039629978359e+00
7149 5.361062499999999886e+01 9.577859657723477582e+00
7150 5.557512499999999278e+01 9.643405718801934867e+00
7151 5.353887500000000443e+01 9.680525582060193202e+00
7152 5.405225000000000080e+01 8.973317658741803982e+00
7153 5.339749999999999375e+01 9.739324509751689618e+00
7154 5.424637500000000756e+01 9.356440101504784224e+00
7155 5.373612500000000125e+01 9.502414784275725168e+00
7156 5.275124999999999886e+01 9.310418167887920760e+00
7157 5.201787500000000364e+01 9.665280785881073200e+00
7158 5.202112500000000495e+01 9.422094261026677131e+00
7159 5.137237500000000523e+01 9.515195069823679574e+00
7160 5.141724999999999568e+01 9.611665451012509465e+00
7161 5.352737500000000637e+01 9.564988208855611518e+00
7162 5.471362500000000750e+01 9.077518483073822253e+00
7163 5.317262499999999648e+01 9.365937823333380763e+00
7164 5.278649999999998954e+01 9.503497262521307221e+00
7165 5.385537499999999511e+01 9.452018144187348980e+00
7166 5.258712500000000034e+01 1.005809522604413786e+01
7167 5.377199999999999847e+01 9.632261351832184459e+00
7168 5.355737500000000750e+01 9.566757767684245906e+00
7169 5.422337499999999721e+01 9.741706820639638664e+00
7170 5.281174999999999642e+01 9.950268725564022532e+00
7171 5.316887499999999989e+01 9.681684030679882369e+00
7172 5.484937499999999488e+01 9.580985994303865994e+00
7173 5.386262499999999420e+01 9.908044936656114743e+00
7174 5.484412500000000534e+01 1.007811836114122350e+01
7175 5.545100000000000762e+01 9.855856567924472955e+00
7176 5.398062500000000341e+01 1.011234819097655802e+01
7177 5.253862499999999613e+01 1.010644510160703646e+01
7178 5.211199999999999477e+01 9.377042549159622098e+00
7179 5.271837500000000176e+01 1.064181358477242156e+01
7180 5.244449999999999790e+01 1.045965407530287017e+01
7181 5.274437500000000512e+01 9.902931649165656935e+00
7182 5.183787500000000392e+01 1.057421916803656359e+01
7183 5.204162500000000335e+01 1.098789627547270342e+01
7184 5.229449999999999932e+01 1.031499660991219081e+01
7185 5.195174999999999699e+01 1.052915025914662728e+01
7186 5.330737500000000750e+01 9.798401722247708889e+00
7187 5.124912500000000648e+01 1.026974286350061583e+01
7188 5.273112499999999869e+01 1.039050649847839836e+01
7189 5.134424999999999528e+01 1.092012012260796894e+01
7190 5.238112499999999727e+01 1.038346021841572053e+01
7191 5.241137499999999960e+01 1.012444217435197125e+01
7192 5.243287499999999568e+01 9.885891753588639475e+00
7193 5.276200000000000045e+01 9.907555270474144749e+00
7194 5.344449999999999790e+01 9.531158215951510471e+00
7195 5.289912499999999795e+01 9.388676648025100491e+00
7196 5.222825000000000983e+01 9.254868397480727538e+00
7197 5.126700000000000301e+01 1.009961102283152101e+01
7198 5.185524999999999807e+01 9.563690121610354922e+00
7199 5.420224999999999937e+01 9.898307721130288783e+00
7200 5.445800000000000551e+01 8.990148830803637026e+00
7201 5.415024999999999977e+01 8.987913338461130053e+00
7202 5.207150000000000745e+01 9.072211684244917862e+00
7203 5.446775000000000944e+01 9.365426538187543670e+00
7204 5.428775000000000261e+01 9.234453678598830706e+00
7205 5.344650000000000034e+01 9.706923904486940202e+00
7206 5.297125000000000483e+01 9.231801638477046268e+00
7207 5.571987500000000182e+01 9.114612303942054794e+00
7208 5.439075000000000415e+01 8.895762398380337999e+00
7209 5.301950000000000074e+01 9.059517880039200222e+00
7210 5.280775000000000574e+01 9.620234513042678515e+00
7211 5.337000000000000455e+01 9.303591013689283429e+00
7212 5.332300000000000750e+01 1.015083237658370585e+01
7213 5.275762499999999733e+01 9.552159773674061327e+00
7214 5.420387499999999648e+01 9.764840984428362347e+00
7215 5.402762500000000756e+01 9.465870976397091852e+00
7216 5.437087499999999807e+01 9.337909961611959631e+00
7217 5.511349999999999483e+01 8.846478314137211640e+00
7218 5.417812499999999432e+01 9.278313517683150380e+00
7219 5.327037499999999426e+01 9.039180585334982254e+00
7220 5.418162500000001103e+01 8.991328214482377845e+00
7221 5.356412500000000421e+01 1.006944512100452727e+01
7222 5.361650000000000915e+01 9.627674750101915535e+00
7223 5.314474999999998772e+01 9.983020922655999385e+00
7224 5.135999999999999943e+01 1.034157855002078463e+01
7225 5.048587500000000006e+01 1.067740789213008590e+01
7226 5.130999999999999517e+01 1.019838626327714692e+01
7227 5.074737499999999812e+01 9.469275028245132120e+00
7228 5.161524999999999608e+01 9.885256273154352513e+00
7229 5.136849999999999739e+01 9.819521829944163116e+00
7230 4.945650000000000546e+01 9.794727781439359404e+00
7231 5.143999999999999773e+01 9.882117542561411838e+00
7232 5.232524999999999693e+01 9.979485894119873635e+00
7233 5.157000000000000739e+01 1.041981294067940667e+01
7234 5.020199999999999818e+01 1.004968202699717139e+01
7235 4.815012500000000273e+01 1.043923791435092596e+01
7236 4.939637499999999193e+01 1.021140381194215863e+01
7237 5.053862499999999613e+01 9.968804759939724036e+00
7238 5.084625000000000483e+01 1.007661064010054375e+01
7239 5.071212500000000034e+01 1.036477536454224513e+01
7240 5.248287500000000705e+01 1.004234884196281286e+01
7241 5.216912500000000819e+01 9.474785440244643198e+00
7242 5.010025000000000261e+01 1.014383197864285791e+01
7243 5.053000000000000114e+01 1.031605892225805299e+01
7244 4.927987500000000409e+01 1.073403978361231204e+01
7245 5.053000000000000114e+01 1.031278681722355728e+01
7246 5.076875000000000426e+01 1.001605021601267254e+01
7247 5.139625000000000909e+01 9.752592030054753280e+00
7248 5.189862499999999557e+01 1.008087236418787569e+01
7249 5.308124999999999716e+01 9.610699471731363630e+00
7250 5.343525000000001057e+01 9.812594163162843941e+00
7251 5.184300000000001063e+01 1.055718318847409165e+01
7252 5.088224999999999909e+01 1.045200814997708960e+01
7253 5.196537500000000165e+01 1.015475866425671647e+01
7254 5.264999999999999858e+01 1.010359776577135804e+01
7255 5.206050000000000466e+01 1.014055983261032701e+01
7256 5.128675000000000495e+01 1.013090867677660611e+01
7257 5.070587500000000603e+01 9.884134892653573701e+00
7258 5.116274999999999551e+01 9.564349087153683371e+00
7259 5.261549999999999727e+01 8.975333014364981210e+00
7260 5.184887499999999960e+01 1.001804728888927976e+01
7261 5.239987499999999443e+01 1.029496978570951526e+01
7262 5.257949999999999591e+01 1.014241427126697381e+01
7263 5.210737500000000466e+01 1.038566729159936308e+01
7264 5.087600000000000477e+01 1.064868258283624591e+01
7265 5.106750000000000966e+01 1.063353422403623938e+01
7266 5.166899999999999693e+01 1.092360548165073375e+01
7267 4.932987500000000125e+01 1.036141777285675580e+01
7268 4.957012500000000443e+01 1.110946022602681893e+01
7269 5.135800000000000409e+01 1.058946846517803131e+01
7270 5.090974999999999540e+01 1.078290629270177270e+01
7271 5.156400000000000716e+01 1.041075606344226934e+01
7272 5.066750000000000398e+01 1.030574165968902989e+01
7273 4.939524999999999721e+01 1.078680807999695013e+01
7274 5.059075000000000699e+01 1.056527538796019705e+01
7275 4.989287499999999653e+01 9.964753597739978375e+00
7276 5.107750000000000057e+01 9.659391165466900020e+00
7277 5.051249999999999574e+01 1.058839739555755521e+01
7278 5.088750000000000284e+01 1.013937140402451043e+01
7279 5.081200000000000472e+01 1.002379437264153061e+01
7280 5.159950000000000614e+01 9.962239159069611105e+00
7281 5.214412500000000250e+01 9.697430900819654198e+00
7282 5.212987499999999841e+01 9.544139490149012417e+00
7283 5.154612499999999642e+01 1.043069469977536379e+01
7284 5.027812499999999574e+01 1.041044441360078743e+01
7285 5.256837499999999608e+01 9.700129955536516135e+00
7286 5.185700000000000642e+01 1.061565340664435730e+01
7287 4.961899999999999977e+01 1.041732591347222936e+01
7288 5.097775000000000034e+01 1.033281203822016181e+01
7289 5.161674999999999613e+01 1.047656851435323233e+01
7290 5.030875000000000341e+01 1.080117987731837914e+01
7291 4.911962499999999920e+01 9.968966325141082052e+00
[truncated: 708,997 more chars]
