# Supplementary material for: Hairpin protein partitioning from the ER to lipid droplets involves major structural rearrangements
Source: Nat Commun. 2024 May 27;15:4504. doi: 10.1038/s41467-024-48843-8 (PMC11130287; doi:10.1038/s41467-024-48843-8)
Supplement: Supplementary file 4 — Source Data [file 41467_2024_48843_MOESM4_ESM.zip › Source_data_MD_Simulations/FigS2C/TRIO_CLOL_AVG_ERROR_Helix1.txt]

0 7.319500000000002160e+01 4.840797454965455882e-01
1 7.213370000000000459e+01 6.311319517343418894e-01
2 7.284629999999999939e+01 6.228213391495189821e-01
3 7.277460000000000662e+01 3.717510215184351985e-01
4 7.228970000000001050e+01 7.189857860208365148e-01
5 7.218829999999999814e+01 6.523987588124309234e-01
6 7.283080000000001064e+01 8.612529059457504355e-01
7 7.201220000000000709e+01 9.784836830525077689e-01
8 7.277250000000000796e+01 1.206816420380498078e+00
9 7.203269999999999129e+01 1.027864641137149482e+00
10 7.319050000000000011e+01 7.855014783563430969e-01
11 7.355320000000000391e+01 9.328748244003586265e-01
12 7.517439999999999145e+01 4.588845737219765519e-01
13 7.540429999999999211e+01 7.925162903688479643e-01
14 7.405860000000001264e+01 7.330180229707864425e-01
15 7.417360000000000753e+01 1.085323160169356926e+00
16 7.417870000000002051e+01 1.200278855308214876e+00
17 7.419270000000000209e+01 8.580319752200380456e-01
18 7.500859999999998706e+01 8.474120851156181633e-01
19 7.520429999999998927e+01 1.085118357830149982e+00
20 7.490680000000000405e+01 8.167946180038164750e-01
21 7.556800000000001205e+01 1.340104469808231169e+00
22 7.455530000000000257e+01 1.492713030190331081e+00
23 7.582469999999997867e+01 1.420398366832347214e+00
24 7.479800000000000182e+01 1.482131610215503104e+00
25 7.551149999999999807e+01 1.474391400714206934e+00
26 7.726829999999998222e+01 1.258976088136705140e+00
27 7.582740000000001146e+01 1.586729041771152371e+00
28 7.627109999999998990e+01 1.679963021765657594e+00
29 7.528029999999999688e+01 9.874449151724871143e-01
30 7.660669999999998936e+01 1.140041161756890409e+00
31 7.587120000000000175e+01 1.140415616343444905e+00
32 7.551810000000000400e+01 1.103047956573058652e+00
33 7.486240000000000805e+01 1.059901161429687155e+00
34 7.352169999999999561e+01 1.172135295305111180e+00
35 7.381729999999998881e+01 1.145096672993158426e+00
36 7.435699999999999932e+01 1.146717890328741607e+00
37 7.318949999999998113e+01 1.407500583481229084e+00
38 7.420850000000000080e+01 1.266029056736061031e+00
39 7.071569999999999823e+01 1.649608171809293422e+00
40 7.396670000000000300e+01 1.657269875578506912e+00
41 7.538550000000002171e+01 1.541265078596151250e+00
42 7.446959999999997137e+01 1.162029725093123300e+00
43 7.421370000000000289e+01 1.118466799015509716e+00
44 7.379259999999999309e+01 1.195023774658897420e+00
45 7.486210000000001230e+01 1.646175614720373659e+00
46 7.343010000000001014e+01 1.606914544865407857e+00
47 7.443589999999998952e+01 1.501459524762489117e+00
48 7.362689999999999202e+01 1.498802236620962125e+00
49 7.440799999999997283e+01 1.473211732915536976e+00
50 7.580440000000001532e+01 1.298680950811245127e+00
51 7.596209999999999241e+01 1.413854389426294045e+00
52 7.496859999999999502e+01 1.245208549601229953e+00
53 7.474229999999998597e+01 1.469861187493567423e+00
54 7.367289999999999850e+01 1.417247143055860636e+00
55 7.349349999999999739e+01 1.326450248784325936e+00
56 7.315789999999999793e+01 1.625501197938654441e+00
57 7.468690000000000850e+01 1.489891581458194780e+00
58 7.253919999999999391e+01 1.520343506580009718e+00
59 7.330089999999999861e+01 1.467595061486648866e+00
60 7.422139999999998849e+01 1.351356497005878454e+00
61 7.330810000000001025e+01 1.057799727973116610e+00
62 7.363799999999999102e+01 1.015169562191459818e+00
63 7.311309999999998865e+01 1.103177168228204552e+00
64 7.321700000000001296e+01 1.014487767299339538e+00
65 7.370660000000002299e+01 1.473757911598780446e+00
66 7.223660000000002412e+01 1.187975602443080980e+00
67 7.429939999999999145e+01 1.065148638453807806e+00
68 7.390400000000001057e+01 9.435657104833770070e-01
69 7.583810000000001139e+01 1.276886089085474740e+00
70 7.465310000000000912e+01 1.367334174406534597e+00
71 7.473439999999999372e+01 1.511883174058102020e+00
72 7.412559999999999150e+01 1.358425155096885995e+00
73 7.262340000000000373e+01 1.825512071173455375e+00
74 7.208200000000000784e+01 1.842047618819882437e+00
75 7.163649999999999807e+01 1.719655524371087596e+00
76 7.257859999999999445e+01 2.011934445254119019e+00
77 7.356179999999999097e+01 1.751713075249482721e+00
78 7.312199999999998568e+01 1.574647817767515834e+00
79 7.301139999999999475e+01 1.621187386454755464e+00
80 7.229059999999999775e+01 1.634092868229954254e+00
81 7.167529999999999291e+01 1.723499535973247454e+00
82 7.188980000000000814e+01 1.693648814837361627e+00
83 7.164780000000000371e+01 1.832039532324561515e+00
84 7.101579999999999870e+01 1.865255673627612243e+00
85 7.107259999999999422e+01 1.885623189293130775e+00
86 7.178640000000000043e+01 1.899288346197069322e+00
87 7.196380000000000621e+01 2.038210484223844432e+00
88 7.199979999999999336e+01 2.161282979621131695e+00
89 7.188629999999999143e+01 2.262100302926464135e+00
90 7.222560000000000002e+01 2.263151851290584382e+00
91 7.206710000000001060e+01 2.227127740947968171e+00
92 7.282299999999999329e+01 2.134130253756785223e+00
93 7.170210000000001571e+01 2.300502819928721188e+00
94 7.085479999999999734e+01 2.500181834987206919e+00
95 7.191800000000000637e+01 2.363631333351289943e+00
96 7.205949999999999989e+01 2.350351446592615190e+00
97 7.245469999999998834e+01 2.150544728783849280e+00
98 7.199699999999999989e+01 1.762802822212399034e+00
99 7.149769999999999470e+01 1.622898934160719397e+00
100 7.287009999999997945e+01 1.443032166827891816e+00
101 7.316389999999999816e+01 1.593085909328181726e+00
102 7.103630000000001132e+01 1.411829830574492517e+00
103 7.200419999999999732e+01 1.630444392796025044e+00
104 7.242059999999999320e+01 1.621375413653481923e+00
105 7.315110000000001378e+01 1.574742894729167952e+00
106 7.216859999999999786e+01 1.521521955806093729e+00
107 7.439110000000000866e+01 1.696746452626320067e+00
108 7.291820000000001301e+01 2.010853360640701304e+00
109 7.368810000000000571e+01 1.627002333895068320e+00
110 7.340000000000000568e+01 1.874179705898022741e+00
111 7.323300000000001830e+01 1.845274004043844229e+00
112 7.284090000000000487e+01 2.016034293979147130e+00
113 7.308230000000000359e+01 1.893419911298072744e+00
114 7.331709999999999638e+01 1.879070087702957137e+00
115 7.369329999999999359e+01 2.073913113054642654e+00
116 7.453479999999998995e+01 1.783303610718040444e+00
117 7.365899999999999181e+01 1.762651411936007495e+00
118 7.188319999999998799e+01 1.785435514937461443e+00
119 7.458110000000002060e+01 1.590650283531863662e+00
120 7.489000000000000057e+01 1.614232359358465763e+00
121 7.377739999999998588e+01 1.511787247598020967e+00
122 7.425900000000000034e+01 1.523906529285834921e+00
123 7.347089999999998611e+01 1.687841323851267505e+00
124 7.420860000000001833e+01 1.763778515573880101e+00
125 7.366040000000000987e+01 1.643674624735685930e+00
126 7.262599999999999056e+01 1.604421590480507032e+00
127 7.315109999999997115e+01 1.790207377512449183e+00
128 7.413910000000001332e+01 1.647022147543863335e+00
129 7.413540000000000418e+01 1.710067338440214968e+00
130 7.373330000000001405e+01 2.133976689305673080e+00
131 7.349420000000000641e+01 1.731274576143252864e+00
132 7.298539999999999850e+01 1.781807389141710996e+00
133 7.408980000000001098e+01 1.715830617514444434e+00
134 7.367220000000000368e+01 1.535598156419835769e+00
135 7.252790000000000248e+01 1.671406454008121267e+00
136 7.262949999999999307e+01 1.630464572598864681e+00
137 7.298319999999999652e+01 1.962377363811558029e+00
138 7.253520000000000323e+01 1.758762109553193786e+00
139 7.407500000000001705e+01 1.447295184127964207e+00
140 7.309720000000001505e+01 1.580478910963382555e+00
141 7.398190000000001021e+01 1.736074605107741142e+00
142 7.284159999999999968e+01 1.666210980638406891e+00
143 7.210039999999999338e+01 1.740674895550573309e+00
144 7.386670000000000869e+01 1.780965594979307731e+00
145 7.219899999999998386e+01 1.762414755385349308e+00
146 7.234149999999998215e+01 1.642700813447171448e+00
147 7.293279999999998608e+01 1.897319469145878568e+00
148 7.321680000000000632e+01 1.867388670844930987e+00
149 7.315059999999998297e+01 1.658146878898247634e+00
150 7.353479999999998995e+01 1.620541769902892781e+00
151 7.276890000000000214e+01 1.588511090455461350e+00
152 7.418769999999999243e+01 1.836871838343655083e+00
153 7.356510000000000105e+01 1.631048348302404083e+00
154 7.298980000000001667e+01 1.992615988593888776e+00
155 7.296089999999999520e+01 1.978071299144699591e+00
156 7.352779999999999916e+01 1.730301109055877529e+00
157 7.366259999999999764e+01 1.824468397095438732e+00
158 7.351700000000001012e+01 2.037777411789619464e+00
159 7.354229999999999734e+01 1.822899607904944208e+00
160 7.491709999999999070e+01 1.808835665421267391e+00
161 7.421630000000000393e+01 1.714170038385923522e+00
162 7.287860000000002003e+01 1.688092628382696025e+00
163 7.356129999999998859e+01 1.906377339484499611e+00
164 7.251430000000000575e+01 1.912990941039710791e+00
165 7.261929999999999552e+01 2.037631222890933014e+00
166 7.327349999999998431e+01 1.991534225791763424e+00
167 7.299229999999998597e+01 2.360046313210824032e+00
168 7.361719999999999686e+01 2.179140954137661623e+00
169 7.376869999999999550e+01 2.029010552091831343e+00
170 7.395469999999998834e+01 2.155835132958919154e+00
171 7.395970000000001221e+01 1.857306630715563456e+00
172 7.350699999999999079e+01 1.963125059694363683e+00
173 7.270660000000000878e+01 2.170121851878367814e+00
174 7.330660000000001730e+01 1.840422030948336563e+00
175 7.288459999999999184e+01 1.708923287336211017e+00
176 7.344740000000000180e+01 1.958431360043031866e+00
177 7.420239999999999725e+01 1.994922986483438132e+00
178 7.378279999999999461e+01 2.057763503904178393e+00
179 7.288480000000001269e+01 1.744196889115445792e+00
180 7.576579999999999870e+01 1.863827110544323595e+00
181 7.629229999999998313e+01 1.848061638717713562e+00
182 7.345790000000000930e+01 1.933247486614168453e+00
183 7.369149999999999068e+01 2.000145430337504138e+00
184 7.382540000000001612e+01 1.792341714629216431e+00
185 7.425910000000000366e+01 1.811039895888546969e+00
186 7.333460000000002310e+01 2.068115492906525077e+00
187 7.228009999999999025e+01 2.052092674442360209e+00
188 7.296710000000001628e+01 1.851120804944939247e+00
189 7.258389999999999986e+01 1.847325467940070798e+00
190 7.413989999999999725e+01 1.667498256220977471e+00
191 7.639599999999998658e+01 1.643602698342881752e+00
192 7.435880000000000223e+01 1.783617315457550534e+00
193 7.412039999999998940e+01 1.758497359110896996e+00
194 7.388620000000000232e+01 1.371505052123396240e+00
195 7.415690000000000737e+01 1.754154469965515606e+00
196 7.510079999999999245e+01 1.538642426946559949e+00
197 7.461090000000000089e+01 2.028291126663033683e+00
198 7.341509999999999536e+01 1.590691558568158914e+00
199 7.384340000000000259e+01 1.944163000368024363e+00
200 7.421909999999999741e+01 1.810284393265322755e+00
201 7.220279999999999632e+01 1.872482853860082397e+00
202 7.230310000000000059e+01 1.694574204483238145e+00
203 7.084239999999999782e+01 1.961192273082881465e+00
204 7.305840000000002021e+01 2.003814744930279002e+00
205 7.260829999999998563e+01 1.706447549882503356e+00
206 7.152590000000000714e+01 1.758514266220208899e+00
207 7.188039999999999452e+01 2.027222992667555790e+00
208 7.265500000000000114e+01 1.882437276511490953e+00
209 7.282099999999999795e+01 1.868389001252148462e+00
210 7.381320000000000903e+01 1.903611698325054613e+00
211 7.257609999999999673e+01 1.985124463226423996e+00
212 7.202070000000000505e+01 2.095864399358890129e+00
213 7.144039999999998258e+01 2.345771886181604593e+00
214 7.264770000000001460e+01 2.133623357225918671e+00
215 7.235519999999999641e+01 1.866432969061573743e+00
216 7.208030000000000825e+01 2.070891134391182664e+00
217 7.208399999999998897e+01 2.039736774684420162e+00
218 7.319480000000000075e+01 1.949122443049692066e+00
219 7.364599999999998658e+01 1.929813009076267516e+00
220 7.326419999999998822e+01 1.780575743404363198e+00
221 7.175939999999998520e+01 1.871865297504069714e+00
222 7.111359999999999104e+01 1.941075254079552170e+00
223 7.090699999999999648e+01 1.905247794907528158e+00
224 7.162899999999999068e+01 2.024571359572193252e+00
225 7.253669999999998197e+01 2.170497433884684302e+00
226 7.089660000000000650e+01 2.165333404351394542e+00
227 7.096389999999999532e+01 2.089210404554791900e+00
228 7.122170000000001266e+01 2.138021234810355775e+00
229 7.208779999999998722e+01 2.269365241207328854e+00
230 6.965929999999998756e+01 2.124905588608585472e+00
231 7.004200000000001580e+01 2.384461341687048819e+00
232 7.195539999999999736e+01 2.049709174980684612e+00
233 6.981000000000001648e+01 2.041809366713748908e+00
234 7.018819999999999482e+01 2.181695381578280912e+00
235 6.887320000000001130e+01 2.550766200183780086e+00
236 7.035639999999999361e+01 2.093386820919631131e+00
237 7.259320000000001016e+01 2.760959959506837702e+00
238 7.020730000000000359e+01 2.353460596759588963e+00
239 7.072499999999998010e+01 2.496709584633342693e+00
240 7.062429999999999097e+01 2.564039642926762230e+00
241 7.111980000000002633e+01 2.131595824259373995e+00
242 7.136399999999999011e+01 2.582281276313639573e+00
243 7.247270000000000323e+01 2.562667130257068937e+00
244 7.117639999999998679e+01 2.333180539949705423e+00
245 7.086560000000001480e+01 2.920103597819775132e+00
246 7.195179999999999154e+01 2.273726535447919694e+00
247 7.075619999999999266e+01 2.557680607112623683e+00
248 7.102919999999997458e+01 2.440568394452406586e+00
249 6.983399999999998897e+01 2.230190355104245459e+00
250 6.914250000000001251e+01 2.274494225646660261e+00
251 7.118279999999998608e+01 2.540710274313071171e+00
252 7.078620000000002221e+01 2.606945729776513065e+00
253 6.999479999999998370e+01 2.997714497412987900e+00
254 7.092170000000001551e+01 2.868195924357330284e+00
255 7.047270000000000323e+01 2.693637303071815037e+00
256 6.994660000000000366e+01 2.623705908062105685e+00
257 6.994979999999999620e+01 2.524187975963755104e+00
258 7.109270000000000778e+01 2.355256843849519832e+00
259 7.057860000000000866e+01 2.697924182033290208e+00
260 7.028900000000000148e+01 2.610833276944354964e+00
261 6.945409999999999684e+01 2.789228492701879780e+00
262 7.002309999999999945e+01 2.851610074063422484e+00
263 6.957499999999998863e+01 2.806776688659074814e+00
264 6.847880000000000678e+01 2.706980380054499147e+00
265 6.895930000000001314e+01 2.921495485278045035e+00
266 6.932890000000000441e+01 3.024380375300038448e+00
267 6.927270000000000039e+01 3.066120619039635731e+00
268 6.826579999999998449e+01 3.016172604145856972e+00
269 6.888950000000001239e+01 2.648304812988867774e+00
270 6.953879999999999484e+01 2.415213112336052070e+00
271 7.014709999999999468e+01 2.531406449881172360e+00
272 6.969830000000000325e+01 2.772167558157334621e+00
273 6.871490000000001430e+01 2.408238496183465749e+00
274 6.878210000000001401e+01 2.493250212975023583e+00
275 6.931669999999999732e+01 2.864687304139842627e+00
276 7.023920000000001096e+01 2.635382522139813055e+00
277 7.006789999999998031e+01 2.878680889661095588e+00
278 6.859029999999999916e+01 2.554506936866681954e+00
279 6.951890000000000214e+01 2.443870022014264176e+00
280 6.921059999999999945e+01 2.905889838242323719e+00
281 7.068849999999999056e+01 2.767154069165646213e+00
282 6.920020000000000948e+01 2.428047595909107681e+00
283 7.006439999999999202e+01 2.235986158722812700e+00
284 6.851690000000000680e+01 2.005162717711457265e+00
285 6.795640000000000214e+01 2.535479872134661417e+00
286 6.892619999999999436e+01 2.084933653141029630e+00
287 6.866870000000000118e+01 2.357620332135775154e+00
288 6.979099999999998261e+01 2.446110187624424892e+00
289 7.047659999999999059e+01 2.354968900431595458e+00
290 6.978789999999999338e+01 2.517502920455108040e+00
291 6.911009999999998854e+01 2.721445377827745205e+00
292 7.050109999999997967e+01 2.354794964428962967e+00
293 6.926080000000000325e+01 2.341832438070665656e+00
294 6.978309999999999036e+01 2.699730915202475767e+00
295 7.073060000000000969e+01 2.549844697623759426e+00
296 7.128220000000001733e+01 2.416215766027529188e+00
297 7.034999999999999432e+01 2.279191562813446037e+00
298 7.101789999999998315e+01 2.621539153722484805e+00
299 6.847709999999997876e+01 2.340677633613821307e+00
300 6.984279999999998267e+01 2.381535092750052485e+00
301 6.693899999999999295e+01 2.693206883995360013e+00
302 6.908520000000000039e+01 2.348058369802590750e+00
303 6.909120000000000061e+01 2.501628133436302637e+00
304 6.688059999999998695e+01 2.613757598171644325e+00
305 6.849259999999999593e+01 2.375120260534190120e+00
306 6.885639999999999361e+01 2.316684016433833815e+00
307 6.954569999999999652e+01 2.580392788026660167e+00
308 6.756119999999999948e+01 2.234879365424451425e+00
309 6.757259999999999422e+01 2.114066011741355666e+00
310 6.797139999999998849e+01 2.414998480744863230e+00
311 6.769539999999999225e+01 2.185777077380033351e+00
312 6.749679999999997904e+01 2.378077172423131547e+00
313 7.025090000000000146e+01 2.459368978925285276e+00
314 6.844520000000001403e+01 2.543680777534791382e+00
315 6.895489999999999498e+01 2.634130329824247330e+00
316 7.063599999999999568e+01 2.199330259419898681e+00
317 7.066119999999999379e+01 2.624320296381521533e+00
318 7.033849999999999625e+01 2.517064606342077848e+00
319 6.835479999999999734e+01 2.689109677569882617e+00
320 6.910159999999999059e+01 2.583523971632545102e+00
321 6.686050000000000182e+01 2.356570631765574575e+00
322 6.871520000000001005e+01 2.460240008210581308e+00
323 6.959309999999999263e+01 2.453642340378890729e+00
324 6.882219999999998095e+01 2.587320497735059899e+00
325 7.082359999999998479e+01 2.373334544896694265e+00
326 6.937749999999999773e+01 2.641819188078547764e+00
327 6.915129999999999200e+01 2.657588785064386894e+00
328 7.004039999999999111e+01 2.385244428145676387e+00
329 6.900950000000000273e+01 2.855839195840690348e+00
330 7.046949999999999648e+01 2.559456929213695275e+00
331 6.976290000000000191e+01 2.816801335646516247e+00
332 7.005389999999999873e+01 2.509376301892563887e+00
333 6.914629999999998233e+01 2.623447150315782128e+00
334 6.914860000000000184e+01 2.254936125924634549e+00
335 6.884180000000000632e+01 2.245675392393121417e+00
336 7.114859999999998763e+01 2.057007061728276742e+00
337 6.969129999999998404e+01 2.469675492954489293e+00
338 6.868659999999998433e+01 2.471664103797277079e+00
339 6.946639999999999304e+01 2.667990991738915962e+00
340 6.692849999999999966e+01 2.324093643229549144e+00
341 6.799620000000001596e+01 2.250575654804787717e+00
342 6.755620000000001824e+01 2.366194503416825690e+00
343 6.728340000000000032e+01 2.253056380120124658e+00
344 6.647939999999999827e+01 2.367771872879648409e+00
345 6.525520000000000209e+01 2.145952671425910729e+00
346 6.575469999999999970e+01 2.329110122020854767e+00
347 6.799450000000000216e+01 2.108206072114394480e+00
348 6.700270000000000437e+01 1.963729385760675239e+00
349 6.688669999999999050e+01 2.201130868553707653e+00
350 6.746090000000000941e+01 2.015214123734745399e+00
351 6.636860000000000070e+01 2.099580446660712862e+00
352 6.722250000000001080e+01 2.121226233219832835e+00
353 6.570269999999999300e+01 2.300920176907490955e+00
354 6.709669999999999845e+01 2.201189757949095771e+00
355 6.724929999999999097e+01 2.692187749860696311e+00
356 6.810380000000000678e+01 2.820555434307220999e+00
357 6.726820000000000732e+01 2.594236442192577652e+00
358 6.769840000000002078e+01 2.359756297162907579e+00
359 6.723810000000000286e+01 2.138730460927696697e+00
360 6.766079999999999472e+01 2.303373497286099525e+00
361 6.615420000000000300e+01 2.280453368959777904e+00
362 6.665459999999998786e+01 2.544695233618359698e+00
363 6.712520000000000664e+01 2.544544613088950857e+00
364 6.809829999999999472e+01 2.339792236609909093e+00
365 6.808509999999999707e+01 2.736266815297805355e+00
366 6.679139999999998167e+01 2.383214436847846951e+00
367 6.839379999999999882e+01 2.689077949409425017e+00
368 6.783219999999998606e+01 2.114704662121876577e+00
369 6.810400000000001342e+01 2.420788235265529664e+00
370 6.772450000000000614e+01 2.515273584026198161e+00
371 6.890520000000000778e+01 2.211387141140148227e+00
372 6.926570000000000960e+01 2.023494138983357171e+00
373 6.949220000000001107e+01 2.207247459620238494e+00
374 7.039079999999998449e+01 2.084181997331326475e+00
375 6.926140000000000896e+01 2.042183696928363101e+00
376 6.951500000000000057e+01 2.322400835342599112e+00
377 7.093199999999998795e+01 2.057741089155776137e+00
378 6.981649999999999068e+01 2.132885703102723962e+00
379 7.031149999999999523e+01 2.605698020204951337e+00
380 6.839189999999999259e+01 2.446962763202578550e+00
381 6.968649999999999523e+01 2.262360005061086810e+00
382 6.868199999999998795e+01 2.261068745084943377e+00
383 6.980220000000001335e+01 2.231038564884076703e+00
384 6.934909999999999286e+01 2.358171534155222737e+00
385 7.062780000000000769e+01 2.465230189657752646e+00
386 6.975669999999999504e+01 2.364649263738705098e+00
387 6.863719999999997867e+01 2.451115696575744796e+00
388 6.870940000000000225e+01 2.407915090280385861e+00
389 6.807049999999999557e+01 2.589292805477974024e+00
390 6.974190000000000111e+01 2.447760115799749059e+00
391 6.988210000000000832e+01 2.688037175059154738e+00
392 6.819019999999999015e+01 2.504058882694254251e+00
393 6.844059999999998922e+01 2.436680512910955887e+00
394 6.824190000000000111e+01 2.306499552243615359e+00
395 6.904200000000000159e+01 2.596147553587815349e+00
396 6.759869999999999379e+01 2.604423354698694570e+00
397 6.925130000000000052e+01 2.709220884405699081e+00
398 6.876330000000000098e+01 2.721029784934372309e+00
399 6.915229999999999677e+01 2.419620561265753533e+00
400 6.978640000000000043e+01 2.349314996334037620e+00
401 6.893919999999999959e+01 2.451571128480673156e+00
402 6.976550000000000296e+01 2.429862070673971530e+00
403 6.887640000000000384e+01 2.215753700662598469e+00
404 7.057779999999999632e+01 2.301518137664789077e+00
405 6.949189999999998690e+01 2.309347820164818543e+00
406 6.897860000000000014e+01 1.906345055859509863e+00
407 6.913389999999999702e+01 2.200751597636589008e+00
408 6.907660000000001332e+01 2.072162479633294030e+00
409 6.844039999999999679e+01 2.288271260580789779e+00
410 6.847700000000000387e+01 2.240216005210211581e+00
411 6.859959999999999525e+01 2.370976415319224095e+00
412 6.745109999999999673e+01 2.119096070144060207e+00
413 6.746569999999999823e+01 2.341125648165855999e+00
414 6.630029999999999291e+01 2.363872748372890076e+00
415 6.767869999999997788e+01 2.678987767889207561e+00
416 6.788239999999998986e+01 2.656564932765619780e+00
417 6.734669999999999845e+01 2.853545938039196539e+00
418 6.737019999999999698e+01 2.641316199927604025e+00
419 6.714860000000000184e+01 2.818172095880589811e+00
420 6.818829999999999814e+01 2.539575791446279762e+00
421 6.787020000000001119e+01 2.836434458611726495e+00
422 6.676980000000000359e+01 2.509852224335130000e+00
423 6.678759999999999764e+01 3.016305810424400047e+00
424 6.576909999999999457e+01 3.211977958283648515e+00
425 6.580600000000001160e+01 3.313499642372094822e+00
426 6.669030000000000769e+01 3.384825877427078744e+00
427 6.577760000000002094e+01 3.159781489597026205e+00
428 6.730859999999999843e+01 3.341354104551027770e+00
429 6.603009999999999025e+01 2.967207649373397871e+00
430 6.640900000000000603e+01 3.109360390819952080e+00
431 6.609409999999999741e+01 2.977982035624123558e+00
432 6.655129999999999768e+01 2.922393859578137132e+00
433 6.685039999999999338e+01 3.091950488284054277e+00
434 6.662190000000001078e+01 3.140168129973298417e+00
435 6.815790000000001214e+01 3.351526027722297130e+00
436 6.818640000000000612e+01 3.067568245695603046e+00
437 6.867749999999998067e+01 2.895403911805743302e+00
438 6.814300000000000068e+01 2.454441093202279323e+00
439 6.875519999999998788e+01 2.630284706642989967e+00
440 6.862469999999999004e+01 2.512365518888523663e+00
441 6.962989999999999213e+01 2.867610103291589052e+00
442 6.815919999999999845e+01 2.748816601375944746e+00
443 6.869500000000002160e+01 2.860824470323196866e+00
444 6.938200000000000500e+01 2.664681765239519162e+00
445 6.812550000000001660e+01 2.703140649781286431e+00
446 6.694590000000000884e+01 2.683487064343704986e+00
447 6.895509999999998740e+01 2.639169103051185239e+00
448 6.760160000000000480e+01 3.008843730073065270e+00
449 6.806489999999999441e+01 2.931411938725091204e+00
450 6.958260000000001355e+01 2.665115851515652334e+00
451 6.875590000000001112e+01 2.890298635867926791e+00
452 6.916979999999999507e+01 2.580291512213300553e+00
453 6.800709999999999411e+01 2.712518280952221694e+00
454 6.734810000000000230e+01 3.003031465785864551e+00
455 6.578510000000001412e+01 2.875201211132882850e+00
456 6.816889999999999361e+01 2.874625939926792828e+00
457 6.989240000000000919e+01 2.777454460832796457e+00
458 6.999890000000000612e+01 2.669561562223280227e+00
459 6.924690000000001078e+01 2.823081517508836846e+00
460 6.864039999999999964e+01 3.097883574636076887e+00
461 6.993889999999998963e+01 2.991876024253010247e+00
462 6.855689999999999884e+01 2.768353928691199339e+00
463 6.947520000000000095e+01 2.892535463568251419e+00
464 6.976090000000000657e+01 3.035424358224069419e+00
465 7.053659999999999286e+01 2.981565557219897578e+00
466 7.011370000000000857e+01 2.876311165451332030e+00
467 7.012370000000001369e+01 3.153491427053512375e+00
468 6.897419999999999618e+01 3.532805270319891111e+00
469 6.847749999999999204e+01 3.260034589156992180e+00
470 6.944120000000000914e+01 2.889692014384924068e+00
471 6.973639999999998906e+01 3.065545495013896726e+00
472 7.090830000000002542e+01 3.052073541135599921e+00
473 7.068869999999999720e+01 2.933780521869350455e+00
474 7.094969999999999288e+01 2.904031255083181939e+00
475 7.082030000000001735e+01 2.821905175674759736e+00
476 7.076189999999999714e+01 3.043432907836149504e+00
477 6.985330000000000439e+01 3.240206635463238172e+00
478 6.888240000000000407e+01 3.157271203428682060e+00
479 6.920210000000000150e+01 2.977540727597189019e+00
480 7.014559999999998752e+01 3.347835665321701626e+00
481 6.971090000000000941e+01 3.334687558752694070e+00
482 6.980319999999998970e+01 3.565540637547131020e+00
483 7.141450000000000387e+01 3.075498454315982233e+00
484 7.041769999999998220e+01 3.195790348333257036e+00
485 7.121890000000000498e+01 2.986663547254696294e+00
486 6.979429999999999268e+01 2.812787907130574361e+00
487 6.847920000000000584e+01 2.808709751469524729e+00
488 7.020230000000000814e+01 3.230327720294025706e+00
489 6.929410000000000025e+01 3.295426687775044883e+00
490 7.157770000000000721e+01 3.276636046389650225e+00
491 6.956539999999998258e+01 3.176858431217859380e+00
492 6.923810000000000286e+01 2.690754231530630758e+00
493 7.063989999999998304e+01 3.021253702438773558e+00
494 7.093840000000001567e+01 3.000452466212387481e+00
495 6.929210000000000491e+01 3.104414388334778341e+00
496 7.034970000000001278e+01 2.652834657587991973e+00
497 6.935690000000001021e+01 3.014831991090051400e+00
498 7.006010000000000559e+01 3.068255873374969411e+00
499 6.895360000000000866e+01 3.365774908100658713e+00
500 6.852339999999998099e+01 2.881120277253277351e+00
501 6.975560000000001537e+01 3.135338482843599284e+00
502 6.916170000000001039e+01 2.920523359006052644e+00
503 6.973900000000000432e+01 2.836169363772198970e+00
504 7.055700000000000216e+01 3.158428742270434242e+00
505 7.070849999999998658e+01 2.791190346877116646e+00
506 7.009920000000001039e+01 2.711619137710899352e+00
507 6.931400000000000716e+01 2.886696364358399602e+00
508 7.059839999999999804e+01 2.580358913407202692e+00
509 7.091490000000001714e+01 2.579897041453398820e+00
510 6.994460000000000832e+01 2.697405628006289469e+00
511 7.039539999999999509e+01 2.497567901379259325e+00
512 7.023319999999999652e+01 2.298137517208227898e+00
513 6.976450000000001239e+01 2.603901912995187917e+00
514 6.903999999999999204e+01 2.631314781625338828e+00
515 7.130209999999999582e+01 2.671081603863872722e+00
516 7.165920000000001266e+01 2.238926152868825792e+00
517 7.106320000000000903e+01 2.665766435380263477e+00
518 7.036620000000000630e+01 2.866287769572343436e+00
519 7.064590000000001169e+01 2.828371937086775478e+00
520 7.104800000000000182e+01 2.978019042920981629e+00
521 7.050220000000000198e+01 2.766474134706486954e+00
522 6.996190000000001419e+01 2.749743085180868185e+00
523 7.155150000000000432e+01 2.758515700970361362e+00
524 7.096880000000000166e+01 2.864445993207062724e+00
525 7.150759999999999650e+01 3.001733139704461095e+00
526 7.135920000000001551e+01 2.935175161383047460e+00
527 7.147229999999998995e+01 3.064744999261765468e+00
528 7.140999999999999659e+01 2.733132095234330095e+00
529 7.154510000000001924e+01 2.768098239676474837e+00
530 6.945849999999998658e+01 2.932071657122315322e+00
531 7.046970000000001733e+01 2.787425590127923236e+00
532 7.107050000000000978e+01 2.775569187121805559e+00
533 7.003940000000000055e+01 2.592781159681626146e+00
534 7.131100000000000705e+01 2.849243792657974783e+00
535 7.202129999999999654e+01 2.630509517279874920e+00
536 7.090260000000000673e+01 2.455849421686923773e+00
537 7.043269999999998277e+01 2.853065530355024748e+00
538 6.958979999999998256e+01 2.807936473284251555e+00
539 7.085929999999999040e+01 2.866728281595588346e+00
540 7.060220000000001050e+01 2.811730146724610524e+00
541 7.155319999999998970e+01 2.891904496694176263e+00
542 6.993200000000000216e+01 2.841537640081509331e+00
543 7.004000000000000625e+01 3.025934336696683324e+00
544 7.095020000000002369e+01 2.835004399996585711e+00
545 7.156680000000000064e+01 2.843584475270604983e+00
546 7.207660000000001332e+01 2.827050885994094820e+00
547 7.214240000000000919e+01 3.057578772820088275e+00
548 7.135810000000000741e+01 2.963009464125958559e+00
549 7.159590000000000032e+01 2.660121900308329401e+00
550 7.082849999999999113e+01 2.896477077848190973e+00
551 7.126050000000000750e+01 2.867878885605178230e+00
552 7.172889999999999588e+01 2.953425048058610169e+00
553 7.146659999999999968e+01 2.710007033570208446e+00
554 7.320229999999999393e+01 2.644814037035495335e+00
555 7.322790000000000532e+01 2.518398746128181820e+00
556 7.256760000000001298e+01 2.866364031661017275e+00
557 7.213569999999999993e+01 2.224658933522170035e+00
558 7.289050000000000296e+01 2.409132199050105783e+00
559 7.305010000000001469e+01 2.590524872395552958e+00
560 7.096170000000000755e+01 2.940109557567541110e+00
561 7.017939999999998690e+01 2.696569443200008909e+00
562 7.141660000000000252e+01 2.916229682655328670e+00
563 7.105760000000000787e+01 2.721280522474667674e+00
564 7.103139999999999077e+01 2.897625992428975117e+00
565 7.176219999999999288e+01 2.723536865548179531e+00
566 7.268319999999999936e+01 2.226407096197818181e+00
567 7.217420000000001323e+01 2.373959272607683690e+00
568 7.278049999999998931e+01 2.334561535385177855e+00
569 7.400469999999999970e+01 2.325286578144724281e+00
570 7.279720000000000368e+01 2.239147399793055104e+00
571 7.336710000000000775e+01 2.318599103877166723e+00
572 7.355819999999999936e+01 2.205171849992648259e+00
573 7.320989999999997622e+01 2.199978935012787407e+00
574 7.276600000000000534e+01 2.052481917094520547e+00
575 7.378610000000000468e+01 2.151872490297693563e+00
576 7.303200000000001069e+01 1.736265521168925519e+00
577 7.337040000000000362e+01 2.040427695852023771e+00
578 7.255140000000000100e+01 2.243122166089042580e+00
579 7.150739999999998986e+01 1.928463502895504389e+00
580 7.252439999999998577e+01 2.147015901664446780e+00
581 7.252389999999999759e+01 2.214371668103618074e+00
582 7.321410000000000196e+01 1.900723863295244564e+00
583 7.155899999999999750e+01 2.058308606599116963e+00
584 7.219239999999999213e+01 2.023776339420935155e+00
585 7.113269999999998561e+01 1.784956142458407946e+00
586 7.251470000000001903e+01 1.706538895103185238e+00
587 7.350720000000002585e+01 1.854823163538777742e+00
588 7.202300000000001035e+01 1.803153055067705512e+00
589 7.280760000000000787e+01 2.246676229900516741e+00
590 7.111960000000000548e+01 1.989880559732166709e+00
591 7.336669999999999447e+01 1.887994965697737726e+00
592 7.135119999999999152e+01 1.841610134637621909e+00
593 7.239670000000000982e+01 1.893901423121066463e+00
594 7.107640000000000668e+01 2.002115706446558452e+00
595 7.247850000000001103e+01 2.033339325469312175e+00
596 7.109000000000000341e+01 1.952432884890028753e+00
597 7.223370000000001312e+01 1.974468518487949575e+00
598 7.237449999999998340e+01 2.019930487046521783e+00
599 7.192519999999998959e+01 2.242996644669804418e+00
600 7.128459999999998331e+01 2.012757288398181021e+00
601 7.242999999999997840e+01 2.011624157242102306e+00
602 7.299109999999998877e+01 2.104509015067410616e+00
603 7.407959999999999923e+01 2.257599163270574749e+00
604 7.446119999999997674e+01 2.425974432676485826e+00
605 7.378279999999998040e+01 2.240497015842690676e+00
606 7.370049999999999102e+01 2.645090501759816970e+00
607 7.356070000000002551e+01 2.475497705613963983e+00
608 7.367260000000001696e+01 2.059564418026296639e+00
609 7.400860000000001548e+01 2.129485518147517631e+00
610 7.214529999999999177e+01 2.149867182060324566e+00
611 7.380649999999999977e+01 2.259393545290416583e+00
612 7.373930000000000007e+01 2.104935186769416600e+00
613 7.288080000000000780e+01 2.486753198047607416e+00
614 7.407520000000002369e+01 2.521695151678726710e+00
615 7.344170000000001153e+01 2.363430764905119830e+00
616 7.464439999999999031e+01 2.215741553521077822e+00
617 7.384170000000000300e+01 2.196551349388399466e+00
618 7.345759999999998513e+01 2.419926947657717431e+00
619 7.307059999999998468e+01 2.665763423861915005e+00
620 7.296410000000000196e+01 2.117602496810957025e+00
621 7.342119999999999891e+01 2.273308262862737905e+00
622 7.306490000000000862e+01 2.300456757798329033e+00
623 7.294370000000000687e+01 2.333566675820513137e+00
624 7.434509999999998797e+01 2.529469642929126127e+00
625 7.319749999999999091e+01 2.084579349053424568e+00
626 7.303800000000002512e+01 2.261144051138714861e+00
627 7.305060000000000286e+01 2.297938807279253481e+00
628 7.060190000000000055e+01 2.748731946643760971e+00
629 7.143120000000000402e+01 2.394522455104565850e+00
630 7.186260000000001469e+01 2.522285973477234933e+00
631 7.234419999999997231e+01 2.750950459023208339e+00
632 7.230940000000001078e+01 2.410856702917034688e+00
633 7.326140000000000896e+01 2.329096844701825653e+00
634 7.258689999999998577e+01 2.393455053787306941e+00
635 7.229370000000001539e+01 2.586479516736987172e+00
636 7.144830000000000325e+01 2.857264608064853384e+00
637 7.110699999999999932e+01 2.445345051316889062e+00
638 7.173739999999999384e+01 2.611263579572157933e+00
639 7.170150000000001000e+01 2.401544309918098197e+00
640 6.994539999999999225e+01 2.351669934748497059e+00
641 7.074120000000000630e+01 2.055202417768138279e+00
642 7.091620000000000346e+01 2.197981075441733712e+00
643 7.089700000000000557e+01 2.434008229238348697e+00
644 6.960380000000000678e+01 2.503794074599585695e+00
645 6.990959999999998331e+01 2.627189028600720455e+00
646 7.088620000000000232e+01 2.432507193822867286e+00
647 7.303300000000000125e+01 2.176936797428901116e+00
648 7.049830000000000041e+01 2.571070763417451666e+00
649 7.185369999999998925e+01 2.740321517723786737e+00
650 7.021229999999999905e+01 2.105985664837251914e+00
651 7.118099999999999739e+01 2.479653508053090594e+00
652 7.234790000000000987e+01 2.557576885354573282e+00
653 7.334860000000000468e+01 2.227375303355947356e+00
654 7.015180000000000859e+01 2.437246589493972326e+00
655 6.986229999999999052e+01 2.562299479081240783e+00
656 7.151010000000000844e+01 2.639247403048831764e+00
657 7.113060000000000116e+01 2.515970564613187133e+00
658 7.187560000000000571e+01 2.714285935932322147e+00
659 7.143059999999999832e+01 2.534949447622180330e+00
660 7.112600000000000477e+01 2.513864970518503661e+00
661 7.124330000000000496e+01 2.322754492084774913e+00
662 7.255929999999997904e+01 2.394420923835238746e+00
663 7.162219999999999231e+01 2.578090073678575234e+00
664 7.187879999999999825e+01 2.473177174809763290e+00
665 7.301149999999999807e+01 2.856605422962716023e+00
666 7.221339999999999293e+01 2.607694658505861351e+00
667 7.144360000000000355e+01 2.538431362475652264e+00
668 7.172549999999999670e+01 2.728168015812075797e+00
669 7.283150000000000546e+01 2.582241329252554785e+00
670 7.223659999999999570e+01 2.092014763810236655e+00
671 7.109739999999999327e+01 2.520260546451497774e+00
672 7.319989999999998531e+01 2.605754557608985778e+00
673 7.106239999999999668e+01 2.816707104404006401e+00
674 7.186939999999999884e+01 2.385942361416134361e+00
675 7.173639999999998906e+01 2.418182743714791805e+00
676 7.124030000000000484e+01 2.221385558722302811e+00
677 7.213190000000000168e+01 2.398904996972576864e+00
678 7.239409999999999457e+01 2.305268206630195937e+00
679 7.345709999999999695e+01 2.282865809569191384e+00
680 7.332079999999999131e+01 2.170756013005606722e+00
681 7.210589999999999122e+01 2.105331649526981597e+00
682 7.249530000000001451e+01 1.978348920312086756e+00
683 7.322960000000000491e+01 1.852566101924570718e+00
684 7.267000000000000171e+01 1.894726584497087307e+00
685 7.318780000000000996e+01 1.981272320505184759e+00
686 7.152700000000001523e+01 1.858483263309088418e+00
687 7.293789999999999907e+01 1.929303906723872641e+00
688 7.408429999999998472e+01 1.762595781936402872e+00
689 7.251800000000000068e+01 1.828757668473327103e+00
690 7.254119999999998925e+01 1.447954508263294970e+00
691 7.154050000000002285e+01 1.382706209756793703e+00
692 7.240739999999999554e+01 1.741796751059089710e+00
693 7.267099999999999227e+01 1.697341135423283021e+00
694 7.268660000000001276e+01 1.695989873790524793e+00
695 7.263009999999999877e+01 1.935655135735701915e+00
696 7.165279999999999916e+01 1.927554971459958022e+00
697 7.397849999999999682e+01 1.933087748267004580e+00
698 7.157149999999998613e+01 1.898989179142418937e+00
699 7.443679999999999097e+01 1.756055044125895526e+00
700 7.278189999999999316e+01 1.792258746526293134e+00
701 7.238039999999998031e+01 1.929707540535611443e+00
702 7.375379999999999825e+01 1.928430208226369569e+00
703 7.264880000000000848e+01 1.688017857725444992e+00
704 7.302889999999999304e+01 1.557528521247684594e+00
705 7.344410000000000593e+01 1.807300786947208637e+00
706 7.496990000000000975e+01 1.842365220172156981e+00
707 7.287059999999999604e+01 1.938202353212893581e+00
708 7.451749999999998408e+01 2.032053191355974509e+00
709 7.278340000000000032e+01 1.685670611952406528e+00
710 7.331790000000000873e+01 2.129989125441723807e+00
711 7.226910000000000878e+01 2.038556936781506401e+00
712 7.276149999999998386e+01 2.168502898891306430e+00
713 7.269310000000000116e+01 2.473286925227236921e+00
714 7.256629999999999825e+01 1.913821804792703363e+00
715 7.425280000000000769e+01 1.893564783153721454e+00
716 7.291569999999998686e+01 1.965448521457634046e+00
717 7.287710000000001287e+01 1.982171098694560207e+00
718 7.304890000000000327e+01 1.943301748185289224e+00
719 7.259760000000001412e+01 2.311646251483993719e+00
720 7.193370000000001596e+01 2.315530004232292161e+00
721 7.149529999999998608e+01 2.331713801155708143e+00
722 7.285859999999999559e+01 2.097077359564973431e+00
723 7.200889999999999702e+01 1.934091095191744492e+00
724 7.163679999999999382e+01 1.845942574404739300e+00
725 7.202570000000001471e+01 1.869997251468568322e+00
726 7.287910000000002242e+01 2.183617025602246464e+00
727 7.362830000000001007e+01 2.102699329552373708e+00
728 7.339519999999998845e+01 1.921157939368858925e+00
729 7.492170000000001551e+01 1.672560022988711870e+00
730 7.409520000000000550e+01 1.812900884770042520e+00
731 7.343129999999999313e+01 1.728388758497346522e+00
732 7.379319999999999879e+01 1.930333747827043256e+00
733 7.176840000000001396e+01 1.844793633987281467e+00
734 7.250339999999999918e+01 1.572296550272880289e+00
735 7.269399999999998840e+01 1.921437212088909163e+00
736 7.217519999999998959e+01 1.519549475338002553e+00
737 7.148039999999998884e+01 1.502074269801596529e+00
738 7.209439999999999316e+01 2.034484519970599425e+00
739 7.240980000000000416e+01 1.741874937531394218e+00
740 7.377880000000000393e+01 1.663072391088252333e+00
741 7.266330000000000666e+01 1.884371688521137012e+00
742 7.165760000000000218e+01 1.750053162621067360e+00
743 7.237569999999999482e+01 1.678747682202420544e+00
744 7.064539999999999509e+01 1.678317974044251315e+00
745 7.259730000000000416e+01 1.854292231688414061e+00
746 7.379970000000000141e+01 1.593514085441355421e+00
747 7.324290000000000589e+01 1.791495100328213796e+00
748 7.154760000000001696e+01 1.848863043061870437e+00
749 7.285650000000001114e+01 2.003225402319968929e+00
750 7.204909999999998149e+01 1.636917934564833033e+00
751 7.278619999999999379e+01 1.559297055727355774e+00
752 7.321420000000001949e+01 1.698547278706129759e+00
753 7.242160000000001219e+01 1.294275666927258595e+00
754 7.379089999999999350e+01 1.425077883661100220e+00
755 7.265299999999999159e+01 1.533851407405554035e+00
756 7.330759999999997945e+01 1.475856324985599155e+00
757 7.276129999999999143e+01 1.309798702282147786e+00
758 7.189950000000000330e+01 1.473324574728868130e+00
759 7.217969999999999686e+01 1.190377902390665099e+00
760 7.140829999999999700e+01 1.146562824488915888e+00
761 7.125910000000001787e+01 1.514524712409804463e+00
762 7.114949999999998909e+01 1.616501160686251826e+00
763 7.208700000000001751e+01 1.652675258482440013e+00
764 7.314810000000001367e+01 1.695155203661305121e+00
765 7.304099999999998261e+01 1.686054127245030232e+00
766 7.414340000000001396e+01 1.685012588083543150e+00
767 7.281749999999999545e+01 1.542272865773109958e+00
768 7.314830000000002030e+01 1.390394462194092906e+00
769 7.267950000000000443e+01 1.483445281262506965e+00
770 7.426719999999998834e+01 1.322493114537841130e+00
771 7.251310000000000855e+01 1.487372997771574390e+00
772 7.290409999999999968e+01 1.577163185754727248e+00
773 7.360690000000002442e+01 1.228018869765444165e+00
774 7.369100000000000250e+01 1.518661064885776346e+00
775 7.262669999999999959e+01 1.453579086427704281e+00
776 7.372130000000001360e+01 1.155553988569984813e+00
777 7.283130000000001303e+01 1.299235506172764287e+00
778 7.308549999999999613e+01 1.191840233630329537e+00
779 7.461099999999999000e+01 1.324971237423665960e+00
780 7.314839999999999520e+01 1.277560488587526688e+00
781 7.341800000000000637e+01 1.474707004797902288e+00
782 7.266330000000000666e+01 1.285406873522932258e+00
783 7.193189999999998463e+01 1.749333171382741581e+00
784 7.260609999999999786e+01 1.731888675550480983e+00
785 7.209760000000001412e+01 1.581801027942515647e+00
786 7.312159999999998661e+01 1.385621352318157751e+00
787 7.292049999999998988e+01 1.627228681685521483e+00
788 7.382569999999999766e+01 1.514595447801161177e+00
789 7.308169999999999789e+01 1.426623149433654536e+00
790 7.359680000000000177e+01 1.282295799727972030e+00
791 7.440909999999999513e+01 1.393383466422650097e+00
792 7.410200000000000387e+01 1.481132330347291415e+00
793 7.360699999999999932e+01 1.754089498856885587e+00
794 7.524449999999998795e+01 1.682948472918882832e+00
795 7.383199999999999363e+01 1.960466633227916367e+00
796 7.292310000000000514e+01 1.618070911455984362e+00
797 7.212539999999998486e+01 1.850778523216649152e+00
798 7.289380000000001303e+01 1.776440904730580028e+00
799 7.376799999999998647e+01 1.793130893158667583e+00
800 7.305289999999999395e+01 1.714792446478581533e+00
801 7.289139999999999020e+01 1.791577919600483515e+00
802 7.364900000000000091e+01 1.627317424475015928e+00
803 7.268370000000000175e+01 1.717084383628247890e+00
804 7.357649999999999579e+01 1.875209751601137453e+00
805 7.357729999999999393e+01 1.727462167603099230e+00
806 7.413640000000000896e+01 1.931452598952404953e+00
807 7.351950000000000784e+01 1.844313962561689335e+00
808 7.220570000000000732e+01 1.638176052962562190e+00
809 7.125960000000000605e+01 1.886806394943582710e+00
810 7.225000000000000000e+01 1.643296987765753503e+00
811 7.363799999999997681e+01 1.703373044873024877e+00
812 7.340509999999999025e+01 1.592696975102294799e+00
813 7.503129999999998745e+01 1.601752974244156080e+00
814 7.380419999999999447e+01 1.707726502692980208e+00
815 7.529020000000001289e+01 1.572295369197530324e+00
816 7.393309999999999604e+01 1.669897105961921202e+00
817 7.347539999999997917e+01 1.407665337358279256e+00
818 7.396799999999998931e+01 1.232369591478140958e+00
819 7.497390000000001464e+01 1.373076663737316183e+00
820 7.519679999999999609e+01 1.268962536090013415e+00
821 7.391980000000000928e+01 1.291601876740661847e+00
822 7.364339999999999975e+01 1.254672444106428753e+00
823 7.592050000000000409e+01 1.274986138159940996e+00
824 7.504180000000000916e+01 1.385866096706316108e+00
825 7.478179999999998984e+01 1.489234507389618045e+00
826 7.527370000000003358e+01 1.380950176689947684e+00
827 7.559290000000000020e+01 1.552529096184673829e+00
828 7.365630000000001587e+01 1.699179711066489684e+00
829 7.517640000000000100e+01 1.797662777608748597e+00
830 7.385999999999998522e+01 1.653555024787503269e+00
831 7.527400000000000091e+01 1.489338044233074365e+00
832 7.298620000000001085e+01 1.414195791960929594e+00
833 7.568049999999999500e+01 1.428886983809426470e+00
834 7.395790000000002351e+01 1.491928334237271780e+00
835 7.449980000000000757e+01 1.367960459223876768e+00
836 7.310170000000000812e+01 1.726201184827538482e+00
837 7.414349999999998886e+01 1.577406074065901720e+00
838 7.203499999999999659e+01 1.399722976163498167e+00
839 7.367509999999998627e+01 1.169569375667813826e+00
840 7.395649999999999125e+01 1.466320337613852054e+00
841 7.323520000000000607e+01 1.623385689846993829e+00
842 7.361990000000000123e+01 1.322163637565335170e+00
843 7.405970000000000653e+01 1.411681957984871838e+00
844 7.389260000000000161e+01 1.406748411052950232e+00
845 7.403819999999998913e+01 1.536752051568502253e+00
846 7.361809999999999832e+01 1.264167613293426529e+00
847 7.322010000000000218e+01 1.097493127313332817e+00
848 7.290749999999999886e+01 1.120216792634354697e+00
849 7.436079999999998336e+01 9.415504277520135856e-01
850 7.468380000000000507e+01 1.039821724143134229e+00
851 7.399350000000001160e+01 1.346916438573678487e+00
852 7.379420000000000357e+01 1.116312849518449113e+00
853 7.359650000000002024e+01 1.222453828371444118e+00
854 7.290290000000001669e+01 1.287332697673759574e+00
855 7.284049999999999159e+01 9.034917611688555450e-01
856 7.348300000000000409e+01 1.154170572315895038e+00
857 7.338430000000001030e+01 1.206458880567423009e+00
858 7.258310000000000173e+01 1.720146820623170258e+00
859 7.335930000000000462e+01 1.679488603861306606e+00
860 7.308600000000001273e+01 1.341010562971075126e+00
861 7.403329999999999700e+01 1.319781269945895286e+00
862 7.393149999999999977e+01 1.393972561602272453e+00
863 7.369799999999999329e+01 1.135841745138819858e+00
864 7.278569999999997719e+01 1.732732397255848600e+00
865 7.198709999999998388e+01 1.191909117550495445e+00
866 7.157070000000000221e+01 1.233534195107699238e+00
867 7.153820000000000334e+01 1.610610607192191512e+00
868 7.233530000000000371e+01 1.466820810630937055e+00
869 7.173429999999999040e+01 1.470881817312322815e+00
870 7.121719999999999118e+01 1.530507111384981522e+00
871 7.212739999999999441e+01 1.532335613369342875e+00
872 7.299990000000001089e+01 1.349806673009138480e+00
873 7.298120000000000118e+01 1.391302457411759397e+00
874 7.391689999999998406e+01 1.208720689199949350e+00
875 7.280670000000000641e+01 1.562936336035476659e+00
876 7.345399999999999352e+01 1.317562932083322202e+00
877 7.348149999999999693e+01 1.515421843085284159e+00
878 7.116380000000000905e+01 1.461739021850343656e+00
879 7.188669999999999050e+01 1.564311653891256704e+00
880 7.188529999999998665e+01 1.583386908023430850e+00
881 7.171930000000000405e+01 1.639792480925558849e+00
882 7.255530000000000257e+01 1.189613063352954248e+00
883 7.305420000000000869e+01 1.168347413229472664e+00
884 7.314139999999997599e+01 1.523682372412308306e+00
885 7.234199999999999875e+01 1.712234469925191016e+00
886 7.372040000000001214e+01 1.906033712188743623e+00
887 7.342210000000001457e+01 1.990967250986314330e+00
888 7.233770000000001232e+01 1.706769346016033806e+00
889 7.234560000000000457e+01 1.630260933715827143e+00
890 7.193959999999999866e+01 1.488664435660367324e+00
891 7.208529999999998950e+01 1.512807106177122662e+00
892 7.199399999999999977e+01 1.626714646150332122e+00
893 7.366500000000000625e+01 1.664268809417517314e+00
894 7.269360000000000355e+01 1.661169347778846284e+00
895 7.298299999999997567e+01 2.056116455845825808e+00
896 7.335459999999999070e+01 1.818706626149472871e+00
897 7.233790000000001896e+01 1.511703811763401850e+00
898 7.320090000000001851e+01 1.744558764989015520e+00
899 7.385600000000000875e+01 2.035349402436839039e+00
900 7.372989999999998645e+01 1.975246246547503137e+00
901 7.392460000000001230e+01 1.817551259799844221e+00
902 7.392260000000000275e+01 2.026291299887555741e+00
903 7.312439999999999429e+01 1.690075697121285359e+00
904 7.343089999999999407e+01 1.605903831024760198e+00
905 7.188820000000001187e+01 1.993245767084430353e+00
906 7.160980000000000700e+01 1.345844752562493252e+00
907 7.157180000000001030e+01 1.542720450373300745e+00
908 7.133989999999998588e+01 1.338041488332854190e+00
909 7.095029999999999859e+01 1.288014526509697166e+00
910 7.073839999999999861e+01 1.354491292699957050e+00
911 7.042060000000000741e+01 1.264522100241826319e+00
912 7.095059999999998013e+01 1.252438817667354209e+00
913 7.218699999999998340e+01 1.094857584346018653e+00
914 7.117709999999999582e+01 1.233646721918394418e+00
915 7.071829999999999927e+01 1.275732922872180986e+00
916 7.072809999999998354e+01 1.519040392649253945e+00
917 7.233109999999999218e+01 1.425192174585589333e+00
918 7.374649999999999750e+01 1.322929409492433539e+00
919 7.294410000000000593e+01 1.441042440214721276e+00
920 7.271619999999998640e+01 1.525395541490796258e+00
921 7.244549999999998136e+01 1.432745683120350444e+00
922 7.415689999999999316e+01 1.692586318182916161e+00
923 7.440209999999999013e+01 1.563149322521684370e+00
924 7.447420000000002460e+01 1.202399412840841952e+00
925 7.452819999999999823e+01 1.213992153187161360e+00
926 7.260659999999998604e+01 1.276635727997614378e+00
927 7.223190000000001021e+01 1.151860384117797675e+00
928 7.192610000000000525e+01 8.441146927402692901e-01
929 7.341080000000000894e+01 9.262610582335845111e-01
930 7.361070000000000846e+01 1.142767579387864885e+00
931 7.313679999999999382e+01 1.559585511602362029e+00
932 7.374929999999999097e+01 1.498766202748113674e+00
933 7.181700000000000728e+01 1.624476460278818202e+00
934 7.216300000000001091e+01 1.809768703453565886e+00
935 7.161459999999999582e+01 1.058779161109624001e+00
936 7.121729999999999450e+01 1.084242984989988168e+00
937 7.054240000000000066e+01 1.414199498656395049e+00
938 6.935949999999999704e+01 1.424400608150671044e+00
939 7.209849999999998715e+01 1.237105857435004896e+00
940 7.077389999999999759e+01 1.290402423471066262e+00
941 7.164289999999999736e+01 1.451495871334120613e+00
942 7.183820000000000050e+01 1.600972506946949370e+00
943 7.142929999999999779e+01 1.853565674719943157e+00
944 7.154420000000000357e+01 1.610855300143374302e+00
945 7.348449999999999704e+01 2.019526529288486305e+00
946 7.171470000000000766e+01 1.905241719703827608e+00
947 7.203510000000001412e+01 2.127408161237518414e+00
948 7.176470000000000482e+01 2.130744954352819853e+00
949 7.224969999999999004e+01 1.918859359228810124e+00
950 7.323819999999999197e+01 1.855496609536110286e+00
951 7.349930000000001939e+01 1.747395564976630844e+00
952 7.510820000000002494e+01 1.559516039673846999e+00
953 7.358759999999999479e+01 1.924844053943071787e+00
954 7.324150000000000205e+01 1.398880642692577947e+00
955 7.309739999999999327e+01 1.575782190532688753e+00
956 7.404729999999999279e+01 1.704597298630969870e+00
957 7.318179999999999552e+01 1.663176526409628986e+00
958 7.393999999999998352e+01 1.849268823075758128e+00
959 7.314140000000000441e+01 1.277516920435889825e+00
960 7.372440000000000282e+01 1.636137131172078929e+00
961 7.456379999999998631e+01 1.595513477849685557e+00
962 7.456530000000000769e+01 1.336552146569673027e+00
963 7.433329999999999416e+01 1.372124119932303987e+00
964 7.396750000000000114e+01 1.607795849136326227e+00
965 7.160110000000000241e+01 1.735091938342173679e+00
966 7.275780000000001735e+01 1.654612123127350953e+00
967 7.340319999999999823e+01 1.514529427908219539e+00
968 7.229639999999999134e+01 1.661217105618648437e+00
969 7.274699999999998568e+01 1.927350764650793469e+00
970 7.146509999999997831e+01 1.865857640469926304e+00
971 7.182800000000001717e+01 1.694966176653681877e+00
972 7.425820000000001642e+01 1.840632879745441874e+00
973 7.326840000000001396e+01 1.511627888072987647e+00
974 7.269150000000000489e+01 1.623770991396261909e+00
975 7.133830000000000382e+01 1.927065837095349288e+00
976 7.235229999999999961e+01 2.170734645344750025e+00
977 7.326039999999998997e+01 1.565940628504159271e+00
978 7.325809999999998468e+01 2.092072193902494881e+00
979 7.472199999999999420e+01 1.693202250175684265e+00
980 7.342709999999999582e+01 1.850713328557397119e+00
981 7.267849999999999966e+01 2.136196751823201456e+00
982 7.258759999999999479e+01 1.987113925269509362e+00
983 7.129609999999999559e+01 1.737170554234672704e+00
984 7.381419999999999959e+01 1.839935030918211867e+00
985 7.310900000000000887e+01 1.775346453512665734e+00
986 7.342870000000000630e+01 1.999635016821820210e+00
987 7.321479999999999677e+01 2.070558856444317364e+00
988 7.381879999999998176e+01 1.797210657658139032e+00
989 7.467080000000001405e+01 1.649961750465749111e+00
990 7.417699999999999250e+01 1.497795446648173101e+00
991 7.459270000000000778e+01 1.330359015642018194e+00
992 7.336630000000000962e+01 1.566760450898604384e+00
993 7.524309999999999832e+01 1.456814258750922297e+00
994 7.365090000000000714e+01 1.784838086354053388e+00
995 7.460269999999999868e+01 1.704798322529676780e+00
996 7.408559999999999945e+01 1.767517171628044004e+00
997 7.253159999999999741e+01 1.897419471809014491e+00
998 7.442379999999999995e+01 2.028462325999672355e+00
999 7.370040000000001612e+01 1.291710130795605593e+00
1000 7.379810000000000514e+01 1.246881030611982633e+00
1001 7.302159999999999229e+01 1.312180316115129086e+00
1002 7.409499999999999886e+01 1.363632824480255801e+00
1003 7.253040000000000020e+01 1.440698633302606835e+00
1004 7.340299999999999159e+01 1.569376685184280529e+00
1005 7.212890000000001578e+01 1.635758421803170881e+00
1006 7.193439999999999657e+01 1.667533040752116058e+00
1007 7.152309999999999945e+01 1.897319542011835170e+00
1008 7.108549999999999613e+01 1.669002514228183687e+00
1009 7.178069999999998174e+01 1.268018765831168126e+00
1010 7.010479999999999734e+01 1.441811686039476958e+00
1011 7.195750000000001023e+01 1.528236193296049317e+00
1012 7.051879999999998461e+01 1.743488003400080810e+00
1013 7.035839999999998895e+01 1.682298217320579381e+00
1014 7.162489999999999668e+01 1.748640853491647773e+00
1015 7.165200000000000102e+01 1.724525598534275117e+00
1016 7.080420000000000869e+01 1.723244865943316384e+00
1017 7.192049999999998988e+01 1.405627629388380706e+00
1018 7.167029999999999745e+01 1.902447720832296740e+00
1019 7.144859999999999900e+01 1.955327666147032240e+00
1020 7.034509999999998797e+01 1.775170581803337422e+00
1021 7.070840000000001169e+01 1.649210032712631779e+00
1022 6.953889999999999816e+01 1.675173269993286196e+00
1023 7.059369999999999834e+01 1.593411500680222970e+00
1024 6.912169999999998993e+01 1.731033440029394521e+00
1025 7.034290000000000020e+01 1.777252479109256988e+00
1026 7.142040000000000077e+01 1.621838562249646731e+00
1027 7.178899999999998727e+01 1.628572070864534815e+00
1028 7.089009999999998968e+01 1.473404277345495172e+00
1029 7.032489999999999952e+01 1.704238423607447706e+00
1030 7.170300000000000296e+01 1.340188289010167511e+00
1031 7.108430000000001314e+01 1.591469638573101975e+00
1032 7.023009999999999309e+01 1.407429992752747605e+00
1033 7.113509999999999422e+01 1.624272657068387637e+00
1034 7.279730000000000700e+01 1.468005970866603560e+00
1035 7.078580000000000894e+01 1.344844246743837290e+00
1036 7.174649999999999750e+01 1.668124570438311416e+00
1037 7.377230000000000132e+01 1.373424275488095647e+00
1038 7.343289999999998940e+01 1.722948256477831563e+00
1039 7.479649999999999466e+01 1.227555091431745238e+00
1040 7.202889999999999304e+01 1.134383720131772355e+00
1041 7.307860000000000866e+01 1.257260793153115230e+00
1042 7.257509999999999195e+01 1.199613097836131459e+00
1043 7.242699999999999250e+01 8.395608673586449910e-01
1044 7.149900000000000944e+01 1.214117366649534846e+00
1045 7.336580000000000723e+01 1.248278938378758696e+00
1046 7.406120000000001369e+01 9.608501485663620834e-01
1047 7.276839999999998554e+01 1.373178572509781148e+00
1048 7.144350000000000023e+01 1.370025730597786984e+00
1049 7.278100000000000591e+01 1.257222494230834320e+00
1050 7.318339999999999179e+01 1.638048971184927982e+00
1051 7.188289999999999225e+01 1.504502852938471635e+00
1052 7.348090000000001965e+01 1.490465261084605197e+00
1053 7.184610000000000696e+01 1.664167021215118725e+00
1054 7.257730000000000814e+01 1.677010202861031862e+00
1055 7.154130000000000678e+01 1.933724877147729337e+00
1056 7.207070000000000221e+01 1.719821191432411300e+00
1057 7.202840000000000487e+01 1.385688068073042345e+00
1058 7.081130000000000280e+01 1.711187470880966233e+00
1059 7.277020000000000266e+01 2.015280776467636592e+00
1060 7.101789999999999736e+01 1.485340171307569124e+00
1061 7.202509999999998058e+01 1.609115680894322775e+00
1062 7.208300000000001262e+01 1.483876986141371423e+00
1063 7.338070000000000448e+01 1.604839964139726627e+00
1064 7.319910000000000139e+01 1.436485490528880860e+00
1065 7.419190000000000396e+01 1.517642647166980829e+00
1066 7.296459999999999013e+01 1.673877947163412205e+00
1067 7.283689999999998577e+01 1.596203898159630263e+00
1068 7.400110000000000809e+01 1.542197355885426502e+00
1069 7.308970000000000766e+01 1.821645220810023114e+00
1070 7.320520000000000493e+01 1.756010816595387158e+00
1071 7.336769999999999925e+01 1.862781578849221908e+00
1072 7.320079999999998677e+01 1.537708687625844783e+00
1073 7.421920000000001494e+01 1.755516820768174613e+00
1074 7.362789999999999679e+01 1.594029113441783885e+00
1075 7.376860000000000639e+01 1.702487568823925157e+00
1076 7.454150000000001342e+01 1.566787899653300009e+00
1077 7.455239999999999156e+01 1.592202305613203528e+00
1078 7.228850000000001330e+01 1.414926006015862159e+00
1079 7.350149999999999295e+01 1.525736855588144758e+00
1080 7.363599999999999568e+01 1.790626722686780248e+00
1081 7.368040000000000589e+01 1.776017351266591326e+00
1082 7.305740000000000123e+01 1.673988844646223884e+00
1083 7.254110000000000014e+01 1.792716373133240282e+00
1084 7.310639999999999361e+01 1.830233081331446243e+00
1085 7.265850000000000364e+01 1.789058370344578819e+00
1086 7.324709999999998900e+01 1.832489043487026681e+00
1087 7.198890000000001521e+01 2.026706731251465499e+00
1088 7.295299999999998875e+01 1.823612250452381733e+00
1089 7.205629999999999313e+01 1.783197227033509691e+00
1090 7.322339999999999804e+01 1.767828631966345210e+00
1091 7.222820000000000107e+01 1.240736320899811007e+00
1092 7.230750000000000455e+01 1.756463214103842096e+00
1093 7.328499999999999659e+01 1.474574185994044218e+00
1094 7.283109999999999218e+01 1.380698596544517542e+00
1095 7.305780000000000030e+01 1.292073143440416905e+00
1096 7.223650000000000659e+01 1.404512624542762378e+00
1097 7.204530000000002588e+01 1.158107801761131261e+00
1098 7.268880000000000052e+01 1.419006147978224552e+00
1099 7.361990000000000123e+01 1.472066209278644733e+00
1100 7.210320000000001528e+01 1.416370152184802000e+00
1101 7.186179999999998813e+01 1.499959462118893638e+00
1102 7.140689999999997895e+01 1.366730900543336347e+00
1103 7.162170000000000414e+01 1.221295414918110556e+00
1104 7.265809999999999036e+01 1.333290450164553942e+00
1105 7.234049999999999159e+01 1.419921350814896455e+00
1106 7.353060000000000684e+01 1.618823591995125044e+00
1107 7.250690000000000168e+01 1.542148982588906980e+00
1108 7.301599999999999113e+01 1.407341571900723842e+00
1109 7.277670000000000528e+01 1.422049165992512076e+00
1110 7.220230000000000814e+01 1.645751014126984879e+00
1111 7.214039999999999964e+01 1.828217438380894677e+00
1112 7.193260000000000787e+01 1.801766425483614320e+00
1113 7.197299999999999898e+01 2.065793665882437846e+00
1114 7.253119999999999834e+01 1.700623793788620164e+00
1115 7.119419999999999504e+01 1.677056205975219871e+00
1116 7.227869999999998640e+01 1.737921149103146101e+00
1117 7.096540000000000248e+01 2.136816698268712233e+00
1118 7.033110000000000639e+01 1.988773683579908802e+00
1119 7.015390000000002146e+01 1.620540287836127913e+00
1120 7.028530000000002076e+01 1.511062421113039234e+00
1121 7.026829999999999643e+01 1.430821645244438445e+00
1122 7.060169999999999391e+01 1.788998510480096060e+00
1123 7.130940000000001078e+01 1.603280331694990846e+00
1124 7.150739999999998986e+01 1.531533842916962262e+00
1125 7.066900000000001114e+01 1.656249854339615801e+00
1126 7.169490000000000407e+01 1.720194763536966542e+00
1127 7.216830000000001633e+01 1.740186087894050493e+00
1128 7.029499999999998749e+01 1.658399870356965566e+00
1129 7.015510000000000446e+01 1.798040562529110487e+00
1130 7.180080000000000950e+01 2.172620502526845243e+00
1131 7.071639999999999304e+01 1.995536013706592726e+00
1132 7.068410000000000082e+01 1.893200806702764805e+00
1133 7.245429999999998927e+01 1.620614065871328835e+00
1134 7.101160000000000139e+01 1.643883889452049774e+00
1135 7.084250000000000114e+01 1.822335310117213725e+00
1136 7.036610000000000298e+01 2.071034288586261152e+00
1137 7.089600000000000080e+01 1.759516081199600457e+00
1138 7.042719999999999914e+01 1.715559158991609490e+00
1139 6.989199999999999591e+01 1.905068770412239543e+00
1140 7.035869999999999891e+01 2.227934408931286026e+00
1141 6.997190000000000509e+01 2.265274101405831519e+00
1142 7.228480000000001837e+01 1.949663493529075531e+00
1143 7.160130000000000905e+01 1.973587864904929656e+00
1144 7.194559999999999889e+01 2.079487559953172138e+00
1145 7.153669999999999618e+01 2.091397575904686779e+00
1146 7.152899999999999636e+01 1.947216526224035293e+00
1147 7.192870000000000630e+01 2.055234609600567808e+00
1148 7.122219999999998663e+01 1.864182265230521551e+00
1149 7.222740000000000293e+01 1.879676172110505084e+00
1150 7.267249999999999943e+01 1.622199042195500374e+00
1151 7.131050000000000466e+01 1.763970241387308180e+00
1152 6.968999999999999773e+01 1.871263303225924712e+00
1153 7.137719999999998777e+01 2.008010417801660008e+00
1154 7.147279999999999234e+01 1.677787867401597355e+00
1155 7.052429999999999666e+01 1.826343960074333861e+00
1156 7.113630000000000564e+01 2.177950421956385441e+00
1157 7.000870000000001880e+01 2.069363552037195575e+00
1158 7.215879999999999939e+01 1.980218596014086785e+00
1159 7.214669999999999561e+01 1.952828307993306423e+00
1160 7.274190000000001532e+01 1.886161189956998552e+00
1161 7.271739999999998361e+01 1.529009830576638640e+00
1162 7.276990000000000691e+01 2.134083947388199842e+00
1163 7.342139999999999134e+01 2.091830089180284791e+00
1164 7.354649999999999466e+01 2.254232637173901210e+00
1165 7.386409999999999343e+01 1.743307403902134567e+00
1166 7.301540000000001385e+01 1.733136668586756635e+00
1167 7.439600000000000080e+01 1.637171890792167073e+00
1168 7.369429999999998415e+01 1.839782848735143972e+00
1169 7.307400000000001228e+01 1.708495019015273231e+00
1170 7.327469999999999573e+01 1.811251238922972018e+00
1171 7.203959999999997876e+01 1.776856424137864598e+00
1172 7.297569999999998913e+01 1.996089173984970433e+00
1173 7.228700000000000614e+01 1.697028117032832295e+00
1174 7.185479999999998313e+01 1.639762223006738351e+00
1175 6.980210000000001003e+01 1.501766201677211532e+00
1176 7.029650000000000887e+01 1.630171102215960399e+00
1177 7.174210000000000775e+01 1.331146946997212810e+00
1178 7.028940000000001476e+01 1.365288856616064139e+00
1179 7.115330000000000155e+01 1.459643120937443417e+00
1180 7.196700000000001296e+01 1.249371922207313856e+00
1181 7.162610000000002231e+01 1.137469478491621055e+00
1182 7.114580000000000837e+01 8.567497639334373805e-01
1183 7.150119999999999720e+01 8.396366285483263248e-01
1184 7.063710000000000377e+01 8.136397387664892067e-01
1185 7.119680000000001030e+01 8.445495710732435768e-01
1186 7.180509999999999593e+01 1.032181696456587749e+00
1187 7.238079999999999359e+01 7.997639014109105826e-01
1188 7.415719999999998890e+01 1.095119622689685768e+00
1189 7.321139999999999759e+01 9.705370533884831730e-01
1190 7.143419999999998993e+01 1.021994108593586414e+00
1191 7.175749999999999318e+01 6.530841389132027164e-01
1192 7.218219999999999459e+01 8.815996188746909601e-01
1193 7.164790000000000703e+01 8.873071196040301922e-01
1194 7.123850000000000193e+01 1.031026048410029539e+00
1195 7.122439999999998861e+01 1.157223406261729259e+00
1196 6.980089999999999861e+01 8.378571444464736340e-01
1197 7.158880000000000621e+01 1.155762729975318148e+00
1198 7.083960000000000434e+01 1.226571335879002467e+00
1199 7.116439999999998633e+01 1.097821926361466138e+00
1200 6.971479999999999677e+01 1.092688715051088888e+00
1201 6.902080000000000837e+01 1.105688259863511602e+00
1202 6.882179999999999609e+01 1.273470599582102514e+00
1203 7.009630000000001360e+01 1.456498499999227647e+00
1204 6.778589999999999804e+01 1.682516250887343023e+00
1205 6.979730000000000700e+01 1.476705749463988138e+00
1206 6.998449999999999704e+01 1.788851347233749500e+00
1207 6.923390000000000555e+01 1.590469658465699432e+00
1208 6.852259999999999707e+01 1.616948864992334700e+00
1209 6.726099999999999568e+01 1.394810696833086672e+00
1210 6.841769999999999641e+01 1.441602147091908259e+00
1211 6.868370000000001596e+01 1.363427886065119221e+00
1212 6.742460000000002651e+01 1.577146477661475421e+00
1213 6.884170000000000300e+01 2.032615054677102684e+00
1214 6.847110000000000696e+01 2.125816060834050614e+00
1215 7.070690000000000452e+01 2.201237836877242060e+00
1216 6.837600000000000477e+01 2.148900181488195393e+00
1217 7.091270000000000095e+01 2.064624760216732469e+00
1218 6.965740000000000975e+01 2.239975884245185345e+00
1219 6.675750000000000739e+01 2.250599185217127651e+00
1220 6.932240000000000180e+01 2.533779296229250910e+00
1221 6.997629999999999484e+01 2.157289206504310997e+00
1222 7.098550000000000182e+01 2.461267243210293554e+00
1223 7.118389999999997997e+01 1.906239374921208318e+00
1224 7.145369999999999777e+01 2.098302852426217502e+00
1225 7.100899999999998613e+01 1.529689256025549504e+00
1226 7.152800000000000580e+01 2.019167360572174275e+00
1227 7.244809999999999661e+01 2.015778954771578757e+00
1228 7.019900000000001228e+01 2.146318072886682415e+00
1229 7.090450000000001296e+01 2.064120205438627398e+00
1230 7.079789999999999850e+01 2.195842932565988281e+00
1231 7.192470000000000141e+01 2.135105252792002251e+00
1232 6.972140000000001692e+01 1.957875632413866862e+00
1233 7.200209999999999866e+01 1.920859553559291166e+00
1234 7.190289999999998827e+01 1.949560931209897152e+00
1235 7.102599999999999625e+01 2.384565824212030449e+00
1236 7.275489999999999213e+01 2.280351180081699347e+00
1237 6.975400000000000489e+01 2.061979502807920195e+00
1238 7.132899999999999352e+01 2.253887089008675293e+00
1239 7.209890000000001464e+01 2.120339723841441426e+00
1240 7.213359999999997285e+01 1.798108776464872216e+00
1241 7.227139999999999986e+01 1.600256445698626351e+00
1242 7.096719999999999118e+01 1.817678694929331762e+00
1243 7.181109999999998195e+01 2.356675742332830836e+00
1244 7.222459999999999525e+01 2.217099163772338066e+00
1245 7.129839999999998668e+01 2.114987435423671513e+00
1246 6.967560000000000286e+01 2.107659446400200309e+00
1247 6.907259999999999422e+01 2.125050639867200442e+00
1248 7.021090000000000941e+01 1.990208156073127732e+00
1249 6.954160000000000252e+01 1.972919826551499778e+00
1250 6.879900000000000659e+01 2.085649572675141616e+00
1251 7.034260000000000446e+01 1.856438054985945607e+00
1252 6.849389999999999645e+01 1.704137668881243961e+00
1253 6.993600000000000705e+01 1.617583867995721292e+00
1254 6.981600000000000250e+01 1.782417336091635551e+00
1255 6.969950000000000045e+01 2.114787524197170754e+00
1256 7.010389999999999588e+01 1.999496132654424940e+00
1257 6.990380000000000393e+01 2.099082908796125135e+00
1258 6.969210000000001060e+01 2.382354894741755214e+00
1259 7.074430000000000973e+01 2.036057027811353226e+00
1260 7.013880000000001758e+01 2.248581270045625580e+00
1261 6.980729999999999791e+01 2.129509056214600626e+00
1262 7.051520000000002142e+01 2.201066307043020309e+00
1263 7.007229999999999848e+01 1.688681873681363355e+00
1264 6.821900000000000830e+01 2.280015199510740054e+00
1265 6.762609999999997967e+01 2.094754993907402163e+00
1266 6.934579999999999700e+01 2.666911242992536568e+00
1267 7.057030000000000314e+01 3.085013455481190991e+00
1268 7.046840000000000259e+01 2.508589075954848369e+00
1269 6.951880000000001303e+01 2.731281026917589561e+00
1270 6.929299999999999216e+01 2.113682433574163966e+00
1271 6.910969999999998947e+01 2.435754770189314300e+00
1272 7.033150000000000546e+01 2.524283633528530579e+00
1273 7.144939999999999714e+01 2.229319037733271891e+00
1274 6.903740000000001942e+01 1.865113742376051542e+00
1275 6.898999999999999488e+01 1.927134961542652292e+00
1276 6.995049999999999102e+01 1.825550994220648926e+00
1277 6.999499999999997613e+01 2.364352234756911475e+00
1278 6.968499999999998806e+01 2.066270108190117583e+00
1279 7.067109999999999559e+01 2.246223331394276101e+00
1280 7.019879999999999143e+01 2.095108421538130816e+00
1281 6.998109999999999786e+01 2.005468415233707891e+00
1282 6.885649999999999693e+01 2.113801251891955335e+00
1283 6.988919999999998822e+01 2.073761463621117240e+00
1284 6.990590000000000259e+01 2.272748713452501068e+00
1285 6.865930000000000177e+01 2.373769879432292118e+00
1286 6.853389999999998849e+01 2.462110861537310846e+00
1287 6.746290000000001896e+01 2.080626601411218246e+00
1288 6.940419999999998879e+01 1.749109415674159562e+00
1289 6.761199999999999477e+01 2.322415499000986649e+00
1290 6.962649999999999295e+01 1.948129850010004160e+00
1291 6.933279999999999177e+01 2.408009671492205683e+00
1292 6.981130000000001701e+01 2.234700599744851246e+00
1293 6.763599999999999568e+01 2.178287845992811000e+00
1294 6.864239999999999498e+01 2.174326588164712692e+00
1295 6.741209999999999525e+01 1.785923398273285168e+00
1296 6.829570000000001073e+01 2.209414637522798319e+00
1297 6.841679999999999495e+01 2.017920993993570722e+00
1298 6.892150000000000887e+01 2.413388558127348205e+00
1299 6.827190000000000225e+01 1.872795801602513022e+00
1300 6.827309999999999945e+01 1.974159880683426183e+00
1301 6.939369999999999550e+01 1.836799148110646929e+00
1302 6.932210000000000605e+01 2.087924769837266048e+00
1303 6.879990000000000805e+01 2.235621663989683316e+00
1304 6.707959999999999923e+01 1.881991126971643835e+00
1305 6.737980000000000302e+01 1.902968625069788144e+00
1306 6.863230000000001496e+01 1.915685428378051558e+00
1307 6.845750000000001023e+01 1.701558189572134339e+00
1308 6.919469999999999743e+01 1.587084786802519298e+00
1309 6.879080000000000439e+01 1.662605238172910171e+00
1310 6.864919999999999334e+01 2.044876548352002832e+00
1311 6.814399999999999125e+01 1.844653555549116586e+00
1312 6.775809999999998468e+01 1.824680447229048541e+00
1313 6.795349999999999113e+01 1.677661709791339328e+00
1314 6.877389999999999759e+01 1.945774857094211940e+00
1315 6.743059999999999832e+01 1.860463066550905875e+00
1316 6.683889999999999532e+01 2.022452507353386775e+00
1317 6.849039999999999395e+01 1.872400702841141351e+00
1318 6.886370000000000857e+01 1.803996574414707066e+00
1319 6.830499999999999261e+01 2.230744709732603859e+00
1320 6.739390000000000214e+01 1.966751713994422834e+00
1321 6.797889999999999588e+01 2.177675068622497712e+00
1322 6.703099999999999170e+01 2.254109192120026250e+00
1323 6.723659999999999570e+01 2.128597877007303740e+00
1324 6.755419999999999447e+01 2.242828753605588421e+00
1325 6.673120000000000118e+01 2.259640743127101281e+00
1326 6.739519999999998845e+01 2.176747798436924786e+00
1327 6.598039999999998884e+01 2.268488272396399275e+00
1328 6.779519999999999413e+01 2.373476473024327404e+00
1329 6.691499999999999204e+01 2.417570555330288862e+00
1330 6.702020000000000266e+01 2.696639682642083535e+00
1331 6.798269999999999413e+01 2.071507031245610087e+00
1332 6.728000000000000114e+01 2.251439295206512980e+00
1333 6.610569999999999879e+01 1.967070308987454164e+00
1334 6.584659999999999513e+01 1.978600094005861010e+00
1335 6.683419999999999561e+01 1.992425626717343690e+00
1336 6.730840000000000600e+01 1.968470366045676379e+00
1337 6.632890000000000441e+01 2.028753480465283587e+00
1338 6.573420000000001551e+01 2.203364063880501877e+00
1339 6.504989999999999384e+01 2.068253643656889018e+00
1340 6.475290000000001100e+01 1.920103404637365063e+00
1341 6.586240000000000805e+01 2.154590878101919404e+00
1342 6.600480000000000302e+01 2.021006471538376648e+00
1343 6.800870000000000459e+01 2.309429236954447351e+00
1344 6.681399999999999295e+01 2.034327923418443707e+00
1345 6.617029999999999745e+01 2.486266727545538124e+00
1346 6.609360000000000923e+01 2.318401046411082245e+00
1347 6.632330000000000325e+01 2.548635232923691873e+00
1348 6.672729999999999961e+01 2.494541026020618002e+00
1349 6.730259999999999820e+01 2.325888342547853149e+00
1350 6.701269999999999527e+01 2.378723523341878199e+00
1351 6.701439999999999486e+01 2.368888507718335035e+00
1352 6.815379999999998972e+01 1.703826610309863598e+00
1353 6.784450000000001069e+01 2.077233829519439912e+00
1354 6.802180000000001314e+01 2.271660216229530960e+00
1355 6.751910000000002299e+01 2.243218198147474141e+00
1356 6.695230000000000814e+01 2.101179621189011915e+00
1357 6.684260000000000446e+01 2.251708520657146995e+00
1358 6.689009999999998968e+01 2.337936944081255408e+00
1359 6.525550000000001205e+01 2.566818975405160241e+00
1360 6.470489999999999498e+01 2.245123059990253189e+00
1361 6.598869999999999436e+01 2.194653688056500851e+00
1362 6.610020000000000095e+01 1.947531434406130302e+00
1363 6.655450000000000443e+01 2.086779960249762311e+00
1364 6.681329999999999814e+01 2.112966765119603352e+00
1365 6.676419999999998822e+01 2.052865353110135516e+00
1366 6.736929999999999552e+01 2.152819175058602319e+00
1367 6.656799999999999784e+01 2.226573243798640078e+00
1368 6.714209999999999923e+01 2.082110115844020282e+00
1369 6.682700000000001239e+01 2.075574161527359518e+00
1370 6.661220000000000141e+01 1.989709010885762241e+00
1371 6.607999999999999829e+01 2.182306000541629043e+00
1372 6.506530000000000769e+01 2.001515653323750143e+00
1373 6.476150000000001228e+01 2.435286287585095799e+00
1374 6.456339999999998724e+01 2.400969841959702311e+00
1375 6.656830000000000780e+01 1.986771640249578530e+00
1376 6.687399999999999523e+01 2.082290299165800551e+00
1377 6.784890000000001464e+01 2.129220388898246608e+00
1378 6.656299999999998818e+01 2.058093234039702235e+00
1379 6.550010000000000332e+01 2.281401035438531011e+00
1380 6.611440000000001760e+01 2.194139348810827173e+00
1381 6.558369999999999322e+01 2.306383851508676752e+00
1382 6.506759999999999877e+01 2.482780357180232045e+00
1383 6.404600000000000648e+01 2.222530850179587514e+00
1384 6.533690000000001419e+01 2.303208443563022456e+00
1385 6.489869999999999095e+01 2.350168851487058230e+00
1386 6.297639999999999105e+01 2.302486478136191117e+00
1387 6.470500000000001251e+01 2.162737189304331675e+00
1388 6.398230000000000928e+01 2.104400308995415969e+00
1389 6.373489999999999611e+01 2.230457586348594923e+00
1390 6.388880000000001758e+01 2.119880493801478138e+00
1391 6.378650000000001086e+01 2.036176591678629855e+00
1392 6.334250000000000824e+01 1.751840958106642310e+00
1393 6.453159999999999741e+01 1.730504533943785450e+00
1394 6.303260000000000218e+01 1.533459002386434733e+00
1395 6.684760000000001412e+01 1.691936296673134388e+00
1396 6.597029999999999461e+01 1.771055860355623901e+00
1397 6.743850000000000477e+01 1.717488658623397946e+00
1398 6.618849999999999056e+01 2.137429365499594613e+00
1399 6.642130000000000223e+01 2.109818767216748547e+00
1400 6.604749999999998522e+01 1.958521787599004194e+00
1401 6.664959999999999241e+01 2.042820484526234104e+00
1402 6.646000000000000796e+01 2.115983152106840404e+00
1403 6.592040000000000077e+01 2.100038059655110256e+00
1404 6.532590000000001851e+01 1.977212210284976068e+00
1405 6.475380000000001246e+01 2.057205630946989494e+00
1406 6.568410000000000082e+01 2.239776833637673104e+00
1407 6.458160000000000878e+01 2.106902848258552563e+00
1408 6.649639999999999418e+01 1.887858832646128082e+00
1409 6.519180000000000064e+01 1.986949264072940702e+00
1410 6.573130000000000450e+01 1.991569446567204027e+00
1411 6.554839999999998668e+01 2.241883324796364541e+00
1412 6.721110000000000184e+01 1.896587476100166203e+00
1413 6.647119999999999607e+01 2.002472046746221590e+00
1414 6.648659999999999570e+01 2.016327558210718518e+00
1415 6.715999999999999659e+01 1.778092418857917467e+00
1416 6.685290000000000532e+01 2.081578731275855798e+00
1417 6.614149999999999352e+01 2.131106968807525703e+00
1418 6.683650000000000091e+01 1.834908742281206706e+00
1419 6.737309999999999377e+01 1.896853087221042511e+00
1420 6.810159999999999059e+01 2.079603272742183151e+00
1421 6.628350000000000364e+01 1.886424250400741132e+00
1422 6.529279999999999973e+01 1.918992414784383538e+00
1423 6.591940000000001021e+01 1.888580470088579544e+00
1424 6.527369999999999095e+01 2.081262953232964730e+00
1425 6.527639999999999532e+01 1.875282112643321453e+00
1426 6.531949999999999079e+01 1.910957967224816256e+00
1427 6.673390000000000555e+01 2.105706637805940584e+00
1428 6.513100000000000023e+01 2.173404649392284504e+00
1429 6.593559999999999377e+01 2.131316136099944636e+00
1430 6.487709999999999866e+01 2.224264252398981512e+00
1431 6.428770000000000095e+01 2.372159828194551068e+00
1432 6.505119999999999436e+01 2.135889067344088676e+00
1433 6.502850000000000819e+01 2.317365267388807659e+00
1434 6.527990000000001203e+01 2.445699786257504726e+00
1435 6.532030000000000314e+01 2.327097733336526808e+00
1436 6.422309999999998809e+01 2.305539638457773766e+00
1437 6.440620000000001255e+01 2.362814837857592387e+00
1438 6.393080000000001206e+01 2.265054080590572116e+00
1439 6.450010000000000332e+01 2.212412236564424539e+00
1440 6.485859999999999559e+01 1.986978233901921298e+00
1441 6.359750000000001080e+01 2.292851382558407369e+00
1442 6.495259999999998968e+01 2.496886097121772785e+00
1443 6.434399999999999409e+01 2.224595927353998803e+00
1444 6.546190000000001419e+01 2.097725533643522322e+00
1445 6.559550000000000125e+01 2.118633255780717040e+00
1446 6.699409999999997467e+01 2.623905540315808693e+00
1447 6.680060000000000286e+01 2.176904667641649471e+00
1448 6.703310000000000457e+01 1.721040875313541552e+00
1449 6.869469999999999743e+01 1.992104219286731759e+00
1450 6.631530000000000769e+01 2.430727615447687118e+00
1451 6.757740000000001146e+01 1.987619063603486280e+00
1452 6.529500000000000171e+01 2.219616063647044335e+00
1453 6.676860000000002060e+01 2.388674513616285910e+00
1454 6.666489999999998872e+01 2.585962535401469697e+00
1455 6.643670000000000186e+01 2.102900114246988750e+00
1456 6.566919999999998936e+01 2.119305239459384538e+00
1457 6.646959999999999980e+01 2.656134511277619570e+00
1458 6.644059999999998922e+01 1.999695597334754327e+00
1459 6.723090000000000543e+01 2.345837812914609799e+00
1460 6.621320000000000050e+01 2.140181246530302062e+00
1461 6.591400000000000148e+01 2.193379280927035602e+00
1462 6.568410000000000082e+01 1.793166479861811657e+00
1463 6.610609999999999786e+01 1.794557194546888779e+00
1464 6.639000000000001478e+01 1.923239059503524251e+00
1465 6.611379999999999768e+01 1.893995767682705278e+00
1466 6.397599999999999909e+01 1.978310438227529611e+00
1467 6.435709999999998843e+01 1.974554320473356883e+00
1468 6.449930000000000518e+01 2.382789747438913253e+00
1469 6.457299999999999329e+01 2.324691046139248929e+00
1470 6.519019999999999015e+01 2.322031470070980763e+00
1471 6.415210000000000434e+01 2.475637541018474330e+00
1472 6.431199999999999761e+01 2.615343614135625661e+00
1473 6.409959999999999525e+01 2.547992368905370064e+00
1474 6.458419999999998140e+01 2.691269844887353546e+00
1475 6.533469999999998379e+01 2.406234782912922920e+00
1476 6.507099999999999795e+01 2.105367426365288175e+00
1477 6.631510000000000105e+01 2.342275949690812542e+00
1478 6.517279999999998097e+01 2.425410026778976658e+00
1479 6.515909999999999513e+01 2.338277097458724807e+00
1480 6.454540000000000077e+01 2.443696405448107178e+00
1481 6.611879999999999313e+01 1.922045110812958812e+00
1482 6.483900000000001285e+01 2.118670401454648022e+00
1483 6.694129999999999825e+01 2.239373115516929857e+00
1484 6.477410000000000423e+01 1.876173908383762523e+00
1485 6.480109999999999104e+01 1.983897400194879035e+00
1486 6.541360000000000241e+01 1.810203555404750420e+00
1487 6.312520000000000664e+01 1.978512961291888361e+00
1488 6.362400000000000233e+01 1.793816860774811506e+00
1489 6.415290000000000248e+01 2.035455687186532803e+00
1490 6.416499999999999204e+01 1.811269560280853952e+00
1491 6.243529999999999802e+01 1.936796282653391765e+00
1492 6.269300000000000495e+01 1.854464308095467917e+00
1493 6.290420000000000300e+01 1.717713936602949243e+00
1494 6.330829999999999558e+01 2.053739389625665268e+00
1495 6.345989999999998332e+01 2.101441986946106955e+00
1496 6.357559999999999434e+01 2.308557103907113550e+00
1497 6.142189999999999372e+01 1.980657500553793193e+00
1498 6.144189999999999685e+01 1.858481009991762356e+00
1499 6.120150000000001000e+01 1.841031953144756983e+00
1500 6.199840000000000373e+01 1.781984582424887442e+00
1501 6.266609999999999303e+01 1.751045780241053285e+00
1502 6.074339999999999407e+01 1.850643896593831217e+00
1503 6.143400000000000460e+01 1.909728910081219144e+00
1504 6.226319999999999766e+01 1.645708819323758343e+00
1505 6.375790000000000646e+01 1.605189501118170270e+00
1506 6.270309999999999206e+01 1.950859542483773801e+00
1507 6.262449999999999761e+01 2.002514147890097185e+00
1508 6.412100000000000932e+01 1.899923551093569696e+00
1509 6.344889999999999475e+01 2.101922031023034876e+00
1510 6.244060000000000343e+01 2.173836061436096756e+00
1511 6.329429999999999978e+01 2.160159304426411353e+00
1512 6.139259999999999451e+01 2.233381208392333672e+00
1513 6.139249999999999829e+01 1.956402696915948924e+00
1514 6.036760000000000304e+01 1.818693196226345288e+00
1515 6.039060000000000628e+01 1.881945074118795747e+00
1516 6.199589999999999179e+01 1.891655215545370305e+00
1517 6.092360000000000753e+01 1.639565995012094657e+00
1518 6.105630000000000024e+01 1.936188498183996520e+00
1519 6.214680000000000604e+01 1.593729402376701687e+00
1520 6.262100000000000222e+01 1.523664510317149778e+00
1521 6.221479999999998967e+01 1.708325041670934574e+00
1522 6.026989999999999270e+01 1.871090723214670515e+00
1523 6.083129999999999882e+01 1.856576015276509173e+00
1524 6.147269999999999612e+01 1.572733337377954843e+00
1525 6.201469999999999061e+01 1.460631767592365904e+00
1526 6.025439999999999685e+01 1.375885072235323081e+00
1527 6.112460000000000804e+01 1.627103752684505134e+00
1528 6.008270000000000266e+01 1.899978086847318837e+00
1529 6.216349999999999909e+01 2.378609062561563903e+00
1530 6.204859999999998621e+01 2.111207448831118327e+00
1531 6.309520000000001261e+01 2.135666384995559053e+00
1532 6.403209999999998558e+01 2.582567134558170441e+00
1533 6.158399999999998897e+01 2.616396705394653743e+00
1534 6.198790000000000333e+01 2.398527670155172764e+00
1535 6.359870000000000800e+01 2.380447497950753277e+00
1536 6.197819999999999396e+01 2.632525076423774202e+00
1537 6.181539999999999679e+01 2.418240918932602845e+00
1538 6.256790000000000873e+01 2.444544240651005396e+00
1539 6.253440000000000509e+01 2.383517652965884803e+00
1540 6.369729999999999848e+01 2.477291438345516905e+00
1541 6.188129999999999598e+01 2.398971652708718150e+00
1542 6.252719999999999345e+01 2.345024912021192343e+00
1543 6.192399999999999949e+01 2.210681134854143082e+00
1544 6.175090000000000146e+01 2.184907962478054078e+00
1545 6.136029999999999518e+01 2.415735043521950232e+00
1546 6.220269999999999300e+01 2.327961992924283408e+00
1547 6.316440000000000055e+01 2.504209400589335388e+00
1548 6.108439999999999515e+01 2.404257230830344927e+00
1549 6.197910000000000252e+01 2.592132779102953144e+00
1550 6.360119999999999152e+01 2.390557348820563366e+00
1551 6.108759999999999479e+01 2.514378213793620809e+00
1552 6.054059999999999775e+01 2.409290261051996840e+00
1553 5.944540000000000646e+01 2.419147540353832948e+00
1554 6.049400000000000688e+01 2.412564299661254186e+00
1555 6.101079999999999615e+01 2.110542297135975076e+00
1556 6.043869999999998299e+01 2.504209607940197202e+00
1557 6.106599999999998829e+01 2.035412265365422524e+00
1558 5.987040000000001783e+01 2.207632696351455870e+00
1559 5.997369999999999379e+01 2.685153662362732785e+00
1560 6.074290000000000589e+01 2.525542568340513494e+00
1561 6.037660000000001048e+01 2.208167453342250397e+00
1562 6.176489999999997593e+01 2.230329106768774494e+00
1563 6.066830000000000922e+01 2.002570021372536146e+00
1564 6.008730000000001326e+01 1.991516296820088794e+00
1565 5.916470000000000340e+01 2.035653153290117867e+00
1566 5.965869999999999607e+01 2.141863104985937127e+00
1567 5.957599999999998630e+01 2.325826496108426511e+00
1568 6.023760000000000048e+01 2.085685489713153817e+00
1569 6.050889999999999702e+01 2.232974461228788954e+00
1570 6.074160000000000537e+01 2.317018573943678827e+00
1571 6.188080000000000069e+01 2.646593808652926150e+00
1572 6.094569999999998799e+01 2.335059836599481908e+00
1573 6.035379999999999967e+01 2.314398759505370773e+00
1574 6.177880000000000393e+01 2.287548976087725450e+00
1575 6.101340000000001140e+01 2.244684180903853132e+00
1576 6.121300000000000807e+01 2.597904563297119829e+00
1577 6.039130000000000109e+01 2.564382235646628594e+00
1578 6.078890000000001237e+01 2.584582205018830514e+00
1579 6.218339999999999179e+01 2.854873190178505826e+00
1580 6.205419999999999447e+01 2.611769664040073824e+00
1581 6.321720000000000539e+01 2.648455800650635794e+00
1582 6.403540000000000987e+01 2.466317194117577660e+00
1583 6.308389999999999276e+01 2.497478937749025185e+00
1584 6.146080000000000609e+01 2.484071037229008461e+00
1585 6.220109999999999673e+01 2.537203339210321040e+00
1586 6.251910000000000167e+01 2.655120114891226457e+00
1587 6.198680000000001655e+01 2.610883861453817900e+00
1588 6.060430000000000206e+01 2.494039249991867990e+00
1589 6.067810000000000770e+01 2.816498917894341592e+00
1590 5.981240000000000379e+01 2.748535041071879181e+00
1591 6.009510000000000218e+01 2.308238366048879442e+00
1592 5.914179999999998927e+01 2.209353950366486519e+00
1593 5.986940000000000595e+01 2.309117440062327997e+00
1594 6.053769999999999385e+01 2.553445070977638398e+00
1595 5.975990000000000180e+01 2.598914116414777098e+00
1596 6.020100000000000051e+01 2.490968576678557422e+00
1597 5.987100000000000222e+01 2.496619262122280691e+00
1598 6.217870000000000630e+01 2.372483395200059242e+00
1599 6.179680000000000462e+01 2.676082016306675193e+00
1600 6.111440000000000339e+01 2.376943209670773438e+00
1601 6.231949999999999079e+01 2.411217976977610089e+00
1602 6.140499999999999403e+01 2.757591378359020240e+00
1603 6.216159999999999997e+01 2.444615726857699567e+00
1604 6.159470000000000312e+01 2.611013190410956142e+00
1605 6.151489999999999725e+01 2.465223238268696715e+00
1606 6.202759999999999252e+01 2.665980954920721402e+00
1607 6.160650000000000404e+01 2.218881238935513700e+00
1608 6.158329999999999416e+01 2.292910635088074578e+00
1609 6.104439999999999600e+01 2.061083814889632659e+00
1610 6.312529999999999575e+01 2.124298230122126263e+00
1611 6.319150000000000489e+01 2.492734123908925792e+00
1612 6.341649999999998499e+01 2.497940476172320512e+00
1613 6.375259999999998684e+01 2.254723868237527018e+00
1614 6.400039999999998486e+01 2.458571699584943815e+00
1615 6.198099999999999454e+01 2.622503765488240379e+00
1616 6.256250000000001421e+01 2.814004426524593150e+00
1617 6.382469999999999288e+01 2.806037539039703876e+00
1618 6.454800000000000182e+01 2.597933105374347296e+00
1619 6.306939999999999458e+01 2.437424538729352275e+00
1620 6.144489999999999696e+01 2.708498474155006441e+00
1621 6.327649999999999864e+01 2.456466057673095449e+00
1622 6.279379999999999029e+01 2.650605204099621748e+00
1623 6.359629999999999939e+01 2.671642214163415741e+00
1624 6.241219999999999857e+01 2.740786067536100212e+00
1625 6.149319999999998743e+01 2.306701597086194599e+00
1626 6.306570000000000675e+01 2.591537036297185459e+00
1627 6.126809999999998269e+01 2.561977446134137804e+00
1628 6.234250000000000824e+01 2.564867630600066395e+00
1629 6.143039999999999878e+01 2.296722974587923183e+00
1630 6.082420000000000471e+01 2.332524507481111620e+00
1631 6.120449999999999591e+01 2.224516370472466864e+00
1632 6.211099999999999000e+01 2.457294013747643113e+00
1633 6.216209999999998814e+01 2.229874811396371115e+00
1634 6.155930000000000746e+01 2.255308234033654102e+00
1635 6.300670000000000215e+01 2.004202741865203752e+00
1636 6.112680000000000291e+01 2.049606698369226265e+00
1637 6.214030000000000342e+01 2.356333720104179186e+00
1638 6.238599999999998857e+01 2.552160259466477843e+00
1639 6.241489999999998872e+01 2.166650953545586678e+00
1640 6.215219999999999345e+01 2.241491279929503033e+00
1641 6.183919999999999106e+01 2.097250609250119968e+00
1642 6.275449999999999307e+01 1.995448038035568583e+00
1643 6.210620000000001539e+01 1.984084055175082906e+00
1644 6.096390000000000242e+01 2.063330364847083320e+00
1645 6.075370000000000203e+01 2.353129033967325867e+00
1646 6.064289999999999736e+01 2.447906626997851554e+00
1647 6.075480000000000302e+01 1.875704245876731457e+00
1648 6.150710000000000122e+01 2.134853403515098780e+00
1649 6.102509999999999479e+01 2.058627449175784996e+00
1650 6.232530000000001280e+01 1.848698988613343364e+00
1651 6.148510000000000275e+01 2.103210763214186318e+00
1652 6.213279999999999603e+01 2.050299202067834337e+00
1653 6.125710000000000122e+01 1.709435808826993863e+00
1654 6.169779999999999376e+01 1.966665977739991744e+00
1655 6.212170000000001835e+01 1.956420706417717037e+00
1656 6.192429999999999524e+01 1.987655450650337885e+00
1657 5.864460000000000406e+01 2.086228334099601955e+00
1658 6.098069999999999879e+01 1.889457811251682440e+00
1659 6.101739999999999498e+01 1.676327489484080502e+00
1660 5.981749999999999545e+01 1.852171280551558663e+00
1661 6.143330000000000979e+01 1.978594031250473284e+00
1662 6.061799999999999500e+01 1.901229065630966497e+00
1663 6.137240000000000606e+01 1.618795660977629502e+00
1664 6.146880000000000166e+01 1.755878039044853178e+00
1665 6.132040000000000646e+01 1.980519243026939158e+00
1666 6.206830000000000069e+01 1.815447520723196373e+00
1667 6.060389999999999588e+01 1.902855208495906503e+00
1668 6.066109999999999758e+01 1.818934381581699178e+00
1669 6.064439999999999742e+01 2.495487263441750869e+00
1670 5.928490000000000748e+01 2.242241178932364409e+00
1671 6.014669999999999561e+01 2.454921546709792679e+00
1672 5.982379999999999143e+01 2.266763211718418436e+00
1673 6.177880000000000393e+01 1.757077416621134480e+00
1674 6.107309999999999661e+01 1.453907543312159545e+00
1675 6.060689999999998179e+01 1.567531765068893579e+00
1676 6.038290000000000646e+01 1.854813412314025634e+00
1677 6.081370000000000431e+01 1.645995893220879136e+00
1678 6.059040000000000958e+01 2.037824965987020231e+00
1679 6.083599999999999852e+01 1.639139624925223249e+00
1680 6.046419999999999106e+01 1.825560762615147548e+00
1681 6.153359999999999985e+01 1.914242623598168658e+00
1682 6.110679999999999978e+01 1.860103496582918403e+00
1683 6.105589999999999407e+01 1.926312359016574938e+00
1684 6.087069999999999936e+01 1.863063085485834991e+00
1685 5.938539999999998997e+01 2.092224644248318111e+00
1686 5.999719999999999942e+01 1.911323873130872375e+00
1687 5.970280000000000342e+01 1.640931171012361522e+00
1688 6.183570000000000988e+01 2.083660721062812637e+00
1689 6.096050000000000324e+01 1.897912359014503725e+00
1690 6.079840000000001510e+01 1.944301350614147772e+00
1691 6.158310000000000173e+01 1.667457098248707359e+00
1692 6.171029999999999660e+01 1.618380941095142411e+00
1693 6.250879999999998660e+01 1.270739409949970700e+00
1694 6.128179999999999694e+01 1.582820036517101459e+00
1695 6.206359999999997257e+01 1.501093905123859429e+00
1696 6.273080000000000211e+01 1.605918695949455133e+00
1697 6.272160000000000224e+01 1.556538715226832847e+00
1698 6.091439999999998633e+01 1.939562090266769401e+00
1699 5.930970000000000653e+01 1.684716219575272955e+00
1700 5.944779999999999376e+01 1.611889065041387514e+00
1701 6.128239999999999554e+01 1.159331152863581016e+00
1702 6.116670000000000584e+01 1.343033015416970288e+00
1703 5.984880000000000422e+01 1.552996538309084240e+00
1704 6.064289999999999736e+01 1.607333796851170060e+00
1705 6.073839999999999861e+01 1.513700753781935360e+00
1706 5.996059999999999945e+01 1.682520270903147042e+00
1707 5.971110000000000895e+01 1.757431624416722959e+00
1708 6.043550000000000466e+01 1.673532438436733827e+00
1709 5.912590000000001567e+01 1.914996416315184691e+00
1710 6.022569999999999624e+01 1.930420666720080280e+00
1711 6.056050000000000466e+01 2.015170102621612891e+00
1712 6.145329999999999870e+01 1.494637768992874927e+00
1713 6.228400000000000603e+01 1.729286017407183573e+00
1714 6.070509999999999451e+01 1.981760264133883620e+00
1715 6.021029999999999660e+01 2.007329813583209610e+00
1716 5.941639999999999588e+01 2.085144254482168780e+00
1717 6.204199999999999449e+01 1.706530776165493313e+00
1718 6.126540000000001385e+01 1.722393884104329809e+00
1719 6.089690000000000225e+01 1.781682349494432271e+00
1720 6.244529999999998893e+01 1.964868570795512248e+00
1721 6.219370000000001397e+01 1.930353167298667794e+00
1722 6.169719999999999516e+01 2.076325161914674755e+00
1723 6.192340000000000089e+01 2.263642891889089626e+00
1724 6.345659999999999457e+01 2.064882500773348895e+00
1725 6.151500000000000057e+01 2.109956821833091301e+00
1726 6.168580000000000751e+01 2.248033264433602518e+00
1727 6.027469999999999573e+01 2.241271465150975306e+00
1728 6.001209999999998956e+01 2.376483884754954090e+00
1729 6.128310000000000457e+01 2.133356368378241719e+00
1730 6.093949999999999534e+01 2.236477103057395777e+00
1731 6.067369999999999663e+01 2.100185641913590029e+00
1732 6.069610000000000127e+01 2.047620009791855988e+00
1733 5.908159999999999457e+01 2.094308604766737414e+00
1734 5.923959999999999582e+01 2.192298689047639915e+00
1735 6.106449999999998823e+01 2.255246539183687560e+00
1736 5.950150000000000716e+01 2.499852306137304581e+00
1737 6.166680000000000206e+01 2.330931723152782187e+00
1738 6.076770000000001204e+01 2.329122721219300196e+00
1739 6.091670000000001295e+01 2.307785510072372315e+00
1740 6.096569999999999112e+01 2.513441029843350272e+00
1741 6.109189999999999543e+01 2.285798292610263793e+00
1742 6.127450000000001040e+01 2.174237016173719450e+00
1743 6.192130000000001644e+01 2.074505897918827557e+00
1744 6.343239999999999412e+01 2.127016119355939150e+00
1745 6.232100000000000506e+01 2.241685905741480855e+00
1746 6.246150000000000091e+01 1.977064096710068553e+00
1747 6.251959999999998985e+01 1.696018323014229390e+00
1748 6.111220000000000852e+01 1.698132947681070037e+00
1749 6.144859999999998479e+01 1.683624804402691133e+00
1750 6.003949999999999676e+01 1.881536978775596447e+00
1751 5.925779999999998893e+01 1.642706257369222822e+00
1752 5.862969999999999970e+01 1.780360340071638570e+00
1753 5.856389999999998963e+01 1.955229573349380079e+00
1754 6.025479999999998881e+01 1.498238992283941640e+00
1755 6.027100000000000080e+01 1.553594622158559924e+00
1756 5.970000000000000284e+01 1.651704401519836107e+00
1757 6.076939999999999742e+01 1.483775030791393279e+00
1758 5.969709999999999894e+01 1.296842648319371349e+00
1759 5.927739999999998588e+01 1.580347762993955518e+00
1760 5.992220000000001079e+01 1.448009802453008144e+00
1761 5.815520000000000067e+01 2.008116975676467408e+00
1762 5.991989999999998417e+01 1.681664477385426126e+00
1763 5.904929999999999524e+01 1.975394801172667192e+00
1764 5.973920000000000385e+01 1.778154067565574703e+00
1765 6.028329999999999700e+01 1.598588593259691493e+00
1766 6.040029999999999433e+01 1.359565857360355734e+00
1767 6.088480000000001979e+01 1.656701801170023636e+00
1768 6.067129999999999512e+01 1.427118436045165639e+00
1769 6.010729999999999507e+01 1.455143804061990176e+00
1770 6.132719999999999061e+01 1.372043198299528921e+00
1771 6.068780000000000285e+01 1.478041656381848812e+00
1772 6.031970000000001164e+01 1.699257605691379291e+00
1773 6.110790000000000788e+01 1.433461169512449063e+00
1774 6.150960000000001315e+01 1.709504993265594353e+00
1775 6.203459999999999042e+01 1.908616462781351553e+00
1776 6.092939999999998690e+01 1.706572996387790253e+00
1777 6.155989999999999185e+01 1.627023944046306791e+00
1778 6.277399999999998670e+01 1.669610532429643746e+00
1779 6.273559999999999803e+01 1.984208931035237544e+00
1780 6.276260000000000616e+01 1.762418146184383749e+00
1781 6.152409999999999712e+01 1.647872505535546317e+00
1782 6.237219999999999942e+01 1.457224882439220437e+00
1783 6.109790000000000276e+01 1.752406914646253089e+00
1784 6.079209999999998359e+01 1.935339883457167565e+00
1785 6.048999999999999488e+01 1.766403815666168553e+00
1786 6.252240000000001885e+01 1.528864700357752238e+00
1787 6.234350000000002012e+01 1.417615315415292843e+00
1788 6.201910000000000167e+01 1.643807477930429917e+00
1789 6.112050000000000693e+01 1.678786401690220975e+00
1790 6.126800000000000779e+01 2.047086453963290253e+00
1791 6.099569999999999936e+01 1.731323557426514004e+00
1792 6.074680000000000746e+01 1.767753636115621196e+00
1793 6.072650000000000148e+01 1.845598109692356381e+00
1794 6.136690000000000822e+01 2.078045510690273545e+00
1795 6.098039999999999594e+01 1.936442532583913634e+00
1796 6.045079999999999387e+01 2.198838206417197849e+00
1797 6.115939999999999088e+01 2.234197207499821758e+00
1798 6.128970000000000340e+01 2.151733814973404879e+00
1799 6.221129999999999427e+01 2.091065893390258612e+00
1800 6.051799999999999358e+01 2.388188141667234365e+00
1801 6.133210000000000406e+01 2.286557234031109775e+00
1802 6.065700000000000358e+01 2.255662328452554100e+00
1803 6.212969999999999260e+01 2.049602449378903568e+00
1804 6.291780000000001394e+01 1.715168781199097880e+00
1805 6.329600000000000648e+01 1.787027501187376854e+00
1806 6.028699999999999903e+01 1.395488430622052523e+00
1807 6.102649999999999864e+01 1.931911525536301966e+00
1808 6.243349999999999511e+01 1.738235982972392346e+00
1809 6.292610000000000525e+01 1.401593830073463165e+00
1810 6.147150000000000603e+01 2.029584955723706230e+00
1811 6.238480000000000558e+01 2.001065723058590429e+00
1812 6.333270000000000266e+01 2.056935256759434338e+00
1813 6.259029999999999916e+01 2.008495519163535192e+00
1814 6.167160000000001219e+01 2.246253171839719620e+00
1815 6.182369999999999521e+01 2.070777310697604179e+00
1816 6.318319999999999936e+01 2.250662664194702955e+00
1817 6.261650000000000915e+01 1.917549707960656269e+00
1818 6.191410000000000480e+01 1.876180123149160384e+00
1819 6.257939999999998548e+01 1.736351641229391118e+00
1820 6.311119999999999663e+01 1.835060875829463756e+00
1821 6.346180000000000376e+01 2.267122501762972586e+00
1822 6.224729999999999563e+01 2.282048483380666237e+00
1823 6.219760000000000133e+01 2.096040205244164678e+00
1824 6.389489999999998560e+01 1.986287487877825608e+00
1825 6.383259999999999934e+01 2.183408965814696234e+00
1826 6.433769999999999811e+01 2.063262276226655700e+00
1827 6.485209999999997876e+01 1.901450145152377980e+00
1828 6.517800000000001148e+01 1.808952840734108003e+00
1829 6.409599999999998943e+01 1.744192125311887942e+00
1830 6.456600000000000250e+01 1.881103240122668829e+00
1831 6.281639999999998736e+01 1.921542021918854592e+00
1832 6.307730000000000103e+01 2.261144349770708217e+00
1833 6.228590000000000515e+01 2.035748519464032569e+00
1834 6.362919999999999021e+01 2.012639979728118256e+00
1835 6.311650000000000915e+01 1.761017450935680184e+00
1836 6.261670000000000158e+01 2.142851065869954663e+00
1837 6.367110000000000269e+01 1.877876328329423972e+00
1838 6.302210000000000178e+01 1.922933008323483017e+00
1839 6.436699999999999022e+01 2.146307776158861813e+00
1840 6.309150000000001057e+01 2.013672153678449206e+00
1841 6.205570000000001585e+01 2.115527019562737365e+00
1842 6.205249999999999488e+01 1.927988447190490673e+00
1843 6.313690000000000424e+01 1.838491170634223737e+00
1844 6.433440000000000225e+01 1.740058899003134041e+00
1845 6.344669999999998566e+01 1.524528425612326599e+00
1846 6.271850000000000591e+01 1.581804960322225950e+00
1847 6.278450000000000131e+01 1.568241280065028942e+00
1848 6.431239999999999668e+01 1.851809429180011346e+00
1849 6.360389999999999588e+01 1.602209997004137687e+00
1850 6.517409999999999570e+01 1.727079272789757924e+00
1851 6.499209999999999354e+01 1.634238851728840869e+00
1852 6.460850000000000648e+01 1.596423782239540179e+00
1853 6.415070000000000050e+01 2.027675413003767080e+00
1854 6.575239999999999441e+01 1.960786822171140198e+00
1855 6.516030000000000655e+01 1.957920184915616257e+00
1856 6.348200000000000642e+01 1.948048336155958626e+00
1857 6.353179999999998984e+01 2.309543424142529222e+00
1858 6.422180000000000177e+01 2.220140810399195974e+00
1859 6.477399999999998670e+01 2.123277876303522937e+00
1860 6.329950000000000898e+01 1.985484266495203931e+00
1861 6.306839999999999691e+01 1.907724254707686917e+00
1862 6.384279999999999688e+01 2.213709359423680301e+00
1863 6.385710000000000264e+01 1.852939695322003866e+00
1864 6.240389999999998594e+01 1.910090404797636365e+00
1865 6.202270000000000039e+01 1.824745423476929806e+00
1866 6.505559999999998411e+01 1.718541908712150290e+00
1867 6.371770000000001488e+01 2.208333652440228168e+00
1868 6.534120000000000061e+01 2.030547484793201463e+00
1869 6.318140000000001066e+01 2.085989981279872563e+00
1870 6.319110000000002003e+01 1.994201906653385370e+00
1871 6.229729999999999279e+01 2.094394740849966574e+00
1872 6.377370000000000516e+01 2.353219452261093192e+00
1873 6.341929999999999978e+01 2.018233202704781792e+00
1874 6.137760000000000815e+01 2.071012180553267079e+00
1875 6.233300000000000551e+01 2.071008348607025429e+00
1876 6.410510000000002151e+01 1.844507694345566939e+00
1877 6.292820000000001812e+01 1.842198172835919356e+00
1878 6.228160000000000451e+01 2.033382750984181975e+00
1879 6.374079999999999302e+01 2.088372969083827080e+00
1880 6.317249999999999943e+01 1.774037875159377498e+00
1881 6.150640000000000640e+01 1.919881608849878463e+00
1882 6.213819999999999766e+01 2.051853120474270042e+00
1883 6.303740000000000521e+01 2.778878948784924141e+00
1884 6.161509999999999820e+01 2.668922039794343615e+00
1885 6.294190000000001106e+01 2.370227030159769210e+00
1886 6.351330000000000098e+01 2.292006961267787357e+00
1887 6.414140000000000441e+01 2.388262285009751906e+00
1888 6.133899999999999864e+01 2.023759049392985343e+00
1889 6.381030000000000513e+01 1.932888726880054975e+00
1890 6.192660000000000764e+01 1.853639922422906983e+00
1891 6.329319999999999169e+01 2.100457675841148397e+00
1892 6.320009999999999906e+01 1.988358152974458282e+00
1893 6.290879999999999939e+01 1.813472389643691063e+00
1894 6.290880000000000649e+01 2.339875722768198774e+00
1895 6.291129999999998290e+01 2.418599278611486270e+00
1896 6.101169999999999760e+01 2.468003221330961061e+00
1897 6.293500000000000227e+01 2.698931640482951977e+00
1898 6.134260000000000446e+01 2.614182212853571663e+00
1899 6.104080000000000439e+01 2.898313505816787927e+00
1900 6.122879999999999967e+01 2.867222533742366686e+00
1901 6.110519999999998220e+01 2.616234809416004836e+00
1902 6.158339999999999748e+01 2.926828881571315932e+00
1903 6.031620000000000203e+01 2.677304085829624647e+00
1904 6.031240000000000379e+01 2.407100625649040371e+00
1905 6.065429999999999922e+01 2.782599173524638037e+00
1906 6.117160000000001219e+01 2.624485134650222928e+00
1907 6.028859999999999530e+01 2.219236186619170326e+00
1908 6.110669999999998936e+01 2.142187554930707005e+00
1909 6.272479999999999478e+01 2.007389104782628220e+00
1910 6.186539999999998685e+01 2.581631459368280535e+00
1911 6.185429999999998785e+01 2.490111053848804268e+00
1912 6.191169999999999618e+01 2.580718973561437313e+00
1913 6.300760000000000360e+01 2.657404154809727803e+00
1914 6.239840000000000231e+01 2.569247181958170145e+00
1915 6.142409999999999570e+01 2.727702909867568248e+00
1916 6.256150000000000233e+01 2.377561774696926644e+00
1917 6.294429999999998415e+01 2.440694073516792795e+00
1918 6.287660000000001048e+01 2.701404203742934662e+00
1919 6.475409999999999400e+01 2.676157328054537210e+00
1920 6.390140000000000242e+01 2.818716859139988262e+00
1921 6.390370000000000061e+01 2.593172879022916266e+00
1922 6.455580000000000496e+01 2.533040171019797171e+00
1923 6.430519999999998504e+01 2.911810050123461835e+00
1924 6.300690000000000879e+01 2.587329641638266509e+00
1925 6.298970000000000624e+01 2.896039145194691855e+00
1926 6.430859999999998422e+01 2.272698704624085853e+00
1927 6.305760000000000076e+01 2.378248786817729332e+00
1928 6.419599999999999795e+01 2.794399429215515873e+00
1929 6.469380000000001019e+01 2.581147783060861123e+00
1930 6.434050000000000580e+01 2.287584895145970521e+00
1931 6.295199999999999818e+01 2.628757419390386207e+00
1932 6.430749999999999034e+01 2.289836708697805978e+00
1933 6.405979999999999563e+01 2.162241644220182835e+00
1934 6.319679999999999609e+01 2.328717975195794043e+00
1935 6.159650000000000603e+01 2.318670777083283507e+00
1936 6.065090000000001424e+01 2.209648133640286005e+00
1937 6.064580000000000837e+01 2.309312609414325479e+00
1938 6.016320000000000334e+01 2.255330068526555820e+00
1939 6.016049999999999187e+01 2.511457139291849661e+00
1940 6.049149999999999494e+01 2.392782922143168456e+00
1941 6.102609999999999957e+01 2.093687303419495382e+00
1942 6.111049999999998761e+01 2.449641978432766543e+00
1943 6.330740000000000833e+01 2.266962712970815197e+00
1944 6.249589999999999179e+01 2.434489791414208959e+00
1945 6.250869999999999749e+01 2.418853226324408467e+00
1946 6.111369999999999436e+01 2.582291405031586162e+00
1947 6.234859999999999047e+01 2.197729467427690153e+00
1948 6.169580000000000553e+01 2.337702256062563322e+00
1949 6.141960000000000264e+01 2.234364395527282277e+00
1950 5.975669999999998794e+01 2.636561287074510762e+00
1951 6.038439999999999230e+01 2.507840268438163989e+00
1952 6.149710000000000321e+01 2.412640631030655847e+00
1953 6.202249999999999375e+01 2.073015909852117034e+00
1954 6.188620000000000942e+01 2.199716288069895498e+00
1955 6.165840000000000742e+01 2.447086637616248783e+00
1956 6.153399999999999181e+01 2.356209194872135537e+00
1957 6.124010000000000531e+01 2.078399151871458628e+00
1958 6.068469999999999942e+01 2.238813844539112363e+00
1959 6.052009999999999934e+01 2.038825103950802298e+00
1960 6.072200000000000131e+01 2.129586466899148878e+00
1961 5.924950000000001182e+01 2.008237944691813492e+00
1962 6.106830000000000780e+01 2.047667604983777423e+00
1963 6.111980000000001212e+01 1.764950786282722506e+00
1964 6.057909999999999684e+01 2.246334651048235820e+00
1965 6.130089999999999861e+01 2.071996062858228349e+00
1966 6.054950000000000188e+01 2.291356133930297023e+00
1967 6.052679999999998017e+01 2.187669234139383967e+00
1968 6.143549999999999045e+01 1.905698248018294461e+00
1969 5.981550000000000722e+01 1.621122867798736378e+00
1970 6.072590000000000288e+01 1.627511752492128538e+00
1971 6.002830000000000155e+01 2.066464981677647472e+00
1972 6.147759999999999536e+01 1.811296743220171424e+00
1973 6.019270000000000209e+01 2.412126717338871629e+00
1974 6.244970000000000709e+01 2.055250150346667581e+00
1975 6.278070000000000306e+01 2.178237553734669874e+00
1976 6.125099999999999767e+01 1.977965667042782538e+00
1977 6.075809999999999178e+01 1.744690595635799202e+00
1978 6.093930000000000291e+01 1.785406057595862794e+00
1979 6.111889999999999645e+01 2.153401426696842869e+00
1980 6.157699999999999818e+01 2.237751789184850182e+00
1981 6.135969999999999658e+01 2.113795075332516316e+00
1982 6.162909999999999400e+01 1.771568842721049863e+00
1983 6.006070000000001130e+01 1.834310521831022944e+00
1984 6.149190000000000111e+01 2.168620207528279220e+00
1985 6.176330000000000098e+01 2.089056643679151115e+00
1986 6.120420000000000016e+01 2.266470522199659499e+00
1987 6.015760000000001639e+01 2.283539912504268354e+00
1988 6.071819999999998885e+01 1.826886238384864747e+00
1989 6.280389999999998452e+01 1.653105463816510801e+00
1990 6.175060000000000571e+01 1.826144830510439077e+00
1991 6.148379999999999512e+01 1.744932181490157719e+00
1992 6.078619999999999379e+01 1.865230333765779180e+00
1993 6.183210000000000406e+01 1.789678765728643040e+00
1994 6.117859999999999587e+01 1.429132905645937202e+00
1995 6.093030000000000967e+01 1.353321569509627231e+00
1996 6.016130000000000422e+01 1.711124700452892222e+00
1997 6.005169999999998254e+01 1.723882148089015631e+00
1998 5.871179999999999666e+01 1.860551431162278169e+00
1999 5.963920000000000243e+01 2.036984091248628115e+00
2000 5.896470000000000766e+01 2.038737881754296932e+00
2001 5.788759999999999906e+01 2.292236092116167523e+00
2002 5.829749999999999943e+01 2.153677859499883329e+00
2003 5.819890000000000185e+01 1.994706403082919577e+00
2004 5.762740000000000151e+01 2.281061858433480083e+00
2005 5.782680000000000575e+01 2.499254018302261571e+00
2006 6.105089999999999861e+01 2.386750413114031577e+00
2007 6.090700000000000358e+01 2.489090022478094077e+00
2008 5.986359999999999815e+01 2.661154005690012703e+00
2009 6.039430000000000831e+01 2.252375756950868890e+00
2010 5.938369999999999749e+01 2.216095907333434756e+00
2011 5.988919999999999533e+01 2.261561300960025278e+00
2012 6.025530000000001252e+01 2.454334351815171900e+00
2013 5.923369999999999891e+01 2.529973628419869947e+00
2014 5.959210000000000207e+01 2.401306182997078320e+00
2015 5.761570000000000391e+01 2.493537403068179614e+00
2016 5.915349999999999397e+01 2.478257755460476552e+00
2017 5.887109999999999843e+01 2.621884262224402296e+00
2018 5.923670000000000613e+01 2.345563228842915127e+00
2019 5.952100000000000080e+01 2.170764008362032982e+00
2020 5.868160000000000309e+01 2.248839674587764126e+00
2021 5.809970000000000567e+01 2.644178687324289179e+00
2022 5.782069999999998799e+01 2.519833867638896496e+00
2023 5.890670000000001494e+01 2.433049810525875323e+00
2024 5.841989999999999839e+01 2.304429216639121591e+00
2025 5.885300000000000864e+01 2.373562874667532352e+00
2026 6.030499999999999261e+01 2.891026169027184345e+00
2027 5.978870000000000573e+01 2.464077655127776101e+00
2028 6.098210000000000264e+01 2.787733160562538615e+00
2029 5.971209999999999951e+01 2.566602073656919725e+00
2030 6.115889999999999560e+01 2.765862376276158940e+00
2031 6.065159999999999485e+01 2.536310837022938802e+00
2032 5.857949999999999591e+01 2.726765197537184271e+00
2033 5.867059999999999320e+01 2.477060899937665983e+00
2034 6.017440000000000566e+01 2.074729746738114056e+00
2035 6.053359999999999985e+01 2.397158539187593806e+00
2036 5.962780000000000058e+01 2.240192212288936169e+00
2037 5.954330000000000211e+01 2.046244271952887051e+00
2038 6.056210000000000804e+01 2.197081603969228691e+00
2039 6.059349999999999170e+01 2.501429657715763089e+00
2040 6.064860000000000184e+01 2.454414696419493946e+00
2041 6.138889999999999958e+01 2.790634640095331243e+00
2042 6.046349999999999625e+01 2.939798910214778349e+00
2043 6.061070000000000846e+01 2.525184809177340117e+00
2044 5.968529999999999802e+01 2.825741035640031207e+00
2045 5.980010000000000758e+01 2.613974914665402327e+00
2046 5.865619999999999834e+01 2.277265260789792745e+00
2047 5.819339999999999691e+01 2.251395174552881517e+00
2048 5.924760000000001270e+01 2.610600008044126952e+00
2049 5.858620000000000516e+01 2.559005790927406210e+00
2050 5.908250000000001734e+01 2.830438303955766788e+00
2051 5.798400000000000176e+01 2.522903089696471479e+00
2052 5.698610000000000042e+01 2.994571108606372434e+00
2053 5.794569999999998799e+01 2.523680556350189175e+00
2054 5.752179999999998472e+01 2.563490760272016278e+00
2055 5.913539999999998997e+01 2.683121020751765951e+00
2056 6.015330000000000155e+01 2.394147102936659888e+00
2057 6.127400000000000091e+01 2.753467709997703849e+00
2058 5.911980000000001212e+01 2.303569560052398213e+00
2059 5.950979999999998427e+01 2.346286250226088388e+00
2060 5.805269999999999442e+01 2.909431939485782159e+00
2061 5.952409999999999002e+01 2.488700593582924281e+00
2062 6.001940000000000452e+01 2.563937485977378472e+00
2063 5.935400000000000631e+01 2.774624635874193501e+00
2064 6.098399999999999466e+01 2.426166997549838555e+00
2065 6.137059999999998894e+01 2.752383521967823654e+00
2066 6.000969999999999516e+01 2.452315923876856374e+00
2067 5.999579999999999558e+01 2.362339306280958340e+00
2068 5.917980000000000018e+01 2.411034358527476940e+00
2069 5.913660000000000139e+01 2.592220615997025579e+00
2070 5.872769999999999158e+01 2.775729327672278313e+00
2071 5.929629999999999512e+01 2.652812181534908387e+00
2072 5.970919999999999561e+01 2.344718630880899823e+00
2073 6.114249999999999829e+01 2.488216289332580988e+00
2074 6.227769999999999584e+01 2.455713326204831848e+00
2075 6.053659999999999997e+01 2.339044501928083442e+00
2076 6.075609999999998934e+01 2.619833232192462003e+00
2077 6.150899999999999324e+01 2.741182733784815806e+00
2078 6.184859999999999758e+01 2.777383641487074062e+00
2079 5.980139999999998679e+01 2.634905089751810703e+00
2080 6.019789999999998997e+01 2.498998410263600256e+00
2081 5.979160000000000252e+01 2.683203032198644422e+00
2082 6.154509999999999081e+01 2.669748779286170492e+00
2083 6.142150000000000176e+01 2.354762428038124078e+00
2084 6.052939999999999543e+01 2.301578975833764140e+00
2085 6.015160000000000906e+01 2.548994994502735256e+00
2086 5.935530000000001394e+01 2.175907601553889403e+00
2087 6.020900000000000318e+01 2.152356390099000372e+00
2088 5.955199999999997829e+01 2.072861628281057911e+00
2089 5.909300000000000352e+01 2.066756178169064651e+00
2090 6.035640000000000782e+01 1.774049323440585635e+00
2091 6.109250000000000824e+01 2.292188686059679181e+00
2092 6.104119999999998925e+01 2.216912129066012760e+00
2093 5.903840000000000288e+01 2.326896899735783286e+00
2094 6.058340000000001879e+01 2.137226895301478802e+00
2095 5.957330000000000325e+01 2.062001918161086245e+00
2096 6.003209999999997848e+01 2.278083970028321747e+00
2097 6.057789999999999964e+01 2.154720303078800914e+00
2098 6.023889999999998679e+01 2.183585119591173296e+00
2099 6.000150000000000006e+01 1.823038417724650806e+00
2100 6.018150000000000688e+01 2.117190556492258402e+00
2101 6.010979999999999279e+01 1.908735274468410958e+00
2102 5.858180000000000121e+01 2.156600875915615667e+00
2103 6.035260000000000957e+01 1.815644219554040095e+00
2104 5.912909999999999400e+01 1.964548659234481853e+00
2105 5.962969999999999970e+01 1.907122203871582045e+00
2106 5.934850000000000136e+01 2.057832974879156840e+00
2107 5.844689999999999230e+01 2.035089434029865529e+00
2108 5.889390000000000924e+01 2.090683116710898570e+00
2109 5.762460000000000093e+01 1.910101647033475958e+00
2110 5.869760000000000844e+01 1.622426168428011461e+00
2111 5.679549999999998988e+01 1.966117812466994241e+00
2112 5.773890000000000100e+01 2.037620952115481110e+00
2113 5.852590000000000003e+01 2.371432901116959258e+00
2114 5.793010000000000304e+01 2.102404493550181996e+00
2115 5.906789999999999452e+01 2.055106647962581246e+00
2116 5.834930000000000661e+01 2.374354956719824106e+00
2117 5.850130000000000052e+01 2.154523822216871665e+00
2118 5.982630000000000337e+01 2.392906147449164411e+00
2119 5.956569999999999254e+01 2.496554758161734888e+00
2120 5.954030000000001621e+01 2.501627708213194801e+00
2121 5.996459999999999724e+01 2.388151792076876667e+00
2122 5.966310000000000713e+01 2.160779920422253308e+00
2123 5.970560000000001821e+01 2.257013666772976990e+00
2124 6.080250000000000909e+01 2.270818786803562084e+00
2125 5.990939999999999088e+01 2.060806447000785635e+00
2126 6.057699999999998397e+01 1.982483780513727201e+00
2127 6.102579999999998961e+01 2.455496965585581837e+00
2128 6.064679999999999893e+01 2.431410910973296868e+00
2129 6.160640000000000782e+01 2.110422770915818091e+00
2130 6.028760000000001185e+01 2.167190702730149798e+00
2131 5.943140000000001066e+01 2.407230629167051994e+00
2132 5.998529999999999518e+01 2.007738989634857862e+00
2133 5.922050000000000125e+01 2.290449067868569610e+00
2134 5.842069999999999652e+01 2.300805354761675581e+00
2135 5.842190000000000794e+01 2.450747566458038929e+00
2136 5.858969999999999345e+01 2.376184601519839568e+00
2137 5.828209999999999269e+01 2.546481850416374204e+00
2138 5.787809999999999633e+01 2.497420221848938304e+00
2139 5.819610000000000127e+01 2.195041087200874763e+00
2140 5.894050000000000011e+01 2.531545757536292296e+00
2141 5.896269999999999811e+01 2.367100783764814587e+00
2142 5.884839999999999094e+01 2.294336433917223417e+00
2143 5.977079999999999416e+01 1.967279966857793383e+00
2144 5.901969999999998606e+01 2.458986929713128600e+00
2145 6.017769999999999442e+01 2.190348839911123058e+00
2146 6.113419999999998566e+01 1.952962162459887852e+00
2147 5.953299999999999415e+01 1.941115449941089866e+00
2148 5.909880000000001843e+01 1.936162066563643425e+00
2149 5.871720000000000539e+01 1.816238695216022547e+00
2150 6.040200000000000102e+01 1.748884681732904012e+00
2151 5.875199999999998823e+01 2.105885217669757115e+00
2152 5.878029999999999688e+01 1.805407804486288015e+00
2153 5.814139999999997599e+01 2.150714911837456889e+00
2154 5.840339999999999776e+01 2.130859418638405334e+00
2155 6.012989999999999924e+01 2.296862868022381488e+00
2156 6.061769999999999214e+01 2.057795597356549600e+00
2157 6.062279999999999802e+01 2.007526507421507844e+00
2158 6.083419999999999561e+01 1.766201431887087780e+00
2159 6.197699999999999676e+01 1.849079673783691202e+00
2160 6.217710000000001003e+01 1.970737025708909629e+00
2161 6.107699999999999818e+01 1.768571381087005845e+00
2162 6.036589999999999634e+01 1.945651478168688664e+00
2163 6.121679999999999922e+01 1.896737975578071111e+00
2164 6.129670000000000840e+01 1.811906967948409886e+00
2165 6.038889999999999958e+01 1.792844556703118153e+00
2166 6.035059999999998581e+01 1.933607054703721406e+00
2167 6.018980000000000530e+01 1.964117880372763913e+00
2168 6.007840000000000913e+01 1.965491526819690860e+00
2169 6.066220000000000567e+01 2.027875244683459144e+00
2170 6.030699999999999505e+01 2.124566906454112836e+00
2171 5.942330000000001888e+01 2.036310450422528451e+00
2172 6.008689999999999998e+01 2.556343639751901708e+00
2173 6.010120000000000573e+01 2.412363104509766654e+00
2174 6.150439999999999685e+01 2.407302224898236531e+00
2175 6.014289999999999736e+01 2.377290906578326091e+00
2176 6.011570000000000391e+01 2.607831984714506390e+00
2177 6.039360000000000639e+01 2.131373942319835901e+00
2178 6.116910000000000025e+01 1.747642816624724427e+00
2179 6.007320000000002125e+01 2.248174728084985752e+00
2180 5.942170000000002261e+01 2.118710140746015380e+00
2181 6.034629999999998518e+01 2.284690130083289361e+00
2182 6.013110000000000355e+01 1.940137107139595640e+00
2183 6.171620000000000061e+01 2.285807189594082800e+00
2184 6.025689999999999458e+01 2.422487586036304208e+00
2185 5.995720000000000027e+01 2.569542766330227046e+00
2186 5.905150000000001143e+01 2.602944565775459740e+00
2187 5.927579999999998961e+01 2.220798851314544020e+00
2188 5.975590000000001112e+01 2.274514694280957539e+00
2189 5.971189999999997866e+01 2.457785500099632259e+00
2190 5.959140000000000015e+01 2.171853867551866379e+00
2191 5.971140000000000470e+01 2.069800391825259211e+00
2192 5.849770000000000891e+01 2.140873856746351667e+00
2193 5.955549999999999500e+01 1.854732409944894966e+00
2194 6.007070000000000931e+01 1.824767577117699435e+00
2195 5.881480000000000530e+01 2.129065670194322468e+00
2196 5.943030000000000967e+01 2.164730475255522091e+00
2197 5.827529999999999433e+01 2.286447832446652839e+00
2198 5.983340000000000458e+01 2.289446730544303588e+00
2199 6.016320000000000334e+01 2.299236803376285554e+00
2200 6.015189999999999770e+01 2.411802944790473191e+00
2201 5.991209999999999525e+01 2.225749681455665652e+00
2202 5.826419999999999533e+01 2.509373871705848469e+00
2203 5.892859999999999587e+01 2.576180027094379987e+00
2204 5.846520000000000294e+01 2.321787815025309065e+00
2205 5.747299999999999898e+01 2.326654561811873467e+00
2206 5.794050000000000722e+01 2.680053613736113505e+00
2207 5.815459999999999496e+01 2.463915285069679051e+00
2208 5.746420000000000528e+01 2.132663013230172933e+00
2209 5.673999999999998778e+01 2.055835844614058772e+00
2210 5.796069999999999567e+01 2.234238140955435270e+00
2211 5.761740000000001061e+01 2.030488463892370365e+00
2212 5.825619999999999266e+01 2.044313561565348714e+00
2213 5.889959999999999951e+01 2.438466844556226309e+00
2214 5.968780000000000285e+01 2.237516041953665713e+00
2215 5.819099999999999540e+01 1.906486026699383052e+00
2216 5.813790000000000191e+01 1.453442005894971745e+00
2217 5.752839999999999776e+01 1.787602744459741766e+00
2218 5.834400000000001540e+01 2.136628924263640261e+00
2219 5.786409999999998632e+01 2.229859803776909732e+00
2220 5.742929999999999779e+01 2.081033106536270605e+00
2221 5.666689999999999827e+01 2.080765050287994633e+00
2222 5.535869999999999891e+01 2.423068779564459430e+00
2223 5.715879999999999939e+01 1.965709138707962600e+00
2224 5.633860000000000667e+01 1.752156303530024717e+00
2225 5.483950000000000813e+01 2.035522972727156432e+00
2226 5.451700000000001012e+01 2.302083806033133673e+00
2227 5.546099999999999142e+01 2.344401765909588597e+00
2228 5.482780000000001053e+01 1.820264499461547780e+00
2229 5.588759999999999906e+01 1.858750153194344668e+00
2230 5.541729999999999023e+01 1.925065848354284181e+00
2231 5.485249999999999915e+01 2.132289263327093565e+00
2232 5.705850000000000222e+01 2.020081023746324256e+00
2233 5.651030000000000797e+01 2.052398263130233325e+00
2234 5.625729999999998654e+01 2.305711148539642874e+00
2235 5.762030000000000030e+01 2.155790903705644190e+00
2236 5.730140000000001521e+01 2.260778760073616667e+00
2237 5.556710000000000349e+01 2.315897470636383293e+00
2238 5.572279999999999234e+01 2.323629638733333280e+00
2239 5.743490000000000606e+01 2.303563542535780773e+00
2240 5.552009999999999224e+01 2.307879233083915071e+00
2241 5.686159999999999570e+01 2.138595721963363339e+00
2242 5.603029999999999688e+01 2.235559030869012087e+00
2243 5.721390000000000242e+01 2.394803397880502338e+00
2244 5.729500000000000171e+01 2.064330988480287399e+00
2245 5.730989999999999185e+01 2.083383369545797059e+00
2246 5.790859999999999985e+01 2.303579458581796136e+00
2247 5.900560000000000116e+01 2.488496950369840643e+00
2248 5.646460000000000434e+01 2.250464867977281180e+00
2249 5.679809999999999093e+01 2.068085122643649409e+00
2250 5.760109999999999530e+01 1.995339636377726933e+00
2251 5.825399999999999778e+01 2.001223253412772074e+00
2252 5.838480000000000558e+01 2.094292345399753064e+00
2253 5.802419999999999334e+01 2.498423142303961342e+00
2254 5.796220000000000994e+01 2.349075034561475483e+00
2255 5.743999999999998352e+01 2.629638165223497026e+00
2256 5.798799999999998533e+01 2.409488163490329349e+00
2257 5.665089999999999293e+01 2.591948929763084220e+00
2258 5.802439999999999998e+01 2.343174319592974619e+00
2259 5.780110000000000525e+01 2.293973348689997138e+00
2260 5.960820000000001073e+01 2.072528778569793229e+00
2261 6.003479999999998284e+01 2.264542529518930980e+00
2262 5.920430000000001058e+01 2.339443624133738631e+00
2263 5.887509999999999621e+01 2.170634452066952491e+00
2264 5.761780000000000257e+01 2.479144848128080003e+00
2265 5.787060000000001025e+01 2.098694027722955102e+00
2266 5.745540000000001157e+01 2.313710131369095979e+00
2267 5.813510000000000133e+01 2.527955097405806040e+00
2268 5.758379999999999654e+01 2.481300049973803823e+00
2269 5.758559999999999945e+01 2.782124258907211267e+00
2270 5.618750000000000000e+01 2.629927932947973446e+00
2271 5.823169999999998936e+01 2.549718468870631582e+00
2272 5.797579999999999245e+01 2.508707744636667680e+00
2273 5.823999999999998778e+01 2.842342312248825387e+00
2274 5.858489999999999043e+01 2.814313279380957322e+00
2275 5.774370000000001113e+01 2.753252387722564087e+00
2276 5.791779999999999973e+01 3.102950021834061101e+00
2277 5.592529999999999291e+01 2.892045900482908660e+00
2278 5.691190000000000282e+01 2.798699232590025510e+00
2279 5.611030000000000939e+01 2.564626721474296378e+00
2280 5.624680000000000746e+01 2.825358872426650958e+00
2281 5.553940000000000055e+01 3.039111650137256593e+00
2282 5.492620000000000857e+01 2.880072187984183074e+00
2283 5.641280000000000427e+01 2.550614270719898879e+00
2284 5.486529999999999063e+01 2.970444429794976138e+00
2285 5.547029999999999461e+01 2.498754461826931283e+00
2286 5.489829999999998478e+01 2.745492385802590363e+00
2287 5.451039999999998997e+01 2.562655254223634049e+00
2288 5.389430000000000121e+01 2.450706863437567495e+00
2289 5.540259999999999252e+01 2.573105721108248645e+00
2290 5.556369999999999720e+01 2.993106732226567424e+00
2291 5.426860000000000639e+01 2.743546050643217882e+00
2292 5.481849999999999312e+01 2.705300094721470927e+00
2293 5.431030000000000513e+01 2.475609819923163979e+00
2294 5.435529999999999973e+01 2.542638084844163870e+00
2295 5.337480000000000757e+01 2.648859414540530643e+00
2296 5.333629999999999427e+01 2.895895493711746038e+00
2297 5.369230000000000302e+01 2.785698695210951481e+00
2298 5.265740000000000975e+01 2.458585038594353733e+00
2299 5.298300000000000409e+01 2.905116472708107800e+00
2300 5.308730000000000615e+01 2.750274382766199288e+00
2301 5.273909999999999343e+01 2.580957850198254633e+00
2302 5.467059999999999320e+01 2.650526549951914390e+00
2303 5.408799999999998676e+01 3.129898838620826407e+00
2304 5.344679999999999609e+01 2.979724339263617239e+00
2305 5.348480000000000700e+01 3.033372210593352047e+00
2306 5.425960000000001315e+01 3.397424349709643909e+00
2307 5.476689999999998548e+01 3.159828163761441377e+00
2308 5.613640000000000185e+01 2.994795864829520760e+00
2309 5.358429999999998472e+01 2.795681557420300223e+00
2310 5.396800000000000352e+01 3.363809807346425984e+00
2311 5.248540000000000560e+01 3.150395583414882239e+00
2312 5.209689999999999088e+01 3.106602630607911752e+00
2313 5.250890000000000413e+01 2.935112816315584183e+00
2314 5.375870000000001170e+01 3.295073255710713411e+00
2315 5.317269999999999897e+01 3.621305107347349228e+00
2316 5.329030000000001621e+01 3.551935906023643064e+00
2317 5.443750000000000000e+01 3.183098558401860068e+00
2318 5.277609999999999957e+01 3.344061685211562551e+00
2319 5.351649999999999352e+01 3.340754901590357484e+00
2320 5.574479999999999791e+01 3.548639455904192275e+00
2321 5.498299999999998988e+01 3.404327886676017378e+00
2322 5.445280000000000342e+01 3.651682867939109567e+00
2323 5.600999999999999091e+01 3.674352428660049075e+00
2324 5.366010000000001412e+01 3.776276481469543533e+00
2325 5.443540000000001555e+01 3.773831687025800186e+00
2326 5.259200000000000585e+01 3.719066584507461748e+00
2327 5.450929999999999609e+01 3.843338332816927938e+00
2328 5.399579999999998847e+01 3.347364575005238319e+00
2329 5.406280000000001706e+01 3.509865142423566731e+00
2330 5.732799999999999585e+01 3.484472139363435694e+00
2331 5.679229999999999734e+01 3.427307891115123351e+00
2332 5.717090000000000316e+01 3.334916861707350577e+00
2333 5.952040000000000930e+01 3.413880371659205881e+00
2334 5.764700000000000557e+01 3.174907392350208024e+00
2335 5.701170000000000471e+01 3.186827515021796842e+00
2336 5.769589999999999463e+01 3.336937647679380614e+00
2337 5.655149999999999721e+01 3.368819137694987198e+00
2338 5.764929999999999666e+01 3.206955124491142506e+00
2339 5.653579999999999472e+01 3.594294044454348747e+00
2340 5.646690000000000964e+01 3.071175493927366329e+00
2341 5.763260000000000360e+01 3.276088610217983366e+00
2342 5.744720000000000937e+01 3.217247007613806886e+00
2343 5.726280000000001280e+01 3.318445116014426155e+00
2344 5.627999999999999403e+01 3.627421795159751383e+00
2345 5.719360000000001776e+01 3.156421878013139892e+00
2346 5.645389999999999731e+01 3.251871706340826229e+00
2347 5.659779999999999234e+01 3.284563721105133283e+00
2348 5.812930000000000064e+01 3.651333723518023877e+00
2349 5.807389999999999475e+01 3.316914802116568861e+00
2350 5.751730000000001297e+01 3.471353779219283453e+00
2351 5.850779999999999603e+01 3.327293572560137136e+00
2352 5.835890000000000555e+01 3.246206263394241454e+00
2353 5.814789999999999281e+01 3.160216486967309280e+00
2354 5.902389999999999048e+01 3.276773312955902462e+00
2355 5.636110000000000753e+01 3.352298546445408256e+00
2356 5.692589999999999861e+01 3.114725983854759406e+00
2357 5.813929999999999154e+01 3.355983109388365193e+00
2358 5.992130000000000933e+01 3.144474345657791936e+00
2359 5.781690000000001106e+01 3.293133503898679759e+00
2360 5.788129999999999598e+01 3.310255493236132995e+00
2361 5.949349999999999739e+01 3.090557055370440231e+00
2362 5.967440000000000566e+01 2.993976327895730094e+00
2363 6.087550000000000239e+01 3.104957101555511301e+00
2364 5.989370000000000260e+01 3.432369629060949556e+00
2365 6.009290000000000020e+01 3.309193063950787383e+00
2366 5.968569999999999709e+01 3.066234808441780313e+00
2367 5.976870000000000260e+01 3.304090174389917145e+00
2368 6.045680000000000831e+01 2.953392581083659429e+00
2369 5.832660000000000622e+01 2.970963004145288355e+00
2370 5.898810000000000997e+01 2.784733787007296790e+00
2371 5.867479999999999052e+01 2.673105222021760152e+00
2372 5.823290000000000788e+01 2.678790685085342460e+00
2373 5.763590000000000657e+01 2.695294604398561944e+00
2374 5.653319999999998657e+01 2.658043759609686418e+00
2375 5.787290000000001555e+01 3.036005027087405495e+00
2376 5.729259999999999309e+01 3.238150631456170547e+00
2377 5.748550000000000182e+01 3.011134339829427020e+00
2378 5.665269999999999584e+01 2.999024651532561148e+00
2379 5.689669999999999561e+01 2.873115451996316683e+00
2380 5.723009999999999309e+01 2.641219563856817665e+00
2381 5.649889999999999191e+01 2.928978068285933656e+00
2382 5.759529999999999461e+01 2.951662943240640491e+00
2383 5.657230000000000558e+01 3.531930888409341218e+00
2384 5.689600000000000080e+01 3.351260092860593787e+00
2385 5.586780000000000257e+01 3.346925530692310247e+00
2386 5.665510000000000446e+01 3.431049245420414451e+00
2387 5.622949999999999449e+01 3.650557140013014124e+00
2388 5.463439999999999230e+01 3.888012392212760737e+00
2389 5.498490000000000322e+01 3.778091501605009839e+00
2390 5.503430000000000888e+01 3.641778017740784357e+00
2391 5.564250000000000540e+01 3.796537152788050928e+00
2392 5.539620000000000033e+01 3.578600498518938355e+00
2393 5.708520000000000039e+01 3.421105668932194810e+00
2394 5.572340000000000515e+01 3.330119417078011956e+00
2395 5.571890000000000498e+01 3.349082059983003123e+00
2396 5.669140000000000157e+01 3.201679979635691176e+00
2397 5.567469999999999430e+01 3.569945121496966856e+00
2398 5.591019999999998902e+01 3.300915971060152998e+00
2399 5.659219999999999118e+01 3.305304761742856368e+00
2400 5.780219999999999203e+01 3.368054028367121422e+00
2401 5.654629999999999512e+01 3.529838846250632489e+00
2402 5.757979999999999166e+01 3.211037536062136599e+00
2403 5.741330000000000666e+01 3.581637854459883918e+00
2404 5.693149999999999267e+01 3.546537549850558246e+00
2405 5.860679999999999978e+01 3.385410488847696353e+00
2406 5.773460000000000036e+01 3.404493761486427239e+00
2407 5.764909999999999712e+01 3.796170488070839344e+00
2408 5.778350000000000364e+01 3.712649624257586822e+00
2409 5.816189999999998861e+01 3.583393780273108842e+00
2410 5.726599999999999824e+01 3.514231419528315303e+00
2411 5.775430000000000064e+01 3.675804907839914648e+00
2412 5.789249999999999829e+01 3.725465969848603009e+00
2413 5.698210000000000264e+01 3.865554288132556859e+00
2414 5.673939999999998918e+01 4.074871390853949116e+00
2415 5.725699999999999079e+01 3.772068868671408115e+00
2416 5.607079999999999842e+01 3.968038754599052975e+00
2417 5.702229999999999421e+01 3.895486136607341887e+00
2418 5.548149999999999693e+01 3.567512061997828443e+00
2419 5.744770000000001176e+01 3.461952543074499733e+00
2420 5.638139999999999930e+01 3.639144391474458562e+00
2421 5.742499999999999716e+01 3.338701759666472313e+00
2422 5.686789999999998457e+01 3.383003178316568160e+00
2423 5.618349999999999511e+01 3.360628701969320176e+00
2424 5.631330000000000524e+01 3.307653703231340447e+00
2425 5.500020000000000664e+01 3.436144564479206132e+00
2426 5.673959999999999582e+01 3.491170629172970941e+00
2427 5.732429999999999382e+01 3.385045642306761859e+00
2428 5.800599999999999312e+01 3.312166962880947807e+00
2429 5.662579999999998392e+01 3.222570380612346241e+00
2430 5.693660000000001986e+01 3.326862373468430611e+00
2431 5.743890000000001095e+01 3.436320940264457224e+00
2432 5.786030000000000939e+01 3.230942795918862576e+00
2433 5.745450000000001012e+01 3.497793979424745903e+00
2434 5.775029999999999575e+01 3.627355517522372619e+00
2435 5.712319999999999709e+01 3.464768178103695639e+00
2436 5.796959999999999269e+01 3.241999849167176873e+00
2437 5.757569999999999766e+01 3.200848951528328712e+00
2438 5.627880000000001104e+01 3.473095896746877909e+00
2439 5.686170000000000613e+01 3.292309420528392039e+00
2440 5.739880000000000848e+01 3.261759221340533088e+00
2441 5.654400000000000404e+01 3.160155431303973028e+00
2442 5.646390000000000953e+01 3.444479729146333824e+00
2443 5.690720000000000312e+01 3.388585583691224645e+00
2444 5.655550000000000921e+01 3.079908406511466357e+00
2445 5.500370000000000203e+01 3.240979685295790613e+00
2446 5.658769999999999811e+01 3.447831357607271219e+00
2447 5.541930000000000689e+01 3.517449725369220292e+00
2448 5.677859999999999729e+01 3.259361887241120304e+00
2449 5.790230000000000388e+01 3.216477514378112357e+00
2450 5.720769999999998845e+01 3.010225475026746089e+00
2451 5.532599999999998630e+01 2.929558007618213722e+00
2452 5.717009999999999081e+01 3.295252925725125515e+00
2453 5.724180000000002622e+01 3.433612729764379701e+00
2454 5.579679999999999751e+01 3.147783308615762721e+00
2455 5.582609999999999673e+01 2.875887326461174176e+00
2456 5.599389999999998224e+01 3.102643470413576132e+00
2457 5.483679999999999666e+01 2.950449668779319801e+00
2458 5.746390000000000242e+01 3.064365426071113951e+00
2459 5.540190000000001191e+01 3.202213789630542706e+00
2460 5.584360000000001634e+01 2.971780601255752163e+00
2461 5.478209999999999980e+01 3.205715942578193811e+00
2462 5.467439999999999145e+01 3.327067542446350501e+00
2463 5.529840000000000089e+01 2.783159341827197597e+00
2464 5.625280000000000058e+01 3.321023372094812132e+00
2465 5.686979999999999791e+01 3.155192722798403349e+00
2466 5.607800000000001006e+01 3.004345409569279202e+00
2467 5.653440000000000509e+01 3.516637716910856248e+00
2468 5.616549999999999443e+01 3.169951512641793645e+00
2469 5.694619999999999749e+01 3.044101702965917866e+00
2470 5.620130000000000337e+01 2.928700054717109147e+00
2471 5.561369999999999436e+01 2.813242851319451621e+00
2472 5.573819999999999197e+01 3.118758768805307557e+00
2473 5.724129999999998830e+01 2.987416106018710771e+00
2474 5.680380000000000251e+01 2.630428806867808333e+00
2475 5.750739999999999696e+01 2.848184350072866966e+00
2476 5.677720000000000766e+01 2.905710176187570770e+00
2477 5.612679999999998870e+01 3.142346258450841034e+00
2478 5.676130000000000564e+01 3.400388372009879312e+00
2479 5.711000000000001364e+01 2.991601978873526413e+00
2480 5.620029999999999148e+01 3.176918782484059456e+00
2481 5.578699999999999903e+01 2.857303008082971996e+00
2482 5.496810000000000684e+01 2.944224075117245043e+00
2483 5.564289999999999736e+01 3.219645934648715180e+00
2484 5.756489999999998730e+01 2.515036147752155227e+00
2485 5.550499999999999545e+01 2.828813463273957218e+00
2486 5.603049999999999642e+01 2.535479197804627827e+00
2487 5.697599999999999909e+01 2.341591085138479134e+00
2488 5.715509999999999025e+01 2.258094235079661338e+00
2489 5.756900000000000261e+01 2.551271334060726481e+00
2490 5.667699999999998539e+01 2.638893196019876708e+00
2491 5.814750000000000085e+01 2.837256092160169718e+00
2492 5.787990000000000634e+01 2.526260133972746846e+00
2493 5.848379999999999512e+01 2.812754676113790264e+00
2494 5.751040000000000418e+01 2.653134599299477259e+00
2495 5.856500000000001194e+01 2.705372569536403038e+00
2496 5.857019999999999982e+01 2.551805856251607274e+00
2497 5.728589999999999094e+01 2.558429315908493429e+00
2498 5.838210000000000122e+01 2.682251625873306899e+00
2499 5.860329999999999018e+01 2.428600024808531543e+00
2500 5.896069999999999567e+01 2.565158067351795523e+00
2501 5.809139999999998594e+01 2.825077818751192460e+00
2502 5.695030000000000570e+01 2.684436954092980887e+00
2503 5.685229999999999251e+01 2.589605205528441090e+00
2504 5.777319999999999567e+01 2.699597882648450575e+00
2505 5.586780000000000257e+01 2.526839351442825343e+00
2506 5.798760000000000048e+01 2.492194254467335668e+00
2507 5.805290000000000106e+01 2.314853121582447049e+00
2508 5.813630000000000564e+01 2.586218366747092823e+00
2509 5.774599999999999511e+01 2.447231682942994091e+00
2510 5.649030000000000484e+01 2.981326813769332507e+00
2511 5.838609999999999900e+01 2.837814189565624368e+00
2512 5.873769999999999669e+01 2.967977579177443648e+00
2513 5.803500000000000369e+01 2.975500845235974356e+00
2514 5.947590000000000288e+01 2.963138185184754025e+00
2515 5.944309999999999405e+01 3.315382874495795384e+00
2516 5.888239999999999696e+01 3.062622864800692124e+00
2517 5.817579999999999529e+01 2.950034040142587521e+00
2518 5.825379999999999825e+01 2.907776770661736343e+00
2519 5.766719999999999402e+01 2.694372858013529548e+00
2520 5.739469999999998606e+01 2.801590985583013005e+00
2521 5.766139999999999333e+01 2.825896831450149804e+00
2522 5.913320000000000931e+01 2.901060142085992499e+00
2523 5.804470000000001306e+01 2.891165173507041164e+00
2524 5.783189999999999742e+01 3.035558855383963639e+00
2525 5.693459999999998900e+01 2.604545528878310812e+00
2526 5.845380000000000109e+01 3.031545196430361244e+00
2527 5.698260000000001213e+01 3.177520384198974313e+00
2528 5.823909999999999343e+01 2.972883491578504067e+00
2529 5.807350000000000989e+01 3.035559355786013658e+00
2530 5.777999999999999403e+01 2.857166384724557862e+00
2531 5.759060000000000912e+01 2.874701977944844167e+00
2532 5.696469999999999345e+01 2.960192625573545122e+00
2533 5.670599999999999596e+01 3.383964404363615674e+00
2534 5.538700000000000045e+01 3.046435407160309694e+00
2535 5.694110000000000582e+01 3.351243258031263661e+00
2536 5.648200000000000642e+01 2.997299654689199677e+00
2537 5.738909999999998490e+01 3.194938068961588495e+00
2538 5.700779999999999603e+01 3.104896311956327093e+00
2539 5.617889999999999873e+01 3.180375005325629889e+00
2540 5.707000000000000739e+01 3.170857582736883895e+00
2541 5.547169999999999845e+01 3.611710039648808213e+00
2542 5.704769999999999897e+01 3.008655959145212222e+00
2543 5.699110000000000298e+01 2.713868895967526562e+00
2544 5.535159999999999769e+01 2.913929251371762064e+00
2545 5.740220000000000766e+01 2.940313607083435254e+00
2546 5.619839999999999236e+01 2.500998664933670401e+00
2547 5.605130000000000479e+01 2.963882722123128310e+00
2548 5.742679999999997875e+01 2.917918859050059321e+00
2549 5.663330000000000553e+01 2.609070917108234244e+00
2550 5.544089999999999918e+01 3.075772601233713210e+00
2551 5.585179999999999012e+01 2.875803584739403007e+00
2552 5.561780000000000257e+01 2.762352466286660757e+00
2553 5.549840000000000373e+01 2.730441422554235054e+00
2554 5.677680000000000149e+01 2.956556043439731329e+00
2555 5.558859999999999957e+01 2.760548596203297844e+00
2556 5.812589999999998724e+01 2.917479916726076983e+00
2557 5.711970000000000169e+01 2.702264942691593230e+00
2558 5.849430000000000973e+01 2.893590117915804782e+00
2559 5.767069999999998942e+01 3.031598768059520221e+00
2560 5.834369999999999834e+01 2.982976265493910262e+00
2561 5.845509999999999451e+01 3.160354381157277626e+00
2562 5.951700000000001012e+01 3.052238485112196642e+00
2563 5.904009999999999536e+01 3.117740871929544966e+00
2564 5.940820000000000078e+01 3.135574127332983352e+00
2565 5.744250000000000966e+01 2.715497361902603490e+00
2566 5.717279999999999518e+01 3.265150026874722222e+00
2567 5.931750000000000966e+01 2.855067493510442311e+00
2568 5.889369999999998839e+01 2.846798473812291785e+00
2569 5.895360000000000866e+01 3.042727061699750823e+00
2570 5.865780000000000882e+01 3.063945381040595883e+00
2571 5.828859999999999530e+01 3.180913259112859937e+00
2572 5.788920000000000243e+01 2.824788554564748644e+00
2573 5.840550000000000352e+01 3.346558915139549839e+00
2574 5.786569999999998970e+01 3.205250339755071121e+00
2575 5.898600000000000421e+01 3.243217177433542542e+00
2576 5.615309999999999491e+01 3.130701870906905437e+00
2577 5.689280000000000115e+01 3.200581957707066216e+00
2578 5.625110000000000809e+01 3.295904856712341235e+00
2579 5.609959999999999525e+01 3.147860729447857775e+00
2580 5.772780000000000200e+01 3.089592097348774935e+00
2581 5.702670000000001949e+01 2.882464346787311449e+00
2582 5.554639999999999134e+01 3.101641763969527066e+00
2583 5.642980000000000018e+01 2.990403176496440274e+00
2584 5.662129999999999797e+01 3.211925025666072298e+00
2585 5.661429999999999296e+01 3.069538440954926894e+00
2586 5.732469999999998578e+01 3.081347679263085393e+00
2587 5.770739999999999270e+01 3.104437496874433933e+00
2588 5.819989999999999952e+01 3.497951343929757595e+00
2589 5.711909999999998888e+01 3.202498639265909386e+00
2590 5.783990000000002141e+01 3.579778101293430659e+00
2591 5.801930000000000831e+01 3.272835947691237202e+00
2592 5.745779999999999887e+01 3.120054973554152511e+00
2593 5.697469999999999857e+01 3.072818079629837218e+00
2594 5.968470000000000653e+01 3.133691642536004185e+00
2595 5.786219999999999430e+01 3.693405470294318871e+00
2596 5.725070000000000903e+01 3.040249683907557454e+00
2597 5.668380000000000507e+01 3.482653651743164769e+00
2598 5.673839999999999861e+01 3.482019738887188076e+00
2599 5.666860000000000497e+01 3.374568975736012444e+00
2600 5.657349999999998857e+01 3.646101185170263825e+00
2601 5.776680000000000348e+01 3.325320140678187375e+00
2602 5.580190000000000339e+01 3.521999212734153062e+00
2603 5.618959999999999866e+01 3.792662716614805696e+00
2604 5.610319999999999396e+01 3.617140388207236601e+00
2605 5.508499999999999375e+01 3.549214463793361141e+00
2606 5.542140000000000555e+01 3.825569910745325597e+00
2607 5.340170000000000528e+01 3.723485485469226308e+00
2608 5.462590000000001567e+01 3.666501581139710808e+00
2609 5.567899999999999494e+01 3.622381796553201472e+00
2610 5.604600000000000648e+01 3.479367566095885156e+00
2611 5.567919999999999447e+01 3.552630153562287063e+00
2612 5.472129999999999939e+01 3.722186208466739199e+00
2613 5.598480000000000700e+01 3.455572118767021639e+00
2614 5.560679999999999978e+01 3.384183752103303799e+00
2615 5.599209999999999354e+01 3.032799324798790330e+00
2616 5.570229999999999393e+01 3.364375023759984984e+00
2617 5.590730000000000643e+01 2.806179625487291940e+00
2618 5.559320000000000306e+01 3.121599177985539875e+00
2619 5.612990000000000634e+01 3.075578157761560849e+00
2620 5.731530000000000058e+01 3.295134159711861521e+00
2621 5.699509999999999366e+01 3.117248657791033217e+00
2622 5.555899999999999039e+01 3.342596230477141717e+00
2623 5.696620000000000061e+01 3.682248706700838703e+00
2624 5.519619999999999749e+01 3.518164663286810434e+00
2625 5.661289999999998912e+01 3.587820376565693525e+00
2626 5.612699999999999534e+01 3.644149404181996399e+00
2627 5.550979999999999848e+01 3.745817881050812481e+00
2628 5.568509999999999849e+01 3.564375383499891914e+00
2629 5.638230000000000075e+01 3.496243102317114548e+00
2630 5.612969999999999260e+01 3.456839924049130541e+00
2631 5.611440000000000339e+01 3.566363313236608601e+00
2632 5.730330000000000013e+01 3.653508738254227950e+00
2633 5.703380000000000649e+01 3.313323286067932028e+00
2634 5.695159999999999911e+01 3.605646418050444613e+00
2635 5.689509999999999224e+01 3.251923005622980423e+00
2636 5.665380000000000393e+01 3.337797673316942770e+00
2637 5.506719999999999260e+01 3.180683899415343685e+00
2638 5.648390000000000555e+01 3.174280733410326683e+00
2639 5.561870000000000402e+01 2.789345272729785385e+00
2640 5.657189999999999230e+01 3.001269457163084908e+00
2641 5.497569999999999624e+01 3.228898824754346641e+00
2642 5.463040000000000873e+01 3.117958649822027084e+00
2643 5.441100000000000136e+01 3.177009855194031562e+00
2644 5.364990000000000236e+01 3.037993247935222296e+00
2645 5.449190000000000111e+01 3.174549452205777111e+00
2646 5.296290000000001186e+01 3.059017445929329337e+00
2647 5.531960000000000122e+01 2.948855217198701251e+00
2648 5.406210000000000093e+01 2.913489983593559263e+00
2649 5.524539999999999651e+01 3.222531415207615879e+00
2650 5.379619999999999891e+01 2.981795083167185112e+00
2651 5.464850000000001273e+01 3.145751970912519013e+00
2652 5.451630000000000109e+01 2.825255643388753235e+00
2653 5.566059999999998809e+01 2.831343042091508888e+00
2654 5.532739999999999725e+01 2.718143427415117497e+00
2655 5.563760000000000616e+01 3.132809817400347807e+00
2656 5.623379999999999512e+01 2.916674424408730371e+00
2657 5.668449999999999278e+01 2.757086595031065901e+00
2658 5.680880000000000507e+01 3.093995689719040154e+00
2659 5.590090000000000003e+01 2.877030622794968018e+00
2660 5.639370000000000260e+01 3.019624597611430872e+00
2661 5.587409999999999854e+01 2.949824105688337195e+00
2662 5.569099999999999540e+01 2.867997456414492330e+00
2663 5.489020000000000721e+01 3.080649275396341036e+00
2664 5.542660000000000764e+01 2.808607618020004359e+00
2665 5.745730000000001070e+01 2.620825276606588261e+00
2666 5.664270000000000493e+01 2.975623391913029270e+00
2667 5.603289999999999793e+01 2.838985492125663868e+00
2668 5.652659999999999485e+01 2.833777840974835982e+00
2669 5.602039999999999509e+01 3.019650721855096087e+00
2670 5.724480000000001212e+01 2.866732578738378834e+00
2671 5.612630000000000052e+01 2.856492431374534124e+00
2672 5.553459999999999752e+01 2.825180667143253554e+00
2673 5.636080000000000467e+01 3.207283853668084106e+00
2674 5.608380000000001075e+01 3.068884352333922649e+00
2675 5.541039999999999566e+01 3.218788171346476545e+00
2676 5.643560000000000088e+01 3.362707280153894196e+00
2677 5.574250000000000682e+01 3.058885681502333753e+00
2678 5.767530000000000712e+01 2.936811652200392420e+00
2679 5.617950000000000443e+01 3.111881143697490693e+00
2680 5.723429999999999751e+01 3.026359730848267926e+00
2681 5.708329999999999416e+01 2.858323849828776186e+00
2682 5.706489999999998730e+01 2.922429016161042448e+00
2683 5.771259999999999479e+01 2.753735352571121453e+00
2684 5.736249999999999716e+01 3.142388940360502314e+00
2685 5.566379999999999484e+01 2.911710819775892300e+00
2686 5.737029999999998608e+01 2.520125264842999702e+00
2687 5.589230000000001297e+01 2.672853411711909821e+00
2688 5.740509999999999025e+01 3.000082857939093461e+00
2689 5.675080000000000524e+01 3.147648091512136759e+00
2690 5.708180000000000121e+01 2.969033504021131531e+00
2691 5.734780000000000655e+01 2.634364885128861022e+00
2692 5.671020000000000749e+01 3.114116877703854147e+00
2693 5.779070000000000107e+01 3.089103460633845444e+00
2694 5.819229999999998881e+01 2.957224754816583090e+00
2695 5.621619999999997930e+01 3.312436847397999262e+00
2696 5.639670000000000982e+01 3.436476227256636040e+00
2697 5.684069999999999112e+01 3.286564622900331578e+00
2698 5.577430000000000376e+01 3.405810228198276945e+00
2699 5.568049999999999500e+01 3.326975134036922022e+00
2700 5.839139999999999020e+01 3.019935132084793139e+00
2701 5.784929999999999239e+01 3.176185156835161560e+00
2702 5.634839999999999094e+01 3.271578857677130969e+00
2703 5.667470000000001562e+01 3.294741017212126977e+00
2704 5.763769999999999527e+01 2.917975992104801630e+00
2705 5.671480000000000388e+01 3.166579322865606727e+00
2706 5.794980000000000331e+01 3.203236611304260073e+00
2707 5.785860000000000269e+01 3.057833746625214566e+00
2708 5.794429999999999836e+01 3.300249710324962393e+00
2709 5.784729999999999706e+01 3.151910703129135349e+00
2710 5.836970000000000169e+01 3.335268882788911426e+00
2711 5.762069999999999936e+01 3.124892926245633973e+00
2712 5.802609999999999957e+01 3.005895709185532727e+00
2713 5.743419999999999703e+01 3.146884490730474049e+00
2714 5.858640000000000470e+01 2.856601167821646747e+00
2715 5.763500000000001222e+01 2.942709120861251026e+00
2716 5.703409999999998803e+01 2.966486633123432526e+00
2717 5.780370000000000630e+01 2.849054767901101126e+00
2718 5.753730000000000189e+01 2.854743074341367315e+00
2719 5.904109999999999303e+01 2.757791680765608433e+00
2720 5.649930000000000518e+01 2.716876629606136628e+00
2721 5.805309999999999349e+01 2.908171269801694159e+00
2722 5.678459999999999752e+01 2.897977419166684054e+00
2723 5.618829999999999103e+01 2.749164946033612722e+00
2724 5.706559999999999633e+01 2.477822233736713731e+00
2725 5.773990000000001288e+01 2.461076306110803635e+00
2726 5.772740000000001004e+01 2.606372748092644631e+00
2727 5.637460000000000804e+01 2.555563310113838416e+00
2728 5.589189999999999969e+01 2.797069159763483803e+00
2729 5.668939999999999202e+01 2.346685686665344051e+00
2730 5.785280000000000200e+01 2.168822253666721878e+00
2731 5.561369999999999436e+01 2.345459436976048639e+00
2732 5.539800000000000324e+01 2.318875063473666565e+00
2733 5.586290000000001044e+01 2.233254245378254677e+00
2734 5.507129999999999370e+01 2.477636242570728342e+00
2735 5.528279999999998751e+01 2.451565181266857518e+00
2736 5.609050000000000580e+01 2.262812977799977254e+00
2737 5.596980000000000643e+01 2.463906028646384971e+00
2738 5.600209999999998445e+01 2.064043505961054237e+00
2739 5.519720000000000937e+01 2.043159689794216582e+00
2740 5.430870000000000175e+01 2.247074765222554671e+00
2741 5.437270000000000891e+01 2.310247255273772726e+00
2742 5.542409999999998860e+01 1.770977369844120464e+00
2743 5.696720000000000539e+01 2.098782522797443040e+00
2744 5.647130000000002070e+01 2.391854088463591488e+00
2745 5.589959999999999951e+01 2.183181041966057112e+00
2746 5.682639999999999958e+01 2.282700311473234045e+00
2747 5.679670000000000840e+01 2.107380701368407383e+00
2748 5.657600000000000051e+01 2.181370938194602704e+00
2749 5.742040000000000788e+01 2.093129028989851204e+00
2750 5.745399999999998641e+01 2.219426811138407007e+00
2751 5.737610000000000809e+01 2.128853481219409094e+00
2752 5.682900000000000773e+01 2.217316064524856856e+00
2753 5.637039999999999651e+01 2.156415013859808827e+00
2754 5.632880000000000109e+01 2.415548966177254009e+00
2755 5.585639999999999361e+01 2.317865908977479794e+00
2756 5.622049999999999415e+01 2.158227530289612339e+00
2757 5.545190000000000197e+01 2.542266411000231763e+00
2758 5.597150000000000603e+01 2.407440290536818850e+00
2759 5.596580000000000155e+01 2.221854481733671172e+00
2760 5.634629999999999939e+01 2.445621270863500119e+00
2761 5.543109999999999360e+01 1.926779031051563118e+00
2762 5.671119999999999806e+01 2.364358451673519212e+00
2763 5.634600000000001785e+01 2.319799032243956560e+00
2764 5.653670000000001039e+01 2.276924906644924640e+00
2765 5.821179999999999666e+01 2.179636714684352938e+00
2766 5.737749999999999773e+01 2.084017848412051954e+00
2767 5.564729999999999421e+01 2.421112610041094015e+00
2768 5.723289999999999367e+01 2.142958281091817963e+00
2769 5.543909999999999627e+01 2.265908966507701461e+00
2770 5.675540000000000873e+01 2.155137258273819967e+00
2771 5.710960000000000036e+01 2.381865779593804078e+00
2772 5.583820000000000761e+01 2.528997992881766077e+00
2773 5.545570000000000022e+01 2.528619263649630522e+00
2774 5.418299999999999272e+01 2.469661476802033295e+00
2775 5.545819999999999794e+01 2.447752219486277969e+00
2776 5.483020000000000493e+01 2.660827778718495296e+00
2777 5.395250000000000767e+01 2.838565724534135359e+00
2778 5.545009999999999906e+01 2.352568637574683041e+00
2779 5.511950000000000216e+01 2.687244094327867927e+00
2780 5.505709999999999127e+01 2.808786475419589035e+00
2781 5.415259999999999252e+01 2.582596906603892961e+00
2782 5.484089999999999776e+01 2.641843760425660381e+00
2783 5.406230000000000757e+01 2.731880908916052952e+00
2784 5.386139999999998906e+01 2.386581549413302916e+00
2785 5.282849999999999824e+01 2.494387963509284933e+00
2786 5.261609999999999587e+01 2.687281867333607188e+00
2787 5.190180000000000149e+01 2.557371314064502243e+00
2788 5.203379999999999939e+01 2.696420354469977632e+00
2789 5.270180000000000575e+01 2.579522455416893845e+00
2790 5.433659999999999712e+01 2.849256375267061880e+00
2791 5.181869999999999976e+01 2.877512748972625545e+00
2792 5.237160000000000082e+01 2.998068245053804759e+00
2793 5.282100000000001216e+01 2.782431593049503160e+00
2794 5.309369999999999123e+01 3.332050178268628038e+00
2795 5.299580000000000979e+01 2.961710171168002503e+00
2796 5.182750000000000057e+01 2.785089727908240942e+00
2797 5.315099999999999625e+01 3.059671430072189668e+00
2798 5.110730000000001638e+01 2.803934459023605275e+00
2799 5.264900000000000091e+01 2.990450225300531617e+00
2800 5.254630000000000933e+01 3.140001109952032632e+00
2801 5.251280000000000570e+01 2.875548794230415872e+00
2802 5.230020000000000380e+01 2.986548253084152282e+00
2803 5.246179999999999666e+01 2.745655644468184331e+00
2804 5.084170000000001011e+01 3.110776358162058663e+00
2805 5.178049999999999642e+01 2.975334537913342459e+00
2806 5.168529999999999802e+01 2.611927818776774934e+00
2807 5.203079999999999927e+01 2.930595260011180869e+00
2808 5.410649999999999693e+01 3.027269484618110962e+00
2809 5.376019999999999754e+01 3.040327842190707397e+00
2810 5.383770000000000522e+01 2.938125947011121841e+00
2811 5.376989999999998560e+01 3.130094750083453725e+00
2812 5.315630000000000166e+01 3.215421051821984122e+00
2813 5.415949999999999420e+01 3.024137353444779741e+00
2814 5.294050000000000011e+01 2.870874377694015323e+00
2815 5.302270000000000039e+01 3.129312684999693950e+00
2816 5.426829999999999643e+01 3.518246461022877192e+00
2817 5.340339999999999776e+01 3.528383365225495893e+00
2818 5.402960000000000207e+01 3.220918246711641952e+00
2819 5.387230000000000985e+01 3.598056355937187867e+00
2820 5.415660000000000451e+01 3.050666486523886611e+00
2821 5.506120000000000658e+01 3.021379371743971642e+00
2822 5.391120000000000800e+01 3.210624646077457900e+00
2823 5.399409999999998888e+01 3.164781617189407203e+00
2824 5.307029999999998893e+01 3.150633342758246247e+00
2825 5.415309999999998070e+01 3.086832874403795834e+00
2826 5.523810000000000997e+01 3.237268710579953357e+00
2827 5.600199999999999534e+01 3.430192226391984622e+00
2828 5.420180000000000575e+01 3.352100287580907167e+00
2829 5.485360000000001435e+01 3.332727681944626319e+00
2830 5.331490000000000151e+01 3.539014963870596553e+00
2831 5.323289999999998656e+01 3.096060237543836635e+00
2832 5.425820000000000221e+01 3.238108063051632790e+00
2833 5.337640000000000384e+01 3.306257541692722235e+00
2834 5.322220000000000084e+01 3.425383422041976100e+00
2835 5.280070000000000618e+01 3.201997712444529132e+00
2836 5.265160000000000906e+01 3.436846556365296568e+00
2837 5.353520000000001033e+01 3.353807397272538626e+00
2838 5.370710000000000406e+01 3.438560234240487734e+00
2839 5.279190000000001248e+01 3.237968399243574158e+00
2840 5.271779999999999688e+01 3.480788518137808207e+00
2841 5.270149999999999579e+01 3.903299575039044900e+00
2842 5.190520000000000067e+01 3.571239822246610629e+00
2843 5.307630000000000337e+01 3.662396136479503905e+00
2844 5.444189999999999685e+01 3.419105810661612566e+00
2845 5.112319999999999709e+01 3.398134302525431583e+00
2846 5.138899999999999579e+01 3.478689107983063078e+00
2847 5.270049999999999812e+01 3.378078511891041913e+00
2848 5.233669999999999334e+01 3.242889329055187009e+00
2849 5.086650000000000205e+01 3.520045686138178809e+00
2850 5.402439999999999287e+01 3.294026222117851344e+00
2851 5.333559999999999945e+01 3.428770798989047908e+00
2852 5.411250000000001137e+01 3.161055518731045400e+00
2853 5.385660000000000025e+01 3.233930181992183961e+00
2854 5.364890000000000470e+01 3.247558580610979462e+00
2855 5.412960000000001770e+01 3.260533125425962631e+00
2856 5.307220000000000937e+01 3.277458847644009854e+00
2857 5.395909999999999940e+01 3.594450407850969587e+00
2858 5.394100000000000961e+01 3.357432522032274491e+00
2859 5.495579999999998932e+01 3.259421744420319733e+00
2860 5.538150000000001683e+01 3.272235991260410426e+00
2861 5.632840000000000913e+01 3.075244966177491435e+00
2862 5.645100000000000051e+01 3.084475367060012019e+00
2863 5.647990000000000066e+01 3.357441327037599788e+00
2864 5.699329999999999785e+01 3.458947251766062436e+00
2865 5.553390000000000271e+01 3.747814913319493346e+00
2866 5.484570000000000789e+01 3.677534067891146563e+00
2867 5.649710000000000321e+01 3.554700893816524765e+00
2868 5.708210000000000406e+01 3.555473686374292175e+00
2869 5.511069999999999425e+01 3.641789648030209658e+00
2870 5.344480000000000075e+01 3.403383817320637661e+00
2871 5.487460000000000804e+01 3.663441959687637084e+00
2872 5.341889999999999361e+01 3.261911515430790498e+00
2873 5.516639999999998878e+01 3.438656255283449870e+00
2874 5.517549999999999955e+01 3.330311520338599784e+00
2875 5.525569999999999027e+01 3.386109522815231809e+00
2876 5.370599999999999596e+01 3.132496418194281151e+00
2877 5.426350000000000051e+01 3.025476124926455235e+00
2878 5.461129999999999285e+01 3.144226631542325734e+00
2879 5.457600000000000051e+01 3.275502463745066262e+00
2880 5.412130000000000507e+01 3.427253148003514660e+00
2881 5.347729999999999251e+01 3.193076397535768329e+00
2882 5.354729999999999279e+01 3.133132889058489301e+00
2883 5.253830000000000666e+01 3.461350970430475460e+00
2884 5.328549999999999898e+01 3.353242297016426843e+00
2885 5.412690000000001334e+01 3.028159527584370903e+00
2886 5.409620000000001028e+01 3.185854459638732372e+00
2887 5.198839999999999861e+01 3.460736154635311035e+00
2888 5.101679999999999637e+01 3.353397044490854739e+00
2889 5.116949999999999932e+01 3.405728060562087656e+00
2890 5.083909999999999485e+01 3.079208304824471831e+00
2891 5.075829999999998421e+01 3.080711409804560041e+00
2892 5.113669999999999050e+01 3.213067304072542818e+00
2893 5.149980000000001468e+01 3.109162800176278552e+00
2894 5.123160000000001446e+01 3.292299763387289246e+00
2895 5.213880000000000337e+01 3.288189524343144932e+00
2896 5.182779999999998921e+01 3.378704055995433553e+00
2897 5.025370000000000203e+01 3.436902559063902185e+00
2898 5.140489999999999782e+01 3.663451169935257212e+00
2899 5.243699999999999761e+01 3.803124256450214791e+00
2900 5.208100000000000307e+01 3.579837623412547742e+00
2901 5.358499999999999375e+01 3.732066564250963836e+00
2902 5.237650000000000006e+01 3.314476657407621651e+00
2903 5.302620000000000289e+01 3.791458498783811581e+00
2904 5.216340000000000288e+01 3.701680599673613070e+00
2905 5.308059999999998979e+01 3.671966717169423244e+00
2906 5.152740000000000009e+01 3.824365667924551015e+00
2907 5.228820000000000334e+01 3.827767210528873587e+00
2908 5.185580000000000211e+01 3.905488226585762224e+00
2909 5.235699999999999221e+01 3.851087117944749227e+00
2910 5.279090000000000771e+01 4.311445614234277635e+00
2911 5.416889999999998651e+01 4.340197017935937041e+00
2912 5.399179999999999779e+01 3.954850583523984664e+00
2913 5.281219999999998294e+01 3.776463651089470019e+00
2914 5.198499999999999233e+01 4.004397600139126823e+00
2915 5.276569999999999538e+01 3.777352048790262984e+00
2916 5.182150000000000034e+01 3.621706758214971345e+00
2917 5.204990000000000094e+01 3.755946917156844478e+00
2918 5.183180000000000121e+01 4.261342503014748040e+00
2919 5.230169999999999675e+01 4.266814990188816381e+00
2920 5.213649999999999096e+01 3.859626137658931366e+00
2921 5.218929999999998870e+01 4.383196845967563426e+00
2922 5.193949999999999534e+01 4.036432914405985173e+00
2923 5.102890000000000725e+01 4.122484329200053033e+00
2924 5.098109999999999786e+01 4.365608975217546650e+00
2925 5.057430000000000803e+01 4.224418996797074222e+00
2926 5.100910000000000366e+01 3.813067143980026774e+00
2927 5.102329999999999188e+01 4.149632804297266553e+00
2928 5.107210000000000605e+01 4.202743730528903043e+00
2929 5.157399999999999807e+01 4.366058361955323264e+00
2930 5.034599999999998943e+01 4.083100406553823447e+00
2931 5.115950000000001552e+01 4.034113216371102872e+00
2932 5.011479999999999535e+01 4.125064485314138274e+00
2933 4.996270000000000522e+01 4.196379319186957169e+00
2934 5.125519999999998788e+01 3.774015701875125917e+00
2935 5.028849999999999909e+01 4.190449352098172930e+00
2936 5.089910000000001133e+01 4.209894115592456743e+00
2937 5.075860000000000838e+01 4.140864448638714279e+00
2938 4.982199999999999562e+01 4.347741650558367255e+00
2939 5.035199999999999676e+01 4.107946160796171142e+00
2940 5.119819999999999283e+01 4.407458470365885894e+00
2941 5.184700000000000131e+01 4.644974681308823072e+00
2942 5.101229999999998199e+01 4.630224740819823381e+00
2943 5.121820000000000306e+01 4.254716267625844317e+00
2944 5.034919999999999618e+01 4.492096589344445334e+00
2945 5.108630000000000848e+01 4.472967335058461558e+00
2946 5.032219999999999516e+01 4.362662088450124820e+00
2947 5.085779999999999745e+01 4.118176450566439328e+00
2948 5.201480000000000103e+01 4.321346185854587851e+00
2949 5.346710000000000207e+01 4.058974269997285944e+00
2950 5.388649999999999807e+01 4.221627228036601842e+00
2951 5.309049999999999869e+01 4.098960999143564266e+00
2952 5.152799999999999869e+01 4.354329025234541461e+00
2953 5.140950000000000131e+01 4.467962822416945201e+00
2954 5.293290000000000362e+01 4.450541855156515680e+00
2955 5.135510000000000730e+01 4.563430799793067649e+00
2956 5.368840000000000146e+01 4.447719878994178977e+00
2957 5.396420000000000528e+01 4.399308389735822722e+00
2958 5.347520000000000806e+01 4.142565114515400992e+00
2959 5.312109999999999843e+01 4.140322555610854494e+00
2960 5.314659999999999940e+01 4.036382815343461772e+00
2961 5.372200000000000131e+01 4.210915529905581600e+00
2962 5.318480000000000985e+01 4.332843554526288443e+00
2963 5.377909999999999258e+01 4.025899327417414852e+00
2964 5.328459999999999752e+01 4.024428384503816680e+00
2965 5.252839999999999776e+01 4.263351433086416620e+00
2966 5.303779999999999006e+01 4.123824412847858945e+00
2967 5.278069999999998885e+01 4.155905346672370548e+00
2968 5.332899999999999352e+01 3.916727954555945246e+00
2969 5.273970000000000624e+01 4.003761973506916760e+00
2970 5.265660000000000451e+01 4.250212634916046284e+00
2971 5.275000000000000000e+01 3.958885377224250934e+00
2972 5.158539999999999281e+01 4.165889699932055379e+00
2973 5.278030000000001110e+01 4.007953575142805924e+00
2974 5.290259999999999252e+01 4.715897653893688535e+00
2975 5.212969999999999260e+01 4.653342739418621754e+00
2976 5.214309999999998979e+01 4.447176309131446459e+00
2977 5.299179999999999779e+01 4.776202516434996603e+00
2978 5.278770000000000806e+01 4.618015401717495472e+00
2979 5.350889999999999702e+01 4.625302848949460532e+00
2980 5.208990000000001430e+01 4.421768937258028664e+00
2981 5.172680000000000433e+01 4.383438472021707000e+00
2982 5.184390000000000498e+01 4.646538668137822015e+00
2983 5.194940000000000424e+01 4.843311572880687699e+00
2984 5.224030000000000484e+01 4.666151453875023947e+00
2985 5.374299999999999500e+01 4.550914550944678894e+00
2986 5.375709999999999411e+01 4.439369327336936344e+00
2987 5.426009999999998712e+01 4.637826424576494411e+00
2988 5.357799999999999585e+01 4.714076836454831998e+00
2989 5.296629999999998972e+01 4.396129896909325652e+00
2990 5.404910000000000991e+01 4.121989646335856960e+00
2991 5.211390000000000100e+01 4.429441976648977430e+00
2992 5.328279999999999461e+01 4.212120833736848091e+00
2993 5.388840000000000430e+01 4.543979287144694901e+00
2994 5.443220000000000169e+01 4.407268299979024029e+00
2995 5.273000000000000398e+01 4.246771549071130636e+00
2996 5.197119999999999607e+01 4.314962678633500914e+00
2997 5.260310000000000485e+01 4.240967147302605156e+00
2998 5.267759999999999820e+01 4.366680553005909182e+00
2999 5.320250000000000057e+01 4.404034561910248335e+00
3000 5.288260000000000360e+01 4.418962467819794071e+00
3001 5.318179999999999552e+01 4.077122806342727834e+00
3002 5.271199999999998909e+01 4.877879460380299292e+00
3003 5.444850000000000279e+01 4.678638698649426608e+00
3004 5.197670000000000812e+01 4.154152700671943421e+00
3005 5.211439999999998918e+01 4.433772449280634298e+00
3006 5.246140000000000470e+01 4.090189400504576689e+00
3007 5.297619999999999152e+01 4.025494422800757199e+00
3008 5.303940000000000055e+01 4.171821012699370002e+00
3009 5.262689999999999912e+01 3.678864481670940823e+00
3010 5.124290000000000589e+01 3.802257060549694145e+00
3011 5.102799999999999869e+01 3.718379224877419453e+00
3012 5.131540000000001100e+01 3.710601637470666514e+00
3013 5.248010000000000730e+01 3.693965265740867920e+00
3014 5.159799999999999898e+01 3.454573299265771169e+00
3015 5.239329999999998932e+01 3.202977747425042043e+00
3016 5.222259999999999991e+01 3.448295717017320960e+00
3017 5.171100000000001273e+01 3.616185152892478882e+00
3018 5.091599999999999682e+01 3.673999718290680505e+00
3019 5.153099999999999170e+01 3.435263314507345456e+00
3020 5.017650000000000432e+01 3.736290588605227558e+00
3021 5.063969999999999771e+01 3.892628272838289050e+00
3022 5.050289999999999679e+01 3.835326632048435602e+00
3023 4.896229999999999905e+01 3.810474568934951289e+00
3024 4.952120000000000744e+01 3.413683470680899834e+00
3025 5.057389999999999475e+01 3.375707193241142878e+00
3026 4.836229999999999762e+01 3.529883798441528775e+00
3027 4.941020000000000323e+01 3.879607624232120688e+00
3028 4.924340000000000828e+01 3.229643858384388722e+00
3029 5.000769999999999982e+01 3.359529861528246730e+00
3030 5.044750000000000512e+01 2.975723611577526739e+00
3031 5.019169999999999732e+01 3.356359061617216089e+00
3032 5.042200000000000415e+01 3.391370705186915746e+00
3033 5.048900000000000432e+01 3.333415473654611549e+00
3034 5.207520000000000948e+01 3.586883166204330120e+00
3035 5.161730000000000018e+01 3.538098274567849977e+00
3036 5.056690000000001106e+01 3.645603104357356461e+00
3037 5.121089999999999520e+01 3.453855863306979135e+00
3038 5.114229999999999166e+01 3.566835904621909581e+00
3039 5.268160000000000309e+01 3.384074553256768869e+00
3040 5.274380000000000024e+01 3.436359673840909679e+00
3041 5.228650000000000375e+01 3.788758238856102967e+00
3042 5.321970000000000312e+01 3.461559485333163710e+00
3043 5.181550000000000011e+01 3.731304555045058979e+00
3044 5.249150000000000915e+01 3.815239950841886163e+00
3045 5.186900000000000688e+01 3.376651360445730443e+00
3046 5.140869999999999607e+01 3.279239427138554763e+00
3047 5.311630000000000251e+01 3.239941133801662154e+00
3048 5.245860000000000412e+01 3.258332042932396089e+00
3049 5.196720000000000539e+01 3.470229701042857329e+00
3050 5.271219999999999573e+01 4.056427828521049328e+00
3051 5.016799999999999216e+01 3.666157796658512158e+00
3052 4.995099999999998630e+01 3.520341730571053596e+00
3053 5.303350000000000364e+01 3.800867844650745120e+00
3054 5.094469999999999743e+01 4.064366949538388951e+00
3055 5.200960000000001315e+01 3.800768355477612825e+00
3056 5.249680000000000746e+01 3.775803396364805220e+00
3057 5.126010000000000133e+01 4.086611123473825380e+00
3058 5.196140000000000470e+01 3.898123128122044978e+00
3059 5.340090000000001424e+01 4.177470862196408063e+00
3060 5.225339999999999918e+01 3.830834736973131260e+00
3061 5.376310000000002276e+01 3.349112523415718190e+00
3062 5.328710000000000946e+01 3.404276337858018309e+00
3063 5.216229999999999478e+01 3.318310570229977330e+00
3064 5.428510000000001412e+01 2.873179591410881528e+00
3065 5.278540000000000276e+01 3.003830458264913794e+00
3066 5.195949999999999136e+01 3.097678176069941447e+00
3067 5.169239999999999924e+01 3.348928752899947625e+00
3068 5.201089999999999236e+01 3.637369904821338373e+00
3069 5.204149999999999920e+01 3.395791288124168972e+00
3070 5.322889999999998878e+01 3.715689504587270875e+00
3071 5.414419999999999789e+01 3.540654995618748302e+00
3072 5.232200000000000273e+01 3.686197508273260759e+00
3073 5.216660000000000252e+01 3.145709011018024359e+00
3074 5.129660000000001219e+01 3.440972668011183178e+00
3075 5.181649999999999778e+01 3.500632278960473354e+00
3076 5.344159999999999400e+01 3.601570768706342740e+00
3077 5.307559999999999434e+01 3.264371339477174061e+00
3078 5.185959999999998615e+01 3.883501925067116112e+00
3079 5.272420000000001039e+01 3.242558142578170877e+00
3080 5.209549999999999415e+01 3.356407203022302888e+00
3081 5.294820000000000704e+01 3.284054379574126603e+00
3082 5.358939999999999770e+01 3.648613531466438520e+00
3083 5.411779999999998836e+01 3.393153600708344264e+00
3084 5.485200000000001097e+01 3.382543746945484653e+00
3085 5.475400000000000489e+01 3.014689819865386866e+00
3086 5.343390000000000839e+01 3.356163092655062741e+00
3087 5.295729999999999649e+01 3.414578397181707636e+00
3088 5.299499999999999034e+01 2.737833437227326527e+00
3089 5.271849999999999170e+01 2.722233880933083938e+00
3090 5.389829999999999188e+01 3.153571841658280306e+00
3091 5.234429999999998984e+01 3.365395232435560491e+00
3092 5.277060000000000173e+01 3.078667233073428378e+00
3093 5.243090000000002249e+01 3.046153880633741373e+00
3094 5.185180000000000433e+01 3.076339954881449401e+00
3095 5.170990000000000464e+01 3.423883361696189009e+00
3096 5.155409999999999116e+01 2.873754924223705931e+00
3097 5.132789999999999964e+01 3.195364069163323606e+00
3098 5.311570000000000391e+01 3.173662696396704508e+00
3099 5.064249999999999829e+01 3.027744494256408903e+00
3100 5.058740000000000236e+01 2.959359990268166207e+00
3101 5.064389999999999503e+01 3.050360158161655288e+00
3102 5.146529999999999916e+01 3.218872919284015754e+00
3103 5.125679999999999836e+01 2.714810344757069505e+00
3104 5.095810000000000173e+01 2.993022884058857525e+00
3105 5.155280000000000484e+01 3.175212065043845122e+00
3106 5.220979999999999421e+01 2.831616878746133992e+00
3107 5.130339999999999634e+01 3.160104316632601051e+00
3108 5.195449999999999591e+01 3.410691903778468870e+00
3109 5.164620000000000033e+01 3.643372764074518599e+00
3110 5.273459999999998615e+01 3.409416284644630313e+00
3111 5.317670000000000385e+01 3.567233250083318818e+00
3112 5.171739999999999782e+01 3.329194111493050112e+00
3113 5.168740000000000379e+01 3.634807106573882507e+00
3114 5.087179999999999325e+01 3.379899159442482315e+00
3115 5.057279999999999376e+01 3.595269422171305962e+00
3116 5.149819999999998288e+01 3.771169139404914272e+00
3117 5.134349999999999170e+01 3.866890549588906989e+00
3118 5.243280000000000740e+01 3.947329035943165643e+00
3119 5.318820000000000903e+01 3.878176367572779171e+00
3120 5.101219999999999288e+01 3.871015091419820031e+00
3121 5.127259999999999707e+01 3.943381299341974344e+00
3122 5.157340000000000657e+01 3.873192160479518531e+00
3123 5.131229999999999336e+01 3.764610058226482536e+00
3124 5.087949999999999307e+01 3.890513422737415627e+00
3125 5.128089999999999549e+01 3.838426507633042828e+00
3126 5.172950000000000870e+01 3.786557774879448779e+00
3127 5.221429999999999438e+01 3.797124380435805246e+00
3128 4.966269999999999385e+01 3.525107106245141342e+00
3129 5.131719999999999970e+01 3.327857977438340331e+00
3130 5.178580000000000894e+01 3.611223861518418232e+00
3131 5.103849999999999199e+01 3.362038266067178593e+00
3132 4.981310000000000571e+01 3.862100372142080573e+00
3133 5.094480000000000075e+01 3.341205020348197330e+00
3134 5.041729999999999734e+01 3.600813331804357365e+00
3135 5.168059999999999121e+01 3.546556712080041862e+00
3136 4.993029999999999546e+01 3.682310088857265740e+00
3137 4.917770000000000152e+01 3.780010587352898188e+00
3138 5.016989999999999839e+01 3.581343432917318381e+00
3139 4.970230000000000103e+01 3.241470778905772843e+00
3140 4.916310000000000002e+01 3.703538350618230446e+00
3141 4.993769999999999243e+01 3.508106219956858673e+00
3142 4.933500000000000796e+01 3.572871264123576029e+00
3143 4.735809999999999320e+01 3.476205272204159868e+00
3144 4.931559999999999633e+01 3.623803746341680565e+00
3145 4.891610000000000014e+01 3.750150124261694362e+00
3146 4.987870000000000203e+01 3.353227673525911889e+00
3147 4.729030000000000911e+01 3.529191124110452993e+00
3148 5.158930000000000149e+01 3.592170928630762816e+00
3149 4.920989999999999753e+01 3.705076644888739779e+00
3150 5.027300000000000324e+01 3.420074569362486550e+00
3151 5.018160000000000309e+01 3.699817210620005792e+00
3152 4.979269999999998930e+01 3.339482477944748506e+00
3153 4.950359999999999161e+01 3.285887886401482216e+00
3154 4.999709999999998900e+01 3.213460577710577581e+00
3155 5.170759999999999224e+01 3.335339279893426490e+00
3156 5.162460000000000093e+01 3.750985026896268781e+00
3157 5.032840000000000202e+01 3.381230314841034090e+00
3158 5.182010000000000360e+01 3.334427447778703257e+00
3159 5.065550000000000352e+01 3.127027291614193683e+00
3160 4.873930000000000007e+01 3.657105717709019377e+00
3161 5.186859999999999360e+01 3.564293056413851968e+00
3162 5.018339999999999179e+01 3.809277221731177221e+00
3163 5.260589999999999833e+01 3.003015538504587578e+00
3164 5.251099999999998857e+01 3.606894936091152193e+00
3165 5.230949999999999989e+01 3.331309265514085904e+00
3166 5.289250000000000540e+01 3.454458104030210919e+00
3167 5.103079999999999217e+01 3.614545798298868018e+00
3168 5.225679999999999836e+01 3.455977496743865895e+00
3169 5.250529999999999831e+01 3.487630171119064926e+00
3170 5.422370000000000800e+01 3.605175510360072000e+00
3171 5.216740000000000066e+01 3.444036263165647593e+00
3172 5.317910000000001958e+01 3.587893364427098497e+00
3173 5.297830000000001149e+01 3.338459677830480921e+00
3174 5.327229999999999421e+01 3.781280215813157763e+00
3175 5.142929999999999779e+01 3.564668175370604875e+00
3176 5.048409999999999798e+01 3.619189774590440223e+00
3177 5.168739999999998957e+01 3.335234954542182884e+00
3178 5.204770000000000607e+01 3.640406022753505777e+00
3179 5.235170000000000812e+01 3.287734102767436273e+00
3180 5.203310000000000457e+01 3.284341254270024990e+00
3181 5.273190000000001021e+01 3.216964279332302556e+00
3182 5.171259999999999479e+01 3.755730437877564221e+00
3183 5.103669999999999618e+01 3.852693592864607552e+00
3184 5.209340000000000970e+01 3.475970719381853424e+00
3185 5.276930000000000831e+01 3.277283156899934102e+00
3186 5.175139999999998963e+01 3.584378394087320618e+00
3187 5.141259999999998342e+01 3.301084058608625860e+00
3188 5.171249999999999858e+01 3.639952420362111862e+00
3189 5.397319999999999851e+01 3.309264519194559551e+00
3190 5.268009999999999593e+01 3.496394985481474205e+00
3191 5.108249999999999602e+01 3.898666591605391751e+00
3192 5.225649999999999551e+01 4.040080089862081003e+00
3193 5.107180000000001030e+01 3.856425142278791629e+00
3194 4.961970000000000169e+01 3.747880837286585720e+00
3195 4.899529999999999319e+01 3.576341014291002818e+00
3196 4.980849999999999511e+01 3.536901078981428803e+00
3197 5.122209999999999752e+01 3.554973526554029206e+00
3198 5.039119999999998356e+01 4.042988701196183143e+00
3199 5.206260000000001043e+01 3.717896580326031319e+00
3200 5.392759999999999820e+01 4.187067025018824218e+00
3201 5.506279999999999575e+01 3.880741404422614060e+00
3202 5.254359999999999076e+01 3.623063750750184830e+00
3203 5.307769999999999300e+01 3.784749282383180091e+00
3204 5.165240000000000009e+01 3.499796127205125451e+00
3205 5.227449999999998909e+01 3.538490145881431737e+00
3206 5.107729999999999393e+01 3.613953271764868358e+00
3207 5.212480000000000757e+01 3.465492569318249227e+00
3208 5.177790000000000958e+01 4.010826436596328648e+00
3209 5.330199999999999960e+01 4.076509120558912791e+00
3210 5.287679999999998870e+01 3.962605069647995304e+00
3211 5.133919999999999106e+01 3.812898786750048785e+00
3212 5.289959999999999951e+01 3.729582865683507276e+00
3213 5.044789999999998997e+01 3.723033468087548314e+00
3214 5.256659999999999400e+01 3.691657380093661622e+00
3215 5.233310000000001594e+01 3.419545666386105243e+00
3216 5.204330000000000211e+01 4.093769690700735708e+00
3217 5.212949999999999307e+01 4.005485188151367559e+00
3218 5.263389999999999702e+01 4.230506764502332651e+00
3219 5.146159999999999712e+01 3.923342255271645485e+00
3220 5.034769999999999612e+01 3.706139380878705758e+00
3221 5.104939999999999856e+01 4.071963128762342343e+00
3222 5.062850000000000961e+01 4.273502570784297738e+00
3223 5.075940000000000651e+01 4.008290736960081979e+00
3224 5.068070000000000874e+01 3.985169288813211530e+00
3225 5.210159999999999769e+01 3.856902582643228161e+00
3226 5.283360000000001122e+01 4.090080302634655496e+00
3227 5.174919999999999476e+01 4.061233377682202494e+00
3228 5.165409999999999258e+01 4.264607460775258652e+00
3229 5.190019999999998390e+01 4.561776079335766454e+00
3230 5.265690000000000737e+01 3.833815786458707908e+00
3231 5.350839999999999463e+01 4.104083913859462029e+00
3232 5.231499999999999773e+01 4.145168021926252777e+00
3233 5.244270000000001630e+01 4.064897774913903028e+00
3234 5.267949999999999733e+01 3.990556405126984174e+00
3235 5.279439999999999600e+01 3.536333327332139120e+00
3236 5.149050000000001148e+01 3.991339769112622893e+00
3237 5.284810000000000940e+01 3.962559203911028671e+00
3238 5.146620000000000061e+01 3.729936595707760372e+00
3239 5.118939999999999202e+01 3.764327323971707884e+00
3240 5.207469999999999288e+01 4.046483566073140636e+00
3241 5.201620000000000488e+01 4.114402390141245647e+00
3242 5.223620000000001085e+01 3.866672233070706177e+00
3243 5.037659999999998917e+01 3.961253828272053745e+00
3244 5.456799999999999784e+01 3.483890589556451367e+00
3245 5.232999999999999829e+01 3.753030170408972133e+00
3246 5.199969999999999715e+01 3.661010549083408616e+00
3247 5.151729999999999876e+01 3.676868484253958069e+00
3248 5.118690000000000140e+01 3.970478705962292576e+00
3249 5.170290000000001385e+01 3.807598254083536915e+00
3250 5.221600000000000819e+01 3.654073125978734904e+00
3251 5.117829999999999302e+01 4.003923798038618642e+00
3252 5.182290000000000418e+01 3.971099781483713898e+00
3253 5.221460000000000434e+01 4.259239332556929547e+00
3254 5.213850000000000051e+01 3.991177969284255944e+00
3255 5.119820000000000704e+01 3.814231339077376770e+00
3256 5.279129999999999967e+01 4.149745052470091622e+00
3257 5.189449999999999363e+01 4.145831103952499319e+00
3258 5.359750000000000369e+01 4.070575715116965476e+00
3259 5.204569999999999652e+01 4.244233032068337685e+00
3260 5.362599999999999767e+01 4.237090376661795332e+00
3261 5.259290000000000020e+01 4.224694226154124266e+00
3262 5.430589999999999407e+01 4.017117240571900005e+00
3263 5.287920000000000442e+01 4.134504093358718713e+00
3264 5.219039999999999679e+01 3.960835706262000322e+00
3265 5.270759999999999224e+01 4.069475149451093898e+00
3266 5.308469999999998379e+01 4.434808918149687251e+00
3267 5.161919999999999931e+01 4.279979373548428612e+00
3268 5.260810000000000031e+01 3.753414390191949224e+00
3269 5.254759999999998854e+01 3.989222638810724142e+00
3270 5.192710000000001003e+01 3.488434142204780652e+00
3271 5.289180000000000348e+01 4.005850353919875317e+00
3272 5.414560000000001594e+01 3.835665208539452031e+00
3273 5.304439999999999600e+01 4.105224572663473737e+00
3274 5.204800000000000182e+01 4.113421094417637924e+00
3275 5.259600000000000364e+01 3.924657897193077449e+00
3276 5.246840000000000970e+01 4.043733625252780683e+00
3277 5.204769999999999897e+01 3.577553004568904349e+00
3278 5.277340000000001652e+01 3.578720834599983025e+00
3279 5.207639999999999247e+01 3.607733107090933533e+00
3280 5.266629999999999967e+01 3.813520107525328662e+00
3281 5.164770000000000039e+01 3.962512720547405998e+00
3282 5.181289999999999907e+01 3.542007177364269399e+00
3283 5.346439999999999060e+01 3.463524077005961654e+00
3284 5.399020000000000152e+01 3.937020660093111246e+00
3285 5.352509999999999479e+01 4.310859681606443061e+00
3286 5.366150000000001086e+01 4.112551494206486247e+00
3287 5.306660000000000821e+01 4.168404733468187295e+00
3288 5.396450000000000102e+01 4.300868404462057093e+00
3289 5.276950000000001495e+01 3.948117773382653350e+00
3290 5.418430000000000746e+01 4.019701459126038046e+00
3291 5.294339999999999691e+01 4.005297803160210890e+00
3292 5.370199999999999818e+01 3.864649245403779076e+00
3293 5.166669999999999163e+01 3.571969414832663503e+00
3294 5.011279999999999291e+01 4.117798702947972345e+00
3295 5.130040000000001044e+01 3.701145282476762777e+00
3296 5.079110000000000014e+01 3.886166856235073297e+00
3297 5.209300000000000352e+01 3.845643832962174269e+00
3298 5.096609999999999729e+01 3.242531098463051542e+00
3299 5.174579999999998847e+01 3.449194730368234652e+00
3300 5.199439999999999884e+01 3.742892848052157717e+00
3301 5.152270000000000749e+01 3.867116655920790347e+00
3302 5.173260000000000502e+01 3.512800581017942569e+00
3303 5.095360000000000866e+01 3.923206257896721727e+00
3304 5.203509999999998570e+01 4.058678811448375612e+00
3305 5.233180000000000121e+01 3.976729322948695966e+00
3306 4.986939999999999884e+01 4.001925234434046352e+00
3307 5.200640000000000640e+01 4.041004094528982016e+00
3308 5.018460000000000321e+01 3.871776278660738591e+00
3309 5.031359999999999388e+01 3.998381093892877214e+00
3310 5.148279999999999745e+01 3.905788082832964303e+00
3311 5.171760000000000446e+01 3.980223811797522604e+00
3312 4.990350000000000108e+01 3.814283507095402204e+00
3313 5.064240000000000208e+01 3.813649371927104070e+00
3314 5.083700000000000330e+01 3.727332280599624070e+00
3315 5.218880000000000052e+01 3.738565461243121835e+00
3316 5.171240000000000236e+01 4.188213343658605758e+00
3317 5.225009999999999621e+01 3.795452940625136495e+00
3318 5.157269999999999754e+01 3.717236145377368572e+00
3319 5.078730000000000189e+01 3.886271441947923844e+00
3320 5.008229999999998938e+01 4.061170890334460992e+00
3321 5.041150000000000375e+01 4.006628096354838853e+00
3322 4.890949999999999420e+01 4.268144811566261687e+00
3323 4.784170000000000300e+01 4.350506883168901773e+00
3324 4.968560000000000088e+01 4.191514064392483974e+00
3325 4.934559999999999036e+01 4.019241474706389816e+00
3326 4.911560000000000059e+01 3.842060545072136790e+00
3327 4.964550000000000551e+01 3.976660083851773830e+00
3328 4.938340000000000884e+01 3.837435868128611816e+00
3329 4.764439999999999742e+01 3.933860572262316335e+00
3330 4.916359999999999530e+01 3.804056523239369714e+00
3331 5.015750000000000597e+01 3.613427603052259407e+00
3332 4.913660000000000849e+01 3.459388155729276271e+00
3333 4.954260000000000019e+01 3.030091852073134362e+00
3334 5.010370000000000346e+01 3.325794064655837712e+00
3335 5.009829999999999472e+01 3.211641312553442429e+00
3336 5.049339999999999407e+01 3.181504677350011523e+00
3337 5.005719999999998748e+01 3.402955784020709196e+00
3338 5.132860000000000866e+01 3.339177407985385315e+00
3339 5.038309999999999178e+01 3.530800058697745492e+00
3340 5.050579999999998648e+01 3.442250185271256147e+00
3341 5.116550000000002285e+01 2.982992529742573673e+00
3342 5.079679999999999751e+01 3.414517110515042919e+00
3343 5.005530000000000257e+01 3.682720863777215303e+00
3344 4.844210000000000349e+01 3.688495132774341378e+00
3345 4.982619999999998583e+01 3.612410671283097674e+00
3346 4.997260000000000701e+01 3.294499290028759741e+00
3347 4.851879999999999882e+01 3.449374100905843399e+00
3348 4.893219999999998038e+01 3.799986222080286247e+00
3349 5.105130000000001189e+01 3.282537031093480273e+00
3350 4.949239999999999640e+01 3.208508840879201962e+00
3351 4.930950000000001410e+01 3.644281384923506728e+00
3352 5.010179999999999723e+01 3.245950136400742814e+00
3353 4.870010000000000616e+01 3.870186082670961092e+00
3354 4.812010000000000076e+01 4.140022989610081972e+00
3355 4.828699999999999903e+01 3.787537355591360733e+00
3356 4.935990000000000322e+01 3.603516349969845933e+00
3357 5.018970000000000198e+01 3.892992352997883820e+00
3358 4.965929999999999467e+01 3.881208412401992547e+00
3359 4.722589999999998867e+01 4.101423479049681298e+00
3360 4.885540000000001015e+01 3.763669279041398141e+00
3361 4.931930000000001257e+01 3.723430180693603209e+00
3362 4.854910000000000991e+01 3.964782733580744178e+00
3363 4.879989999999999384e+01 4.153912089163659616e+00
3364 4.810650000000000404e+01 4.016717242039822722e+00
3365 4.923600000000000421e+01 4.045340833601044572e+00
3366 4.968849999999999767e+01 3.977962203503195404e+00
3367 4.985899999999999466e+01 4.011046403371569369e+00
3368 4.857889999999999731e+01 4.129708697293308362e+00
3369 4.954669999999999419e+01 3.849870670619988111e+00
3370 4.977989999999999071e+01 3.876522604667744343e+00
3371 5.009290000000000020e+01 3.856719475733229263e+00
3372 4.864260000000000161e+01 3.989103699078277998e+00
3373 5.094039999999999679e+01 3.806705578581038640e+00
3374 5.089800000000000324e+01 3.812497956720763082e+00
3375 5.133199999999997942e+01 3.498772327545763616e+00
3376 4.885789999999999367e+01 3.774679160471787309e+00
3377 4.907829999999999870e+01 3.750738933930220398e+00
3378 4.936990000000000833e+01 3.338107054080201141e+00
3379 5.058010000000000872e+01 3.300697579982146301e+00
3380 5.009300000000000352e+01 3.307465044410899946e+00
3381 5.128220000000000312e+01 3.742667039425228381e+00
3382 4.930499999999999261e+01 3.591432176722818781e+00
3383 5.046039999999999992e+01 3.455758867745259977e+00
3384 5.173169999999998936e+01 3.525744044949944644e+00
3385 5.036659999999999116e+01 3.740895049583722098e+00
3386 5.035959999999999326e+01 3.758287060882922415e+00
3387 4.883460000000000178e+01 3.987210095041393121e+00
3388 4.941539999999999822e+01 3.729179554808268904e+00
3389 4.985770000000000124e+01 3.590892025736780457e+00
3390 4.982100000000000506e+01 3.469665323918143418e+00
3391 4.982660000000000622e+01 3.743080720743275247e+00
3392 4.870940000000000225e+01 3.661487225431764525e+00
3393 4.982799999999998875e+01 3.556699925492731396e+00
3394 4.978509999999999280e+01 4.041554643265386382e+00
3395 4.992490000000000805e+01 3.956512473694477894e+00
3396 4.913799999999999102e+01 3.509878359715618235e+00
3397 4.880639999999999645e+01 3.563544777605578862e+00
3398 4.774079999999999302e+01 3.264214972700174133e+00
3399 4.777629999999999910e+01 3.556471888051415231e+00
3400 4.841260000000001185e+01 3.562832348286963491e+00
3401 4.968959999999999866e+01 3.676865034509697594e+00
3402 4.757659999999999911e+01 3.746610417697574746e+00
3403 4.799349999999999739e+01 3.414625647490512339e+00
3404 4.813349999999999085e+01 3.380681110737893569e+00
3405 4.827599999999999625e+01 3.267242040314736418e+00
3406 4.772140000000000271e+01 4.004019771679454998e+00
3407 4.800110000000000099e+01 3.729826995250583366e+00
3408 4.946910000000000451e+01 3.754805994255894230e+00
3409 4.792859999999998877e+01 3.989316182254798004e+00
3410 4.905759999999999366e+01 3.754610524674962591e+00
3411 4.787790000000000390e+01 3.707856069819863265e+00
3412 4.816259999999998342e+01 3.783561091352959593e+00
3413 4.641949999999999932e+01 4.054967441607884915e+00
3414 4.625119999999999720e+01 4.065109372206361371e+00
3415 4.702989999999999782e+01 4.015453435728024267e+00
3416 4.630060000000000286e+01 4.018811740054515802e+00
3417 4.595759999999999934e+01 4.247501457563021887e+00
3418 4.482750000000000057e+01 4.477420576905859484e+00
3419 4.324199999999999022e+01 4.356847819238124586e+00
3420 4.502660000000000196e+01 4.340569366108552707e+00
3421 4.487879999999999825e+01 4.415067483968959650e+00
3422 4.541719999999999402e+01 4.183316270376888468e+00
3423 4.626249999999999574e+01 4.236920360651117434e+00
3424 4.530540000000000589e+01 4.352227004879226868e+00
3425 4.577110000000000412e+01 4.077503686632299562e+00
3426 4.777079999999999416e+01 4.162957215489968554e+00
3427 4.510730000000000928e+01 4.129739938603881555e+00
3428 4.607000000000000028e+01 3.896087646601396060e+00
3429 4.554769999999999897e+01 4.220373741802970535e+00
3430 4.604039999999999111e+01 4.281334254878961687e+00
3431 4.622589999999999577e+01 4.029850068488900483e+00
3432 4.614860000000000184e+01 4.035906120315486234e+00
3433 4.511999999999999744e+01 3.868914656592983281e+00
3434 4.617759999999999110e+01 4.043114299893090902e+00
3435 4.722019999999999840e+01 3.876393979976751503e+00
3436 4.735470000000000113e+01 3.947159932217086720e+00
3437 4.709879999999999711e+01 4.062571834195674469e+00
3438 4.793039999999999878e+01 4.245335348591439129e+00
3439 4.781640000000000157e+01 3.888353200520754616e+00
3440 4.752199999999999847e+01 3.984394698068954632e+00
3441 4.906289999999999196e+01 4.089378735761704853e+00
3442 4.785270000000000579e+01 4.170776872538257685e+00
3443 4.843519999999999470e+01 4.110144539794189811e+00
3444 4.996230000000000615e+01 4.253928350419174720e+00
3445 4.955559999999999832e+01 3.869011162041277707e+00
3446 4.862339999999998952e+01 4.635981389306905953e+00
3447 4.975650000000000261e+01 4.248923720484988564e+00
3448 4.955140000000000100e+01 4.043757542435005625e+00
3449 5.076389999999999958e+01 4.193376730571676703e+00
3450 5.158040000000001157e+01 3.931015287683322867e+00
3451 4.999139999999999873e+01 4.312594650787387351e+00
3452 4.946749999999999403e+01 4.183231655371239199e+00
3453 4.982379999999999853e+01 4.318590350797352428e+00
3454 4.920539999999999736e+01 4.287933432552328838e+00
3455 5.004000000000000625e+01 4.171889526341750809e+00
3456 5.178620000000000800e+01 4.312113405048619619e+00
3457 4.996219999999999573e+01 4.524206817553769078e+00
3458 5.022860000000000724e+01 4.203358399185108674e+00
3459 4.933549999999999613e+01 4.285820513332307513e+00
3460 4.968010000000000304e+01 4.400191491798964627e+00
3461 4.984439999999999316e+01 4.474997666144641784e+00
3462 4.977709999999999013e+01 4.789679949067578768e+00
3463 5.022000000000000597e+01 4.543087109004183333e+00
3464 4.948449999999999704e+01 4.762624928807642988e+00
3465 4.903949999999999676e+01 4.483332387019726362e+00
3466 4.941100000000000136e+01 4.547221330658976157e+00
3467 4.860820000000000363e+01 4.323693305265764231e+00
3468 4.911120000000000374e+01 4.379226786545770800e+00
3469 4.784989999999999810e+01 4.272517579191453585e+00
3470 4.804540000000000077e+01 4.436806531955163280e+00
3471 4.938040000000000163e+01 4.351708486560192490e+00
3472 4.825719999999999743e+01 4.421993091129835740e+00
3473 4.900860000000000127e+01 4.449849071822548296e+00
3474 5.046820000000001016e+01 4.192424490435098683e+00
3475 5.012900000000000489e+01 4.317770878590015293e+00
3476 5.086579999999999302e+01 4.105071236653512479e+00
3477 5.148949999999999960e+01 4.300984088845249076e+00
3478 5.330669999999999931e+01 4.192254910009647340e+00
3479 5.220590000000000686e+01 4.183375137911970576e+00
3480 5.224260000000000304e+01 4.648272118970660394e+00
3481 5.119899999999999807e+01 4.375147375803471128e+00
3482 5.146849999999999170e+01 4.433755205522740717e+00
3483 5.129780000000000939e+01 4.260778766610629376e+00
3484 5.141250000000000142e+01 4.044821436417186611e+00
3485 5.314489999999999270e+01 3.979011191803813130e+00
3486 5.282580000000000098e+01 4.194728246025004381e+00
3487 5.211960000000000548e+01 4.219453691178514987e+00
3488 5.094969999999999999e+01 4.287683732564704364e+00
3489 5.068259999999999366e+01 4.333130034051596802e+00
3490 5.204039999999999822e+01 4.429741832432223525e+00
3491 5.093360000000000554e+01 4.041212767474635648e+00
3492 5.071649999999999636e+01 4.169267310031823826e+00
3493 5.119610000000000127e+01 3.863629211570385635e+00
3494 5.230999999999998806e+01 4.071107070564467634e+00
3495 4.992779999999999774e+01 4.074146520192910792e+00
3496 5.275549999999999784e+01 4.247014189109803439e+00
3497 5.366740000000000066e+01 3.661699776333390055e+00
3498 5.185090000000000288e+01 3.917505427501025483e+00
3499 5.186569999999998970e+01 4.012478991907620696e+00
3500 5.251480000000000103e+01 4.164616601561301756e+00
3501 5.089849999999999852e+01 4.041740742860679525e+00
3502 5.002649999999999864e+01 3.942628060380536148e+00
3503 5.124590000000000600e+01 3.959719945210771641e+00
3504 5.001120000000000232e+01 4.175220021507848323e+00
3505 5.045630000000000592e+01 4.006731992596958669e+00
3506 4.957819999999999538e+01 3.861794761247676178e+00
3507 4.987420000000000186e+01 3.696694218893414874e+00
3508 4.935080000000000666e+01 3.568711017720543666e+00
3509 5.054350000000000165e+01 3.781676336295849428e+00
3510 5.134729999999999706e+01 3.423656862260001876e+00
3511 5.056199999999999761e+01 3.763365228090412185e+00
3512 5.077370000000000516e+01 3.562360297681861354e+00
3513 4.884249999999998693e+01 3.641788788837156510e+00
3514 5.090070000000000050e+01 4.203063449497281390e+00
3515 5.214670000000000982e+01 3.871667509032767907e+00
3516 5.135410000000000252e+01 3.761038316010619997e+00
3517 5.020559999999998979e+01 3.730219538043304084e+00
3518 5.062890000000000157e+01 3.843203773481183028e+00
3519 5.006400000000000716e+01 3.701040346983533791e+00
3520 4.965769999999999840e+01 3.531833499826966261e+00
3521 4.971179999999999666e+01 3.599096553025494138e+00
3522 5.125529999999999831e+01 3.810495269712324884e+00
3523 5.330080000000000240e+01 3.627720223225600726e+00
3524 5.105910000000000082e+01 4.176154722289392218e+00
3525 5.099559999999998894e+01 3.931597826838344911e+00
3526 5.177470000000000994e+01 3.921250718903344978e+00
3527 4.919450000000001211e+01 3.881373911709614877e+00
3528 5.072489999999999100e+01 4.000750730113036724e+00
3529 5.130750000000000455e+01 3.821239776891788953e+00
3530 5.244819999999999993e+01 3.962717326280035923e+00
3531 5.059519999999999840e+01 3.780442475160811000e+00
3532 5.175370000000000203e+01 4.039809490619576060e+00
3533 5.182770000000000721e+01 4.173865342880625384e+00
3534 5.038619999999998811e+01 3.893088505030421143e+00
3535 4.888549999999999329e+01 4.022236989847812083e+00
3536 5.162929999999998643e+01 4.171229906214712457e+00
3537 5.091999999999999460e+01 4.188576184098840471e+00
3538 5.304080000000000439e+01 3.909637463755430975e+00
3539 5.080409999999998405e+01 4.056994776247561774e+00
3540 5.154889999999998906e+01 3.765116709280072804e+00
3541 5.168779999999999575e+01 3.752962620117604953e+00
3542 4.830190000000000339e+01 3.746427929975432392e+00
3543 5.080380000000000962e+01 3.647786183152735173e+00
3544 5.061309999999998865e+01 3.681409979138428046e+00
3545 5.208559999999999945e+01 3.840840110184228440e+00
3546 5.220090000000000430e+01 3.861455281950056939e+00
3547 5.234200000000000585e+01 3.595969292138073481e+00
3548 5.070790000000000219e+01 3.414876534298128874e+00
3549 4.994540000000000646e+01 3.713949544891529619e+00
3550 5.137529999999999575e+01 3.738229720134919276e+00
3551 5.042139999999999134e+01 3.826649327022271230e+00
3552 4.988990000000000435e+01 3.874169290893209716e+00
3553 5.135849999999999227e+01 3.843350904159025916e+00
3554 5.181889999999999930e+01 3.989155535260563212e+00
3555 4.991570000000000107e+01 3.615661123570626412e+00
3556 4.979010000000000247e+01 3.672494479846089455e+00
3557 4.862599999999999767e+01 3.261661460053755679e+00
3558 4.929590000000000316e+01 3.589389796957137779e+00
3559 4.858209999999998985e+01 3.696590502679461654e+00
3560 5.041220000000001278e+01 3.537763807548491179e+00
3561 5.095460000000001344e+01 3.813054734986110805e+00
3562 4.973070000000000590e+01 3.607878664880515007e+00
3563 5.005849999999999511e+01 3.692225486410601665e+00
3564 5.068300000000000693e+01 3.709503929098876274e+00
3565 5.076820000000000022e+01 3.677037894555887476e+00
3566 4.938019999999999499e+01 3.701385563272217905e+00
3567 4.872660000000000480e+01 3.735639005846255856e+00
3568 4.887979999999998881e+01 3.869519655977986972e+00
3569 4.836250000000000426e+01 3.754611251847518538e+00
3570 4.778549999999999898e+01 3.654386486470744266e+00
3571 4.908370000000000744e+01 3.738370469937402518e+00
3572 4.817329999999999757e+01 3.487397188520400704e+00
3573 4.791089999999999094e+01 3.338723813749798097e+00
3574 4.926839999999999975e+01 3.754974776479863330e+00
3575 4.779689999999998662e+01 3.411604256724393380e+00
3576 4.883250000000000313e+01 3.795986652044498921e+00
3577 4.843290000000000362e+01 3.469925569014413735e+00
3578 5.027910000000001389e+01 3.719276350918280460e+00
3579 4.992329999999999757e+01 3.616840784510703344e+00
3580 5.040640000000000498e+01 3.598954502629895025e+00
3581 5.030349999999999966e+01 3.978330968195079365e+00
3582 4.937159999999998661e+01 3.886631086429479964e+00
3583 5.095760000000000645e+01 3.683876552220499256e+00
3584 5.016670000000000584e+01 3.586110136415221916e+00
3585 4.837239999999999185e+01 3.953858730657937581e+00
3586 4.841359999999999530e+01 3.929046602166994084e+00
3587 4.874980000000000757e+01 3.643283680692459559e+00
3588 4.730270000000000152e+01 3.367729675983510251e+00
3589 4.698810000000000286e+01 3.452406661229236118e+00
3590 4.848260000000000502e+01 3.551003040269045119e+00
3591 4.927620000000000289e+01 3.692915159870315822e+00
3592 4.945440000000000680e+01 3.557684363739987088e+00
3593 4.993379999999998375e+01 3.813992331927267720e+00
3594 4.917909999999999826e+01 3.917318851523322820e+00
3595 4.865619999999999834e+01 3.912871504151394397e+00
3596 4.851749999999999829e+01 4.122030440511085025e+00
3597 4.827479999999999194e+01 3.688626427005043951e+00
3598 4.913760000000000616e+01 3.998332312602342231e+00
3599 4.934149999999998926e+01 4.015756368668298215e+00
3600 4.983350000000000790e+01 3.928896090825003906e+00
3601 4.923949999999999960e+01 4.460119681409905112e+00
3602 4.961100000000000421e+01 4.228013008494651892e+00
3603 5.034510000000000218e+01 4.150514078340175494e+00
3604 5.188770000000000948e+01 4.063057448584748599e+00
3605 5.103089999999998838e+01 3.793766170245603142e+00
3606 5.085560000000000258e+01 3.564423541331753764e+00
3607 5.081050000000000466e+01 3.576773118678342911e+00
3608 5.022969999999999402e+01 3.899391383344328776e+00
3609 4.917029999999999035e+01 3.997345761940040099e+00
3610 4.973439999999999372e+01 3.825159919794204111e+00
3611 4.976909999999999457e+01 4.075714243479295007e+00
3612 4.886529999999999063e+01 3.824073898409914296e+00
3613 4.800739999999999696e+01 3.724833447551715970e+00
3614 4.797150000000000603e+01 3.840253501072552922e+00
3615 4.768330000000000268e+01 3.749991281389865261e+00
3616 4.768029999999998836e+01 3.941042631144707542e+00
3617 4.799879999999999569e+01 3.778737270306046891e+00
3618 4.805110000000000525e+01 3.900864654727204783e+00
3619 4.661429999999999296e+01 3.651860770963207603e+00
3620 4.901130000000001274e+01 3.527405634528016698e+00
3621 4.750430000000000774e+01 3.432116143212522452e+00
3622 4.662069999999999936e+01 3.223332055575410582e+00
3623 4.590729999999999222e+01 3.619480066321680400e+00
3624 4.507819999999999538e+01 3.577085247516474720e+00
3625 4.723209999999999553e+01 4.004923199575742387e+00
3626 4.710450000000000159e+01 3.696646989164641628e+00
3627 4.891280000000000427e+01 3.971218283851947195e+00
3628 4.797999999999998266e+01 3.861012382782525343e+00
3629 4.794100000000000250e+01 3.918322186854981126e+00
3630 4.862599999999999767e+01 4.031182644088456613e+00
3631 4.862209999999999610e+01 3.824644738338450090e+00
3632 4.770249999999999346e+01 3.748480343085715205e+00
3633 4.783509999999999707e+01 3.768617942230280793e+00
3634 4.908399999999998897e+01 3.911615965301296960e+00
3635 4.858709999999999951e+01 3.863565831521445393e+00
3636 4.974400000000000688e+01 3.822520905109611178e+00
3637 4.984020000000000294e+01 3.648813428773797884e+00
3638 4.914380000000001303e+01 4.047583707349361681e+00
3639 4.853320000000000078e+01 3.758752673161670277e+00
3640 4.761049999999999471e+01 3.735078891067764584e+00
3641 4.860690000000001021e+01 4.135464488361616731e+00
3642 4.827860000000001151e+01 3.780990346721345041e+00
3643 4.805470000000000397e+01 4.245022851587492596e+00
3644 4.799850000000000705e+01 4.170705488583435816e+00
3645 4.712079999999999558e+01 4.050049983395267006e+00
3646 4.708379999999998944e+01 4.163078425636489222e+00
3647 4.960930000000000462e+01 3.896201914749799489e+00
3648 4.953470000000000084e+01 3.959583827942022349e+00
3649 4.940479999999998739e+01 4.032314325297569724e+00
3650 4.854820000000000846e+01 3.893914987258966676e+00
3651 4.916459999999999297e+01 3.778925462615000619e+00
3652 5.014569999999999084e+01 4.254335466380148922e+00
3653 4.999150000000000205e+01 3.622368363722828555e+00
3654 4.960159999999999769e+01 4.005563156660995716e+00
3655 4.948709999999999098e+01 4.022256337492675193e+00
3656 5.039569999999999084e+01 3.859731091734240671e+00
3657 4.888360000000000838e+01 3.995706588577293772e+00
3658 5.063099999999999312e+01 3.718752150923748001e+00
3659 4.876590000000000913e+01 3.728875731973378738e+00
3660 4.928780000000001138e+01 3.830304434114865320e+00
3661 4.951630000000000820e+01 3.953336221534919925e+00
3662 4.977570000000000761e+01 3.860612153596887808e+00
3663 5.079269999999999641e+01 4.165190861233131869e+00
3664 5.069200000000000728e+01 4.166095439377259346e+00
3665 5.066510000000000247e+01 3.934963473083326946e+00
3666 4.928210000000000690e+01 3.957953251934640981e+00
3667 4.963240000000000407e+01 3.658196119947645375e+00
3668 4.935670000000000357e+01 3.944758365286776591e+00
3669 4.809660000000000224e+01 4.182433861043112877e+00
3670 4.996539999999999537e+01 3.718191377807225528e+00
3671 4.993020000000000636e+01 3.861711971134046184e+00
3672 5.063190000000000168e+01 3.915776475298353709e+00
3673 5.008140000000000214e+01 3.542732440080678558e+00
3674 5.027479999999999194e+01 3.429952572266852684e+00
3675 5.067369999999998242e+01 3.165072602721776374e+00
3676 5.016980000000000217e+01 3.235822416017294589e+00
3677 5.091550000000000153e+01 3.478279865465112142e+00
3678 5.079390000000000782e+01 3.453661182643717353e+00
3679 5.070930000000001314e+01 3.476254956199272605e+00
3680 5.001930000000000121e+01 3.318640815228426799e+00
3681 5.022170000000000556e+01 3.073045824666465808e+00
3682 4.974120000000000630e+01 3.637027379330543209e+00
3683 4.934590000000000742e+01 3.472587347281563375e+00
3684 5.064780000000000371e+01 3.332229810202171016e+00
3685 4.857960000000000633e+01 3.705748374080463758e+00
3686 4.813419999999999277e+01 3.406219415715904475e+00
3687 4.981089999999999662e+01 3.535317153311707816e+00
3688 4.914909999999999002e+01 3.476523071187648029e+00
3689 4.944729999999999137e+01 3.060520481960543382e+00
3690 5.100059999999999860e+01 3.301492134172061998e+00
3691 5.128829999999999245e+01 3.209825526488939040e+00
3692 4.982079999999999842e+01 3.171555651096161554e+00
3693 5.120300000000001006e+01 3.816664259533447012e+00
3694 4.913929999999999865e+01 3.979743035737357104e+00
3695 4.941320000000001045e+01 4.030735221767860033e+00
3696 4.935439999999999827e+01 3.925126814766625838e+00
3697 4.968670000000000897e+01 4.052605454581040156e+00
3698 5.068500000000000938e+01 3.846543073982144012e+00
3699 4.937389999999999901e+01 4.005630143248374964e+00
3700 4.825229999999999819e+01 4.058086740139988713e+00
3701 4.815130000000000621e+01 4.007863334808210887e+00
3702 4.963029999999999831e+01 3.833638562840790520e+00
3703 4.896189999999999287e+01 4.051431725267007344e+00
3704 4.973270000000000124e+01 3.630645276049424108e+00
3705 5.025320000000000675e+01 3.566434144632421699e+00
3706 4.895150000000000290e+01 3.452576803273172512e+00
3707 5.006319999999999482e+01 3.849153463815127463e+00
3708 4.960119999999999862e+01 3.662184503544298142e+00
3709 4.994810000000000372e+01 3.864942687091232898e+00
3710 4.953060000000000684e+01 3.396175100315058426e+00
3711 5.002029999999999887e+01 3.404002447193597014e+00
3712 4.981159999999999854e+01 3.933634205413614637e+00
3713 4.957490000000000663e+01 3.896408263324057764e+00
3714 4.854560000000000031e+01 4.071686150969889617e+00
3715 4.884909999999999997e+01 3.917104736217810412e+00
3716 4.746579999999998734e+01 4.092011934000193030e+00
3717 4.746960000000000690e+01 4.367860098721111584e+00
3718 4.804339999999999833e+01 4.198841776252113078e+00
3719 4.790259999999999252e+01 4.089454051826477254e+00
3720 4.764499999999999602e+01 4.061598605229226777e+00
3721 4.817479999999999052e+01 3.894160038827371828e+00
3722 4.868830000000000524e+01 3.871246729478761139e+00
3723 4.928960000000000719e+01 3.955178656141843607e+00
3724 4.932459999999999667e+01 3.911179093572679566e+00
3725 5.039739999999999753e+01 4.298588581383428142e+00
3726 5.010099999999998488e+01 3.807631267599318914e+00
3727 5.002539999999999765e+01 4.139083664532524409e+00
3728 5.045409999999999684e+01 4.049248276470583718e+00
3729 5.071700000000000585e+01 4.266291915703845916e+00
3730 5.106120000000000658e+01 4.365689897141115772e+00
3731 5.142059999999999320e+01 3.934528589551738786e+00
3732 5.172459999999999525e+01 3.829729343178183143e+00
3733 5.003110000000000213e+01 3.745763926691055623e+00
3734 5.012749999999999773e+01 3.927602972870348985e+00
3735 5.223510000000000275e+01 3.628856820611692680e+00
3736 5.204519999999998703e+01 3.656401167541657227e+00
3737 5.184460000000001401e+01 3.517283044055453889e+00
3738 5.256889999999999930e+01 3.351705214439360425e+00
3739 5.140019999999999811e+01 3.663792012109857943e+00
3740 5.092249999999999233e+01 3.490611882249299303e+00
3741 5.294710000000001315e+01 3.518908072754955541e+00
3742 5.097180000000000888e+01 3.570973015579926635e+00
3743 5.187190000000000367e+01 3.598790803103175673e+00
3744 5.037310000000000088e+01 3.363461354691027250e+00
3745 5.147019999999999840e+01 3.344363471275214383e+00
3746 5.168419999999999703e+01 3.789593130931076637e+00
3747 5.152069999999999794e+01 3.336340923901513822e+00
3748 5.103459999999999752e+01 3.816295938734312276e+00
3749 4.927379999999999427e+01 3.881841601353666071e+00
3750 5.019819999999999993e+01 3.615430322658701012e+00
3751 5.203860000000000952e+01 4.076630304798315230e+00
3752 5.160610000000000497e+01 3.956041750854002448e+00
3753 5.098980000000000246e+01 4.189618255640959354e+00
3754 5.094010000000000815e+01 4.143383895380682524e+00
3755 5.054120000000001056e+01 4.114343174554110583e+00
3756 5.231130000000001701e+01 4.218823670230838374e+00
3757 5.101230000000000331e+01 4.286541288789832649e+00
3758 5.191950000000000642e+01 4.356230301820599671e+00
3759 5.226430000000000575e+01 4.210275751123671917e+00
3760 5.054039999999999822e+01 4.079011145118385251e+00
3761 5.159680000000000888e+01 3.927273085488198756e+00
3762 5.237749999999999773e+01 4.183482949947327612e+00
3763 5.139329999999999643e+01 3.914325157737921224e+00
3764 5.046789999999999310e+01 4.202876583305771518e+00
3765 5.290650000000001540e+01 3.766347011694487712e+00
3766 5.247289999999999566e+01 4.231676348032774371e+00
3767 5.284600000000000364e+01 4.056719985406929574e+00
3768 5.123649999999999238e+01 4.051912689397441092e+00
3769 5.128459999999999752e+01 3.825884007912418561e+00
3770 5.114749999999999375e+01 4.398957257407714039e+00
3771 5.167540000000001044e+01 4.990227748510082328e+00
3772 5.050540000000000163e+01 4.359479767357568036e+00
3773 4.903070000000000306e+01 4.541176804584909021e+00
3774 4.931269999999999953e+01 4.194903102635389125e+00
3775 4.994719999999999516e+01 4.083055201439235837e+00
3776 5.101069999999998572e+01 4.235654934068636912e+00
3777 5.081130000000000280e+01 4.108958090623461956e+00
3778 5.072620000000000573e+01 4.344076840710808796e+00
3779 5.202220000000001932e+01 4.706539299527839226e+00
3780 5.077579999999998961e+01 4.318253806575059528e+00
3781 5.328999999999999915e+01 4.464713799338093203e+00
3782 5.143920000000000670e+01 4.078898845031584841e+00
3783 5.156400000000000006e+01 4.117872678944796583e+00
3784 5.215480000000000160e+01 3.856757608147029615e+00
3785 5.107129999999999370e+01 3.950492819952972745e+00
3786 5.155350000000000676e+01 3.791742995312313180e+00
3787 5.156860000000000355e+01 4.053492975447225533e+00
3788 4.955639999999999645e+01 3.766446301488977078e+00
3789 4.932229999999999848e+01 3.926693023461344634e+00
3790 5.062640000000000384e+01 3.751808566811478673e+00
3791 5.027790000000000248e+01 3.992633370909480117e+00
3792 4.958069999999999311e+01 4.190257821483064582e+00
3793 5.008330000000000837e+01 3.720840609391915521e+00
3794 5.058349999999999369e+01 4.209087388318279999e+00
3795 4.842839999999999634e+01 3.844121205425239829e+00
3796 4.714019999999999300e+01 3.968488218200980189e+00
3797 4.796489999999999299e+01 4.015774306967461627e+00
3798 4.944790000000000418e+01 3.679007065024474610e+00
3799 4.883060000000001111e+01 3.534980998817390585e+00
3800 4.975430000000000064e+01 3.512335414008748380e+00
3801 4.858350000000000080e+01 3.599711686024311685e+00
3802 4.879569999999999652e+01 3.251815914300807631e+00
3803 4.980049999999999955e+01 3.736088539167667921e+00
3804 5.038710000000000377e+01 3.913838554986651008e+00
3805 4.999170000000000158e+01 3.709937747523534668e+00
3806 5.023740000000000805e+01 3.713952648055706796e+00
3807 5.055219999999998493e+01 3.761342490122375981e+00
3808 4.983470000000001221e+01 3.966655394724880157e+00
3809 4.943449999999999989e+01 3.699490039518960049e+00
3810 4.988810000000000855e+01 3.467804907214360632e+00
3811 4.928610000000000468e+01 3.309323939190601305e+00
3812 5.061600000000000676e+01 3.614123657264649125e+00
3813 5.156030000000000513e+01 3.446556858735976281e+00
3814 5.160060000000000002e+01 3.478182844819978747e+00
3815 5.217009999999999081e+01 3.750211169321002735e+00
3816 5.171040000000000703e+01 3.645254566144866093e+00
3817 5.136449999999999960e+01 3.585299449488145385e+00
3818 5.025570000000000448e+01 3.738347513340620321e+00
3819 5.163330000000000553e+01 3.454351111352174541e+00
3820 5.124730000000001695e+01 3.446999950754278785e+00
3821 5.092569999999999197e+01 3.358984733591386718e+00
3822 5.082480000000001041e+01 3.724767089094297212e+00
3823 4.953459999999999752e+01 3.625689163731495857e+00
3824 5.029659999999999798e+01 4.027751029048344478e+00
3825 5.060000000000000853e+01 4.051562427015039880e+00
3826 4.944850000000000989e+01 4.008757998744749251e+00
3827 4.949790000000000134e+01 3.811219432740655222e+00
3828 4.926899999999999125e+01 4.297903507525501432e+00
3829 4.788000000000000256e+01 3.972952222214607865e+00
3830 4.759129999999999683e+01 3.951519449591510469e+00
3831 5.006719999999999260e+01 3.808537639042050671e+00
3832 4.857240000000000180e+01 3.816538565506708558e+00
3833 4.727849999999998687e+01 4.091900709022642246e+00
3834 4.759550000000000125e+01 3.725641694057548303e+00
3835 5.033539999999999992e+01 3.644964923288013914e+00
3836 4.890089999999999293e+01 3.926569759280993388e+00
3837 4.718410000000000082e+01 4.435097173061713249e+00
3838 4.665699999999999648e+01 3.795226951053125131e+00
3839 4.553779999999999006e+01 3.601598630886012398e+00
3840 4.680130000000001189e+01 3.949642610477560378e+00
3841 4.719640000000000413e+01 3.633222269831561047e+00
3842 4.692070000000000363e+01 3.939059367475946427e+00
3843 4.778249999999999176e+01 3.950542194749981029e+00
3844 4.654559999999999320e+01 3.557728699887050094e+00
3845 4.790330000000000155e+01 3.837182779136277144e+00
3846 4.823250000000000171e+01 3.652547207429357456e+00
3847 4.900659999999999883e+01 3.656909791340223315e+00
3848 4.817410000000000991e+01 3.667738246453800866e+00
3849 4.702139999999999986e+01 3.726865301027124655e+00
3850 4.573069999999999879e+01 3.763914094463368887e+00
3851 4.778790000000000049e+01 3.763847668875561769e+00
3852 4.651850000000000307e+01 3.757461772593302829e+00
3853 4.859560000000000457e+01 4.002341328772446971e+00
3854 4.810999999999999943e+01 3.849397477528138989e+00
3855 4.887899999999999778e+01 3.833318489246621663e+00
3856 4.958610000000000895e+01 3.745755490485197736e+00
3857 5.070720000000000027e+01 3.643348636625377335e+00
3858 4.857430000000000092e+01 3.914964930941271515e+00
3859 4.848119999999998697e+01 3.971690327555761790e+00
3860 4.845119999999999294e+01 4.075285425341395040e+00
3861 4.829370000000000118e+01 4.255653472793572867e+00
3862 4.680360000000000298e+01 3.725441356671715720e+00
3863 4.708939999999999770e+01 4.264305337566718812e+00
3864 4.772740000000000293e+01 4.063813669695007569e+00
3865 4.623820000000000618e+01 3.996880062999138783e+00
3866 4.538649999999999807e+01 3.890950510158154074e+00
3867 4.687640000000000384e+01 3.633750862676195847e+00
3868 4.610339999999999350e+01 3.528899865680520609e+00
3869 4.440679999999999694e+01 3.733936024893838468e+00
3870 4.563019999999999499e+01 3.735346907316641207e+00
3871 4.537819999999999965e+01 3.697391719577464375e+00
3872 4.515289999999999537e+01 3.891722172059562279e+00
3873 4.490619999999999834e+01 3.830325923208102168e+00
3874 4.323410000000000508e+01 3.927879252790237974e+00
3875 4.330439999999999401e+01 3.964622692262152359e+00
3876 4.370029999999999859e+01 3.923620426404674344e+00
3877 4.406889999999999930e+01 3.881844043041914993e+00
3878 4.362440000000000850e+01 3.700985858119428151e+00
3879 4.544940000000001135e+01 3.696369140386278840e+00
3880 4.587270000000000181e+01 3.690187690416301791e+00
3881 4.520779999999999887e+01 3.817558199687334231e+00
3882 4.585739999999999128e+01 3.835594697305751311e+00
3883 4.638799999999999812e+01 4.039193258560427324e+00
3884 4.518239999999999412e+01 3.930834162362996320e+00
3885 4.553860000000000241e+01 3.895872845974314380e+00
3886 4.681820000000000448e+01 3.591911582709128137e+00
3887 4.587859999999999161e+01 3.808924230278150080e+00
3888 4.527020000000000266e+01 4.090860954371340341e+00
3889 4.519039999999999679e+01 3.863361772083996559e+00
3890 4.529970000000000141e+01 3.846268337037861418e+00
3891 4.500800000000000978e+01 3.879047263182029859e+00
3892 4.427399999999999380e+01 3.801579891308349168e+00
3893 4.580259999999999820e+01 4.149623549431923131e+00
3894 4.471889999999999787e+01 3.852702382030047445e+00
3895 4.418710000000000093e+01 4.504996821807980112e+00
3896 4.565180000000000149e+01 4.036270165387843001e+00
3897 4.607330000000000325e+01 3.997854189499661537e+00
3898 4.637819999999999254e+01 4.184806463625288409e+00
3899 4.508410000000000650e+01 3.935943658704986525e+00
3900 4.307779999999999632e+01 4.142381094008614539e+00
3901 4.518469999999999942e+01 4.513913366525768467e+00
3902 4.355069999999999197e+01 3.981114198374620550e+00
3903 4.348390000000000555e+01 4.030645105253003457e+00
3904 4.478709999999999525e+01 4.017701978059100121e+00
3905 4.487409999999999854e+01 3.759299850304574253e+00
3906 4.419369999999999976e+01 3.728657578874735368e+00
3907 4.356640000000000157e+01 4.020760087595378174e+00
3908 4.526680000000000348e+01 4.093842364820609703e+00
3909 4.521189999999999998e+01 3.872610725918627761e+00
3910 4.561099999999999710e+01 4.001855305979964861e+00
3911 4.576530000000001053e+01 4.144052293407987086e+00
3912 4.530850000000000222e+01 3.775590842835065519e+00
3913 4.465890000000000271e+01 4.190142593576021923e+00
3914 4.503859999999999530e+01 4.135123467564179478e+00
3915 4.329259999999999309e+01 4.133274051160895191e+00
3916 4.463510000000000844e+01 4.062018663731126189e+00
3917 4.442069999999998942e+01 3.812638102482321933e+00
3918 4.533190000000000452e+01 3.762982074698204116e+00
3919 4.519469999999999743e+01 3.552682601992472211e+00
3920 4.614409999999999457e+01 3.751899760721226773e+00
3921 4.448510000000000275e+01 3.549418933360782624e+00
3922 4.342789999999999395e+01 3.694582871516079781e+00
3923 4.427490000000000947e+01 3.441927167227685658e+00
3924 4.508270000000000266e+01 3.701588456392741033e+00
3925 4.394079999999999586e+01 3.904228693096755798e+00
3926 4.410130000000000905e+01 4.154794526868927029e+00
3927 4.380229999999999535e+01 4.156362206365080247e+00
3928 4.489320000000000022e+01 4.093032885037695578e+00
3929 4.515919999999999845e+01 4.475557241059485492e+00
3930 4.557229999999999848e+01 4.354629192078242284e+00
3931 4.390779999999999461e+01 3.974675947545912802e+00
3932 4.493079999999999075e+01 4.377255043746023588e+00
3933 4.621880000000000166e+01 4.272836500265367654e+00
3934 4.411240000000000094e+01 4.466084035483434356e+00
3935 4.526850000000000307e+01 4.741522009070505028e+00
3936 4.564089999999999492e+01 5.101826279333705472e+00
3937 4.689299999999999358e+01 4.970149929328088412e+00
3938 4.561060000000000514e+01 4.853886727355717134e+00
3939 4.660600000000000165e+01 4.525491849512050635e+00
3940 4.556450000000000244e+01 4.455468060989776546e+00
3941 4.433749999999999147e+01 4.501569638748244451e+00
3942 4.388349999999999795e+01 4.397844164189995020e+00
3943 4.460670000000000357e+01 4.019178427303271128e+00
3944 4.442410000000000281e+01 4.446723901312065408e+00
3945 4.281950000000001211e+01 4.233405441544667802e+00
3946 4.242149999999999466e+01 4.212736818565812058e+00
3947 4.368439999999999657e+01 4.381337216193247563e+00
3948 4.347220000000000084e+01 4.303437802269250767e+00
3949 4.335729999999999507e+01 4.491849592372834543e+00
3950 4.282000000000000028e+01 4.444418402895928821e+00
3951 4.444529999999998893e+01 4.459670127991530286e+00
3952 4.393170000000000641e+01 4.107990749807014730e+00
3953 4.368200000000000216e+01 4.271496806741168939e+00
3954 4.500070000000000192e+01 4.153095159095201439e+00
3955 4.457700000000000529e+01 4.243333418434144022e+00
3956 4.463640000000000185e+01 4.149430706976561467e+00
3957 4.416550000000000153e+01 4.077582635888572504e+00
3958 4.277909999999999968e+01 3.862088928869970683e+00
3959 4.220130000000000337e+01 3.896796479224954535e+00
3960 4.260469999999999402e+01 4.033749848528042747e+00
3961 4.398159999999999314e+01 3.782300091478728366e+00
3962 4.324990000000000379e+01 4.225802149237467553e+00
3963 4.481429999999999580e+01 4.344296123712102720e+00
3964 4.370990000000000464e+01 4.038396775268621397e+00
3965 4.473080000000000211e+01 3.991986298573681147e+00
3966 4.396339999999999293e+01 3.982499022222102614e+00
3967 4.492000000000000171e+01 3.986608060745375326e+00
3968 4.402720000000000766e+01 4.137946350304701149e+00
3969 4.457040000000000646e+01 4.076943085450175808e+00
3970 4.421819999999999595e+01 4.182026301686779135e+00
3971 4.574510000000000076e+01 4.339417092709572543e+00
3972 4.302279999999999660e+01 4.308044221917875838e+00
3973 4.463609999999999900e+01 4.067401672382504607e+00
3974 4.450610000000001065e+01 3.821175817009732967e+00
3975 4.547360000000001179e+01 4.226010091327279561e+00
3976 4.553259999999999508e+01 4.174670199189392861e+00
3977 4.488979999999999393e+01 4.056603501452908489e+00
3978 4.554490000000000549e+01 4.419236643867355596e+00
3979 4.564239999999999498e+01 4.383577966912416635e+00
3980 4.506749999999999545e+01 4.078900483279776168e+00
3981 4.645200000000001239e+01 3.758214079852290723e+00
3982 4.600350000000000961e+01 4.299300671330164469e+00
3983 4.532740000000000435e+01 3.773047641098637772e+00
3984 4.426120000000001653e+01 4.066399582923448719e+00
3985 4.506560000000000343e+01 4.006283091844609068e+00
3986 4.486499999999999488e+01 4.168132602257274222e+00
3987 4.502380000000000138e+01 4.308465414506653879e+00
3988 4.289540000000000219e+01 4.009538107064203771e+00
3989 4.280800000000000693e+01 3.734520017351627530e+00
3990 4.201699999999999591e+01 4.199985529736977696e+00
3991 4.212420000000000897e+01 3.983897381710527430e+00
3992 4.292259999999999565e+01 3.528866359328445501e+00
3993 4.381279999999999575e+01 3.528794947003862870e+00
3994 4.373310000000000031e+01 3.491501432693390861e+00
3995 4.442089999999999606e+01 3.467443622396765068e+00
3996 4.356260000000000332e+01 3.554689190632564610e+00
3997 4.285479999999999734e+01 4.026466465525325056e+00
3998 4.330979999999999563e+01 3.504860825767551091e+00
3999 4.262769999999999726e+01 3.753937325062846497e+00
4000 4.323040000000000305e+01 3.631099322794681949e+00
4001 4.411630000000000251e+01 3.687077589433127134e+00
4002 4.532290000000000418e+01 4.072371698961183561e+00
4003 4.372370000000000800e+01 3.679099097673232954e+00
4004 4.330360000000000298e+01 3.612470927495472495e+00
4005 4.492989999999998929e+01 3.736930343811615707e+00
4006 4.608740000000000236e+01 3.939653040814634188e+00
4007 4.475199999999999534e+01 3.845946906809817101e+00
4008 4.432619999999999294e+01 3.681163412292368431e+00
4009 4.503909999999999059e+01 3.799015552021338227e+00
4010 4.532399999999999807e+01 3.831398999060265265e+00
4011 4.396320000000000050e+01 3.817089935801878831e+00
4012 4.281539999999999679e+01 3.417292292444413793e+00
4013 4.420800000000000551e+01 3.814019444103556200e+00
4014 4.333309999999999462e+01 3.304654704276983157e+00
4015 4.465929999999999467e+01 3.118387886472752335e+00
4016 4.483440000000000225e+01 3.645932343310829715e+00
4017 4.496960000000000690e+01 3.691047262227890258e+00
4018 4.484199999999999875e+01 3.624667610967935438e+00
4019 4.610289999999999111e+01 3.501252445125886847e+00
4020 4.623449999999998994e+01 3.310538017075170369e+00
4021 4.699739999999999185e+01 3.474494811048075338e+00
4022 4.523700000000000188e+01 3.669236034926071532e+00
4023 4.646430000000000149e+01 3.428390692511575022e+00
4024 4.615230000000000388e+01 3.395833862323066832e+00
4025 4.553080000000000638e+01 3.252751963799268786e+00
4026 4.501850000000000307e+01 3.318223592903286612e+00
4027 4.557299999999999329e+01 3.346625008870876883e+00
4028 4.635099999999998488e+01 3.360822728142618843e+00
4029 4.694009999999999394e+01 2.982184689870833960e+00
4030 4.628849999999999909e+01 3.357643724771881999e+00
4031 4.661430000000000717e+01 3.587260807426747355e+00
4032 4.418140000000001066e+01 3.479468160796991949e+00
4033 4.491310000000000002e+01 3.705155438642216748e+00
4034 4.585580000000000211e+01 3.586534696332937866e+00
4035 4.588630000000001985e+01 3.415030055577841672e+00
4036 4.489739999999999043e+01 3.617549998548742263e+00
4037 4.452560000000000429e+01 3.664458761126941244e+00
4038 4.582499999999998863e+01 3.235280749795912403e+00
4039 4.358710000000000662e+01 3.494981352525361018e+00
4040 4.593590000000000373e+01 3.188078509776696379e+00
4041 4.551970000000000027e+01 2.944291993077452929e+00
4042 4.598959999999999582e+01 2.967761523775116039e+00
4043 4.505140000000000811e+01 2.902230346130368233e+00
4044 4.426409999999999911e+01 3.320893549106926468e+00
4045 4.492570000000000618e+01 3.094779746686345145e+00
4046 4.538590000000000657e+01 2.890289674842298595e+00
4047 4.456910000000000593e+01 3.323105033624426330e+00
4048 4.491160000000000707e+01 3.064281586603946561e+00
4049 4.402219999999999089e+01 3.353750343719698712e+00
4050 4.641889999999999361e+01 3.326259879278827380e+00
4051 4.501559999999999206e+01 3.974500597811000624e+00
4052 4.764249999999999829e+01 3.723187225012999146e+00
4053 4.488299999999999557e+01 3.783398859491290178e+00
4054 4.550810000000000599e+01 3.935934381376295921e+00
4055 4.596679999999999211e+01 3.846625253127733401e+00
4056 4.453150000000000830e+01 3.910432321687717927e+00
4057 4.578090000000000259e+01 3.611939750951003170e+00
4058 4.421810000000000684e+01 3.584640426109709122e+00
4059 4.505780000000000030e+01 3.654107420150645158e+00
4060 4.399739999999999895e+01 3.193373146376727867e+00
4061 4.482259999999999422e+01 3.193466979945150275e+00
4062 4.257179999999999609e+01 3.662239070295656873e+00
4063 4.381739999999999924e+01 3.619753333032513787e+00
4064 4.336640000000000583e+01 3.506722099340065402e+00
4065 4.461730000000001439e+01 3.101199785647483775e+00
4066 4.355350000000000676e+01 3.456531472806229299e+00
4067 4.433350000000000080e+01 3.313489336409579877e+00
4068 4.411319999999999908e+01 3.405835314280477810e+00
4069 4.396749999999999403e+01 3.611651290268760306e+00
4070 4.320779999999999887e+01 3.170988815495885405e+00
4071 4.390059999999999718e+01 3.259458452258595429e+00
4072 4.331970000000001164e+01 3.171872563723202365e+00
4073 4.174590000000000600e+01 3.624508338312935951e+00
4074 4.212170000000001124e+01 3.223901369536605443e+00
4075 4.490470000000000539e+01 3.174209341001314133e+00
4076 4.277950000000000585e+01 3.008898833875941481e+00
4077 4.229329999999999501e+01 3.337330009228934191e+00
4078 4.196519999999999584e+01 3.003455451309374524e+00
4079 4.147889999999999588e+01 3.176011815862781251e+00
4080 4.266609999999998593e+01 3.221844300164115271e+00
4081 4.131819999999999737e+01 2.889830728260740500e+00
4082 4.393359999999999843e+01 2.924035114700231919e+00
4083 4.392019999999998703e+01 3.349838942098560146e+00
4084 4.402599999999999625e+01 3.157421490710418333e+00
4085 4.454290000000000305e+01 3.588332854474344913e+00
4086 4.400530000000000541e+01 3.044142876163995037e+00
4087 4.429029999999999490e+01 2.820160390917509474e+00
4088 4.340249999999999631e+01 2.734997250912695410e+00
4089 4.450790000000000646e+01 2.974365284308569723e+00
4090 4.538640000000000185e+01 2.993406883803135354e+00
4091 4.506609999999999872e+01 2.970121567293163789e+00
4092 4.635959999999998615e+01 2.805645439466647684e+00
4093 4.552759999999998541e+01 2.510179159343013389e+00
4094 4.436790000000000589e+01 2.488270394169410871e+00
4095 4.384199999999999875e+01 3.007515773857221131e+00
4096 4.400150000000000006e+01 2.784389827682179686e+00
4097 4.411239999999999384e+01 2.549540339355312213e+00
4098 4.344619999999999038e+01 2.651078495254336698e+00
4099 4.329500000000000881e+01 2.765786878991220998e+00
4100 4.492540000000000333e+01 2.741507180731066473e+00
4101 4.422070000000000789e+01 3.035508883284646409e+00
4102 4.304869999999999663e+01 2.999931705972654239e+00
4103 4.293900000000000716e+01 3.123750345338116130e+00
4104 4.524080000000000723e+01 2.977426040727124246e+00
4105 4.390790000000000504e+01 2.788973846148435687e+00
4106 4.404530000000001166e+01 2.783290689184296784e+00
4107 4.461699999999999733e+01 2.721471451255735641e+00
4108 4.453590000000001226e+01 3.229454144975587138e+00
4109 4.335189999999999344e+01 2.889015208423105552e+00
4110 4.351449999999999818e+01 2.840748639443483103e+00
4111 4.421039999999999281e+01 2.986774541541425965e+00
4112 4.525809999999999889e+01 2.846590582521484336e+00
4113 4.495149999999999579e+01 2.747531519837397074e+00
4114 4.515859999999999985e+01 3.136497390721057155e+00
4115 4.471830000000000638e+01 3.033245450091369921e+00
4116 4.439989999999999526e+01 3.067472699878517339e+00
4117 4.476319999999999766e+01 3.173665516087036398e+00
4118 4.379179999999999495e+01 3.477946717245679942e+00
4119 4.305280000000000484e+01 3.544518344994140424e+00
4120 4.301799999999999358e+01 3.628934867147658228e+00
4121 4.354479999999999507e+01 3.713468125351286453e+00
4122 4.344649999999999324e+01 3.486678190269357103e+00
4123 4.382570000000001187e+01 3.834033316300211602e+00
4124 4.282419999999999050e+01 3.659014882177988870e+00
4125 4.286630000000000251e+01 3.432622325642598504e+00
4126 4.329930000000000234e+01 3.704092818828922606e+00
4127 4.337590000000000146e+01 3.658755271195382353e+00
4128 4.295020000000000238e+01 3.727695183085655284e+00
4129 4.349359999999999360e+01 3.576514984171043743e+00
4130 4.215490000000000492e+01 3.385772757362785601e+00
4131 4.384850000000000847e+01 3.627919439913184885e+00
4132 4.308270000000000266e+01 3.705641095748480662e+00
4133 4.288239999999999696e+01 3.383905170361604320e+00
4134 4.356540000000000390e+01 3.660526573049293297e+00
4135 4.456440000000000623e+01 3.836258209766386873e+00
4136 4.311589999999999634e+01 3.746455976586405612e+00
4137 4.556670000000001153e+01 3.847395075957237953e+00
4138 4.436720000000000397e+01 3.805901680022751421e+00
4139 4.475799999999999557e+01 3.716723982218749445e+00
4140 4.438230000000000075e+01 3.886654570514338491e+00
4141 4.432399999999999807e+01 4.092399150864929780e+00
4142 4.433969999999999345e+01 4.159958237831239636e+00
4143 4.567560000000000286e+01 3.861832099146724762e+00
4144 4.366349999999999909e+01 3.781493341591388280e+00
4145 4.440769999999999840e+01 4.146234306029991323e+00
4146 4.540990000000000748e+01 3.916682024941518403e+00
4147 4.380679999999999552e+01 3.849049459022318320e+00
4148 4.273430000000000462e+01 4.364269731638959371e+00
4149 4.320580000000000354e+01 4.336156802745952277e+00
4150 4.455630000000000734e+01 4.081219179424206978e+00
4151 4.399059999999998638e+01 3.834897878953232642e+00
4152 4.253340000000000032e+01 3.804883375610874197e+00
4153 4.305930000000001456e+01 3.526736064762999057e+00
4154 4.399889999999999901e+01 3.903565391344173019e+00
4155 4.300439999999998975e+01 3.830996391540978152e+00
4156 4.469459999999999411e+01 3.413659355003073603e+00
4157 4.404500000000000171e+01 3.945276180446686709e+00
4158 4.333309999999999462e+01 3.484064958421412062e+00
4159 4.457330000000000325e+01 3.600253753626263098e+00
4160 4.414149999999999352e+01 3.950887042488053780e+00
4161 4.580720000000000169e+01 3.877378482686465677e+00
4162 4.553480000000000416e+01 3.977408409756282293e+00
4163 4.684909999999999997e+01 3.452392841856209760e+00
4164 4.370859999999998990e+01 3.982514915477404660e+00
4165 4.410569999999999879e+01 4.283399065053359323e+00
4166 4.508630000000000138e+01 3.621256422914566286e+00
4167 4.371430000000000149e+01 4.038061595679292459e+00
4168 4.504429999999999978e+01 4.058854079724965480e+00
4169 4.432010000000000360e+01 3.579815818516365766e+00
4170 4.394320000000000448e+01 3.686645583453879826e+00
4171 4.509499999999999176e+01 4.052590079196266792e+00
4172 4.600120000000001141e+01 3.832962337148644316e+00
4173 4.426179999999998671e+01 3.603543577924373853e+00
4174 4.420059999999999434e+01 3.296067595180656173e+00
4175 4.523310000000000741e+01 3.427346958581812153e+00
4176 4.441549999999999443e+01 3.932749860148748056e+00
4177 4.420669999999999789e+01 3.800780606730675082e+00
4178 4.505959999999999610e+01 3.666285221037774100e+00
4179 4.449109999999999587e+01 3.822526221558198767e+00
4180 4.587440000000000850e+01 3.768816360875121951e+00
4181 4.504020000000000579e+01 3.983454983804887384e+00
4182 4.478950000000000387e+01 3.948568207907773520e+00
4183 4.537160000000000082e+01 3.873357148779337678e+00
4184 4.623190000000000310e+01 3.789390210112966173e+00
4185 4.540670000000000073e+01 4.265843661047600932e+00
4186 4.613220000000001164e+01 3.955044907203962179e+00
4187 4.608170000000000499e+01 4.279736754813314725e+00
4188 4.762680000000000291e+01 3.920985722748808744e+00
4189 4.633620000000000516e+01 4.371291271237824461e+00
4190 4.624820000000000420e+01 4.251389634931147299e+00
4191 4.724149999999999494e+01 4.430291231115624839e+00
4192 4.597350000000000136e+01 3.958342784865908293e+00
4193 4.563569999999999283e+01 4.621352558559020274e+00
4194 4.570859999999999701e+01 4.578506153976425352e+00
4195 4.718580000000000041e+01 4.093421484284265333e+00
4196 4.639150000000000063e+01 4.445408527064751425e+00
4197 4.650429999999999353e+01 4.117270882575009061e+00
4198 4.628029999999999688e+01 4.254111639402520240e+00
4199 4.633539999999999281e+01 4.270784866040433059e+00
4200 4.729410000000000025e+01 4.115778936544089994e+00
4201 4.592310000000000514e+01 4.135934175552120173e+00
4202 4.711790000000000589e+01 4.172991335301333038e+00
4203 4.630380000000000962e+01 4.414610397079226090e+00
4204 4.513519999999999754e+01 4.341914859598240639e+00
4205 4.464829999999999899e+01 3.921327043297969439e+00
4206 4.458699999999999619e+01 3.915795142751980151e+00
4207 4.506130000000000280e+01 3.977146511067954027e+00
4208 4.639099999999999824e+01 3.927082038868043856e+00
4209 4.525469999999999970e+01 3.690754016525620518e+00
4210 4.627049999999999841e+01 3.425893631229667946e+00
4211 4.613550000000000750e+01 3.454224225857377650e+00
4212 4.523780000000000001e+01 4.059036764800239006e+00
4213 4.666410000000000480e+01 3.585257934165964500e+00
4214 4.648780000000000712e+01 3.633661424513846772e+00
4215 4.752460000000000662e+01 3.358095512638078262e+00
4216 4.721099999999999142e+01 3.451871647382040553e+00
4217 4.668599999999999284e+01 3.891015871208956423e+00
4218 4.510909999999999798e+01 3.901050716730044776e+00
4219 4.485780000000000456e+01 3.612451251989430734e+00
4220 4.521290000000000475e+01 3.934615368050605078e+00
4221 4.642569999999999197e+01 3.687314498452769929e+00
4222 4.360199999999999676e+01 3.527234942557696318e+00
4223 4.630500000000000682e+01 4.034211727215120113e+00
4224 4.509380000000000166e+01 4.263279376020295608e+00
4225 4.523539999999999850e+01 3.920377830260752372e+00
4226 4.774039999999999395e+01 3.669535886457577334e+00
4227 4.586940000000001305e+01 3.197392348774231952e+00
4228 4.419219999999999970e+01 3.557263561784535177e+00
4229 4.459709999999999752e+01 3.655917269920095247e+00
4230 4.612529999999999575e+01 3.822826102571238227e+00
4231 4.365250000000000341e+01 3.803011491239541630e+00
4232 4.624660000000000792e+01 3.979693537447324125e+00
4233 4.533329999999999416e+01 3.951304064546285133e+00
4234 4.603340000000000032e+01 3.669892703063673878e+00
4235 4.628269999999999129e+01 3.547902102722114481e+00
4236 4.567649999999999721e+01 4.085268921686795451e+00
4237 4.666799999999999216e+01 3.889811509572153714e+00
4238 4.670559999999999690e+01 3.959537081781151713e+00
4239 4.691870000000000829e+01 3.772210980380073408e+00
4240 4.675039999999999907e+01 4.078336000380546444e+00
4241 4.699699999999999989e+01 3.978828508493423399e+00
4242 4.824679999999999325e+01 3.826474367874427074e+00
4243 4.638650000000000517e+01 3.893357982834354747e+00
4244 4.726540000000001385e+01 3.923132998255347559e+00
4245 4.819710000000000605e+01 3.786243495141325521e+00
4246 4.666740000000000066e+01 4.201629459150342250e+00
4247 4.707059999999999178e+01 4.016490839277490288e+00
4248 4.658950000000000813e+01 4.081096034461821453e+00
4249 4.719339999999998980e+01 4.309791568277982599e+00
4250 4.521539999999999537e+01 4.364528971378240030e+00
4251 4.661040000000000560e+01 4.389398803025307494e+00
4252 4.656099999999999284e+01 4.491543744638361702e+00
4253 4.623639999999999617e+01 4.305183351728471663e+00
4254 4.854520000000000124e+01 4.070249973650266639e+00
4255 4.637930000000000774e+01 3.661720853710724644e+00
4256 4.739329999999999643e+01 4.117922840522877159e+00
4257 4.562470000000000425e+01 3.770864964500850292e+00
4258 4.594299999999999784e+01 3.985805663852667102e+00
4259 4.608559999999999945e+01 4.032616767311269612e+00
4260 4.586539999999999395e+01 4.171418442448564079e+00
4261 4.679450000000001353e+01 4.123132014925062094e+00
4262 4.641460000000000719e+01 3.864093767237021027e+00
4263 4.509089999999999776e+01 4.522832458150533697e+00
4264 4.740270000000001005e+01 3.396437683882922887e+00
4265 4.927010000000000645e+01 4.076685412746487103e+00
4266 4.788799999999999812e+01 3.791493110899714747e+00
4267 4.803050000000000352e+01 3.973267848069142794e+00
4268 4.794610000000000838e+01 4.151892467839213730e+00
4269 4.768820000000000192e+01 3.947590782743317650e+00
4270 4.815040000000000475e+01 3.816947581772639264e+00
4271 4.711419999999999675e+01 3.569107941489021663e+00
4272 4.882159999999998945e+01 3.955318641019962111e+00
4273 4.834850000000000136e+01 3.568046363558073697e+00
4274 4.857739999999999014e+01 3.672166934113969994e+00
4275 4.731320000000000903e+01 3.306310432793629683e+00
4276 4.898750000000000426e+01 3.114499196098788669e+00
4277 4.800879999999999370e+01 3.216911599344936423e+00
4278 4.770179999999999865e+01 3.415559634671893718e+00
4279 4.875649999999999551e+01 3.914010304342592672e+00
4280 4.809550000000000836e+01 3.742656457985424012e+00
4281 4.851860000000000639e+01 3.552056303326285747e+00
4282 4.735969999999999658e+01 3.448521632598525510e+00
4283 4.859270000000000067e+01 3.802153412278363120e+00
4284 4.980999999999998806e+01 3.511452038687129740e+00
4285 4.895090000000000430e+01 3.608442146480943968e+00
4286 4.831439999999999912e+01 3.567240537446276338e+00
4287 4.817220000000000368e+01 3.103738569531912184e+00
4288 4.695600000000000307e+01 3.317496201957132573e+00
4289 4.552720000000000766e+01 3.321539331093341207e+00
4290 4.581009999999999138e+01 3.066029421662486154e+00
4291 4.694350000000000733e+01 3.503819497705324970e+00
4292 4.776980000000000359e+01 3.494885671663666926e+00
4293 4.656470000000000198e+01 3.662600839635680838e+00
4294 4.803419999999999135e+01 3.235405244787737722e+00
4295 4.754480000000000217e+01 3.183013670721506205e+00
4296 4.741869999999999408e+01 3.497735956372349797e+00
4297 4.522150000000000603e+01 3.440716132217245260e+00
4298 4.683530000000000371e+01 3.472539668671906998e+00
4299 4.814609999999999701e+01 3.641127747621607291e+00
4300 4.577839999999999776e+01 3.296925468068697018e+00
4301 4.647340000000000515e+01 3.778591195406034942e+00
4302 4.757780000000001053e+01 3.932884172970264380e+00
4303 4.660629999999999740e+01 3.606607222931269341e+00
4304 4.495799999999999841e+01 4.229101101889146896e+00
4305 4.756980000000000075e+01 4.049604245849216078e+00
4306 4.716050000000000608e+01 4.167490684152754810e+00
4307 4.552320000000000277e+01 3.896968037846858746e+00
4308 4.687819999999998544e+01 3.779419303014684761e+00
4309 4.702189999999998804e+01 4.013781907939193871e+00
4310 4.846060000000001367e+01 3.729752218579674317e+00
4311 4.742470000000000852e+01 3.704468397827142212e+00
4312 4.804250000000000398e+01 3.265221181252504490e+00
4313 4.750119999999999720e+01 3.746978450431761587e+00
4314 4.743090000000000828e+01 3.713039634113807441e+00
4315 4.828289999999999793e+01 3.478208809789889777e+00
4316 4.762879999999999825e+01 3.827333960866232232e+00
4317 4.788299999999998846e+01 3.573822629902048575e+00
4318 4.705290000000000816e+01 3.998808260532130454e+00
4319 4.718560000000000088e+01 3.895738432184583377e+00
4320 4.679869999999998953e+01 3.851645757400334436e+00
4321 4.800809999999999889e+01 3.913770747565574304e+00
4322 4.818420000000000414e+01 3.747923734282755603e+00
4323 4.600630000000001729e+01 3.743662862825658522e+00
4324 4.758039999999999736e+01 3.602828425279226643e+00
4325 4.791989999999999839e+01 3.613302250642754565e+00
4326 4.880769999999999698e+01 3.570397008807283612e+00
4327 4.904450000000000642e+01 2.864526004856648989e+00
4328 4.924880000000000990e+01 3.155467966562170101e+00
4329 4.898879999999999058e+01 3.369856211769278964e+00
4330 4.710689999999998889e+01 3.411571938930791248e+00
4331 4.815570000000001016e+01 3.206329022495975511e+00
4332 4.806330000000000524e+01 3.559113938960088763e+00
4333 4.685430000000000916e+01 3.436730862389430818e+00
4334 4.806179999999999097e+01 3.343763052011909487e+00
4335 4.850490000000000634e+01 2.962865044935390824e+00
4336 4.720899999999999608e+01 3.031178216469628151e+00
4337 4.841239999999999810e+01 3.383700377101967582e+00
4338 4.870860000000000412e+01 3.371672070649812891e+00
4339 4.852649999999999153e+01 3.239616309457030940e+00
4340 5.017400000000001370e+01 3.098430770567578207e+00
4341 4.904379999999999740e+01 3.528725728644832138e+00
4342 4.983880000000000621e+01 3.642533420299667757e+00
4343 4.816479999999999961e+01 3.106048899808242947e+00
4344 4.983200000000000784e+01 3.096430598285709657e+00
4345 4.954790000000000560e+01 3.558280043012353566e+00
4346 4.900780000000001735e+01 3.383179276656795409e+00
4347 4.861420000000000385e+01 2.798412183363987005e+00
4348 4.867999999999999261e+01 2.651097297346892478e+00
4349 4.915550000000000352e+01 2.402173953422191310e+00
4350 5.132039999999999225e+01 2.710146865393091353e+00
4351 4.956790000000000163e+01 3.081119977297216206e+00
4352 4.988370000000000459e+01 3.031953701905752752e+00
4353 5.020179999999999865e+01 3.087617806335492876e+00
4354 4.972360000000001179e+01 3.538461222339450707e+00
4355 4.962610000000000099e+01 3.255471407415522211e+00
4356 5.012270000000000181e+01 3.405281069236429037e+00
4357 4.784150000000000347e+01 3.660415953481243267e+00
4358 4.751089999999999947e+01 3.689343256529541204e+00
4359 4.855610000000000781e+01 3.409597359586612253e+00
4360 4.848069999999999169e+01 3.430911342558999877e+00
4361 4.883310000000000173e+01 3.431646271762286204e+00
4362 4.814829999999999899e+01 3.460939048943219909e+00
4363 4.761260000000000048e+01 3.713914999296564101e+00
4364 4.781969999999999743e+01 3.637724738143336189e+00
4365 4.805030000000000712e+01 3.472444111933264743e+00
4366 4.708330000000000126e+01 3.893989033176647130e+00
4367 4.689450000000000784e+01 3.281297016806006717e+00
4368 4.519430000000000547e+01 3.652962137841014645e+00
4369 4.866069999999998430e+01 3.689403451846923865e+00
4370 4.730320000000000391e+01 3.536438195133629669e+00
4371 4.753999999999998494e+01 3.313354336620216500e+00
4372 4.770520000000000493e+01 3.160494133517731452e+00
4373 4.547610000000000241e+01 3.187908159671479336e+00
4374 4.548629999999999995e+01 3.315002188611645639e+00
4375 4.747149999999999892e+01 2.960947185023738548e+00
4376 4.674160000000001247e+01 3.092392342831031815e+00
4377 4.567209999999999326e+01 3.291916217721829963e+00
4378 4.735109999999998820e+01 2.853411455521267737e+00
4379 4.731859999999998934e+01 3.146759638421721572e+00
4380 4.699249999999999261e+01 3.119279688085055291e+00
4381 4.822419999999999618e+01 3.518306598066745838e+00
4382 4.744269999999999499e+01 3.371853975263459979e+00
4383 4.731830000000000069e+01 3.058609761067926591e+00
4384 4.593099999999999739e+01 3.355373380117330218e+00
4385 4.392719999999999914e+01 3.228818295909511082e+00
4386 4.600319999999999965e+01 3.062822878979455155e+00
4387 4.730369999999999209e+01 3.549941679873064970e+00
4388 4.512750000000000483e+01 3.109014910305191837e+00
4389 4.746009999999999707e+01 3.141995487663850728e+00
4390 4.445470000000000255e+01 3.098735463136535806e+00
4391 4.616759999999999309e+01 2.947932126423537635e+00
4392 4.634700000000000841e+01 2.646315912736043607e+00
4393 4.511339999999999861e+01 3.264185342776968923e+00
4394 4.416549999999999443e+01 3.583189191558268760e+00
4395 4.623360000000000269e+01 3.447010158383639222e+00
4396 4.665650000000000830e+01 3.259742790850223226e+00
4397 4.635410000000000252e+01 3.825294551338497051e+00
4398 4.631430000000001002e+01 3.588818430974183293e+00
4399 4.548780000000000712e+01 3.589048649433439486e+00
4400 4.608180000000000121e+01 3.400238835434945983e+00
4401 4.507179999999999609e+01 3.806644059798604207e+00
4402 4.666160000000000707e+01 3.617716964053435014e+00
4403 4.614500000000000313e+01 3.071463027614038666e+00
4404 4.510979999999999990e+01 3.649478957056746520e+00
4405 4.488380000000000791e+01 3.392260092917405156e+00
4406 4.463010000000001298e+01 3.183800069806519417e+00
4407 4.522779999999998779e+01 3.471830655144342970e+00
4408 4.457349999999999568e+01 3.299994315525407007e+00
4409 4.396740000000000492e+01 3.420699813196124150e+00
4410 4.311599999999999966e+01 3.399270479088123409e+00
4411 4.407219999999999516e+01 3.759371268975704172e+00
4412 4.291929999999999268e+01 3.537251431620319408e+00
4413 4.434740000000000038e+01 3.119044488621474986e+00
4414 4.343699999999999761e+01 3.436469765617034877e+00
4415 4.386180000000000234e+01 3.679063482463981849e+00
4416 4.373639999999999617e+01 3.462048001111480922e+00
4417 4.493650000000000233e+01 3.177513517280453392e+00
4418 4.313899999999999579e+01 3.199166396110086463e+00
4419 4.139690000000000225e+01 3.332254722331412733e+00
4420 4.305420000000000158e+01 3.424103238513699132e+00
4421 4.450450000000000017e+01 3.274895157482143659e+00
4422 4.316580000000000439e+01 3.391577436533035783e+00
4423 4.362269999999999470e+01 3.277268541102483113e+00
4424 4.317950000000000443e+01 3.444411746946058006e+00
4425 4.357010000000001071e+01 3.477363763614615078e+00
4426 4.350400000000000489e+01 3.648000852521830151e+00
4427 4.446139999999999759e+01 3.559689967117922738e+00
4428 4.389899999999999380e+01 3.614114112752944585e+00
4429 4.575739999999999696e+01 3.578964152097642959e+00
4430 4.566179999999999239e+01 3.330122407359825232e+00
4431 4.563270000000001403e+01 3.405881680343578743e+00
4432 4.484400000000000119e+01 3.359497965470435776e+00
4433 4.389170000000000016e+01 3.703034581326509311e+00
4434 4.456740000000000634e+01 3.083174726154844336e+00
4435 4.599020000000000152e+01 3.376802097843460970e+00
4436 4.625799999999999557e+01 3.354518692748633235e+00
4437 4.483459999999999468e+01 3.849065195862495958e+00
4438 4.274259999999999593e+01 3.460125460442149414e+00
4439 4.288680000000000803e+01 3.559925529839071956e+00
4440 4.335699999999999221e+01 3.860823208850671318e+00
4441 4.343110000000000070e+01 3.293295221279137319e+00
4442 4.286330000000000240e+01 3.958123993825863440e+00
4443 4.457889999999999020e+01 3.963909449583832512e+00
4444 4.318260000000000076e+01 4.103227200874941083e+00
4445 4.265780000000000882e+01 3.784340900077580727e+00
4446 4.337269999999999470e+01 3.604902878095330720e+00
4447 4.336639999999998452e+01 3.889818709400219898e+00
4448 4.343379999999999797e+01 3.866357339667402915e+00
4449 4.311499999999999488e+01 4.032633601010634727e+00
4450 4.375900000000000034e+01 3.403577748487611743e+00
4451 4.133350000000000080e+01 3.537493972079669202e+00
4452 4.403840000000000288e+01 3.387314097039127780e+00
4453 4.402319999999998856e+01 3.729575396476118243e+00
4454 4.373059999999999548e+01 3.681872445101812108e+00
4455 4.444140000000000157e+01 3.533412087770120280e+00
4456 4.262969999999999970e+01 3.835526527153735987e+00
4457 4.284559999999999746e+01 4.140319574863756458e+00
4458 4.049599999999999511e+01 3.753248126623124570e+00
4459 4.124059999999999349e+01 3.971916250627648637e+00
4460 4.137249999999999517e+01 3.919257355992331604e+00
4461 3.992029999999999745e+01 4.509647501801000047e+00
4462 4.085410000000000252e+01 4.710260736360567968e+00
4463 3.991669999999999874e+01 4.405681715750695560e+00
4464 4.141080000000000183e+01 4.075925362172373667e+00
4465 4.048469999999999658e+01 4.209581520828406198e+00
4466 4.211960000000000548e+01 4.285116339377497141e+00
4467 4.115390000000000725e+01 3.694626156257220018e+00
4468 4.453850000000000620e+01 4.000622971800766869e+00
4469 4.183810000000000429e+01 4.042174315204627888e+00
4470 4.401649999999999352e+01 4.206767801115245398e+00
4471 4.402369999999999806e+01 4.232583139230698954e+00
4472 4.309890000000000043e+01 4.300814488500985355e+00
4473 4.429510000000000502e+01 4.173763621061929996e+00
4474 4.306960000000000122e+01 4.679732824852290030e+00
4475 4.173619999999999663e+01 4.304285342307129447e+00
4476 4.255910000000000082e+01 4.515801512965334830e+00
4477 4.303999999999999915e+01 4.799791568391277963e+00
4478 4.346529999999999916e+01 4.645526354515707723e+00
4479 4.517139999999999134e+01 4.314684068619624391e+00
4480 4.351279999999999148e+01 4.709662317831289968e+00
4481 4.396719999999999828e+01 4.943796185928380105e+00
4482 4.151459999999999440e+01 4.414226601795608218e+00
4483 4.115720000000000312e+01 4.457135319686850394e+00
4484 4.272100000000000364e+01 4.705822290524791285e+00
4485 4.291819999999999879e+01 4.518185801624363229e+00
4486 4.125209999999999866e+01 4.632706726580045675e+00
4487 4.146070000000000277e+01 4.320238576803368424e+00
4488 4.168810000000000571e+01 4.591522041164562751e+00
4489 4.168819999999999482e+01 3.967946666476251494e+00
4490 4.037949999999999307e+01 4.013694246264903676e+00
4491 4.028730000000000189e+01 4.406829468052967158e+00
4492 4.154100000000001103e+01 4.057624680770758552e+00
4493 4.098120000000000118e+01 4.166579305377494435e+00
4494 4.216469999999999629e+01 4.468078925052689776e+00
4495 4.178900000000000148e+01 4.502466058728260556e+00
4496 4.166819999999999879e+01 4.574229767731393004e+00
4497 4.230400000000000205e+01 4.246541555195238793e+00
4498 4.217790000000000816e+01 4.236620470906026448e+00
4499 4.096030000000000371e+01 4.034985452328173849e+00
4500 4.090439999999999543e+01 4.164053265989761776e+00
4501 4.129909999999999570e+01 4.182374813966341698e+00
4502 4.139910000000001133e+01 3.888305873320667683e+00
4503 4.131839999999999691e+01 3.771558188865710370e+00
4504 4.108719999999999573e+01 3.903662988527569322e+00
4505 4.032359999999999900e+01 3.461558221668385560e+00
4506 4.138380000000000081e+01 3.578978186298429343e+00
4507 4.082629999999999626e+01 3.895040451715488850e+00
4508 4.122589999999999577e+01 4.008964507762572183e+00
4509 4.154279999999999973e+01 3.959270983148286849e+00
4510 4.106400000000000006e+01 3.407387998159293385e+00
4511 4.076470000000000482e+01 3.467347231025470933e+00
4512 4.270699999999999363e+01 3.604197716552187902e+00
4513 4.303030000000000399e+01 3.867785566768147554e+00
4514 4.212769999999999015e+01 3.591609828544854555e+00
4515 4.169849999999999568e+01 3.648387814158467357e+00
4516 4.056710000000000349e+01 3.641450590698712908e+00
4517 4.153569999999999851e+01 3.643070057039803356e+00
4518 4.003569999999999851e+01 3.910916203461792584e+00
4519 4.105530000000000257e+01 4.102780954486846987e+00
4520 4.185110000000000241e+01 3.655495399326880612e+00
4521 4.302329999999999188e+01 3.901689712227255136e+00
4522 4.214279999999999404e+01 3.891846584591946989e+00
4523 4.187999999999998835e+01 3.866917679496163718e+00
4524 4.144899999999999807e+01 3.850733013336551824e+00
4525 4.048389999999999844e+01 4.099153431441667550e+00
4526 4.166500000000000625e+01 3.603577794359377418e+00
4527 4.180469999999998976e+01 3.720617998464770704e+00
4528 4.125009999999998911e+01 3.813735105444529871e+00
4529 4.291640000000000299e+01 3.761898990137826360e+00
4530 4.345830000000000837e+01 3.981786261277719063e+00
4531 4.449250000000000682e+01 3.653839516522311204e+00
4532 4.287740000000000862e+01 3.628746187321455707e+00
4533 4.235910000000000508e+01 3.683106044427719716e+00
4534 4.211090000000000089e+01 4.070141874001445004e+00
4535 4.359000000000000341e+01 3.829726022837665056e+00
4536 4.285939999999999372e+01 3.972085505373719627e+00
4537 4.361799999999999500e+01 3.797034336162895762e+00
4538 4.408400000000000318e+01 3.755314357014603477e+00
4539 4.301010000000000844e+01 4.043312897179736964e+00
4540 4.226870000000000260e+01 3.543304538210059196e+00
4541 4.279070000000000107e+01 3.703637871134271453e+00
4542 4.457460000000000377e+01 3.642996114738525915e+00
4543 4.389870000000000516e+01 3.678365952498472868e+00
4544 4.376030000000000086e+01 3.964785753417200631e+00
4545 4.242930000000000490e+01 4.076771047103332712e+00
4546 4.388359999999999417e+01 3.903664786069623194e+00
4547 4.343999999999999773e+01 4.136587778592399900e+00
4548 4.333780000000000143e+01 3.757194205520922647e+00
4549 4.308880000000000621e+01 4.040850957162364310e+00
4550 4.322039999999999793e+01 3.955730470090195183e+00
4551 4.419399999999999551e+01 4.150674189815432236e+00
4552 4.215220000000000766e+01 4.470873506150671695e+00
4553 4.343050000000000921e+01 4.110301188781669168e+00
4554 4.299069999999999681e+01 4.545026095689660650e+00
4555 4.266750000000000398e+01 4.437497021125760277e+00
4556 4.158310000000000173e+01 4.089568666069808955e+00
4557 4.125300000000000011e+01 4.403107288041026024e+00
4558 4.284729999999998995e+01 4.024992192601123620e+00
4559 4.129829999999999757e+01 4.082269319937134711e+00
4560 4.173480000000000700e+01 4.895463842987710201e+00
4561 4.176039999999999708e+01 4.597995128531565001e+00
4562 4.205680000000000263e+01 4.475275323150520457e+00
4563 4.135630000000000450e+01 4.389794283391875496e+00
4564 4.287739999999998730e+01 4.548414276646312260e+00
4565 4.244159999999999400e+01 4.187775224627033666e+00
4566 4.179149999999999920e+01 4.477303162898397915e+00
4567 4.272729999999999961e+01 5.063810075476764538e+00
4568 4.107600000000000051e+01 4.805520007241672609e+00
4569 4.157379999999999853e+01 4.304630031489349307e+00
4570 4.289209999999999923e+01 4.208304742351723249e+00
4571 4.098740000000000094e+01 4.385635618926861490e+00
4572 4.185720000000001306e+01 3.957867335826202204e+00
4573 4.087030000000001451e+01 4.402186954287607534e+00
4574 4.302649999999998442e+01 4.262785963721378302e+00
4575 4.292070000000000363e+01 4.304432710648407934e+00
4576 4.045940000000000225e+01 4.271185593251597190e+00
4577 4.292080000000000695e+01 4.422121089251175086e+00
4578 4.172829999999999728e+01 4.366774153823390847e+00
4579 4.081680000000000064e+01 3.958930298451842855e+00
4580 4.232239999999999469e+01 4.252811109372245824e+00
4581 4.150160000000000338e+01 4.360606258537910840e+00
4582 4.302439999999999998e+01 4.588247066364234072e+00
4583 4.352890000000000015e+01 4.595878958860861729e+00
4584 4.313850000000000762e+01 4.221799559725686102e+00
4585 4.292020000000000124e+01 4.766930571971863984e+00
4586 4.385000000000000142e+01 4.495468075740277847e+00
4587 4.488219999999999743e+01 4.309385845802160553e+00
4588 4.288960000000000150e+01 4.112352770860010054e+00
4589 4.457780000000001053e+01 4.576760651159289317e+00
4590 4.579489999999999839e+01 4.241380338345052792e+00
4591 4.469140000000000157e+01 4.254291123324777324e+00
4592 4.318439999999999657e+01 3.996829821496031609e+00
4593 4.586609999999998166e+01 3.877780885313144577e+00
4594 4.431210000000000093e+01 4.242883160599641101e+00
4595 4.422990000000000776e+01 4.268962164800714554e+00
4596 4.341580000000000439e+01 4.313239090057493286e+00
4597 4.370440000000000680e+01 4.359195824002404684e+00
4598 4.338780000000000570e+01 4.344576690311726885e+00
4599 4.270929999999999893e+01 4.201678351623312047e+00
4600 4.310129999999999484e+01 4.496793240799491720e+00
4601 4.254840000000000089e+01 4.151749176190680402e+00
4602 4.367660000000000053e+01 4.419571937642830406e+00
4603 4.516039999999999566e+01 4.446987506391264056e+00
4604 4.213880000000001047e+01 4.292620602615609293e+00
4605 4.213909999999999911e+01 4.315224834756584471e+00
4606 4.258769999999999811e+01 4.218671691480625263e+00
4607 4.287259999999999849e+01 4.262768394130743488e+00
4608 4.327470000000000994e+01 3.914340792585643047e+00
4609 4.402779999999999916e+01 4.093490416258476650e+00
4610 4.528830000000000666e+01 4.165824901565114757e+00
4611 4.464379999999999171e+01 4.082262791394007273e+00
4612 4.437599999999999767e+01 3.494407802475263392e+00
4613 4.494480000000000075e+01 3.916190643725098397e+00
4614 4.448039999999999594e+01 3.622606571517253737e+00
4615 4.375110000000000099e+01 4.249475929394116669e+00
4616 4.379120000000001056e+01 3.861697472355907212e+00
4617 4.446160000000000423e+01 4.150663562853535105e+00
4618 4.375719999999999743e+01 3.774105654058985237e+00
4619 4.408840000000000714e+01 3.948988726496949653e+00
4620 4.591349999999999199e+01 4.033523763720749500e+00
4621 4.407339999999999947e+01 4.545949932852318298e+00
4622 4.329729999999999279e+01 4.453225591691936103e+00
4623 4.437320000000001130e+01 4.236648408589034354e+00
4624 4.305839999999999179e+01 4.356493952939680447e+00
4625 4.385920000000000130e+01 4.357674651462635218e+00
4626 4.368349999999999511e+01 4.148073887058908227e+00
4627 4.391140000000000043e+01 3.927777292820965993e+00
4628 4.452439999999999998e+01 3.754188883367484131e+00
4629 4.333819999999999339e+01 4.166212449935792428e+00
4630 4.271940000000000737e+01 4.336000637915082834e+00
4631 4.446439999999999770e+01 3.876732076375668079e+00
4632 4.324259999999999593e+01 3.920381704885379737e+00
4633 4.150750000000000739e+01 3.781067514935431806e+00
4634 4.092360000000000753e+01 3.693041035786090553e+00
4635 4.100759999999998939e+01 3.742004043557409343e+00
4636 4.386640000000001294e+01 3.438263079230557739e+00
4637 4.214159999999999684e+01 4.100522626690406902e+00
4638 4.346849999999999881e+01 3.478903018553406223e+00
4639 4.397370000000001511e+01 3.458136671749686197e+00
4640 4.352870000000000772e+01 3.623438757658255405e+00
4641 4.411199999999998766e+01 3.474239154117056305e+00
4642 4.343339999999999179e+01 3.718458375725079534e+00
4643 4.190019999999999811e+01 3.759575362723827752e+00
4644 4.273590000000000089e+01 3.756573705452883161e+00
4645 4.365449999999999875e+01 4.029648162371001874e+00
4646 4.117630000000000479e+01 3.905094171783825452e+00
4647 4.341979999999999507e+01 3.954317088701916560e+00
4648 4.248090000000000543e+01 4.164693062459705608e+00
4649 4.226600000000000534e+01 3.918171950029758044e+00
4650 4.117090000000000316e+01 3.965838930730797962e+00
4651 4.187179999999999325e+01 4.010334349901514273e+00
4652 4.284969999999999857e+01 4.050637772067505082e+00
4653 4.283060000000000400e+01 3.815778882744648826e+00
4654 4.159410000000001162e+01 3.798074935345536751e+00
4655 4.142960000000000065e+01 3.924796164388668185e+00
4656 4.119619999999999749e+01 3.790973758548059180e+00
4657 4.433359999999998990e+01 3.544181103160503277e+00
4658 4.233639999999999048e+01 3.890993370850173605e+00
4659 4.164289999999999736e+01 3.637634881966577804e+00
4660 4.321250000000000568e+01 4.002817181998198137e+00
4661 4.450349999999999540e+01 3.739359896091842383e+00
4662 4.463520000000000465e+01 3.863491579905409257e+00
4663 4.692049999999998988e+01 3.526991036634484544e+00
4664 4.429279999999999973e+01 4.373380888740426187e+00
4665 4.408589999999999520e+01 3.557788808304955808e+00
4666 4.294940000000001135e+01 3.824829293184206946e+00
4667 4.429389999999999361e+01 3.489503898049119535e+00
4668 4.406099999999999994e+01 3.584562561875576758e+00
4669 4.322160000000000935e+01 3.423463446861964243e+00
4670 4.318520000000000181e+01 3.734663249611669844e+00
4671 4.299069999999999681e+01 3.884124432932086091e+00
4672 4.308539999999998571e+01 4.035526252175793083e+00
4673 4.192510000000000048e+01 4.055865898239240153e+00
4674 4.264939999999999287e+01 4.411987317751491666e+00
4675 4.397480000000000189e+01 4.668811039011966812e+00
4676 4.593289999999999651e+01 4.336514167450626900e+00
4677 4.458340000000000458e+01 4.294120295473800475e+00
4678 4.297209999999999752e+01 4.436637052374241996e+00
4679 4.258790000000000475e+01 4.527262953982240212e+00
4680 4.247349999999999426e+01 4.145399069148831828e+00
4681 4.286850000000001870e+01 4.238215896164328811e+00
4682 4.184830000000000894e+01 4.459591053056322529e+00
4683 4.368500000000000227e+01 4.257807256088513626e+00
4684 4.274289999999999878e+01 4.185997762123148114e+00
4685 4.338199999999999790e+01 4.253203962896677126e+00
4686 4.200369999999999493e+01 3.990742352056820152e+00
4687 4.180070000000000618e+01 4.096563555042201266e+00
4688 4.239820000000000277e+01 3.709948085620605074e+00
4689 4.186549999999999017e+01 4.120015778185806887e+00
4690 4.048930000000000007e+01 4.405555392966929773e+00
4691 3.928550000000001319e+01 3.789463970339340460e+00
4692 4.032150000000000034e+01 3.836921688346010217e+00
4693 4.085540000000000305e+01 3.823881279799360655e+00
4694 4.071460000000000434e+01 3.989432728095561487e+00
4695 3.966670000000000584e+01 4.344378423952038659e+00
4696 4.108269999999999555e+01 4.602503245028731094e+00
4697 3.949030000000000484e+01 4.024791885365005761e+00
4698 4.044829999999999615e+01 3.965001494388116665e+00
4699 4.083790000000001186e+01 4.173658795888806949e+00
4700 4.199939999999999429e+01 3.912514846233813071e+00
4701 4.127359999999999474e+01 4.481017711636498646e+00
4702 4.287449999999999761e+01 4.714209990284692786e+00
4703 4.161780000000000257e+01 4.658425943170073857e+00
4704 4.065249999999998920e+01 4.856696288888156410e+00
4705 4.105659999999999599e+01 4.562970152433609705e+00
4706 4.166310000000000002e+01 4.479666134267151101e+00
4707 4.190150000000000574e+01 4.243535944527865311e+00
4708 4.276549999999998875e+01 3.993577283902240538e+00
4709 4.083469999999999800e+01 4.059687128400414124e+00
4710 3.687529999999999575e+01 4.099274352919062281e+00
4711 3.883529999999999660e+01 4.227217489141054330e+00
4712 3.963819999999999766e+01 3.882363645770447125e+00
4713 3.882329999999999615e+01 3.911413799446435302e+00
4714 3.978199999999999648e+01 4.368754324747501805e+00
4715 3.889000000000000057e+01 4.320930864987310827e+00
4716 3.855119999999999436e+01 4.097123017191453442e+00
4717 4.041279999999999717e+01 4.485100745579746473e+00
4718 4.062559999999999860e+01 4.212449404087840854e+00
4719 4.214790000000000703e+01 4.211488049905876885e+00
4720 4.071200000000000330e+01 3.963529707218049758e+00
4721 3.981319999999999482e+01 4.232152109506462700e+00
4722 4.151700000000001012e+01 4.060158251841914812e+00
4723 4.096710000000000207e+01 4.390920483736866942e+00
4724 4.206560000000000343e+01 4.651416145863536578e+00
4725 4.310920000000000840e+01 4.201545514212597254e+00
4726 4.345060000000000144e+01 4.641425658351106875e+00
4727 4.256510000000000105e+01 4.507574980463441960e+00
4728 4.267320000000000135e+01 4.613554976154506271e+00
4729 4.382400000000000517e+01 4.598430528995734790e+00
4730 4.376749999999999829e+01 4.153493528645493704e+00
4731 4.307549999999999812e+01 4.000098479100233639e+00
4732 4.438820000000000476e+01 4.210113866393638382e+00
4733 4.467020000000000124e+01 3.758632603487602974e+00
4734 4.263369999999999038e+01 3.737275468907797826e+00
4735 4.280270000000000863e+01 3.678663828144670411e+00
4736 4.298420000000000130e+01 3.573239979066617167e+00
4737 4.293059999999999832e+01 3.379976009086455235e+00
4738 4.036899999999999267e+01 3.719774463593189306e+00
4739 4.129820000000000135e+01 3.876757326426300221e+00
4740 4.124190000000001532e+01 3.482374910100864085e+00
4741 4.075829999999999842e+01 3.645402035509937466e+00
4742 4.118720000000000425e+01 3.959227517837286214e+00
4743 4.132319999999999993e+01 3.751802447890880021e+00
4744 4.070020000000000238e+01 3.815985295831208823e+00
4745 4.000979999999999137e+01 3.364100846883160578e+00
4746 3.866159999999999286e+01 3.714557623997775782e+00
4747 4.051599999999999824e+01 3.654479194084979898e+00
4748 4.007029999999999603e+01 3.977012305801931991e+00
4749 4.206759999999999877e+01 3.671270338997115967e+00
4750 4.290199999999999392e+01 3.822070759418250585e+00
4751 4.145830000000000126e+01 3.789591501798049933e+00
4752 4.316199999999999193e+01 3.919754522926148788e+00
4753 4.169239999999999924e+01 3.905454584552225938e+00
4754 4.272209999999999752e+01 3.617698838281042217e+00
4755 4.267249999999999943e+01 3.679769957823450621e+00
4756 4.464860000000000184e+01 3.617619654137233631e+00
4757 4.273380000000000223e+01 3.628222775409470469e+00
4758 4.257779999999999632e+01 3.610543548830286387e+00
4759 4.049119999999999919e+01 3.910481563439469177e+00
4760 4.086140000000000327e+01 4.238000520528518500e+00
4761 4.122409999999999997e+01 4.513452352080388863e+00
4762 4.066349999999999909e+01 3.852141531992301804e+00
4763 4.078190000000000026e+01 3.750777621307346710e+00
4764 4.189010000000000389e+01 3.601061116462757283e+00
4765 4.174810000000000088e+01 4.071960798497450185e+00
4766 4.093579999999999330e+01 4.080783864406445360e+00
4767 4.172319999999999851e+01 4.258683620322129215e+00
4768 4.087419999999999476e+01 4.516583219425941209e+00
4769 4.411239999999999384e+01 4.670734750764593990e+00
4770 4.082959999999998502e+01 4.416439540172603095e+00
4771 4.204469999999999885e+01 4.772740085160723567e+00
4772 4.195690000000000452e+01 4.382938814825048546e+00
4773 4.291879999999999029e+01 4.612240401149966473e+00
4774 4.210909999999999798e+01 4.921891477318450114e+00
4775 4.205559999999999121e+01 5.033505921522293036e+00
4776 4.101959999999999695e+01 4.816146197116528249e+00
4777 4.054669999999999419e+01 4.500693012248223823e+00
4778 4.011939999999999884e+01 4.691478586970209363e+00
4779 4.031690000000000396e+01 4.453260464479929404e+00
4780 4.284879999999999711e+01 4.645630412333722425e+00
4781 4.035460000000000491e+01 4.594552830472188099e+00
4782 3.812900000000001199e+01 4.693844088803973413e+00
4783 3.919159999999999400e+01 4.588342192121245944e+00
4784 3.924969999999999715e+01 4.381683254241456993e+00
4785 3.885379999999999967e+01 4.519802452320233144e+00
4786 3.833259999999999934e+01 4.660502129813910877e+00
4787 3.853010000000000446e+01 4.363698003356786259e+00
4788 3.880969999999999942e+01 4.817035982894460666e+00
4789 4.037089999999999890e+01 4.686871676769057693e+00
4790 3.950800000000000267e+01 4.581818382476546603e+00
4791 4.071529999999999205e+01 4.654411114254949133e+00
4792 3.998169999999999646e+01 4.814832987809650078e+00
4793 4.009779999999999234e+01 4.573378329856386593e+00
4794 3.807339999999999236e+01 4.636657209887312447e+00
4795 3.961849999999999739e+01 4.561024814940167538e+00
4796 4.160969999999999658e+01 4.639879863800355331e+00
4797 3.958889999999999532e+01 4.792319106080061175e+00
4798 4.068649999999999523e+01 4.488320854451027131e+00
4799 4.111739999999999640e+01 4.878622504560072848e+00
4800 4.146490000000000009e+01 4.656922677530731747e+00
4801 3.970460000000000633e+01 4.601549986906586120e+00
4802 4.094650000000000034e+01 4.763601984055762628e+00
4803 4.124680000000000746e+01 4.572884625485318821e+00
4804 4.141040000000000276e+01 5.085636002704086778e+00
4805 3.876530000000000342e+01 4.609596637505282146e+00
4806 4.171670000000000300e+01 4.437303545003428162e+00
4807 4.083609999999999474e+01 4.441045637516011446e+00
4808 4.296990000000001686e+01 4.268205447784817252e+00
4809 4.255769999999999698e+01 4.502475675725523097e+00
4810 4.014240000000000208e+01 4.649726636265834934e+00
4811 4.039939999999999998e+01 4.489325909532520420e+00
4812 3.964739999999999043e+01 4.106622806151059457e+00
4813 4.016179999999999950e+01 4.291775325899527260e+00
4814 4.078690000000000282e+01 4.607190253777241118e+00
4815 3.884130000000000393e+01 4.523953278991727167e+00
4816 4.131159999999999854e+01 4.752246136512712660e+00
4817 4.110580000000000211e+01 4.590083189660073337e+00
4818 4.160809999999999320e+01 4.463270599515560377e+00
4819 4.140109999999999957e+01 4.565518781529651626e+00
4820 4.183579999999999188e+01 4.736252357930265333e+00
4821 4.169970000000000709e+01 4.306484502526393143e+00
4822 4.360670000000000357e+01 4.526287525168943837e+00
4823 4.318619999999999948e+01 4.308551690301509751e+00
4824 4.210500000000000398e+01 4.307471974371974710e+00
4825 4.350759999999999650e+01 4.600132803735126785e+00
4826 4.243619999999999948e+01 4.349038554439360382e+00
4827 4.116429999999999723e+01 4.131112169924703537e+00
4828 4.116960000000000264e+01 4.525537466644156126e+00
4829 4.266880000000000450e+01 4.781561959025522945e+00
4830 4.133410000000000650e+01 4.739275708850457569e+00
4831 4.129429999999999978e+01 4.616734062137432204e+00
4832 4.377470000000000994e+01 4.533988559811327868e+00
4833 4.099069999999999681e+01 4.731068129978684311e+00
4834 4.105600000000000449e+01 4.525330017799806370e+00
4835 4.216260000000000474e+01 4.380292877422696129e+00
4836 4.210960000000000036e+01 4.448631601065657470e+00
4837 4.130569999999998743e+01 4.483930593854013047e+00
4838 4.257070000000000221e+01 4.445257111855286603e+00
4839 4.223329999999999984e+01 4.210259236733529420e+00
4840 4.309730000000000416e+01 4.057590223334534230e+00
4841 4.059169999999998879e+01 4.165602943212423526e+00
4842 4.287369999999999948e+01 4.285534244467076093e+00
4843 4.211350000000001614e+01 3.882426553394152435e+00
4844 4.323160000000000025e+01 4.044332377784991550e+00
4845 4.347890000000000299e+01 4.266751091228547565e+00
4846 4.086960000000000548e+01 4.495272595961227857e+00
4847 4.043489999999999185e+01 4.855179080579829609e+00
4848 4.166219999999999857e+01 4.400929746996650849e+00
4849 4.078640000000000043e+01 4.505715027828546049e+00
4850 4.006619999999999493e+01 4.255092504047356172e+00
4851 3.963080000000000069e+01 4.229696829324768537e+00
4852 3.999730000000000274e+01 4.267901865144042794e+00
4853 4.056139999999999901e+01 4.089858574816493508e+00
4854 4.005599999999999739e+01 3.843366945791150346e+00
4855 4.203329999999998989e+01 3.856351520608565231e+00
4856 4.069729999999999848e+01 4.024452308140823220e+00
4857 4.172979999999999734e+01 3.871776934173765117e+00
4858 4.293469999999999231e+01 3.823536975171025976e+00
4859 4.219590000000000884e+01 3.724684465092312102e+00
4860 4.190299999999999869e+01 3.846756953590907635e+00
4861 4.291239999999999100e+01 3.781456287199416177e+00
4862 4.168800000000000239e+01 3.749734079904866846e+00
4863 4.082659999999999911e+01 4.007621829963500915e+00
4864 4.086260000000000758e+01 3.791594447195005824e+00
4865 4.142790000000000106e+01 3.812458590529213431e+00
4866 4.015669999999999362e+01 3.754260230791147013e+00
4867 3.947379999999999711e+01 3.831512400867312707e+00
4868 3.914809999999999945e+01 3.488409003328021285e+00
4869 3.898009999999999309e+01 3.198467868292567129e+00
4870 3.894159999999998689e+01 3.431660254454103942e+00
4871 4.133610000000000184e+01 3.346787769563525750e+00
4872 4.025209999999999866e+01 3.685495785440542349e+00
4873 4.118960000000000576e+01 3.359137654517897253e+00
4874 3.913150000000000261e+01 3.486719934623370154e+00
4875 3.985549999999999926e+01 3.090445159277219300e+00
4876 3.873490000000000322e+01 3.434989365995184674e+00
4877 3.904059999999999775e+01 3.369699069946751280e+00
4878 4.099909999999999854e+01 3.455704501906955439e+00
4879 4.166750000000000398e+01 3.724054014444473371e+00
4880 4.008959999999999013e+01 3.471124962025999849e+00
4881 3.920359999999999445e+01 3.631743708193075904e+00
4882 4.134830000000000183e+01 3.657910925719761508e+00
4883 4.144960000000000377e+01 3.770921127788275484e+00
4884 4.042490000000000805e+01 3.772973287011186283e+00
4885 4.074009999999999110e+01 3.566644877822853665e+00
4886 4.008959999999999724e+01 3.492091687227012464e+00
4887 3.942000000000000171e+01 3.458878965792240745e+00
4888 4.042340000000000089e+01 3.317586965250496789e+00
4889 4.256470000000000198e+01 3.677757376513572929e+00
4890 4.421880000000000166e+01 3.823432405313319737e+00
4891 4.264620000000000033e+01 3.546368206771541409e+00
4892 4.231210000000000093e+01 3.835012240462863709e+00
4893 4.194100000000001671e+01 3.603551407986294031e+00
4894 4.239750000000000796e+01 3.251336499426043858e+00
4895 4.228930000000000433e+01 3.344450241893277553e+00
4896 4.107829999999999160e+01 3.573223789591129851e+00
4897 4.013929999999999865e+01 3.431406300702381174e+00
4898 3.932909999999999684e+01 3.239530710535091895e+00
4899 4.025860000000000127e+01 3.338614158898868478e+00
4900 4.015830000000001121e+01 3.543636866342260827e+00
4901 4.115409999999999258e+01 3.684219464757765294e+00
4902 4.125619999999999976e+01 3.664305764807298083e+00
4903 3.979389999999999361e+01 3.358980552861239754e+00
4904 4.079269999999998930e+01 3.706312845740359130e+00
4905 3.883990000000000009e+01 3.801340235298598103e+00
4906 4.061879999999999313e+01 3.642570807547878875e+00
4907 4.031909999999999172e+01 3.764952430575982500e+00
4908 4.020629999999999882e+01 3.988193497123729170e+00
4909 4.019450000000000500e+01 4.027046204415836606e+00
4910 3.857629999999999626e+01 4.160588730035690297e+00
4911 4.029899999999999949e+01 4.281876115676397809e+00
4912 3.896699999999999875e+01 4.298700516435169483e+00
4913 3.799779999999999802e+01 4.181610151365140915e+00
4914 3.882139999999999702e+01 4.425159850446082288e+00
4915 3.765550000000000352e+01 4.448489305651976089e+00
4916 3.818740000000000379e+01 4.561647467965932456e+00
4917 3.829190000000001248e+01 4.234885120578832485e+00
4918 3.908639999999999759e+01 4.138843749406348138e+00
4919 4.038300000000000267e+01 4.040195438342060186e+00
4920 4.104279999999999973e+01 3.986908502586934855e+00
4921 4.074849999999999284e+01 4.073092266632317937e+00
4922 4.041499999999999915e+01 4.270063534656130422e+00
4923 4.057639999999999247e+01 4.562393465276751492e+00
4924 4.090020000000000522e+01 4.408661783126484934e+00
4925 4.217419999999999902e+01 4.359833536730502779e+00
4926 3.975140000000000384e+01 4.442640373921795671e+00
4927 3.905570000000000874e+01 4.701881457512513407e+00
4928 4.073349999999999227e+01 4.303044809492459599e+00
4929 3.947829999999999728e+01 4.309976453589972500e+00
4930 4.022560000000000002e+01 3.977947061236486448e+00
4931 4.077599999999999625e+01 4.047021492406482679e+00
4932 3.961170000000001323e+01 3.602040978459295495e+00
4933 4.046779999999999688e+01 3.532997136709850494e+00
4934 3.920980000000000132e+01 3.623977763176810196e+00
4935 3.990699999999999648e+01 3.230094250946866197e+00
4936 3.986630000000000251e+01 3.158600625356108527e+00
4937 4.025680000000000547e+01 3.676367261033641753e+00
4938 4.119650000000000034e+01 3.522688203985700373e+00
4939 4.123969999999999914e+01 3.459634551582001727e+00
4940 3.871149999999998670e+01 3.673019304672927365e+00
4941 4.174580000000000979e+01 3.346609908250437027e+00
4942 4.221509999999999962e+01 3.889597155811896911e+00
4943 4.138970000000000482e+01 3.250736904226485979e+00
4944 4.093679999999999808e+01 3.535663169477544887e+00
4945 4.099510000000000787e+01 3.645697031364509844e+00
4946 4.134810000000000940e+01 3.577892782700453633e+00
4947 4.253829999999999956e+01 3.784899976287352530e+00
4948 4.104670000000000840e+01 3.526523934485628509e+00
4949 4.113870000000000715e+01 3.607010899692430606e+00
4950 4.192040000000001498e+01 3.573237840110842889e+00
4951 4.129270000000000351e+01 3.544406579457271889e+00
4952 4.107439999999999714e+01 3.242103723201958054e+00
4953 4.079890000000000327e+01 3.283392080531961188e+00
4954 4.142039999999999367e+01 3.312818877029047204e+00
4955 4.119700000000000273e+01 3.331288226797555208e+00
4956 4.078189999999999316e+01 3.243702147932205015e+00
4957 4.124929999999999097e+01 3.160835127066895733e+00
4958 4.118509999999999138e+01 3.469765210284406987e+00
4959 3.896809999999999974e+01 3.519764085063088466e+00
4960 3.916729999999999734e+01 3.545932379572402038e+00
4961 3.951919999999999789e+01 3.453983705520336844e+00
4962 3.896210000000000662e+01 3.480141586846718482e+00
4963 4.030120000000000147e+01 3.483654092759497445e+00
4964 4.055890000000000128e+01 4.017699873621721096e+00
4965 4.009660000000000224e+01 3.536749534813004026e+00
4966 4.089829999999999188e+01 3.865663870604892693e+00
4967 4.173219999999999885e+01 4.136169741197766037e+00
4968 4.037650000000000006e+01 4.105779508509924014e+00
4969 4.100649999999999551e+01 3.593812651279975068e+00
4970 3.978229999999999933e+01 4.251228784775055836e+00
4971 4.002740000000000009e+01 3.696945984457982171e+00
4972 4.068689999999999429e+01 4.065262958837965179e+00
4973 4.018429999999999325e+01 4.038745511975221802e+00
4974 4.078760000000000474e+01 4.317416424437189093e+00
4975 4.201730000000000587e+01 4.302713755352544744e+00
4976 4.188339999999999463e+01 3.672757149880726324e+00
4977 4.092989999999999640e+01 3.835119176049161638e+00
4978 4.226450000000000529e+01 3.447780178970231368e+00
4979 4.093179999999999552e+01 3.898077873516638370e+00
4980 4.201600000000000534e+01 4.074428528026968088e+00
4981 4.333350000000000080e+01 3.917436599678417064e+00
4982 4.123970000000001335e+01 4.227064590291943702e+00
4983 4.185099999999999909e+01 3.936292160142587537e+00
4984 4.352259999999999707e+01 4.395021191302721064e+00
4985 4.358610000000000184e+01 3.930904797180923449e+00
4986 4.314640000000000697e+01 4.518752186389512815e+00
4987 4.389130000000000109e+01 4.238266932426507871e+00
4988 4.357629999999999626e+01 4.088894196540183934e+00
4989 4.156080000000000041e+01 3.702530198121278371e+00
4990 4.400380000000000535e+01 4.150415128393785125e+00
4991 4.296989999999999554e+01 3.825398017788475435e+00
4992 4.459220000000000539e+01 3.883281323571599497e+00
4993 4.369349999999999312e+01 3.940637475396588929e+00
4994 4.331589999999999918e+01 3.603295786429418168e+00
4995 4.304040000000000532e+01 3.908404383121071302e+00
4996 4.133129999999999171e+01 4.089166438346572896e+00
4997 4.045559999999998979e+01 4.119055245077444027e+00
4998 4.003549999999999898e+01 4.223634147567707942e+00
4999 4.130199999999999960e+01 3.806369263484560950e+00
5000 4.053889999999999816e+01 3.836681416862754546e+00
5001 3.995530000000000115e+01 4.170081743863061519e+00
5002 3.920899999999998897e+01 4.122126240182364398e+00
5003 4.049980000000000047e+01 4.081749911251300489e+00
5004 4.104209999999999781e+01 4.240882526609290437e+00
5005 4.037800000000000011e+01 4.023211008634769215e+00
5006 4.095420000000000016e+01 4.070618207103191999e+00
5007 4.180879999999999797e+01 4.075006743307303836e+00
5008 3.943240000000000123e+01 3.874908173363596386e+00
5009 4.077479999999999905e+01 3.878908143795106511e+00
5010 3.968689999999999429e+01 3.888999378310570076e+00
5011 3.829010000000000247e+01 3.833096915615361144e+00
5012 3.900590000000000401e+01 4.517611974760558979e+00
5013 4.043540000000000134e+01 4.525191128781192340e+00
5014 3.955360000000000298e+01 4.463617301247946756e+00
5015 3.925319999999999965e+01 3.860070173973525698e+00
5016 3.892559999999999576e+01 3.589199203443576014e+00
5017 3.900379999999999825e+01 3.957654517261454341e+00
5018 3.984550000000000125e+01 3.722283565568319297e+00
5019 4.086990000000000833e+01 3.912422583834726630e+00
5020 3.969149999999999778e+01 3.810656010780820946e+00
5021 3.839480000000000359e+01 3.739316707367804415e+00
5022 3.760649999999999693e+01 4.092676567052422776e+00
5023 3.921470000000000056e+01 3.547934566828988334e+00
5024 3.796230000000000615e+01 3.563565136278555645e+00
5025 3.980530000000000257e+01 3.848007679371235668e+00
5026 3.909250000000000114e+01 3.631624767579932911e+00
5027 3.945379999999999399e+01 3.686786539521917039e+00
5028 3.885589999999999122e+01 4.013698391072751726e+00
5029 3.936010000000000275e+01 3.933579127779177398e+00
5030 4.009440000000000026e+01 3.891876940757504677e+00
5031 4.014160000000000394e+01 3.774571371957351484e+00
5032 3.989889999999999759e+01 3.974388728408432492e+00
5033 3.957540000000000191e+01 3.909645619746117351e+00
5034 3.815919999999999845e+01 3.992168743678051968e+00
5035 3.873199999999999932e+01 3.661892361880671132e+00
5036 3.972019999999999129e+01 4.115973420468115762e+00
5037 4.024210000000000775e+01 4.302867992920536011e+00
5038 3.935490000000000066e+01 4.307053189188636111e+00
5039 3.961910000000000309e+01 4.275142393476501823e+00
5040 3.975560000000000116e+01 3.995816975538293292e+00
5041 3.981250000000000000e+01 4.086137845508885924e+00
5042 3.903490000000000748e+01 3.952512022056352770e+00
5043 4.033520000000000749e+01 3.996466001106477872e+00
5044 4.106689999999999685e+01 3.991787824333853152e+00
5045 4.096110000000000184e+01 3.949036220965819410e+00
5046 3.911739999999999640e+01 4.148359513349825001e+00
5047 3.919189999999998975e+01 4.168038211737028043e+00
5048 4.016970000000000596e+01 4.058314666274658755e+00
5049 4.003989999999999583e+01 4.384833288107998328e+00
5050 4.136430000000000007e+01 4.440069133527089207e+00
5051 3.956569999999999965e+01 4.248803384542521933e+00
5052 3.972750000000000625e+01 4.353954406341435046e+00
5053 3.954520000000000834e+01 4.306144667565175332e+00
5054 4.101939999999999742e+01 4.294478564622251859e+00
5055 3.727299999999999613e+01 4.417645758772425602e+00
5056 3.756530000000000058e+01 4.551263915716160291e+00
5057 3.744790000000000418e+01 4.234899037108204034e+00
5058 3.831600000000000250e+01 4.373021127321477408e+00
5059 3.653289999999999793e+01 4.308507738707219481e+00
5060 3.442319999999999425e+01 4.298048826851552207e+00
5061 3.556939999999998747e+01 4.784107798952694779e+00
5062 3.846160000000001133e+01 4.026743298498179691e+00
5063 3.630999999999999517e+01 3.796574238705204163e+00
5064 3.760869999999999180e+01 4.098265317240941563e+00
5065 3.683010000000000872e+01 4.319963753840997178e+00
5066 3.762929999999999353e+01 4.096856530377894323e+00
5067 3.715650000000000119e+01 3.948301722576429196e+00
5068 3.663929999999999865e+01 4.278031280916491319e+00
5069 3.792629999999999058e+01 4.055253016828912926e+00
5070 3.698049999999999216e+01 4.289864967863207923e+00
5071 3.743099999999999739e+01 4.717569057258196530e+00
5072 3.695309999999999917e+01 4.376452926114938080e+00
5073 3.703199999999999648e+01 4.226736906882186950e+00
5074 3.764100000000000534e+01 4.147445317300759271e+00
5075 3.722249999999999659e+01 4.425489315601157436e+00
5076 3.646189999999999287e+01 4.164483938557093978e+00
5077 3.812789999999999679e+01 4.296182995927896542e+00
5078 3.720569999999999311e+01 4.471661714676099741e+00
5079 3.786180000000000234e+01 4.328612499173377870e+00
5080 3.816339999999999577e+01 4.479740526191221761e+00
5081 3.704209999999999070e+01 3.857300581300347808e+00
5082 3.748870000000000147e+01 4.107177958221434722e+00
5083 3.851850000000000307e+01 4.034587918548806940e+00
5084 3.876530000000000342e+01 3.892389461564707887e+00
5085 3.864939999999999998e+01 3.727911733397130778e+00
5086 3.769659999999999656e+01 3.641277586507241093e+00
5087 3.736970000000000169e+01 4.078530382441694968e+00
5088 3.786990000000000833e+01 4.048591108583329934e+00
5089 3.832220000000000226e+01 3.852706518539921188e+00
5090 3.880939999999999657e+01 4.133010447845492763e+00
5091 3.775639999999999930e+01 3.760950543679083768e+00
5092 3.752519999999999811e+01 3.619672647906161167e+00
5093 3.805990000000000606e+01 3.428155631604259401e+00
5094 3.664159999999999684e+01 3.537373542898742063e+00
5095 3.755560000000000542e+01 3.549022951743197485e+00
5096 3.648010000000000019e+01 3.385920290630007656e+00
5097 3.745330000000000581e+01 3.761669363527314847e+00
5098 3.654100000000001103e+01 3.889086906974437152e+00
5099 3.676870000000000260e+01 3.767674033206694251e+00
5100 3.639549999999999841e+01 3.970785802898463945e+00
5101 3.860810000000000741e+01 3.867911376246875754e+00
5102 3.871560000000000912e+01 3.928334901965461867e+00
5103 3.842810000000000770e+01 3.863942255585608887e+00
5104 3.847579999999999956e+01 3.312796052883424824e+00
5105 3.786410000000000764e+01 3.805450456187807973e+00
5106 3.940850000000000364e+01 3.852571995758158785e+00
5107 3.994489999999999696e+01 3.910162571364520279e+00
5108 4.016649999999999920e+01 3.932100114760558984e+00
5109 4.096260000000000190e+01 3.801479478045357574e+00
5110 4.008880000000000621e+01 3.265892228472947689e+00
5111 4.010810000000000031e+01 3.481572404029535051e+00
5112 4.020940000000000225e+01 3.591280114666634660e+00
5113 3.917989999999999640e+01 3.108405024204535572e+00
5114 3.898499999999999943e+01 3.912639899096260976e+00
5115 3.926840000000000686e+01 3.576472223015299434e+00
5116 3.892249999999999943e+01 3.532519064704393141e+00
5117 3.913550000000000040e+01 3.967939087549101185e+00
5118 3.914860000000000184e+01 3.906564119786081868e+00
5119 3.961589999999999634e+01 3.875123503128641733e+00
5120 3.964889999999999048e+01 3.985878878553636984e+00
5121 4.030959999999999610e+01 3.789605207933934850e+00
5122 3.837170000000001835e+01 3.592424404284660255e+00
5123 3.914000000000000057e+01 3.340568123837620362e+00
5124 3.988899999999999579e+01 3.846610882322255787e+00
5125 4.139629999999999654e+01 3.575711088790591852e+00
5126 4.039819999999999567e+01 3.737648414177020317e+00
5127 4.033749999999999858e+01 3.787816653759788377e+00
5128 4.049289999999999168e+01 3.603590700190575369e+00
5129 3.939249999999999829e+01 3.875305002512706043e+00
5130 3.878980000000000672e+01 3.929980255421138047e+00
5131 3.914870000000000516e+01 3.893346597787049834e+00
5132 3.895770000000000266e+01 4.138755549739559392e+00
5133 3.881369999999999720e+01 4.380301478266078519e+00
5134 3.844539999999999935e+01 4.226732850796226515e+00
5135 3.918920000000000670e+01 3.902381780144019263e+00
5136 3.821470000000000056e+01 4.119535131601622879e+00
5137 3.941279999999999717e+01 4.217344022960421768e+00
5138 3.610710000000000264e+01 4.161642656992547984e+00
5139 3.701030000000000797e+01 4.441552286138259475e+00
5140 3.782690000000000197e+01 4.356701782828382719e+00
5141 3.840620000000000545e+01 4.232602338750948157e+00
5142 3.911490000000000578e+01 4.315051989779496999e+00
5143 3.823550000000000182e+01 4.654652651111574002e+00
5144 3.683689999999999998e+01 4.409588823745361985e+00
5145 3.813690000000000424e+01 4.343204425824323422e+00
5146 3.723390000000000555e+01 4.501591633466989428e+00
5147 3.904759999999998854e+01 4.511981558251318525e+00
5148 3.800169999999999959e+01 4.392375651114099000e+00
5149 3.821620000000000061e+01 3.958112025701142400e+00
5150 4.021139999999999048e+01 4.504633989793177307e+00
5151 3.832639999999999247e+01 4.282236114695218809e+00
5152 3.684900000000000375e+01 4.083504983467022065e+00
5153 3.782450000000000045e+01 4.170310932352645494e+00
5154 3.746229999999999905e+01 4.234323252953179129e+00
5155 3.842949999999999022e+01 4.471977929563158760e+00
5156 3.789529999999999887e+01 4.482488095968576225e+00
5157 3.943050000000000210e+01 4.991742544693185124e+00
5158 3.799189999999998690e+01 4.612220799625706746e+00
5159 3.792190000000000794e+01 4.310081884894994886e+00
5160 3.745190000000000907e+01 4.434160525341860115e+00
5161 3.729699999999999704e+01 4.597493041865316599e+00
5162 3.890130000000000621e+01 4.417346884782765493e+00
5163 3.678370000000001028e+01 4.466914529124101918e+00
5164 3.626240000000000663e+01 4.205321889225603016e+00
5165 3.758739999999999526e+01 4.443044994370414891e+00
5166 3.842090000000000316e+01 4.250518570068833490e+00
5167 3.724419999999999220e+01 4.539714813509764468e+00
5168 3.594469999999999743e+01 4.481892612557779820e+00
5169 3.789770000000000039e+01 4.371159295941980716e+00
5170 3.683399999999999608e+01 4.669126329411103171e+00
5171 3.765589999999999549e+01 4.401288909455956855e+00
5172 3.826530000000000342e+01 4.589148349149327011e+00
5173 3.749249999999999261e+01 4.607314849508333587e+00
5174 3.670599999999999596e+01 4.644342999822471008e+00
5175 3.629139999999999588e+01 4.788602444555195348e+00
5176 3.607220000000000226e+01 4.569039190902174141e+00
5177 3.806959999999999411e+01 4.741885675762333108e+00
5178 3.825380000000000535e+01 4.486435441193821205e+00
5179 3.898779999999999291e+01 4.440329549481659477e+00
5180 3.666570000000000107e+01 4.528589291435026531e+00
5181 3.585190000000000055e+01 4.734659746433738547e+00
5182 3.746079999999999899e+01 4.737981446565615151e+00
5183 3.732480000000000331e+01 4.488906277480071871e+00
5184 3.685519999999998930e+01 4.164301344523472892e+00
5185 3.559969999999999857e+01 4.422130003799073172e+00
5186 3.615679999999999694e+01 4.486240587396087776e+00
5187 3.545260000000000389e+01 4.379107763232140016e+00
5188 3.554639999999999844e+01 4.466287579410890274e+00
5189 3.598999999999999488e+01 4.421553093653857403e+00
5190 3.649330000000000496e+01 4.492823155934360990e+00
5191 3.700799999999999557e+01 4.723829946134809887e+00
5192 3.592640000000000811e+01 4.582266700225991585e+00
5193 3.808520000000000039e+01 4.585969692224317384e+00
5194 3.605550000000000210e+01 4.527942241515454214e+00
5195 3.659149999999999636e+01 4.545048807493709653e+00
5196 3.591709999999999070e+01 4.795523766440950908e+00
5197 3.684269999999999357e+01 4.833200593861173289e+00
5198 3.619610000000000127e+01 4.960615631602593112e+00
5199 3.634360000000000213e+01 4.803157486695600831e+00
5200 3.586850000000000449e+01 5.247096544042238797e+00
5201 3.581060000000000798e+01 4.828994690616257301e+00
5202 3.840160000000000196e+01 4.793559699430058885e+00
5203 3.575369999999999493e+01 4.825120699060283513e+00
5204 3.537019999999999698e+01 4.696378018004939037e+00
5205 3.730380000000000251e+01 4.160790339346601030e+00
5206 3.666910000000000025e+01 4.506250474008297147e+00
5207 3.650799999999999557e+01 4.105477411946142574e+00
5208 3.862190000000000367e+01 4.216127624313571687e+00
5209 3.796720000000000539e+01 4.435933871012957219e+00
5210 3.915559999999999974e+01 4.173383825147165993e+00
5211 3.712180000000000035e+01 4.540031149452611103e+00
5212 3.895229999999999393e+01 4.613280640769645835e+00
5213 3.815849999999999653e+01 4.292493809255873316e+00
5214 3.802530000000000143e+01 4.433469918754383343e+00
5215 3.929250000000000398e+01 4.508875540808372051e+00
5216 4.041649999999999920e+01 4.437047436359002894e+00
5217 3.956269999999999243e+01 4.498284359675364108e+00
5218 3.939329999999999643e+01 4.675929000797594881e+00
5219 3.968930000000000291e+01 3.882578041778426137e+00
5220 3.843430000000000035e+01 3.980087500357246455e+00
5221 3.797849999999999682e+01 3.872410992198529467e+00
5222 3.742020000000000124e+01 4.543224243640192839e+00
5223 3.638609999999999189e+01 4.156187972710088552e+00
5224 3.730209999999999582e+01 4.419664634845045903e+00
5225 3.717069999999999652e+01 4.436016897003436377e+00
5226 3.884390000000000498e+01 4.388715705590873206e+00
5227 3.649089999999999634e+01 4.379217996914517741e+00
5228 3.726080000000000325e+01 4.490739644869206515e+00
5229 3.740789999999999793e+01 4.273585819250620865e+00
5230 3.810909999999999798e+01 4.213019056982771460e+00
5231 3.838250000000000739e+01 4.290492700436629114e+00
5232 3.693929999999999580e+01 3.952418116862131736e+00
5233 3.857849999999999824e+01 4.091258513281701426e+00
5234 3.743240000000000123e+01 3.936846840048518370e+00
5235 3.835660000000000736e+01 4.325808061160365092e+00
5236 3.804910000000000991e+01 4.173879785583193502e+00
5237 3.830270000000000152e+01 4.171835183765053578e+00
5238 3.800639999999999930e+01 4.109214148958410640e+00
5239 3.762760000000000815e+01 3.654462644767353829e+00
5240 3.908680000000000376e+01 3.827227219280297632e+00
5241 3.945000000000000284e+01 4.418687874245022407e+00
5242 3.943070000000000164e+01 4.201138068488108779e+00
5243 3.823550000000000182e+01 4.251471768987769906e+00
5244 3.851279999999998438e+01 4.668328819609860680e+00
5245 3.672100000000000364e+01 4.348659894726190522e+00
5246 3.923590000000000089e+01 4.035576706556325277e+00
5247 3.884389999999999787e+01 3.940316308940183809e+00
5248 3.728660000000000707e+01 4.113111354194048275e+00
5249 3.876730000000000587e+01 4.113672552658997894e+00
5250 3.790810000000000457e+01 4.427917246798996231e+00
5251 3.792090000000000316e+01 4.454687456432830039e+00
5252 3.797080000000001121e+01 4.158515826349588274e+00
5253 3.615720000000000312e+01 4.755815227487290464e+00
5254 3.538320000000000221e+01 4.253104012130433986e+00
5255 3.626099999999999568e+01 4.455485084701776621e+00
5256 3.605989999999999185e+01 4.218520788676997313e+00
5257 3.493509999999999849e+01 4.501773072301623380e+00
5258 3.536530000000000484e+01 4.264963010449210223e+00
5259 3.503949999999999676e+01 4.353726214692422047e+00
5260 3.647060000000000457e+01 4.783360655647867610e+00
5261 3.642219999999999658e+01 4.933305400844346877e+00
5262 3.772780000000000200e+01 4.784822536730071185e+00
5263 3.827230000000000132e+01 4.881043680454007827e+00
5264 3.616060000000000230e+01 4.666685644223317553e+00
5265 3.538299999999999557e+01 4.628790472682901225e+00
5266 3.547630000000000905e+01 4.504726016141270328e+00
5267 3.462830000000000297e+01 4.439579643445987323e+00
5268 3.549779999999999802e+01 4.809716707665846691e+00
5269 3.419629999999999370e+01 4.800669640841785935e+00
5270 3.396920000000000073e+01 4.762111675296999636e+00
5271 3.575650000000000261e+01 5.014776194657145858e+00
5272 3.367330000000000467e+01 4.842416873886426387e+00
5273 3.437859999999999161e+01 4.389650940792445333e+00
5274 3.500979999999999848e+01 4.583767757860339742e+00
5275 3.415550000000000352e+01 4.211343930682935444e+00
5276 3.451170000000000471e+01 4.482354291050629769e+00
5277 3.442309999999999803e+01 4.490953116488747732e+00
5278 3.389399999999999125e+01 5.044321562906155521e+00
5279 3.585759999999999792e+01 4.629269777405502495e+00
5280 3.390989999999999327e+01 4.803955992148553733e+00
5281 3.522899999999999920e+01 5.142294436338704422e+00
5282 3.403439999999999088e+01 4.694000116318703064e+00
5283 3.456689999999999685e+01 4.440518068255099315e+00
5284 3.474149999999999494e+01 4.762401321024929857e+00
5285 3.396299999999999386e+01 4.677875793562714435e+00
5286 3.447100000000000364e+01 4.980967110913301354e+00
5287 3.575289999999999679e+01 4.567057278434330847e+00
5288 3.400710000000000122e+01 4.625741054631138383e+00
5289 3.333779999999999433e+01 5.135535090718395423e+00
5290 3.207189999999999941e+01 4.725196974148272666e+00
5291 3.378670000000000329e+01 4.980657251859437196e+00
5292 3.265800000000000125e+01 4.745493231477629692e+00
5293 3.320899999999999608e+01 4.387109384321298045e+00
5294 3.279089999999999350e+01 4.593612056377856412e+00
5295 3.451680000000000348e+01 4.511853567880943494e+00
5296 3.357799999999999585e+01 4.124018999713750411e+00
5297 3.469020000000000437e+01 4.441869149130802441e+00
5298 3.536090000000000089e+01 4.431575587136023842e+00
5299 3.468150000000000688e+01 4.396489966154819129e+00
5300 3.523010000000000019e+01 4.610598519118748406e+00
5301 3.595350000000000534e+01 4.306837985401818614e+00
5302 3.597129999999999939e+01 4.348918091951146536e+00
5303 3.512959999999999638e+01 4.564190697374507444e+00
5304 3.593169999999999220e+01 4.713825311835389442e+00
5305 3.602359999999998763e+01 4.447862824098782752e+00
5306 3.658710000000000662e+01 4.456819098247088995e+00
5307 3.709029999999999916e+01 4.626226281808964558e+00
5308 3.607170000000000698e+01 4.489575974465740416e+00
5309 3.426139999999999475e+01 4.372153139129506982e+00
5310 3.627080000000000837e+01 4.582190884064084813e+00
5311 3.564569999999999794e+01 4.030685607995245334e+00
5312 3.394029999999999347e+01 4.511518580311955517e+00
5313 3.518339999999999890e+01 4.183123890347977714e+00
5314 3.535480000000000445e+01 4.487399161875394782e+00
5315 3.562160000000000082e+01 4.509261816750054663e+00
5316 3.427649999999999864e+01 4.127343596370431023e+00
5317 3.476190000000000424e+01 4.306805430304462057e+00
5318 3.510789999999999367e+01 4.380985322333321719e+00
5319 3.285709999999999553e+01 4.493439139957276396e+00
5320 3.352870000000000061e+01 4.552100583302173931e+00
5321 3.481009999999999849e+01 4.903650392768636124e+00
5322 3.554450000000000642e+01 4.515525713856582080e+00
5323 3.548359999999999559e+01 4.424098120747324003e+00
5324 3.422789999999999111e+01 4.515072078549798640e+00
5325 3.598070000000000590e+01 4.301323261567304712e+00
5326 3.439620000000000033e+01 4.639308047327747708e+00
5327 3.617550000000000665e+01 4.610772361817486065e+00
5328 3.540509999999999025e+01 4.572046610053313920e+00
5329 3.543610000000000326e+01 4.600541633818783005e+00
5330 3.699410000000000309e+01 4.440336138683646183e+00
5331 3.549700000000000699e+01 4.849526950126167080e+00
5332 3.488629999999999853e+01 4.551267525700944283e+00
5333 3.535019999999999385e+01 4.791905897239636225e+00
5334 3.560840000000000316e+01 4.492357676320976267e+00
5335 3.552830000000000155e+01 4.732839451164596589e+00
5336 3.690280000000000626e+01 4.960992433777741795e+00
5337 3.760029999999999006e+01 4.601433698370541059e+00
5338 3.609169999999999590e+01 5.349532438494041031e+00
5339 3.588090000000000401e+01 5.000926044694122830e+00
5340 3.677679999999999438e+01 4.666722571355617966e+00
5341 3.433350000000000080e+01 4.713329041399506814e+00
5342 3.459509999999999508e+01 4.590072006461335619e+00
5343 3.551859999999999928e+01 4.767525719070637713e+00
5344 3.669309999999999405e+01 4.463137437330380486e+00
5345 3.520080000000000098e+01 4.428615255133369288e+00
5346 3.501000000000000512e+01 4.357234691865930820e+00
5347 3.540639999999999787e+01 4.269093510571067895e+00
5348 3.543390000000000128e+01 4.318161587354043540e+00
5349 3.454739999999999611e+01 4.454411358642126118e+00
5350 3.543260000000000076e+01 4.502855094492826282e+00
5351 3.725300000000000011e+01 4.681282311503975890e+00
5352 3.692860000000000298e+01 4.502292512931605373e+00
5353 3.783870000000000289e+01 4.496681139518345027e+00
5354 3.720509999999999451e+01 4.236382772425079324e+00
5355 3.694200000000000017e+01 4.347248502213785670e+00
5356 3.799969999999999715e+01 4.024324160713199205e+00
5357 3.780370000000000630e+01 4.331302084881634151e+00
5358 3.789300000000000779e+01 4.321944979982970558e+00
5359 3.767920000000000158e+01 4.515097583441580298e+00
5360 3.562970000000000681e+01 4.285949718615466253e+00
5361 3.630710000000000548e+01 4.649734077826386702e+00
5362 3.489330000000000354e+01 4.131373104731645540e+00
5363 3.618460000000000321e+01 4.347286904725749856e+00
5364 3.663839999999999719e+01 4.624483477319385472e+00
5365 3.723500000000000654e+01 4.593210272783077919e+00
5366 3.695989999999999043e+01 4.656847595154902208e+00
5367 3.600789999999999225e+01 4.708319540398675507e+00
5368 3.630320000000000391e+01 4.574293054451146645e+00
5369 3.699089999999999634e+01 4.211934537062512085e+00
5370 3.761079999999999757e+01 4.485600566033493664e+00
5371 3.671350000000000335e+01 4.258793202598594618e+00
5372 3.622339999999999804e+01 4.570788008866743191e+00
5373 3.748530000000000939e+01 4.474883671169564536e+00
5374 3.656939999999999458e+01 4.618672454504649139e+00
5375 3.514230000000000587e+01 4.628705970409008330e+00
5376 3.619239999999999924e+01 4.556734797198537912e+00
5377 3.632000000000000739e+01 4.419330201512440937e+00
5378 3.619059999999999633e+01 4.671849965698812390e+00
5379 3.663790000000000191e+01 4.918745825360362645e+00
5380 3.442640000000000100e+01 4.550014060637614932e+00
5381 3.579639999999999134e+01 4.559795859684948383e+00
5382 3.552280000000000371e+01 5.159534022370625195e+00
5383 3.401979999999999649e+01 5.214415095482904938e+00
5384 3.427939999999999543e+01 4.398436520173957476e+00
5385 3.447279999999999234e+01 4.297583431185484137e+00
5386 3.390050000000000097e+01 4.690424686795429565e+00
5387 3.636449999999999960e+01 4.630840682046835077e+00
5388 3.506080000000000041e+01 4.594691771816691528e+00
5389 3.587030000000000030e+01 4.792377529003739589e+00
5390 3.332029999999999603e+01 4.908406917778923351e+00
5391 3.386509999999999820e+01 4.877097461041761228e+00
5392 3.505169999999999675e+01 4.889749280944780452e+00
5393 3.318449999999999989e+01 4.552015916327621703e+00
5394 3.440390000000000015e+01 4.844388201259267390e+00
5395 3.462810000000000343e+01 5.060459058672444499e+00
5396 3.317659999999999343e+01 4.716837812772450178e+00
5397 3.276209999999999667e+01 4.745460487086579526e+00
5398 3.432840000000000202e+01 4.703648723278557320e+00
5399 3.605800000000000693e+01 4.633168206529955313e+00
5400 3.559049999999999869e+01 4.589977796514923547e+00
5401 3.491119999999999379e+01 4.845840767916337555e+00
5402 3.469819999999999993e+01 4.718700754233097427e+00
5403 3.723590000000000089e+01 4.870254613929336784e+00
5404 3.647230000000000416e+01 4.809561518527441848e+00
5405 3.525390000000000157e+01 4.426785465154144283e+00
5406 3.673169999999999646e+01 4.345586058347020497e+00
5407 3.629319999999999879e+01 4.537082976759407416e+00
5408 3.534090000000000487e+01 4.785181151691125123e+00
5409 3.392530000000000712e+01 4.761446418946663428e+00
5410 3.438930000000000575e+01 4.578059703684520088e+00
5411 3.385849999999999227e+01 4.701751618546007094e+00
5412 3.241790000000001015e+01 4.764616576861143926e+00
5413 3.398299999999999699e+01 4.629116613350758414e+00
5414 3.557189999999999941e+01 4.554629373999602215e+00
5415 3.492860000000000298e+01 4.474059914887148715e+00
5416 3.430370000000000630e+01 4.487248780767564504e+00
5417 3.409579999999999700e+01 3.949216844894693601e+00
5418 3.441130000000000422e+01 4.204845834332097354e+00
5419 3.422879999999999256e+01 4.426738834401685807e+00
5420 3.431019999999999470e+01 3.961335171126017851e+00
5421 3.374710000000000321e+01 4.170432580020926316e+00
5422 3.523300000000000409e+01 3.973292726442389622e+00
5423 3.510620000000000118e+01 4.273096863868170558e+00
5424 3.593619999999999948e+01 4.391699572830545684e+00
5425 3.451060000000000372e+01 4.160785820250785250e+00
5426 3.447970000000000113e+01 4.487105577151043967e+00
5427 3.584270000000000067e+01 4.615346857008690407e+00
5428 3.484930000000001371e+01 4.090228718604866032e+00
5429 3.601429999999999865e+01 4.718284440397801482e+00
5430 3.693820000000000903e+01 4.552047077744253656e+00
5431 3.606859999999999644e+01 4.652280299165131083e+00
5432 3.711909999999999599e+01 4.429213285054129479e+00
5433 3.638250000000000739e+01 3.992552060086380639e+00
5434 3.562820000000000675e+01 4.172398958393120694e+00
5435 3.613980000000000103e+01 4.159295449712606008e+00
5436 3.478729999999999478e+01 4.065562384283384567e+00
5437 3.459830000000000183e+01 4.156022211261628740e+00
5438 3.585639999999999361e+01 4.052910413764410080e+00
5439 3.661709999999999354e+01 3.607447775713461979e+00
5440 3.421590000000000487e+01 4.030181631700982869e+00
5441 3.399309999999999832e+01 3.974698140047870254e+00
5442 3.221500000000000341e+01 3.999055429723374022e+00
5443 3.316899999999999693e+01 4.148727462728781568e+00
5444 3.356520000000000437e+01 4.079281548017983816e+00
5445 3.220959999999999468e+01 4.280213732046566300e+00
5446 3.357739999999999725e+01 3.759173970701541023e+00
5447 3.211439999999999628e+01 4.103585478822148858e+00
5448 3.331949999999999079e+01 4.427712401737493586e+00
5449 3.348909999999999343e+01 4.165191096996630371e+00
5450 3.367719999999999914e+01 4.022631259263021342e+00
5451 3.326970000000000027e+01 3.837057694445054512e+00
5452 3.374070000000000391e+01 3.972626543044286862e+00
5453 3.434969999999999857e+01 4.118074926528171531e+00
5454 3.390440000000000254e+01 4.038842986797084755e+00
5455 3.421699999999999875e+01 3.931918321888184131e+00
5456 3.477109999999999701e+01 4.270912570458449409e+00
5457 3.481400000000000006e+01 3.984538717342321679e+00
5458 3.497160000000000224e+01 4.016251186367704840e+00
5459 3.580879999999999797e+01 3.716308925264422136e+00
5460 3.558659999999999712e+01 3.930679339757951141e+00
5461 3.555349999999999966e+01 4.154482554121512017e+00
5462 3.532470000000000709e+01 4.204860316407668996e+00
5463 3.484099999999999397e+01 4.021109175339559805e+00
5464 3.630319999999998970e+01 4.354425237387823167e+00
5465 3.492620000000000147e+01 4.113168599510601098e+00
5466 3.495440000000000680e+01 3.945105286554465795e+00
5467 3.590360000000001151e+01 3.899305305051144810e+00
5468 3.446919999999999362e+01 4.325023002019758422e+00
5469 3.519000000000000483e+01 4.263197375210300955e+00
5470 3.596800000000000352e+01 4.335523595830149901e+00
5471 3.478959999999999297e+01 4.311277268049458655e+00
5472 3.528279999999999461e+01 4.390139605752872320e+00
5473 3.449710000000000321e+01 4.467346437707735873e+00
5474 3.394850000000000279e+01 4.344789468144572453e+00
5475 3.399239999999999640e+01 3.854632819348685402e+00
5476 3.482670000000000243e+01 3.873240481883354569e+00
5477 3.459910000000000707e+01 4.186950247435476946e+00
5478 3.374239999999999640e+01 4.011717573808006421e+00
5479 3.446579999999999444e+01 4.056620079327123207e+00
5480 3.529090000000000771e+01 3.925503635777198408e+00
5481 3.360680000000000689e+01 4.273339139127620534e+00
5482 3.372129999999999939e+01 4.002090538768457328e+00
5483 3.355089999999999861e+01 4.315135446831304122e+00
5484 3.220010000000000616e+01 4.536263314061474539e+00
5485 3.413889999999999247e+01 4.686206646585274527e+00
5486 3.491910000000000025e+01 4.722252330668067266e+00
5487 3.322519999999999385e+01 4.807320862809138617e+00
5488 3.452620000000000289e+01 5.028655260405111349e+00
5489 3.325180000000000291e+01 4.381521236739587266e+00
5490 3.630879999999999797e+01 4.563815295123148985e+00
5491 3.616910000000000025e+01 4.436084023606855276e+00
5492 3.661850000000000449e+01 4.349128011739824551e+00
5493 3.506400000000000716e+01 4.547512317740326715e+00
5494 3.452450000000000330e+01 4.387365801081554828e+00
5495 3.471179999999999666e+01 4.376504023532938881e+00
5496 3.472350000000000136e+01 4.320793541989711883e+00
5497 3.628170000000000073e+01 4.376924235179311395e+00
5498 3.680530000000000257e+01 4.083144627673626736e+00
5499 3.585170000000000101e+01 4.600953555568670694e+00
5500 3.575329999999999586e+01 4.517896318033426617e+00
5501 3.570949999999999847e+01 4.656959854078624339e+00
5502 3.605730000000000501e+01 4.629398514980104018e+00
5503 3.472080000000000410e+01 4.704385721643156160e+00
5504 3.304059999999999775e+01 4.503357014716908857e+00
5505 3.352929999999999922e+01 4.394390915758405569e+00
5506 3.487779999999999347e+01 4.386214261524395752e+00
5507 3.378240000000000265e+01 4.187413255459746964e+00
5508 3.418249999999999034e+01 4.415492371468894284e+00
5509 3.378850000000000620e+01 4.725590256518226617e+00
5510 3.412040000000000362e+01 4.395018683919330371e+00
5511 3.284099999999999397e+01 4.701744534744523918e+00
5512 3.482369999999999521e+01 4.460318397883720642e+00
5513 3.428380000000000649e+01 4.469918732818304541e+00
5514 3.265829999999999700e+01 4.767800658637061595e+00
5515 3.321589999999999776e+01 4.794824696951912379e+00
5516 3.381829999999999359e+01 4.655467638218527604e+00
5517 3.319590000000000884e+01 4.730332803778186879e+00
5518 3.375759999999999650e+01 4.808706650649424041e+00
5519 3.435699999999999221e+01 4.618231082351769601e+00
5520 3.476400000000000290e+01 4.689372818405463050e+00
5521 3.352589999999999293e+01 4.692183132029268400e+00
5522 3.329189999999999827e+01 4.448241940868324029e+00
5523 3.393610000000000326e+01 4.770451899401146001e+00
5524 3.381240000000000379e+01 4.603179813129180786e+00
5525 3.351689999999999969e+01 4.865120646448554353e+00
5526 3.388119999999999266e+01 5.083881358568470787e+00
5527 3.263470000000000226e+01 4.998528626556018928e+00
5528 3.333909999999999485e+01 4.767486713615467053e+00
5529 3.418029999999999546e+01 4.797017820531834786e+00
5530 3.193920000000000670e+01 4.487224801366653359e+00
5531 3.138710000000000377e+01 4.554641756988139889e+00
5532 3.268380000000000507e+01 4.542146168718042887e+00
5533 3.280129999999999768e+01 4.552259515943703150e+00
5534 3.315540000000000020e+01 4.748971792082998356e+00
5535 3.209540000000000504e+01 4.709421832029914157e+00
5536 3.184839999999999804e+01 4.517733590197633653e+00
5537 3.237270000000000181e+01 4.817856704023065539e+00
5538 3.258129999999999882e+01 4.809454451442491951e+00
5539 3.186159999999999926e+01 4.788501226062283678e+00
5540 3.277880000000000393e+01 5.584383266574742599e+00
5541 3.301650000000000063e+01 5.640364615208843801e+00
5542 3.250490000000000634e+01 5.568940800053453266e+00
5543 3.323250000000000171e+01 5.449606119023649775e+00
5544 3.235460000000000491e+01 4.900383784154054290e+00
5545 3.377929999999999922e+01 5.086447385012450972e+00
5546 3.453340000000000032e+01 5.042947077057224448e+00
5547 3.350779999999999603e+01 4.940780251944017820e+00
5548 3.350280000000000058e+01 4.610843213339616220e+00
5549 3.117319999999999780e+01 4.310631693615216697e+00
5550 3.190579999999999217e+01 4.512259526888938943e+00
5551 3.282119999999999749e+01 4.424178083893097302e+00
5552 3.565690000000000026e+01 4.429296174845389622e+00
5553 3.485470000000000113e+01 4.608370362774675932e+00
5554 3.464419999999999789e+01 4.361544622951826433e+00
5555 3.334259999999999735e+01 4.393084240257635109e+00
5556 3.463210000000000122e+01 4.744259514876899786e+00
5557 3.235599999999999454e+01 4.868307123631375966e+00
5558 3.205749999999999744e+01 4.951256694264598579e+00
5559 3.219919999999999760e+01 5.029068358851368714e+00
5560 3.279480000000000217e+01 5.179491817543491194e+00
5561 3.164379999999999882e+01 4.682026283352112017e+00
5562 3.222979999999999734e+01 4.625401496951372593e+00
5563 3.314650000000000318e+01 4.793088865491646366e+00
5564 3.275040000000000617e+01 4.468285129890436913e+00
5565 3.358749999999999858e+01 4.685441437314097790e+00
5566 3.263960000000000150e+01 4.416777324248982950e+00
5567 3.332320000000000704e+01 4.234318623816586857e+00
5568 3.399919999999999476e+01 4.195097304950148320e+00
5569 3.262730000000000530e+01 4.377042734598326490e+00
5570 3.243550000000000466e+01 4.363180799886705152e+00
5571 3.208509999999999707e+01 4.476177492515237333e+00
5572 3.334660000000000935e+01 4.176761332898972334e+00
5573 3.292799999999999727e+01 4.244398715954946333e+00
5574 3.186200000000000188e+01 4.553491539467268368e+00
5575 3.130950000000000344e+01 4.490107568032195573e+00
5576 3.254950000000000188e+01 4.352379912473175239e+00
5577 3.233629999999999427e+01 4.397603838512513796e+00
5578 3.294330000000000069e+01 4.773463027038126860e+00
5579 3.305980000000000274e+01 4.376689644925716216e+00
5580 3.366850000000000165e+01 4.417008791308887794e+00
5581 3.273709999999999809e+01 4.239494147242097277e+00
5582 3.399649999999999750e+01 4.447992614933166777e+00
5583 3.445000000000000284e+01 4.531389140208551325e+00
5584 3.469810000000000372e+01 4.024476815003410479e+00
5585 3.457809999999999206e+01 4.101546933109506021e+00
5586 3.580669999999999220e+01 4.478144666097779947e+00
5587 3.548600000000000421e+01 4.934045039316118597e+00
5588 3.487950000000000728e+01 4.267831261015364142e+00
5589 3.472930000000000206e+01 3.997415198662755742e+00
5590 3.440149999999999864e+01 3.997689698125655777e+00
5591 3.344289999999999452e+01 3.853813351019999889e+00
5592 3.471540000000000248e+01 3.874008900609290151e+00
5593 3.400089999999999435e+01 4.219470417540571283e+00
5594 3.438089999999999691e+01 4.433238452249099737e+00
5595 3.233229999999999649e+01 4.180520380347402920e+00
5596 3.269129999999999825e+01 4.344730260959821067e+00
5597 3.349540000000000362e+01 4.501892297912067242e+00
5598 3.468480000000000274e+01 4.293393185814688096e+00
5599 3.331280000000000285e+01 4.501337907555930329e+00
5600 3.377049999999999841e+01 4.479701982554195716e+00
5601 3.548020000000000351e+01 4.763102273518804886e+00
5602 3.342960000000000775e+01 4.461694929284161226e+00
5603 3.502830000000000155e+01 4.587915140943650272e+00
5604 3.563210000000000122e+01 4.463952955005237477e+00
5605 3.572669999999999391e+01 4.408841082472807038e+00
5606 3.586260000000000048e+01 4.587467128165605423e+00
5607 3.604769999999999186e+01 4.577151750870840807e+00
5608 3.470300000000001006e+01 4.808713428766576037e+00
5609 3.538660000000000139e+01 4.863142001011279802e+00
5610 3.726619999999999777e+01 4.603037644642936854e+00
5611 3.653369999999999607e+01 4.756868269197707555e+00
5612 3.485969999999999658e+01 4.558870716581026272e+00
5613 3.589520000000000266e+01 4.527577834560108982e+00
5614 3.604879999999999995e+01 5.001230793314781486e+00
5615 3.501310000000000144e+01 4.576055513703915167e+00
5616 3.511609999999999587e+01 4.459589228224949409e+00
5617 3.512300000000000466e+01 4.702313841078666456e+00
5618 3.564160000000000394e+01 4.527934935707445874e+00
5619 3.501280000000000570e+01 4.465877814942992075e+00
5620 3.509229999999999450e+01 4.412879362785708359e+00
5621 3.577860000000000440e+01 4.191131972629829505e+00
5622 3.654460000000000974e+01 4.249752476556722947e+00
5623 3.556860000000000355e+01 4.576157878832416870e+00
5624 3.508259999999999934e+01 4.253621605408737238e+00
5625 3.669869999999999521e+01 4.283088158151779901e+00
5626 3.706589999999999918e+01 4.383919479700784549e+00
5627 3.763199999999999079e+01 4.073937698345422298e+00
5628 3.698819999999999197e+01 3.876882965476259102e+00
5629 3.674620000000000175e+01 4.007068289660160154e+00
5630 3.679830000000000467e+01 4.177041570358140277e+00
5631 3.681170000000000186e+01 3.720861912312791286e+00
5632 3.663170000000000215e+01 3.291904409380685959e+00
5633 3.591840000000000543e+01 3.787272134663681733e+00
5634 3.459069999999999823e+01 3.722596995445516921e+00
5635 3.585490000000000066e+01 4.274335725525078900e+00
5636 3.646650000000000347e+01 4.174502163432185498e+00
5637 3.406949999999999079e+01 4.080084098704339191e+00
5638 3.426429999999999154e+01 4.178633669095677128e+00
5639 3.449569999999999226e+01 4.175970973378526629e+00
5640 3.517730000000000246e+01 4.175641754329506128e+00
5641 3.360849999999999937e+01 4.235367032796567344e+00
5642 3.552559999999999718e+01 4.329369864310510074e+00
5643 3.510000000000000142e+01 4.813114137437423778e+00
5644 3.476680000000000348e+01 4.503945703269522483e+00
5645 3.376379999999998915e+01 4.667392096021074188e+00
5646 3.267739999999999867e+01 4.342790340552949324e+00
5647 3.238459999999999184e+01 4.289813092898103974e+00
5648 3.267690000000000339e+01 4.427885726224198848e+00
5649 3.252890000000000725e+01 4.179051887031315360e+00
5650 3.317780000000000484e+01 4.278073494927359555e+00
5651 3.242209999999999326e+01 4.418587737558234529e+00
5652 3.327190000000000225e+01 4.324480780914628397e+00
5653 3.207859999999999445e+01 4.329170734909862261e+00
5654 3.248960000000000292e+01 4.502338820213333648e+00
5655 3.234980000000000189e+01 4.327957950119201591e+00
5656 3.216279999999999006e+01 4.350000967586098888e+00
5657 3.182210000000000605e+01 4.410199695535339082e+00
5658 3.402770000000000294e+01 4.358941002181607516e+00
5659 3.188779999999999859e+01 4.242475128742653645e+00
5660 3.216649999999999920e+01 4.443777041267934713e+00
5661 3.242209999999999326e+01 4.353842524081456666e+00
5662 3.238899999999999579e+01 4.549586524070071469e+00
5663 3.232789999999999964e+01 4.387176333873530787e+00
5664 3.290279999999999916e+01 4.400872376927101648e+00
5665 3.309930000000000661e+01 4.497595237513041688e+00
5666 3.466479999999999961e+01 4.446798422235934467e+00
5667 3.320730000000000359e+01 4.450847377803467175e+00
5668 3.261449999999999960e+01 4.488390743072621092e+00
5669 3.187629999999999697e+01 4.797236778657063105e+00
5670 3.210689999999999600e+01 4.529698126200023545e+00
5671 3.339979999999999194e+01 4.428929750854036840e+00
5672 3.328950000000000387e+01 4.529602658346535193e+00
5673 3.346889999999999077e+01 4.488541169968255140e+00
5674 3.209430000000000405e+01 4.329245626030012062e+00
5675 3.268260000000000787e+01 4.517321992287022248e+00
5676 3.365680000000001115e+01 4.408199009572957294e+00
5677 3.227079999999999416e+01 4.547336137564498060e+00
5678 3.350310000000000343e+01 4.755307706605324647e+00
5679 3.430989999999999895e+01 4.738307707874193753e+00
5680 3.456400000000000006e+01 4.818469147976356837e+00
5681 3.427689999999999770e+01 4.428904996102309255e+00
5682 3.295530000000000115e+01 4.474725784950403629e+00
5683 3.341029999999999944e+01 4.883265522219736532e+00
5684 3.489679999999999893e+01 4.455511617985076001e+00
5685 3.427480000000000615e+01 4.857367714925440616e+00
5686 3.412669999999999249e+01 4.797470086462238825e+00
5687 3.547520000000000095e+01 5.256295264537562240e+00
5688 3.477270000000000039e+01 5.004859796288004148e+00
5689 3.603590000000000515e+01 5.031290790095519050e+00
5690 3.511169999999999902e+01 5.048513289127798842e+00
5691 3.497899999999999920e+01 5.065799015950001483e+00
5692 3.466710000000000491e+01 4.667552106243698873e+00
5693 3.479600000000000648e+01 5.151882818931346364e+00
5694 3.497770000000000579e+01 4.945508584614932701e+00
5695 3.551180000000000092e+01 4.661802523488097982e+00
5696 3.560909999999999798e+01 4.989485916855563197e+00
5697 3.545060000000000855e+01 4.559796366286546387e+00
5698 3.369490000000000407e+01 4.465322851093747936e+00
5699 3.464950000000000330e+01 4.553311341485446917e+00
5700 3.527010000000000645e+01 4.204191510207402338e+00
5701 3.421730000000000160e+01 4.616595416592187640e+00
5702 3.541140000000000043e+01 4.412269480890756768e+00
5703 3.488030000000000541e+01 4.567733171990237651e+00
5704 3.557670000000000243e+01 4.788420212397822340e+00
5705 3.621170000000000044e+01 4.476851874978666324e+00
5706 3.439860000000000184e+01 4.271482692461717079e+00
5707 3.343659999999999854e+01 4.949885859492115792e+00
5708 3.318220000000000169e+01 4.589424145576435521e+00
5709 3.381230000000000047e+01 4.653477366497015488e+00
5710 3.439220000000000255e+01 4.385048785133410121e+00
5711 3.413109999999999644e+01 4.633757718580028495e+00
5712 3.372699999999999676e+01 4.626361194286499057e+00
5713 3.473179999999999978e+01 4.640319902549822295e+00
5714 3.351059999999999661e+01 4.608502113702455105e+00
5715 3.336169999999999902e+01 4.770171569293917280e+00
5716 3.231400000000000006e+01 4.677235899545799214e+00
5717 3.301150000000000517e+01 4.339294739067628193e+00
5718 3.184460000000000335e+01 4.254091416742239673e+00
5719 3.238299999999999557e+01 4.700897369651883650e+00
5720 3.279029999999999490e+01 4.298158950120387622e+00
5721 3.422740000000000293e+01 4.484819683331761730e+00
5722 3.293090000000000117e+01 4.451939673277255594e+00
5723 3.372939999999999827e+01 4.611929637581215324e+00
5724 3.480980000000000274e+01 4.317763564393030329e+00
5725 3.521709999999999496e+01 4.435890016050894502e+00
5726 3.499099999999999966e+01 4.223084301787024764e+00
5727 3.466040000000000276e+01 4.129455345684221790e+00
5728 3.598250000000000171e+01 4.146436577653154210e+00
5729 3.584369999999999834e+01 4.059052293393127009e+00
5730 3.455059999999999576e+01 4.138351061956923260e+00
5731 3.471429999999999438e+01 3.998657037118837909e+00
5732 3.083820000000000761e+01 3.988230514651829317e+00
5733 2.962680000000000291e+01 4.404256738429311646e+00
5734 3.034389999999999787e+01 4.222034884330066795e+00
5735 3.067900000000000205e+01 4.400480203341448515e+00
5736 3.136990000000000833e+01 4.289856766198610671e+00
5737 3.017999999999999972e+01 4.297617855277501953e+00
5738 3.075029999999999930e+01 3.841408979853615957e+00
5739 3.303539999999999566e+01 4.081109650818022239e+00
5740 3.192739999999999512e+01 3.969806977927264668e+00
5741 3.183849999999999270e+01 3.820086799079308371e+00
5742 3.063550000000000040e+01 4.057120302936555234e+00
5743 3.256119999999999948e+01 4.575497058025498553e+00
5744 3.070439999999999969e+01 4.275839674496694442e+00
5745 2.986149999999999949e+01 4.218201165485116810e+00
5746 3.138180000000000547e+01 4.313981502973789794e+00
5747 3.330580000000000496e+01 4.354725131164997265e+00
5748 3.101640000000000441e+01 4.491181139967524771e+00
5749 3.310200000000001097e+01 4.425800598761765237e+00
5750 3.300120000000000431e+01 4.288804428742350794e+00
5751 3.292600000000000193e+01 4.584051125369349222e+00
5752 3.332580000000000098e+01 4.215625134899923410e+00
5753 3.424050000000000438e+01 4.330674497407995815e+00
5754 3.314339999999999975e+01 4.231200224758927320e+00
5755 3.288850000000000762e+01 3.974222764579257383e+00
5756 3.316259999999999764e+01 4.034118038927467786e+00
5757 3.190280000000000271e+01 4.316185104696043773e+00
5758 3.223600000000000421e+01 4.322113786100500121e+00
5759 3.294950000000000045e+01 4.506464401556946164e+00
5760 3.297459999999999525e+01 4.290841732341103665e+00
5761 3.392389999999999617e+01 4.279062587121154948e+00
5762 3.285399999999999920e+01 4.312711607561998228e+00
5763 3.291209999999999525e+01 3.985708378005093699e+00
5764 3.185259999999999536e+01 3.983395712454387727e+00
5765 3.256610000000000582e+01 4.316398333622604611e+00
5766 3.341669999999999874e+01 4.231576313916599830e+00
5767 3.303850000000000620e+01 3.887322555757368736e+00
5768 3.358670000000000755e+01 4.176405884310097072e+00
5769 3.290319999999999112e+01 4.011967039744967600e+00
5770 3.184469999999999956e+01 4.216025422183789395e+00
5771 3.278190000000000026e+01 3.831976037829568860e+00
5772 3.241979999999999507e+01 3.906105849564243115e+00
5773 3.151669999999999661e+01 3.917849398649723369e+00
5774 3.226059999999999661e+01 3.720508555560650521e+00
5775 3.096809999999999974e+01 4.199544521076065351e+00
5776 3.278819999999999624e+01 4.249093938476765864e+00
5777 3.204500000000000171e+01 4.341222172384177291e+00
5778 3.079900000000000659e+01 4.551012782886903807e+00
5779 3.122800000000000153e+01 4.114197897525105674e+00
5780 3.266640000000000299e+01 3.891695129631816297e+00
5781 3.397310000000000230e+01 3.922260689258173283e+00
5782 3.182709999999999440e+01 4.045443122143727699e+00
5783 3.290970000000000084e+01 4.053479242638354130e+00
5784 3.575740000000000407e+01 4.250220255704402206e+00
5785 3.512239999999999895e+01 4.372305736336378423e+00
5786 3.510199999999999676e+01 3.771438537216269538e+00
5787 3.447820000000000107e+01 4.237985965998471549e+00
5788 3.512640000000000384e+01 4.329839207407129464e+00
5789 3.391170000000000329e+01 4.297084149804375919e+00
5790 3.414849999999999852e+01 4.123434462011006829e+00
5791 3.559220000000000539e+01 4.138333599167665078e+00
5792 3.536690000000000111e+01 4.404364333760320882e+00
5793 3.240460000000000207e+01 4.406910277280443822e+00
5794 3.346829999999999927e+01 4.417561317118303243e+00
5795 3.198589999999999733e+01 4.324488863958375617e+00
5796 3.288779999999999859e+01 4.484382151199872268e+00
5797 3.326679999999999637e+01 4.744385771414461495e+00
5798 3.432930000000000348e+01 4.456917725345622472e+00
5799 3.459240000000000492e+01 4.543501526576172012e+00
5800 3.333509999999999707e+01 4.722194741272325302e+00
5801 3.391219999999999857e+01 4.920816525537199837e+00
5802 3.255370000000000630e+01 4.532996797980338499e+00
5803 3.329850000000000421e+01 4.756384820691025972e+00
5804 3.435260000000000957e+01 4.461663253989480715e+00
5805 3.313860000000000383e+01 4.673375080388903591e+00
5806 3.466989999999999839e+01 4.632901574013848389e+00
5807 3.506410000000000338e+01 4.735715584206888984e+00
5808 3.473200000000000642e+01 4.802500928682888137e+00
5809 3.391069999999999851e+01 4.559215391983581611e+00
5810 3.521259999999999479e+01 4.553150677497945331e+00
5811 3.452819999999999112e+01 4.341866750373622352e+00
5812 3.543429999999999325e+01 4.622756897188083691e+00
5813 3.553789999999999338e+01 4.262545936937218727e+00
5814 3.529599999999999227e+01 4.470150261456542928e+00
5815 3.638940000000000907e+01 4.478247914307558197e+00
5816 3.659389999999999787e+01 3.777373196349547602e+00
5817 3.628580000000000183e+01 3.932134688435786174e+00
5818 3.611510000000000531e+01 4.292527367938379967e+00
5819 3.653650000000000375e+01 3.898069734176133672e+00
5820 3.424739999999999185e+01 3.869917737110183165e+00
5821 3.481240000000000379e+01 3.963261564923517000e+00
5822 3.569239999999999924e+01 4.033843533405826243e+00
5823 3.512569999999999482e+01 3.868276215641793581e+00
5824 3.355669999999999220e+01 3.747440218402422474e+00
5825 3.267460000000000520e+01 3.743821108439878032e+00
5826 3.329950000000000898e+01 3.741961567480350137e+00
5827 3.370250000000000057e+01 4.168176653226203676e+00
5828 3.509650000000000603e+01 4.195490425742859131e+00
5829 3.350709999999999411e+01 4.348165223919164823e+00
5830 3.183809999999999718e+01 4.229492613127489697e+00
5831 3.396719999999999828e+01 4.381832635781518270e+00
5832 3.308339999999999748e+01 4.704628065214081722e+00
5833 3.405639999999999645e+01 4.671311994718399419e+00
5834 3.372209999999999752e+01 4.209180317413355077e+00
5835 3.116099999999999426e+01 4.166998576913603536e+00
5836 3.173449999999999704e+01 3.910607197418323189e+00
5837 3.127400000000000091e+01 4.013773463961313404e+00
5838 3.211939999999999884e+01 4.044899249919581941e+00
5839 3.137470000000000070e+01 3.972441644694104212e+00
5840 3.304869999999999663e+01 3.980709629010887429e+00
5841 3.238609999999999900e+01 4.100054358725016002e+00
5842 3.107739999999999370e+01 4.525025058715144155e+00
5843 3.090289999999999893e+01 4.065168807626566405e+00
5844 3.007179999999999609e+01 4.465372229501141987e+00
5845 3.200699999999999790e+01 4.246871609785254797e+00
5846 3.234810000000000230e+01 3.996805705122528973e+00
5847 3.179890000000000327e+01 4.218402580894810683e+00
5848 3.126159999999999783e+01 4.244781420992134180e+00
5849 3.038450000000000983e+01 4.092184022316200043e+00
5850 3.195110000000000383e+01 3.696579576378682397e+00
5851 3.155589999999999762e+01 4.170652064665667069e+00
5852 3.195749999999999957e+01 4.295361034010994672e+00
5853 3.350939999999999230e+01 4.092135338915369402e+00
5854 3.268410000000000082e+01 4.377685732724540202e+00
5855 3.290680000000000405e+01 4.074968672026815675e+00
5856 3.204699999999999704e+01 3.999797989898989492e+00
5857 3.255720000000000880e+01 3.801100544316080576e+00
5858 3.210749999999999460e+01 4.030121539420368215e+00
5859 3.251000000000000512e+01 4.133304979069412965e+00
5860 3.110120000000000573e+01 4.324129361848463304e+00
5861 3.132210000000000605e+01 4.231117056345758520e+00
5862 3.109349999999999525e+01 4.250934284660255358e+00
5863 3.037830000000000297e+01 3.998970592602550500e+00
5864 3.034709999999999397e+01 4.051283249107619611e+00
5865 2.948779999999999291e+01 4.380701286095639801e+00
5866 3.072259999999999280e+01 3.865939504441319841e+00
5867 3.045720000000000027e+01 4.174613375870872112e+00
5868 3.063409999999999656e+01 4.584598039577732820e+00
5869 2.950619999999999976e+01 4.055711114958755914e+00
5870 3.028989999999999938e+01 3.965899351282126784e+00
5871 3.059569999999999368e+01 3.630508965764992713e+00
5872 3.185940000000000438e+01 3.900306895873707269e+00
5873 3.175269999999999726e+01 4.171991339935882337e+00
5874 3.231790000000000163e+01 3.943055239848917370e+00
5875 3.122739999999999938e+01 4.061030539407453510e+00
5876 3.272979999999999734e+01 4.191833039136935390e+00
5877 3.408749999999999858e+01 4.157603662267484346e+00
5878 3.318589999999998952e+01 4.174458185740994587e+00
5879 3.264870000000000516e+01 3.994220082882264045e+00
5880 3.375319999999999965e+01 4.178403614779213626e+00
5881 3.160829999999999629e+01 3.980097149630898112e+00
5882 3.226270000000000238e+01 3.778756837969333926e+00
5883 3.080140000000000100e+01 4.468153480130243160e+00
5884 3.218619999999999948e+01 4.164107798556612394e+00
5885 3.306430000000000291e+01 4.369725272886157086e+00
5886 3.180970000000000297e+01 3.930246543220921041e+00
5887 3.191950000000000642e+01 4.031805197737112323e+00
5888 3.036769999999999570e+01 3.796131396632629329e+00
5889 3.295080000000000098e+01 4.218838301949957348e+00
5890 3.193499999999999517e+01 4.059765907044394773e+00
5891 3.076580000000000226e+01 4.005985134520596347e+00
5892 3.221629999999999683e+01 3.995683041796483703e+00
5893 3.236819999999999453e+01 4.058734572252785000e+00
5894 3.348100000000000875e+01 4.231620792320597957e+00
5895 3.430410000000000537e+01 4.389900706678909970e+00
5896 3.302919999999999590e+01 4.463860503868819940e+00
5897 3.389789999999999992e+01 3.830865941859620705e+00
5898 3.282630000000000337e+01 3.953485836638346296e+00
5899 3.332339999999999947e+01 4.328965896377563460e+00
5900 3.272150000000000603e+01 4.482754817352828880e+00
5901 3.316279999999999717e+01 4.231239527372563813e+00
5902 3.247240000000000038e+01 3.734384371218367082e+00
5903 3.333140000000000214e+01 4.035468390658015991e+00
5904 3.318200000000000216e+01 4.360555799436580671e+00
5905 3.034289999999999665e+01 4.020385995709864879e+00
5906 3.027709999999999724e+01 3.855945179135719325e+00
5907 3.050319999999999965e+01 3.994836366861601373e+00
5908 3.056099999999999639e+01 3.831811099206222426e+00
5909 3.105259999999999465e+01 4.124047291435926077e+00
5910 3.218020000000000636e+01 4.276432052307155729e+00
5911 3.158659999999999712e+01 4.505040721458574815e+00
5912 3.096100000000000207e+01 4.640157771024600919e+00
5913 3.074219999999999686e+01 4.410565342220881035e+00
5914 3.183149999999999835e+01 4.427704496971314185e+00
5915 3.041629999999999967e+01 4.208359825454567549e+00
5916 3.136649999999999494e+01 4.153142969186108147e+00
5917 3.101989999999999981e+01 4.379789668979549688e+00
5918 3.175890000000000057e+01 3.693602185468813470e+00
5919 3.102250000000000085e+01 3.907102859216788016e+00
5920 3.204990000000000094e+01 3.782164425894252613e+00
5921 2.987050000000000338e+01 4.141404557936835928e+00
5922 3.198630000000000706e+01 3.945336367218896800e+00
5923 3.062640000000000029e+01 4.040994709474388102e+00
5924 2.989980000000000615e+01 4.114333107321281879e+00
5925 3.040720000000000667e+01 4.122089775587134852e+00
5926 3.084820000000000206e+01 3.877898083756198488e+00
5927 3.076290000000000191e+01 3.778189682175843611e+00
5928 2.994969999999999999e+01 3.752525832089633528e+00
5929 3.016669999999999874e+01 4.000949533610739905e+00
5930 3.070659999999999812e+01 3.996452626017227505e+00
5931 3.293720000000000425e+01 3.767404870464547528e+00
5932 3.214239999999999498e+01 4.096608952780336210e+00
5933 3.086240000000000094e+01 3.822060825261680783e+00
5934 2.995640000000000214e+01 4.443735462648513490e+00
5935 3.139889999999999048e+01 4.046822313185988840e+00
5936 3.262360000000000326e+01 3.961456029290239655e+00
5937 3.190450000000000585e+01 4.135952086581758280e+00
5938 3.229230000000000445e+01 4.205526509308911365e+00
5939 3.329379999999999740e+01 4.199952573303655790e+00
5940 3.129800000000000182e+01 4.789936661376640537e+00
5941 3.001829999999999998e+01 4.075048089348149105e+00
5942 3.165209999999999724e+01 4.567851346585175776e+00
5943 3.349949999999999761e+01 3.816011762626001058e+00
5944 3.272729999999999961e+01 4.418893206505447147e+00
5945 3.242940000000000111e+01 4.353278761117877593e+00
5946 3.319080000000000297e+01 4.429305886705048323e+00
5947 3.206859999999999644e+01 4.186081029077196369e+00
5948 3.353389999999999560e+01 4.143408388573348589e+00
5949 3.391850000000000875e+01 4.446789184625239422e+00
5950 3.309189999999999543e+01 4.262701497231538461e+00
5951 3.266089999999999804e+01 4.363587573831881450e+00
5952 3.165030000000000499e+01 4.427317212545313296e+00
5953 3.201980000000000359e+01 4.485178639474686868e+00
5954 3.172769999999999158e+01 4.292674171248035186e+00
5955 2.964790000000000347e+01 4.045334238910302638e+00
5956 2.943539999999999779e+01 4.244003082232622681e+00
5957 2.961569999999999681e+01 3.503776546884803889e+00
5958 3.030520000000000280e+01 3.945679299943166907e+00
5959 2.893610000000000326e+01 4.306857296742022001e+00
5960 2.988480000000000203e+01 4.199714118603788293e+00
5961 2.745439999999999969e+01 3.987554241888127571e+00
5962 2.839790000000000347e+01 4.194708756814947037e+00
5963 2.959219999999999828e+01 3.693925063939440534e+00
5964 2.802250000000000085e+01 4.090074085209215227e+00
5965 2.975750000000000028e+01 4.054214845380052168e+00
5966 2.655629999999999313e+01 4.082459571202145199e+00
5967 2.749150000000000205e+01 3.751799032797465294e+00
5968 2.969719999999999871e+01 3.897574573757377259e+00
5969 2.915380000000000038e+01 3.721186039154720682e+00
5970 3.007369999999999521e+01 3.935977723577713139e+00
5971 2.920040000000000191e+01 4.027547740499173301e+00
5972 2.866990000000000194e+01 4.505666304166344283e+00
5973 2.936600000000000321e+01 3.956175962972324545e+00
5974 2.847530000000000427e+01 3.567137917224395771e+00
5975 2.844330000000000069e+01 3.473385273835887244e+00
5976 2.922460000000000235e+01 3.794534078381691433e+00
5977 2.809710000000000107e+01 3.709384039769945129e+00
5978 2.738710000000000377e+01 3.750106177763504078e+00
5979 2.656620000000000203e+01 3.903783340299510130e+00
5980 2.642250000000000298e+01 3.833370622898338631e+00
5981 2.513020000000000209e+01 3.901260419146611369e+00
5982 2.705899999999999750e+01 3.577451640483767292e+00
5983 2.748709999999999098e+01 3.775588977166343785e+00
5984 2.770770000000000621e+01 3.760899187760819995e+00
5985 2.801339999999999719e+01 3.337307955823076266e+00
5986 2.997070000000000078e+01 3.223851234238329422e+00
5987 2.916319999999999979e+01 3.725461300027152589e+00
5988 3.128719999999999146e+01 3.524256400717745485e+00
5989 3.257469999999999999e+01 3.590013789736747452e+00
5990 2.962639999999999674e+01 3.276584478080795559e+00
5991 2.958960000000000079e+01 3.569505900261267684e+00
5992 2.990089999999999648e+01 2.981477456647961599e+00
5993 2.780300000000000438e+01 3.350062321808356725e+00
5994 2.831949999999999790e+01 3.830276948537793658e+00
5995 2.755440000000000467e+01 3.528955572403822849e+00
5996 2.899920000000000186e+01 3.211288982324698615e+00
5997 2.731269999999999953e+01 3.522279636897104105e+00
5998 2.805310000000000059e+01 3.329551945007015679e+00
5999 2.889470000000000027e+01 4.055800358807124084e+00
6000 2.911710000000000065e+01 3.903894755817578943e+00
6001 3.076040000000001129e+01 4.180096543382700425e+00
6002 2.891300000000000026e+01 3.824537676634915950e+00
6003 2.944479999999999720e+01 4.038896618879963540e+00
6004 3.034510000000000218e+01 3.777583565521747122e+00
6005 2.852800000000000225e+01 3.697651312657806333e+00
6006 3.026029999999999376e+01 3.643779268904744573e+00
6007 2.975530000000000541e+01 3.717626860041227665e+00
6008 3.121620000000000417e+01 3.377925919554778833e+00
6009 2.933389999999999986e+01 3.649840225886606948e+00
6010 2.720179999999999154e+01 3.770014660183697686e+00
6011 2.848640000000000327e+01 3.613273866177320937e+00
6012 2.810670000000000712e+01 3.493633619957879688e+00
6013 2.645300000000000296e+01 3.751848352479081772e+00
6014 2.720560000000000400e+01 3.898960296284125882e+00
6015 2.640820000000000078e+01 3.832116228404351954e+00
6016 2.762919999999999732e+01 3.773047755859975538e+00
6017 2.818169999999999931e+01 3.599706942307942636e+00
6018 2.706670000000000442e+01 3.364047620129655414e+00
6019 2.692219999999999658e+01 3.413029268553083639e+00
6020 2.674840000000000373e+01 3.525290145789421459e+00
6021 2.748560000000000514e+01 3.360961737657838455e+00
6022 2.765790000000000148e+01 3.155470910102009086e+00
6023 2.889680000000000248e+01 3.254172077195672586e+00
6024 2.717880000000000251e+01 3.451213707958404875e+00
6025 2.879299999999999926e+01 3.669584199878782371e+00
6026 2.682340000000000302e+01 3.451496516295504247e+00
6027 2.625699999999999434e+01 3.362991254820624665e+00
6028 2.655499999999999972e+01 3.759802780731989369e+00
6029 2.828340000000000742e+01 3.688953339634428286e+00
6030 2.794639999999999347e+01 3.719097761823423554e+00
6031 2.769530000000000314e+01 3.310061053893115002e+00
6032 2.839079999999999515e+01 3.265508125544935414e+00
6033 2.637340000000000373e+01 3.277158196059506867e+00
6034 2.647200000000000131e+01 3.422674349101883617e+00
6035 2.813250000000000384e+01 3.130954621597061838e+00
6036 2.786810000000000542e+01 3.463747885528044801e+00
6037 2.777260000000000417e+01 3.586729760101811326e+00
6038 2.751869999999999550e+01 3.123507205130155562e+00
6039 2.703659999999999997e+01 3.735865749996913454e+00
6040 2.842760000000000176e+01 3.737371002723705260e+00
6041 2.822350000000000847e+01 3.943737813610332044e+00
6042 2.708680000000000376e+01 3.571489163920282373e+00
6043 2.769549999999999912e+01 3.558203534439816185e+00
6044 2.802429999999999310e+01 3.896466593017320346e+00
6045 2.692080000000000339e+01 4.030737103558106327e+00
6046 2.753340000000000742e+01 4.211468948241218868e+00
6047 2.752609999999999602e+01 3.582528925842748624e+00
6048 2.756950000000000500e+01 3.872673064241286323e+00
6049 2.778709999999999880e+01 3.932265623594113357e+00
6050 2.890170000000000528e+01 3.719234062344019431e+00
6051 2.836609999999999943e+01 3.627966883048962643e+00
6052 2.779189999999999827e+01 4.046666837596097466e+00
6053 2.776999999999999247e+01 3.864319480840061161e+00
6054 2.670400000000000063e+01 3.673010087108392163e+00
6055 2.600830000000000197e+01 3.522463812518163984e+00
6056 2.778949999999999676e+01 4.000572093151178343e+00
6057 2.666349999999999909e+01 4.005743505580455555e+00
6058 2.678120000000000189e+01 3.789214386650615829e+00
6059 2.625320000000000320e+01 3.908894557032716932e+00
6060 2.514689999999999515e+01 3.857565192514573749e+00
6061 2.556039999999999779e+01 3.771058258897626470e+00
6062 2.625940000000000651e+01 3.769399537326866945e+00
6063 2.639340000000000330e+01 3.978394565902180435e+00
6064 2.670799999999999130e+01 3.770145940146083952e+00
6065 2.644610000000000127e+01 3.941573131948714614e+00
6066 2.577159999999999940e+01 3.633009349286071110e+00
6067 2.730170000000000030e+01 3.486677614936603220e+00
6068 2.846649999999999636e+01 3.740385845404187393e+00
6069 2.776229999999999976e+01 3.512867522480743965e+00
6070 2.882479999999999976e+01 3.539285304690764633e+00
6071 2.927740000000000009e+01 3.740866696635954280e+00
6072 2.817070000000000007e+01 3.312151907823673191e+00
6073 2.760470000000000113e+01 3.398403223647835425e+00
6074 2.747040000000000148e+01 3.741008022177979786e+00
6075 2.928249999999999886e+01 4.041424707018553164e+00
6076 2.785829999999999629e+01 3.220811070289593570e+00
6077 2.742239999999999966e+01 3.865016132178493713e+00
6078 2.727989999999999782e+01 3.451162497550644304e+00
6079 2.789480000000000359e+01 3.539885225258016188e+00
6080 2.630940000000000012e+01 4.091234152673249191e+00
6081 2.672520000000000095e+01 3.812275876428671939e+00
6082 2.788230000000000430e+01 3.905591363737378696e+00
6083 2.752649999999999864e+01 3.764646026188916750e+00
6084 2.689139999999999731e+01 3.883527458638602603e+00
6085 2.769039999999999324e+01 3.927277134606111719e+00
6086 2.804570000000000363e+01 4.037182840855736643e+00
6087 2.728779999999999717e+01 3.615390591346942628e+00
6088 2.591640000000000299e+01 3.931351184007860322e+00
6089 2.613690000000000424e+01 4.127766543119898657e+00
6090 2.703509999999999991e+01 3.667971888455525686e+00
6091 2.773509999999999920e+01 3.541436841805879254e+00
6092 2.675919999999999987e+01 3.917543015462624734e+00
6093 2.793840000000000146e+01 3.807277090257550345e+00
6094 2.692709999999999582e+01 4.061604929642960826e+00
6095 2.853159999999999741e+01 3.982476199803334005e+00
6096 2.633210000000000406e+01 3.610914372357783009e+00
6097 2.674200000000000088e+01 3.669825053050894237e+00
6098 2.666829999999999856e+01 3.640977031031642941e+00
6099 2.695700000000000429e+01 3.536374978703474614e+00
6100 2.822979999999999379e+01 4.042637523696626545e+00
6101 2.693769999999999953e+01 3.778695466758336341e+00
6102 2.766479999999999606e+01 3.977308186198298401e+00
6103 2.832570000000000476e+01 3.400165769561830587e+00
6104 2.763459999999999539e+01 3.389036559554941874e+00
6105 2.706709999999999994e+01 3.337479882261464414e+00
6106 2.601999999999999957e+01 3.401700033806625889e+00
6107 2.712859999999999872e+01 3.608259275883594075e+00
6108 2.643249999999999744e+01 3.598010098999167017e+00
6109 2.604350000000000165e+01 3.590017766320940940e+00
6110 2.832139999999999347e+01 4.086060522312414456e+00
6111 2.936689999999999756e+01 4.002818015411143016e+00
6112 2.759800000000000253e+01 3.921406497674016833e+00
6113 2.604739999999999966e+01 3.736148729908914223e+00
6114 2.697330000000000183e+01 4.122620601086158132e+00
6115 2.746000000000000085e+01 4.071903605194994391e+00
6116 2.637889999999999802e+01 4.120190430611187615e+00
6117 2.640849999999999653e+01 3.623147206849315793e+00
6118 2.680460000000000065e+01 3.826777712645457630e+00
6119 2.665940000000000509e+01 3.485514226337341981e+00
6120 2.775599999999999312e+01 3.575614404546441083e+00
6121 2.567340000000000444e+01 3.711056952136412068e+00
6122 2.465669999999999717e+01 3.472298735780089185e+00
6123 2.571679999999999922e+01 3.088372370359506291e+00
6124 2.745139999999999958e+01 3.066159842865338714e+00
6125 2.626370000000000715e+01 3.307305829599070712e+00
6126 2.659639999999999915e+01 2.988209852403274525e+00
6127 2.757250000000000156e+01 2.890089763744371876e+00
6128 2.560669999999999646e+01 3.189311933709213065e+00
6129 2.622309999999999874e+01 2.948513156575699679e+00
6130 2.601090000000000302e+01 3.004140808034802657e+00
6131 2.755589999999999762e+01 3.084282931979489994e+00
6132 2.633510000000000417e+01 2.847661350037956840e+00
6133 2.740609999999999857e+01 3.457380540886408671e+00
6134 2.767589999999999506e+01 3.433428727161814908e+00
6135 2.891990000000000194e+01 3.403292045138059496e+00
6136 2.765130000000000265e+01 3.178597678300919771e+00
6137 2.651529999999999632e+01 3.242184959329124538e+00
6138 2.714320000000000022e+01 3.417593855038950856e+00
6139 2.687360000000000326e+01 3.396073456508266197e+00
6140 2.760889999999999489e+01 3.390977996758456570e+00
6141 2.790610000000000213e+01 3.410343242915585993e+00
6142 2.670520000000000138e+01 3.328533923216045576e+00
6143 2.633689999999999642e+01 3.271227022769895409e+00
6144 2.841860000000000497e+01 3.484933711277733881e+00
6145 2.769369999999999976e+01 3.365563129774867601e+00
6146 2.654789999999999850e+01 3.685519826903661755e+00
6147 2.863799999999999812e+01 3.409189529785634498e+00
6148 2.930370000000000275e+01 3.291205663658835601e+00
6149 2.894739999999999824e+01 3.553611402784496942e+00
6150 2.917899999999999494e+01 3.518588307830286421e+00
6151 3.082019999999999982e+01 3.649677773173955142e+00
6152 2.927069999999999794e+01 3.558682833647865529e+00
6153 2.839820000000000277e+01 3.421106811837361761e+00
6154 3.090590000000000259e+01 3.720029313661386006e+00
6155 2.877709999999999724e+01 3.573636514042803025e+00
6156 2.841140000000000398e+01 3.854492623160667097e+00
6157 2.768809999999999860e+01 3.960143465141130470e+00
6158 2.754109999999999303e+01 3.792327428440219528e+00
6159 2.714950000000000685e+01 3.952741419888226915e+00
6160 2.730610000000000426e+01 3.923983525003640782e+00
6161 2.765910000000000224e+01 3.947351375859514011e+00
6162 2.740210000000000079e+01 4.146813070841268711e+00
6163 2.833609999999999829e+01 4.068953250468724470e+00
6164 2.794999999999999929e+01 3.711625902485323980e+00
6165 2.775549999999999429e+01 3.884982916629105887e+00
6166 2.688050000000000139e+01 4.086372089335478464e+00
6167 2.819329999999999359e+01 4.248065243201898156e+00
6168 2.902600000000000335e+01 4.363670971785110098e+00
6169 2.779619999999999891e+01 4.233859222742296424e+00
6170 2.887029999999999674e+01 4.291098319836075703e+00
6171 2.867789999999999395e+01 4.400783043334446809e+00
6172 2.906940000000000168e+01 4.241420803457256028e+00
6173 2.858779999999999788e+01 4.017618553073448950e+00
6174 2.853989999999999938e+01 4.029776391377070333e+00
6175 2.977179999999999538e+01 4.222523981933079540e+00
6176 2.982339999999999947e+01 3.890079879899640325e+00
6177 2.956900000000000617e+01 4.095433547257237628e+00
6178 2.933120000000000260e+01 4.152762730761294208e+00
6179 2.846669999999999590e+01 4.439791408444770049e+00
6180 2.740660000000000451e+01 4.198860257498456150e+00
6181 2.819900000000000162e+01 3.940088924123414049e+00
6182 2.790650000000000119e+01 4.027102646134067321e+00
6183 2.861760000000000304e+01 4.307151077220300550e+00
6184 2.739650000000000318e+01 4.390020144885442122e+00
6185 2.678869999999999862e+01 4.421722543364745128e+00
6186 2.851500000000000412e+01 4.213377599978430865e+00
6187 2.846739999999999782e+01 4.135359598874082110e+00
6188 2.982019999999999271e+01 4.130749954669248325e+00
6189 2.844590000000000174e+01 3.787408064164726085e+00
6190 2.990360000000000085e+01 4.123137709560523056e+00
6191 2.867089999999999606e+01 3.600259456553096982e+00
6192 2.812269999999999825e+01 3.877672281214594729e+00
6193 2.876589999999999847e+01 4.132298999890980262e+00
6194 2.836899999999999267e+01 4.096482718137597345e+00
6195 2.964810000000000656e+01 4.527995844134577119e+00
6196 3.088230000000000430e+01 4.284040525076764361e+00
6197 3.054090000000000060e+01 3.926626147788963905e+00
6198 3.041029999999999944e+01 3.609065807172265217e+00
6199 2.939799999999998903e+01 4.000235784300719466e+00
6200 2.843999999999999773e+01 4.019287879712026168e+00
6201 3.077649999999999864e+01 4.196128818625567192e+00
6202 2.966430000000000433e+01 3.835909515421342952e+00
6203 2.975659999999999172e+01 4.109646772169111451e+00
6204 3.014069999999999894e+01 3.814362296701769850e+00
6205 2.836469999999999914e+01 3.786141635028990482e+00
6206 3.013309999999999533e+01 3.801885513071112666e+00
6207 2.906189999999999785e+01 3.706768393695511143e+00
6208 3.019579999999999842e+01 4.081604984316831164e+00
6209 2.970739999999999981e+01 3.633011474245574135e+00
6210 2.840989999999999327e+01 3.441425324556672383e+00
6211 2.832490000000000308e+01 3.876466503724751433e+00
6212 3.004370000000000118e+01 3.641793901430995462e+00
6213 2.927110000000000056e+01 4.123527290378955712e+00
6214 2.967649999999999366e+01 4.202031533972585997e+00
6215 2.966600000000000392e+01 4.153665821897568833e+00
6216 2.943159999999999599e+01 3.804081311170937951e+00
6217 2.909600000000000364e+01 3.715941536138586354e+00
6218 2.853150000000000119e+01 3.903350174209329282e+00
6219 3.073789999999999623e+01 3.873060404189431427e+00
6220 3.177839999999999421e+01 3.709868764794786777e+00
6221 3.192960000000000065e+01 3.823846249785678886e+00
6222 3.148700000000000543e+01 4.248077330981629096e+00
6223 3.192780000000000129e+01 4.281721468988846091e+00
6224 3.201570000000000249e+01 4.363747310569207727e+00
6225 3.125340000000000629e+01 4.460668205773659523e+00
6226 3.134420000000000073e+01 4.189715863635623094e+00
6227 3.130889999999999418e+01 3.949757163991223674e+00
6228 2.978420000000000556e+01 4.228723905388005910e+00
6229 2.951939999999999742e+01 4.441662381586426456e+00
6230 3.088009999999999877e+01 4.160589328989343194e+00
6231 2.923759999999999692e+01 3.975047205002727679e+00
6232 3.082469999999999644e+01 4.113850167483011688e+00
6233 3.128140000000000853e+01 3.972188729403475005e+00
6234 3.179400000000000048e+01 4.310997998143818677e+00
6235 3.225419999999999732e+01 3.641706975856239925e+00
6236 3.065360000000000085e+01 3.894605099621783584e+00
6237 3.124560000000000315e+01 3.917150114815616480e+00
6238 3.167479999999999762e+01 3.967534019765929010e+00
6239 3.169170000000000798e+01 4.121237253604796535e+00
6240 3.152120000000000033e+01 4.056957341160984498e+00
6241 3.059110000000000085e+01 3.979546496084697349e+00
6242 3.106989999999999696e+01 4.294740384994184978e+00
6243 2.991390000000000171e+01 4.416072292716684444e+00
6244 3.044109999999999872e+01 4.239063057386619704e+00
6245 3.125219999999999843e+01 4.591022433837586902e+00
6246 3.170219999999999771e+01 4.491895751016489413e+00
6247 3.032439999999999714e+01 4.520609855096987317e+00
6248 3.131299999999999528e+01 4.230859801506071882e+00
6249 3.032249999999999801e+01 4.067931851998014992e+00
6250 3.013870000000000005e+01 4.352160594520841919e+00
6251 3.063700000000000045e+01 4.113736014865318147e+00
6252 3.030210000000000292e+01 4.403923061827941687e+00
6253 3.121130000000000138e+01 4.519782568940678757e+00
6254 3.148029999999999973e+01 4.568332506560790485e+00
6255 3.165680000000000405e+01 4.708657002585768581e+00
6256 3.168309999999998894e+01 4.653607955608206836e+00
6257 3.166130000000000067e+01 4.527026650076183323e+00
6258 3.212230000000000274e+01 4.273632531055986838e+00
6259 3.302669999999999817e+01 4.607594057694318401e+00
6260 3.220629999999999882e+01 4.237648399820352019e+00
6261 3.124279999999999902e+01 4.298982586380176940e+00
6262 3.251099999999999568e+01 4.053764679899414247e+00
6263 3.347880000000000678e+01 3.879065969792212965e+00
6264 3.350829999999999842e+01 3.942522098923480378e+00
6265 3.365510000000000446e+01 3.793883128734989896e+00
6266 3.279309999999999548e+01 4.046025889005159470e+00
6267 3.166210000000000235e+01 3.791601859966312382e+00
6268 3.224030000000000484e+01 3.909292487202766786e+00
6269 3.171389999999999532e+01 4.300039929407632577e+00
6270 3.337550000000000239e+01 4.229897739012137947e+00
6271 3.370280000000000342e+01 4.175942355684522767e+00
6272 3.354279999999999973e+01 4.283475427500431643e+00
6273 3.455869999999999465e+01 4.594842383640594718e+00
6274 3.403990000000000293e+01 4.039521499447675801e+00
6275 3.303209999999999980e+01 3.734281738768514547e+00
6276 3.266230000000000189e+01 3.673634278272674969e+00
6277 3.198039999999999594e+01 3.708858749265062205e+00
6278 3.260500000000000398e+01 3.922304984317257048e+00
6279 3.236970000000000169e+01 4.018490874756342812e+00
6280 3.200609999999999644e+01 3.955804597613487239e+00
6281 3.050749999999999318e+01 3.892344878411983622e+00
6282 3.193260000000000076e+01 3.976226133156915754e+00
6283 3.148370000000000601e+01 4.047369554476092368e+00
6284 3.069290000000000163e+01 3.583762788536651644e+00
6285 3.138700000000000756e+01 3.792515506889853061e+00
6286 3.045179999999999865e+01 3.521733408138668420e+00
6287 3.112369999999999592e+01 3.603287998550767757e+00
6288 3.047559999999999647e+01 3.822479700665524671e+00
6289 2.913250000000000028e+01 3.852674024946828535e+00
6290 3.050800000000000267e+01 3.439356916634271233e+00
6291 3.074849999999999994e+01 3.819027588601580536e+00
6292 3.031719999999999615e+01 3.938678363106081104e+00
6293 3.081510000000000105e+01 4.035228447622266401e+00
6294 2.970440000000000325e+01 4.202545144552285450e+00
6295 2.947159999999999513e+01 4.192604989979380470e+00
6296 2.946550000000000225e+01 4.183010250106972805e+00
6297 2.876610000000000156e+01 4.320156108811346485e+00
6298 2.903450000000000131e+01 4.434855293298756607e+00
6299 2.907580000000000453e+01 3.927018189160829120e+00
6300 2.736329999999999885e+01 4.241646853581754861e+00
6301 2.777839999999999776e+01 4.329499803903448907e+00
6302 2.867200000000000415e+01 4.772983020082933514e+00
6303 3.065530000000001110e+01 4.342725344815165478e+00
6304 3.063579999999999970e+01 4.051299408584855932e+00
6305 2.992439999999999856e+01 4.242953354916831898e+00
6306 2.921630000000000038e+01 4.048018643793528604e+00
6307 2.715159999999999485e+01 4.139028219522065122e+00
6308 3.006940000000000168e+01 3.869056117711398457e+00
6309 2.914789999999999992e+01 3.934027628842990509e+00
6310 2.970840000000000103e+01 4.063342480274091173e+00
6311 2.866789999999999594e+01 3.999861119401522558e+00
6312 2.867190000000000438e+01 3.705589054995170439e+00
6313 2.911280000000000001e+01 4.152234318773447619e+00
6314 2.839439999999999742e+01 4.108067382845612237e+00
6315 2.850660000000000238e+01 3.760338344085541795e+00
6316 2.636580000000000013e+01 4.020589730126663319e+00
6317 2.785930000000000106e+01 4.248131206836718299e+00
6318 2.813369999999999749e+01 4.294112687214903801e+00
6319 2.770909999999999940e+01 4.213825821566429930e+00
6320 2.673479999999999990e+01 3.755512116609398099e+00
6321 2.767149999999999821e+01 3.973210837911826498e+00
6322 2.839989999999999526e+01 3.761221679787033700e+00
6323 2.712130000000000152e+01 3.793119509124382116e+00
6324 2.816960000000000264e+01 3.845840761394053953e+00
6325 2.776689999999999969e+01 4.167227746896011276e+00
6326 2.654629999999999512e+01 3.930890057035429486e+00
6327 2.845249999999999702e+01 4.338372370198297467e+00
6328 2.849159999999999471e+01 4.258957374992147216e+00
6329 2.835970000000000368e+01 4.216140596623883852e+00
6330 2.803849999999999909e+01 4.237023261972961308e+00
6331 2.887260000000000559e+01 4.190479678032098754e+00
6332 2.725939999999999230e+01 4.193102187164056360e+00
6333 2.765199999999999747e+01 4.012550955439693645e+00
6334 2.862400000000000233e+01 4.140084770871243158e+00
6335 2.832800000000000296e+01 4.105089488671349152e+00
6336 2.816099999999999426e+01 4.200866138072004041e+00
6337 2.812130000000000152e+01 3.796732587436201900e+00
6338 2.945640000000000214e+01 4.286826083712750091e+00
6339 2.979990000000000094e+01 3.990706875291643918e+00
6340 2.939549999999999841e+01 4.040437054639014924e+00
6341 2.775430000000000064e+01 4.391880547157447801e+00
6342 2.758759999999999835e+01 4.812973038777591306e+00
6343 2.727350000000000207e+01 4.490263120631127869e+00
6344 2.859280000000000399e+01 4.384145126247532609e+00
6345 2.880380000000000607e+01 4.232300720412007777e+00
6346 2.927789999999999893e+01 4.284237638658714431e+00
6347 2.793369999999999820e+01 4.386707073705742310e+00
6348 2.767639999999999390e+01 4.793293845780790541e+00
6349 2.884350000000000591e+01 4.688564305040509694e+00
6350 2.872850000000000392e+01 4.320740861530577348e+00
6351 2.718400000000000460e+01 4.409332368964716586e+00
6352 2.814750000000000085e+01 4.565292845207194361e+00
6353 2.691090000000000515e+01 4.415909925994867535e+00
6354 2.748309999999999675e+01 4.450041145259220343e+00
6355 2.697400000000000020e+01 4.253784751253875562e+00
6356 2.600799999999999912e+01 4.161503886817841114e+00
6357 2.802430000000000021e+01 4.027989826265701012e+00
6358 2.908539999999999992e+01 4.029680945434762407e+00
6359 2.670449999999999591e+01 4.209190173002403057e+00
6360 2.779069999999999752e+01 4.382031477579777068e+00
6361 2.849680000000000035e+01 4.460855747275402905e+00
6362 2.674679999999999680e+01 4.486290941078163286e+00
6363 2.843919999999999959e+01 4.393768836431884317e+00
6364 2.783160000000000167e+01 4.234791675159476299e+00
6365 2.890540000000000376e+01 4.386159272301908274e+00
6366 2.973320000000000363e+01 4.097296950185572939e+00
6367 2.838159999999999883e+01 4.555813700317430381e+00
6368 2.773880000000000479e+01 4.743094919775482587e+00
6369 2.715029999999999788e+01 4.348889061645513365e+00
6370 2.530969999999999587e+01 4.458049178788856537e+00
6371 2.547550000000000381e+01 4.262000247829649702e+00
6372 2.665790000000000148e+01 4.298751148240613773e+00
6373 2.940359999999999374e+01 4.153933662445754571e+00
6374 2.678349999999999653e+01 3.660715016564386914e+00
6375 2.789540000000000219e+01 3.795114317382283442e+00
6376 2.890809999999999746e+01 3.565364645376402297e+00
6377 2.751419999999999888e+01 3.932318749542055514e+00
6378 2.626660000000000394e+01 3.497878520189058982e+00
6379 2.789750000000000085e+01 3.982013609029984469e+00
6380 2.803999999999999915e+01 3.531233556421891517e+00
6381 2.778829999999999956e+01 3.582688200290390590e+00
6382 2.799389999999999645e+01 3.819519030519418656e+00
6383 2.689150000000000063e+01 3.905037187082858186e+00
6384 2.697930000000000206e+01 4.122879079053858753e+00
6385 2.849750000000000227e+01 4.028336463417622859e+00
6386 2.777219999999999089e+01 3.789610982409671980e+00
6387 2.696620000000000417e+01 4.117839119975426954e+00
6388 2.868799999999999883e+01 3.878887799356924404e+00
6389 2.966420000000000101e+01 3.835948203247796062e+00
6390 2.741580000000000084e+01 3.861867971332008320e+00
6391 2.687329999999999330e+01 3.586992226155500951e+00
6392 2.764209999999999212e+01 3.803917403743146242e+00
6393 2.696890000000000143e+01 3.873949496895900069e+00
6394 2.864529999999999887e+01 4.003815316732278085e+00
6395 2.740899999999999892e+01 3.949975413847533812e+00
6396 3.028649999999999665e+01 3.868791164239806513e+00
6397 2.823389999999999844e+01 3.966692021634651510e+00
6398 2.779510000000000147e+01 4.052838229500407508e+00
6399 2.578580000000000183e+01 4.285709914121579978e+00
6400 2.707030000000000314e+01 4.570337649506871713e+00
6401 2.560480000000000089e+01 4.173441166232009891e+00
6402 2.745639999999999503e+01 4.071784369536284309e+00
6403 2.643750000000000000e+01 4.371827054276050006e+00
6404 2.710069999999999979e+01 4.555325847894967417e+00
6405 2.616159999999999286e+01 4.478446898423603884e+00
6406 2.680960000000000676e+01 3.955405874496320529e+00
6407 2.603910000000000124e+01 4.284905016975288916e+00
6408 2.686890000000000356e+01 4.256564466151075976e+00
6409 2.688650000000000162e+01 4.168303910765144948e+00
6410 2.695209999999999440e+01 4.040148828261156844e+00
6411 2.589429999999999765e+01 4.375585785983403753e+00
6412 2.672510000000000474e+01 4.207974501408010326e+00
6413 2.663429999999999609e+01 4.179397493718442824e+00
6414 2.708009999999999806e+01 3.919452638379497422e+00
6415 2.741390000000000171e+01 4.020759977230672355e+00
6416 2.806170000000000186e+01 3.855918109931796511e+00
6417 2.789360000000000284e+01 4.082927314072588132e+00
6418 2.722370000000000090e+01 3.878224061410067147e+00
6419 2.707430000000000092e+01 3.762909769114853198e+00
6420 2.644089999999999918e+01 3.918695456972893787e+00
6421 2.752019999999999911e+01 4.037195173384611202e+00
6422 2.840350000000000819e+01 3.901492264826369905e+00
6423 2.927120000000000388e+01 3.975380631838918433e+00
6424 2.980780000000000385e+01 3.999149539339582837e+00
6425 2.917960000000000065e+01 3.935848226494511604e+00
6426 2.771529999999999205e+01 4.166389929003284642e+00
6427 2.945819999999999794e+01 4.082130049128764426e+00
6428 2.883170000000000144e+01 4.058224239799963939e+00
6429 2.994360000000000355e+01 3.593923615214992484e+00
6430 2.792330000000000112e+01 3.818927115107069614e+00
6431 2.818419999999999703e+01 4.102973387435019603e+00
6432 2.799990000000000379e+01 4.013419314562085560e+00
6433 2.817620000000000147e+01 3.898554624216518327e+00
6434 2.912169999999999703e+01 3.814517046822571977e+00
6435 2.796720000000000184e+01 4.024058083328320379e+00
6436 2.814089999999999847e+01 3.738607207838234636e+00
6437 2.820100000000000051e+01 4.043168514915003620e+00
6438 2.840360000000000085e+01 3.973916692886251045e+00
6439 2.738160000000000238e+01 3.697593267518751503e+00
6440 2.737400000000000233e+01 3.391051584685789155e+00
6441 2.714550000000000551e+01 3.695595996926611448e+00
6442 2.720639999999999503e+01 3.669445628701970552e+00
6443 2.551060000000000372e+01 4.119919466688638288e+00
6444 2.724119999999999919e+01 4.118618078676389516e+00
6445 2.603280000000000172e+01 3.767973699218188255e+00
6446 2.560269999999999868e+01 3.881780795008909379e+00
6447 2.583050000000000779e+01 3.774397105830280097e+00
6448 2.513329999999999842e+01 3.628192581782284432e+00
6449 2.404269999999999285e+01 3.820738259878579512e+00
6450 2.470519999999999783e+01 4.053133784863262257e+00
6451 2.632780000000000342e+01 3.777689247145667562e+00
6452 2.720450000000000301e+01 3.692839651609584717e+00
6453 2.660340000000000060e+01 3.934874544632903426e+00
6454 2.632540000000000191e+01 3.880888059710045024e+00
6455 2.560659999999999670e+01 4.080410809220071933e+00
6456 2.739110000000000156e+01 4.097324902238044686e+00
6457 2.500220000000000198e+01 4.493263864720165479e+00
6458 2.685300000000000153e+01 4.184258922437758876e+00
6459 2.453110000000000568e+01 4.035349384439964382e+00
6460 2.591820000000000235e+01 4.362208297181600969e+00
6461 2.677149999999999608e+01 3.728375037801320957e+00
6462 2.647390000000000398e+01 4.089116445456157933e+00
6463 2.749080000000000013e+01 3.851525511793995715e+00
6464 2.742320000000000135e+01 4.003059244877595901e+00
6465 2.800079999999999814e+01 3.659581926668673102e+00
6466 2.757280000000000086e+01 3.545278624875624285e+00
6467 2.674069999999999681e+01 3.812190770475685220e+00
6468 2.622619999999999862e+01 3.757131155283243373e+00
6469 2.691449999999999676e+01 4.195560436044271313e+00
6470 2.783300000000000907e+01 3.809091777576381954e+00
6471 2.818729999999999336e+01 3.766830410371563076e+00
6472 2.846290000000000120e+01 3.775376887742467158e+00
6473 2.867780000000000129e+01 3.779592469830576285e+00
6474 2.999449999999999861e+01 4.344912342326366250e+00
6475 2.893739999999998957e+01 4.013729121652332310e+00
6476 2.981819999999999737e+01 4.001330958318743747e+00
6477 2.793589999999999662e+01 3.858761290168128077e+00
6478 2.925680000000000547e+01 4.045973636592309575e+00
6479 2.642190000000000083e+01 3.816142224092283541e+00
6480 2.748909999999999698e+01 3.554574176255153262e+00
6481 2.863040000000000163e+01 3.862695463274317564e+00
6482 2.808179999999999765e+01 4.045202281468752936e+00
6483 2.783760000000000190e+01 3.683832554826562244e+00
6484 2.630189999999999628e+01 3.375452899167754595e+00
6485 2.682209999999999894e+01 3.754646683044891020e+00
6486 2.790249999999999631e+01 3.423835729485279700e+00
6487 2.578380000000000294e+01 3.869965703724000505e+00
6488 2.710000000000000497e+01 3.988509232783597369e+00
6489 2.662880000000000535e+01 3.616084604651832457e+00
6490 2.719590000000000174e+01 3.775604172116032942e+00
6491 2.940120000000000644e+01 3.464837223882242245e+00
6492 2.725930000000000675e+01 3.575215674683136946e+00
6493 2.747660000000000124e+01 3.668395851322482137e+00
6494 2.671370000000000644e+01 3.568912667816347195e+00
6495 2.826190000000000424e+01 3.463899476673651723e+00
6496 2.755170000000000030e+01 3.838485665011658110e+00
6497 2.643479999999999563e+01 3.426684832020592708e+00
6498 2.587390000000000256e+01 3.713170547456714932e+00
6499 2.697840000000000416e+01 3.492291401358139424e+00
6500 2.646170000000000044e+01 3.966387271876008036e+00
6501 2.646609999999999374e+01 3.754450239981879989e+00
6502 2.672689999999999344e+01 3.818838329191220904e+00
6503 2.511930000000000263e+01 3.700511489037697554e+00
6504 2.594270000000000209e+01 3.674870819566314672e+00
6505 2.587920000000000442e+01 4.012329705794377865e+00
6506 2.673769999999999669e+01 4.188201435043448662e+00
6507 2.594559999999999533e+01 3.990678146881804444e+00
6508 2.665920000000000556e+01 4.168540636481789186e+00
6509 2.550649999999999551e+01 3.761880204432352048e+00
6510 2.749870000000000303e+01 3.848056658951372277e+00
6511 2.755069999999999908e+01 4.054336236734688903e+00
6512 2.762199999999999633e+01 4.317729055881112110e+00
6513 2.619840000000000302e+01 4.527033685759362491e+00
6514 2.551859999999999928e+01 4.548189911602197100e+00
6515 2.517240000000000322e+01 4.278031161878089073e+00
6516 2.625649999999999906e+01 4.271065804047041503e+00
6517 2.716240000000000165e+01 4.533229810190522180e+00
6518 2.547000000000000242e+01 4.607419956982433007e+00
6519 2.607780000000000342e+01 4.696397103951070129e+00
6520 2.638609999999999900e+01 4.413955461318114004e+00
6521 2.845710000000000406e+01 4.750880472554534606e+00
6522 2.665490000000000492e+01 5.166727601151428928e+00
6523 2.641019999999999612e+01 4.751765131822068611e+00
6524 2.719350000000000023e+01 4.883124183604181212e+00
6525 2.673369999999999891e+01 4.608463950222459360e+00
6526 2.654929999999999879e+01 4.434283366058148879e+00
6527 2.677360000000000539e+01 4.308278729608844060e+00
6528 2.922910000000000608e+01 4.032548556992215261e+00
6529 2.819119999999999848e+01 4.262069919417090347e+00
6530 2.822640000000000171e+01 4.513134437616499461e+00
6531 2.886949999999999861e+01 4.519749419215626673e+00
6532 2.920349999999999824e+01 4.476584324292350203e+00
6533 2.633409999999999584e+01 4.205533228319566774e+00
6534 2.786420000000000030e+01 4.169951565426149642e+00
6535 2.792360000000000397e+01 4.019270503710840714e+00
6536 2.778759999999999764e+01 4.210889866999610653e+00
6537 2.673240000000000194e+01 3.935222681373952813e+00
6538 2.613899999999999224e+01 4.243678830920171841e+00
6539 2.660529999999999973e+01 4.310112205093969528e+00
6540 2.460340000000000060e+01 3.978105688892640934e+00
6541 2.525020000000000309e+01 3.733878076209773411e+00
6542 2.603030000000000044e+01 4.128145845352365839e+00
6543 2.530760000000000076e+01 4.121842261901830007e+00
6544 2.506650000000000134e+01 4.548144089900846510e+00
6545 2.552840000000000131e+01 4.603202665753484801e+00
6546 2.636179999999999879e+01 4.555150064267915688e+00
6547 2.534909999999999997e+01 4.285677546724670606e+00
6548 2.613029999999999831e+01 4.595316226387471836e+00
6549 2.615559999999999974e+01 4.145845415834990888e+00
6550 2.870010000000000261e+01 4.725905106379094001e+00
6551 2.773920000000000385e+01 4.541406218122311600e+00
6552 2.880069999999999908e+01 4.719194806373222306e+00
6553 2.854340000000000899e+01 4.855904166270169853e+00
6554 2.657099999999999795e+01 4.679408369655291722e+00
6555 2.663820000000000121e+01 4.828914719478901496e+00
6556 2.886280000000000001e+01 4.963930822241582774e+00
6557 2.701089999999999947e+01 4.867801954116457885e+00
6558 2.542520000000000024e+01 4.632902283450407666e+00
6559 2.526599999999999824e+01 4.146701055055693530e+00
6560 2.594120000000000203e+01 4.619739291128883707e+00
6561 2.572969999999999757e+01 4.263970465481673244e+00
6562 2.564760000000000417e+01 4.306495825146008372e+00
6563 2.522430000000000305e+01 4.523413424671682392e+00
6564 2.543119999999999692e+01 4.899451432354442026e+00
6565 2.485740000000000194e+01 4.200831341770340899e+00
6566 2.563520000000000465e+01 4.317913654532707035e+00
6567 2.617020000000000124e+01 4.438975357895107443e+00
6568 2.727400000000000091e+01 4.437860467612742887e+00
6569 2.642129999999999512e+01 4.667445476971315621e+00
6570 2.726579999999999515e+01 4.293111036066967756e+00
6571 2.730760000000000076e+01 4.342129025259383823e+00
6572 2.778920000000000456e+01 4.685682941471819518e+00
6573 2.641770000000000351e+01 4.300765581905157120e+00
6574 2.884259999999999735e+01 4.181544032053231774e+00
6575 2.676199999999999335e+01 4.196084514163174184e+00
6576 2.756259999999999621e+01 4.631196537829073812e+00
6577 2.749069999999999681e+01 4.635557298804534376e+00
6578 2.618769999999999953e+01 4.262654121612494684e+00
6579 2.815009999999999835e+01 4.423837152800721206e+00
6580 2.882719999999999771e+01 4.584658381820831075e+00
6581 2.794490000000000052e+01 4.197917735556522700e+00
6582 2.780480000000000729e+01 4.017596174082208371e+00
6583 2.970330000000000226e+01 4.158887229836845556e+00
6584 2.709509999999999508e+01 3.928009635235127028e+00
6585 2.699540000000000006e+01 4.288469838065787521e+00
6586 2.763140000000000285e+01 4.618005918359134654e+00
6587 2.856020000000000181e+01 4.399680614317362348e+00
6588 2.883710000000000306e+01 4.196292172203931692e+00
6589 2.795529999999999404e+01 4.249510342439466903e+00
6590 2.903979999999999606e+01 4.309979430113326515e+00
6591 2.961929999999999907e+01 4.508180839374126947e+00
6592 2.884710000000000107e+01 4.327491744012922581e+00
6593 2.854329999999999501e+01 4.639596270204983774e+00
6594 3.050869999999999749e+01 4.072280623987006187e+00
6595 2.957389999999999830e+01 4.449297799035258905e+00
6596 2.721440000000000126e+01 4.321328949756082061e+00
6597 2.728980000000000317e+01 4.345221242698696251e+00
6598 2.742169999999999774e+01 4.106591931334302892e+00
6599 2.702599999999999980e+01 4.298066506000109754e+00
6600 2.577749999999999631e+01 4.218197021536570723e+00
6601 2.693200000000000571e+01 4.087137278095758219e+00
6602 2.751329999999999742e+01 4.762393342690207199e+00
6603 2.831159999999999854e+01 4.287324442120049817e+00
6604 2.757730000000000103e+01 4.511986748706161343e+00
6605 2.849010000000000176e+01 4.618612687214636026e+00
6606 2.868100000000000094e+01 4.469931647128398744e+00
6607 2.719329999999999359e+01 4.625723094879329089e+00
6608 2.704000000000000270e+01 4.314266812565027642e+00
6609 2.778680000000000661e+01 4.411516103110131759e+00
6610 2.626589999999999492e+01 4.180344565284062064e+00
6611 2.601950000000000074e+01 4.263613847723547678e+00
6612 2.562160000000000082e+01 4.352615448440166901e+00
6613 2.646679999999999922e+01 4.542040970532959854e+00
6614 2.699569999999999936e+01 4.435985013556741130e+00
6615 2.731979999999999720e+01 4.645362972685772363e+00
6616 2.432089999999999819e+01 4.777433678712871057e+00
6617 2.521470000000000056e+01 4.486432896021068650e+00
6618 2.645490000000000208e+01 4.880448973660107548e+00
6619 2.625559999999999761e+01 4.818322493565577069e+00
6620 2.685979999999999634e+01 4.894564661744698952e+00
6621 2.738309999999999533e+01 5.065637836886880407e+00
6622 2.787460000000000448e+01 4.825072046301484896e+00
6623 2.608290000000000219e+01 4.547949249332054578e+00
6624 2.686999999999999744e+01 4.644158685919334673e+00
6625 2.639599999999999724e+01 4.692222391362114386e+00
6626 2.651110000000000610e+01 4.680572269979387912e+00
6627 2.578030000000000044e+01 4.612528634111662029e+00
6628 2.647540000000000049e+01 4.998877967304262704e+00
6629 2.723819999999999908e+01 4.755024869335595206e+00
6630 2.632860000000000156e+01 4.694074213516441496e+00
6631 2.688740000000000308e+01 4.789468901872106166e+00
6632 2.566420000000000101e+01 4.686260992305059325e+00
6633 2.675280000000000058e+01 4.685356593472902453e+00
6634 2.592339999999999733e+01 4.302455399187770091e+00
6635 2.591840000000000188e+01 4.293380388691408811e+00
6636 2.554170000000000229e+01 4.397649177742581017e+00
6637 2.474730000000000274e+01 4.608671450700299488e+00
6638 2.433789999999999409e+01 4.519637262491316143e+00
6639 2.581589999999999208e+01 4.018585086134172535e+00
6640 2.597439999999999571e+01 4.315032069637489975e+00
6641 2.521540000000000248e+01 4.300300740878479466e+00
6642 2.709940000000000282e+01 4.275170190998248465e+00
6643 2.634420000000000073e+01 3.921047756403892581e+00
6644 2.500190000000000268e+01 4.296389533608422795e+00
6645 2.661280000000000001e+01 4.128527634399460133e+00
6646 2.494160000000000110e+01 3.797576364209151123e+00
6647 2.580229999999999535e+01 3.849247023834661441e+00
6648 2.800539999999999807e+01 3.898960672025301832e+00
6649 2.756050000000000821e+01 3.812652044509175386e+00
6650 2.635199999999999676e+01 3.896445141407741897e+00
6651 2.619480000000000430e+01 4.257308525113020714e+00
6652 2.573330000000000339e+01 4.046519481047879729e+00
6653 2.620190000000000197e+01 4.591515280874059357e+00
6654 2.634760000000000701e+01 4.456701831175156947e+00
6655 2.803469999999999729e+01 4.140871119764535813e+00
6656 2.767239999999999966e+01 4.275412435309603687e+00
6657 2.633699999999999619e+01 4.266777244009816172e+00
6658 2.850559999999999761e+01 4.057344697212697859e+00
6659 2.716879999999999740e+01 4.249555647123590241e+00
6660 2.543860000000000099e+01 4.332840754285806284e+00
6661 2.554909999999999215e+01 4.702983420606541287e+00
6662 2.453719999999999501e+01 4.707371394738256498e+00
6663 2.691990000000000194e+01 4.463987839869190566e+00
6664 2.488900000000000290e+01 4.525253165293628754e+00
6665 2.398370000000000601e+01 4.344107537860913304e+00
6666 2.590579999999999927e+01 4.443795038927875751e+00
6667 2.612269999999999825e+01 4.819006867654371362e+00
6668 2.699810000000000443e+01 4.128431154143180848e+00
6669 2.759309999999999974e+01 4.385311043073227388e+00
6670 2.789179999999999993e+01 4.201677513565266864e+00
6671 2.526720000000000255e+01 4.137090281586806029e+00
6672 2.610310000000000130e+01 4.419031461134894201e+00
6673 2.562970000000000326e+01 4.587368465743732138e+00
6674 2.616519999999999868e+01 4.431978508296266384e+00
6675 2.495209999999999440e+01 4.737126829049439714e+00
6676 2.525369999999999848e+01 4.992260900684178715e+00
6677 2.539730000000000842e+01 4.740907185391841416e+00
6678 2.330280000000000129e+01 4.528090656998818631e+00
6679 2.479019999999999513e+01 4.484256755360915392e+00
6680 2.400120000000000076e+01 4.641860696746510584e+00
6681 2.594040000000000035e+01 4.528740564660333590e+00
6682 2.442309999999999448e+01 4.590226379439253712e+00
6683 2.584150000000000347e+01 4.703707224360377026e+00
6684 2.555309999999999704e+01 4.470395559064096247e+00
6685 2.537849999999999895e+01 4.537253552811436386e+00
6686 2.612320000000000420e+01 4.711788992304302148e+00
6687 2.423929999999999652e+01 4.552151923046944937e+00
6688 2.302799999999999869e+01 4.269887635523914149e+00
6689 2.486190000000000211e+01 4.360948761966827014e+00
6690 2.439529999999999887e+01 4.308658566247736132e+00
6691 2.458619999999999806e+01 4.740498292162965477e+00
6692 2.479549999999999699e+01 4.663944841279750619e+00
6693 2.464080000000000226e+01 4.552650993432287407e+00
6694 2.465079999999999671e+01 4.603867815000773689e+00
6695 2.603069999999999595e+01 4.735754012879046293e+00
6696 2.574540000000000006e+01 4.792668148536888495e+00
6697 2.537120000000000530e+01 4.421485685603878224e+00
6698 2.445529999999999404e+01 4.540692458260082276e+00
6699 2.522360000000000468e+01 4.517394736128336419e+00
6700 2.409679999999999822e+01 4.086022857009000475e+00
6701 2.712379999999999924e+01 4.698029021621725754e+00
6702 2.456350000000000122e+01 4.444202884938984965e+00
6703 2.416389999999999461e+01 4.098316437819314650e+00
6704 2.296300000000000452e+01 3.970288058818906674e+00
6705 2.378190000000000026e+01 4.231268239488013450e+00
6706 2.628039999999999665e+01 3.904206312683795144e+00
6707 2.393010000000000304e+01 3.750846647691691071e+00
6708 2.559639999999999560e+01 3.876641630586969978e+00
6709 2.530430000000000135e+01 4.285878142283095826e+00
6710 2.696670000000000300e+01 4.021219277843474771e+00
6711 2.509590000000000387e+01 4.250029979247204714e+00
6712 2.373740000000000094e+01 4.078023472468004229e+00
6713 2.460560000000000258e+01 3.889953257045641877e+00
6714 2.581970000000000098e+01 4.144325784792985523e+00
6715 2.435860000000000269e+01 3.930192492995730369e+00
6716 2.414450000000000074e+01 3.873235656721651043e+00
6717 2.463149999999999551e+01 3.723557828542481296e+00
6718 2.516679999999999851e+01 3.945993431063969936e+00
6719 2.773540000000000560e+01 3.551851116249102880e+00
6720 2.503009999999999735e+01 3.711210838055418293e+00
6721 2.670550000000000068e+01 3.975271970884507677e+00
6722 2.659329999999999927e+01 3.907544340183486398e+00
6723 2.558169999999999789e+01 3.460748771653325395e+00
6724 2.554119999999999635e+01 3.926572231348864683e+00
6725 2.663829999999999742e+01 4.012981564933983059e+00
6726 2.643199999999999861e+01 3.941582156951698224e+00
6727 2.667580000000000950e+01 3.676698222318496967e+00
6728 2.517089999999999961e+01 3.821687253622410019e+00
6729 2.541660000000000252e+01 3.497944240836322827e+00
6730 2.372319999999999851e+01 3.859466789337615111e+00
6731 2.544049999999999656e+01 3.892513483920126749e+00
6732 2.403819999999999979e+01 4.119015871297414755e+00
6733 2.537349999999999994e+01 4.148294564336048040e+00
6734 2.654049999999999798e+01 4.386792146033363871e+00
6735 2.487439999999999785e+01 4.044953671180919308e+00
6736 2.330140000000000455e+01 4.076581216166310639e+00
6737 2.396770000000000067e+01 3.803278383250429773e+00
6738 2.364489999999999625e+01 4.095778230629680827e+00
6739 2.471189999999999642e+01 4.008735846186425533e+00
6740 2.206629999999999470e+01 3.800662906717721334e+00
6741 2.578460000000000107e+01 3.941820688717334153e+00
6742 2.518640000000000256e+01 3.816910280842346737e+00
6743 2.378020000000000067e+01 4.032095388008572812e+00
6744 2.342590000000000217e+01 3.961388064113385621e+00
6745 2.429299999999999926e+01 3.987396435018720098e+00
6746 2.406649999999999778e+01 4.094717853833155452e+00
6747 2.487160000000000082e+01 3.623683700600812685e+00
6748 2.407790000000000319e+01 3.794611559105885323e+00
6749 2.541770000000000351e+01 3.591561702170797510e+00
6750 2.509799999999999898e+01 3.866474338463919302e+00
6751 2.488230000000000430e+01 3.747103133154997323e+00
6752 2.508549999999999969e+01 3.628617298985937545e+00
6753 2.506430000000000291e+01 3.714148704683214230e+00
6754 2.434069999999999823e+01 3.823895028697832821e+00
6755 2.300299999999999656e+01 3.538653171758995075e+00
6756 2.288300000000000267e+01 3.702099804165197572e+00
6757 2.466450000000000387e+01 3.507811754142459382e+00
6758 2.377789999999999537e+01 3.609943130369229980e+00
6759 2.326719999999999544e+01 3.945526782065988947e+00
6760 2.260469999999999757e+01 4.077170342345288745e+00
6761 2.273859999999999815e+01 3.807198194473200292e+00
6762 2.313340000000000174e+01 3.798875337780907024e+00
6763 2.266250000000000142e+01 3.931433677744036626e+00
6764 2.441080000000000183e+01 3.694338878338044196e+00
6765 2.357220000000000226e+01 3.899553106190503549e+00
6766 2.410079999999999956e+01 4.009759438918998775e+00
6767 2.343850000000000122e+01 4.009184806478743646e+00
6768 2.427910000000000323e+01 3.848845775618971121e+00
6769 2.367020000000000479e+01 3.795583398899304850e+00
6770 2.473040000000000305e+01 3.661885346648635853e+00
6771 2.467739999999999867e+01 3.707260148950973999e+00
6772 2.620530000000000470e+01 3.984869125893596653e+00
6773 2.525900000000000034e+01 3.630518326630510551e+00
6774 2.526060000000000372e+01 3.826517118999991141e+00
6775 2.586530000000000129e+01 4.135002258826467880e+00
6776 2.383170000000000144e+01 3.986815227785205362e+00
6777 2.428919999999999391e+01 3.944425500373912818e+00
6778 2.369699999999999562e+01 3.551522351048913340e+00
6779 2.393399999999999750e+01 3.496355809982730989e+00
6780 2.373229999999999507e+01 3.555808408857259906e+00
6781 2.278390000000000271e+01 3.977152244320048879e+00
6782 2.439219999999999899e+01 3.605535793470923345e+00
6783 2.364590000000000103e+01 3.595301654173123307e+00
6784 2.450989999999999824e+01 3.294916395676831478e+00
6785 2.360369999999999990e+01 3.539815315874543789e+00
6786 2.219760000000000133e+01 3.364375914192704986e+00
6787 2.355830000000000268e+01 3.693839827401832476e+00
6788 2.432160000000000011e+01 3.754172256570015076e+00
6789 2.267619999999999791e+01 3.519263158389835056e+00
6790 2.319739999999999469e+01 3.478385059478033003e+00
6791 2.252090000000000103e+01 3.679024287022308215e+00
6792 2.258350000000000080e+01 3.467210621306412222e+00
6793 2.287740000000000151e+01 3.590669662054698286e+00
6794 2.317089999999999961e+01 3.632267170033063319e+00
6795 2.354930000000000234e+01 3.685531268419791395e+00
6796 2.284980000000000544e+01 3.609338164816369598e+00
6797 2.253320000000000078e+01 3.602473669300027215e+00
6798 2.342529999999999646e+01 3.461652631403098646e+00
6799 2.265569999999999951e+01 3.593592105470513776e+00
6800 2.469200000000000017e+01 3.498659583326162892e+00
6801 2.339950000000000330e+01 3.665957902445144079e+00
6802 2.360459999999999781e+01 3.719527475634506253e+00
6803 2.328120000000000189e+01 3.232083419096728250e+00
6804 2.460510000000000019e+01 3.263356649908188967e+00
6805 2.401180000000000092e+01 3.636493567710521457e+00
6806 2.354870000000000019e+01 3.409748429209990661e+00
6807 2.260399999999999565e+01 3.698398875189099044e+00
6808 2.466010000000000346e+01 3.573121111087615986e+00
6809 2.228059999999999974e+01 3.294150403670117910e+00
6810 2.206169999999999476e+01 4.102941933600815716e+00
6811 2.237000000000000099e+01 3.856566842413080565e+00
6812 2.325030000000000285e+01 3.653903468963021428e+00
6813 2.371020000000000039e+01 3.834466534995448317e+00
6814 2.449299999999999855e+01 3.834292014179410124e+00
6815 2.332210000000000250e+01 3.882048273076984746e+00
6816 2.234669999999999845e+01 4.225877776332390923e+00
6817 2.373300000000000054e+01 3.933005287308929621e+00
6818 2.348420000000000130e+01 3.745419131152079473e+00
6819 2.449610000000000198e+01 3.690109604673009969e+00
6820 2.432629999999999981e+01 3.966499763078272789e+00
6821 2.325710000000000122e+01 3.848656260891585301e+00
6822 2.260550000000000281e+01 3.790348457925734937e+00
6823 2.445759999999999934e+01 3.844979837658449640e+00
6824 2.439439999999999387e+01 3.655290871052534030e+00
6825 2.427839999999999776e+01 3.390195475485152432e+00
6826 2.273369999999999891e+01 3.326749407529818292e+00
6827 2.344009999999999749e+01 3.671315386138869652e+00
6828 2.284440000000000026e+01 3.524021684382773412e+00
6829 2.475310000000000343e+01 3.608993967091106203e+00
6830 2.440090000000000003e+01 3.432834102385374120e+00
6831 2.554329999999999501e+01 3.218209966813849743e+00
6832 2.476460000000000150e+01 3.354206955749749142e+00
6833 2.605270000000000508e+01 3.500801551145108714e+00
6834 2.471900000000000119e+01 3.732576947632827213e+00
6835 2.555339999999999989e+01 3.578051225457790974e+00
6836 2.626849999999999952e+01 3.691417992113599666e+00
6837 2.427239999999999753e+01 3.452970957306185973e+00
6838 2.609270000000000067e+01 3.764394200997020601e+00
6839 2.492020000000000124e+01 3.672145448916749544e+00
6840 2.570380000000000109e+01 3.581924735110998625e+00
6841 2.596440000000000126e+01 3.598862899861566156e+00
6842 2.515439999999999898e+01 3.214961740363327714e+00
6843 2.500330000000000297e+01 3.488817346967306943e+00
6844 2.690599999999999525e+01 3.340752259596631912e+00
6845 2.761570000000000391e+01 3.213454784262569586e+00
6846 2.603949999999999676e+01 2.908541401200952947e+00
6847 2.553939999999999699e+01 3.149350706415530166e+00
6848 2.636369999999999436e+01 3.181222848292775129e+00
6849 2.748109999999999786e+01 3.432743403533097926e+00
6850 2.697489999999999810e+01 3.406663746908403567e+00
6851 2.685820000000000363e+01 3.588463343549714857e+00
6852 2.528500000000000369e+01 3.475124558918715856e+00
6853 2.447380000000000067e+01 3.554626522997880400e+00
6854 2.427690000000000126e+01 3.768094270914675192e+00
6855 2.598590000000000444e+01 3.665288946931742231e+00
6856 2.660259999999999536e+01 3.426064936921073389e+00
6857 2.624050000000000438e+01 3.483415808154403770e+00
6858 2.491119999999999379e+01 3.473041053313363768e+00
6859 2.534779999999999944e+01 3.382816283512895428e+00
6860 2.514710000000000178e+01 3.151140262587496910e+00
6861 2.652339999999999876e+01 3.259177080491332035e+00
6862 2.522690000000000410e+01 3.473533485443892843e+00
6863 2.607200000000000273e+01 3.549053473815236615e+00
6864 2.494249999999999545e+01 3.451515080729040452e+00
6865 2.481049999999999756e+01 3.486931037818213230e+00
6866 2.658980000000000388e+01 3.599548372782340522e+00
6867 2.601209999999999667e+01 3.182657596176503123e+00
6868 2.634220000000000184e+01 3.488257397039387087e+00
6869 2.702910000000000679e+01 3.118527866558193917e+00
6870 2.650540000000000163e+01 3.133819682432286591e+00
6871 2.542190000000000083e+01 3.164878642934037423e+00
6872 2.702550000000000097e+01 3.260759948616272830e+00
6873 2.712889999999999802e+01 3.001281178846793907e+00
6874 2.757729999999999748e+01 3.143963726015298388e+00
6875 2.841379999999999839e+01 3.140218719770965006e+00
6876 2.843100000000000094e+01 3.139575603485286415e+00
6877 2.759070000000000533e+01 3.376736916092220486e+00
6878 2.653990000000000649e+01 3.368035778387753254e+00
6879 2.553730000000000189e+01 3.217563631150128778e+00
6880 2.616460000000000008e+01 3.388485859790475452e+00
6881 2.505559999999999832e+01 3.270616633297152021e+00
6882 2.664280000000000115e+01 3.505339153063508739e+00
6883 2.722409999999999997e+01 3.526366463443639354e+00
6884 2.885459999999999425e+01 3.245855423767361359e+00
6885 2.836760000000000304e+01 3.460925523902529388e+00
6886 2.791379999999999839e+01 3.421792008290392317e+00
6887 2.594109999999999872e+01 3.688824569493648564e+00
6888 2.620379999999999399e+01 3.912008867321238537e+00
6889 2.848799999999999244e+01 3.941138922951080037e+00
6890 2.782669999999999533e+01 3.796540646496490812e+00
6891 2.753610000000000468e+01 3.653066021097894023e+00
6892 2.701539999999999964e+01 3.647757418195458623e+00
6893 2.751060000000000372e+01 3.651634906723288054e+00
6894 2.860040000000000049e+01 3.779265229115310376e+00
6895 2.877999999999999403e+01 4.229189505094326229e+00
6896 2.702850000000000108e+01 3.603351810814481748e+00
6897 2.609390000000000143e+01 3.945265122206617736e+00
6898 2.683800000000000097e+01 3.937192881990922988e+00
6899 2.541229999999999833e+01 3.750431464578441787e+00
6900 2.612999999999999545e+01 3.409024027489392150e+00
6901 2.634209999999999852e+01 3.524282438241861382e+00
6902 2.671950000000000003e+01 2.967741132999978770e+00
6903 2.643509999999999849e+01 3.341082789231658356e+00
6904 2.784290000000000376e+01 3.357015195750534531e+00
6905 2.717649999999999721e+01 3.619899088717805302e+00
6906 2.726700000000000657e+01 3.546999742035513492e+00
6907 2.573440000000000083e+01 3.269444231364101228e+00
6908 2.611840000000000117e+01 3.096979796834328447e+00
6909 2.660009999999999764e+01 3.310317712017986747e+00
6910 2.659819999999999851e+01 3.243208497460500883e+00
6911 2.597519999999999385e+01 3.363930343809157897e+00
6912 2.452870000000000061e+01 3.154922661571912368e+00
6913 2.328419999999999845e+01 3.201157765246817721e+00
6914 2.585289999999999822e+01 3.264815249673402420e+00
6915 2.576399999999999935e+01 3.238533286844524017e+00
6916 2.440549999999999997e+01 3.323035728441690928e+00
6917 2.581670000000000442e+01 3.527132984521564651e+00
6918 2.531600000000000250e+01 2.993249571953531252e+00
6919 2.604970000000000141e+01 2.811294314101602687e+00
6920 2.651879999999999882e+01 3.039246179235897127e+00
6921 2.830710000000000193e+01 3.133941806176368416e+00
6922 2.568790000000000262e+01 3.133898178706512994e+00
6923 2.735899999999999821e+01 2.983443952883982675e+00
6924 2.734300000000000708e+01 3.266940708063125864e+00
6925 2.630570000000000164e+01 2.889262693231614332e+00
6926 2.797050000000000480e+01 3.034858450158754550e+00
6927 2.713980000000000103e+01 3.046576565261407854e+00
6928 2.843349999999999866e+01 3.117484771815252742e+00
6929 2.813289999999999935e+01 3.112289717314247639e+00
6930 2.717969999999999686e+01 2.722852048955286097e+00
6931 2.647540000000000049e+01 2.616956614466506625e+00
6932 2.685170000000000456e+01 3.156307779748356523e+00
6933 2.624149999999999494e+01 2.882766981998371225e+00
6934 2.527690000000000481e+01 2.947379399483548212e+00
6935 2.612119999999999820e+01 2.940196287325048896e+00
6936 2.638100000000000023e+01 3.042212617487475956e+00
6937 2.684360000000000923e+01 3.357428692020130168e+00
6938 2.746709999999999852e+01 3.360280557408859892e+00
6939 2.795619999999999550e+01 3.574089783147591515e+00
6940 2.850140000000000029e+01 3.309002020549397738e+00
6941 2.762950000000000017e+01 3.746289759548772302e+00
6942 2.830950000000000699e+01 3.373280769888566510e+00
6943 2.921110000000000539e+01 3.344698704592088845e+00
6944 2.861779999999999902e+01 3.379963290924917541e+00
6945 2.940860000000000696e+01 3.613183502397850688e+00
6946 2.722609999999999530e+01 3.593376884561373164e+00
6947 2.743339999999999534e+01 3.765996849706595651e+00
6948 2.714509999999999579e+01 3.847475563860022874e+00
6949 2.807339999999999947e+01 3.751017240962776444e+00
6950 2.799529999999999674e+01 4.024637384970228382e+00
6951 2.725910000000000011e+01 4.057068782323019818e+00
6952 2.634579999999999700e+01 3.706131907798209557e+00
6953 2.628989999999999583e+01 3.627351927301788681e+00
6954 2.749559999999999604e+01 3.557971685103747728e+00
6955 2.635979999999999634e+01 3.431074909995408095e+00
6956 2.694909999999999783e+01 3.382533282097900607e+00
6957 2.755000000000000071e+01 3.165415031239978916e+00
6958 2.738949999999999818e+01 3.559803410653458400e+00
6959 2.723759999999999692e+01 3.073052411202906953e+00
6960 2.764430000000000476e+01 3.378348210368493199e+00
6961 2.552959999999999852e+01 3.294831675821998651e+00
6962 2.363099999999999667e+01 3.105236243830732601e+00
6963 2.512299999999999756e+01 2.985745292217673708e+00
6964 2.430730000000000501e+01 2.964038923580457396e+00
6965 2.589859999999999829e+01 3.459044930613073277e+00
6966 2.617999999999999972e+01 2.990727398142465354e+00
6967 2.647899999999999565e+01 3.182504570303080982e+00
6968 2.497129999999999939e+01 3.163141470200155236e+00
6969 2.489969999999999928e+01 2.970290090294212426e+00
6970 2.528809999999999647e+01 3.077492060834601251e+00
6971 2.508230000000000359e+01 2.815650647807713902e+00
6972 2.533749999999999858e+01 2.691281997951905591e+00
6973 2.404650000000000176e+01 3.043694513662630552e+00
6974 2.469869999999999877e+01 3.081457306291943254e+00
6975 2.490240000000000364e+01 2.588144480511085810e+00
6976 2.505600000000000449e+01 2.951233413337548406e+00
6977 2.501780000000000115e+01 3.339858360469796672e+00
6978 2.486099999999999710e+01 3.085503526168784205e+00
6979 2.550200000000000244e+01 2.978310492544388399e+00
6980 2.481300000000000239e+01 2.850511601449816190e+00
6981 2.356980000000000075e+01 2.775693864243677478e+00
6982 2.300509999999999167e+01 2.893544531279931498e+00
6983 2.305289999999999750e+01 3.031443942166834660e+00
6984 2.326750000000000185e+01 3.127444645793111100e+00
6985 2.339649999999999608e+01 2.980352949316573685e+00
6986 2.420090000000000430e+01 3.311665368738212489e+00
6987 2.426020000000000465e+01 3.035125636279328631e+00
6988 2.364059999999999562e+01 2.922035063444653691e+00
6989 2.282889999999999731e+01 3.266884981829020429e+00
6990 2.393809999999999860e+01 3.202643438551972643e+00
6991 2.412140000000000128e+01 3.523977250494106261e+00
6992 2.365800000000000125e+01 3.393296071668371106e+00
6993 2.519359999999999999e+01 3.581444093099876991e+00
6994 2.410610000000000142e+01 3.076197143308600612e+00
6995 2.484160000000000323e+01 3.434275887578049247e+00
6996 2.386639999999999873e+01 3.176095457003772271e+00
6997 2.388560000000000016e+01 3.336445638999682384e+00
6998 2.465139999999999532e+01 3.257512486852506051e+00
6999 2.597709999999999653e+01 3.363513501459448385e+00
7000 2.510780000000000101e+01 3.548072469383904526e+00
7001 2.403109999999999857e+01 3.314263992879866727e+00
7002 2.447159999999999513e+01 3.235841468922728392e+00
7003 2.492569999999999908e+01 3.477824761327114711e+00
7004 2.685030000000000427e+01 3.353906544687851099e+00
7005 2.566790000000000305e+01 3.429055654914338280e+00
7006 2.529960000000000164e+01 3.490796034144647564e+00
7007 2.467290000000000560e+01 3.176952436612799247e+00
7008 2.503810000000000358e+01 3.589043243609638889e+00
7009 2.559879999999999711e+01 3.498569538825832215e+00
7010 2.423659999999999926e+01 3.203231396886587756e+00
7011 2.517460000000000520e+01 3.333433393964846836e+00
7012 2.642870000000000275e+01 3.414749529687352680e+00
7013 2.580690000000000595e+01 3.680040383542006133e+00
7014 2.624239999999999640e+01 3.688788702541797360e+00
7015 2.569850000000000634e+01 3.589430863312454978e+00
7016 2.809850000000000136e+01 4.001686013732212110e+00
7017 2.560469999999999047e+01 3.899211871712024990e+00
7018 2.537379999999999924e+01 3.910749133861695537e+00
7019 2.640939999999999799e+01 3.531172258896469796e+00
7020 2.654629999999999157e+01 3.916201661112461263e+00
7021 2.763650000000000162e+01 3.808051789629441686e+00
7022 2.713959999999999440e+01 4.017687215550757251e+00
7023 2.606250000000000711e+01 3.306605431934690031e+00
7024 2.622619999999999507e+01 3.411035374779920915e+00
7025 2.582790000000000674e+01 3.822244223555057108e+00
7026 2.703899999999999793e+01 3.834893170611144875e+00
7027 2.607090000000000529e+01 3.565596353276685448e+00
7028 2.579739999999999966e+01 3.964989860264461985e+00
7029 2.465040000000000120e+01 3.745848733197858493e+00
7030 2.461849999999999739e+01 3.810327945531723159e+00
7031 2.339109999999999800e+01 3.688450271387700319e+00
7032 2.513210000000000122e+01 3.868113655840530907e+00
7033 2.433790000000000120e+01 3.539484580344997244e+00
7034 2.470630000000000237e+01 3.831374652849809603e+00
7035 2.384970000000000212e+01 3.727676988487602650e+00
7036 2.494309999999999761e+01 3.855030100336442000e+00
7037 2.450629999999999598e+01 3.691844872214974593e+00
7038 2.366410000000000480e+01 3.772429186147832070e+00
7039 2.582749999999999702e+01 4.077882464282167163e+00
7040 2.598869999999999436e+01 3.873232597004728994e+00
7041 2.468929999999999936e+01 3.850562391456603173e+00
7042 2.514659999999999940e+01 3.936628670829900756e+00
7043 2.613700000000000045e+01 3.683622184752394002e+00
7044 2.442010000000000147e+01 3.685399272059948661e+00
7045 2.421239999999999881e+01 3.832495901106744984e+00
7046 2.418110000000000070e+01 3.807750387630470801e+00
7047 2.392240000000000322e+01 3.886322966764341746e+00
7048 2.407209999999999894e+01 3.996357853658753179e+00
7049 2.520719999999999317e+01 3.620441924406466061e+00
7050 2.557549999999999812e+01 3.531053009018697342e+00
7051 2.321320000000000050e+01 3.411285921467152260e+00
7052 2.427929999999999922e+01 3.186223520172430934e+00
7053 2.282320000000000348e+01 3.303150671404500027e+00
7054 2.393130000000000379e+01 3.423089159005356930e+00
7055 2.543210000000000193e+01 3.243701145990486978e+00
7056 2.446059999999999945e+01 3.310198397679510407e+00
7057 2.472880000000000322e+01 3.585116566863620680e+00
7058 2.543689999999999785e+01 3.569644263018375341e+00
7059 2.578580000000000183e+01 3.679787758553473509e+00
7060 2.620919999999999206e+01 3.725702320100197529e+00
7061 2.701030000000000086e+01 3.663471199627478025e+00
7062 2.518939999999999912e+01 3.742448919090278991e+00
7063 2.503739999999999810e+01 3.698531977960985540e+00
7064 2.727799999999999869e+01 4.143077847446267725e+00
7065 2.638450000000000983e+01 3.797022440347173067e+00
7066 2.890269999999999939e+01 4.267564135487597277e+00
7067 2.873629999999999285e+01 4.064546675891421046e+00
7068 2.817299999999999471e+01 4.408274730549357479e+00
7069 2.720169999999999888e+01 4.040726598088516752e+00
7070 2.749280000000000612e+01 3.864084504510738594e+00
7071 2.857029999999999603e+01 3.927957260523591732e+00
7072 2.618700000000000117e+01 3.813102926751388289e+00
7073 2.630649999999999977e+01 3.992942598197474435e+00
7074 2.804570000000000007e+01 3.916603943533223386e+00
7075 2.693730000000000402e+01 4.018019997523655462e+00
7076 2.639430000000000476e+01 3.834604936691652810e+00
7077 2.698489999999999966e+01 3.495343903609485547e+00
7078 2.696580000000000155e+01 3.261697447342410960e+00
7079 2.684250000000000114e+01 3.148021013668746093e+00
7080 2.777180000000000248e+01 3.126264946865508154e+00
7081 2.685500000000000043e+01 3.226549282127889828e+00
7082 2.816669999999999874e+01 3.347044708470443997e+00
7083 2.624549999999999983e+01 3.328505944489208890e+00
7084 2.634829999999999472e+01 3.483924930376657958e+00
7085 2.642180000000000106e+01 3.328404996090469581e+00
7086 2.754850000000000065e+01 3.396689581416000081e+00
7087 2.884750000000000369e+01 3.054770165249752534e+00
7088 2.848250000000000526e+01 2.944577104186609340e+00
7089 2.584290000000000376e+01 3.193248573866431794e+00
7090 2.746449999999999392e+01 2.852216967991740404e+00
7091 2.746709999999999852e+01 3.340612225999898932e+00
7092 2.692680000000000362e+01 3.386401532305346240e+00
7093 2.407980000000000231e+01 3.008702387741266193e+00
7094 2.570470000000000255e+01 3.120775786643442906e+00
7095 2.468589999999999307e+01 3.319243759427739970e+00
7096 2.431130000000000280e+01 3.450893311955615772e+00
7097 2.431709999999999994e+01 3.284382884881115849e+00
7098 2.320479999999999521e+01 2.962438199861728183e+00
7099 2.339230000000000587e+01 3.144891739074654247e+00
7100 2.259040000000000248e+01 3.119931594121896357e+00
7101 2.455840000000000245e+01 2.955607443826056890e+00
7102 2.374579999999999913e+01 2.952031014064723458e+00
7103 2.350239999999999796e+01 2.846419389689439416e+00
7104 2.546239999999999881e+01 2.622242668404280330e+00
7105 2.365260000000000318e+01 2.825986406902906367e+00
7106 2.468919999999999249e+01 2.850098697940125714e+00
7107 2.291300000000000026e+01 3.049034112633048021e+00
7108 2.254349999999999454e+01 2.904492543027094253e+00
7109 2.323530000000000229e+01 2.944941266052686135e+00
7110 2.338059999999999761e+01 3.082920018748459334e+00
7111 2.335119999999999862e+01 3.079070287927834659e+00
7112 2.346129999999999427e+01 3.032183622490564279e+00
7113 2.370030000000000570e+01 3.180474923733874970e+00
7114 2.362089999999999890e+01 3.309051889061276341e+00
7115 2.378899999999999437e+01 3.191208341678744009e+00
7116 2.395359999999999445e+01 3.049196881475513710e+00
7117 2.228630000000000067e+01 3.106391995627725056e+00
7118 2.046229999999999549e+01 2.790643003055030213e+00
7119 2.333479999999999777e+01 3.083089174513120589e+00
7120 2.245200000000000173e+01 3.236939727582210935e+00
7121 2.341000000000000014e+01 3.289781488184282843e+00
7122 2.214539999999999864e+01 3.304960567389571224e+00
7123 2.338439999999999941e+01 3.611093973022580172e+00
7124 2.353770000000000095e+01 3.256279037567265888e+00
7125 2.279259999999999664e+01 3.789651979008098248e+00
7126 2.370179999999999865e+01 3.622077231092677430e+00
7127 2.246839999999999549e+01 3.906530476266631524e+00
7128 2.338910000000000267e+01 3.725444464020366553e+00
7129 2.296260000000000190e+01 3.435622513024386038e+00
7130 2.268039999999999878e+01 3.828063480664864571e+00
7131 2.231510000000000105e+01 3.292384391971873381e+00
7132 2.434429999999999694e+01 3.450286321524635103e+00
7133 2.369500000000000028e+01 3.365351886504589718e+00
7134 2.322240000000000038e+01 3.335520634323823064e+00
7135 2.508370000000000033e+01 3.555816366251215221e+00
7136 2.356290000000000262e+01 3.383072360222287411e+00
7137 2.354179999999999851e+01 3.313372920152513945e+00
7138 2.401950000000000074e+01 3.695453221527773557e+00
7139 2.185960000000000036e+01 3.502941973827142785e+00
7140 2.258479999999999777e+01 3.385198047086757978e+00
7141 2.388190000000000524e+01 3.450789161119525605e+00
7142 2.322389999999999688e+01 3.349546514753900084e+00
7143 2.288750000000000284e+01 3.714393998016364939e+00
7144 2.365620000000000189e+01 3.576519750819223020e+00
7145 2.290120000000000289e+01 3.711690373401316467e+00
7146 2.206729999999999592e+01 3.299341110055157955e+00
7147 2.406830000000000069e+01 3.430980719925426747e+00
7148 2.316329999999999956e+01 3.760081100255684206e+00
7149 2.347609999999999530e+01 3.932743940876394007e+00
7150 2.265020000000000167e+01 3.445628208034058559e+00
7151 2.342650000000000077e+01 3.303530758521858068e+00
7152 2.496749999999999758e+01 3.307884204820355833e+00
7153 2.407229999999999848e+01 3.373205810575452990e+00
7154 2.438810000000000144e+01 3.488177705407223606e+00
7155 2.374670000000000414e+01 3.358004946467469942e+00
7156 2.398069999999999879e+01 3.035815857475548274e+00
7157 2.631859999999999644e+01 3.256291765490309853e+00
7158 2.489499999999999957e+01 3.273605753599537760e+00
7159 2.595450000000000301e+01 3.409047359967297464e+00
7160 2.628750000000000142e+01 3.613067914183180740e+00
7161 2.633760000000000190e+01 3.941999549974606332e+00
7162 2.505939999999999657e+01 4.092073968295293795e+00
7163 2.521910000000000451e+01 3.963722265055916072e+00
7164 2.408539999999999992e+01 3.845976544650266060e+00
7165 2.503219999999999601e+01 3.629464084131430290e+00
7166 2.626310000000000144e+01 3.524893650097829401e+00
7167 2.548699999999999832e+01 3.705552871030178608e+00
7168 2.561540000000000461e+01 3.391294030602477694e+00
7169 2.587820000000000320e+01 3.484324996035817357e+00
7170 2.771210000000000306e+01 3.723792807676066463e+00
7171 2.630570000000000164e+01 3.328306769289754108e+00
7172 2.645849999999999724e+01 3.650152469760680862e+00
7173 2.846349999999999980e+01 3.146800459593839250e+00
7174 2.704219999999999757e+01 3.353231348714251769e+00
7175 2.740809999999999746e+01 3.384550995996366662e+00
7176 2.792070000000000007e+01 3.348169514899148602e+00
7177 2.752910000000000679e+01 3.132167084384228417e+00
7178 2.690089999999999648e+01 3.265647120326995445e+00
7179 2.819470000000000098e+01 3.458615374756204286e+00
7180 2.885310000000000130e+01 3.463554071253976741e+00
7181 2.809329999999999927e+01 3.462172832268776368e+00
7182 2.936570000000000391e+01 3.428744513739686361e+00
7183 2.805609999999999715e+01 2.995159161797583458e+00
7184 2.775919999999999987e+01 3.069323514717860135e+00
7185 2.853140000000000143e+01 3.302863035610165365e+00
7186 2.917090000000000671e+01 2.909449852549446991e+00
7187 2.766570000000000462e+01 3.187412541623691808e+00
7188 2.791380000000000194e+01 3.740865535942182962e+00
7189 2.713009999999999877e+01 3.837499230553668816e+00
7190 2.761220000000000141e+01 3.776630626365252485e+00
7191 2.712760000000000105e+01 3.922879831450359678e+00
7192 2.693269999999999342e+01 3.355238638383267080e+00
7193 2.690710000000000335e+01 3.520255318084186680e+00
7194 2.680560000000000542e+01 3.505095108837989581e+00
7195 2.691989999999999483e+01 3.700579755187016762e+00
7196 2.527309999999999590e+01 3.575148503838686320e+00
7197 2.562830000000000297e+01 3.765821222588773054e+00
7198 2.565660000000000451e+01 3.887252653481633402e+00
7199 2.636070000000000135e+01 3.497763897192033067e+00
7200 2.506220000000000425e+01 3.425265223015583782e+00
7201 2.583379999999999654e+01 3.648962623541106787e+00
7202 2.640360000000000085e+01 3.363413669473321654e+00
7203 2.635219999999999985e+01 3.715695875337485354e+00
7204 2.700550000000000495e+01 3.398785217176866436e+00
7205 2.685299999999999798e+01 3.286124198809290409e+00
7206 2.439200000000000301e+01 3.744627396684481635e+00
7207 2.550949999999999562e+01 4.004301703480894759e+00
7208 2.358550000000000324e+01 4.039181703328038608e+00
7209 2.347779999999999845e+01 3.749326088512440869e+00
7210 2.470609999999999573e+01 4.114746742449648664e+00
7211 2.384039999999999537e+01 3.895859925870024831e+00
7212 2.459229999999999805e+01 3.674850031021673846e+00
7213 2.531400000000000006e+01 4.042067894036417641e+00
7214 2.630949999999999633e+01 3.784612363571730587e+00
7215 2.624220000000000397e+01 3.975489759513914034e+00
7216 2.609439999999999671e+01 3.921033056733900679e+00
7217 2.553930000000000433e+01 4.106922139571190122e+00
7218 2.496369999999999578e+01 3.973116687249444556e+00
7219 2.664500000000000313e+01 4.118775086114801809e+00
7220 2.777939999999999898e+01 3.815744780773473011e+00
7221 2.727249999999999730e+01 3.786310910701866206e+00
7222 2.728500000000000369e+01 4.091951958417889834e+00
7223 2.487600000000000122e+01 3.736592003417017249e+00
7224 2.681290000000000262e+01 3.813705803349282775e+00
7225 2.444100000000000250e+01 3.791231973910328179e+00
7226 2.496199999999999619e+01 3.605344797658054379e+00
7227 2.603430000000000177e+01 3.963552045892673625e+00
7228 2.731770000000000209e+01 4.058767378219648059e+00
7229 2.772350000000000136e+01 3.538630652173238023e+00
7230 2.805529999999999902e+01 3.282473719696777259e+00
7231 2.777499999999999858e+01 3.628818067911368850e+00
7232 2.771480000000000388e+01 3.899047457777347514e+00
7233 2.923780000000000356e+01 3.454598369999036134e+00
7234 2.664829999999999899e+01 3.800168551590836330e+00
7235 2.619099999999999540e+01 3.597725880330517878e+00
7236 2.805110000000000170e+01 3.761402155380357826e+00
7237 2.894109999999999516e+01 3.207400959421817799e+00
7238 2.942299999999999471e+01 3.583933381077276881e+00
7239 2.973979999999999535e+01 3.343591951479725211e+00
7240 2.906920000000000570e+01 3.549748389393253767e+00
7241 2.969100000000000250e+01 3.196866528336771207e+00
7242 2.757150000000000389e+01 3.546749667301035025e+00
7243 2.942239999999999966e+01 3.608056122346213979e+00
7244 2.837760000000000105e+01 3.447761829361186692e+00
7245 2.917390000000000327e+01 3.098053037715783997e+00
7246 2.887549999999999883e+01 2.946147819186946126e+00
7247 3.040070000000000050e+01 3.342062907920795300e+00
7248 3.102070000000000505e+01 3.026227090041327283e+00
7249 3.090549999999999997e+01 2.966172193669814217e+00
7250 3.079080000000000084e+01 2.973844837579794564e+00
7251 3.044709999999999894e+01 3.103831284799481338e+00
7252 2.995799999999999841e+01 3.264030191343211040e+00
7253 3.151140000000000185e+01 3.350865891377928119e+00
7254 2.909679999999999467e+01 3.341454210070819109e+00
7255 2.962360000000000326e+01 3.505581448490392660e+00
7256 2.898799999999999955e+01 2.777147507785641789e+00
7257 2.843420000000000414e+01 3.211162614692690820e+00
7258 2.779460000000000264e+01 3.108909569607968049e+00
7259 2.743450000000000344e+01 3.109970193185136900e+00
7260 2.836999999999999389e+01 2.926474693210245448e+00
7261 2.894120000000000203e+01 2.735003107493664043e+00
7262 2.910009999999999764e+01 2.497591857069525023e+00
7263 3.005350000000000321e+01 2.980082287873943692e+00
7264 2.833589999999999876e+01 2.749666140552339932e+00
7265 2.881600000000000250e+01 2.773254636703957665e+00
7266 3.036159999999999926e+01 2.865500677368616245e+00
7267 2.950500000000000611e+01 2.894888426174660356e+00
7268 2.973129999999999740e+01 2.666403592950624457e+00
7269 3.148859999999999815e+01 2.784151046908195148e+00
7270 3.020860000000000056e+01 2.860046760456897985e+00
7271 3.190009999999999124e+01 2.646515120776754770e+00
7272 3.179520000000000479e+01 2.738770265648434954e+00
7273 3.140230000000000388e+01 2.521471727087178483e+00
7274 3.192810000000000059e+01 2.405202539184589927e+00
7275 3.054299999999999926e+01 2.674925563450317956e+00
7276 2.835539999999999594e+01 2.673030841947020786e+00
7277 3.095889999999999986e+01 2.500430687801602936e+00
7278 3.030069999999999908e+01 2.408169068088866993e+00
7279 2.975420000000000442e+01 2.669415658529034729e+00
7280 2.719879999999999853e+01 2.739522381365043557e+00
7281 2.687020000000000053e+01 3.000561827058392694e+00
7282 2.634979999999999833e+01 3.109106580353912630e+00
7283 2.721739999999999782e+01 3.343603445685507491e+00
7284 2.745710000000000406e+01 3.224448020126855496e+00
7285 2.821479999999998967e+01 3.025281583257994900e+00
7286 2.695210000000000150e+01 3.127580247491660970e+00
7287 2.849089999999999989e+01 3.080649239121520111e+00
7288 2.824309999999999832e+01 3.431053704694813078e+00
7289 2.763300000000000267e+01 3.541431382929788985e+00
7290 2.793259999999999721e+01 3.713770018727599265e+00
7291 2.659220000000000184e+01 3.475390380662293666e+00
[truncated: 708,997 more chars]
