# Supplementary material for: Hairpin protein partitioning from the ER to lipid droplets involves major structural rearrangements
Source: Nat Commun. 2024 May 27;15:4504. doi: 10.1038/s41467-024-48843-8 (PMC11130287; doi:10.1038/s41467-024-48843-8)
Supplement: Supplementary file 4 — Source Data [file 41467_2024_48843_MOESM4_ESM.zip › Source_data_MD_Simulations/Fig4B/Calpha_91-118_DI_AVG_ERROR.txt]

0 1.200199999999999934e+00 1.530071893735718454e-02
1 1.224200000000000177e+00 4.513659269373353905e-02
2 1.216800000000000104e+00 4.287694018933720791e-02
3 1.231800000000000006e+00 4.158692102091714193e-02
4 1.265400000000000080e+00 6.171392063384076310e-02
5 1.249000000000000110e+00 4.252716778719222573e-02
6 1.175000000000000044e+00 4.901836390578536568e-02
7 1.201000000000000068e+00 5.200615348206402699e-02
8 1.180800000000000072e+00 3.796356147676348269e-02
9 1.238399999999999945e+00 6.351541545168384872e-02
10 1.256399999999999961e+00 6.385019968645361255e-02
11 1.316400000000000015e+00 8.146783414329852868e-02
12 1.263400000000000079e+00 7.063857303201981352e-02
13 1.266199999999999992e+00 8.809513039890459751e-02
14 1.287000000000000144e+00 7.532117896050219419e-02
15 1.327400000000000135e+00 9.634919823226342772e-02
16 1.296799999999999953e+00 6.579082002832918608e-02
17 1.296799999999999953e+00 8.262125634484142334e-02
18 1.278399999999999981e+00 8.037691210789325857e-02
19 1.290999999999999925e+00 7.906402468885580237e-02
20 1.277600000000000069e+00 8.418199332398824952e-02
21 1.250999999999999890e+00 9.424521207997785255e-02
22 1.265400000000000080e+00 8.282927018874426672e-02
23 1.282599999999999962e+00 8.541362888907133577e-02
24 1.263399999999999856e+00 9.966126629739359422e-02
25 1.285200000000000120e+00 8.816956390954874823e-02
26 1.271600000000000064e+00 8.046097190563882007e-02
27 1.252199999999999980e+00 8.029864257881323686e-02
28 1.271799999999999820e+00 9.695582499262229981e-02
29 1.238799999999999901e+00 7.370991792153887279e-02
30 1.254800000000000137e+00 1.082542932174054562e-01
31 1.218800000000000106e+00 7.789808726791691562e-02
32 1.218199999999999950e+00 8.386150487559831945e-02
33 1.214600000000000124e+00 8.401980718854333563e-02
34 1.258000000000000229e+00 9.293911985810926479e-02
35 1.276000000000000023e+00 9.875626562400990904e-02
36 1.257600000000000051e+00 1.004289201375778845e-01
37 1.253800000000000026e+00 9.804178700941756919e-02
38 1.209400000000000031e+00 8.820594084300671656e-02
39 1.257200000000000095e+00 1.048165635765645476e-01
40 1.271199999999999886e+00 1.232390847093567249e-01
41 1.277600000000000069e+00 1.224877463259080451e-01
42 1.289000000000000146e+00 1.193465542024569892e-01
43 1.296799999999999953e+00 1.260623337876941030e-01
44 1.297200000000000131e+00 1.074513471297591505e-01
45 1.270799999999999930e+00 9.496331923432328737e-02
46 1.293800000000000061e+00 1.058525011513662684e-01
47 1.267799999999999816e+00 1.059439096880986364e-01
48 1.244999999999999885e+00 1.059494218955440992e-01
49 1.253199999999999870e+00 9.672451602360178369e-02
50 1.308599999999999763e+00 1.053111959859919233e-01
51 1.257400000000000073e+00 9.430571562742098846e-02
52 1.306799999999999962e+00 1.045203903551837898e-01
53 1.278200000000000003e+00 8.983914514286076014e-02
54 1.266399999999999970e+00 9.354297408143487369e-02
55 1.256000000000000227e+00 9.766432306630705440e-02
56 1.290399999999999769e+00 9.711955518843770618e-02
57 1.239399999999999835e+00 8.553577029523963537e-02
58 1.260800000000000143e+00 8.638166472116638739e-02
59 1.271800000000000042e+00 9.471067521668291578e-02
60 1.233999999999999986e+00 9.716048579540964569e-02
61 1.262799999999999923e+00 9.308894671227083140e-02
62 1.239999999999999991e+00 7.619081309449320105e-02
63 1.264799999999999924e+00 8.734455907496470328e-02
64 1.293800000000000061e+00 9.503321524603909609e-02
65 1.268400000000000194e+00 9.147135070610908081e-02
66 1.274000000000000021e+00 9.223101430646851728e-02
67 1.247999999999999776e+00 7.250875809169536612e-02
68 1.324000000000000066e+00 7.509141096024232742e-02
69 1.292200000000000015e+00 7.308263815708895828e-02
70 1.279599999999999849e+00 8.765231314688735897e-02
71 1.287599999999999856e+00 1.031533227773104716e-01
72 1.330999999999999961e+00 1.023046431008876461e-01
73 1.282599999999999962e+00 9.732115905598330563e-02
74 1.299599999999999866e+00 1.005889059489166182e-01
75 1.336999999999999966e+00 1.157974092974450031e-01
76 1.314399999999999791e+00 1.078501182196848623e-01
77 1.361599999999999921e+00 1.115012466298022781e-01
78 1.345399999999999929e+00 1.200465243145339839e-01
79 1.347199999999999953e+00 1.082247291518902282e-01
80 1.327599999999999891e+00 9.261732019444310349e-02
81 1.331399999999999917e+00 7.206252840415747207e-02
82 1.317199999999999926e+00 8.480867880116985114e-02
83 1.340800000000000214e+00 9.516907060594843870e-02
84 1.302999999999999714e+00 9.728103617869207631e-02
85 1.327000000000000179e+00 1.001339103401040626e-01
86 1.307599999999999874e+00 9.164653839616639097e-02
87 1.330400000000000027e+00 9.036928681803345353e-02
88 1.308000000000000052e+00 8.797499644785441997e-02
89 1.285600000000000076e+00 9.197156082181054404e-02
90 1.336799999999999988e+00 9.585547454371085019e-02
91 1.336600000000000010e+00 1.110047206203411824e-01
92 1.329999999999999849e+00 9.222017132927046168e-02
93 1.288200000000000012e+00 9.674891213858685668e-02
94 1.310400000000000009e+00 9.680520647155295422e-02
95 1.295200000000000129e+00 9.735107600843452558e-02
96 1.305399999999999894e+00 9.048871752876155861e-02
97 1.258800000000000141e+00 7.126367938859175244e-02
98 1.301600000000000090e+00 9.166923147927007187e-02
99 1.296399999999999997e+00 8.778273178706617885e-02
100 1.298200000000000021e+00 1.073593591635121358e-01
101 1.332400000000000029e+00 1.059345458290164854e-01
102 1.326000000000000068e+00 9.391741052648332200e-02
103 1.306799999999999962e+00 8.398923740575334196e-02
104 1.330799999999999983e+00 1.045720421527665811e-01
105 1.331600000000000117e+00 7.809051158751617594e-02
106 1.317199999999999926e+00 6.606626975999174700e-02
107 1.294799999999999951e+00 8.318144023759145578e-02
108 1.299799999999999844e+00 7.702228249019889283e-02
109 1.276200000000000001e+00 7.772793577601298798e-02
110 1.283199999999999896e+00 6.659513495744263933e-02
111 1.356000000000000094e+00 9.082070248572181315e-02
112 1.330600000000000005e+00 1.010222153785987759e-01
113 1.311399999999999899e+00 7.268265267586204725e-02
114 1.314799999999999969e+00 8.042954680961468539e-02
115 1.337199999999999944e+00 9.745004874293292096e-02
116 1.304400000000000004e+00 8.538037245175265910e-02
117 1.308200000000000029e+00 8.895814746272540097e-02
118 1.330000000000000071e+00 9.474893139239091988e-02
119 1.315600000000000103e+00 8.040328351504061333e-02
120 1.340999999999999970e+00 9.930518616869915549e-02
121 1.309200000000000141e+00 9.069482895953882851e-02
122 1.353599999999999692e+00 8.310600459653923189e-02
123 1.342999999999999972e+00 9.147196291760660569e-02
124 1.366199999999999859e+00 9.291389562385161949e-02
125 1.371799999999999908e+00 8.860988658157732678e-02
126 1.398600000000000065e+00 9.829205461277119860e-02
127 1.370200000000000085e+00 8.485583067768533161e-02
128 1.362999999999999989e+00 1.071794756471592114e-01
129 1.404799999999999827e+00 1.061091513489764437e-01
130 1.398199999999999887e+00 1.199284453330401734e-01
131 1.399400000000000199e+00 1.073065142477380024e-01
132 1.390800000000000036e+00 9.768250611035733666e-02
133 1.374400000000000066e+00 9.211801126815538643e-02
134 1.352600000000000025e+00 9.164479254163873656e-02
135 1.373200000000000198e+00 8.462217203546594513e-02
136 1.363399999999999945e+00 9.560778211003537197e-02
137 1.431599999999999984e+00 9.469724388808788140e-02
138 1.395999999999999908e+00 9.424351436571114238e-02
139 1.389000000000000012e+00 9.292706817714632694e-02
140 1.372000000000000330e+00 9.654636192006410544e-02
141 1.377199999999999980e+00 9.137763402496258680e-02
142 1.399799999999999933e+00 1.010747841946744024e-01
143 1.375599999999999934e+00 9.763671440600608931e-02
144 1.344799999999999995e+00 9.281353349592935675e-02
145 1.369800000000000129e+00 8.313526327618143974e-02
146 1.333399999999999919e+00 7.975993981943568789e-02
147 1.332199999999999829e+00 8.612103111319559245e-02
148 1.366800000000000015e+00 1.020816927759331388e-01
149 1.334999999999999964e+00 8.305997832891603982e-02
150 1.335800000000000320e+00 8.298693873134495302e-02
151 1.279199999999999893e+00 8.060392050018409804e-02
152 1.360599999999999810e+00 7.748527602067377396e-02
153 1.318599999999999994e+00 7.850177068066679920e-02
154 1.396399999999999864e+00 8.601237120321703067e-02
155 1.385600000000000165e+00 7.495417266570285342e-02
156 1.390400000000000080e+00 9.671508672384054872e-02
157 1.480999999999999872e+00 8.821927227085928080e-02
158 1.427000000000000046e+00 1.037223216091888167e-01
159 1.430199999999999916e+00 1.099346715099472072e-01
160 1.437799999999999745e+00 8.721486111896296911e-02
161 1.402600000000000069e+00 9.549182163934248624e-02
162 1.412800000000000056e+00 9.369542144630119140e-02
163 1.429600000000000204e+00 9.368611423257983128e-02
164 1.398800000000000043e+00 9.305327506326686871e-02
165 1.405200000000000005e+00 8.161833127429156398e-02
166 1.431999999999999940e+00 9.492354818484188828e-02
167 1.458200000000000163e+00 1.005721233742233600e-01
168 1.437399999999999789e+00 8.156793487639613094e-02
169 1.462800000000000322e+00 1.003838233979957445e-01
170 1.432799999999999851e+00 9.265609532027559159e-02
171 1.441799999999999971e+00 1.041596466967894263e-01
172 1.489800000000000013e+00 1.004977213672031133e-01
173 1.415800000000000169e+00 9.503910773991935956e-02
174 1.472399999999999931e+00 9.623329984989606456e-02
175 1.457199999999999829e+00 8.418142312885899814e-02
176 1.444799999999999862e+00 8.783912567870881538e-02
177 1.393199999999999772e+00 7.949057805803147470e-02
178 1.441599999999999993e+00 8.308289836061326372e-02
179 1.409200000000000008e+00 7.992116115272598909e-02
180 1.403599999999999737e+00 7.758948382351826822e-02
181 1.367000000000000215e+00 6.634274640079350360e-02
182 1.332000000000000073e+00 8.856545601982750149e-02
183 1.376199999999999868e+00 7.195743186078833176e-02
184 1.376600000000000046e+00 9.246776735706339900e-02
185 1.346600000000000019e+00 7.176940852480254152e-02
186 1.404800000000000049e+00 8.499854116395176573e-02
187 1.381199999999999983e+00 7.216946722818450011e-02
188 1.396600000000000064e+00 7.741762073326718951e-02
189 1.436800000000000077e+00 9.226977836756734830e-02
190 1.456199999999999939e+00 8.436036984271699790e-02
191 1.399999999999999911e+00 8.201463284073154392e-02
192 1.419999999999999929e+00 7.866740112651490757e-02
193 1.452800000000000091e+00 9.182653211354549483e-02
194 1.468800000000000106e+00 8.568472442623593921e-02
195 1.465400000000000036e+00 8.839529399238399421e-02
196 1.466799999999999882e+00 1.010569740295047814e-01
197 1.451200000000000045e+00 8.564830412798610237e-02
198 1.456199999999999939e+00 9.489800840902826162e-02
199 1.418400000000000105e+00 7.850482787701658360e-02
200 1.458399999999999919e+00 9.838682838673071251e-02
201 1.448199999999999932e+00 8.284945383042664757e-02
202 1.427999999999999936e+00 8.480566018845676901e-02
203 1.457999999999999963e+00 8.596697040142799173e-02
204 1.491600000000000037e+00 9.840430884874909467e-02
205 1.436399999999999899e+00 9.301853578722898974e-02
206 1.444800000000000084e+00 9.551938023249521847e-02
207 1.442000000000000171e+00 8.361004724313937653e-02
208 1.482799999999999896e+00 1.025777363758822863e-01
209 1.446399999999999908e+00 9.860693687565798282e-02
210 1.392000000000000126e+00 7.302876145738744496e-02
211 1.465599999999999792e+00 1.000945952586851512e-01
212 1.411200000000000232e+00 7.943520630048112041e-02
213 1.464199999999999946e+00 9.560728005753534042e-02
214 1.428199999999999914e+00 9.400570195472186807e-02
215 1.418399999999999883e+00 8.139906633371170319e-02
216 1.435799999999999965e+00 9.133078341939258882e-02
217 1.452599999999999891e+00 9.022132785544668965e-02
218 1.464799999999999880e+00 9.552398651647658889e-02
219 1.530600000000000183e+00 9.761417929788684944e-02
220 1.480599999999999916e+00 8.460382970055196905e-02
221 1.450400000000000134e+00 9.537236497015263992e-02
222 1.457800000000000207e+00 1.052552706518775777e-01
223 1.493600000000000039e+00 9.633715794022575107e-02
224 1.453799999999999981e+00 8.912570897333720044e-02
225 1.479400000000000048e+00 1.036739504407929724e-01
226 1.479199999999999848e+00 9.603349415698671232e-02
227 1.501200000000000090e+00 9.501637753566484490e-02
228 1.474199999999999955e+00 1.054655962861823504e-01
229 1.479600000000000026e+00 9.753095918732676561e-02
230 1.481600000000000028e+00 1.011025617875234567e-01
231 1.438800000000000079e+00 9.889363983593690843e-02
232 1.445799999999999752e+00 9.794422902856504687e-02
233 1.473400000000000043e+00 9.683495236741741785e-02
234 1.497400000000000286e+00 1.174998212764598315e-01
235 1.511800000000000033e+00 1.040128453605611292e-01
236 1.512800000000000145e+00 9.764646434971416267e-02
237 1.524799999999999711e+00 1.064850787669333609e-01
238 1.549399999999999888e+00 1.186570183343572948e-01
239 1.499000000000000110e+00 1.021238463827131709e-01
240 1.493600000000000039e+00 9.950019095459064489e-02
241 1.533200000000000118e+00 1.220047212201232634e-01
242 1.497400000000000064e+00 1.150678408592079316e-01
243 1.545199999999999907e+00 1.038789295285622444e-01
244 1.524800000000000155e+00 1.162959672559629176e-01
245 1.530799999999999939e+00 1.242843192039928824e-01
246 1.531800000000000050e+00 1.322154000107400584e-01
247 1.505800000000000027e+00 1.096742084539478190e-01
248 1.525199999999999889e+00 1.150597757689454381e-01
249 1.546399999999999997e+00 1.193919930313586952e-01
250 1.531400000000000095e+00 1.171503649162050353e-01
251 1.503000000000000114e+00 1.114278241733185765e-01
252 1.485800000000000010e+00 1.044277357793417099e-01
253 1.526199999999999779e+00 1.183994594582255533e-01
254 1.516799999999999926e+00 1.080927009561700319e-01
255 1.532200000000000228e+00 1.112533684883293683e-01
256 1.493600000000000261e+00 1.089846227685355717e-01
257 1.534599999999999964e+00 1.220768938005878101e-01
258 1.549799999999999844e+00 1.262855177761884051e-01
259 1.546600000000000197e+00 1.183704692902752681e-01
260 1.521800000000000042e+00 1.033589473630609212e-01
261 1.527799999999999825e+00 1.213848095932930082e-01
262 1.573199999999999932e+00 1.163698930136141257e-01
263 1.589800000000000102e+00 1.321467063532042741e-01
264 1.577999999999999847e+00 1.299221305244029623e-01
265 1.580999999999999961e+00 1.367128377293076180e-01
266 1.570199999999999818e+00 1.282405240163966009e-01
267 1.534799999999999942e+00 1.243168210661775297e-01
268 1.565399999999999903e+00 1.202792085108644049e-01
269 1.507800000000000029e+00 1.048966729691652305e-01
270 1.600800000000000001e+00 1.321430739766560891e-01
271 1.592000000000000082e+00 1.212313490810029565e-01
272 1.568799999999999972e+00 1.284960388494524874e-01
273 1.591600000000000126e+00 1.210486183316439174e-01
274 1.570599999999999996e+00 1.281713228456350384e-01
275 1.541599999999999859e+00 1.126383948749270780e-01
276 1.497000000000000108e+00 1.148943862858407688e-01
277 1.488800000000000123e+00 1.054754568608261694e-01
278 1.506199999999999983e+00 1.181021252984043313e-01
279 1.528999999999999915e+00 1.064976995056700348e-01
280 1.494400000000000173e+00 1.096976207581549928e-01
281 1.532599999999999962e+00 1.052184774647494936e-01
282 1.528599999999999959e+00 1.159588202768551818e-01
283 1.518599999999999950e+00 1.064618617158275826e-01
284 1.517600000000000282e+00 1.151609656090118311e-01
285 1.554399999999999782e+00 1.202768805714548167e-01
286 1.526200000000000001e+00 1.179011111058755196e-01
287 1.504399999999999959e+00 1.209107439394862260e-01
288 1.502400000000000180e+00 1.051918628031655173e-01
289 1.490399999999999947e+00 1.070777661328438379e-01
290 1.514599999999999946e+00 1.180774660974734935e-01
291 1.501200000000000090e+00 1.192145628688039138e-01
292 1.553400000000000114e+00 1.266676280665269272e-01
293 1.539400000000000102e+00 1.216718866460120424e-01
294 1.530200000000000005e+00 1.296806539156862836e-01
295 1.518800000000000150e+00 1.059816587905662161e-01
296 1.530999999999999917e+00 1.092886087385140093e-01
297 1.552400000000000002e+00 1.171527549825440578e-01
298 1.491800000000000015e+00 1.098199981788380714e-01
299 1.529400000000000093e+00 1.137328800303588905e-01
300 1.507800000000000029e+00 1.163004385202394547e-01
301 1.542800000000000171e+00 1.160301340169871409e-01
302 1.574999999999999956e+00 1.265021738943643836e-01
303 1.533800000000000052e+00 1.126003197153542801e-01
304 1.529800000000000049e+00 1.209298639708157458e-01
305 1.585999999999999854e+00 1.364486716681404810e-01
306 1.542399999999999993e+00 1.201158107827608179e-01
307 1.572399999999999798e+00 1.238349223765251444e-01
308 1.566400000000000015e+00 1.274687726464799609e-01
309 1.577600000000000113e+00 1.296989128713113004e-01
310 1.564599999999999991e+00 1.302884799205210054e-01
311 1.559400000000000119e+00 1.255476323950396322e-01
312 1.587200000000000166e+00 1.285181387976031819e-01
313 1.600000000000000089e+00 1.292990332523797359e-01
314 1.584600000000000231e+00 1.248812555990689854e-01
315 1.587599999999999678e+00 1.338170691653348121e-01
316 1.547800000000000065e+00 1.331959158533023435e-01
317 1.544999999999999929e+00 1.240570836349138006e-01
318 1.520799999999999930e+00 1.252087536875916840e-01
319 1.526200000000000001e+00 1.190658305308454207e-01
320 1.557200000000000140e+00 1.261536840524286884e-01
321 1.536399999999999988e+00 1.240808123764508969e-01
322 1.584000000000000297e+00 1.264367035318463284e-01
323 1.580399999999999805e+00 1.357900143604086896e-01
324 1.569800000000000084e+00 1.308838874728284196e-01
325 1.583599999999999897e+00 1.265320828880960313e-01
326 1.548200000000000021e+00 1.205133685530364734e-01
327 1.495600000000000041e+00 1.124066190221910122e-01
328 1.555000000000000160e+00 1.289728653632228050e-01
329 1.539599999999999858e+00 1.298548728388734808e-01
330 1.589600000000000346e+00 1.384700978550964801e-01
331 1.543600000000000083e+00 1.205077922791717021e-01
332 1.591599999999999904e+00 1.256078341505815488e-01
333 1.546799999999999953e+00 1.173212342246705286e-01
334 1.574400000000000022e+00 1.350308409216205430e-01
335 1.615399999999999947e+00 1.282901710966198594e-01
336 1.567200000000000149e+00 1.421073960073858944e-01
337 1.577199999999999935e+00 1.414466401156280195e-01
338 1.535399999999999876e+00 1.344418387258966563e-01
339 1.564400000000000013e+00 1.317323346790756633e-01
340 1.590000000000000080e+00 1.353729662820461754e-01
341 1.596799999999999997e+00 1.453897933143864230e-01
342 1.603600000000000136e+00 1.392085054872725935e-01
343 1.546600000000000197e+00 1.237473555273000680e-01
344 1.565599999999999881e+00 1.310272032823718846e-01
345 1.622400000000000064e+00 1.443120507788590579e-01
346 1.592400000000000038e+00 1.321443453198055118e-01
347 1.538799999999999724e+00 1.226596592201364411e-01
348 1.541799999999999837e+00 1.254793688221294834e-01
349 1.522999999999999909e+00 1.166804182371660725e-01
350 1.550599999999999756e+00 1.199378505727028421e-01
351 1.539200000000000124e+00 1.163527051683801716e-01
352 1.560799999999999965e+00 1.275697142741960000e-01
353 1.608200000000000074e+00 1.297731559298763437e-01
354 1.602600000000000025e+00 1.364028152202145239e-01
355 1.586200000000000276e+00 1.435226532642146779e-01
356 1.604200000000000070e+00 1.343804747721929760e-01
357 1.588400000000000034e+00 1.435511337468290682e-01
358 1.585199999999999942e+00 1.318254603633152444e-01
359 1.599799999999999667e+00 1.386856589557838859e-01
360 1.569399999999999906e+00 1.301241253572910650e-01
361 1.572799999999999976e+00 1.328178903612009520e-01
362 1.584600000000000009e+00 1.451778495501293564e-01
363 1.567199999999999926e+00 1.360542244842107285e-01
364 1.575199999999999934e+00 1.363878000409127489e-01
365 1.539199999999999902e+00 1.308927499902114433e-01
366 1.559600000000000097e+00 1.228588132776806396e-01
367 1.551800000000000068e+00 1.245720353851537815e-01
368 1.542999999999999927e+00 1.298164858559959500e-01
369 1.544000000000000039e+00 1.379008339351144030e-01
370 1.562400000000000011e+00 1.338583131523776448e-01
371 1.529400000000000093e+00 1.242686122880592853e-01
372 1.590799999999999992e+00 1.429588472253466302e-01
373 1.567599999999999882e+00 1.353415235616918788e-01
374 1.577999999999999847e+00 1.327126218564006754e-01
375 1.577799999999999869e+00 1.294284049194766029e-01
376 1.567600000000000104e+00 1.167388881221677333e-01
377 1.576400000000000023e+00 1.298856728049710696e-01
378 1.587400000000000144e+00 1.191629472613026375e-01
379 1.567200000000000149e+00 1.290452323799682055e-01
380 1.586799999999999988e+00 1.202056238285047762e-01
381 1.593400000000000150e+00 1.266452051994073624e-01
382 1.587600000000000122e+00 1.326090796288097173e-01
383 1.593799999999999883e+00 1.281871756456159916e-01
384 1.588200000000000056e+00 1.334749115002515918e-01
385 1.550799999999999956e+00 1.099739605543057636e-01
386 1.553800000000000070e+00 1.146561468042599091e-01
387 1.591200000000000170e+00 1.304682030228055123e-01
388 1.537800000000000056e+00 1.055634027492482752e-01
389 1.596200000000000063e+00 1.236405758640746616e-01
390 1.608200000000000074e+00 1.259312193222951459e-01
391 1.548000000000000043e+00 1.146298390472567513e-01
392 1.618400000000000061e+00 1.406202261411920729e-01
393 1.572400000000000020e+00 1.131005216610427161e-01
394 1.583800000000000097e+00 1.157156514910580025e-01
395 1.607799999999999896e+00 1.471188363194869397e-01
396 1.572999999999999954e+00 1.345407001616982789e-01
397 1.597799999999999887e+00 1.287103414648566313e-01
398 1.603800000000000114e+00 1.275593665710205438e-01
399 1.583599999999999897e+00 1.335076327406039820e-01
400 1.611400000000000166e+00 1.427822397919293052e-01
401 1.632000000000000117e+00 1.601486809187012972e-01
402 1.614199999999999857e+00 1.407580619360752627e-01
403 1.569399999999999906e+00 1.420421345939295588e-01
404 1.580200000000000049e+00 1.255335493005754199e-01
405 1.576200000000000045e+00 1.304930342968543266e-01
406 1.577800000000000091e+00 1.150121384898133009e-01
407 1.568999999999999950e+00 1.282890486362729121e-01
408 1.560600000000000209e+00 1.346443017732276703e-01
409 1.564200000000000035e+00 1.304080979080670666e-01
410 1.556400000000000006e+00 1.273705146413407763e-01
411 1.567000000000000171e+00 1.310624278731322701e-01
412 1.606400000000000050e+00 1.181181103810926974e-01
413 1.576200000000000045e+00 1.320819139776525097e-01
414 1.580799999999999983e+00 1.369558761061386298e-01
415 1.555800000000000072e+00 1.247228607754007484e-01
416 1.602799999999999780e+00 1.220525788338779755e-01
417 1.583000000000000185e+00 1.187646412026744369e-01
418 1.593400000000000150e+00 1.388537648031193672e-01
419 1.560200000000000031e+00 1.225741897790884882e-01
420 1.595599999999999907e+00 1.399890281414939985e-01
421 1.595599999999999907e+00 1.306732107204839344e-01
422 1.534799999999999942e+00 1.216017763028155868e-01
423 1.568999999999999728e+00 1.345020445941250420e-01
424 1.560000000000000053e+00 1.315133453304264122e-01
425 1.538799999999999946e+00 1.167833549783529878e-01
426 1.548000000000000043e+00 1.097520842626689835e-01
427 1.551800000000000068e+00 9.932306882089375621e-02
428 1.552999999999999936e+00 1.147030949887578172e-01
429 1.547800000000000065e+00 1.092071059959011936e-01
430 1.563000000000000167e+00 1.135542161260426341e-01
431 1.558800000000000185e+00 1.204383327682677363e-01
432 1.565399999999999903e+00 1.202712268167245024e-01
433 1.540000000000000036e+00 1.202217950290212639e-01
434 1.526599999999999957e+00 1.089053166746233731e-01
435 1.558599999999999763e+00 1.178489202326436225e-01
436 1.521400000000000086e+00 1.031366472210532848e-01
437 1.536599999999999966e+00 1.099136388261256619e-01
438 1.572000000000000286e+00 1.109846836279673177e-01
439 1.633199999999999985e+00 1.342580798313456891e-01
440 1.581600000000000117e+00 1.275559798676643986e-01
441 1.590999999999999970e+00 1.042784733298296740e-01
442 1.564799999999999969e+00 1.102979238245217208e-01
443 1.553199999999999914e+00 1.245206488900535424e-01
444 1.587999999999999856e+00 1.165511046708695986e-01
445 1.578600000000000225e+00 1.155766758476812761e-01
446 1.565800000000000081e+00 1.317884365185352513e-01
447 1.535600000000000076e+00 1.303652100830585969e-01
448 1.572400000000000020e+00 1.266701543379496753e-01
449 1.540599999999999969e+00 1.298271466219604042e-01
450 1.559199999999999919e+00 1.281406726999667345e-01
451 1.549799999999999844e+00 1.244926985810814180e-01
452 1.567199999999999926e+00 1.305187802578617329e-01
453 1.569999999999999840e+00 1.287860240864667494e-01
454 1.599599999999999911e+00 1.403292129244655684e-01
455 1.585800000000000098e+00 1.289630644797183645e-01
456 1.616400000000000059e+00 1.414209602569576618e-01
457 1.620999999999999996e+00 1.369773703937990084e-01
458 1.625400000000000178e+00 1.483384238826878920e-01
459 1.613199999999999745e+00 1.396175920147600669e-01
460 1.588000000000000078e+00 1.333731607183394341e-01
461 1.578200000000000047e+00 1.118643464201172499e-01
462 1.618600000000000039e+00 1.477480558247722120e-01
463 1.624600000000000266e+00 1.415108759071188604e-01
464 1.627599999999999936e+00 1.570107257482749319e-01
465 1.623199999999999976e+00 1.458136893436278170e-01
466 1.604400000000000048e+00 1.440334961042048778e-01
467 1.618600000000000039e+00 1.274273440043383887e-01
468 1.600600000000000023e+00 1.181211581385824411e-01
469 1.577999999999999847e+00 1.282263623440983158e-01
470 1.622800000000000242e+00 1.400946537166925243e-01
471 1.615399999999999947e+00 1.387655865119302445e-01
472 1.595800000000000107e+00 1.362214080091671831e-01
473 1.612400000000000277e+00 1.410334995665923352e-01
474 1.598000000000000309e+00 1.373308414013399981e-01
475 1.601000000000000201e+00 1.405398164222509405e-01
476 1.587000000000000188e+00 1.320657412049014434e-01
477 1.657000000000000028e+00 1.438240591834342719e-01
478 1.597399999999999931e+00 1.553902442240180926e-01
479 1.604400000000000048e+00 1.397064350701140989e-01
480 1.604399999999999604e+00 1.320007878764365150e-01
481 1.588999999999999968e+00 1.485686373364176471e-01
482 1.599399999999999933e+00 1.426645295790092138e-01
483 1.614399999999999835e+00 1.128303505267975598e-01
484 1.648199999999999887e+00 1.024396017173046236e-01
485 1.594200000000000061e+00 1.095421014952698557e-01
486 1.584799999999999986e+00 1.332709720831959932e-01
487 1.587999999999999856e+00 1.235161527898274714e-01
488 1.607999999999999874e+00 1.125980461642207969e-01
489 1.582999999999999963e+00 1.395845263630607347e-01
490 1.585199999999999942e+00 1.217979966994531260e-01
491 1.600000000000000089e+00 1.242581184470455402e-01
492 1.607999999999999874e+00 1.130882840969832659e-01
493 1.562999999999999945e+00 1.179080998065866748e-01
494 1.610599999999999810e+00 1.194134330802024690e-01
495 1.601600000000000135e+00 1.078779310146426723e-01
496 1.610600000000000254e+00 1.112246735216606414e-01
497 1.578600000000000225e+00 1.214985102789330196e-01
498 1.580000000000000071e+00 1.228029315610991157e-01
499 1.629200000000000204e+00 1.115610684782106232e-01
500 1.601599999999999913e+00 1.282427697767012098e-01
501 1.575199999999999934e+00 1.155267588050491456e-01
502 1.590999999999999970e+00 1.224153585135459993e-01
503 1.582599999999999785e+00 1.097927502160320201e-01
504 1.575800000000000090e+00 1.322383907948066206e-01
505 1.609599999999999920e+00 1.211539846641454810e-01
506 1.615200000000000191e+00 1.132139214054526111e-01
507 1.644200000000000106e+00 1.285897040979564199e-01
508 1.562799999999999967e+00 1.098458556341567333e-01
509 1.606999999999999984e+00 1.355448265335125468e-01
510 1.586600000000000010e+00 1.295822827395782251e-01
511 1.612399999999999833e+00 1.293957031744099040e-01
512 1.591199999999999948e+00 1.312498076189066165e-01
513 1.585199999999999942e+00 1.203266886438748434e-01
514 1.561400000000000121e+00 1.224603119381948851e-01
515 1.531199999999999894e+00 1.292236510860144405e-01
516 1.543400000000000105e+00 1.380726185744298729e-01
517 1.543800000000000061e+00 1.212585337203117980e-01
518 1.575399999999999689e+00 1.262253857193552098e-01
519 1.614000000000000101e+00 1.041664053330055018e-01
520 1.611200000000000188e+00 1.190234934792287202e-01
521 1.564200000000000035e+00 1.248033332888188185e-01
522 1.564799999999999969e+00 1.236088669958591429e-01
523 1.567200000000000149e+00 1.193889107078207612e-01
524 1.572799999999999754e+00 1.004411867711647588e-01
525 1.550400000000000222e+00 1.224149010537524396e-01
526 1.535400000000000098e+00 1.092610085986762403e-01
527 1.531000000000000139e+00 1.160775602776006055e-01
528 1.547200000000000131e+00 1.290501917859868952e-01
529 1.535200000000000120e+00 1.190557516460250681e-01
530 1.564000000000000057e+00 1.347145129523912854e-01
531 1.552200000000000246e+00 1.225131503145682477e-01
532 1.574400000000000022e+00 1.248309576988016062e-01
533 1.567800000000000082e+00 1.282218078175471621e-01
534 1.578600000000000003e+00 1.303026016624380112e-01
535 1.550000000000000044e+00 1.219107870534843069e-01
536 1.574199999999999822e+00 1.158697199444272685e-01
537 1.552000000000000046e+00 1.167424515761083387e-01
538 1.582600000000000007e+00 1.171179234788595480e-01
539 1.537199999999999900e+00 1.131181329407447700e-01
540 1.544000000000000039e+00 1.023476428648945474e-01
541 1.561199999999999921e+00 1.191017716073107247e-01
542 1.591200000000000170e+00 1.063975187680614998e-01
543 1.567200000000000149e+00 1.328094574945625217e-01
544 1.561400000000000121e+00 1.170895725502488910e-01
545 1.563599999999999657e+00 1.242435028482374720e-01
546 1.540999999999999925e+00 1.142386974715660641e-01
547 1.525600000000000067e+00 1.254772011163781398e-01
548 1.583600000000000119e+00 1.283852327956763184e-01
549 1.622800000000000242e+00 1.327654774404852522e-01
550 1.583399999999999919e+00 1.100173077292841139e-01
551 1.595599999999999907e+00 1.298896762641280900e-01
552 1.626800000000000024e+00 1.313655662645276112e-01
553 1.601399999999999935e+00 1.554224179454173627e-01
554 1.624000000000000110e+00 1.398453431473496988e-01
555 1.601999999999999869e+00 1.374795984864663478e-01
556 1.570200000000000040e+00 1.189074934560475777e-01
557 1.584799999999999986e+00 1.314386244602399612e-01
558 1.592600000000000016e+00 1.382868323449489012e-01
559 1.583200000000000163e+00 1.160790764952926435e-01
560 1.551800000000000068e+00 1.212525958485013294e-01
561 1.558000000000000274e+00 1.124864436276656193e-01
562 1.580799999999999983e+00 1.328392713018255178e-01
563 1.592799999999999994e+00 1.336240696880618140e-01
564 1.595400000000000151e+00 1.379601681645829248e-01
565 1.597799999999999887e+00 1.262633438492740123e-01
566 1.612399999999999833e+00 1.343701157251864786e-01
567 1.574999999999999956e+00 1.261817736442153448e-01
568 1.609400000000000164e+00 1.444544495680212814e-01
569 1.617399999999999949e+00 1.486928646573197343e-01
570 1.612399999999999833e+00 1.340905962400048557e-01
571 1.618600000000000039e+00 1.294729624284545189e-01
572 1.635199999999999987e+00 1.382668145290112671e-01
573 1.629399999999999959e+00 1.457251110824760998e-01
574 1.585800000000000098e+00 1.214872503598628806e-01
575 1.598600000000000021e+00 1.392116661778028119e-01
576 1.580999999999999961e+00 1.291061578701805657e-01
577 1.616800000000000015e+00 1.431517795907546187e-01
578 1.645799999999999930e+00 1.443920773449845485e-01
579 1.651399999999999979e+00 1.522988115515022389e-01
580 1.605199999999999960e+00 1.454833048840999954e-01
581 1.638800000000000257e+00 1.527076684387525529e-01
582 1.597799999999999887e+00 1.365648270968772837e-01
583 1.612000000000000099e+00 1.533059685726553822e-01
584 1.612599999999999811e+00 1.435494618589703841e-01
585 1.633400000000000407e+00 1.531160605553839316e-01
586 1.617999999999999883e+00 1.337756330577433428e-01
587 1.620999999999999996e+00 1.666246080265456619e-01
588 1.666999999999999815e+00 1.551273025614768875e-01
589 1.642200000000000104e+00 1.532880686811599336e-01
590 1.645000000000000018e+00 1.600867264953594049e-01
591 1.647800000000000153e+00 1.673514624973442000e-01
592 1.684600000000000319e+00 1.692611237112645328e-01
593 1.685999999999999943e+00 1.670707634507007378e-01
594 1.638800000000000257e+00 1.578863895337403733e-01
595 1.656400000000000095e+00 1.670534285790028217e-01
596 1.654800000000000271e+00 1.573262597279933006e-01
597 1.675199999999999800e+00 1.575851262016818299e-01
598 1.616999999999999771e+00 1.532451630558041011e-01
599 1.666400000000000103e+00 1.687842646694294457e-01
600 1.655200000000000005e+00 1.501136636019519410e-01
601 1.671200000000000019e+00 1.339168099978490234e-01
602 1.696999999999999842e+00 1.155041124808982994e-01
603 1.712999999999999856e+00 1.385825385826078560e-01
604 1.705799999999999983e+00 1.200231311039668125e-01
605 1.645200000000000218e+00 9.905529768770572618e-02
606 1.696199999999999930e+00 1.353062895803443522e-01
607 1.672400000000000109e+00 1.233702071004178780e-01
608 1.672200000000000131e+00 1.309171952036858877e-01
609 1.672999999999999599e+00 1.208016556177935741e-01
610 1.731000000000000316e+00 1.173064363110566805e-01
611 1.700400000000000134e+00 1.361148338719920803e-01
612 1.684400000000000119e+00 1.255224601416017605e-01
613 1.689599999999999991e+00 1.341842315624306448e-01
614 1.699400000000000022e+00 1.128268053256848841e-01
615 1.701600000000000223e+00 1.141597477222159873e-01
616 1.607600000000000140e+00 1.017858929321740352e-01
617 1.623799999999999910e+00 1.084816666538636759e-01
618 1.617600000000000149e+00 1.045461046620102530e-01
619 1.663200000000000234e+00 1.260480543284980826e-01
620 1.693399999999999794e+00 1.240550200515883883e-01
621 1.733800000000000008e+00 1.069655645523361620e-01
622 1.703200000000000269e+00 1.285766386245961734e-01
623 1.666399999999999881e+00 1.192686379565055521e-01
624 1.662000000000000144e+00 1.030366924934996153e-01
625 1.678399999999999892e+00 1.029308894355819987e-01
626 1.691400000000000237e+00 9.863289512125252012e-02
627 1.671999999999999931e+00 9.533142189225961294e-02
628 1.710600000000000120e+00 1.120248543850872053e-01
629 1.672199999999999687e+00 8.849605640931126893e-02
630 1.671799999999999953e+00 1.061604069321515076e-01
631 1.728000000000000203e+00 1.197059731174681119e-01
632 1.681999999999999940e+00 1.116197115208599627e-01
633 1.742199999999999971e+00 9.218520488668451029e-02
634 1.706200000000000161e+00 1.206089217263797420e-01
635 1.714999999999999858e+00 1.072809395932007859e-01
636 1.733000000000000096e+00 1.098493513863418453e-01
637 1.738399999999999945e+00 1.094354969833828684e-01
638 1.691400000000000237e+00 9.684569169560408586e-02
639 1.723600000000000021e+00 1.158746218979807424e-01
640 1.708399999999999919e+00 1.133569936086874230e-01
641 1.707600000000000007e+00 1.275957993038955574e-01
642 1.722200000000000175e+00 1.181684898778011944e-01
643 1.721200000000000063e+00 1.093494947404879403e-01
644 1.700199999999999934e+00 1.334290523087081903e-01
645 1.680999999999999828e+00 1.224045750778948588e-01
646 1.704200000000000159e+00 1.167090056508065798e-01
647 1.705799999999999983e+00 1.137971528642083424e-01
648 1.699800000000000200e+00 1.387081540501494958e-01
649 1.709600000000000009e+00 1.178166711463194960e-01
650 1.705000000000000071e+00 1.363407495945360981e-01
651 1.758599999999999941e+00 1.354655971086385913e-01
652 1.768599999999999950e+00 1.376179058117074916e-01
653 1.754599999999999937e+00 1.147573439915720167e-01
654 1.776000000000000245e+00 1.385909087927487682e-01
655 1.726600000000000135e+00 1.322823041831370505e-01
656 1.725199999999999845e+00 1.274693374894526887e-01
657 1.709000000000000075e+00 1.203265556724698732e-01
658 1.694800000000000084e+00 1.029168207826106490e-01
659 1.712199999999999944e+00 1.156644802867327904e-01
660 1.688199999999999701e+00 1.158086007168724896e-01
661 1.678800000000000070e+00 1.298523469175663358e-01
662 1.670599999999999863e+00 1.200195317437957598e-01
663 1.649800000000000155e+00 1.092598370857287837e-01
664 1.665799999999999725e+00 9.305456463817345092e-02
665 1.654800000000000271e+00 9.953749042446269346e-02
666 1.631200000000000205e+00 1.069464912935435968e-01
667 1.662000000000000144e+00 9.790485176946034374e-02
668 1.658800000000000052e+00 9.473094531355634451e-02
669 1.659600000000000408e+00 7.906584597662884295e-02
670 1.715599999999999792e+00 1.047696902734755603e-01
671 1.673999999999999932e+00 1.202081528017130835e-01
672 1.698600000000000110e+00 1.217875527301538335e-01
673 1.725600000000000023e+00 1.259468459311308131e-01
674 1.679199999999999804e+00 1.205153600168874795e-01
675 1.681799999999999740e+00 1.133262193845713528e-01
676 1.688400000000000123e+00 1.100554769195972310e-01
677 1.706199999999999717e+00 1.014366403229129132e-01
678 1.678800000000000070e+00 1.121789285026381366e-01
679 1.696399999999999908e+00 1.041869857515802938e-01
680 1.723999999999999755e+00 1.116798997134219873e-01
681 1.702799999999999869e+00 1.217884723608930048e-01
682 1.711799999999999766e+00 1.181353122482858564e-01
683 1.734400000000000164e+00 1.305081146902367928e-01
684 1.730799999999999894e+00 1.196402607820627739e-01
685 1.790399999999999991e+00 1.313388289882317927e-01
686 1.731000000000000316e+00 1.281143239454511362e-01
687 1.694999999999999840e+00 1.094111511684252025e-01
688 1.724200000000000177e+00 1.152688683036316997e-01
689 1.710800000000000098e+00 1.069992149503911222e-01
690 1.671999999999999931e+00 1.107317479316568959e-01
691 1.673400000000000221e+00 9.427432312140988924e-02
692 1.705000000000000071e+00 9.358162212742414388e-02
693 1.700400000000000134e+00 9.357204710809741144e-02
694 1.701799999999999979e+00 9.361683609266015227e-02
695 1.695599999999999996e+00 1.063705222324305144e-01
696 1.676600000000000090e+00 1.154894280875959772e-01
697 1.698600000000000110e+00 1.119437715998527483e-01
698 1.700200000000000156e+00 1.170946283994274278e-01
699 1.705200000000000049e+00 1.200131326147267641e-01
700 1.674799999999999844e+00 1.051115217281150399e-01
701 1.715800000000000214e+00 1.110017657517212708e-01
702 1.689000000000000057e+00 1.108339298229563119e-01
703 1.705200000000000049e+00 1.202714928817298773e-01
704 1.683400000000000007e+00 1.148054354113950543e-01
705 1.686200000000000143e+00 1.189599596502957657e-01
706 1.669200000000000017e+00 8.838796298139244001e-02
707 1.712800000000000100e+00 1.021471096017894931e-01
708 1.650800000000000267e+00 1.029152661173258487e-01
709 1.719399999999999817e+00 9.768668281807910136e-02
710 1.634799999999999809e+00 1.082720277818790822e-01
711 1.643000000000000016e+00 9.015542135667717338e-02
712 1.667999999999999927e+00 1.088283051416312486e-01
713 1.697400000000000020e+00 1.114754143297974065e-01
714 1.692399999999999904e+00 1.128491382333068616e-01
715 1.697799999999999754e+00 8.951308284267725512e-02
716 1.753399999999999848e+00 1.068751046783112946e-01
717 1.733599999999999808e+00 1.208597865296807822e-01
718 1.725600000000000023e+00 1.119276909437517398e-01
719 1.741400000000000059e+00 1.138710147491450025e-01
720 1.697999999999999954e+00 1.181409327879207327e-01
721 1.711400000000000032e+00 1.150560211375310782e-01
722 1.758800000000000141e+00 1.263580310071346358e-01
723 1.710600000000000120e+00 1.259557382575323958e-01
724 1.737000000000000099e+00 1.154417602083405436e-01
725 1.662999999999999812e+00 9.938450583466215682e-02
726 1.685200000000000031e+00 1.093015644901755290e-01
727 1.697199999999999820e+00 1.025574570667584229e-01
728 1.718800000000000328e+00 1.176973746521136344e-01
729 1.713200000000000056e+00 1.065586786704865452e-01
730 1.723199999999999843e+00 1.210333507757262866e-01
731 1.752199999999999758e+00 1.234275171912649210e-01
732 1.726199999999999957e+00 1.163131634854800284e-01
733 1.725800000000000001e+00 1.329587605237052550e-01
734 1.711200000000000276e+00 1.145437558315598042e-01
735 1.734799999999999898e+00 1.011590430955136982e-01
736 1.671200000000000019e+00 1.081223011223863967e-01
737 1.713199999999999834e+00 1.129985486632461150e-01
738 1.666199999999999903e+00 9.350311224766799656e-02
739 1.673000000000000043e+00 1.000683766231870164e-01
740 1.685600000000000209e+00 9.688533428749679377e-02
741 1.695599999999999996e+00 1.133464070890647796e-01
742 1.688599999999999879e+00 9.394406846629541064e-02
743 1.690399999999999903e+00 1.111001710169700896e-01
744 1.713999999999999968e+00 1.101395478472651096e-01
745 1.643199999999999772e+00 1.051663063913532842e-01
746 1.705799999999999983e+00 9.880582978751810408e-02
747 1.692399999999999904e+00 1.089559911156793431e-01
748 1.693000000000000060e+00 1.272484184577553079e-01
749 1.648000000000000131e+00 1.157317588218549492e-01
750 1.691400000000000237e+00 1.149742927788642843e-01
751 1.724399999999999933e+00 1.177171525309714528e-01
752 1.680999999999999828e+00 1.095288089956245187e-01
753 1.703200000000000047e+00 1.217349251447586989e-01
754 1.701799999999999979e+00 1.065624324046706428e-01
755 1.676399999999999890e+00 1.014351418395025434e-01
756 1.720200000000000173e+00 9.655149921156067072e-02
757 1.688599999999999879e+00 1.000250368657767952e-01
758 1.732199999999999962e+00 1.148422918614914884e-01
759 1.675199999999999800e+00 1.188492827071328944e-01
760 1.729200000000000070e+00 1.304326339533170842e-01
761 1.675799999999999956e+00 1.240249652287796628e-01
762 1.705799999999999983e+00 1.359233313305703017e-01
763 1.746599999999999708e+00 1.337061255141289151e-01
764 1.695799999999999752e+00 1.353015594884257045e-01
765 1.741199999999999859e+00 1.354752818782821167e-01
766 1.770799999999999930e+00 1.344798572277647597e-01
767 1.750000000000000000e+00 1.280321834540050219e-01
768 1.764799999999999924e+00 1.415995480218775193e-01
769 1.709600000000000009e+00 1.251925237384405309e-01
770 1.709600000000000009e+00 1.113224505659123481e-01
771 1.713400000000000034e+00 1.157965802603859035e-01
772 1.739600000000000035e+00 1.332623277599487011e-01
773 1.752200000000000202e+00 1.220247188072973721e-01
774 1.749000000000000110e+00 1.236171509136171492e-01
775 1.760199999999999987e+00 1.118847263928370028e-01
776 1.773600000000000065e+00 1.415702228577747357e-01
777 1.733999999999999986e+00 1.141076684539649999e-01
778 1.748399999999999732e+00 1.274317385897249522e-01
779 1.737000000000000099e+00 1.012015810153181067e-01
780 1.760999999999999899e+00 1.406954157035686936e-01
781 1.755400000000000293e+00 1.390823065670108993e-01
782 1.799799999999999844e+00 1.115510286819444835e-01
783 1.812000000000000055e+00 1.123811372072733433e-01
784 1.768599999999999950e+00 1.303713465451668552e-01
785 1.763800000000000257e+00 1.041942032936573476e-01
786 1.755599999999999827e+00 1.218276159169176254e-01
787 1.724000000000000199e+00 1.011557215386257730e-01
788 1.701999999999999957e+00 1.169242489819797559e-01
789 1.727399999999999824e+00 1.292515686558581012e-01
790 1.806400000000000006e+00 1.114520883608736829e-01
791 1.760800000000000143e+00 9.685345631416567014e-02
792 1.794000000000000039e+00 1.054161277983591966e-01
793 1.799399999999999888e+00 1.108391988422868235e-01
794 1.825799999999999867e+00 1.199974666399253459e-01
795 1.801000000000000156e+00 1.201149449485783144e-01
796 1.829200000000000159e+00 1.150090083428250420e-01
797 1.822599999999999998e+00 1.232638146416051850e-01
798 1.765200000000000102e+00 1.285679275713814962e-01
799 1.769800000000000040e+00 1.274894191688079048e-01
800 1.799000000000000155e+00 1.257899837029959889e-01
801 1.785399999999999876e+00 1.221541976356113751e-01
802 1.698600000000000110e+00 8.728372127722326679e-02
803 1.703000000000000069e+00 1.112118698700817476e-01
804 1.706800000000000095e+00 1.087166592569878271e-01
805 1.738199999999999745e+00 9.522915519944505358e-02
806 1.719399999999999817e+00 9.930502504908800265e-02
807 1.668999999999999817e+00 9.302171789426379178e-02
808 1.774599999999999955e+00 1.181069345974232188e-01
809 1.742999999999999883e+00 1.141805587654921295e-01
810 1.656600000000000295e+00 9.966688517255868629e-02
811 1.685600000000000209e+00 9.173117245516924922e-02
812 1.680600000000000094e+00 9.960104417123345766e-02
813 1.732199999999999962e+00 1.073090490126531599e-01
814 1.709399999999999809e+00 9.405640860675043569e-02
815 1.670400000000000107e+00 8.939243815894050427e-02
816 1.756199999999999761e+00 1.126191457967960219e-01
817 1.759800000000000253e+00 1.092147975322025760e-01
818 1.718400000000000150e+00 1.171435358865353660e-01
819 1.790399999999999991e+00 1.089974678604966191e-01
820 1.793600000000000083e+00 1.151196247387907545e-01
821 1.751400000000000290e+00 1.129115051710851830e-01
822 1.816000000000000059e+00 1.097859736031884803e-01
823 1.798000000000000043e+00 1.221664438379050088e-01
824 1.761200000000000099e+00 1.286537679199486195e-01
825 1.737200000000000299e+00 1.060322215178009231e-01
826 1.715400000000000036e+00 1.082240638675151384e-01
827 1.751600000000000268e+00 1.138632864447535614e-01
828 1.746400000000000174e+00 1.027761061725924741e-01
829 1.749800000000000022e+00 9.822846837857139579e-02
830 1.696199999999999930e+00 8.470579673198287696e-02
831 1.741800000000000015e+00 9.414006585933534788e-02
832 1.721600000000000019e+00 1.101332284099580811e-01
833 1.743199999999999861e+00 9.824760556878726903e-02
834 1.710799999999999654e+00 9.715323978128573290e-02
835 1.656400000000000095e+00 8.633451221846338841e-02
836 1.670400000000000107e+00 8.389355159963131359e-02
837 1.688599999999999879e+00 8.530584974080029914e-02
838 1.707800000000000207e+00 1.017079741219929917e-01
839 1.755600000000000049e+00 1.067717565651141731e-01
840 1.700200000000000156e+00 9.574273862805469937e-02
841 1.736199999999999743e+00 1.019087434914198176e-01
842 1.721200000000000063e+00 1.188321168708190573e-01
843 1.707000000000000073e+00 9.524410742927881535e-02
844 1.741199999999999859e+00 1.104255043004105930e-01
845 1.685400000000000009e+00 1.031723218697728067e-01
846 1.687400000000000233e+00 1.201168098144468899e-01
847 1.680399999999999894e+00 1.059843762070617618e-01
848 1.710399999999999920e+00 1.209973884015683870e-01
849 1.705999999999999961e+00 1.072167897299671907e-01
850 1.761600000000000055e+00 1.316615661459334397e-01
851 1.717799999999999994e+00 1.161152530893336116e-01
852 1.712199999999999944e+00 1.006667373068184795e-01
853 1.716400000000000148e+00 1.003229186178312693e-01
854 1.694800000000000084e+00 9.381402880166694880e-02
855 1.739399999999999835e+00 9.361563971901273873e-02
856 1.727199999999999847e+00 9.733422830638767398e-02
857 1.717200000000000060e+00 8.326507070795050036e-02
858 1.745199999999999863e+00 9.112865630524789873e-02
859 1.721200000000000063e+00 8.918044628728877266e-02
860 1.749200000000000088e+00 9.514679185343033474e-02
861 1.765400000000000080e+00 9.966808917602461293e-02
862 1.737200000000000077e+00 9.479805905186035331e-02
863 1.720400000000000151e+00 1.075384954330308729e-01
864 1.709000000000000075e+00 1.037416020697579377e-01
865 1.720400000000000151e+00 1.225311715442237853e-01
866 1.777199999999999891e+00 1.194860326565410219e-01
867 1.746600000000000152e+00 1.142385574138609361e-01
868 1.779200000000000115e+00 1.044074326856091195e-01
869 1.730600000000000138e+00 1.108698696671011341e-01
870 1.718799999999999883e+00 1.043054744488514513e-01
871 1.720199999999999729e+00 1.091671745535259253e-01
872 1.721599999999999797e+00 1.113429297261393225e-01
873 1.724799999999999667e+00 1.053718748053767973e-01
874 1.706800000000000095e+00 9.684065262068405899e-02
875 1.736799999999999899e+00 1.076354588414060037e-01
876 1.771999999999999797e+00 1.221235440036031322e-01
877 1.736200000000000188e+00 1.134024338363158746e-01
878 1.786399999999999766e+00 1.070792603635269541e-01
879 1.782799999999999940e+00 1.095183637569517449e-01
880 1.743799999999999795e+00 1.170344906427160936e-01
881 1.718599999999999905e+00 1.066915554296590102e-01
882 1.719399999999999817e+00 1.259709807852586183e-01
883 1.708599999999999897e+00 1.081863577351599298e-01
884 1.747399999999999620e+00 1.094333038887156800e-01
885 1.716400000000000148e+00 1.162520021332965892e-01
886 1.730199999999999960e+00 1.037174623677228208e-01
887 1.766999999999999904e+00 1.165462998125637861e-01
888 1.697999999999999954e+00 1.069227758711865511e-01
889 1.728399999999999936e+00 1.110335444809360250e-01
890 1.747200000000000086e+00 1.096523232768006617e-01
891 1.739199999999999857e+00 1.022167892276019396e-01
892 1.734400000000000164e+00 1.197976961381144040e-01
893 1.790599999999999969e+00 1.088388166051064421e-01
894 1.725400000000000045e+00 1.145878178516372414e-01
895 1.773600000000000065e+00 1.234570694614123693e-01
896 1.757400000000000073e+00 1.118701390005393814e-01
897 1.741400000000000059e+00 1.151932636919364289e-01
898 1.735399999999999832e+00 1.139665213999268845e-01
899 1.755399999999999849e+00 1.020574740036220840e-01
900 1.762599999999999723e+00 9.573237696829636767e-02
901 1.771800000000000042e+00 1.150058781106426814e-01
902 1.759600000000000053e+00 1.215985526229650393e-01
903 1.786800000000000166e+00 1.201330595631361076e-01
904 1.786799999999999944e+00 9.835096339131607635e-02
905 1.797400000000000109e+00 1.090128799729646464e-01
906 1.810799999999999743e+00 1.029413036637869538e-01
907 1.768799999999999928e+00 9.834526933208326271e-02
908 1.804199999999999804e+00 1.176365249401732233e-01
909 1.786999999999999700e+00 1.021285464500498869e-01
910 1.773600000000000065e+00 1.022274327174462344e-01
911 1.807600000000000096e+00 1.097628716825502782e-01
912 1.842799999999999994e+00 8.712170797223843521e-02
913 1.841199999999999948e+00 9.406057622617457203e-02
914 1.809399999999999675e+00 9.231753896199786091e-02
915 1.770399999999999974e+00 1.102900176806586585e-01
916 1.752799999999999914e+00 1.150058781106426675e-01
917 1.743199999999999861e+00 1.111602087079724410e-01
918 1.766199999999999992e+00 1.015899207598864318e-01
919 1.778399999999999981e+00 9.125857767903244877e-02
920 1.785000000000000142e+00 8.867243089032804393e-02
921 1.762199999999999989e+00 1.066356038103596915e-01
922 1.742800000000000127e+00 1.111260185555120183e-01
923 1.760600000000000165e+00 9.822651373229122906e-02
924 1.767399999999999860e+00 1.094804457426073602e-01
925 1.803800000000000070e+00 1.201783341538731759e-01
926 1.762999999999999901e+00 1.150067824086910273e-01
927 1.797200000000000131e+00 1.125192961229317251e-01
928 1.761199999999999877e+00 1.020068233011890146e-01
929 1.742199999999999971e+00 1.073589865824002426e-01
930 1.741000000000000325e+00 1.242304310545527812e-01
931 1.750800000000000356e+00 1.187742059539864670e-01
932 1.773000000000000131e+00 1.037562528236250503e-01
933 1.757800000000000029e+00 9.722608703429341803e-02
934 1.776999999999999913e+00 1.150078258206805731e-01
935 1.786800000000000166e+00 1.255577635990701990e-01
936 1.763799999999999812e+00 1.194063314904196677e-01
937 1.765200000000000102e+00 1.139931225995673841e-01
938 1.761799999999999811e+00 1.061815049808581268e-01
939 1.777200000000000113e+00 1.179513119893119133e-01
940 1.754599999999999937e+00 1.073955678787537338e-01
941 1.750000000000000000e+00 1.010928286279496463e-01
942 1.804799999999999738e+00 1.057621482383938744e-01
943 1.768799999999999928e+00 9.944944444289266494e-02
944 1.715999999999999970e+00 1.003194896318756330e-01
945 1.733400000000000052e+00 8.786243793567302673e-02
946 1.727999999999999758e+00 9.392124360335099564e-02
947 1.741600000000000037e+00 1.063061992547941759e-01
948 1.758199999999999763e+00 1.003802370987436771e-01
949 1.707200000000000273e+00 1.063004797731411794e-01
950 1.728599999999999692e+00 1.136470325173517121e-01
951 1.744199999999999973e+00 1.184244569335236447e-01
952 1.739600000000000035e+00 1.236131384602785488e-01
953 1.766000000000000014e+00 1.358039763777187381e-01
954 1.759799999999999809e+00 1.289624441455728687e-01
955 1.752000000000000002e+00 9.600541651386135245e-02
956 1.712800000000000100e+00 1.049229812767441400e-01
957 1.786200000000000232e+00 1.108669112043805388e-01
958 1.816400000000000237e+00 1.253773823303070689e-01
959 1.732999999999999874e+00 1.319702996889830504e-01
960 1.739800000000000013e+00 1.225637466790241159e-01
961 1.705000000000000071e+00 1.269768482834567613e-01
962 1.723199999999999843e+00 1.327440846139668618e-01
963 1.733600000000000252e+00 1.256886947979013736e-01
964 1.731999999999999984e+00 1.124377160920658203e-01
965 1.736199999999999743e+00 1.164880766430624742e-01
966 1.744800000000000129e+00 1.089074469446419530e-01
967 1.743600000000000039e+00 1.168145881300790279e-01
968 1.719799999999999995e+00 1.246676862703403055e-01
969 1.771199999999999886e+00 1.145835590300807449e-01
970 1.753800000000000026e+00 1.240739779325221864e-01
971 1.730600000000000138e+00 1.204696144262112079e-01
972 1.737200000000000077e+00 1.054071724314811498e-01
973 1.702400000000000135e+00 1.027620941787389108e-01
974 1.722600000000000353e+00 1.040890388081281009e-01
975 1.732999999999999874e+00 1.053481846070448563e-01
976 1.732200000000000184e+00 1.004176876849890293e-01
977 1.725400000000000045e+00 9.651719017874482720e-02
978 1.759399999999999853e+00 1.082713627881352614e-01
979 1.787000000000000144e+00 1.134876204702521818e-01
980 1.784200000000000230e+00 1.100931968833678554e-01
981 1.782000000000000028e+00 1.019125114988341241e-01
982 1.777400000000000091e+00 1.244741258254099675e-01
983 1.772599999999999953e+00 1.164939826772181525e-01
984 1.774399999999999977e+00 1.090433308368742166e-01
985 1.746600000000000152e+00 1.130092385603938265e-01
986 1.752599999999999936e+00 1.224341782346743124e-01
987 1.781600000000000295e+00 1.194442464081045679e-01
988 1.788399999999999990e+00 1.066664333330781117e-01
989 1.817800000000000082e+00 1.051221765375888600e-01
990 1.775600000000000067e+00 1.062727058091587351e-01
991 1.771399999999999864e+00 1.194435766376744090e-01
992 1.803199999999999914e+00 1.071202688570188216e-01
993 1.748399999999999732e+00 1.076923767032745838e-01
994 1.804000000000000270e+00 9.886920653064838749e-02
995 1.792000000000000259e+00 1.244623637892194185e-01
996 1.842400000000000038e+00 1.259376353597287390e-01
997 1.769200000000000106e+00 1.401334792260578721e-01
998 1.744199999999999973e+00 1.204512847586110130e-01
999 1.768600000000000394e+00 1.204048504006378917e-01
1000 1.796200000000000019e+00 1.286643384936168033e-01
1001 1.797800000000000065e+00 1.260680451184993944e-01
1002 1.790999999999999925e+00 1.110765501804948929e-01
1003 1.815599999999999881e+00 1.175124163652505188e-01
1004 1.803199999999999914e+00 1.096359065270132993e-01
1005 1.831800000000000095e+00 1.166887826656872601e-01
1006 1.803399999999999892e+00 1.117431340172629767e-01
1007 1.827599999999999891e+00 1.167104451195350029e-01
1008 1.756800000000000139e+00 1.038330968429623663e-01
1009 1.785399999999999876e+00 9.815522400769099987e-02
1010 1.797599999999999865e+00 1.024365559749057658e-01
1011 1.750000000000000000e+00 9.400510624428866369e-02
1012 1.776800000000000157e+00 1.031156244222959789e-01
1013 1.784800000000000164e+00 1.107405616745734123e-01
1014 1.783000000000000140e+00 1.166571043700296850e-01
1015 1.774199999999999999e+00 1.066502320672580717e-01
1016 1.804400000000000004e+00 1.003942627842846491e-01
1017 1.812200000000000033e+00 9.658132324626741982e-02
1018 1.808799999999999741e+00 1.018239264613185063e-01
1019 1.798400000000000221e+00 1.009418050165539343e-01
1020 1.805599999999999650e+00 9.663316200973660897e-02
1021 1.785200000000000120e+00 9.560518814374038832e-02
1022 1.793400000000000105e+00 1.011444907051293612e-01
1023 1.765199999999999658e+00 1.166448970165433335e-01
1024 1.760599999999999721e+00 1.232933412638330534e-01
1025 1.760800000000000143e+00 1.102264578039229004e-01
1026 1.761200000000000099e+00 1.099557729271183198e-01
1027 1.800800000000000178e+00 1.006321618569332027e-01
1028 1.787199999999999900e+00 1.041435163608373377e-01
1029 1.784400000000000208e+00 9.471498297523998910e-02
1030 1.728800000000000114e+00 1.034270370841203213e-01
1031 1.782000000000000028e+00 1.094827840347512987e-01
1032 1.764999999999999902e+00 1.000387924757191044e-01
1033 1.803600000000000092e+00 1.087674951444594224e-01
1034 1.792599999999999749e+00 1.167145577895062902e-01
1035 1.804999999999999716e+00 1.040845809906539021e-01
1036 1.821999999999999842e+00 9.574048255570889732e-02
1037 1.785600000000000076e+00 1.056733078880376514e-01
1038 1.808399999999999563e+00 1.103146771739826060e-01
1039 1.825600000000000112e+00 1.165053131835625672e-01
1040 1.826399999999999579e+00 1.207829789332917209e-01
1041 1.815599999999999881e+00 1.204755908887771426e-01
1042 1.806200000000000028e+00 1.254608783645323744e-01
1043 1.785399999999999876e+00 1.267427631070113525e-01
1044 1.809799999999999853e+00 1.249289077835870482e-01
1045 1.821999999999999842e+00 1.415140982375961143e-01
1046 1.782599999999999962e+00 1.159798603206608353e-01
1047 1.757200000000000317e+00 1.198073119638363299e-01
1048 1.762600000000000167e+00 9.172332309723629784e-02
1049 1.723000000000000087e+00 1.211726041644727581e-01
1050 1.785600000000000076e+00 1.127030079456622230e-01
1051 1.773000000000000131e+00 1.131635983874673401e-01
1052 1.801200000000000134e+00 1.173587320994905758e-01
1053 1.793799999999999839e+00 1.099677770985664771e-01
1054 1.763400000000000079e+00 1.193269793466674444e-01
1055 1.771399999999999864e+00 9.048606522553624687e-02
1056 1.828399999999999803e+00 1.095713831253397746e-01
1057 1.764999999999999902e+00 1.170268345295214785e-01
1058 1.787800000000000056e+00 9.450942810111592762e-02
1059 1.797200000000000131e+00 9.858373090931384086e-02
1060 1.786399999999999988e+00 1.163108249476376005e-01
1061 1.737000000000000099e+00 1.203468321145180625e-01
1062 1.794600000000000195e+00 1.227597979796317823e-01
1063 1.793199999999999905e+00 1.197461982695066651e-01
1064 1.710199999999999720e+00 1.056315861851936655e-01
1065 1.734199999999999964e+00 1.140078593782025140e-01
1066 1.736199999999999743e+00 1.198453670360268702e-01
1067 1.753399999999999848e+00 1.006934357344111963e-01
1068 1.778000000000000025e+00 9.930478336918116544e-02
1069 1.760000000000000231e+00 1.104767848916685530e-01
1070 1.818000000000000060e+00 1.136373178141758117e-01
1071 1.795599999999999863e+00 1.078790433772936208e-01
1072 1.805200000000000360e+00 1.122562782208638560e-01
1073 1.774599999999999955e+00 1.053670157117491957e-01
1074 1.782200000000000006e+00 1.093520553076164220e-01
1075 1.778599999999999737e+00 1.230058860380266461e-01
1076 1.827400000000000135e+00 1.143460012418449356e-01
1077 1.831399999999999917e+00 1.391501634925378095e-01
1078 1.803999999999999826e+00 1.281982839198715640e-01
1079 1.782399999999999762e+00 1.163823354293940515e-01
1080 1.802400000000000002e+00 1.165705280077258543e-01
1081 1.786399999999999988e+00 1.274628102624447978e-01
1082 1.778400000000000203e+00 1.138386928948149496e-01
1083 1.803000000000000158e+00 1.260457059958806914e-01
1084 1.797399999999999665e+00 1.095191672722176934e-01
1085 1.789399999999999880e+00 1.121946879312920031e-01
1086 1.818000000000000060e+00 1.247891020882833241e-01
1087 1.823199999999999932e+00 1.289137386006626862e-01
1088 1.792600000000000193e+00 1.252481057740994219e-01
1089 1.859799999999999898e+00 1.355478955941404884e-01
1090 1.838199999999999834e+00 1.275226724939530210e-01
1091 1.860600000000000254e+00 1.326693936068149005e-01
1092 1.825600000000000112e+00 1.228233202612598191e-01
1093 1.853000000000000203e+00 1.330602870882217348e-01
1094 1.803000000000000158e+00 1.159037531747786204e-01
1095 1.801200000000000134e+00 1.212057424382194659e-01
1096 1.805800000000000072e+00 1.230217541738045650e-01
1097 1.809399999999999675e+00 1.245383796265231158e-01
1098 1.791600000000000081e+00 1.482866413403446382e-01
1099 1.764799999999999924e+00 1.261264127770230503e-01
1100 1.770199999999999774e+00 1.416885034150618949e-01
1101 1.808599999999999763e+00 1.299133865311808689e-01
1102 1.787800000000000056e+00 1.263342867158396832e-01
1103 1.814599999999999991e+00 1.355907371467535150e-01
1104 1.789199999999999902e+00 1.196171894001861052e-01
1105 1.821600000000000108e+00 1.312187791438405304e-01
1106 1.791400000000000103e+00 1.132687423784690811e-01
1107 1.806599999999999984e+00 1.346196419546568102e-01
1108 1.760600000000000165e+00 1.301858978537998313e-01
1109 1.758799999999999697e+00 1.030154939802746250e-01
1110 1.781200000000000117e+00 1.180838346260825039e-01
1111 1.732600000000000140e+00 1.393018592840741809e-01
1112 1.771199999999999886e+00 1.281253760970089695e-01
1113 1.753800000000000026e+00 1.297953466037977399e-01
1114 1.809799999999999853e+00 1.488783127255276229e-01
1115 1.779400000000000093e+00 1.476527277093112045e-01
1116 1.778599999999999737e+00 1.250438643036914099e-01
1117 1.779400000000000093e+00 1.362599280786541134e-01
1118 1.803800000000000070e+00 1.538330003607808472e-01
1119 1.815399999999999903e+00 1.446633609453340519e-01
1120 1.798400000000000221e+00 1.380587121481292034e-01
1121 1.845399999999999707e+00 1.357979675842020950e-01
1122 1.839399999999999924e+00 1.509788329534972051e-01
1123 1.803600000000000092e+00 1.311614577534117032e-01
1124 1.812799999999999967e+00 1.389369353339852675e-01
1125 1.819600000000000106e+00 1.087141573117319238e-01
1126 1.834199999999999831e+00 1.338567592615329538e-01
1127 1.772399999999999975e+00 1.173925380933558138e-01
1128 1.793600000000000083e+00 1.310519286389941196e-01
1129 1.783399999999999874e+00 1.195537034139888127e-01
1130 1.798999999999999932e+00 1.364023460208804439e-01
1131 1.770599999999999952e+00 1.249696283102418592e-01
1132 1.783200000000000118e+00 1.291902163478334531e-01
1133 1.792200000000000015e+00 1.181894749967187103e-01
1134 1.749199999999999644e+00 1.159639254251079443e-01
1135 1.751599999999999824e+00 1.266739436506182093e-01
1136 1.758800000000000141e+00 1.313530814255988444e-01
1137 1.755999999999999783e+00 1.147254113089161975e-01
1138 1.734400000000000164e+00 1.094490200961159843e-01
1139 1.730399999999999938e+00 1.139545874460523855e-01
1140 1.721999999999999975e+00 1.163838476765569202e-01
1141 1.755999999999999783e+00 1.103133718095861415e-01
1142 1.800599999999999756e+00 1.233228608166385132e-01
1143 1.775199999999999889e+00 1.281634581306231868e-01
1144 1.819199999999999928e+00 1.107918408548210637e-01
1145 1.808200000000000029e+00 1.186171657054745227e-01
1146 1.773600000000000065e+00 1.275418676356905034e-01
1147 1.789199999999999902e+00 1.232024025739758000e-01
1148 1.810200000000000031e+00 1.200057998598400844e-01
1149 1.792200000000000015e+00 1.323895464151153833e-01
1150 1.771199999999999886e+00 1.251525149567518369e-01
1151 1.796600000000000197e+00 1.398269215852226410e-01
1152 1.765800000000000036e+00 1.164052919759235027e-01
1153 1.782599999999999962e+00 1.143540467145784806e-01
1154 1.794400000000000217e+00 1.332908398953206175e-01
1155 1.760999999999999899e+00 1.272411883000154620e-01
1156 1.733200000000000074e+00 1.113669250720338288e-01
1157 1.709000000000000075e+00 1.235550079923918160e-01
1158 1.691400000000000237e+00 1.178665686274101981e-01
1159 1.714800000000000324e+00 1.339308478282729142e-01
1160 1.740200000000000191e+00 1.270191796540979245e-01
1161 1.707199999999999829e+00 1.391587295141774594e-01
1162 1.732999999999999874e+00 1.295262135631239375e-01
1163 1.713999999999999968e+00 1.436058494630354232e-01
1164 1.770599999999999952e+00 1.248405703287196467e-01
1165 1.761199999999999877e+00 1.376620209062761058e-01
1166 1.697400000000000020e+00 1.478070634306763997e-01
1167 1.707799999999999985e+00 1.370548503337258583e-01
1168 1.744600000000000151e+00 1.326772324100860823e-01
1169 1.773000000000000131e+00 1.348326369986139472e-01
1170 1.746399999999999952e+00 1.207809918820010181e-01
1171 1.775400000000000089e+00 1.254797513545512222e-01
1172 1.738800000000000123e+00 1.370326676380489994e-01
1173 1.723999999999999755e+00 1.359196821656083465e-01
1174 1.776399999999999979e+00 1.410680970311856131e-01
1175 1.734400000000000164e+00 1.348251015204512682e-01
1176 1.750199999999999978e+00 1.189256574503584629e-01
1177 1.723000000000000087e+00 1.454584476749287980e-01
1178 1.697599999999999998e+00 1.322943989744085613e-01
1179 1.759400000000000075e+00 1.224064050611731458e-01
1180 1.784000000000000030e+00 1.384115602108436371e-01
1181 1.746799999999999908e+00 1.352628256395673745e-01
1182 1.776800000000000157e+00 1.537549739032854079e-01
1183 1.784000000000000030e+00 1.440274973746333009e-01
1184 1.766599999999999948e+00 1.394662970039715066e-01
1185 1.772999999999999687e+00 1.450999655410020739e-01
1186 1.778200000000000003e+00 1.488613851876973426e-01
1187 1.834000000000000075e+00 1.627923831141985522e-01
1188 1.777400000000000091e+00 1.354883316009168059e-01
1189 1.780200000000000005e+00 1.371359617314145685e-01
1190 1.769200000000000106e+00 1.219788178332615047e-01
1191 1.799000000000000155e+00 1.224356157333314626e-01
1192 1.804800000000000182e+00 1.218823695207801316e-01
1193 1.783599999999999852e+00 1.214975226084877569e-01
1194 1.789800000000000058e+00 1.136913013383169802e-01
1195 1.744000000000000217e+00 1.255649632660321424e-01
1196 1.739399999999999835e+00 1.325487382059896690e-01
1197 1.762999999999999901e+00 1.252964484732108918e-01
1198 1.751600000000000268e+00 1.281844296316834164e-01
1199 1.773199999999999887e+00 1.225196800518186108e-01
1200 1.772399999999999975e+00 1.162062304697988047e-01
1201 1.771399999999999864e+00 1.149346248960686212e-01
1202 1.766400000000000192e+00 1.022051270729604777e-01
1203 1.783800000000000052e+00 1.145496922737027495e-01
1204 1.748600000000000154e+00 1.269918422576820638e-01
1205 1.751800000000000024e+00 1.241055679653415011e-01
1206 1.745800000000000241e+00 1.293625602715098022e-01
1207 1.787199999999999900e+00 1.308294768009105602e-01
1208 1.751600000000000268e+00 1.186529729926730642e-01
1209 1.741800000000000015e+00 1.431671470694306780e-01
1210 1.723600000000000021e+00 1.258359567055458150e-01
1211 1.742800000000000127e+00 1.177408680110691164e-01
1212 1.700600000000000112e+00 1.425613131252655152e-01
1213 1.747999999999999998e+00 1.495454445979549074e-01
1214 1.707800000000000207e+00 1.317289337996782050e-01
1215 1.676800000000000068e+00 1.459787381778593074e-01
1216 1.693199999999999816e+00 1.295689468970092073e-01
1217 1.713800000000000212e+00 1.422969852105096522e-01
1218 1.718400000000000150e+00 1.214991687214361238e-01
1219 1.708599999999999897e+00 1.253815297402292861e-01
1220 1.722199999999999731e+00 1.476320832339637623e-01
1221 1.682799999999999851e+00 1.322873841301580589e-01
1222 1.698799999999999866e+00 1.335279446408129123e-01
1223 1.733400000000000052e+00 1.342864401196189605e-01
1224 1.719400000000000261e+00 1.154665665896409676e-01
1225 1.687999999999999945e+00 1.305306094370205505e-01
1226 1.721799999999999997e+00 1.275753581221703015e-01
1227 1.656600000000000295e+00 1.385070684116879447e-01
1228 1.721400000000000263e+00 1.153795822492003909e-01
1229 1.707399999999999807e+00 1.125716127627209712e-01
1230 1.731200000000000072e+00 1.198353537150034787e-01
1231 1.685999999999999943e+00 1.140533208635329532e-01
1232 1.685799999999999965e+00 1.303353827630855111e-01
1233 1.722399999999999931e+00 1.228663013197679177e-01
1234 1.657999999999999918e+00 1.165658612115914317e-01
1235 1.716799999999999882e+00 1.334341485527598958e-01
1236 1.716600000000000126e+00 1.282237419513250487e-01
1237 1.704599999999999893e+00 1.271857224691514132e-01
1238 1.726800000000000113e+00 1.081666861838708610e-01
1239 1.725199999999999845e+00 1.121354181336119971e-01
1240 1.757199999999999873e+00 1.146864944097603783e-01
1241 1.754999999999999671e+00 1.412812797224033967e-01
1242 1.765599999999999836e+00 1.392935317952704033e-01
1243 1.732600000000000140e+00 1.417918474384193550e-01
1244 1.745799999999999796e+00 1.234615405703330393e-01
1245 1.758999999999999897e+00 1.406433787990035156e-01
1246 1.716199999999999948e+00 1.288501144741439619e-01
1247 1.760199999999999987e+00 1.217750056456578384e-01
1248 1.797400000000000109e+00 1.467859938822502208e-01
1249 1.776200000000000001e+00 1.418118189714806243e-01
1250 1.779599999999999849e+00 1.221109659285356808e-01
1251 1.771999999999999797e+00 1.213302930022012310e-01
1252 1.816800000000000193e+00 1.507579251648151486e-01
1253 1.765400000000000080e+00 1.326365258893642818e-01
1254 1.791799999999999837e+00 1.373886167045872686e-01
1255 1.776800000000000157e+00 1.401294829791361329e-01
1256 1.786000000000000032e+00 1.072690076396719677e-01
1257 1.793399999999999661e+00 1.422365916352047455e-01
1258 1.734599999999999920e+00 1.206418169624446368e-01
1259 1.763200000000000101e+00 1.394082924362822773e-01
1260 1.748600000000000154e+00 1.318379611492835612e-01
1261 1.764200000000000212e+00 1.199874660120797687e-01
1262 1.739800000000000013e+00 1.337877124402686024e-01
1263 1.713000000000000300e+00 1.308259913014229725e-01
1264 1.712800000000000100e+00 1.170225277457293683e-01
1265 1.751200000000000090e+00 1.061751006592411839e-01
1266 1.740599999999999925e+00 1.124418427454833141e-01
1267 1.778599999999999737e+00 1.229941787240355217e-01
1268 1.695599999999999996e+00 1.104759159274092545e-01
1269 1.786000000000000032e+00 1.202078200451201784e-01
1270 1.778600000000000181e+00 1.034054544015933497e-01
1271 1.713400000000000034e+00 1.337686360848461264e-01
1272 1.776599999999999735e+00 1.303253160364478414e-01
1273 1.692200000000000149e+00 1.299394936114497690e-01
1274 1.718599999999999905e+00 1.098131503964803052e-01
1275 1.757800000000000029e+00 1.106422704033137583e-01
1276 1.728000000000000203e+00 1.222858945259018837e-01
1277 1.757800000000000251e+00 1.094025228228307361e-01
1278 1.696400000000000130e+00 1.187217250548525116e-01
1279 1.707799999999999985e+00 1.062108845646245470e-01
1280 1.727400000000000047e+00 9.141054643748716679e-02
1281 1.729200000000000070e+00 1.149279426423356620e-01
1282 1.707799999999999985e+00 1.023055814704163374e-01
1283 1.726199999999999957e+00 1.069330257684687063e-01
1284 1.705600000000000005e+00 9.213277375613955489e-02
1285 1.702599999999999891e+00 9.318223006560855115e-02
1286 1.683800000000000185e+00 9.517957764142474797e-02
1287 1.749400000000000066e+00 9.521831756547687042e-02
1288 1.760400000000000187e+00 1.148566410792166287e-01
1289 1.751800000000000024e+00 1.151879854845981876e-01
1290 1.754399999999999959e+00 1.073922157327988208e-01
1291 1.734799999999999898e+00 9.617958203277868212e-02
1292 1.749199999999999644e+00 9.149793440291426050e-02
1293 1.755999999999999783e+00 8.979220456142059104e-02
1294 1.728199999999999958e+00 9.817347910713974946e-02
1295 1.764399999999999746e+00 1.085742510911311548e-01
1296 1.810799999999999965e+00 1.199044286087882771e-01
1297 1.756800000000000139e+00 1.130130611920586586e-01
1298 1.743799999999999795e+00 9.006282251850646070e-02
1299 1.780799999999999939e+00 8.662119832927732410e-02
1300 1.774599999999999955e+00 1.120012857069060536e-01
1301 1.851199999999999735e+00 1.079582882413388234e-01
1302 1.811799999999999855e+00 1.197415216205306165e-01
1303 1.810400000000000009e+00 8.630300110656641266e-02
1304 1.846999999999999975e+00 9.682644266934524457e-02
1305 1.842999999999999972e+00 1.095525444706785673e-01
1306 1.861400000000000166e+00 1.292593052743205573e-01
1307 1.800800000000000178e+00 1.006381239888741175e-01
1308 1.792799999999999727e+00 9.699542257240803544e-02
1309 1.831399999999999917e+00 9.036795892350341086e-02
1310 1.815599999999999881e+00 8.749427409836597891e-02
1311 1.822200000000000042e+00 9.587299932723501728e-02
1312 1.816000000000000059e+00 9.716007410454154114e-02
1313 1.818000000000000060e+00 8.110634993636439694e-02
1314 1.863599999999999923e+00 9.183533089176515452e-02
1315 1.873400000000000176e+00 7.659483011274326181e-02
1316 1.830599999999999783e+00 7.446910768902768873e-02
1317 1.890000000000000124e+00 9.263563029417999639e-02
1318 1.847399999999999931e+00 1.096005839400502335e-01
1319 1.852600000000000025e+00 9.171460080052681874e-02
1320 1.816599999999999993e+00 8.255839145719834349e-02
1321 1.849199999999999733e+00 1.173246436176133972e-01
1322 1.835399999999999920e+00 9.718707733027061313e-02
1323 1.857199999999999962e+00 8.139896805242680111e-02
1324 1.841600000000000126e+00 9.061814387858536934e-02
1325 1.804599999999999982e+00 1.043281745263473920e-01
1326 1.790999999999999925e+00 1.118127005308430788e-01
1327 1.851400000000000379e+00 9.579920667729978356e-02
1328 1.846799999999999997e+00 6.272887692283356242e-02
1329 1.858400000000000052e+00 9.718378465567184543e-02
1330 1.846399999999999819e+00 8.989353703131275353e-02
1331 1.874000000000000110e+00 6.157986683973908776e-02
1332 1.821800000000000086e+00 1.070410762277734240e-01
1333 1.861400000000000166e+00 9.738114807292012898e-02
1334 1.880199999999999871e+00 6.580176289431764747e-02
1335 1.882399999999999851e+00 7.649606525828632486e-02
1336 1.836399999999999810e+00 8.289781661780966371e-02
1337 1.869399999999999951e+00 8.036397202727102451e-02
1338 1.838400000000000034e+00 8.393883487397235665e-02
1339 1.881799999999999695e+00 7.909356484569396439e-02
1340 1.867800000000000127e+00 7.348218831798629391e-02
1341 1.906200000000000117e+00 7.128051627197998230e-02
1342 1.875599999999999934e+00 5.817669636546921735e-02
1343 1.883399999999999963e+00 7.070932046060122989e-02
1344 1.895599999999999952e+00 7.631649887147601286e-02
1345 1.894000000000000128e+00 8.718256706475213669e-02
1346 1.892399999999999860e+00 8.167085159345408019e-02
1347 1.921600000000000197e+00 1.015340730986401679e-01
1348 1.914599999999999635e+00 9.253306436080022124e-02
1349 1.885600000000000165e+00 1.009192152169248596e-01
1350 1.877199999999999758e+00 7.028479209615687284e-02
1351 1.872000000000000330e+00 8.766572876557864047e-02
1352 1.849799999999999667e+00 1.011001088031066308e-01
1353 1.841199999999999948e+00 8.620459384510778533e-02
1354 1.838400000000000034e+00 8.125643359143935873e-02
1355 1.887199999999999989e+00 8.935788717287355964e-02
1356 1.932600000000000096e+00 8.737212370086923363e-02
1357 1.862800000000000011e+00 1.002394732627820695e-01
1358 1.855599999999999694e+00 1.214698645755398626e-01
1359 1.895399999999999974e+00 1.273705146413407485e-01
1360 1.868800000000000239e+00 1.344753955190316763e-01
1361 1.828600000000000225e+00 1.166775385410576543e-01
1362 1.872400000000000064e+00 9.244180872310965580e-02
1363 1.889600000000000168e+00 8.326804909447563241e-02
1364 1.854800000000000226e+00 1.020178023680180929e-01
1365 1.920599999999999863e+00 8.540379382673812803e-02
1366 1.926200000000000134e+00 8.954435772286267747e-02
1367 1.882999999999999785e+00 8.629345282233177872e-02
1368 1.919599999999999751e+00 1.064460802472312756e-01
1369 1.912999999999999812e+00 6.868886372622567960e-02
1370 1.912000000000000144e+00 8.416507589255772803e-02
1371 1.909599999999999964e+00 7.304059145434130262e-02
1372 1.919799999999999951e+00 9.328811285474691850e-02
1373 1.876000000000000112e+00 8.555793358888465205e-02
1374 1.894800000000000040e+00 5.579132549061727175e-02
1375 1.914399999999999880e+00 5.238518874643861845e-02
1376 1.910000000000000142e+00 7.725283166331185780e-02
1377 1.895200000000000218e+00 7.230789721738560549e-02
1378 1.889400000000000190e+00 7.390837570938764423e-02
1379 1.907000000000000028e+00 1.167640355588997342e-01
1380 1.893599999999999950e+00 1.080646473181678391e-01
1381 1.864000000000000101e+00 1.046904007060819181e-01
1382 1.855799999999999894e+00 1.052985849857442369e-01
1383 1.835399999999999920e+00 9.752972880101740127e-02
1384 1.884799999999999809e+00 1.077242405403723013e-01
1385 1.844599999999999795e+00 1.019162793669391998e-01
1386 1.865200000000000191e+00 8.274848639099084691e-02
1387 1.868799999999999795e+00 1.028499489547758522e-01
1388 1.828200000000000047e+00 1.036707866276705553e-01
1389 1.813600000000000323e+00 1.058412395996947836e-01
1390 1.839599999999999680e+00 1.045120471524694505e-01
1391 1.816600000000000437e+00 1.088226447022860865e-01
1392 1.817199999999999704e+00 8.824801414196241367e-02
1393 1.843199999999999950e+00 9.678280839074673847e-02
1394 1.819800000000000084e+00 1.005490527056322053e-01
1395 1.791600000000000081e+00 1.045832108897025298e-01
1396 1.868600000000000039e+00 1.088406541692946428e-01
1397 1.857399999999999718e+00 1.097960290720935012e-01
1398 1.850399999999999823e+00 9.997863771826459578e-02
1399 1.826999999999999957e+00 9.406168189012992231e-02
1400 1.826999999999999957e+00 9.773638012531465913e-02
1401 1.825600000000000112e+00 1.082473463877983572e-01
1402 1.792800000000000171e+00 9.578784891623780273e-02
1403 1.792999999999999927e+00 9.948467218622172870e-02
1404 1.818199999999999816e+00 8.395017569963746096e-02
1405 1.859599999999999920e+00 9.658389099637683384e-02
1406 1.795800000000000285e+00 8.958991014617660731e-02
1407 1.825399999999999689e+00 9.166268597417379094e-02
1408 1.789199999999999902e+00 1.010379730596373399e-01
1409 1.791199999999999903e+00 1.084005166039350571e-01
1410 1.829800000000000093e+00 9.513333800513888716e-02
1411 1.806999999999999940e+00 9.430037115515507717e-02
1412 1.805199999999999916e+00 1.001280779801549808e-01
1413 1.776000000000000245e+00 1.069713980463937036e-01
1414 1.775199999999999889e+00 9.489547934438181953e-02
1415 1.761600000000000055e+00 9.946601429634140124e-02
1416 1.781599999999999850e+00 1.076938624063599748e-01
1417 1.783200000000000118e+00 1.139801386207263539e-01
1418 1.800400000000000222e+00 1.106119704191187159e-01
1419 1.824800000000000200e+00 1.219456928308663146e-01
1420 1.796200000000000019e+00 1.072948833822004594e-01
1421 1.838199999999999834e+00 1.183710775485295463e-01
1422 1.823999999999999844e+00 1.086248590332802022e-01
1423 1.840999999999999970e+00 9.889105116237768833e-02
1424 1.856999999999999984e+00 1.047129409385487847e-01
1425 1.861799999999999899e+00 9.206058874458711294e-02
1426 1.845600000000000351e+00 1.055066253843804785e-01
1427 1.835199999999999942e+00 1.088497680291510561e-01
1428 1.837999999999999856e+00 9.936518504989559630e-02
1429 1.848600000000000021e+00 9.433582564434361828e-02
1430 1.826000000000000068e+00 1.060882651380443825e-01
1431 1.812000000000000055e+00 1.014502833904371015e-01
1432 1.857799999999999896e+00 1.010185725498039255e-01
1433 1.813799999999999857e+00 1.116829082715882354e-01
1434 1.845599999999999907e+00 1.045055405229789736e-01
1435 1.854999999999999982e+00 9.692760184797723222e-02
1436 1.817600000000000104e+00 8.469833528470317729e-02
1437 1.801200000000000134e+00 8.536997130138911094e-02
1438 1.851800000000000113e+00 9.398442424146673246e-02
1439 1.860999999999999988e+00 8.176062622069379948e-02
1440 1.836600000000000010e+00 8.861945610304770848e-02
1441 1.815599999999999881e+00 8.737349712584474570e-02
1442 1.824199999999999822e+00 7.915625054283456641e-02
1443 1.804400000000000004e+00 7.132158158650156454e-02
1444 1.795599999999999863e+00 7.365573976276391932e-02
1445 1.820200000000000262e+00 8.157225018350298951e-02
1446 1.783399999999999874e+00 8.212117875432622949e-02
1447 1.791600000000000081e+00 7.866668926553345431e-02
1448 1.789399999999999880e+00 9.685271292018615696e-02
1449 1.777400000000000091e+00 9.772516564324665311e-02
1450 1.770799999999999930e+00 8.029664999238761425e-02
1451 1.752400000000000180e+00 8.971314284986339760e-02
1452 1.776599999999999735e+00 8.463030190186017487e-02
1453 1.775999999999999801e+00 9.364486104426660018e-02
1454 1.787399999999999878e+00 8.447418540595702519e-02
1455 1.798200000000000021e+00 1.012661443918943666e-01
1456 1.771399999999999864e+00 7.367094406887968183e-02
1457 1.785399999999999876e+00 1.049657467938946431e-01
1458 1.820400000000000018e+00 1.032626166625657260e-01
1459 1.813199999999999701e+00 1.003188516680688647e-01
1460 1.784599999999999964e+00 9.156226296897644612e-02
1461 1.799200000000000133e+00 9.224940108206663991e-02
1462 1.799799999999999844e+00 1.076759583193945685e-01
1463 1.812000000000000055e+00 9.830076296753752219e-02
1464 1.812799999999999967e+00 1.010735969479665958e-01
1465 1.818999999999999728e+00 1.009138246227938990e-01
1466 1.802400000000000002e+00 8.524768618560858713e-02
1467 1.817000000000000171e+00 9.029595782757939004e-02
1468 1.828599999999999781e+00 1.067020524638584572e-01
1469 1.811599999999999877e+00 1.102457618233009529e-01
1470 1.852600000000000025e+00 1.045059232771042568e-01
1471 1.873600000000000154e+00 1.213894888365545377e-01
1472 1.891199999999999992e+00 1.338624368521655061e-01
1473 1.868999999999999773e+00 1.149911300927163038e-01
1474 1.901600000000000179e+00 1.322756515765467489e-01
1475 1.913200000000000234e+00 1.340401133989373994e-01
1476 1.913399999999999990e+00 1.503576004064975380e-01
1477 1.922800000000000065e+00 1.222683605844128302e-01
1478 1.890000000000000124e+00 1.364017595194431665e-01
1479 1.894599999999999840e+00 1.310189604599273361e-01
1480 1.908399999999999874e+00 1.290806259668738909e-01
1481 1.883800000000000141e+00 1.312181085064100250e-01
1482 1.919600000000000195e+00 1.257593256979377960e-01
1483 1.899399999999999977e+00 1.045545216621452389e-01
1484 1.948400000000000132e+00 9.770224153006933088e-02
1485 1.891000000000000014e+00 1.098041893554157489e-01
1486 1.917800000000000171e+00 1.345152482062906829e-01
1487 1.899000000000000243e+00 1.311008771900477876e-01
1488 1.903600000000000181e+00 1.271665364787450681e-01
1489 1.862400000000000277e+00 1.206600513840434541e-01
1490 1.861599999999999921e+00 1.120330665473368292e-01
1491 1.882000000000000117e+00 1.203950165081595358e-01
1492 1.848600000000000021e+00 1.023510039032348717e-01
1493 1.846000000000000085e+00 1.111211950979649893e-01
1494 1.824599999999999778e+00 9.939682087471407579e-02
1495 1.858200000000000074e+00 9.803199477721546984e-02
1496 1.838600000000000012e+00 1.023482681827103530e-01
1497 1.884199999999999875e+00 9.661941833813739167e-02
1498 1.880399999999999849e+00 9.811609450034175506e-02
1499 1.835000000000000187e+00 1.000359935223317509e-01
1500 1.838000000000000300e+00 9.542284841692787178e-02
1501 1.855400000000000160e+00 8.870291990684410488e-02
1502 1.854600000000000026e+00 9.616386015546589394e-02
1503 1.832400000000000251e+00 8.925496064645370431e-02
1504 1.905999999999999917e+00 8.539976580764141456e-02
1505 1.868399999999999839e+00 9.113181661746899698e-02
1506 1.831599999999999895e+00 1.038142957400376570e-01
1507 1.867999999999999883e+00 1.116447938777263282e-01
1508 1.879399999999999737e+00 8.784741316623954910e-02
1509 1.859399999999999720e+00 8.934723274953733363e-02
1510 1.846399999999999819e+00 9.887187668897561010e-02
1511 1.860800000000000010e+00 1.160966493917890696e-01
1512 1.871799999999999686e+00 1.108798989898529402e-01
1513 1.833200000000000163e+00 1.120422777347907933e-01
1514 1.873400000000000176e+00 9.265618166102032593e-02
1515 1.863200000000000189e+00 9.934400837493921610e-02
1516 1.896599999999999842e+00 1.137184593634648216e-01
1517 1.855000000000000426e+00 1.038810858626343092e-01
1518 1.864400000000000279e+00 8.307952816428368359e-02
1519 1.890400000000000080e+00 9.317793730277566799e-02
1520 1.873799999999999910e+00 9.945547747610485045e-02
1521 1.861400000000000166e+00 9.209760040305065010e-02
1522 1.880399999999999849e+00 9.375653577217962775e-02
1523 1.836800000000000210e+00 9.748534248798636226e-02
1524 1.857799999999999896e+00 9.685097831204389496e-02
1525 1.860600000000000254e+00 1.117384803905977914e-01
1526 1.851800000000000113e+00 1.055868931259936333e-01
1527 1.867399999999999949e+00 9.260263495171180970e-02
1528 1.828600000000000225e+00 9.196808141958817684e-02
1529 1.856999999999999984e+00 1.062513999907766099e-01
1530 1.802599999999999980e+00 9.123271343109334852e-02
1531 1.842000000000000082e+00 9.363076417502957938e-02
1532 1.846799999999999997e+00 9.677164874073397594e-02
1533 1.824999999999999956e+00 9.660766015177058019e-02
1534 1.803600000000000092e+00 1.126962643568987094e-01
1535 1.866199999999999859e+00 1.335555015714440796e-01
1536 1.887600000000000167e+00 1.543027154654123545e-01
1537 1.873199999999999976e+00 1.443336135486117666e-01
1538 1.819999999999999840e+00 1.202008319438763184e-01
1539 1.783399999999999874e+00 1.137079064973056386e-01
1540 1.810999999999999943e+00 1.118745726248820127e-01
1541 1.770399999999999974e+00 1.009616164688343365e-01
1542 1.842000000000000082e+00 1.105477272493650548e-01
1543 1.821600000000000108e+00 9.646703063741518536e-02
1544 1.881200000000000205e+00 1.088659359028341794e-01
1545 1.838600000000000012e+00 1.090301242776508805e-01
1546 1.906799999999999828e+00 9.093443792095491640e-02
1547 1.873799999999999910e+00 8.650521371570620011e-02
1548 1.821399999999999908e+00 7.882162139920745325e-02
1549 1.807400000000000118e+00 6.487871761987901165e-02
1550 1.790999999999999925e+00 8.117782948564220002e-02
1551 1.850800000000000001e+00 1.001624280855850785e-01
1552 1.876200000000000090e+00 1.033871945648976304e-01
1553 1.857600000000000140e+00 1.048158766599793096e-01
1554 1.861799999999999899e+00 1.019801549322219975e-01
1555 1.824000000000000288e+00 1.070965919158961693e-01
1556 1.827799999999999869e+00 8.410583808511747084e-02
1557 1.823199999999999932e+00 8.757780540753462573e-02
1558 1.802400000000000002e+00 7.964350569883270337e-02
1559 1.773599999999999621e+00 9.753998154603064907e-02
1560 1.798799999999999955e+00 8.993081785461530531e-02
1561 1.828999999999999959e+00 1.094462425120204807e-01
1562 1.780400000000000205e+00 1.019586582885435855e-01
1563 1.810799999999999965e+00 8.547298988569429490e-02
1564 1.795599999999999863e+00 9.191413384240752771e-02
1565 1.767600000000000282e+00 9.460004228328862397e-02
1566 1.769000000000000128e+00 1.106826092934206224e-01
1567 1.733000000000000096e+00 8.504492930210479085e-02
1568 1.811599999999999877e+00 8.929528542985908091e-02
1569 1.775600000000000067e+00 8.990199107917465349e-02
1570 1.778600000000000181e+00 9.273558108946099166e-02
1571 1.731400000000000050e+00 7.699589599452684452e-02
1572 1.752599999999999936e+00 8.914733871518538966e-02
1573 1.728000000000000203e+00 8.742173642750411533e-02
1574 1.778799999999999937e+00 7.582474530125368761e-02
1575 1.787400000000000322e+00 6.987680588006296711e-02
1576 1.747400000000000064e+00 8.242213294983333216e-02
1577 1.744399999999999951e+00 7.748062983739871512e-02
1578 1.765800000000000036e+00 7.698280327449759375e-02
1579 1.755600000000000049e+00 8.648495822974074099e-02
1580 1.778999999999999915e+00 9.398212596020585896e-02
1581 1.769200000000000106e+00 1.006719027335830074e-01
1582 1.755199999999999871e+00 8.447077601158875515e-02
1583 1.771600000000000064e+00 7.200088888340198945e-02
1584 1.766000000000000014e+00 1.074422635651352820e-01
1585 1.764000000000000012e+00 9.500315784225280002e-02
1586 1.752999999999999670e+00 1.008249969005702296e-01
1587 1.802000000000000046e+00 9.608079933056346000e-02
1588 1.785600000000000076e+00 1.168049998929840544e-01
1589 1.786200000000000232e+00 1.162268127412947882e-01
1590 1.784000000000000030e+00 1.118502570403841073e-01
1591 1.774999999999999911e+00 9.887851131565440765e-02
1592 1.748999999999999888e+00 1.009011397358820505e-01
1593 1.761799999999999811e+00 1.249583610647962695e-01
1594 1.741400000000000059e+00 1.066776827644845410e-01
1595 1.745799999999999796e+00 1.091638768091349604e-01
1596 1.779799999999999827e+00 1.015489635594573614e-01
1597 1.786199999999999788e+00 9.720674873690611506e-02
1598 1.747599999999999820e+00 9.922644808719095766e-02
1599 1.787999999999999812e+00 1.102658605371580891e-01
1600 1.817399999999999904e+00 1.003759333705046969e-01
1601 1.771400000000000308e+00 8.810384781608576743e-02
1602 1.817599999999999882e+00 1.013112432062700380e-01
1603 1.797000000000000153e+00 1.098154816043712262e-01
1604 1.815800000000000081e+00 8.234240705736016464e-02
1605 1.800200000000000244e+00 9.756286178664502762e-02
1606 1.787400000000000322e+00 1.038947929397811554e-01
1607 1.840800000000000214e+00 9.574608085974067873e-02
1608 1.831200000000000161e+00 9.281439543519097446e-02
1609 1.836799999999999766e+00 9.034617866849713186e-02
1610 1.803600000000000092e+00 1.025957503993221026e-01
1611 1.803199999999999914e+00 1.069143208368270592e-01
1612 1.829200000000000159e+00 7.412767364486763655e-02
1613 1.805800000000000072e+00 6.862442713786394421e-02
1614 1.801199999999999690e+00 9.284197326640573900e-02
1615 1.790999999999999925e+00 1.050177127917000519e-01
1616 1.783000000000000140e+00 9.399063783164789132e-02
1617 1.772800000000000153e+00 7.088887077673054760e-02
1618 1.848999999999999755e+00 8.071034630083059880e-02
1619 1.762199999999999989e+00 5.878598472425210913e-02
1620 1.795200000000000129e+00 7.588380591404200737e-02
1621 1.795600000000000307e+00 7.038272515326472745e-02
1622 1.776200000000000001e+00 6.993391165950893495e-02
1623 1.804400000000000004e+00 6.800505863536915330e-02
1624 1.834000000000000075e+00 8.843845317507534332e-02
1625 1.819599999999999884e+00 8.427317485416103982e-02
1626 1.798000000000000043e+00 7.474543464319409469e-02
1627 1.827799999999999869e+00 1.016218086829790979e-01
1628 1.756199999999999761e+00 8.791332094739680303e-02
1629 1.804199999999999804e+00 8.764902737623503359e-02
1630 1.814599999999999991e+00 7.799620503588622356e-02
1631 1.769399999999999862e+00 7.451743420166855036e-02
1632 1.765799999999999814e+00 8.216149949946142950e-02
1633 1.787999999999999812e+00 1.042174649470999082e-01
1634 1.781400000000000095e+00 7.848036697161908659e-02
1635 1.796599999999999753e+00 7.860666638396517081e-02
1636 1.781400000000000095e+00 9.474665165587650706e-02
1637 1.747999999999999998e+00 9.215899305005452458e-02
1638 1.791999999999999815e+00 9.408209181347959582e-02
1639 1.735600000000000254e+00 1.063678898916397553e-01
1640 1.728199999999999958e+00 9.267120372586083732e-02
1641 1.758599999999999941e+00 8.613830738991798408e-02
1642 1.762799999999999923e+00 8.567772172507859274e-02
1643 1.744599999999999707e+00 8.790021615445549330e-02
1644 1.760999999999999899e+00 9.067656808679956659e-02
1645 1.735800000000000010e+00 1.122145801578386809e-01
1646 1.774600000000000177e+00 1.056804996203178360e-01
1647 1.760999999999999899e+00 1.065453893887483017e-01
1648 1.726000000000000201e+00 1.116487348786362188e-01
1649 1.735600000000000254e+00 1.135892952702850650e-01
1650 1.764000000000000012e+00 1.170968829644923048e-01
1651 1.774599999999999955e+00 1.076377628901678402e-01
1652 1.743799999999999795e+00 1.143396344230643430e-01
1653 1.744399999999999951e+00 1.006954219416156121e-01
1654 1.706599999999999895e+00 1.151977777563438637e-01
1655 1.767600000000000282e+00 1.256384017727064095e-01
1656 1.779000000000000359e+00 1.249252576543270488e-01
1657 1.740599999999999925e+00 1.272001886791053471e-01
1658 1.790200000000000014e+00 1.389300255524341110e-01
1659 1.782599999999999962e+00 1.332290058508281416e-01
1660 1.806400000000000006e+00 1.322290739587932140e-01
1661 1.798200000000000021e+00 1.272680321211890064e-01
1662 1.798599999999999755e+00 1.246799422521521483e-01
1663 1.798599999999999977e+00 1.125481585811158591e-01
1664 1.774599999999999955e+00 1.103291801836667335e-01
1665 1.801800000000000068e+00 1.071960447031512637e-01
1666 1.764199999999999990e+00 1.152719913942671509e-01
1667 1.782399999999999762e+00 1.154925452139660552e-01
1668 1.770399999999999752e+00 9.053291114285452745e-02
1669 1.771599999999999842e+00 9.645749322888293176e-02
1670 1.794799999999999951e+00 8.968272966407749014e-02
1671 1.765799999999999814e+00 8.805153036716625858e-02
1672 1.814799999999999969e+00 9.549550774774696882e-02
1673 1.789800000000000058e+00 1.118407439174114448e-01
1674 1.803999999999999826e+00 1.020834952379668370e-01
1675 1.775199999999999889e+00 1.174772829103567506e-01
1676 1.773999999999999799e+00 1.043409794855309908e-01
1677 1.757400000000000073e+00 1.129366548114473096e-01
1678 1.777400000000000091e+00 1.160353739167500481e-01
1679 1.803399999999999892e+00 1.081223751126472038e-01
1680 1.763799999999999812e+00 8.728500443947975751e-02
1681 1.720799999999999885e+00 1.027643517957467223e-01
1682 1.790199999999999791e+00 9.474487848955212566e-02
1683 1.776200000000000001e+00 9.037628007392202456e-02
1684 1.777199999999999891e+00 1.289472450267938053e-01
1685 1.787800000000000056e+00 1.020899211479762148e-01
1686 1.766599999999999726e+00 1.004424611406948692e-01
1687 1.813400000000000123e+00 1.064603588196094547e-01
1688 1.762399999999999967e+00 9.624452192202941070e-02
1689 1.733999999999999986e+00 1.041475875860790185e-01
1690 1.812200000000000033e+00 1.197087799620395465e-01
1691 1.759799999999999809e+00 1.182321106975596503e-01
1692 1.760800000000000143e+00 1.082827410070505980e-01
1693 1.742999999999999883e+00 1.089649484926230871e-01
1694 1.764199999999999990e+00 1.133728009709559920e-01
1695 1.761800000000000255e+00 1.079145587953729002e-01
1696 1.796799999999999953e+00 1.006675320051107492e-01
1697 1.755800000000000027e+00 9.578826650482821781e-02
1698 1.766400000000000192e+00 8.733045287870665196e-02
1699 1.757000000000000117e+00 9.064127095313699589e-02
1700 1.769600000000000062e+00 8.835410573368959741e-02
1701 1.764000000000000012e+00 9.890844251124369935e-02
1702 1.777000000000000357e+00 9.226787089772910122e-02
1703 1.692600000000000104e+00 8.315267885041348339e-02
1704 1.729999999999999982e+00 9.151131077631877164e-02
1705 1.738199999999999745e+00 1.064538961240968362e-01
1706 1.722200000000000175e+00 1.270859236894472111e-01
1707 1.734199999999999964e+00 9.733299543320345082e-02
1708 1.746799999999999908e+00 1.088585871670214172e-01
1709 1.700600000000000112e+00 1.048460204299619530e-01
1710 1.774599999999999955e+00 1.189812086003500108e-01
1711 1.726199999999999735e+00 1.155132546507109670e-01
1712 1.730199999999999960e+00 1.173532786078003293e-01
1713 1.741000000000000103e+00 1.029360966813877010e-01
1714 1.757199999999999873e+00 9.704448464492973492e-02
1715 1.732200000000000184e+00 1.055080660423647482e-01
1716 1.712399999999999922e+00 1.068301830008729358e-01
1717 1.730199999999999960e+00 1.102166593578302878e-01
1718 1.766599999999999948e+00 1.113975224141003778e-01
1719 1.798400000000000221e+00 1.179486668004348510e-01
1720 1.824599999999999778e+00 1.171807492722247851e-01
1721 1.765599999999999836e+00 1.193343538131413362e-01
1722 1.736400000000000166e+00 1.256820114415742595e-01
1723 1.733200000000000074e+00 1.241957809267287272e-01
1724 1.751800000000000024e+00 1.339666824251463106e-01
1725 1.742399999999999949e+00 1.330352133835248918e-01
1726 1.743999999999999773e+00 1.345531865100191293e-01
1727 1.716799999999999882e+00 1.185065061505063272e-01
1728 1.737999999999999989e+00 1.270694298405403155e-01
1729 1.728999999999999870e+00 1.304533633142510862e-01
1730 1.769000000000000128e+00 1.058330761151729804e-01
1731 1.743400000000000061e+00 1.314730694857315363e-01
1732 1.759799999999999809e+00 1.062138973957739430e-01
1733 1.737599999999999811e+00 1.268270002799088414e-01
1734 1.751200000000000090e+00 1.001184898008354723e-01
1735 1.754399999999999737e+00 1.330255915228344132e-01
1736 1.720599999999999907e+00 1.336289190257857196e-01
1737 1.737200000000000077e+00 1.220696194800327816e-01
1738 1.774399999999999977e+00 1.230930054877205360e-01
1739 1.752000000000000002e+00 1.262717704001967145e-01
1740 1.817200000000000149e+00 1.231173099121321557e-01
1741 1.813199999999999701e+00 1.364528929704313664e-01
1742 1.764000000000000012e+00 1.390228758154570532e-01
1743 1.760399999999999965e+00 1.153677944662200860e-01
1744 1.829000000000000181e+00 1.183608043230528067e-01
1745 1.803800000000000070e+00 1.075726359256851117e-01
1746 1.798799999999999955e+00 8.884386304073001173e-02
1747 1.812799999999999967e+00 1.071445378915789476e-01
1748 1.792999999999999927e+00 1.063439702098807477e-01
1749 1.799399999999999888e+00 1.220922929590562006e-01
1750 1.732399999999999718e+00 1.001461332254021397e-01
1751 1.766199999999999992e+00 1.010233240395504162e-01
1752 1.781599999999999850e+00 9.290580175640267280e-02
1753 1.794000000000000039e+00 1.054995734588533712e-01
1754 1.772399999999999975e+00 9.754982316744609250e-02
1755 1.793199999999999905e+00 9.016402830397494961e-02
1756 1.793999999999999817e+00 1.055647668495507119e-01
1757 1.818799999999999972e+00 1.262522554253982243e-01
1758 1.801399999999999668e+00 1.259659001476193252e-01
1759 1.819400000000000350e+00 1.348268815926556563e-01
1760 1.778200000000000003e+00 1.371231271522057871e-01
1761 1.789000000000000146e+00 1.254282264882988773e-01
1762 1.827200000000000157e+00 1.409250580982672751e-01
1763 1.818999999999999728e+00 1.338267536780295697e-01
1764 1.818000000000000060e+00 1.302517562261637785e-01
1765 1.819199999999999928e+00 1.081352486472380303e-01
1766 1.810400000000000009e+00 1.184447888258491483e-01
1767 1.811999999999999833e+00 1.052634789468788329e-01
1768 1.795599999999999863e+00 1.209209990034816329e-01
1769 1.861999999999999655e+00 1.137586919756024412e-01
1770 1.818000000000000060e+00 1.164329850171333530e-01
1771 1.828399999999999803e+00 1.352983665828970672e-01
1772 1.820400000000000018e+00 1.359074979535713490e-01
1773 1.796399999999999775e+00 1.281994071749163744e-01
1774 1.818400000000000016e+00 1.082876170205993582e-01
1775 1.806199999999999806e+00 1.210743242805839420e-01
1776 1.803399999999999892e+00 1.367873093528782225e-01
1777 1.795400000000000107e+00 1.573522418016342905e-01
1778 1.775999999999999801e+00 1.407914770147681571e-01
1779 1.766199999999999992e+00 1.543832633415941069e-01
1780 1.765800000000000036e+00 1.500003733328687250e-01
1781 1.774800000000000155e+00 1.629904046255484518e-01
1782 1.777600000000000069e+00 1.659755644665804331e-01
1783 1.797800000000000065e+00 1.803133716616712734e-01
1784 1.802199999999999802e+00 1.822256622981516527e-01
1785 1.781599999999999850e+00 1.849052946781135354e-01
1786 1.776399999999999979e+00 1.723423569526655874e-01
1787 1.770399999999999974e+00 1.684286436447197666e-01
1788 1.751399999999999846e+00 1.677649784669016930e-01
1789 1.741600000000000037e+00 1.686116484706795537e-01
1790 1.805800000000000072e+00 1.784765306700015208e-01
1791 1.834600000000000009e+00 1.830074534001279452e-01
1792 1.866600000000000037e+00 1.785971108388934581e-01
1793 1.828000000000000069e+00 1.783778013094678705e-01
1794 1.824999999999999956e+00 1.785555375786480603e-01
1795 1.861400000000000166e+00 1.849922376749900399e-01
1796 1.824400000000000022e+00 1.768716144552313074e-01
1797 1.842600000000000238e+00 1.832870099052303359e-01
1798 1.801200000000000134e+00 1.879532707882467235e-01
1799 1.813200000000000145e+00 1.930403895561755012e-01
1800 1.870600000000000263e+00 1.837142563874670786e-01
1801 1.851999999999999869e+00 2.084711970512952983e-01
1802 1.868199999999999861e+00 1.871269943113499090e-01
1803 1.846799999999999997e+00 1.911626323317399678e-01
1804 1.817000000000000171e+00 1.787216830717526517e-01
1805 1.835600000000000120e+00 1.853508241147041602e-01
1806 1.785600000000000076e+00 1.625904302226917619e-01
1807 1.785800000000000054e+00 1.837725550782814687e-01
1808 1.764799999999999924e+00 1.744920399330582572e-01
1809 1.828599999999999781e+00 1.864177244791921650e-01
1810 1.814999999999999947e+00 1.872875863478410119e-01
1811 1.794799999999999729e+00 1.976231565378915589e-01
1812 1.800200000000000244e+00 1.849846263882488628e-01
1813 1.800599999999999978e+00 1.724240354474978754e-01
1814 1.771999999999999797e+00 1.817048155663464615e-01
1815 1.777999999999999803e+00 1.934782675134341656e-01
1816 1.811800000000000299e+00 1.911831373317217642e-01
1817 1.738600000000000367e+00 1.589376229846162225e-01
1818 1.744600000000000151e+00 1.709008133391997919e-01
1819 1.761800000000000255e+00 1.719500857807288174e-01
1820 1.776399999999999979e+00 1.525801035521997528e-01
1821 1.725000000000000089e+00 1.491855220857573883e-01
1822 1.753199999999999648e+00 1.620519422901188222e-01
1823 1.771800000000000042e+00 1.626912167266567066e-01
1824 1.757199999999999873e+00 1.743750899641345331e-01
1825 1.697200000000000042e+00 1.647124524740009033e-01
1826 1.745400000000000063e+00 1.551792769669970984e-01
1827 1.742399999999999949e+00 1.561277938100708307e-01
1828 1.750599999999999934e+00 1.480228630989145755e-01
1829 1.737200000000000077e+00 1.690305061224156580e-01
1830 1.772200000000000220e+00 1.724604070504300035e-01
1831 1.754000000000000004e+00 1.550984203659083460e-01
1832 1.771399999999999864e+00 1.629749919466173813e-01
1833 1.782200000000000006e+00 1.674499089280134523e-01
1834 1.785399999999999876e+00 1.797904558089777616e-01
1835 1.815399999999999903e+00 1.784084302940867062e-01
1836 1.814400000000000235e+00 1.671202202009080262e-01
1837 1.775199999999999889e+00 1.751338687975572406e-01
1838 1.756199999999999761e+00 1.573971791360950501e-01
1839 1.763800000000000257e+00 1.715898365288573701e-01
1840 1.801800000000000068e+00 1.577317723225095669e-01
1841 1.819999999999999840e+00 1.640270709364768653e-01
1842 1.801400000000000334e+00 1.585071859569779917e-01
1843 1.762799999999999923e+00 1.811115457390831407e-01
1844 1.818599999999999994e+00 1.488528400803961760e-01
1845 1.758000000000000229e+00 1.412184123972508032e-01
1846 1.806999999999999718e+00 1.654073758935797611e-01
1847 1.822200000000000042e+00 1.498781905415193516e-01
1848 1.762199999999999989e+00 1.498605752024193827e-01
1849 1.777999999999999803e+00 1.336978683450113503e-01
1850 1.779200000000000115e+00 1.721446833335261162e-01
1851 1.751599999999999824e+00 1.655912074960503300e-01
1852 1.770200000000000218e+00 1.636262570616341949e-01
1853 1.772399999999999975e+00 1.525612270532719639e-01
1854 1.778799999999999937e+00 1.622347435045896624e-01
1855 1.777799999999999825e+00 1.571026161462628079e-01
1856 1.750999999999999890e+00 1.601986267107180784e-01
1857 1.755199999999999871e+00 1.488232239941065238e-01
1858 1.767399999999999860e+00 1.444436499123447348e-01
1859 1.754799999999999915e+00 1.703475036506258700e-01
1860 1.766799999999999926e+00 1.598017271496149916e-01
1861 1.776600000000000179e+00 1.467058553705338497e-01
1862 1.769800000000000040e+00 1.562163627793196063e-01
1863 1.749200000000000088e+00 1.615711360361125892e-01
1864 1.767399999999999860e+00 1.659379643119681114e-01
1865 1.815599999999999881e+00 1.656663152243086357e-01
1866 1.779400000000000093e+00 1.638864484940716626e-01
1867 1.807600000000000096e+00 1.434426993611037648e-01
1868 1.795400000000000107e+00 1.680401380623093854e-01
1869 1.820199999999999818e+00 1.816478791508450708e-01
1870 1.818000000000000060e+00 1.726334845851174860e-01
1871 1.811599999999999877e+00 1.562138534189589645e-01
1872 1.803999999999999826e+00 1.590413782636455886e-01
1873 1.821600000000000108e+00 1.366986759262868445e-01
1874 1.811599999999999877e+00 1.504926842075720306e-01
1875 1.796799999999999953e+00 1.637875208921607539e-01
1876 1.791799999999999837e+00 1.539569810044351117e-01
1877 1.841600000000000126e+00 1.544089634703892377e-01
1878 1.830200000000000049e+00 1.425800547061193968e-01
1879 1.835999999999999854e+00 1.556236485885098275e-01
1880 1.811199999999999921e+00 1.493070393518001471e-01
1881 1.798200000000000021e+00 1.477341937399733740e-01
1882 1.818400000000000016e+00 1.517359812305571765e-01
1883 1.753000000000000114e+00 1.433663837864372070e-01
1884 1.761399999999999633e+00 1.703358095058111754e-01
1885 1.755000000000000115e+00 1.567984693802844665e-01
1886 1.753599999999999826e+00 1.463763915390729753e-01
1887 1.750399999999999734e+00 1.501246415482814511e-01
1888 1.764399999999999746e+00 1.419353655717982277e-01
1889 1.741800000000000015e+00 1.467644098547055409e-01
1890 1.761200000000000099e+00 1.568972657505540991e-01
1891 1.780799999999999939e+00 1.583089132045318315e-01
1892 1.809200000000000141e+00 1.631665161728962088e-01
1893 1.772399999999999975e+00 1.422256235704382199e-01
1894 1.776000000000000245e+00 1.430739668842657963e-01
1895 1.771599999999999842e+00 1.529194820812573852e-01
1896 1.792800000000000171e+00 1.730538413326904446e-01
1897 1.782200000000000006e+00 1.570353845475598586e-01
1898 1.810600000000000209e+00 1.622103819118862200e-01
1899 1.774599999999999955e+00 1.538907664546511622e-01
1900 1.771800000000000042e+00 1.677069825618480170e-01
1901 1.787000000000000144e+00 1.440863629910894561e-01
1902 1.835999999999999854e+00 1.527261601691078663e-01
1903 1.819800000000000084e+00 1.564890794911900362e-01
1904 1.798599999999999755e+00 1.530405436477536851e-01
1905 1.825800000000000312e+00 1.557475906715735103e-01
1906 1.819399999999999906e+00 1.737843721397295260e-01
1907 1.820599999999999996e+00 1.553554891209190381e-01
1908 1.826400000000000245e+00 1.335342952203665001e-01
1909 1.834600000000000009e+00 1.471395528061710534e-01
1910 1.848400000000000265e+00 1.670002634728460500e-01
1911 1.855400000000000160e+00 1.449004071767915902e-01
1912 1.829400000000000137e+00 1.551738637786660158e-01
1913 1.791199999999999903e+00 1.477312153879470347e-01
1914 1.802599999999999980e+00 1.447725388324733464e-01
1915 1.795200000000000129e+00 1.827613525885601609e-01
1916 1.809400000000000119e+00 1.713566106107377307e-01
1917 1.839799999999999880e+00 1.837244458421361248e-01
1918 1.842400000000000038e+00 1.778047468432718548e-01
1919 1.810600000000000209e+00 1.873767541612352816e-01
1920 1.813599999999999879e+00 1.904404578864480613e-01
1921 1.788200000000000234e+00 1.735901840542834196e-01
1922 1.789199999999999902e+00 1.664416774729214621e-01
1923 1.802400000000000002e+00 1.998788833268786980e-01
1924 1.726399999999999935e+00 1.732613286339453607e-01
1925 1.740599999999999925e+00 1.683008259040934818e-01
1926 1.773800000000000043e+00 1.699436141783503273e-01
1927 1.736200000000000188e+00 1.671984210451761266e-01
1928 1.789000000000000146e+00 1.941500450682409340e-01
1929 1.774799999999999711e+00 1.959610981802255569e-01
1930 1.746399999999999952e+00 1.897894833756602340e-01
1931 1.761600000000000055e+00 1.942461531150616871e-01
1932 1.763799999999999812e+00 1.837845260080401832e-01
1933 1.747200000000000086e+00 1.965548066061982568e-01
1934 1.766599999999999948e+00 1.905009396302285718e-01
1935 1.781000000000000139e+00 2.098359359118452117e-01
1936 1.758599999999999941e+00 1.872441400952243318e-01
1937 1.802799999999999958e+00 2.013483349819411850e-01
1938 1.846399999999999819e+00 2.010079799410958712e-01
1939 1.819599999999999884e+00 2.041841521764115597e-01
1940 1.766400000000000192e+00 1.779603551356312430e-01
1941 1.800000000000000044e+00 1.769967231335088931e-01
1942 1.825799999999999867e+00 1.796824754949686020e-01
1943 1.851600000000000135e+00 1.655479628385683188e-01
1944 1.800800000000000178e+00 1.688017535453942009e-01
1945 1.804000000000000270e+00 1.665825921277490074e-01
1946 1.827799999999999869e+00 1.439314836997103442e-01
1947 1.842400000000000038e+00 1.366989685403661170e-01
1948 1.832200000000000273e+00 1.260118724565268689e-01
1949 1.821399999999999908e+00 1.239808372289846888e-01
1950 1.811400000000000121e+00 1.484416653099796257e-01
1951 1.784000000000000030e+00 1.365556296898813027e-01
1952 1.766199999999999992e+00 1.454802804506507286e-01
1953 1.824999999999999734e+00 1.476639427890234502e-01
1954 1.792599999999999749e+00 1.717702186061367264e-01
1955 1.817200000000000149e+00 1.496864456121528575e-01
1956 1.812600000000000211e+00 1.374957744805272164e-01
1957 1.812999999999999945e+00 1.415878525863006054e-01
1958 1.834199999999999831e+00 1.766991567608628966e-01
1959 1.797599999999999865e+00 1.563300610887106423e-01
1960 1.787600000000000078e+00 1.617540354983454665e-01
1961 1.794999999999999929e+00 1.779361683301064756e-01
1962 1.758199999999999985e+00 1.742325801909619387e-01
1963 1.861800000000000122e+00 1.481799986502901623e-01
1964 1.817600000000000104e+00 1.489750583151421004e-01
1965 1.839399999999999924e+00 1.563996419433241469e-01
1966 1.814399999999999791e+00 1.543309690243666044e-01
1967 1.826599999999999779e+00 1.538408528317494472e-01
1968 1.820199999999999818e+00 1.559300868979427990e-01
1969 1.880599999999999827e+00 1.628721216169299046e-01
1970 1.848999999999999755e+00 1.462603158754964272e-01
1971 1.768400000000000194e+00 1.602314825494665085e-01
1972 1.829800000000000093e+00 1.416780575812641163e-01
1973 1.819199999999999928e+00 1.423354910062842038e-01
1974 1.824400000000000022e+00 1.371383534974807972e-01
1975 1.828799999999999981e+00 1.550342929806176329e-01
1976 1.807799999999999851e+00 1.571484393813695479e-01
1977 1.820799999999999752e+00 1.457870776166392546e-01
1978 1.820599999999999996e+00 1.387710632660858479e-01
1979 1.862399999999999833e+00 1.543094553162572546e-01
1980 1.823400000000000132e+00 1.323880961416093738e-01
1981 1.853399999999999936e+00 1.369868898836673066e-01
1982 1.834000000000000075e+00 1.334172402652670508e-01
1983 1.819800000000000084e+00 1.324484503495605148e-01
1984 1.911000000000000032e+00 1.558016687972243741e-01
1985 1.870800000000000241e+00 1.299274874689724524e-01
1986 1.834999999999999742e+00 1.480913231759376225e-01
1987 1.818799999999999972e+00 1.292310798531065286e-01
1988 1.813400000000000123e+00 1.474222778280134538e-01
1989 1.817200000000000149e+00 1.529348619510934038e-01
1990 1.899599999999999955e+00 1.499916264329445859e-01
1991 1.871399999999999952e+00 1.553498245895372498e-01
1992 1.898400000000000087e+00 1.597176508717805810e-01
1993 1.850800000000000001e+00 1.618978443340120255e-01
1994 1.878800000000000026e+00 1.559821528252511580e-01
1995 1.888799999999999812e+00 1.657314454169757090e-01
1996 1.862400000000000277e+00 1.526796908563807509e-01
1997 1.828600000000000225e+00 1.564691918557770955e-01
1998 1.824599999999999778e+00 1.386652371721189547e-01
1999 1.838800000000000212e+00 1.383035502075054823e-01
2000 1.796600000000000197e+00 1.448117674776466524e-01
2001 1.834600000000000009e+00 1.271954716175068834e-01
2002 1.832800000000000207e+00 1.386591215896018636e-01
2003 1.802599999999999980e+00 1.582232852648433608e-01
2004 1.888400000000000079e+00 1.459220613889482820e-01
2005 1.820599999999999996e+00 1.390984112058796796e-01
2006 1.845599999999999907e+00 1.560393796450114112e-01
2007 1.829400000000000137e+00 1.418942141174191762e-01
2008 1.803199999999999914e+00 1.337628947055198581e-01
2009 1.831599999999999895e+00 1.417599661399507882e-01
2010 1.861399999999999721e+00 1.427870022095849012e-01
2011 1.821600000000000108e+00 1.398412242509339543e-01
2012 1.853399999999999936e+00 1.441467585483627578e-01
2013 1.901999999999999913e+00 1.563094366952935965e-01
2014 1.849800000000000111e+00 1.443014622240537115e-01
2015 1.860999999999999988e+00 1.406206243763694630e-01
2016 1.857400000000000162e+00 1.388698959458096738e-01
2017 1.784200000000000230e+00 1.284375023114354974e-01
2018 1.799599999999999866e+00 1.317384074596318899e-01
2019 1.776399999999999979e+00 1.300856948322912654e-01
2020 1.715599999999999792e+00 1.282468245220909908e-01
2021 1.741800000000000015e+00 1.218318185040344892e-01
2022 1.803399999999999892e+00 1.166391357992676431e-01
2023 1.817200000000000149e+00 1.302021197984118972e-01
2024 1.786399999999999988e+00 1.128718211069529992e-01
2025 1.753000000000000114e+00 1.110776305112779888e-01
2026 1.798599999999999977e+00 1.227516517200481910e-01
2027 1.762600000000000167e+00 1.227226466468190197e-01
2028 1.780599999999999739e+00 1.154021143653789355e-01
2029 1.811999999999999833e+00 1.409794311238344866e-01
2030 1.753000000000000114e+00 1.143737732174644889e-01
2031 1.837199999999999944e+00 1.276916285431429210e-01
2032 1.782200000000000006e+00 1.246927102921417951e-01
2033 1.802000000000000046e+00 1.316148927743361341e-01
2034 1.783800000000000052e+00 1.265332841587540336e-01
2035 1.787599999999999856e+00 1.390515300167531609e-01
2036 1.756799999999999695e+00 1.270286266949304521e-01
2037 1.774999999999999911e+00 1.302517562261637785e-01
2038 1.752999999999999670e+00 1.192328813708701807e-01
2039 1.778999999999999915e+00 1.333497656540873211e-01
2040 1.759199999999999875e+00 1.167628022959366907e-01
2041 1.774599999999999955e+00 1.206391644533399143e-01
2042 1.836200000000000276e+00 1.274727892532362961e-01
2043 1.808999999999999941e+00 1.336320320881187740e-01
2044 1.787800000000000056e+00 1.134800070497001823e-01
2045 1.778000000000000025e+00 1.130115038392110194e-01
2046 1.844200000000000061e+00 1.233892701980200818e-01
2047 1.820599999999999996e+00 1.352339010751371917e-01
2048 1.810200000000000031e+00 1.397006513943295780e-01
2049 1.857600000000000140e+00 1.381864248035963860e-01
2050 1.828399999999999803e+00 1.310940425801264131e-01
2051 1.842000000000000082e+00 1.493789811184960681e-01
2052 1.841600000000000126e+00 1.443890854600859697e-01
2053 1.817399999999999904e+00 1.407836922374178790e-01
2054 1.828799999999999759e+00 1.475120062910134922e-01
2055 1.860600000000000254e+00 1.461398234568524190e-01
2056 1.848399999999999821e+00 1.516450065119191448e-01
2057 1.845000000000000195e+00 1.624554092666661564e-01
2058 1.829399999999999693e+00 1.516697992350487523e-01
2059 1.824000000000000288e+00 1.531347119369086685e-01
2060 1.842600000000000238e+00 1.391429768259972166e-01
2061 1.852600000000000025e+00 1.276368598798951759e-01
2062 1.844799999999999995e+00 1.491129504771466774e-01
2063 1.771200000000000330e+00 1.339093424672080368e-01
2064 1.845799999999999885e+00 1.403556625149124659e-01
2065 1.827199999999999935e+00 1.422196610880507028e-01
2066 1.819399999999999906e+00 1.528739611575496427e-01
2067 1.799800000000000066e+00 1.210488826879455304e-01
2068 1.826999999999999957e+00 1.411200907029186713e-01
2069 1.832399999999999807e+00 1.307751046644581860e-01
2070 1.795000000000000373e+00 1.386714101752772876e-01
2071 1.812600000000000211e+00 1.437226774033937560e-01
2072 1.841599999999999682e+00 1.500006933317309388e-01
2073 1.837399999999999922e+00 1.495867908606906271e-01
2074 1.821999999999999842e+00 1.462340589602846019e-01
2075 1.823600000000000110e+00 1.426802298848722228e-01
2076 1.733599999999999808e+00 1.386306171089200789e-01
2077 1.783800000000000052e+00 1.246201909804346281e-01
2078 1.800800000000000178e+00 1.242576033890884224e-01
2079 1.774000000000000243e+00 1.310947748768042931e-01
2080 1.771999999999999797e+00 1.524934096936650940e-01
2081 1.815599999999999881e+00 1.493737861875369388e-01
2082 1.749800000000000022e+00 1.392595849483977133e-01
2083 1.782000000000000028e+00 1.307990825655898914e-01
2084 1.726199999999999957e+00 1.325160820428977204e-01
2085 1.796400000000000219e+00 1.491100533163340902e-01
2086 1.766799999999999926e+00 1.542819237629605988e-01
2087 1.787999999999999812e+00 1.497977302898811924e-01
2088 1.798599999999999977e+00 1.441423185605115731e-01
2089 1.794600000000000195e+00 1.654947975013112416e-01
2090 1.822599999999999998e+00 1.458436423022958228e-01
2091 1.778200000000000003e+00 1.546488667918390902e-01
2092 1.823399999999999910e+00 1.647098297005979983e-01
2093 1.797200000000000131e+00 1.673366427295587822e-01
2094 1.803199999999999914e+00 1.667084640922589511e-01
2095 1.797400000000000109e+00 1.600268977390988112e-01
2096 1.837600000000000122e+00 1.688700328655146632e-01
2097 1.815599999999999881e+00 1.605108345252742874e-01
2098 1.832400000000000251e+00 1.517752549001318840e-01
2099 1.831799999999999873e+00 1.551013604066708018e-01
2100 1.840999999999999970e+00 1.594703734240313364e-01
2101 1.803199999999999914e+00 1.661691668150261647e-01
2102 1.822600000000000220e+00 1.629749919466174091e-01
2103 1.824999999999999956e+00 1.531240020375643218e-01
2104 1.799399999999999888e+00 1.669686437628335185e-01
2105 1.791400000000000103e+00 1.399804557786550330e-01
2106 1.828200000000000047e+00 1.765403976431456634e-01
2107 1.863599999999999923e+00 1.343215842670119620e-01
2108 1.802599999999999980e+00 1.719745562576045494e-01
2109 1.828200000000000047e+00 1.644682096941533778e-01
2110 1.840199999999999836e+00 1.643431531886862529e-01
2111 1.808800000000000185e+00 1.665665992928954398e-01
2112 1.848400000000000265e+00 1.477182723971546818e-01
2113 1.857400000000000162e+00 1.494848754891276721e-01
2114 1.853600000000000136e+00 1.409569012145201472e-01
2115 1.788200000000000234e+00 1.472001086956120364e-01
2116 1.817599999999999882e+00 1.429793271770433138e-01
2117 1.780600000000000183e+00 1.372115447037893787e-01
2118 1.830200000000000049e+00 1.483718032511568419e-01
2119 1.753800000000000026e+00 1.454841297186741100e-01
2120 1.778999999999999915e+00 1.412948689797333124e-01
2121 1.771800000000000042e+00 1.385483020466147519e-01
2122 1.792600000000000193e+00 1.503581324704453548e-01
2123 1.790599999999999969e+00 1.603881791155445102e-01
2124 1.813400000000000123e+00 1.329867963370800488e-01
2125 1.810799999999999965e+00 1.433985773988012413e-01
2126 1.799600000000000311e+00 1.501062556990880315e-01
2127 1.794200000000000017e+00 1.361567919716089592e-01
2128 1.868399999999999839e+00 1.352149695854715505e-01
2129 1.833399999999999919e+00 1.414811930964677833e-01
2130 1.852000000000000313e+00 1.470186382741998088e-01
2131 1.811400000000000121e+00 1.242898547750378307e-01
2132 1.811200000000000143e+00 1.478592303510335437e-01
2133 1.838999999999999968e+00 1.430901813542774237e-01
2134 1.841600000000000126e+00 1.412743713488048003e-01
2135 1.848000000000000087e+00 1.385323067013611298e-01
2136 1.828399999999999803e+00 1.438431367844847653e-01
2137 1.891599999999999948e+00 1.400927121587700608e-01
2138 1.797599999999999865e+00 1.400924266332766455e-01
2139 1.856599999999999806e+00 1.321951890198731772e-01
2140 1.851599999999999913e+00 1.518060868344875969e-01
2141 1.866600000000000037e+00 1.368530891138377004e-01
2142 1.864800000000000013e+00 1.331175119959804309e-01
2143 1.875199999999999978e+00 1.412720496064242826e-01
2144 1.879800000000000137e+00 1.314891326307995323e-01
2145 1.841400000000000148e+00 1.314724609946889000e-01
2146 1.882800000000000251e+00 1.340621945217964905e-01
2147 1.872400000000000286e+00 1.510593525737483345e-01
2148 1.863599999999999923e+00 1.625385123593789949e-01
2149 1.840200000000000058e+00 1.141414560972479897e-01
2150 1.868399999999999839e+00 1.407043993626354295e-01
2151 1.860000000000000098e+00 1.275062351416588469e-01
2152 1.836800000000000210e+00 1.241938484789001096e-01
2153 1.832999999999999741e+00 1.373535583812811045e-01
2154 1.847599999999999909e+00 1.397384986322666722e-01
2155 1.801399999999999890e+00 1.329570156103091483e-01
2156 1.836400000000000032e+00 1.273601507536795963e-01
2157 1.828399999999999803e+00 1.399007076465304811e-01
2158 1.831000000000000183e+00 1.315370670191486346e-01
2159 1.822200000000000042e+00 1.427166143096170736e-01
2160 1.830799999999999983e+00 1.400078283525603429e-01
2161 1.821600000000000108e+00 1.192287213719915723e-01
2162 1.792999999999999927e+00 1.299412174792894670e-01
2163 1.840400000000000258e+00 1.419460742676597886e-01
2164 1.837599999999999678e+00 1.222929597319485917e-01
2165 1.856600000000000250e+00 1.396488739661011502e-01
2166 1.811799999999999855e+00 1.210201305568623376e-01
2167 1.801400000000000334e+00 1.301935789507301100e-01
2168 1.880400000000000293e+00 1.256307605644413627e-01
2169 1.821200000000000374e+00 1.142720963315191907e-01
2170 1.805000000000000160e+00 1.136820126493193334e-01
2171 1.795799999999999841e+00 1.013316929691791962e-01
2172 1.764399999999999746e+00 1.107146241469481873e-01
2173 1.762400000000000189e+00 1.149126972966869331e-01
2174 1.826000000000000068e+00 1.099901813799759182e-01
2175 1.808999999999999941e+00 1.289505331512824648e-01
2176 1.836800000000000210e+00 1.177547960806692301e-01
2177 1.782800000000000384e+00 1.079705144935412392e-01
2178 1.803000000000000158e+00 1.111060754414446849e-01
2179 1.832799999999999985e+00 1.152921159490101349e-01
2180 1.842000000000000082e+00 1.235941746200038133e-01
2181 1.811400000000000121e+00 1.161218670190933694e-01
2182 1.817800000000000082e+00 1.169736380557602484e-01
2183 1.824600000000000222e+00 1.211477114930364918e-01
2184 1.829599999999999893e+00 1.025770344667849970e-01
2185 1.802400000000000002e+00 1.021115468495115558e-01
2186 1.760000000000000231e+00 1.156546583584076582e-01
2187 1.770000000000000018e+00 1.104083330188441597e-01
2188 1.820400000000000018e+00 1.046505040599423203e-01
2189 1.808800000000000185e+00 1.095833564005045113e-01
2190 1.851400000000000379e+00 1.242908202563648701e-01
2191 1.767800000000000038e+00 1.029343091490878825e-01
2192 1.814000000000000057e+00 1.032751664244604545e-01
2193 1.793600000000000083e+00 1.089607635802906788e-01
2194 1.829800000000000093e+00 1.105163879250493780e-01
2195 1.821999999999999842e+00 1.101736810676669787e-01
2196 1.831000000000000183e+00 1.266225888220581242e-01
2197 1.831800000000000095e+00 1.184740984350588083e-01
2198 1.831800000000000095e+00 1.250469991643142487e-01
2199 1.778999999999999915e+00 1.146301879960074238e-01
2200 1.778000000000000025e+00 1.073711320607173281e-01
2201 1.868799999999999795e+00 1.096107294018245498e-01
2202 1.843199999999999950e+00 9.457543021313725984e-02
2203 1.782000000000000028e+00 9.651652708215315013e-02
2204 1.844600000000000239e+00 1.052682668233879543e-01
2205 1.789999999999999813e+00 1.092790922363468392e-01
2206 1.812599999999999767e+00 1.144701183715645387e-01
2207 1.849200000000000177e+00 1.207901982778403771e-01
2208 1.837999999999999856e+00 1.190092433384903059e-01
2209 1.780399999999999761e+00 1.182950886554467035e-01
2210 1.859799999999999898e+00 1.171226365823447579e-01
2211 1.779000000000000359e+00 1.207890723534210675e-01
2212 1.780799999999999939e+00 1.199981333188145788e-01
2213 1.776800000000000157e+00 1.000393522569993088e-01
2214 1.825600000000000112e+00 1.255664286344084779e-01
2215 1.752799999999999914e+00 1.165855565668406230e-01
2216 1.778200000000000003e+00 1.105131304415905014e-01
2217 1.770000000000000018e+00 1.133603105147476392e-01
2218 1.734800000000000342e+00 1.255386474357598203e-01
2219 1.775999999999999801e+00 1.167407383906749335e-01
2220 1.781799999999999828e+00 1.219837366209119006e-01
2221 1.773999999999999799e+00 1.182583612265957068e-01
2222 1.785200000000000120e+00 1.143004461933547766e-01
2223 1.774999999999999911e+00 1.507050098702760466e-01
2224 1.801400000000000334e+00 1.085602505524006223e-01
2225 1.787000000000000144e+00 1.279021500992066629e-01
2226 1.822999999999999954e+00 1.401992867314238445e-01
2227 1.822999999999999954e+00 1.420059153697478815e-01
2228 1.823600000000000110e+00 1.356364552765958742e-01
2229 1.861200000000000188e+00 1.316879341473621845e-01
2230 1.811000000000000387e+00 1.296287005257708846e-01
2231 1.786399999999999988e+00 1.093645646450439601e-01
2232 1.777599999999999625e+00 1.296887350543600714e-01
2233 1.796799999999999953e+00 1.095011963404966260e-01
2234 1.757800000000000029e+00 1.120579849899149549e-01
2235 1.752800000000000136e+00 1.127951772018644661e-01
2236 1.778999999999999915e+00 1.368900288552822309e-01
2237 1.810799999999999965e+00 1.270103617820215469e-01
2238 1.792399999999999993e+00 1.326690921051320027e-01
2239 1.803600000000000092e+00 1.227040667622715658e-01
2240 1.803000000000000158e+00 1.444911069927834468e-01
2241 1.810600000000000209e+00 1.214807309823249248e-01
2242 1.872199999999999864e+00 1.230422366506720849e-01
2243 1.866000000000000103e+00 1.241238091584366265e-01
2244 1.834000000000000297e+00 1.188057237678387251e-01
2245 1.844599999999999795e+00 1.340834367101320923e-01
2246 1.847199999999999731e+00 1.404690428528649060e-01
2247 1.861799999999999899e+00 1.525981389139461075e-01
2248 1.929599999999999982e+00 1.499462837152024663e-01
2249 1.875400000000000178e+00 1.394843647151894905e-01
2250 1.847000000000000197e+00 1.540005194796433274e-01
2251 1.810999999999999943e+00 1.346664026400051783e-01
2252 1.909799999999999942e+00 1.444059278561652393e-01
2253 1.866600000000000037e+00 1.404366333974152448e-01
2254 1.838600000000000012e+00 1.177015208058077439e-01
2255 1.869000000000000217e+00 1.247477454706096417e-01
2256 1.854999999999999982e+00 1.199756641990366024e-01
2257 1.874600000000000266e+00 1.205018174136805037e-01
2258 1.835399999999999920e+00 1.282199984401809212e-01
2259 1.866000000000000103e+00 1.483679210611242305e-01
2260 1.822400000000000020e+00 1.370715433633108160e-01
2261 1.831000000000000183e+00 1.413163826313141858e-01
2262 1.816000000000000059e+00 1.390176967152023935e-01
2263 1.911599999999999966e+00 1.457259345483843116e-01
2264 1.884799999999999809e+00 1.452014875956854356e-01
2265 1.883800000000000141e+00 1.309016119075697149e-01
2266 1.901200000000000001e+00 1.362269870473541700e-01
2267 1.848200000000000287e+00 1.171082917645031723e-01
2268 1.863800000000000123e+00 1.297000848110747839e-01
2269 1.861800000000000122e+00 1.105601736612239483e-01
2270 1.827400000000000135e+00 1.103502061620185715e-01
2271 1.843799999999999883e+00 1.264149991100739223e-01
2272 1.822400000000000020e+00 1.173414163882471606e-01
2273 1.853199999999999958e+00 1.298175334845027562e-01
2274 1.823199999999999932e+00 1.291948605788945659e-01
2275 1.889000000000000012e+00 1.434464359961585278e-01
2276 1.848799999999999999e+00 1.445897368418657680e-01
2277 1.862200000000000077e+00 1.369529554263068660e-01
2278 1.847200000000000175e+00 1.390736207912917355e-01
2279 1.785800000000000054e+00 1.575503475083441518e-01
2280 1.787999999999999812e+00 1.392985283482923164e-01
2281 1.832200000000000273e+00 1.669467939194999861e-01
2282 1.825399999999999689e+00 1.758678139967628784e-01
2283 1.896400000000000308e+00 1.760183172286338971e-01
2284 1.884799999999999809e+00 1.752313670551023106e-01
2285 1.889799999999999924e+00 1.811376051514428098e-01
2286 1.878200000000000092e+00 1.665627569416404663e-01
2287 1.896999999999999797e+00 1.637099874778566722e-01
2288 1.834799999999999986e+00 1.610722570773750750e-01
2289 1.859199999999999964e+00 1.433773761790890222e-01
2290 1.844000000000000083e+00 1.523913383365340934e-01
2291 1.835399999999999920e+00 1.511694678167519457e-01
2292 1.836799999999999766e+00 1.556548489447084349e-01
2293 1.827599999999999891e+00 1.364892962836280477e-01
2294 1.809199999999999919e+00 1.502497653908317909e-01
2295 1.828799999999999981e+00 1.547347149155612056e-01
2296 1.847599999999999909e+00 1.492998593435372334e-01
2297 1.895199999999999774e+00 1.724330362778548065e-01
2298 1.847599999999999909e+00 1.674033691417230463e-01
2299 1.839399999999999924e+00 1.555577320482655901e-01
2300 1.848200000000000287e+00 1.617460725952874490e-01
2301 1.819399999999999906e+00 1.617362297075086164e-01
2302 1.828600000000000225e+00 1.643592650263440702e-01
2303 1.848199999999999843e+00 1.866211992245254137e-01
2304 1.861800000000000122e+00 1.770038191678360295e-01
2305 1.874400000000000066e+00 1.924872151598645831e-01
2306 1.878000000000000114e+00 1.590046540199374359e-01
2307 1.857799999999999896e+00 1.741260233279333380e-01
2308 1.851599999999999913e+00 1.796224039478371837e-01
2309 1.912199999999999900e+00 1.947053979734511275e-01
2310 1.881000000000000227e+00 1.731163770415728165e-01
2311 1.874400000000000066e+00 1.854226739101774435e-01
2312 1.873799999999999910e+00 1.902895477949327896e-01
2313 1.828000000000000069e+00 1.863426950540321148e-01
2314 1.858400000000000052e+00 1.658514033706076640e-01
2315 1.854800000000000226e+00 1.912415017719741317e-01
2316 1.855799999999999894e+00 1.938332066494283523e-01
2317 1.832199999999999829e+00 1.881927522515147444e-01
2318 1.835000000000000187e+00 1.845112462697057476e-01
2319 1.805000000000000160e+00 1.774109354014007656e-01
2320 1.776800000000000157e+00 1.726877876400065015e-01
2321 1.827599999999999891e+00 1.776526048218826093e-01
2322 1.803000000000000158e+00 1.714201855091750659e-01
2323 1.819800000000000084e+00 1.810728914001210055e-01
2324 1.811400000000000121e+00 1.716010722577221981e-01
2325 1.795399999999999663e+00 1.710430589062297835e-01
2326 1.797200000000000131e+00 1.664493676767803132e-01
2327 1.798400000000000221e+00 1.685048604640234371e-01
2328 1.803000000000000158e+00 1.633060929665516026e-01
2329 1.841399999999999704e+00 1.570099614674177191e-01
2330 1.830799999999999983e+00 1.722062484348346745e-01
2331 1.872599999999999820e+00 1.832311327258552558e-01
2332 1.818999999999999728e+00 1.679604715401811221e-01
2333 1.846200000000000063e+00 1.444125756296867624e-01
2334 1.865599999999999925e+00 1.600566399747289092e-01
2335 1.822199999999999820e+00 1.498119888393448784e-01
2336 1.836600000000000010e+00 1.738274086558273257e-01
2337 1.871999999999999886e+00 1.781307385040549474e-01
2338 1.877000000000000002e+00 1.825310932416721044e-01
2339 1.851799999999999669e+00 1.608269629135612444e-01
2340 1.873199999999999976e+00 1.627443148008556328e-01
2341 1.896999999999999797e+00 1.556963711844306097e-01
2342 1.908599999999999852e+00 1.623971920939521751e-01
2343 1.862200000000000077e+00 1.506921099460751257e-01
2344 1.916199999999999903e+00 1.410714428933084741e-01
2345 1.883799999999999697e+00 1.568883424604900489e-01
2346 1.882600000000000051e+00 1.522528423380003770e-01
2347 1.884799999999999809e+00 1.534867811897819012e-01
2348 1.893999999999999684e+00 1.347910976288864693e-01
2349 1.811399999999999677e+00 1.415057878674932379e-01
2350 1.834000000000000075e+00 1.446894605698701153e-01
2351 1.845599999999999907e+00 1.633846014776177968e-01
2352 1.868199999999999861e+00 1.528053402208182088e-01
2353 1.915200000000000014e+00 1.561300483571307907e-01
2354 1.894000000000000128e+00 1.646846683817288770e-01
2355 1.888799999999999812e+00 1.437752134409822358e-01
2356 1.900399999999999867e+00 1.542280389553079833e-01
2357 1.917800000000000171e+00 1.661106619094632753e-01
2358 1.901999999999999913e+00 1.517985507177193327e-01
2359 1.891000000000000014e+00 1.648041261619380415e-01
2360 1.909599999999999964e+00 1.614505744802414988e-01
2361 1.896999999999999797e+00 1.283245884466417963e-01
2362 1.887799999999999923e+00 1.410067799788364828e-01
2363 1.920400000000000107e+00 1.529116346129358595e-01
2364 1.864000000000000101e+00 1.573719161731215177e-01
2365 1.903999999999999915e+00 1.625080921062086459e-01
2366 1.856400000000000050e+00 1.384383183948721674e-01
2367 1.860999999999999988e+00 1.347213420360708902e-01
2368 1.841600000000000126e+00 1.452585556860593041e-01
2369 1.857199999999999962e+00 1.395341965254396077e-01
2370 1.889399999999999746e+00 1.442011373048076583e-01
2371 1.898199999999999887e+00 1.542515867017257014e-01
2372 1.833200000000000163e+00 1.488057525769753142e-01
2373 1.861599999999999921e+00 1.552949709423972202e-01
2374 1.888000000000000345e+00 1.688992599154892638e-01
2375 1.869800000000000129e+00 1.530580020776437233e-01
2376 1.839799999999999880e+00 1.618929028710029416e-01
2377 1.832600000000000007e+00 1.549664737935273207e-01
2378 1.869199999999999973e+00 1.592068842732624889e-01
2379 1.860800000000000010e+00 1.651337397384314010e-01
2380 1.874200000000000088e+00 1.606099374260509527e-01
2381 1.848400000000000265e+00 1.593207080074652560e-01
2382 1.863399999999999945e+00 1.514771533928466474e-01
2383 1.849399999999999933e+00 1.758127640417498361e-01
2384 1.812999999999999945e+00 1.492645972761123263e-01
2385 1.841399999999999704e+00 1.539793752422706774e-01
2386 1.892600000000000282e+00 1.410496650120091344e-01
2387 1.908000000000000140e+00 1.530722705129835270e-01
2388 1.911800000000000166e+00 1.724239890502478612e-01
2389 1.888599999999999834e+00 1.645190809602338766e-01
2390 1.869399999999999951e+00 1.420196042805358383e-01
2391 1.885199999999999987e+00 1.697872551165133526e-01
2392 1.884999999999999787e+00 1.567999999999999949e-01
2393 1.871799999999999908e+00 1.690051833524640335e-01
2394 1.815599999999999881e+00 1.576965693983226613e-01
2395 1.830600000000000005e+00 1.552109789931111761e-01
2396 1.877599999999999936e+00 1.570407845115401879e-01
2397 1.836200000000000276e+00 1.548218072494957354e-01
2398 1.851999999999999869e+00 1.548475379203685942e-01
2399 1.842200000000000060e+00 1.372074050479783480e-01
2400 1.872399999999999620e+00 1.507070270425370506e-01
2401 1.901399999999999979e+00 1.645156770645278266e-01
2402 1.855799999999999894e+00 1.556340322680100641e-01
2403 1.868800000000000239e+00 1.567623424167934598e-01
2404 1.848599999999999799e+00 1.756046924202198101e-01
2405 1.863399999999999945e+00 1.620589028717644986e-01
2406 1.851999999999999869e+00 1.435325746999613905e-01
2407 1.897800000000000153e+00 1.489320381919216063e-01
2408 1.862800000000000011e+00 1.524103408565179729e-01
2409 1.891199999999999992e+00 1.465516700689555030e-01
2410 1.867199999999999971e+00 1.530796916641785910e-01
2411 1.872800000000000242e+00 1.288072668757473116e-01
2412 1.863600000000000367e+00 1.324276708244919998e-01
2413 1.897200000000000220e+00 1.437231783673044161e-01
2414 1.859599999999999920e+00 1.225631592282118015e-01
2415 1.885399999999999965e+00 1.198731329364507853e-01
2416 1.897200000000000220e+00 1.470290855579262645e-01
2417 1.846399999999999819e+00 1.425046244863653888e-01
2418 1.901599999999999735e+00 1.430590367645469818e-01
2419 1.886400000000000077e+00 1.318925623376845102e-01
2420 1.856800000000000228e+00 1.483340554289540036e-01
2421 1.894000000000000128e+00 1.289961239727768216e-01
2422 1.866000000000000103e+00 1.348525120270289424e-01
2423 1.869399999999999951e+00 1.456408184541682915e-01
2424 1.870199999999999863e+00 1.373143546756856737e-01
2425 1.888800000000000257e+00 1.292072443789434033e-01
2426 1.832999999999999741e+00 1.378222043068532410e-01
2427 1.888599999999999834e+00 1.355998820058483267e-01
2428 1.891199999999999992e+00 1.244949476886512280e-01
2429 1.869600000000000151e+00 1.189341330316911333e-01
2430 1.823199999999999932e+00 1.123068653288836066e-01
2431 1.812200000000000033e+00 1.311150334629862246e-01
2432 1.788199999999999790e+00 1.385581177701256106e-01
2433 1.824000000000000288e+00 1.329201263917545450e-01
2434 1.847400000000000375e+00 1.452742509875717403e-01
2435 1.817000000000000171e+00 1.475525669041375942e-01
2436 1.827799999999999869e+00 1.430964430026127332e-01
2437 1.824000000000000288e+00 1.325672659445007728e-01
2438 1.813200000000000145e+00 1.519743136191113175e-01
2439 1.846799999999999997e+00 1.450305898767566826e-01
2440 1.867600000000000149e+00 1.439245913664513599e-01
2441 1.861400000000000166e+00 1.425663634943390157e-01
2442 1.840599999999999792e+00 1.266401516107746872e-01
2443 1.847800000000000109e+00 1.589423543301155262e-01
2444 1.849599999999999911e+00 1.456424663345138037e-01
2445 1.879599999999999937e+00 1.458439165683642624e-01
2446 1.877599999999999936e+00 1.566541668772331031e-01
2447 1.853400000000000158e+00 1.464498822123117827e-01
2448 1.891799999999999926e+00 1.530624447733669180e-01
2449 1.852600000000000025e+00 1.646639244036167127e-01
2450 1.825600000000000112e+00 1.626546279698182773e-01
2451 1.869399999999999951e+00 1.588112338595730200e-01
2452 1.820199999999999818e+00 1.748099310680031049e-01
2453 1.845799999999999885e+00 1.677685071758105162e-01
2454 1.860599999999999810e+00 1.660757899273702376e-01
2455 1.831200000000000161e+00 1.458998012335863403e-01
2456 1.871600000000000152e+00 1.568440244319176669e-01
2457 1.884400000000000075e+00 1.504323369492078510e-01
2458 1.816000000000000059e+00 1.380324599505492744e-01
2459 1.805000000000000160e+00 1.525982961897019430e-01
2460 1.774199999999999999e+00 1.441855471259168575e-01
2461 1.860399999999999832e+00 1.528859967426709487e-01
2462 1.871199999999999974e+00 1.701137031517449272e-01
2463 1.849799999999999667e+00 1.698894699503179784e-01
2464 1.858200000000000074e+00 1.552168547548880007e-01
2465 1.857999999999999874e+00 1.684729058335493745e-01
2466 1.859000000000000430e+00 1.732879684225076267e-01
2467 1.837000000000000410e+00 1.645748461946721919e-01
2468 1.835399999999999920e+00 1.568407090012028937e-01
2469 1.828200000000000047e+00 1.547023981714569507e-01
2470 1.847800000000000109e+00 1.641017732993766409e-01
2471 1.860000000000000098e+00 1.640129263198483456e-01
2472 1.860000000000000098e+00 1.927277873063455993e-01
2473 1.893000000000000016e+00 1.892845477053000103e-01
2474 1.860200000000000076e+00 1.563589204362833829e-01
2475 1.856600000000000250e+00 1.740343874066271890e-01
2476 1.850800000000000223e+00 1.521069097707267170e-01
2477 1.889600000000000168e+00 1.500374886486707249e-01
2478 1.880000000000000115e+00 1.659045508718793027e-01
2479 1.890599999999999836e+00 1.528621862986395408e-01
2480 1.841600000000000126e+00 1.389395839924677523e-01
2481 1.839999999999999858e+00 1.378239456698290843e-01
2482 1.870400000000000063e+00 1.446091560033457846e-01
2483 1.817799999999999638e+00 1.596183949299077309e-01
2484 1.804400000000000448e+00 1.782985361689770065e-01
2485 1.827200000000000157e+00 1.705889562662248893e-01
2486 1.805800000000000072e+00 1.575079426568704866e-01
2487 1.830200000000000049e+00 1.382511916765999938e-01
2488 1.780799999999999939e+00 1.715098597748828668e-01
2489 1.814200000000000035e+00 1.497356069877836260e-01
2490 1.869400000000000173e+00 1.735102532993367253e-01
2491 1.833399999999999919e+00 1.594988651997248374e-01
2492 1.845799999999999885e+00 1.571871241546201892e-01
2493 1.789999999999999813e+00 1.580723884807210544e-01
2494 1.774399999999999977e+00 1.457893274557502949e-01
2495 1.822200000000000042e+00 1.641709840379840524e-01
2496 1.819400000000000350e+00 1.767573704262427603e-01
2497 1.855399999999999938e+00 1.685822291939455819e-01
2498 1.844400000000000261e+00 1.733231894467673340e-01
2499 1.829599999999999893e+00 1.782478274762416548e-01
2500 1.846999999999999975e+00 1.575378049866126284e-01
2501 1.838600000000000012e+00 1.559906663874476573e-01
2502 1.787599999999999856e+00 1.701990834287893384e-01
2503 1.777600000000000069e+00 1.579869868058758897e-01
2504 1.805800000000000072e+00 1.514491069633624176e-01
2505 1.813800000000000079e+00 1.457085858829190450e-01
2506 1.793800000000000283e+00 1.576749567940324837e-01
2507 1.815999999999999615e+00 1.623581226794643673e-01
2508 1.836199999999999832e+00 1.528453859297034534e-01
2509 1.806999999999999940e+00 1.298990377177598743e-01
2510 1.861799999999999899e+00 1.367457202255339399e-01
2511 1.896000000000000130e+00 1.442952528671681556e-01
2512 1.849200000000000177e+00 1.313576491872475716e-01
2513 1.874400000000000066e+00 1.390621731456832821e-01
2514 1.881000000000000227e+00 1.282001560061453438e-01
2515 1.873600000000000154e+00 1.403765222535449386e-01
2516 1.853200000000000403e+00 1.460820043674100066e-01
2517 1.908399999999999874e+00 1.549974451402345299e-01
2518 1.853600000000000136e+00 1.618242503458613424e-01
2519 1.840800000000000214e+00 1.684967418082616575e-01
2520 1.854399999999999604e+00 1.281791246654462035e-01
2521 1.869199999999999973e+00 1.519498338268258919e-01
2522 1.873199999999999976e+00 1.422418785027813048e-01
2523 1.903600000000000181e+00 1.289442049880490104e-01
2524 1.870999999999999996e+00 1.384999638989122261e-01
2525 1.840800000000000214e+00 1.353252082946854173e-01
2526 1.835800000000000098e+00 1.514158248004481011e-01
2527 1.848399999999999821e+00 1.398778324110007132e-01
2528 1.849000000000000199e+00 1.369394026567956058e-01
2529 1.870600000000000041e+00 1.708387777994211654e-01
2530 1.857399999999999718e+00 1.703301734866726758e-01
2531 1.868200000000000305e+00 1.496436834617486111e-01
2532 1.817600000000000104e+00 1.502575389123620431e-01
2533 1.854800000000000226e+00 1.276577925549396142e-01
2534 1.859599999999999920e+00 1.431426141999649071e-01
2535 1.858800000000000008e+00 1.340347417649617734e-01
2536 1.849599999999999911e+00 1.636397506720173312e-01
2537 1.898800000000000043e+00 1.634790261776720988e-01
2538 1.895399999999999974e+00 1.569865217144452429e-01
2539 1.901200000000000001e+00 1.630112634145260420e-01
2540 1.856799999999999784e+00 1.349003780572908262e-01
2541 1.888799999999999812e+00 1.303823300911592098e-01
2542 1.833400000000000363e+00 1.578296803519540770e-01
2543 1.851199999999999957e+00 1.340425007227185050e-01
2544 1.845799999999999885e+00 1.131149503823433433e-01
2545 1.852199999999999847e+00 1.172844064656508589e-01
2546 1.873799999999999910e+00 1.015217809142452271e-01
2547 1.867600000000000149e+00 1.187951514162089023e-01
2548 1.882200000000000317e+00 1.261822174476261438e-01
2549 1.892600000000000282e+00 1.471566784077433521e-01
2550 1.864600000000000035e+00 1.352007692285809859e-01
2551 1.901999999999999913e+00 1.217935958907528371e-01
2552 1.871399999999999952e+00 1.274329941577141134e-01
2553 1.889600000000000168e+00 1.252084981141456110e-01
2554 1.858400000000000274e+00 1.198557800024679931e-01
2555 1.829599999999999893e+00 1.395179128284249892e-01
2556 1.833200000000000163e+00 1.479038606663125588e-01
2557 1.881600000000000161e+00 1.322689986353567104e-01
2558 1.866400000000000059e+00 1.288840098693394831e-01
2559 1.846000000000000085e+00 1.224463964353381673e-01
2560 1.883799999999999697e+00 1.279557423486730461e-01
2561 1.886199999999999877e+00 1.327889754460060412e-01
2562 1.882800000000000251e+00 1.335881431864370250e-01
2563 1.922599999999999865e+00 1.408609527157899111e-01
2564 1.885000000000000231e+00 1.501226165506049925e-01
2565 1.911399999999999766e+00 1.415583554580936987e-01
2566 1.864399999999999835e+00 1.229688090533530009e-01
2567 1.897399999999999975e+00 1.255160866184091562e-01
2568 1.920600000000000307e+00 1.163486484665808424e-01
2569 1.928600000000000092e+00 1.428998530440112047e-01
2570 1.905200000000000005e+00 1.355894981184014858e-01
2571 1.940200000000000147e+00 1.581974462499315948e-01
2572 1.904999999999999805e+00 1.339707430747474615e-01
2573 1.891400000000000192e+00 1.439006879761177138e-01
2574 1.884199999999999875e+00 1.553760341880304485e-01
2575 1.925000000000000044e+00 1.503287065067746842e-01
2576 1.926000000000000156e+00 1.476409157381516901e-01
2577 1.904599999999999849e+00 1.504161161578107253e-01
2578 1.933599999999999763e+00 1.441958667923599058e-01
2579 1.919399999999999995e+00 1.533301275027188215e-01
2580 1.931200000000000028e+00 1.347701450618793706e-01
2581 1.937600000000000211e+00 1.224802351402053679e-01
2582 1.928600000000000092e+00 1.552326254367940306e-01
2583 1.970599999999999907e+00 1.333631433342810924e-01
2584 1.930999999999999828e+00 1.474359521961993991e-01
2585 1.915199999999999791e+00 1.675556982021202124e-01
2586 1.924000000000000155e+00 1.434486667766556867e-01
2587 1.941799999999999971e+00 1.477350060073779614e-01
2588 1.959400000000000031e+00 1.580224287878147504e-01
2589 1.944799999999999640e+00 1.444341787805088484e-01
2590 1.906400000000000095e+00 1.580970840970825908e-01
2591 1.927999999999999714e+00 1.508214838807787062e-01
2592 1.897200000000000220e+00 1.455904941951911835e-01
2593 1.936400000000000121e+00 1.523505431562355850e-01
2594 1.877000000000000002e+00 1.549495401735674349e-01
2595 1.903800000000000381e+00 1.733390665718492762e-01
2596 1.936599999999999877e+00 1.636512389198443995e-01
2597 1.866399999999999837e+00 1.388494436431057244e-01
2598 1.917800000000000171e+00 1.436198872022951822e-01
2599 1.914799999999999613e+00 1.646016767836828709e-01
2600 1.907400000000000206e+00 1.402605004981801184e-01
2601 1.901999999999999913e+00 1.233904372307675634e-01
2602 1.940599999999999881e+00 1.457863093709419744e-01
2603 1.923000000000000043e+00 1.658823679599492618e-01
2604 1.877599999999999936e+00 1.590483197019069705e-01
2605 1.921600000000000197e+00 1.622929696567291247e-01
2606 1.902599999999999625e+00 1.485324476335053157e-01
2607 1.908399999999999874e+00 1.472463513979208882e-01
2608 1.883800000000000141e+00 1.522123253879264226e-01
2609 1.923200000000000021e+00 1.595522234254352356e-01
2610 1.892199999999999660e+00 1.657657141872226625e-01
2611 1.901200000000000001e+00 1.294648678213514426e-01
2612 1.912399999999999878e+00 1.546424521274801511e-01
2613 1.902600000000000069e+00 1.438050346823782077e-01
2614 1.947599999999999998e+00 1.375914532229382259e-01
2615 1.892200000000000104e+00 1.251921403283768330e-01
2616 1.894000000000000128e+00 1.093343495887728473e-01
2617 1.911800000000000166e+00 1.352004142005489296e-01
2618 1.907000000000000028e+00 1.232477180316130794e-01
2619 1.868799999999999795e+00 1.223867313069517404e-01
2620 1.894600000000000062e+00 1.414517868391912681e-01
2621 1.953799999999999981e+00 1.147705188626417100e-01
2622 1.933200000000000029e+00 1.412910188228536645e-01
2623 1.903999999999999915e+00 1.462370678043019290e-01
2624 1.867399999999999949e+00 1.445997510371300476e-01
2625 1.888400000000000079e+00 1.406370079317673660e-01
2626 1.895199999999999774e+00 1.239039628099117829e-01
2627 1.869000000000000217e+00 1.441920940967291731e-01
2628 1.930400000000000116e+00 1.336974494895097065e-01
2629 1.894800000000000040e+00 1.269794944075617327e-01
2630 1.904800000000000271e+00 1.199274447322212778e-01
2631 1.920400000000000107e+00 1.103219289171468581e-01
2632 1.874200000000000088e+00 1.007779340927367623e-01
2633 1.899999999999999911e+00 9.990395387571003594e-02
2634 1.950600000000000112e+00 1.117893018137245120e-01
2635 1.888800000000000257e+00 1.154675365633129058e-01
2636 1.880199999999999871e+00 9.304854646903411297e-02
2637 1.883399999999999963e+00 9.122219028284726805e-02
2638 1.890200000000000102e+00 1.199181053886359677e-01
2639 1.896000000000000130e+00 1.412450353109800660e-01
2640 1.925000000000000044e+00 1.158606059020925311e-01
2641 1.898400000000000087e+00 1.093835819490292377e-01
2642 1.901200000000000001e+00 1.094873143336706489e-01
2643 1.850200000000000289e+00 1.130127072501141139e-01
2644 1.879199999999999759e+00 1.192675647441499565e-01
2645 1.819400000000000350e+00 1.052139154294716022e-01
2646 1.863799999999999901e+00 1.018757674817716424e-01
2647 1.897200000000000220e+00 1.007993650773654215e-01
2648 1.889400000000000190e+00 1.261943263383897007e-01
2649 1.889399999999999746e+00 1.186819615611403728e-01
2650 1.886800000000000255e+00 1.133780931220842308e-01
2651 1.915799999999999725e+00 9.731696666049552413e-02
2652 1.922800000000000065e+00 9.202973432537986387e-02
2653 1.883399999999999963e+00 1.050663028758507256e-01
2654 1.899199999999999999e+00 9.719810697745100148e-02
2655 1.934999999999999831e+00 6.641806983043094248e-02
2656 1.952599999999999891e+00 6.707225954148259006e-02
2657 1.879800000000000137e+00 5.954520971497202081e-02
2658 1.837600000000000122e+00 5.710173377402827377e-02
2659 1.876600000000000268e+00 6.849326974236227827e-02
2660 1.865800000000000125e+00 7.414008362552608478e-02
2661 1.856799999999999784e+00 5.703711072626311412e-02
2662 1.849200000000000177e+00 7.066167277952027648e-02
2663 1.933800000000000185e+00 5.725759338288677336e-02
2664 1.868400000000000061e+00 8.447229131496315768e-02
2665 1.856200000000000072e+00 1.073053213964713370e-01
2666 1.887399999999999967e+00 1.096177357912486439e-01
2667 1.846600000000000019e+00 9.974311003773639328e-02
2668 1.866400000000000059e+00 1.012915001369808915e-01
2669 1.895399999999999974e+00 8.532741646153360615e-02
2670 1.896800000000000042e+00 1.108452615135170766e-01
2671 1.882600000000000051e+00 1.226186282748261969e-01
2672 1.836800000000000210e+00 1.227300778130609310e-01
2673 1.844999999999999973e+00 1.180389766136592244e-01
2674 1.888599999999999834e+00 1.154714163765215157e-01
2675 1.892600000000000282e+00 1.161291005734566006e-01
2676 1.880199999999999871e+00 1.514137114002559736e-01
2677 1.895000000000000018e+00 1.293723308903414193e-01
2678 1.875000000000000000e+00 1.206724492168779750e-01
2679 1.927400000000000002e+00 1.683588073134280327e-01
2680 1.895800000000000152e+00 1.457217622731759588e-01
2681 1.879599999999999937e+00 1.460050958014822153e-01
2682 1.825199999999999934e+00 1.497548396546835858e-01
2683 1.880600000000000049e+00 1.454687870300704622e-01
2684 1.917999999999999927e+00 1.464488989374792272e-01
2685 1.850000000000000089e+00 1.298214157987810646e-01
2686 1.894800000000000040e+00 1.344941337010651938e-01
2687 1.899199999999999999e+00 1.167124329281161305e-01
2688 1.859199999999999964e+00 1.122851370395921700e-01
2689 1.864600000000000035e+00 8.871329099971435317e-02
2690 1.858999999999999542e+00 1.158975409575198623e-01
2691 1.875599999999999934e+00 1.070000373831710289e-01
2692 1.856200000000000072e+00 1.399309544025195418e-01
2693 1.870999999999999996e+00 1.502831993271370181e-01
2694 1.866199999999999859e+00 1.393285039035444817e-01
2695 1.887599999999999723e+00 1.274182404524563939e-01
2696 1.859199999999999964e+00 1.375599941843558272e-01
2697 1.842799999999999994e+00 1.233419312318402156e-01
2698 1.870200000000000085e+00 1.307325208201845779e-01
2699 1.860999999999999988e+00 1.293482122025657877e-01
2700 1.895200000000000218e+00 1.293229755302591211e-01
2701 1.875200000000000200e+00 1.357174712408096839e-01
2702 1.867399999999999949e+00 1.263258010067618287e-01
2703 1.892200000000000104e+00 1.325191005100774533e-01
2704 1.907799999999999940e+00 1.471713015502683075e-01
2705 1.903599999999999737e+00 1.238975705976513714e-01
2706 1.901800000000000157e+00 1.390393901022296541e-01
2707 1.911000000000000032e+00 1.323924469144671379e-01
2708 1.904200000000000115e+00 1.319440487479446866e-01
2709 1.925999999999999712e+00 1.375302148620440590e-01
2710 1.921600000000000197e+00 1.197736531963519424e-01
2711 1.921000000000000041e+00 1.368511600243125514e-01
2712 1.905600000000000183e+00 1.411973370853714105e-01
2713 1.837800000000000100e+00 1.268638325134472666e-01
2714 1.872999999999999998e+00 1.178490559996133308e-01
2715 1.855999999999999872e+00 9.465600878972237064e-02
2716 1.913799999999999724e+00 1.298600477437152068e-01
2717 1.903600000000000181e+00 1.273174300714556562e-01
2718 1.907799999999999940e+00 1.446635821483762407e-01
2719 1.905400000000000205e+00 1.198687949384659446e-01
2720 1.912000000000000144e+00 1.293231611119988189e-01
2721 1.885800000000000143e+00 1.222735948600514322e-01
2722 1.913599999999999968e+00 1.385067796174613008e-01
2723 1.893599999999999950e+00 1.500710764937734643e-01
2724 1.909199999999999786e+00 1.140741513227251647e-01
2725 1.901599999999999735e+00 1.165135528597424780e-01
2726 1.902199999999999891e+00 8.818816247093481941e-02
2727 1.923799999999999955e+00 1.059167220036572044e-01
2728 1.915199999999999791e+00 1.076830163024791870e-01
2729 1.921999999999999931e+00 1.024246064185750371e-01
2730 1.923000000000000043e+00 1.023140264088947121e-01
2731 1.902400000000000091e+00 9.824402271894205896e-02
2732 1.853199999999999958e+00 1.010177806131177802e-01
2733 1.887199999999999989e+00 9.321218804426814608e-02
2734 1.891599999999999726e+00 9.773826272243638091e-02
2735 1.924399999999999888e+00 9.382605181931082117e-02
2736 1.973000000000000087e+00 8.016832292121368886e-02
2737 1.877000000000000002e+00 9.734392636420623190e-02
2738 1.925000000000000044e+00 9.262785758075156584e-02
2739 1.907799999999999940e+00 9.591054165210409488e-02
2740 1.911399999999999766e+00 6.767368764889350463e-02
2741 1.889600000000000168e+00 9.291355121832334252e-02
2742 1.917800000000000171e+00 1.120412067053903615e-01
2743 1.910800000000000054e+00 1.202395608774416563e-01
2744 1.942800000000000082e+00 1.108275777954205871e-01
2745 1.968200000000000172e+00 1.134814169809313100e-01
2746 1.900399999999999867e+00 1.207240158377777262e-01
2747 1.953799999999999981e+00 1.396937793890622725e-01
2748 1.952400000000000135e+00 1.514444056411460848e-01
2749 1.910600000000000076e+00 1.134021516550722530e-01
2750 1.888400000000000079e+00 1.342453276654349548e-01
2751 1.909000000000000030e+00 1.504406859862052193e-01
2752 1.853599999999999692e+00 1.466963121554185623e-01
2753 1.908200000000000118e+00 1.583008275404775012e-01
2754 1.901600000000000179e+00 1.637826852875480521e-01
2755 1.883800000000000141e+00 1.689718082994911830e-01
2756 1.889199999999999546e+00 1.487361153183717477e-01
2757 1.886399999999999633e+00 1.689067435006666729e-01
2758 1.909999999999999698e+00 1.589860371227611591e-01
2759 1.880000000000000115e+00 1.582481595469596714e-01
2760 1.856999999999999984e+00 1.675033134000638024e-01
2761 1.885599999999999721e+00 1.693688519179367968e-01
2762 1.943199999999999816e+00 1.691336512938805825e-01
2763 1.930999999999999828e+00 1.753043068495466206e-01
2764 1.945599999999999996e+00 1.953879423096522294e-01
2765 1.921000000000000041e+00 1.889327922833937135e-01
2766 1.877799999999999914e+00 1.808418978002608868e-01
2767 1.877599999999999936e+00 1.747273533251162414e-01
2768 1.867800000000000127e+00 1.941462129427200534e-01
2769 1.878800000000000026e+00 1.829245527533141236e-01
2770 1.926599999999999868e+00 1.907437233567594592e-01
2771 1.876599999999999824e+00 1.662147045239981413e-01
2772 1.895000000000000018e+00 1.756088836021685584e-01
2773 1.878800000000000026e+00 1.944659147511460517e-01
2774 1.897399999999999975e+00 1.792693169507822148e-01
2775 1.869800000000000129e+00 1.843762240637333016e-01
2776 1.899800000000000155e+00 1.907296306293282950e-01
2777 1.858600000000000252e+00 1.585309055042580795e-01
2778 1.871799999999999908e+00 1.890285481084801600e-01
2779 1.889600000000000168e+00 1.817639348165636382e-01
2780 1.948400000000000132e+00 1.762134160613203770e-01
2781 1.912800000000000056e+00 1.791630319011150996e-01
2782 1.899399999999999977e+00 1.736558896208245661e-01
2783 1.928800000000000070e+00 1.787470615143085806e-01
2784 1.850000000000000089e+00 1.692794139876435400e-01
2785 1.891599999999999726e+00 1.652567941114676253e-01
2786 1.847599999999999909e+00 1.594010288548979026e-01
2787 1.817399999999999904e+00 1.570856072337628306e-01
2788 1.831200000000000161e+00 1.570756250982310032e-01
2789 1.827199999999999935e+00 1.674518199363625726e-01
2790 1.796600000000000197e+00 1.304277884501611751e-01
2791 1.821399999999999908e+00 1.351297450600717764e-01
2792 1.818599999999999994e+00 1.414950458496692098e-01
2793 1.826599999999999779e+00 1.469572999207592878e-01
2794 1.819199999999999928e+00 1.608717252968961120e-01
2795 1.814599999999999769e+00 1.564827402623049646e-01
2796 1.850000000000000089e+00 1.621103327983753062e-01
2797 1.816199999999999815e+00 1.641790242387863308e-01
2798 1.892800000000000038e+00 1.481343714335062456e-01
2799 1.851199999999999957e+00 1.511000727994530057e-01
2800 1.848600000000000021e+00 1.494168932885434897e-01
2801 1.833399999999999919e+00 1.487996236554380569e-01
2802 1.912000000000000144e+00 1.600039999500012522e-01
2803 1.911599999999999966e+00 1.540323602364126465e-01
2804 1.909000000000000030e+00 1.819698876188035053e-01
2805 1.898199999999999887e+00 1.768261066698014750e-01
2806 1.875200000000000200e+00 1.485647064413348484e-01
2807 1.855600000000000138e+00 1.487157288251649834e-01
2808 1.876399999999999846e+00 1.505229816340348248e-01
2809 1.896600000000000064e+00 1.677475722626112775e-01
2810 1.870199999999999863e+00 1.613432118187808906e-01
2811 1.918400000000000105e+00 1.681874192679107538e-01
2812 1.899399999999999977e+00 1.756153979581517310e-01
2813 1.888200000000000101e+00 1.636849168371967422e-01
2814 1.891599999999999948e+00 1.709562751115032697e-01
2815 1.872599999999999820e+00 1.813100328167197572e-01
2816 1.880400000000000293e+00 1.632209790437491037e-01
2817 1.902600000000000069e+00 1.803899332002758815e-01
2818 1.875799999999999912e+00 1.420454575127272634e-01
2819 1.852600000000000025e+00 1.625798511501348187e-01
2820 1.868400000000000061e+00 1.620233563409917421e-01
2821 1.969999999999999973e+00 1.820360403876111199e-01
2822 1.946199999999999930e+00 1.857097520325735884e-01
2823 1.993999999999999773e+00 1.793858411358042471e-01
2824 1.959799999999999986e+00 1.728517052273421672e-01
2825 1.919000000000000039e+00 1.734139556091147116e-01
2826 1.901599999999999735e+00 1.695793855396345029e-01
2827 1.926399999999999890e+00 1.751291180814886494e-01
2828 1.947200000000000042e+00 1.561889624781469810e-01
2829 1.934599999999999653e+00 1.746870573339650567e-01
2830 1.897200000000000220e+00 1.775687810399113886e-01
2831 1.904999999999999805e+00 1.923405313499991220e-01
2832 1.924599999999999866e+00 1.913657440609473348e-01
2833 1.946400000000000130e+00 1.635871877623672199e-01
2834 1.954599999999999893e+00 1.858379078659679329e-01
2835 1.946000000000000174e+00 1.778689405152006631e-01
2836 1.904200000000000115e+00 1.595750356415438775e-01
2837 1.928999999999999826e+00 1.567512679374556406e-01
2838 1.908399999999999874e+00 1.475876959641284070e-01
2839 1.937000000000000055e+00 1.596879456940942799e-01
2840 1.891000000000000014e+00 1.692338027700140135e-01
2841 1.892200000000000104e+00 1.629101347369156239e-01
2842 1.960800000000000320e+00 1.788374457433342113e-01
2843 1.936800000000000299e+00 1.781240915766309219e-01
2844 1.953399999999999803e+00 1.765948130608597511e-01
2845 1.965999999999999970e+00 1.957443230339005191e-01
2846 2.042599999999999749e+00 1.897637689339037037e-01
2847 2.012799999999999923e+00 1.571077082768378985e-01
2848 1.990799999999999681e+00 1.995587933417116988e-01
2849 1.999000000000000110e+00 1.747876425837937009e-01
2850 1.969799999999999995e+00 1.983962499645595678e-01
2851 1.951600000000000223e+00 1.798794262832745239e-01
2852 1.943599999999999994e+00 1.769575316283542032e-01
2853 1.967600000000000238e+00 1.673622657590414231e-01
2854 1.987600000000000033e+00 1.535016872871435289e-01
2855 2.008400000000000407e+00 1.719475734053842464e-01
2856 2.012399999999999967e+00 1.664926665051646992e-01
2857 1.976800000000000113e+00 1.590392152898146561e-01
2858 1.975800000000000223e+00 1.565447923119769602e-01
2859 1.971799999999999997e+00 1.631331725922107179e-01
2860 1.950999999999999845e+00 1.571203360485204370e-01
2861 1.936800000000000299e+00 1.603494683496019257e-01
2862 1.974399999999999933e+00 1.639167105575267125e-01
2863 1.951799999999999979e+00 1.419090976646670277e-01
2864 2.039200000000000124e+00 1.631601421916517303e-01
2865 2.006599999999999717e+00 1.709218768911691944e-01
2866 2.028999999999999915e+00 1.876008528765260863e-01
2867 1.966000000000000414e+00 1.954058340991895737e-01
2868 2.001400000000000290e+00 1.902431286538359967e-01
2869 2.012399999999999967e+00 1.804655313349338430e-01
2870 2.032000000000000028e+00 1.968093493714157816e-01
2871 2.004199999999999982e+00 1.900457629098844248e-01
2872 1.987999999999999989e+00 1.666843723928550791e-01
2873 1.940600000000000325e+00 1.725842634772938589e-01
2874 1.965400000000000036e+00 1.817177151518254985e-01
2875 1.963400000000000034e+00 1.888844302741758407e-01
2876 1.990800000000000125e+00 2.001306373347169765e-01
2877 1.969200000000000061e+00 2.044816666598744115e-01
2878 1.950600000000000112e+00 1.939867211950343506e-01
2879 1.984800000000000342e+00 1.952433148663481888e-01
2880 1.948799999999999866e+00 1.939868861547088819e-01
2881 1.989200000000000301e+00 1.960790452853134469e-01
2882 1.970199999999999729e+00 1.969873904593895109e-01
2883 1.967999999999999972e+00 1.864686568836703418e-01
2884 1.949000000000000288e+00 1.874526073438297080e-01
2885 1.993399999999999839e+00 2.109006590791029090e-01
2886 1.998999999999999888e+00 2.169853451272688583e-01
2887 2.002600000000000158e+00 1.978566349658256729e-01
2888 1.958800000000000097e+00 2.099189176801366519e-01
2889 2.013599999999999834e+00 2.211550768126293587e-01
2890 2.042399999999999771e+00 2.181013709264569833e-01
2891 1.995600000000000041e+00 2.216528095919381158e-01
2892 1.941799999999999971e+00 2.153459356477386288e-01
2893 1.972599999999999909e+00 2.267747075844217530e-01
2894 2.053199999999999914e+00 2.405136836024096003e-01
2895 1.979200000000000070e+00 2.086806938842211134e-01
2896 1.988200000000000189e+00 2.273491411903726667e-01
2897 2.026599999999999735e+00 2.326187610662561744e-01
2898 2.008000000000000007e+00 2.304461759283499278e-01
2899 2.012799999999999923e+00 2.129130151024121731e-01
2900 2.024000000000000021e+00 2.310708982109170306e-01
2901 2.001000000000000334e+00 2.264439886594474816e-01
2902 2.009599999999999831e+00 2.264258995786480322e-01
2903 2.002400000000000180e+00 1.966964361649696791e-01
2904 2.011600000000000055e+00 2.227180459684396652e-01
2905 2.036000000000000032e+00 2.172064455765528035e-01
2906 1.985399999999999832e+00 2.057615318761016332e-01
2907 1.977400000000000047e+00 1.887922879780844776e-01
2908 1.988800000000000123e+00 1.964792915296672826e-01
2909 1.949599999999999778e+00 1.948674626509002417e-01
2910 1.978600000000000136e+00 1.839807816050361422e-01
2911 1.942600000000000104e+00 1.879671460654759874e-01
2912 1.927199999999999802e+00 2.013737619452941607e-01
2913 1.975400000000000045e+00 1.936480518879546975e-01
2914 1.942600000000000104e+00 2.137098219549115607e-01
2915 1.942000000000000171e+00 2.077454211288421448e-01
2916 1.965400000000000036e+00 2.070359582294824252e-01
2917 1.910200000000000120e+00 1.939425481940463825e-01
2918 1.974200000000000177e+00 2.236730471022380096e-01
2919 1.941599999999999993e+00 1.896688904380473273e-01
2920 1.965599999999999792e+00 1.916218359164737761e-01
2921 1.950200000000000156e+00 1.824522732113798562e-01
2922 1.966600000000000126e+00 2.093767131273198689e-01
2923 1.985599999999999810e+00 2.070353786192108414e-01
2924 1.952800000000000313e+00 2.094788581217684464e-01
2925 1.960000000000000187e+00 2.023347720981245879e-01
2926 1.977600000000000025e+00 1.892715720862485906e-01
2927 2.005999999999999783e+00 1.988428525242986467e-01
2928 1.997999999999999776e+00 1.979171543853640025e-01
2929 1.989999999999999769e+00 1.849369622330809260e-01
2930 1.971399999999999819e+00 1.888456724418115795e-01
2931 2.014800000000000146e+00 1.804976232530500768e-01
2932 2.075600000000000112e+00 1.931974326951577392e-01
2933 2.020000000000000018e+00 1.829725662496976546e-01
2934 2.031000000000000139e+00 2.031832670275778296e-01
2935 2.014999999999999680e+00 2.031929132622493361e-01
2936 1.968399999999999705e+00 1.858073410821003968e-01
2937 2.017800000000000260e+00 1.992059035269788669e-01
2938 1.960600000000000120e+00 2.022008110765137479e-01
2939 2.017399999999999860e+00 1.989000955253666936e-01
2940 2.003600000000000048e+00 2.092666433046604657e-01
2941 1.965599999999999792e+00 1.973955622601480664e-01
2942 2.033800000000000274e+00 2.000090797938934017e-01
2943 2.029599999999999849e+00 2.170040736944816029e-01
2944 2.000399999999999956e+00 2.159304702907859363e-01
2945 1.993399999999999839e+00 2.004759536702593881e-01
2946 2.029599999999999849e+00 2.214820263587995719e-01
2947 2.011600000000000055e+00 2.082023246748219980e-01
2948 2.035000000000000142e+00 2.018555919463218828e-01
2949 1.992999999999999883e+00 2.129401793931807452e-01
2950 2.028799999999999937e+00 2.006322805532549103e-01
2951 2.050200000000000244e+00 2.220487153757030596e-01
2952 2.046000000000000263e+00 2.031314845118796231e-01
2953 2.048799999999999955e+00 2.117444497501646261e-01
2954 2.022999999999999687e+00 2.316255599021835032e-01
2955 2.057199999999999918e+00 2.273271475209240611e-01
2956 2.008799999999999919e+00 2.155462641754664899e-01
2957 2.001199999999999868e+00 2.083280874006190886e-01
2958 2.005799999999999805e+00 2.121792449793334645e-01
2959 2.002800000000000136e+00 1.996942462866669599e-01
2960 1.969200000000000061e+00 1.833598429318698819e-01
2961 1.947000000000000286e+00 1.936369799392667901e-01
2962 1.979999999999999760e+00 2.117364399436242328e-01
2963 2.019200000000000106e+00 2.138529214203069850e-01
2964 1.969399999999999817e+00 2.003593970843393635e-01
2965 1.992800000000000127e+00 1.836338530881492792e-01
2966 1.961399999999999810e+00 1.915172263792476737e-01
2967 1.992000000000000215e+00 1.869239417517188917e-01
2968 1.975999999999999757e+00 1.818634652699656906e-01
2969 1.953200000000000047e+00 1.752496276743548131e-01
2970 1.953200000000000047e+00 1.842464436563159558e-01
2971 2.013799999999999812e+00 1.886404834599402502e-01
2972 1.950800000000000312e+00 1.840011739092987375e-01
2973 1.953000000000000069e+00 1.955163420279747433e-01
2974 1.987600000000000033e+00 1.885626898408060415e-01
2975 1.971200000000000285e+00 1.745761495737604974e-01
2976 1.915599999999999969e+00 1.979059574646503672e-01
2977 1.918600000000000083e+00 1.829963059736452458e-01
2978 1.901999999999999913e+00 1.844982384739757009e-01
2979 1.916999999999999815e+00 1.923459383506706533e-01
2980 1.941000000000000059e+00 1.892215632532402436e-01
2981 1.882199999999999873e+00 1.868268503186841234e-01
2982 1.943400000000000016e+00 2.019131694565760304e-01
2983 1.905399999999999761e+00 2.072572507778678297e-01
2984 1.926000000000000156e+00 1.972285983319863045e-01
2985 1.912800000000000056e+00 2.253541923284322068e-01
2986 1.875799999999999912e+00 2.226982532486503352e-01
2987 1.866000000000000103e+00 2.226926132587248308e-01
2988 1.899199999999999999e+00 2.398069890557820993e-01
2989 1.908599999999999852e+00 2.348183297785758350e-01
2990 1.897800000000000153e+00 2.104565323291249235e-01
2991 1.929599999999999982e+00 2.187031961357675247e-01
2992 1.892199999999999660e+00 2.157082103212578095e-01
2993 1.933200000000000029e+00 2.134159131836236845e-01
2994 1.977400000000000047e+00 2.375497589979833901e-01
2995 1.948600000000000110e+00 2.291543759128330526e-01
2996 1.961200000000000276e+00 2.266756978592985305e-01
2997 1.971399999999999819e+00 2.351346167623984407e-01
2998 1.976199999999999957e+00 2.141775711880214428e-01
2999 1.949200000000000044e+00 2.224640914844460970e-01
3000 1.966999999999999860e+00 2.312605457054877633e-01
3001 1.971399999999999819e+00 2.244029589822736370e-01
3002 1.955799999999999983e+00 2.125796603628860582e-01
3003 1.949400000000000022e+00 1.991093367976499162e-01
3004 1.939000000000000057e+00 2.034866088960155528e-01
3005 1.928800000000000070e+00 1.938136011739113873e-01
3006 1.915000000000000258e+00 1.809030679673509501e-01
3007 1.979800000000000226e+00 1.977981597487701304e-01
3008 1.984999999999999876e+00 2.000413957159867528e-01
3009 1.898400000000000087e+00 1.990432314850218709e-01
3010 1.927599999999999980e+00 1.766847135436452609e-01
3011 1.951200000000000045e+00 2.029714068532806892e-01
3012 1.935999999999999943e+00 1.889556561736112639e-01
3013 1.928000000000000158e+00 1.890094177547775034e-01
3014 1.902600000000000069e+00 1.799701308550948897e-01
3015 1.934199999999999919e+00 1.952975985515438828e-01
3016 1.950799999999999867e+00 1.813338137248538817e-01
3017 1.935799999999999743e+00 1.752117347668243341e-01
3018 1.949200000000000044e+00 1.916088515700670181e-01
3019 1.908200000000000118e+00 1.717820479561237290e-01
3020 1.923200000000000021e+00 1.706456914193850982e-01
3021 1.971999999999999975e+00 1.841531970941585605e-01
3022 1.906799999999999828e+00 1.814306258601341981e-01
3023 1.953799999999999981e+00 1.954053018727997526e-01
3024 1.874000000000000110e+00 1.761755942234905781e-01
3025 1.922599999999999865e+00 1.929473710626812555e-01
3026 1.951599999999999779e+00 1.778418623384269148e-01
3027 1.945600000000000218e+00 1.996774599197415900e-01
3028 1.932399999999999896e+00 1.858327420020486898e-01
3029 1.911399999999999988e+00 1.919132303933212547e-01
3030 1.931400000000000006e+00 2.001468660758893570e-01
3031 1.911999999999999700e+00 1.813601940890006703e-01
3032 1.959199999999999831e+00 1.762288058178911876e-01
3033 1.935000000000000053e+00 1.876377360767284563e-01
3034 1.929599999999999982e+00 1.567736202299353510e-01
3035 1.930199999999999916e+00 1.745383396277161159e-01
3036 1.954200000000000159e+00 1.741772430600507793e-01
3037 1.974600000000000133e+00 2.099099997618026903e-01
3038 1.975399999999999823e+00 2.130071548094100709e-01
3039 1.936799999999999855e+00 1.938171096678515393e-01
3040 1.994999999999999885e+00 1.655572408564481568e-01
3041 1.966799999999999882e+00 1.927824473337756694e-01
3042 1.954400000000000137e+00 1.650022060458586903e-01
3043 1.981799999999999784e+00 1.672218645991008223e-01
3044 1.975600000000000023e+00 1.587961208594214635e-01
3045 1.983400000000000052e+00 1.618291939051788864e-01
3046 1.971200000000000063e+00 1.542489935137341117e-01
3047 1.931800000000000184e+00 1.612978363153083350e-01
3048 1.930599999999999650e+00 1.798184862576703846e-01
3049 1.934799999999999853e+00 1.514908314057322736e-01
3050 1.918600000000000083e+00 1.583056789884683957e-01
3051 1.919599999999999751e+00 1.486215596742276046e-01
3052 1.911800000000000166e+00 1.706677239550583591e-01
3053 1.979999999999999760e+00 1.613832705084390085e-01
3054 1.921400000000000219e+00 1.424493173026813442e-01
3055 1.949400000000000022e+00 1.456762437736503213e-01
3056 1.943399999999999794e+00 1.541753806546297956e-01
3057 1.911399999999999988e+00 1.349389788015308567e-01
3058 1.937200000000000033e+00 1.429314241166021737e-01
3059 1.913800000000000168e+00 1.443161529420736999e-01
3060 1.889799999999999924e+00 1.453787879987998577e-01
3061 1.903799999999999937e+00 1.558110137313790666e-01
3062 1.922200000000000131e+00 1.590867436337798646e-01
3063 1.901800000000000157e+00 1.579221073820888110e-01
3064 1.944000000000000172e+00 1.535559832764585297e-01
3065 1.920200000000000129e+00 1.708974897416577488e-01
3066 1.954400000000000137e+00 1.680553718272640995e-01
3067 1.966799999999999882e+00 1.659371929375689780e-01
3068 1.942800000000000082e+00 1.647678123906486936e-01
3069 1.927600000000000424e+00 1.729426725825641553e-01
3070 1.950200000000000156e+00 1.451144100356680233e-01
3071 1.936800000000000299e+00 1.612100245022002332e-01
3072 1.930400000000000116e+00 1.709059624471890582e-01
3073 1.969400000000000261e+00 1.702641712163777965e-01
3074 1.986200000000000188e+00 1.734198143235080314e-01
3075 1.962199999999999944e+00 1.682468186920632602e-01
3076 1.952400000000000135e+00 1.434304291285499744e-01
3077 1.969400000000000261e+00 1.519240863062865099e-01
3078 1.973999999999999755e+00 1.625573129699184050e-01
3079 1.959799999999999986e+00 1.650428792768715569e-01
3080 1.950199999999999934e+00 1.644888810831905412e-01
3081 1.942000000000000171e+00 1.679699973209501929e-01
3082 1.933599999999999763e+00 1.705144216774639732e-01
3083 1.920200000000000129e+00 1.666923873486728658e-01
3084 1.926800000000000068e+00 1.317541346599794272e-01
3085 1.918799999999999839e+00 1.508793955449185820e-01
3086 1.952799999999999869e+00 1.520106312071625998e-01
3087 1.946199999999999930e+00 1.620292319305378093e-01
3088 1.933599999999999763e+00 1.570328882750361699e-01
3089 1.899999999999999911e+00 1.548426297890861947e-01
3090 1.908399999999999874e+00 1.471593965739191601e-01
3091 1.961799999999999766e+00 1.514697065422653810e-01
3092 1.951400000000000023e+00 1.457026012121952208e-01
3093 1.912199999999999900e+00 1.700036234907950639e-01
3094 1.957600000000000007e+00 1.613549131573005502e-01
3095 1.923000000000000487e+00 1.658932186679130116e-01
3096 1.919999999999999929e+00 1.840152167620927870e-01
3097 1.933200000000000029e+00 1.521084876001335962e-01
3098 1.930800000000000072e+00 1.597844548133515730e-01
3099 1.976999999999999869e+00 1.533855273485735249e-01
3100 1.956599999999999895e+00 1.579120261411397497e-01
3101 1.926599999999999868e+00 1.682252299745790602e-01
3102 1.954200000000000159e+00 1.573809137093822030e-01
3103 1.969600000000000239e+00 1.499276091985729253e-01
3104 1.947999999999999954e+00 1.524579942148000244e-01
3105 1.942000000000000171e+00 1.458198889040860091e-01
3106 1.949400000000000022e+00 1.473351553431834493e-01
3107 1.949999999999999956e+00 1.491171351656140343e-01
3108 1.948999999999999844e+00 1.524855402980885843e-01
3109 1.944800000000000084e+00 1.511548609870023152e-01
3110 1.938799999999999857e+00 1.697394238236950847e-01
3111 1.945400000000000018e+00 1.596304732812629246e-01
3112 1.964999999999999858e+00 1.630908949021986354e-01
3113 1.940200000000000147e+00 1.683599477310444015e-01
3114 1.913600000000000190e+00 1.592026632943054909e-01
3115 1.942200000000000149e+00 1.585563369909887832e-01
3116 1.928599999999999870e+00 1.635072108501640364e-01
3117 1.926000000000000156e+00 1.723073997250263445e-01
3118 1.967599999999999794e+00 1.677521028184147667e-01
3119 1.947200000000000042e+00 1.513460670119973761e-01
3120 1.949999999999999956e+00 1.509895360612780735e-01
3121 1.917999999999999927e+00 1.552425199486274776e-01
3122 1.987999999999999989e+00 1.757844134159795013e-01
3123 1.913799999999999724e+00 1.603786519459494408e-01
3124 1.980799999999999894e+00 1.718874980910479466e-01
3125 1.959200000000000275e+00 1.590253816219285299e-01
3126 1.911399999999999766e+00 1.416834782181747299e-01
3127 1.932799999999999851e+00 1.494125563665918976e-01
3128 1.923200000000000021e+00 1.558767205197748584e-01
3129 1.915999999999999703e+00 1.489413307312647816e-01
3130 1.924800000000000066e+00 1.505569393950342283e-01
3131 1.918799999999999839e+00 1.417948941252822614e-01
3132 1.896399999999999864e+00 1.316390823425930556e-01
3133 1.913199999999999790e+00 1.459833963161563941e-01
3134 1.922800000000000065e+00 1.392828489082557353e-01
3135 1.928600000000000092e+00 1.465661898256211404e-01
3136 1.922599999999999865e+00 1.400944252995099948e-01
3137 1.962199999999999944e+00 1.432847235402295305e-01
3138 1.949400000000000022e+00 1.588263454216585491e-01
3139 1.901599999999999735e+00 1.429843627813894846e-01
3140 1.899399999999999977e+00 1.409778989771091895e-01
3141 1.932399999999999896e+00 1.498646322519092411e-01
3142 1.925799999999999956e+00 1.506976841228822583e-01
3143 1.921600000000000197e+00 1.458288311685998762e-01
3144 1.853800000000000114e+00 1.378533713769815316e-01
3145 1.906200000000000117e+00 1.644402383846484406e-01
3146 1.926800000000000068e+00 1.533725920756377759e-01
3147 1.941400000000000237e+00 1.657778272266831332e-01
3148 1.893199999999999772e+00 1.679327008060074178e-01
3149 1.898800000000000043e+00 1.356579227321426662e-01
3150 1.928600000000000092e+00 1.395161926086001258e-01
3151 1.883599999999999941e+00 1.314542049536643886e-01
3152 1.849000000000000199e+00 1.387236101029669377e-01
3153 1.870800000000000241e+00 1.457612842973058098e-01
3154 1.897200000000000220e+00 1.379415528403243607e-01
3155 1.919599999999999751e+00 1.501848461063898521e-01
3156 1.923200000000000021e+00 1.418419966018527323e-01
3157 1.938400000000000123e+00 1.551924224954298603e-01
3158 1.881399999999999961e+00 1.614686594977489953e-01
3159 1.924799999999999844e+00 1.556805447061385406e-01
3160 1.942399999999999904e+00 1.437947426020854680e-01
3161 1.913999999999999702e+00 1.552505072455480917e-01
3162 1.919799999999999951e+00 1.495979679006369245e-01
3163 1.925399999999999778e+00 1.536293201182638846e-01
3164 1.913999999999999702e+00 1.600962210672069730e-01
3165 1.925999999999999712e+00 1.421213565935816603e-01
3166 1.905600000000000183e+00 1.514082164216988546e-01
3167 1.952599999999999891e+00 1.484330421435874070e-01
3168 1.942000000000000171e+00 1.348465794894330994e-01
3169 1.964799999999999880e+00 1.528592555261211738e-01
3170 1.974399999999999933e+00 1.586814670968225982e-01
3171 1.951200000000000045e+00 1.708897656385542640e-01
3172 1.955000000000000071e+00 1.616056929690287414e-01
3173 1.951200000000000045e+00 1.753742056289920859e-01
3174 1.937400000000000233e+00 1.511329480953772508e-01
3175 1.935799999999999965e+00 1.556810585781071010e-01
3176 1.987400000000000277e+00 1.576024365293887397e-01
3177 1.953799999999999759e+00 1.508062067688197005e-01
3178 1.959199999999999831e+00 1.428208388156293751e-01
3179 1.950399999999999689e+00 1.430830807607943733e-01
3180 2.008999999999999897e+00 1.346405585252823944e-01
3181 1.956799999999999873e+00 1.483043896855383015e-01
3182 1.943200000000000260e+00 1.459559933678641341e-01
3183 1.960000000000000187e+00 1.631313581136379642e-01
3184 1.970000000000000195e+00 1.453018926235993546e-01
3185 2.031199999999999672e+00 1.554691995219632250e-01
3186 1.951999999999999957e+00 1.855915946372572178e-01
3187 1.938400000000000123e+00 1.731969052841302870e-01
3188 1.891599999999999948e+00 1.567054817164990066e-01
3189 1.935200000000000031e+00 1.501395084579671968e-01
3190 1.901399999999999979e+00 1.527758096034839974e-01
3191 1.934199999999999919e+00 1.744053668898981335e-01
3192 1.905599999999999739e+00 1.688581890226233395e-01
3193 1.924599999999999866e+00 1.584309565709934309e-01
3194 1.952400000000000135e+00 1.576564873387708288e-01
3195 1.980600000000000138e+00 1.668663177516661045e-01
3196 1.981000000000000316e+00 1.563516549320792814e-01
3197 1.963800000000000212e+00 1.640803217939311720e-01
3198 1.913800000000000168e+00 1.738639468089920037e-01
3199 1.948199999999999932e+00 1.480798163153911884e-01
3200 1.958200000000000163e+00 1.677923478588937145e-01
3201 1.951400000000000023e+00 1.692906612899837127e-01
3202 1.962000000000000188e+00 1.879704232053543145e-01
3203 1.925200000000000244e+00 1.709674588920359339e-01
3204 1.899399999999999977e+00 1.474442538724381468e-01
3205 1.902600000000000069e+00 1.688911128508543136e-01
3206 1.889199999999999990e+00 1.432836068781072891e-01
3207 1.890200000000000102e+00 1.468407028040931150e-01
3208 1.935400000000000009e+00 1.505963080556757538e-01
3209 1.929599999999999982e+00 1.503160936160862216e-01
3210 1.935999999999999943e+00 1.568869656791156142e-01
3211 1.974399999999999933e+00 1.742385950356579172e-01
3212 1.918600000000000083e+00 1.705008152473178051e-01
3213 1.922599999999999865e+00 1.787137599626844597e-01
3214 1.960799999999999654e+00 1.786534970270662881e-01
3215 1.889999999999999902e+00 1.840315190395384048e-01
3216 1.938199999999999701e+00 1.823454743063287753e-01
3217 1.934799999999999853e+00 1.618555899559851186e-01
3218 1.969599999999999795e+00 1.725833363914372753e-01
3219 1.952199999999999935e+00 1.750621375397889978e-01
3220 1.932799999999999851e+00 1.866713475603580807e-01
3221 1.941400000000000237e+00 1.642075759519029954e-01
3222 1.944199999999999928e+00 1.758948322151620558e-01
3223 1.940199999999999703e+00 1.632527855811348738e-01
3224 1.916600000000000081e+00 1.624865779072228178e-01
3225 1.931599999999999984e+00 1.764434413629478449e-01
3226 1.920199999999999907e+00 1.746636539180375369e-01
3227 1.966400000000000148e+00 1.982972717916209326e-01
3228 1.975199999999999845e+00 1.754622238545949786e-01
3229 1.920200000000000129e+00 1.785854193376379684e-01
3230 1.953200000000000047e+00 1.703369366872611035e-01
3231 1.949400000000000022e+00 1.654778776755370939e-01
3232 1.932600000000000096e+00 1.703228933525966216e-01
3233 1.957799999999999541e+00 1.636159894386853553e-01
3234 1.927199999999999802e+00 1.751795421845827594e-01
3235 1.961400000000000032e+00 1.873297840707664752e-01
3236 1.919399999999999995e+00 1.807423801990003520e-01
3237 1.927000000000000046e+00 1.670152088882925767e-01
3238 1.968599999999999905e+00 1.644429627560875518e-01
3239 1.958800000000000097e+00 1.675139158398489814e-01
3240 1.940599999999999881e+00 1.430260395872024193e-01
3241 1.927000000000000268e+00 1.662196137644411653e-01
3242 1.944199999999999928e+00 1.558764639065179369e-01
3243 1.955399999999999805e+00 1.530925471732703103e-01
3244 1.969999999999999973e+00 1.775416570836264030e-01
3245 1.985399999999999832e+00 1.631930390672346742e-01
3246 1.975000000000000089e+00 1.611759287238636873e-01
3247 1.963000000000000300e+00 1.791457507171186347e-01
3248 1.965999999999999970e+00 1.714285857142850977e-01
3249 1.944199999999999928e+00 1.574759410195729070e-01
3250 1.945200000000000262e+00 1.703533739026027727e-01
3251 1.934199999999999919e+00 1.652303604063126985e-01
3252 1.906199999999999672e+00 1.652574718431817358e-01
3253 1.916399999999999881e+00 1.657594884161989190e-01
3254 1.974599999999999911e+00 1.667826369859884139e-01
3255 1.965200000000000058e+00 1.625283729076249795e-01
3256 1.959799999999999986e+00 1.585298457704415742e-01
3257 1.963999999999999968e+00 1.603356479389408951e-01
3258 1.918799999999999839e+00 1.509819591871823241e-01
3259 1.931599999999999984e+00 1.527009102788846884e-01
3260 1.901200000000000001e+00 1.460995277199758913e-01
3261 1.900399999999999867e+00 1.531740447987190723e-01
3262 1.881399999999999961e+00 1.504847101867827774e-01
3263 1.882199999999999873e+00 1.596339312301742475e-01
3264 1.873600000000000154e+00 1.551604588804763873e-01
3265 1.921000000000000041e+00 1.253768718703733021e-01
3266 1.883399999999999963e+00 1.247915381746695501e-01
3267 1.917600000000000193e+00 1.441459260610579995e-01
3268 1.882199999999999873e+00 1.558122973323992633e-01
3269 1.914400000000000102e+00 1.687171834757799915e-01
3270 1.911000000000000032e+00 1.582034133639347029e-01
3271 1.923799999999999955e+00 1.666986262690847431e-01
3272 1.921600000000000197e+00 1.515727152227603070e-01
3273 1.939000000000000057e+00 1.471459139765695645e-01
3274 1.891400000000000192e+00 1.554131525965547489e-01
3275 1.900999999999999801e+00 1.550875881558546887e-01
3276 1.910800000000000054e+00 1.491944771095767008e-01
3277 1.908599999999999852e+00 1.524943539938446724e-01
3278 1.928600000000000092e+00 1.541548831532753849e-01
3279 1.928399999999999892e+00 1.385258387449792850e-01
3280 1.907200000000000006e+00 1.300807134051777669e-01
3281 1.914999999999999813e+00 1.355465971538938885e-01
3282 1.902200000000000113e+00 1.340236993967857948e-01
3283 1.905799999999999939e+00 1.450156957022239179e-01
3284 1.887199999999999989e+00 1.357637359533096777e-01
3285 1.926199999999999690e+00 1.634484383528946594e-01
3286 1.944400000000000350e+00 1.640533084091875538e-01
3287 1.923400000000000221e+00 1.496894385051931453e-01
3288 1.917999999999999927e+00 1.448309359218533932e-01
3289 1.924599999999999866e+00 1.493384344366847916e-01
3290 1.943399999999999794e+00 1.585949810050747422e-01
3291 1.938400000000000123e+00 1.487816117670459626e-01
3292 1.988399999999999945e+00 1.506998606502341631e-01
3293 1.971600000000000019e+00 1.353456611790713748e-01
3294 1.914800000000000058e+00 1.287488718397175047e-01
3295 1.921200000000000019e+00 1.297799368161349776e-01
3296 1.899999999999999911e+00 1.373797656134264911e-01
3297 1.902199999999999891e+00 1.580332623215758570e-01
3298 1.912999999999999812e+00 1.572981881650262204e-01
3299 1.921600000000000197e+00 1.596051628237633024e-01
3300 1.869800000000000129e+00 1.479027788785592656e-01
3301 1.911199999999999788e+00 1.587922920043664810e-01
3302 1.915000000000000258e+00 1.389699248038941959e-01
3303 1.910399999999999876e+00 1.584236346003966567e-01
3304 1.887999999999999901e+00 1.622053020095212406e-01
3305 1.942600000000000104e+00 1.399795985134976717e-01
3306 1.924399999999999888e+00 1.552439628455805909e-01
3307 1.924399999999999888e+00 1.534552964221176929e-01
3308 1.919599999999999751e+00 1.589298209902722803e-01
3309 1.889000000000000012e+00 1.493243449675906165e-01
3310 1.906599999999999850e+00 1.400170275359393646e-01
3311 1.875000000000000000e+00 1.569099104581989090e-01
3312 1.898000000000000131e+00 1.556300742144653970e-01
3313 1.896599999999999842e+00 1.166672533318583033e-01
3314 1.869000000000000217e+00 1.467757473154199244e-01
3315 1.901999999999999913e+00 1.270319644813855675e-01
3316 1.932200000000000362e+00 1.475000745762523324e-01
3317 1.953999999999999959e+00 1.381651186081349347e-01
3318 1.940599999999999881e+00 1.540310618024819111e-01
3319 1.899800000000000155e+00 1.524190014401091142e-01
3320 1.974200000000000177e+00 1.674167016757885651e-01
3321 1.951799999999999979e+00 1.674236303512738333e-01
3322 1.963799999999999768e+00 1.725807405245440296e-01
3323 1.948400000000000132e+00 1.711253575598893628e-01
3324 1.937399999999999789e+00 1.404716626227510701e-01
3325 1.908800000000000052e+00 1.555355650647143873e-01
3326 1.889199999999999990e+00 1.486110090134643846e-01
3327 1.967000000000000082e+00 1.475154229224862890e-01
3328 1.907200000000000228e+00 1.703712182265537389e-01
3329 1.931400000000000006e+00 1.797877860145120910e-01
3330 1.937400000000000233e+00 1.724333146465612532e-01
3331 1.937799999999999967e+00 1.858746674509466346e-01
3332 1.909199999999999786e+00 1.714114115221036794e-01
3333 1.899399999999999977e+00 1.720352522014020336e-01
3334 1.964800000000000324e+00 1.641324830738875862e-01
3335 1.949200000000000044e+00 1.659596095440092067e-01
3336 1.942800000000000082e+00 1.732654379846136350e-01
3337 1.968400000000000150e+00 1.968275590459832025e-01
3338 1.930399999999999894e+00 1.715304287874312161e-01
3339 1.933000000000000274e+00 1.503672836756719533e-01
3340 1.959600000000000009e+00 1.629641923859348474e-01
3341 1.884400000000000075e+00 1.461797797234624385e-01
3342 1.928599999999999870e+00 1.584478715540224847e-01
3343 1.902199999999999891e+00 1.591138963133013062e-01
3344 1.920399999999999663e+00 1.620292813043370805e-01
3345 1.942800000000000082e+00 1.642289621230067498e-01
3346 1.882600000000000051e+00 1.570756760291038556e-01
3347 1.899600000000000177e+00 1.542617515782833126e-01
3348 1.904800000000000271e+00 1.505524227636340362e-01
3349 1.871399999999999952e+00 1.636541719602650768e-01
3350 1.896600000000000064e+00 1.552643165701636518e-01
3351 1.891199999999999992e+00 1.542951457434743878e-01
3352 1.879999999999999671e+00 1.775326448853844219e-01
3353 1.895000000000000018e+00 1.606556566075405812e-01
3354 1.939400000000000235e+00 1.831385486455541778e-01
3355 1.866400000000000059e+00 1.763370862864644117e-01
3356 1.875999999999999890e+00 1.498754149285331794e-01
3357 1.864999999999999769e+00 1.488978173110673819e-01
3358 1.870600000000000041e+00 1.458293797559325755e-01
3359 1.884600000000000053e+00 1.446965376227088429e-01
3360 1.880599999999999827e+00 1.634553394661673598e-01
3361 1.903000000000000025e+00 1.666886918780035309e-01
3362 1.913000000000000256e+00 1.621646077293069366e-01
3363 1.878399999999999848e+00 1.575615689183119950e-01
3364 1.907399999999999762e+00 1.622626512787215258e-01
3365 1.894800000000000040e+00 1.465975170321789367e-01
3366 1.911000000000000254e+00 1.653996372426493888e-01
3367 1.907999999999999918e+00 1.678580352559864708e-01
3368 1.934400000000000119e+00 1.626442990086034435e-01
3369 1.972999999999999643e+00 1.793309789188694270e-01
3370 1.930800000000000072e+00 1.681638248851399231e-01
3371 1.931200000000000028e+00 1.787439285682173862e-01
3372 1.926200000000000134e+00 1.465183674492723520e-01
3373 1.941199999999999815e+00 1.799447470753175460e-01
3374 1.917399999999999993e+00 1.601668130419032776e-01
3375 1.937799999999999967e+00 1.533418142582120280e-01
3376 1.946399999999999908e+00 1.638442186956866609e-01
3377 1.914000000000000146e+00 1.796487684344092728e-01
3378 1.973400000000000265e+00 1.561365043799815555e-01
3379 1.958800000000000097e+00 1.559821528252511302e-01
3380 1.973199999999999843e+00 1.580119995443383940e-01
3381 1.938400000000000123e+00 1.710182680300558200e-01
3382 1.975800000000000001e+00 1.608963392995627073e-01
3383 1.923000000000000043e+00 1.722818620749149154e-01
3384 1.913399999999999990e+00 1.702928301485414908e-01
3385 1.923999999999999932e+00 1.807225497828092997e-01
3386 1.953999999999999959e+00 1.780303344938721499e-01
3387 1.965800000000000214e+00 1.771346154764787684e-01
3388 1.963199999999999834e+00 1.624904674127070070e-01
3389 1.921600000000000197e+00 1.678443564734899973e-01
3390 1.925999999999999712e+00 1.876219603351377274e-01
3391 1.925999999999999712e+00 1.604396459731820823e-01
3392 1.893199999999999772e+00 1.710140111218960979e-01
3393 1.949999999999999956e+00 1.740181599718833849e-01
3394 1.952199999999999935e+00 1.587383759523827154e-01
3395 1.930999999999999828e+00 1.715162966018098090e-01
3396 1.939999999999999947e+00 1.544712270942391330e-01
3397 1.858999999999999986e+00 1.552085049216053725e-01
3398 1.889799999999999924e+00 1.652986146342430851e-01
3399 1.897599999999999953e+00 1.720661733171281738e-01
3400 1.902199999999999891e+00 1.618516357655986060e-01
3401 1.937799999999999967e+00 1.661072906286777395e-01
3402 1.898400000000000087e+00 1.813867911398180932e-01
3403 1.915800000000000169e+00 1.932561823073197516e-01
3404 1.957200000000000273e+00 1.753372521742028456e-01
3405 1.901800000000000157e+00 1.693836828032735664e-01
3406 1.912599999999999856e+00 1.842445331617738880e-01
3407 1.883999999999999897e+00 1.774981690046406879e-01
3408 1.874799999999999800e+00 1.822056859705535881e-01
3409 1.888599999999999834e+00 1.850415304735668898e-01
3410 1.893000000000000016e+00 1.885061272213717776e-01
3411 1.942200000000000149e+00 1.886006150573215634e-01
3412 1.909999999999999698e+00 1.851414594303501804e-01
3413 1.870600000000000041e+00 1.738713547425221884e-01
3414 1.890200000000000102e+00 1.638641876677146003e-01
3415 1.917800000000000171e+00 1.723968445186860043e-01
3416 1.873400000000000176e+00 1.663015574190452317e-01
3417 1.834000000000000297e+00 1.591909545168945783e-01
3418 1.861200000000000188e+00 1.692542229901517203e-01
3419 1.833200000000000163e+00 1.557049517517025139e-01
3420 1.868399999999999839e+00 1.967893493052914056e-01
3421 1.883800000000000141e+00 1.732813665689418303e-01
3422 1.858800000000000008e+00 1.620687261626992948e-01
3423 1.878800000000000026e+00 1.679012566957138741e-01
3424 1.905399999999999761e+00 1.770831669018825827e-01
3425 1.951200000000000045e+00 1.837991077236231230e-01
3426 1.917799999999999727e+00 1.956330033506616384e-01
3427 1.966000000000000414e+00 1.910055496575950584e-01
3428 1.932199999999999918e+00 2.082045916880796987e-01
3429 1.942200000000000149e+00 1.944179827073616584e-01
3430 1.939799999999999969e+00 1.912806106221955904e-01
3431 1.962199999999999944e+00 2.001907889988947531e-01
3432 1.891599999999999948e+00 1.826019934173775672e-01
3433 1.916200000000000347e+00 1.804860991877213772e-01
3434 1.870999999999999996e+00 1.739197516097581997e-01
3435 1.856400000000000050e+00 1.792429859157673999e-01
3436 1.873600000000000154e+00 1.840249113571311990e-01
3437 1.886600000000000055e+00 1.840827205361763030e-01
3438 1.832999999999999741e+00 1.940562804961488141e-01
3439 1.862200000000000077e+00 1.902319426384538048e-01
3440 1.862000000000000099e+00 1.815074654112055763e-01
3441 1.876400000000000290e+00 1.715926804965759445e-01
3442 1.898199999999999887e+00 1.859400763687054370e-01
3443 1.887600000000000167e+00 1.748957632419951003e-01
3444 1.891400000000000192e+00 1.761868553553300465e-01
3445 1.901000000000000245e+00 1.761492548948191961e-01
3446 1.914999999999999813e+00 1.759149794645128995e-01
3447 1.890599999999999836e+00 1.546266729901409898e-01
3448 1.886200000000000099e+00 1.743801364834882683e-01
3449 1.878200000000000092e+00 1.690432843978132982e-01
3450 1.919799999999999951e+00 1.740786948480485541e-01
3451 1.927799999999999958e+00 1.901465540050620573e-01
3452 1.932399999999999896e+00 1.947471386182605402e-01
3453 1.887399999999999967e+00 1.819460579402588096e-01
3454 1.934600000000000097e+00 1.791900890116414902e-01
3455 1.922400000000000109e+00 1.718998778359077106e-01
3456 1.905399999999999761e+00 1.890245698315433376e-01
3457 1.890200000000000102e+00 1.752019177977227615e-01
3458 1.923999999999999932e+00 1.817649031028817641e-01
3459 1.864999999999999769e+00 1.865870306318206662e-01
3460 1.908000000000000140e+00 1.893080030004014314e-01
3461 1.879999999999999671e+00 1.884456420297375423e-01
3462 1.952400000000000135e+00 2.125569288449567218e-01
3463 1.885799999999999699e+00 1.840672485805119885e-01
3464 1.912800000000000056e+00 1.869839351388241366e-01
3465 1.900400000000000089e+00 1.680020476065693380e-01
3466 1.928199999999999914e+00 1.826069878181007522e-01
3467 1.952400000000000135e+00 1.692053427052467307e-01
3468 1.909000000000000030e+00 1.789761995350219181e-01
3469 1.887999999999999901e+00 1.582572589172452082e-01
3470 1.890200000000000102e+00 1.676983959374686306e-01
3471 1.870199999999999863e+00 1.658407428830442620e-01
3472 1.911599999999999966e+00 1.647166293972772699e-01
3473 1.918199999999999905e+00 1.744624658773341608e-01
3474 1.897199999999999775e+00 1.705453370807891722e-01
3475 1.895799999999999930e+00 1.707890863023746875e-01
3476 1.873999999999999888e+00 1.843720152300777071e-01
3477 1.874800000000000022e+00 1.694476674374716940e-01
3478 1.887799999999999923e+00 1.807042666900812167e-01
3479 1.927000000000000046e+00 1.730579093829576753e-01
3480 1.882000000000000117e+00 1.959226377935944230e-01
3481 1.873199999999999976e+00 1.741666787878783373e-01
3482 1.906799999999999828e+00 1.596118792571530054e-01
3483 1.935000000000000053e+00 1.855290812783806920e-01
3484 1.896999999999999797e+00 1.874713844830724896e-01
3485 1.888199999999999878e+00 1.831588163316197060e-01
3486 1.871799999999999908e+00 1.820139335325732799e-01
3487 1.888000000000000345e+00 1.834764290038368717e-01
3488 1.923999999999999932e+00 1.702762461413804829e-01
3489 1.917800000000000171e+00 1.714522440798019465e-01
3490 1.930800000000000072e+00 1.734977579105850543e-01
3491 1.902400000000000091e+00 1.610643598068796367e-01
3492 1.913200000000000234e+00 1.666935871591945506e-01
3493 1.897800000000000153e+00 1.454687320354446367e-01
3494 1.909199999999999786e+00 1.660588811235340634e-01
3495 1.857600000000000140e+00 1.678672332529490274e-01
3496 1.854200000000000070e+00 1.705948182096982957e-01
3497 1.919799999999999951e+00 1.714396453566094103e-01
3498 1.881600000000000161e+00 1.817476492282637524e-01
3499 1.839799999999999880e+00 1.754966438425532849e-01
3500 1.870999999999999996e+00 1.891352954897630723e-01
3501 1.869399999999999951e+00 1.602893882950458815e-01
3502 1.896600000000000064e+00 1.624109848501633924e-01
3503 1.903600000000000181e+00 1.546796948535908989e-01
3504 1.864399999999999835e+00 1.915379022543580168e-01
3505 1.852600000000000247e+00 1.583567112565804902e-01
3506 1.881000000000000227e+00 1.617669929250092620e-01
3507 1.907599999999999962e+00 1.691221097314009048e-01
3508 1.884600000000000053e+00 1.692563972203118827e-01
3509 1.884799999999999809e+00 1.621753125478720969e-01
3510 1.888599999999999834e+00 1.610834814622529865e-01
3511 1.892399999999999860e+00 1.451737166294229664e-01
3512 1.843599999999999905e+00 1.318588942771779515e-01
3513 1.857600000000000140e+00 1.588847632720016001e-01
3514 1.876599999999999824e+00 1.510198927294017224e-01
3515 1.828799999999999981e+00 1.541628749083254757e-01
3516 1.893599999999999950e+00 1.595314639812472901e-01
3517 1.893599999999999950e+00 1.675404667535577430e-01
3518 1.893400000000000194e+00 1.826083459209900950e-01
3519 1.891599999999999948e+00 1.539533955455351377e-01
3520 1.893400000000000194e+00 1.738619222256558294e-01
3521 1.871999999999999886e+00 1.479180854392051769e-01
3522 1.886600000000000055e+00 1.441492559814305519e-01
3523 1.869600000000000151e+00 1.712695185956917276e-01
3524 1.872599999999999820e+00 1.797799988875291854e-01
3525 1.867599999999999927e+00 1.847031347866082696e-01
3526 1.860200000000000076e+00 1.771973814704946582e-01
3527 1.851199999999999957e+00 1.604100744965851200e-01
3528 1.839399999999999924e+00 1.624087682362008178e-01
3529 1.911800000000000166e+00 1.769339763866736859e-01
3530 1.868200000000000305e+00 1.587673518076055668e-01
3531 1.883999999999999675e+00 1.641696683312724170e-01
3532 1.902200000000000113e+00 1.618531185983143050e-01
3533 1.877599999999999936e+00 1.622429289676440844e-01
3534 1.889600000000000168e+00 1.635147944376899587e-01
3535 1.915800000000000169e+00 1.623027787808945244e-01
3536 1.873199999999999976e+00 1.760834802018633460e-01
3537 1.915200000000000014e+00 1.649684575911407047e-01
3538 1.898000000000000353e+00 1.722268271785786509e-01
3539 1.911399999999999988e+00 1.583514066877841076e-01
3540 1.907200000000000006e+00 1.588899996853168628e-01
3541 1.962399999999999922e+00 1.625581988089188912e-01
3542 1.938599999999999879e+00 1.610656015417320508e-01
3543 1.961400000000000032e+00 1.705146562615659500e-01
3544 2.000200000000000422e+00 1.733916722337033034e-01
3545 1.984399999999999720e+00 1.646704830866782820e-01
3546 1.950799999999999867e+00 1.614064187075593959e-01
3547 2.005199999999999871e+00 1.642788848269916835e-01
3548 1.970200000000000173e+00 1.667247792021329944e-01
3549 1.944000000000000172e+00 1.652999697519633437e-01
3550 1.933400000000000230e+00 1.582811675468689672e-01
3551 1.963999999999999968e+00 1.592148234304833765e-01
3552 1.981599999999999806e+00 1.665779337127220039e-01
3553 1.943599999999999994e+00 1.878741280751556886e-01
3554 1.935200000000000031e+00 1.884465759837519183e-01
3555 1.993199999999999861e+00 2.126520914545634022e-01
3556 1.989999999999999769e+00 1.822591561486006650e-01
3557 1.975999999999999757e+00 1.929694276303891287e-01
3558 1.963999999999999968e+00 1.780912125850121486e-01
3559 2.009599999999999831e+00 1.884686923602962583e-01
3560 2.005999999999999783e+00 1.750928896329031204e-01
3561 1.990399999999999947e+00 1.941895156799151034e-01
3562 2.017999999999999794e+00 1.829622911968473986e-01
3563 2.042800000000000171e+00 1.817883164562563159e-01
3564 2.026200000000000223e+00 1.886739833681368717e-01
3565 2.028199999999999559e+00 1.741455483209375377e-01
3566 1.970199999999999729e+00 1.741460077061773581e-01
3567 2.000399999999999956e+00 1.792936362507046577e-01
3568 1.985799999999999788e+00 1.695991509412709264e-01
3569 1.905200000000000005e+00 1.756415440606236278e-01
3570 1.951999999999999957e+00 1.715948717182421979e-01
3571 1.931199999999999806e+00 1.750845281571161427e-01
3572 1.960999999999999854e+00 1.745581851418030739e-01
3573 1.928800000000000070e+00 1.775906303834748901e-01
3574 1.917800000000000171e+00 1.572512384688909415e-01
3575 1.966999999999999860e+00 1.727756927348288452e-01
3576 1.988200000000000189e+00 1.688718804301059806e-01
3577 1.992399999999999949e+00 1.702620568417990421e-01
3578 1.960800000000000098e+00 1.587721386138008506e-01
3579 1.928199999999999914e+00 1.514438245687158846e-01
3580 1.999599999999999822e+00 1.673096769466727585e-01
3581 1.924000000000000155e+00 1.663983172991842230e-01
3582 1.904400000000000093e+00 1.755782674478820471e-01
3583 1.899199999999999777e+00 1.752708532529011209e-01
3584 1.903600000000000181e+00 1.713066490244905815e-01
3585 1.950800000000000312e+00 1.568480538610536879e-01
3586 1.931800000000000184e+00 1.657937031373628856e-01
3587 1.946399999999999908e+00 1.627382192356792434e-01
3588 1.965200000000000058e+00 1.678042669302542145e-01
3589 1.930800000000000072e+00 1.571140732079720492e-01
3590 1.965599999999999792e+00 1.612495209295209120e-01
3591 1.969000000000000083e+00 1.547609769935560931e-01
3592 1.939399999999999791e+00 1.651098058868702700e-01
3593 1.943000000000000060e+00 1.540360996649811354e-01
3594 1.901599999999999735e+00 1.566278646984628486e-01
3595 1.917399999999999993e+00 1.584291892297628179e-01
3596 1.933000000000000274e+00 1.658334103852417141e-01
3597 1.950999999999999845e+00 1.864881765689181681e-01
3598 1.947200000000000042e+00 1.773269071517348805e-01
3599 1.943000000000000060e+00 1.684330133910807992e-01
3600 1.941400000000000237e+00 1.676607527121359020e-01
3601 1.934600000000000097e+00 1.663518199479645243e-01
3602 1.981200000000000072e+00 1.726553561289078387e-01
3603 1.966200000000000170e+00 1.683045810428224487e-01
3604 1.935600000000000209e+00 1.760614892587246127e-01
3605 1.904599999999999849e+00 1.822518257796063856e-01
3606 1.927799999999999958e+00 1.742660953828942538e-01
3607 1.921600000000000197e+00 1.711704647420226044e-01
3608 1.869199999999999973e+00 1.684670650305275519e-01
3609 1.916600000000000081e+00 1.803810633076543546e-01
3610 1.979999999999999982e+00 1.812414963522426536e-01
3611 1.931799999999999740e+00 1.750386014569357829e-01
3612 1.939800000000000413e+00 1.593480216381741033e-01
3613 1.937799999999999967e+00 1.683713514823706736e-01
3614 1.910600000000000076e+00 1.521529756527949251e-01
3615 1.919000000000000039e+00 1.560904865774977168e-01
3616 1.937200000000000033e+00 1.657184117712935112e-01
3617 1.924800000000000066e+00 1.588799295065302097e-01
3618 1.924399999999999888e+00 1.865112543521167954e-01
3619 1.929800000000000182e+00 1.787479566316773349e-01
3620 1.906599999999999850e+00 1.812129355206189008e-01
3621 1.959200000000000275e+00 1.466515325525103441e-01
3622 1.951599999999999779e+00 1.658169110796603452e-01
3623 1.896800000000000042e+00 1.787573550934338784e-01
3624 1.941199999999999815e+00 1.719975348660555403e-01
3625 1.949400000000000022e+00 1.819827684150343017e-01
3626 1.919000000000000039e+00 1.770841607823805397e-01
3627 1.957000000000000073e+00 1.751152763182012850e-01
3628 1.974200000000000177e+00 1.803457568117420307e-01
3629 1.947800000000000198e+00 1.695684876384760120e-01
3630 1.977600000000000025e+00 1.770325619766036085e-01
3631 1.907200000000000228e+00 1.634516197533691928e-01
3632 1.943200000000000260e+00 1.534010169457816763e-01
3633 1.951200000000000045e+00 1.640725205511270046e-01
3634 1.946999999999999842e+00 1.714598495275205525e-01
3635 1.920400000000000107e+00 1.717208432310999011e-01
3636 1.917800000000000171e+00 1.681640627482578199e-01
3637 1.877199999999999758e+00 1.641322393681387826e-01
3638 1.934799999999999853e+00 1.918360550053091196e-01
3639 1.905400000000000205e+00 1.773535677678912403e-01
3640 1.924799999999999844e+00 1.679407990930137373e-01
3641 1.938400000000000123e+00 1.757014740974018885e-01
3642 1.926400000000000334e+00 1.704567041802697580e-01
3643 1.915599999999999969e+00 1.778213935385728472e-01
3644 1.920600000000000307e+00 1.606563039535019166e-01
3645 1.919399999999999995e+00 1.789825913322298789e-01
3646 1.917000000000000259e+00 1.672179416211071468e-01
3647 1.862000000000000099e+00 1.606693499084377585e-01
3648 1.904800000000000271e+00 1.580307311885887356e-01
3649 1.879399999999999959e+00 1.647761147739562615e-01
3650 1.917800000000000171e+00 1.509657974509458211e-01
3651 1.900400000000000089e+00 1.744698483979395254e-01
3652 1.916999999999999815e+00 1.706345803171209485e-01
3653 1.909400000000000208e+00 1.822412906012246536e-01
3654 1.918800000000000283e+00 1.638541790739558857e-01
3655 1.926400000000000334e+00 1.609585288203144171e-01
3656 1.910399999999999876e+00 1.565509757235642174e-01
3657 1.909199999999999786e+00 1.736496242437627624e-01
3658 1.901800000000000157e+00 1.632287719735708853e-01
3659 1.929400000000000448e+00 1.560857712925813323e-01
3660 1.916600000000000081e+00 1.671752613277454891e-01
3661 1.866999999999999771e+00 1.575271405187055052e-01
3662 1.907200000000000228e+00 1.477415039858468726e-01
3663 1.905599999999999739e+00 1.522100128112470474e-01
3664 1.952199999999999935e+00 1.759844084002897824e-01
3665 1.941999999999999726e+00 1.625280283520353641e-01
3666 1.965000000000000302e+00 1.808858203397933906e-01
3667 1.955399999999999805e+00 1.737376412870854925e-01
3668 1.930199999999999916e+00 1.734770071219814691e-01
3669 1.925000000000000044e+00 1.780193247936863454e-01
3670 1.966600000000000126e+00 1.850925390176492435e-01
3671 1.957399999999999807e+00 1.737567495091917602e-01
3672 1.964200000000000390e+00 1.866012647331201646e-01
3673 1.921799999999999953e+00 1.794195975917904085e-01
3674 1.907000000000000028e+00 1.542133586950235336e-01
3675 1.950400000000000134e+00 1.854653822145793385e-01
3676 1.921999999999999931e+00 1.854130523992310320e-01
3677 1.926800000000000068e+00 1.706405344576721328e-01
3678 1.955200000000000049e+00 1.744837872124513634e-01
3679 1.902199999999999891e+00 1.667259787795531412e-01
3680 1.926800000000000068e+00 1.772912631801127348e-01
3681 1.881600000000000161e+00 1.711468609119080608e-01
3682 1.884400000000000075e+00 1.710926298821781599e-01
3683 1.930800000000000072e+00 1.848228124447844900e-01
3684 1.980999999999999872e+00 1.833433936633659944e-01
3685 1.980799999999999894e+00 1.759257570681450611e-01
3686 1.964600000000000124e+00 1.910896334184562784e-01
3687 1.924799999999999844e+00 1.901053181791609037e-01
3688 2.003800000000000026e+00 1.834047763827321431e-01
3689 1.939000000000000057e+00 1.824997534244910125e-01
3690 1.969000000000000083e+00 2.021591452296927216e-01
3691 1.908399999999999874e+00 1.782442369334840127e-01
3692 1.896800000000000042e+00 1.686073308014808536e-01
3693 1.930199999999999916e+00 1.786881977076270056e-01
3694 1.934200000000000141e+00 1.841717459329742235e-01
3695 1.919399999999999995e+00 2.011022824335914894e-01
3696 1.904400000000000093e+00 1.753719703943592279e-01
3697 1.911800000000000166e+00 1.874029668922026493e-01
3698 1.886600000000000055e+00 1.775931530211680431e-01
3699 1.885599999999999721e+00 1.635174853035601117e-01
3700 1.937799999999999967e+00 1.670162626812131679e-01
3701 1.935799999999999965e+00 1.652678795168619486e-01
3702 1.936800000000000299e+00 1.637865440138474571e-01
3703 1.903000000000000025e+00 1.606118301993971487e-01
3704 1.910000000000000142e+00 1.621493139054248356e-01
3705 1.887599999999999723e+00 1.625572145430648208e-01
3706 1.866000000000000103e+00 1.610244701900925557e-01
3707 1.868199999999999861e+00 1.734753930677201406e-01
3708 1.824999999999999956e+00 1.537941481331458471e-01
3709 1.853199999999999958e+00 1.553482281842956669e-01
3710 1.869399999999999951e+00 1.581405956735967289e-01
3711 1.907000000000000028e+00 1.623039124605442363e-01
3712 1.939799999999999969e+00 1.549966193179709295e-01
3713 1.885800000000000143e+00 1.594195471076241544e-01
3714 1.927599999999999980e+00 1.598683458349400566e-01
3715 1.899399999999999977e+00 1.464315812931076544e-01
3716 1.962400000000000144e+00 1.842497435547740536e-01
3717 1.922400000000000109e+00 1.733393434855456938e-01
3718 1.916600000000000081e+00 1.615253788108853006e-01
3719 1.870799999999999796e+00 1.455704365590760885e-01
3720 1.880800000000000027e+00 1.575208938522124902e-01
3721 1.897200000000000220e+00 1.664423984446270766e-01
3722 1.896000000000000130e+00 1.584865924928667014e-01
3723 1.935199999999999587e+00 1.844592963230641536e-01
3724 1.919599999999999751e+00 1.688470550527902958e-01
3725 1.947599999999999998e+00 1.784095513138239664e-01
3726 1.947400000000000020e+00 1.705048034513983735e-01
3727 1.953799999999999981e+00 1.684805982895359600e-01
3728 1.943399999999999794e+00 1.579854676861134621e-01
3729 1.922800000000000065e+00 1.685828935568493003e-01
3730 1.911600000000000410e+00 1.586282698638550037e-01
3731 1.889799999999999702e+00 1.629155363984662597e-01
3732 1.900600000000000067e+00 1.605942962872591584e-01
3733 1.894000000000000128e+00 1.557138401042116871e-01
3734 1.889800000000000368e+00 1.516831961688571706e-01
3735 1.882599999999999607e+00 1.433118557552026107e-01
3736 1.878800000000000026e+00 1.408038067667206350e-01
3737 1.876400000000000290e+00 1.411641880931562842e-01
3738 1.862399999999999833e+00 1.357372756467434272e-01
3739 1.925599999999999978e+00 1.601313460881410300e-01
3740 1.916799999999999837e+00 1.609597216697394861e-01
3741 1.898400000000000087e+00 1.695029439272368599e-01
3742 1.908400000000000318e+00 1.682247544209828916e-01
3743 1.903000000000000025e+00 1.551497341280351772e-01
3744 1.898399999999999865e+00 1.690423852174359198e-01
3745 1.905000000000000027e+00 1.574478961434543911e-01
3746 1.878800000000000026e+00 1.579051360785962421e-01
3747 1.891799999999999926e+00 1.599843492345422724e-01
3748 1.879200000000000204e+00 1.560969954867805487e-01
3749 1.901800000000000157e+00 1.631008031862504204e-01
3750 1.908200000000000118e+00 1.601038163192869956e-01
3751 1.896999999999999797e+00 1.597182519313306293e-01
3752 1.945399999999999796e+00 1.772394087103655036e-01
3753 1.937200000000000033e+00 1.650380319805104801e-01
3754 1.938599999999999879e+00 1.575874614301531473e-01
3755 1.943799999999999972e+00 1.742764241083686882e-01
3756 1.923799999999999955e+00 1.575211477865749998e-01
3757 1.886600000000000055e+00 1.395259402405158444e-01
3758 1.903200000000000003e+00 1.490388942524735472e-01
3759 1.860600000000000254e+00 1.678805766013448109e-01
3760 1.831000000000000183e+00 1.385649306282076554e-01
3761 1.860600000000000254e+00 1.606548100742707097e-01
3762 1.900400000000000089e+00 1.400444500863922137e-01
3763 1.926600000000000090e+00 1.639569699646830914e-01
3764 1.910200000000000120e+00 1.610066830911064950e-01
3765 1.855199999999999960e+00 1.481284307619573359e-01
3766 1.887199999999999989e+00 1.573992121962495550e-01
3767 1.915399999999999991e+00 1.626738085863854988e-01
3768 1.871999999999999886e+00 1.626621037611404030e-01
3769 1.909199999999999786e+00 1.517517446357701527e-01
3770 1.935999999999999943e+00 1.688928654502610816e-01
3771 1.925400000000000222e+00 1.706023680961081812e-01
3772 1.930399999999999894e+00 1.586933142889138948e-01
3773 1.939399999999999791e+00 1.800245761000424660e-01
3774 1.951400000000000245e+00 1.790518584097914312e-01
3775 1.941400000000000237e+00 1.887905929859854115e-01
3776 1.950999999999999845e+00 1.791178383076348080e-01
3777 1.926800000000000068e+00 1.927253797505663058e-01
3778 1.924200000000000133e+00 1.791275299891113837e-01
3779 1.904599999999999849e+00 1.969722010843154292e-01
3780 1.914200000000000346e+00 1.801289316017835040e-01
3781 1.866199999999999859e+00 1.713418571161174075e-01
3782 1.930199999999999916e+00 1.854260823077487352e-01
3783 1.911000000000000032e+00 1.589168335954375122e-01
3784 1.900399999999999867e+00 1.831833180177714904e-01
3785 1.876399999999999846e+00 1.698829243920647603e-01
3786 1.921599999999999753e+00 1.838683442031281146e-01
3787 1.899600000000000177e+00 1.816333890010314311e-01
3788 1.892199999999999660e+00 1.723293126545800136e-01
3789 1.936799999999999855e+00 1.548442830717362828e-01
3790 1.867799999999999683e+00 1.764395420533616532e-01
3791 1.923999999999999932e+00 1.834049072407823999e-01
3792 1.882000000000000117e+00 1.627412670468064981e-01
3793 1.912000000000000144e+00 1.841988056421647590e-01
3794 1.891399999999999748e+00 1.805415409261813264e-01
3795 1.900799999999999823e+00 1.647653847141443695e-01
3796 1.856199999999999850e+00 1.844467185937445908e-01
3797 1.868799999999999795e+00 1.699156025796336178e-01
3798 1.867199999999999971e+00 1.743542141733316342e-01
3799 1.907399999999999762e+00 1.592215060850763475e-01
3800 1.892599999999999838e+00 1.703447328214171830e-01
3801 1.889600000000000168e+00 1.735736385514804747e-01
3802 1.878399999999999848e+00 1.664443690846884316e-01
3803 1.916600000000000081e+00 1.854822039981194604e-01
3804 1.851199999999999957e+00 1.725037738717620228e-01
3805 1.882999999999999785e+00 1.602994697433525739e-01
3806 1.890800000000000036e+00 1.742674725816610315e-01
3807 1.863799999999999901e+00 1.837803906840988211e-01
3808 1.910000000000000142e+00 1.840486892102195793e-01
3809 1.934400000000000119e+00 1.852450485168227190e-01
3810 1.896399999999999864e+00 1.884992519879057360e-01
3811 1.925400000000000222e+00 1.956252744407021016e-01
3812 1.879399999999999959e+00 1.797888984336908358e-01
3813 1.876600000000000268e+00 1.931827321475705628e-01
3814 1.883599999999999941e+00 1.766806384412281938e-01
3815 1.906800000000000050e+00 1.786199093046460795e-01
3816 1.908200000000000118e+00 2.070351467746479046e-01
3817 1.905399999999999761e+00 2.110362243786596814e-01
3818 1.925599999999999978e+00 2.063946898541723640e-01
3819 1.931799999999999740e+00 2.116936276792478200e-01
3820 1.942000000000000171e+00 1.920127079127837422e-01
3821 1.932999999999999829e+00 2.063389444578991039e-01
3822 1.917600000000000193e+00 2.029422775076696328e-01
3823 1.971000000000000085e+00 2.007669295476722793e-01
3824 1.941200000000000259e+00 1.989076971864085774e-01
3825 1.937000000000000055e+00 1.760470391685131364e-01
3826 1.936599999999999877e+00 1.881906692692281169e-01
3827 1.942600000000000104e+00 1.840961922474226575e-01
3828 1.927400000000000002e+00 1.996464074307373882e-01
3829 1.890800000000000036e+00 1.757014285656209318e-01
3830 1.910600000000000076e+00 1.830537844459927677e-01
3831 1.883999999999999897e+00 1.867676631539839094e-01
3832 1.931999999999999940e+00 1.887942795743557667e-01
3833 1.967000000000000082e+00 1.861154480423374002e-01
3834 1.904999999999999805e+00 2.176674527806120862e-01
3835 1.871799999999999908e+00 1.977848123592911289e-01
3836 1.828400000000000247e+00 1.979136377312083750e-01
3837 1.884799999999999809e+00 1.901354043832972907e-01
3838 1.869999999999999885e+00 1.872826740518192812e-01
3839 1.893000000000000016e+00 1.730678479672062287e-01
3840 1.860000000000000098e+00 1.880887024783785277e-01
3841 1.835999999999999854e+00 1.884188950185198275e-01
3842 1.865199999999999747e+00 1.958594189718737555e-01
3843 1.869800000000000129e+00 2.007004534125421680e-01
3844 1.864600000000000035e+00 1.972832684238579326e-01
3845 1.848400000000000265e+00 1.924365038135956163e-01
3846 1.852400000000000047e+00 1.990958764012956683e-01
3847 1.881399999999999961e+00 2.097946805808001969e-01
3848 1.924800000000000066e+00 2.035173506116861875e-01
3849 1.909400000000000208e+00 1.956035991488908887e-01
3850 1.915000000000000258e+00 1.882188088369491363e-01
3851 1.872199999999999864e+00 1.786557359840428016e-01
3852 1.834800000000000209e+00 1.892184768990597399e-01
3853 1.874799999999999800e+00 1.928952876562825824e-01
3854 1.856999999999999984e+00 1.988563300475999496e-01
3855 1.883199999999999985e+00 1.831631840736560046e-01
3856 1.896999999999999797e+00 1.758681324174450611e-01
3857 1.854399999999999604e+00 1.639486748955294448e-01
3858 1.897200000000000220e+00 1.757888278588830011e-01
3859 1.889600000000000168e+00 1.752588029172857109e-01
3860 1.908199999999999674e+00 1.900775420716503128e-01
3861 1.943400000000000016e+00 1.829794742587266265e-01
3862 1.943200000000000260e+00 1.865084234022688359e-01
3863 1.873199999999999976e+00 1.663967307371151116e-01
3864 1.868600000000000039e+00 1.737093204177599659e-01
3865 1.918399999999999661e+00 1.909740505932677745e-01
3866 1.927799999999999958e+00 1.839309435630666067e-01
3867 1.921200000000000241e+00 1.685145453662680315e-01
3868 1.915999999999999925e+00 1.640499923803716564e-01
3869 2.004000000000000004e+00 1.824925203946725916e-01
3870 1.942399999999999904e+00 1.711571441687433914e-01
3871 1.909799999999999942e+00 1.754040820505611831e-01
3872 1.943400000000000016e+00 1.726801899466177959e-01
3873 1.894399999999999862e+00 1.630665140364507826e-01
3874 1.882000000000000117e+00 1.673757449572667033e-01
3875 1.920399999999999663e+00 1.539487187345188468e-01
3876 1.917799999999999727e+00 1.446102071086269869e-01
3877 1.923599999999999977e+00 1.617367243392792142e-01
3878 1.903000000000000025e+00 1.372437248110091323e-01
3879 1.888799999999999812e+00 1.459957259648377303e-01
3880 1.940399999999999903e+00 1.452593817968395873e-01
3881 1.975600000000000023e+00 1.668538522180413597e-01
3882 1.904799999999999827e+00 1.484461922718126881e-01
3883 1.913799999999999724e+00 1.548520325988651525e-01
3884 1.860800000000000010e+00 1.463604864709050768e-01
3885 1.862400000000000277e+00 1.462071407284883939e-01
3886 1.862200000000000077e+00 1.408526606067489195e-01
3887 1.889600000000000168e+00 1.721214919758714823e-01
3888 1.865599999999999925e+00 1.405903552879783913e-01
3889 1.842999999999999972e+00 1.442838868342546654e-01
3890 1.854400000000000048e+00 1.618744204622830085e-01
3891 1.860399999999999832e+00 1.434691883297594950e-01
3892 1.849200000000000177e+00 1.569783169740330553e-01
3893 1.950999999999999845e+00 1.546823842588418152e-01
3894 1.933999999999999941e+00 1.744557250422008876e-01
3895 1.938400000000000123e+00 1.775918016125744292e-01
3896 1.862200000000000077e+00 1.599650961928882342e-01
3897 1.893199999999999772e+00 1.570567795416676349e-01
3898 1.861400000000000166e+00 1.467148526905166783e-01
3899 1.906599999999999850e+00 1.827482640136425529e-01
3900 1.884600000000000053e+00 1.593063966072925386e-01
3901 1.909799999999999942e+00 1.602004744062887898e-01
3902 1.910799999999999610e+00 1.631951960077256680e-01
3903 1.898800000000000043e+00 1.482094194037612278e-01
3904 1.863399999999999945e+00 1.618373504479110603e-01
3905 1.906800000000000050e+00 1.680184275607886912e-01
3906 1.878000000000000114e+00 1.265780391695178753e-01
3907 1.908400000000000318e+00 1.403366238727439264e-01
3908 1.934199999999999919e+00 1.361515038477357220e-01
3909 1.902799999999999825e+00 1.395705986230624529e-01
3910 1.896800000000000264e+00 1.430816270525325229e-01
3911 1.926600000000000090e+00 1.409957729862849618e-01
3912 1.906000000000000139e+00 1.551458668479440972e-01
3913 1.890200000000000102e+00 1.530901433796441335e-01
3914 1.903999999999999915e+00 1.863549301735802910e-01
3915 1.902600000000000069e+00 1.720661733171282015e-01
3916 1.920799999999999841e+00 1.702495580023631050e-01
3917 1.883199999999999985e+00 1.542409543538939554e-01
3918 1.910400000000000320e+00 1.684590395318695533e-01
3919 1.897200000000000220e+00 1.543591655846843491e-01
3920 1.931400000000000006e+00 1.552486006378157035e-01
3921 1.983999999999999986e+00 1.794549525647035348e-01
3922 1.929800000000000182e+00 1.678138015778201653e-01
3923 1.919999999999999929e+00 1.621340186389025606e-01
3924 1.972399999999999931e+00 1.501773884444658758e-01
3925 1.915599999999999969e+00 1.542563061919998146e-01
3926 1.946199999999999930e+00 1.546519705661715816e-01
3927 1.962999999999999856e+00 1.586919027549925088e-01
3928 1.989200000000000301e+00 1.548869006727166542e-01
3929 1.951599999999999779e+00 1.694616416774014367e-01
3930 1.977199999999999847e+00 1.692988836348308379e-01
3931 1.947800000000000198e+00 1.717941558959442672e-01
3932 1.969999999999999973e+00 1.641908645448948156e-01
3933 1.965400000000000258e+00 1.667171496877270231e-01
3934 1.957000000000000073e+00 1.698519355203230996e-01
3935 1.927799999999999958e+00 1.684202838140346770e-01
3936 1.897399999999999975e+00 1.786354052252800140e-01
3937 1.935200000000000031e+00 1.656831675216284550e-01
3938 1.969599999999999795e+00 1.802253256343291643e-01
3939 1.935799999999999965e+00 1.696357037890313668e-01
3940 1.946000000000000174e+00 1.848344123803790373e-01
3941 1.949000000000000288e+00 1.813443133930589812e-01
3942 1.948400000000000132e+00 1.659196432011592892e-01
3943 1.919399999999999995e+00 1.719457123629431761e-01
3944 1.957600000000000007e+00 1.832885375575897258e-01
3945 1.902600000000000069e+00 1.798663059052472701e-01
3946 1.927000000000000268e+00 1.819127263277640905e-01
3947 1.911999999999999700e+00 1.588531397234564935e-01
3948 1.946000000000000174e+00 1.761106470375939370e-01
3949 1.946000000000000174e+00 1.696742761882307216e-01
3950 1.982600000000000140e+00 1.802550637291502333e-01
3951 1.940000000000000169e+00 1.813218133595624615e-01
3952 1.976399999999999935e+00 1.731490918255131350e-01
3953 1.934200000000000141e+00 1.573753220806870801e-01
3954 1.933599999999999763e+00 1.805098556866078507e-01
3955 1.953600000000000225e+00 1.895967510270152034e-01
3956 1.912399999999999878e+00 1.587704254576399188e-01
3957 1.964600000000000124e+00 1.928669178475147239e-01
3958 1.993999999999999773e+00 1.691619342523606462e-01
3959 1.984799999999999898e+00 1.491950133214914043e-01
3960 1.978000000000000203e+00 1.595363281513022535e-01
3961 1.965200000000000058e+00 1.824077629926972033e-01
3962 2.001199999999999868e+00 1.752662888293124999e-01
3963 2.001199999999999868e+00 1.541478251549466272e-01
3964 1.982800000000000340e+00 1.706234216044210106e-01
3965 1.935000000000000053e+00 1.701105522887983723e-01
3966 1.954800000000000093e+00 1.590286515065759965e-01
3967 2.011000000000000121e+00 1.603912715829636237e-01
3968 1.980799999999999894e+00 1.806571116784501108e-01
3969 1.968399999999999705e+00 1.841956785595145196e-01
3970 1.967600000000000238e+00 1.694406326711511979e-01
3971 1.988200000000000189e+00 1.708195304992962404e-01
3972 1.971399999999999819e+00 1.741991044753101459e-01
3973 1.909799999999999942e+00 1.707801862043721031e-01
3974 1.969999999999999973e+00 1.443700800027485076e-01
3975 1.958399999999999919e+00 1.704907270205625880e-01
3976 1.963199999999999834e+00 1.696929933733269669e-01
3977 1.973199999999999843e+00 1.694667873065397734e-01
3978 1.882199999999999873e+00 1.705028797410764740e-01
3979 1.956199999999999717e+00 1.631650452762478110e-01
3980 1.936599999999999877e+00 1.761073763361432620e-01
3981 1.933599999999999763e+00 1.702066038671825321e-01
3982 1.955999999999999961e+00 1.723930393026354146e-01
3983 1.945400000000000018e+00 1.787365883080461737e-01
3984 1.900999999999999801e+00 1.943436132215309031e-01
3985 1.943799999999999972e+00 1.915704361325097638e-01
3986 1.937600000000000211e+00 1.733635717213971028e-01
3987 1.921600000000000197e+00 1.761294069711245025e-01
3988 1.944599999999999884e+00 1.728244427157223650e-01
3989 1.924399999999999888e+00 1.691913945802209218e-01
3990 1.919600000000000195e+00 1.514676467104444091e-01
3991 1.951400000000000245e+00 1.744682435287293332e-01
3992 1.913399999999999990e+00 1.799916886970062135e-01
3993 1.896800000000000042e+00 1.772639613683503201e-01
3994 1.907200000000000228e+00 1.710219635017677653e-01
3995 1.906400000000000095e+00 1.528988162151689034e-01
3996 1.952000000000000401e+00 1.681758603367320415e-01
3997 1.923799999999999955e+00 1.805678598200687601e-01
3998 1.943199999999999816e+00 1.770892204511612666e-01
3999 2.010799999999999699e+00 1.830491518691086117e-01
4000 1.936800000000000299e+00 1.821422301389768739e-01
4001 1.954799999999999871e+00 1.838028073779070515e-01
4002 1.948600000000000110e+00 1.852459122356009957e-01
4003 1.987399999999999833e+00 1.835966448495178760e-01
4004 1.978600000000000136e+00 1.678734285108873514e-01
4005 1.927999999999999714e+00 1.778426270611182802e-01
4006 1.997200000000000086e+00 1.605190082202104518e-01
4007 1.967999999999999972e+00 1.770936475427619394e-01
4008 1.992999999999999883e+00 1.726302406880092510e-01
4009 1.994599999999999707e+00 1.923678975297073712e-01
4010 1.979999999999999982e+00 1.884123138226374006e-01
4011 1.960399999999999920e+00 1.767992307675573527e-01
4012 1.959000000000000075e+00 1.791323533033605808e-01
4013 1.981999999999999984e+00 1.918670372940594337e-01
4014 1.937399999999999789e+00 1.954401391730982152e-01
4015 1.976400000000000379e+00 1.939236138277130872e-01
4016 1.995600000000000263e+00 2.007497148192245728e-01
4017 1.997400000000000064e+00 1.874796202257728028e-01
4018 1.970599999999999907e+00 1.814961376999521536e-01
4019 1.982600000000000140e+00 2.015840469878506791e-01
4020 1.972200000000000175e+00 1.926969434111501511e-01
4021 2.000599999999999934e+00 1.843606465599423871e-01
4022 1.959600000000000009e+00 1.904908606731566811e-01
4023 1.955799999999999983e+00 1.707558256692872090e-01
4024 1.929400000000000004e+00 1.746884312139759254e-01
4025 1.938999999999999613e+00 1.734460146558576832e-01
4026 1.981600000000000250e+00 1.910130047928674246e-01
4027 1.912199999999999900e+00 1.873218406913619849e-01
4028 1.937600000000000211e+00 1.796660457626871599e-01
4029 1.919000000000000039e+00 1.928464674294035619e-01
4030 1.934800000000000297e+00 1.744626951528606973e-01
4031 1.949200000000000044e+00 1.870318475554363646e-01
4032 1.909599999999999964e+00 1.830166331238775590e-01
4033 1.954000000000000181e+00 1.845376926267368878e-01
4034 1.939000000000000057e+00 1.959626495023987780e-01
4035 1.923999999999999932e+00 1.841853414362825681e-01
4036 1.989999999999999769e+00 1.928205383251483107e-01
4037 1.920200000000000129e+00 1.931824836779980903e-01
4038 1.968599999999999905e+00 1.907313503333943616e-01
4039 1.957799999999999985e+00 2.056059143118212640e-01
4040 1.933400000000000007e+00 2.081156601507921089e-01
4041 1.966400000000000148e+00 2.050991175017581603e-01
4042 1.943599999999999994e+00 2.012531937634779167e-01
4043 1.943799999999999972e+00 2.038973074859008472e-01
4044 1.994600000000000151e+00 1.848979394152351907e-01
4045 1.933800000000000185e+00 1.863359117293282852e-01
4046 1.967799999999999772e+00 1.924239901883338377e-01
4047 1.966199999999999948e+00 1.754088709273279589e-01
4048 1.947999999999999954e+00 1.827757095458802938e-01
4049 1.928800000000000070e+00 1.775786924155034752e-01
4050 1.915399999999999991e+00 1.691921038346648198e-01
4051 1.918000000000000371e+00 1.568038264839222984e-01
4052 1.902600000000000069e+00 1.643685127997452089e-01
4053 1.891400000000000192e+00 1.599541434286714248e-01
4054 1.911399999999999988e+00 1.568934925355414678e-01
4055 1.925000000000000044e+00 1.800882006129218560e-01
4056 1.950999999999999845e+00 1.802746793091031807e-01
4057 1.918799999999999839e+00 1.723643582646946226e-01
4058 1.938400000000000123e+00 1.689699618275390947e-01
4059 1.909399999999999764e+00 1.854731463042561257e-01
4060 1.950600000000000112e+00 1.718151564909219386e-01
4061 1.910600000000000076e+00 1.798916562823300869e-01
4062 1.913199999999999790e+00 1.789881336848898330e-01
4063 1.928000000000000158e+00 1.828253811701208709e-01
4064 1.929400000000000004e+00 1.828099778458495417e-01
4065 1.978399999999999936e+00 1.933594786918913788e-01
4066 1.942800000000000082e+00 1.942885277107220809e-01
4067 1.929200000000000248e+00 1.914576506698021929e-01
4068 1.912199999999999900e+00 1.879232609338183924e-01
4069 1.908599999999999852e+00 1.940743362735011246e-01
4070 1.941799999999999971e+00 1.726752790644914271e-01
4071 1.924200000000000133e+00 1.765249897323321882e-01
4072 1.949999999999999956e+00 1.659628874176392321e-01
4073 1.893599999999999950e+00 1.733841053845478763e-01
4074 1.955999999999999961e+00 1.755218504916125632e-01
4075 1.879199999999999759e+00 1.761611534930445366e-01
4076 1.928600000000000092e+00 1.797348268978497254e-01
4077 1.898000000000000131e+00 1.692274209458975165e-01
4078 1.942199999999999704e+00 1.666770290111987685e-01
4079 1.946999999999999842e+00 1.919931248769080057e-01
4080 1.931799999999999740e+00 1.825033479144971826e-01
4081 1.879800000000000137e+00 1.661515934320222099e-01
4082 1.937000000000000055e+00 1.922675219583380168e-01
4083 1.916600000000000081e+00 1.831861566822122200e-01
4084 1.911999999999999700e+00 1.838518969170566120e-01
4085 1.867199999999999971e+00 1.829709047908983921e-01
4086 1.960199999999999720e+00 1.970391636198245700e-01
4087 1.932399999999999896e+00 1.779115735414646682e-01
4088 1.979199999999999848e+00 1.805379516888346580e-01
4089 1.961799999999999766e+00 1.771520025289017031e-01
4090 1.945400000000000018e+00 1.708493137241119120e-01
4091 1.931200000000000028e+00 1.652717519723198025e-01
4092 1.947999999999999954e+00 1.618942864958488881e-01
4093 1.938400000000000123e+00 1.670543863536662621e-01
4094 1.925000000000000044e+00 1.580721354318970207e-01
4095 1.931999999999999940e+00 1.553568794743251658e-01
4096 1.960000000000000187e+00 1.537811431873231938e-01
4097 1.914600000000000080e+00 1.417687130505175808e-01
4098 1.985999999999999988e+00 1.624293077003038932e-01
4099 1.973199999999999843e+00 1.591531086721210964e-01
4100 1.943999999999999728e+00 1.697308457529155268e-01
4101 1.931999999999999940e+00 1.654803915876440490e-01
4102 1.963400000000000034e+00 1.666557169736460065e-01
4103 1.961400000000000032e+00 1.784171740612433277e-01
4104 1.960599999999999898e+00 1.715190018627673618e-01
4105 1.986200000000000188e+00 1.613667623768909598e-01
4106 1.976199999999999957e+00 1.863899997317453039e-01
4107 1.941799999999999971e+00 1.771443253395377504e-01
4108 1.933599999999999763e+00 1.336226328134571262e-01
4109 1.951400000000000023e+00 1.476836077565820970e-01
4110 1.974000000000000199e+00 1.443459732725509703e-01
4111 1.942200000000000149e+00 1.665786060693269233e-01
4112 1.984400000000000164e+00 1.818281826340459872e-01
4113 1.964799999999999880e+00 1.524418315292754567e-01
4114 1.945799999999999752e+00 1.565100380167355199e-01
4115 1.976600000000000135e+00 1.543200829445085798e-01
4116 1.958399999999999919e+00 1.449934067466517873e-01
4117 1.981599999999999806e+00 1.467674623341291007e-01
4118 1.963400000000000034e+00 1.509473020626734829e-01
4119 1.980399999999999938e+00 1.275826320468424757e-01
4120 1.957600000000000007e+00 1.263400490739179927e-01
4121 1.962800000000000100e+00 1.422255673217723559e-01
4122 1.961400000000000032e+00 1.334701764440280880e-01
4123 1.948799999999999866e+00 1.647109953828219397e-01
4124 1.966199999999999948e+00 1.743544435912087742e-01
4125 1.972799999999999887e+00 1.581504094209053579e-01
4126 1.971799999999999997e+00 1.196131765316848228e-01
4127 1.994599999999999707e+00 1.434396319013681864e-01
4128 1.966199999999999948e+00 1.706086515977427998e-01
4129 1.987599999999999811e+00 1.747449798992806447e-01
4130 1.977199999999999847e+00 1.752893379529969764e-01
4131 1.981599999999999806e+00 1.705751681810690756e-01
4132 1.905999999999999917e+00 1.599367374932975927e-01
4133 1.972399999999999931e+00 1.683039155813078891e-01
4134 1.941400000000000237e+00 1.601860418388568463e-01
4135 1.924399999999999888e+00 1.537417575026381877e-01
4136 1.993400000000000061e+00 1.561075526680243963e-01
4137 1.923200000000000021e+00 1.564205613082883528e-01
4138 1.970000000000000195e+00 1.478358549202458960e-01
4139 1.942800000000000082e+00 1.668895203420514561e-01
4140 1.983600000000000252e+00 1.578471665884439712e-01
4141 1.982200000000000184e+00 1.594657079123910082e-01
4142 1.962400000000000144e+00 1.670402586204894624e-01
4143 1.991399999999999837e+00 1.604864106396551027e-01
4144 1.980399999999999938e+00 1.627546865684671995e-01
4145 1.931999999999999940e+00 1.736117507543772087e-01
4146 1.949999999999999956e+00 1.596704105336990698e-01
4147 1.947200000000000042e+00 1.647940290180441858e-01
4148 1.991600000000000037e+00 1.531468837423732854e-01
4149 1.989600000000000035e+00 1.464345860785627729e-01
4150 1.976599999999999913e+00 1.456951886645540817e-01
4151 1.932999999999999829e+00 1.555112857640885138e-01
4152 2.006000000000000227e+00 1.549562518906546227e-01
4153 1.985200000000000076e+00 1.613134588309356743e-01
4154 1.930600000000000094e+00 1.621331798244887434e-01
4155 1.962400000000000144e+00 1.556392238479747392e-01
4156 1.976399999999999935e+00 1.619981728292019529e-01
4157 1.922599999999999865e+00 1.466316746136386295e-01
4158 1.917999999999999927e+00 1.380733138589785025e-01
4159 1.940599999999999881e+00 1.483659260072878183e-01
4160 1.924200000000000133e+00 1.343733306873056144e-01
4161 1.904400000000000093e+00 1.369682006890650394e-01
4162 1.900600000000000067e+00 1.367715175027315322e-01
4163 1.847800000000000109e+00 1.410181264944332935e-01
4164 1.877799999999999914e+00 1.319955756834295946e-01
4165 1.867000000000000215e+00 1.419884502345173383e-01
4166 1.930800000000000072e+00 1.433427779834059168e-01
4167 1.921399999999999775e+00 1.513773034506824544e-01
4168 1.897800000000000153e+00 1.592227119477620245e-01
4169 1.911000000000000032e+00 1.496200521320588395e-01
4170 1.953399999999999803e+00 1.512549106640838636e-01
4171 1.914199999999999902e+00 1.454827549917858676e-01
4172 1.912000000000000144e+00 1.513715957503256049e-01
4173 1.918600000000000083e+00 1.476185896152649168e-01
4174 1.888799999999999812e+00 1.520029999703952917e-01
4175 1.886200000000000099e+00 1.389740695237784152e-01
4176 1.882000000000000117e+00 1.361331700945805356e-01
4177 1.873999999999999888e+00 1.432262545764567685e-01
4178 1.880800000000000027e+00 1.696168387867195149e-01
4179 1.892399999999999860e+00 1.507014532113077898e-01
4180 1.876800000000000024e+00 1.650387590840405871e-01
4181 1.864999999999999769e+00 1.421005277963456048e-01
4182 1.835399999999999920e+00 1.328832871357418233e-01
4183 1.886600000000000055e+00 1.501235757634356294e-01
4184 1.882000000000000117e+00 1.469854414559483013e-01
4185 1.936200000000000143e+00 1.625908730525794377e-01
4186 1.896799999999999597e+00 1.506252037343020767e-01
4187 1.874599999999999822e+00 1.438612108943894685e-01
4188 1.854600000000000026e+00 1.391676974013725532e-01
4189 1.870599999999999596e+00 1.500782729111712621e-01
4190 1.866000000000000103e+00 1.408976933806938003e-01
4191 1.856200000000000072e+00 1.331310331966217009e-01
4192 1.875599999999999934e+00 1.352664333824175336e-01
4193 1.889399999999999746e+00 1.317323346790756633e-01
4194 1.857200000000000184e+00 1.370545584794610194e-01
4195 1.852199999999999847e+00 1.417012067697378253e-01
4196 1.877000000000000002e+00 1.555562920617484801e-01
4197 1.850600000000000023e+00 1.377317973454205702e-01
4198 1.887400000000000189e+00 1.415673973766559124e-01
4199 1.890600000000000280e+00 1.274706554466556729e-01
4200 1.875000000000000000e+00 1.479989189149704676e-01
4201 1.867199999999999971e+00 1.338582533876787051e-01
4202 1.869599999999999707e+00 1.470922431673404307e-01
4203 1.933200000000000029e+00 1.418092803733239371e-01
4204 1.903999999999999915e+00 1.394494890632446971e-01
4205 1.914199999999999902e+00 1.314742256109538709e-01
4206 1.917999999999999927e+00 1.549051322584245327e-01
4207 1.914199999999999902e+00 1.209844287501494753e-01
4208 1.847399999999999931e+00 1.187746100814479622e-01
4209 1.856400000000000050e+00 1.289566128587441018e-01
4210 1.862000000000000099e+00 1.364073311812821765e-01
4211 1.901200000000000001e+00 1.253996491223161036e-01
4212 1.841199999999999948e+00 1.135089071394840138e-01
4213 1.858200000000000074e+00 1.131199009900556579e-01
4214 1.871199999999999974e+00 1.194542255426738753e-01
4215 1.883399999999999963e+00 1.153601664353861578e-01
4216 1.895199999999999774e+00 1.146149728438653759e-01
4217 1.887400000000000189e+00 1.264786464190694737e-01
4218 1.880400000000000293e+00 1.173359620917644730e-01
4219 1.887799999999999923e+00 1.190510478744307016e-01
4220 1.912800000000000056e+00 1.377491633368420620e-01
4221 1.962999999999999856e+00 1.204820318553766617e-01
4222 1.902399999999999647e+00 1.397018539604968357e-01
4223 1.896399999999999864e+00 1.394516690470214704e-01
4224 1.883600000000000163e+00 1.340849283103809075e-01
4225 1.898600000000000065e+00 1.481414459224696389e-01
4226 1.926200000000000134e+00 1.249871673412914913e-01
4227 1.931200000000000028e+00 1.391340073454365445e-01
4228 1.923599999999999977e+00 1.526681630203232387e-01
4229 1.905999999999999917e+00 1.265252543961085940e-01
4230 1.908599999999999852e+00 1.208544910212276668e-01
4231 1.924200000000000133e+00 1.536133848334838292e-01
4232 1.917399999999999993e+00 1.206242430028059975e-01
4233 1.903799999999999937e+00 1.325079318380601723e-01
4234 1.934800000000000297e+00 1.433416617735402410e-01
4235 1.917600000000000193e+00 1.375580168510727175e-01
4236 1.905399999999999761e+00 1.397777092386335851e-01
4237 1.874799999999999800e+00 1.486745169825682833e-01
4238 1.915800000000000169e+00 1.202299130832256702e-01
4239 1.881800000000000139e+00 1.240884845583988816e-01
4240 1.894599999999999840e+00 1.205031451871692999e-01
4241 1.872399999999999620e+00 1.084585081955306840e-01
4242 1.846799999999999997e+00 1.096154733602879572e-01
4243 1.906400000000000095e+00 1.069600299177220909e-01
4244 1.870600000000000041e+00 1.038589813160132741e-01
4245 1.851000000000000201e+00 1.302413144896810704e-01
4246 1.828200000000000047e+00 1.176307442805663295e-01
4247 1.829199999999999715e+00 1.380409794227786258e-01
4248 1.838000000000000300e+00 1.149459003183671418e-01
4249 1.888799999999999812e+00 1.066967290970065041e-01
4250 1.906400000000000095e+00 1.052815653379070848e-01
4251 1.896800000000000042e+00 1.099102906920002426e-01
4252 1.891399999999999748e+00 1.006230987398023108e-01
4253 1.881399999999999961e+00 1.010625944650145880e-01
4254 1.891800000000000370e+00 1.172618949190230436e-01
4255 1.888400000000000079e+00 1.291038651628989842e-01
4256 1.889000000000000012e+00 1.467615753526787525e-01
4257 1.904800000000000271e+00 1.267073478532322328e-01
4258 1.871200000000000419e+00 1.387416015476252429e-01
4259 1.867199999999999971e+00 1.389199481715998885e-01
4260 1.844999999999999973e+00 1.353676475381026534e-01
4261 1.886399999999999633e+00 1.425178164300870964e-01
4262 1.887399999999999967e+00 1.467233042157924938e-01
4263 1.860600000000000254e+00 1.274317385897249244e-01
4264 1.878799999999999581e+00 1.304185262913210297e-01
4265 1.804800000000000182e+00 1.159349472764791555e-01
4266 1.832999999999999741e+00 1.223316802794762459e-01
4267 1.869199999999999973e+00 1.237863966678083572e-01
4268 1.847200000000000175e+00 1.368781648035945486e-01
4269 1.872999999999999776e+00 1.331083768964222425e-01
4270 1.844599999999999795e+00 1.264603020714405723e-01
4271 1.882800000000000029e+00 1.430206698348179262e-01
4272 1.868600000000000039e+00 1.421074523028260927e-01
4273 1.843799999999999883e+00 1.514044649275575471e-01
4274 1.863199999999999745e+00 1.440212206586237720e-01
4275 1.855999999999999872e+00 1.676658581822787486e-01
4276 1.857999999999999874e+00 1.552590094004209220e-01
4277 1.877000000000000002e+00 1.416392600940854785e-01
4278 1.891599999999999948e+00 1.210185440335488499e-01
4279 1.874600000000000266e+00 1.487963978058608749e-01
4280 1.852600000000000025e+00 1.384851183340650438e-01
4281 1.882000000000000117e+00 1.474866773644318008e-01
4282 1.925399999999999778e+00 1.579163322775703204e-01
4283 1.882600000000000051e+00 1.323675488932238298e-01
4284 1.907200000000000006e+00 1.295680207458615174e-01
4285 1.894400000000000306e+00 1.505059733033874969e-01
4286 1.874400000000000066e+00 1.278156797892966157e-01
4287 1.883199999999999985e+00 1.428452029296048698e-01
4288 1.940800000000000081e+00 1.450829831510229151e-01
4289 1.895199999999999774e+00 1.345414136985337017e-01
4290 1.923200000000000021e+00 1.548143145836327339e-01
4291 1.875799999999999912e+00 1.348852549391518774e-01
4292 1.922599999999999865e+00 1.404468867579484470e-01
4293 1.878399999999999848e+00 1.279489273108609659e-01
4294 1.913599999999999968e+00 1.349410537975748448e-01
4295 1.901999999999999913e+00 1.467822877597974862e-01
4296 1.920800000000000285e+00 1.489771526107275257e-01
4297 1.867399999999999949e+00 1.723829689963599365e-01
4298 1.913399999999999990e+00 1.464138244838922021e-01
4299 1.860000000000000098e+00 1.431047169033921318e-01
4300 1.882199999999999651e+00 1.344548697518984648e-01
4301 1.903000000000000025e+00 1.268031545348931866e-01
4302 1.877400000000000180e+00 1.522008147152964230e-01
4303 1.846000000000000085e+00 1.662400673724598599e-01
4304 1.893000000000000016e+00 1.319642375797321632e-01
4305 1.881800000000000139e+00 1.433034263372651718e-01
4306 1.914600000000000080e+00 1.514602522115951200e-01
4307 1.875399999999999734e+00 1.303517088495582121e-01
4308 1.884400000000000075e+00 1.609473454270060333e-01
4309 1.863000000000000211e+00 1.609986335345738040e-01
4310 1.888799999999999812e+00 1.574706067810751897e-01
4311 1.914800000000000058e+00 1.488871787629814925e-01
4312 1.885800000000000143e+00 1.547714185500669304e-01
4313 1.901999999999999913e+00 1.708325495916981074e-01
4314 1.906799999999999828e+00 1.506204235819298964e-01
4315 1.851800000000000113e+00 1.440670399501565169e-01
4316 1.885399999999999965e+00 1.381901877848062121e-01
4317 1.914199999999999902e+00 1.445985892047360333e-01
4318 1.930199999999999916e+00 1.615701457571911692e-01
4319 1.927000000000000046e+00 1.518609890656583139e-01
4320 1.927400000000000002e+00 1.436316399683579825e-01
4321 1.943200000000000260e+00 1.369631775332333379e-01
4322 1.946599999999999664e+00 1.337465064964315498e-01
4323 1.949599999999999778e+00 1.436642196233982316e-01
4324 1.923400000000000221e+00 1.542155893546433842e-01
4325 1.935200000000000031e+00 1.567952550302463277e-01
4326 1.953200000000000047e+00 1.524725286732006579e-01
4327 1.896600000000000064e+00 1.420987262434115217e-01
4328 1.943199999999999816e+00 1.505606588720971029e-01
4329 1.897599999999999953e+00 1.612636598865348769e-01
4330 1.952400000000000135e+00 1.556936992944800979e-01
4331 1.932999999999999829e+00 1.374077144850317234e-01
4332 1.930199999999999916e+00 1.555715655253234464e-01
4333 1.948399999999999910e+00 1.640574533509526478e-01
4334 1.918600000000000083e+00 1.638476365407813828e-01
4335 1.952799999999999869e+00 1.623399889121593109e-01
4336 1.933999999999999941e+00 1.618624107073658724e-01
4337 1.937200000000000033e+00 1.583240727116378976e-01
4338 1.935999999999999943e+00 1.403569734640925937e-01
4339 1.948799999999999866e+00 1.581835389666067238e-01
4340 1.937200000000000033e+00 1.520685108758549065e-01
4341 1.941599999999999993e+00 1.427886830249512073e-01
4342 1.941799999999999971e+00 1.493582003105286271e-01
4343 1.967799999999999994e+00 1.532841544322178229e-01
4344 1.928999999999999826e+00 1.666447718951902801e-01
4345 1.925000000000000044e+00 1.539509012640068730e-01
4346 1.974199999999999733e+00 1.286484823074100503e-01
4347 1.950600000000000112e+00 1.522171081054951858e-01
4348 1.958199999999999719e+00 1.336656724817557040e-01
4349 1.973999999999999755e+00 1.171914672661794471e-01
4350 1.960999999999999854e+00 1.394560862780825361e-01
4351 1.988399999999999945e+00 1.385954111794470422e-01
4352 1.969799999999999995e+00 1.597178512252152571e-01
4353 2.058800000000000185e+00 1.543039597677259567e-01
4354 2.010600000000000165e+00 1.606998693216643570e-01
4355 1.980999999999999872e+00 1.477828136151155825e-01
4356 2.035600000000000076e+00 1.602666777592897107e-01
4357 1.986399999999999721e+00 1.428838969233411915e-01
4358 1.965599999999999792e+00 1.526975048912064259e-01
4359 1.989800000000000013e+00 1.544161649569111561e-01
4360 1.994999999999999885e+00 1.572964080963071276e-01
4361 1.992399999999999949e+00 1.479569126468919249e-01
4362 1.997400000000000064e+00 1.629612469269918484e-01
4363 2.005400000000000293e+00 1.707425196018847458e-01
4364 2.027800000000000047e+00 1.618056612112196702e-01
4365 1.992199999999999971e+00 1.543335089991800801e-01
4366 1.976399999999999935e+00 1.436352602949568236e-01
4367 1.967600000000000238e+00 1.582854636408536908e-01
4368 1.973799999999999999e+00 1.618919145603015808e-01
4369 1.977999999999999758e+00 1.566088120126067629e-01
4370 1.999200000000000088e+00 1.494995384608260036e-01
4371 1.984200000000000186e+00 1.560201012690352051e-01
4372 2.014199999999999768e+00 1.651293795785594987e-01
4373 1.980399999999999938e+00 1.573186829337189507e-01
4374 1.992199999999999749e+00 1.618135717422985731e-01
4375 1.973799999999999999e+00 1.543703080258635452e-01
4376 1.996800000000000352e+00 1.818657526858754314e-01
4377 1.960600000000000120e+00 1.694363833419492982e-01
4378 2.021199999999999886e+00 1.449163620851696144e-01
4379 2.010800000000000143e+00 1.490069528579119895e-01
4380 1.988599999999999923e+00 1.703841776691720766e-01
4381 1.967400000000000038e+00 1.679446575512301976e-01
4382 1.968199999999999950e+00 1.571838159608043017e-01
4383 1.988200000000000189e+00 1.456987028082268321e-01
4384 2.013399999999999856e+00 1.655948308371973099e-01
4385 1.987800000000000011e+00 1.659552710823009869e-01
4386 1.933400000000000007e+00 1.664280264859257508e-01
4387 1.931400000000000006e+00 1.563372252536164020e-01
4388 1.966599999999999682e+00 1.613616063380629295e-01
4389 1.939999999999999947e+00 1.738935306444722162e-01
4390 1.941599999999999993e+00 1.594200991092403208e-01
4391 1.969600000000000239e+00 1.824917751571286662e-01
4392 1.985000000000000098e+00 1.583767659727903510e-01
4393 1.953399999999999803e+00 1.650606191676258216e-01
4394 1.961199999999999832e+00 1.530415368453937053e-01
4395 1.953999999999999959e+00 1.680678434442471891e-01
4396 1.988399999999999945e+00 1.512110048905171145e-01
4397 2.017599999999999838e+00 1.703430890878757931e-01
4398 2.024199999999999999e+00 1.750687636330365005e-01
4399 1.973199999999999843e+00 1.759259844366374559e-01
4400 2.020199999999999996e+00 1.689182997783248152e-01
4401 2.040200000000000014e+00 1.595421950456994420e-01
4402 2.020000000000000462e+00 1.716025640834075994e-01
4403 2.008000000000000007e+00 1.695530595418436870e-01
4404 2.029000000000000359e+00 1.509694008731570503e-01
4405 2.015200000000000102e+00 1.474292779606547477e-01
4406 2.001999999999999780e+00 1.456590539582074961e-01
4407 2.004799999999999915e+00 1.789791943215746639e-01
4408 1.977799999999999780e+00 1.634993333319741393e-01
4409 2.001600000000000268e+00 1.619752079794929689e-01
4410 2.022200000000000220e+00 1.655749739543992960e-01
4411 1.986400000000000166e+00 1.528205745310493024e-01
4412 2.013399999999999856e+00 1.640784202751842391e-01
4413 1.963600000000000012e+00 1.544786328266792852e-01
4414 2.012999999999999901e+00 1.539540191096029631e-01
4415 2.019200000000000106e+00 1.576374067282255154e-01
4416 2.000200000000000422e+00 1.647581014700035817e-01
4417 1.975800000000000223e+00 1.542904792914974177e-01
4418 1.991800000000000015e+00 1.628381773418014766e-01
4419 1.975999999999999757e+00 1.634378169212988563e-01
4420 1.951999999999999957e+00 1.619888885078232255e-01
4421 1.967799999999999994e+00 1.577033671168755202e-01
4422 1.974800000000000111e+00 1.504665810072123577e-01
4423 1.996600000000000152e+00 1.596304732812629246e-01
4424 2.004599999999999937e+00 1.717320238045310088e-01
4425 1.957000000000000073e+00 1.447770700076500272e-01
4426 1.958399999999999919e+00 1.336115563864143929e-01
4427 2.003000000000000114e+00 1.693351705937074514e-01
4428 1.975999999999999757e+00 1.657465535086626862e-01
4429 1.948400000000000132e+00 1.703139688927481910e-01
4430 1.933600000000000207e+00 1.734975734700633099e-01
4431 2.006400000000000183e+00 1.611750849231977090e-01
4432 2.012000000000000011e+00 1.675379360025662789e-01
4433 1.971200000000000285e+00 1.783666785024602131e-01
4434 2.002600000000000158e+00 1.688733489926695919e-01
4435 1.999199999999999644e+00 1.675669179760730654e-01
4436 1.968800000000000328e+00 1.696536235982008256e-01
4437 1.945400000000000018e+00 1.558377617909087187e-01
4438 1.963600000000000012e+00 1.784454202270262801e-01
4439 1.983599999999999808e+00 1.641193711906062946e-01
4440 1.992399999999999949e+00 1.658892642698737430e-01
4441 1.959799999999999986e+00 1.621291830609159768e-01
4442 1.975000000000000089e+00 1.561127797459259670e-01
4443 1.942599999999999882e+00 1.603560039412307292e-01
4444 1.959599999999999564e+00 1.698393593958714420e-01
4445 1.977600000000000025e+00 1.670658792213418897e-01
4446 1.967400000000000038e+00 1.676779293765282841e-01
4447 1.925000000000000044e+00 1.778253075352324575e-01
4448 1.914800000000000058e+00 1.469164116087784411e-01
4449 1.944599999999999884e+00 1.556376818125996542e-01
4450 1.906000000000000139e+00 1.520868173116920741e-01
4451 1.911800000000000166e+00 1.559226474890674230e-01
4452 1.943000000000000060e+00 1.556701641291612370e-01
4453 1.890800000000000036e+00 1.622879909297049172e-01
4454 1.943199999999999816e+00 1.659070583188069492e-01
4455 1.947400000000000464e+00 1.712349497036162738e-01
4456 1.919799999999999951e+00 1.617913223878215401e-01
4457 1.970800000000000107e+00 1.624801280157053551e-01
4458 1.981200000000000072e+00 1.656896858588367549e-01
4459 1.921999999999999931e+00 1.588491107938599656e-01
4460 1.936799999999999855e+00 1.457621075588577120e-01
4461 1.928800000000000070e+00 1.443978947214951680e-01
4462 1.888200000000000101e+00 1.475309865757021555e-01
4463 1.933000000000000274e+00 1.668990113811343046e-01
4464 1.933200000000000029e+00 1.534429926715455972e-01
4465 1.912600000000000078e+00 1.481957084398869973e-01
4466 1.915599999999999969e+00 1.587326305458332254e-01
4467 1.928199999999999914e+00 1.508783350915564592e-01
4468 1.914600000000000080e+00 1.528093190875477736e-01
4469 1.951799999999999979e+00 1.422536888801130273e-01
4470 1.904200000000000115e+00 1.482628476726385036e-01
4471 1.930400000000000116e+00 1.653051965305385729e-01
4472 1.917200000000000015e+00 1.684673024654932405e-01
4473 1.964199999999999946e+00 1.771544862542295262e-01
4474 1.950399999999999689e+00 1.630068955596663816e-01
4475 1.923200000000000021e+00 1.722638441461237235e-01
4476 1.930599999999999650e+00 1.536527513583795246e-01
4477 1.869600000000000151e+00 1.628863652980199750e-01
4478 1.910600000000000076e+00 1.599698971681859649e-01
4479 1.924599999999999866e+00 1.480760885490969847e-01
4480 1.939200000000000035e+00 1.592885181047271614e-01
4481 1.952799999999999869e+00 1.466108863625071868e-01
4482 1.899199999999999999e+00 1.566903698380982257e-01
4483 1.936199999999999921e+00 1.487006119691509920e-01
4484 1.935999999999999943e+00 1.641894028249082371e-01
4485 1.904400000000000093e+00 1.585889277345678972e-01
4486 1.906599999999999850e+00 1.547363176503822879e-01
4487 1.921399999999999775e+00 1.597870082328347596e-01
4488 1.903200000000000003e+00 1.526018086393473583e-01
4489 1.913799999999999724e+00 1.593821570941992283e-01
4490 1.910000000000000142e+00 1.416415193366690750e-01
4491 1.901800000000000157e+00 1.424860414216073401e-01
4492 1.951799999999999979e+00 1.492601487336790433e-01
4493 1.883399999999999963e+00 1.505724011895938075e-01
4494 1.877799999999999914e+00 1.476253094831641854e-01
4495 1.881200000000000205e+00 1.579170415123079541e-01
4496 1.921600000000000197e+00 1.411171428282191331e-01
4497 1.910200000000000120e+00 1.375474899807335727e-01
4498 1.932799999999999851e+00 1.218882767127339589e-01
4499 1.881199999999999761e+00 1.336378389528953825e-01
4500 1.865399999999999947e+00 1.603572511612743057e-01
4501 1.867199999999999971e+00 1.429907409589865896e-01
4502 1.926400000000000334e+00 1.644130408453052250e-01
4503 1.868800000000000239e+00 1.211813186922803126e-01
4504 1.915399999999999991e+00 1.511575601814212633e-01
4505 1.923599999999999977e+00 1.427197533630155668e-01
4506 1.909799999999999942e+00 1.397596222089913798e-01
4507 1.872200000000000086e+00 1.323206408690646985e-01
4508 1.884400000000000075e+00 1.325577911704928780e-01
4509 1.872800000000000242e+00 1.247917946020490471e-01
4510 1.851000000000000201e+00 1.142365965879585943e-01
4511 1.887400000000000189e+00 1.211021387094381174e-01
4512 1.843599999999999905e+00 1.309502500952174353e-01
4513 1.902600000000000291e+00 1.258028934484418104e-01
4514 1.880999999999999783e+00 1.100752469904110881e-01
4515 1.901199999999999779e+00 1.266460895566854372e-01
4516 1.929400000000000004e+00 1.244998313251869382e-01
4517 1.898600000000000065e+00 1.182561964549849465e-01
4518 1.906599999999999850e+00 1.364341892635420050e-01
4519 1.927199999999999802e+00 1.423166610063628379e-01
4520 1.875399999999999734e+00 1.346457871602375622e-01
4521 1.888199999999999878e+00 1.235305306391905611e-01
4522 1.949400000000000022e+00 1.398864110626904522e-01
4523 1.837000000000000188e+00 1.360655724274145717e-01
4524 1.880399999999999849e+00 1.460176975575220581e-01
4525 1.922800000000000065e+00 1.325317773215163863e-01
4526 1.935400000000000009e+00 1.444843520939205206e-01
4527 1.906000000000000139e+00 1.541064567109373673e-01
4528 1.891399999999999748e+00 1.518587764997466061e-01
4529 1.918400000000000105e+00 1.349342358336089454e-01
4530 1.905400000000000205e+00 1.147960278058435535e-01
4531 1.835600000000000120e+00 1.357390437567614350e-01
4532 1.882600000000000051e+00 1.321080164108143773e-01
4533 1.940200000000000147e+00 1.589458775810181079e-01
4534 1.953600000000000225e+00 1.444837983996821451e-01
4535 1.932399999999999896e+00 1.519027583686352878e-01
4536 1.933599999999999763e+00 1.379746643409578699e-01
4537 1.938400000000000123e+00 1.446249217804455589e-01
4538 1.940200000000000147e+00 1.317022095486632405e-01
4539 1.951000000000000068e+00 1.184607952024634703e-01
4540 1.971600000000000019e+00 1.406045802952378687e-01
4541 1.946600000000000108e+00 1.414775176485648933e-01
4542 1.920000000000000373e+00 1.382183779386807754e-01
4543 1.936999999999999833e+00 1.360052940146081191e-01
4544 1.934200000000000141e+00 1.365680489719319213e-01
4545 1.932799999999999629e+00 1.342616549875652598e-01
4546 1.946999999999999842e+00 1.413879768580058593e-01
4547 2.008599999999999941e+00 1.645375580224770484e-01
4548 1.983599999999999808e+00 1.618227672486167723e-01
4549 1.948199999999999932e+00 1.603250198814894500e-01
4550 1.971999999999999975e+00 1.586697198585792223e-01
4551 1.984400000000000164e+00 1.578088970875850261e-01
4552 1.903399999999999981e+00 1.524943539938446169e-01
4553 1.951200000000000045e+00 1.449486529775285693e-01
4554 1.921799999999999953e+00 1.522488489283252144e-01
4555 1.907999999999999918e+00 1.673790906893689590e-01
4556 1.953200000000000047e+00 1.536188530096485316e-01
4557 1.924399999999999888e+00 1.551692237526501594e-01
4558 1.924000000000000155e+00 1.561194414542916298e-01
4559 1.963999999999999968e+00 1.566517155986489884e-01
4560 1.899199999999999999e+00 1.441369903945549091e-01
4561 1.918799999999999839e+00 1.535761439807628026e-01
4562 1.903600000000000181e+00 1.451516723982193835e-01
4563 1.899999999999999911e+00 1.616044553841260722e-01
4564 1.904599999999999849e+00 1.525072063871081018e-01
4565 1.913199999999999790e+00 1.449552758612117354e-01
4566 1.914999999999999813e+00 1.519147129148457620e-01
4567 1.907200000000000006e+00 1.455828011820077816e-01
4568 1.892200000000000104e+00 1.500409010903359930e-01
4569 1.905599999999999739e+00 1.469679148657964951e-01
4570 1.962599999999999678e+00 1.275732260311700506e-01
4571 1.923599999999999977e+00 1.596758215886174559e-01
4572 1.913800000000000168e+00 1.426751274749737119e-01
4573 1.900600000000000067e+00 1.421409441364450965e-01
4574 1.868600000000000039e+00 1.475424277962105457e-01
4575 1.887600000000000167e+00 1.615573210968788143e-01
4576 1.887199999999999989e+00 1.525661561421798318e-01
4577 1.944000000000000172e+00 1.572595307127679365e-01
4578 1.929599999999999982e+00 1.620258251020496587e-01
4579 1.876599999999999824e+00 1.421327829883028693e-01
4580 1.916799999999999837e+00 1.574452031660539542e-01
4581 1.924399999999999888e+00 1.537672526905517478e-01
4582 1.878200000000000092e+00 1.406449145898990283e-01
4583 1.905599999999999739e+00 1.451913496045821594e-01
4584 1.924000000000000155e+00 1.494911368610193081e-01
4585 1.871199999999999974e+00 1.351418218021349371e-01
4586 1.882800000000000251e+00 1.344515972385601776e-01
4587 1.897399999999999975e+00 1.226897224709551232e-01
4588 1.846000000000000085e+00 1.228713147972300274e-01
4589 1.873199999999999976e+00 1.219020590474172577e-01
4590 1.872599999999999820e+00 1.277646586501916814e-01
4591 1.878399999999999848e+00 1.456718504035697526e-01
4592 1.861800000000000122e+00 1.226596592201364133e-01
4593 1.848799999999999999e+00 1.383859530443750929e-01
4594 1.846200000000000063e+00 1.259372542181224075e-01
4595 1.816599999999999993e+00 1.273956357180260346e-01
4596 1.826000000000000068e+00 1.330596858556339634e-01
4597 1.855199999999999960e+00 1.267729939695359520e-01
4598 1.862599999999999811e+00 1.180035931656320258e-01
4599 1.848600000000000021e+00 1.213651020680986126e-01
4600 1.848399999999999821e+00 1.167601301814964326e-01
4601 1.846200000000000063e+00 1.329611672632276531e-01
4602 1.857600000000000140e+00 1.254481885082443238e-01
4603 1.860399999999999832e+00 1.213087301062870382e-01
4604 1.852199999999999847e+00 1.173764541975945291e-01
4605 1.837199999999999944e+00 1.118418168665012563e-01
4606 1.869199999999999973e+00 9.908194588319305107e-02
4607 1.829800000000000093e+00 9.453101078482127606e-02
4608 1.900800000000000267e+00 1.106382935515547589e-01
4609 1.862200000000000077e+00 1.252796551719392304e-01
4610 1.870199999999999863e+00 1.038334820758698707e-01
4611 1.888199999999999878e+00 1.232553122587420058e-01
4612 1.842600000000000238e+00 1.131524988676785859e-01
4613 1.862800000000000011e+00 1.189562608692791845e-01
4614 1.886200000000000099e+00 1.051834207468077820e-01
4615 1.938000000000000167e+00 1.277243907795218292e-01
4616 1.876599999999999824e+00 1.335160215105288262e-01
4617 1.896000000000000130e+00 1.324697701364352387e-01
4618 1.892200000000000104e+00 1.039420607838809490e-01
4619 1.923599999999999755e+00 1.129897694483885245e-01
4620 1.922800000000000065e+00 1.254203811188596140e-01
4621 1.950800000000000312e+00 1.130629559139508522e-01
4622 1.909599999999999964e+00 9.997063568868611028e-02
4623 1.921200000000000019e+00 1.270900153434564861e-01
4624 1.901399999999999979e+00 1.050708713202665040e-01
4625 1.923200000000000021e+00 1.162632874126652144e-01
4626 1.935000000000000053e+00 1.250673418602953890e-01
4627 1.956600000000000339e+00 1.097493872420251815e-01
4628 1.901399999999999979e+00 1.028387475614128688e-01
4629 1.904200000000000115e+00 1.245373518266708474e-01
4630 1.899599999999999955e+00 1.247338286111670663e-01
4631 1.898400000000000087e+00 1.257281511834163479e-01
4632 1.912599999999999856e+00 1.373214040126301272e-01
4633 1.892399999999999860e+00 1.340527060525076031e-01
4634 1.925000000000000044e+00 1.298241888093278340e-01
4635 1.925599999999999978e+00 1.339201553165169090e-01
4636 1.893399999999999750e+00 1.094420760037016077e-01
4637 1.879800000000000137e+00 1.198443657415733665e-01
4638 1.867600000000000149e+00 9.643965989156119689e-02
4639 1.844999999999999973e+00 1.137643177802249300e-01
4640 1.906400000000000095e+00 1.261936923938752342e-01
4641 1.891400000000000192e+00 1.281076422388609803e-01
4642 1.923399999999999777e+00 1.348375615323860188e-01
4643 1.920199999999999907e+00 1.339687724807538671e-01
4644 1.937399999999999789e+00 1.332653293246221782e-01
4645 1.930600000000000094e+00 1.264938259362882733e-01
4646 1.924399999999999888e+00 1.197582899009500546e-01
4647 1.918400000000000105e+00 1.206663499075032037e-01
4648 1.899199999999999999e+00 1.179041644726766952e-01
4649 1.906799999999999828e+00 1.204194004303293236e-01
4650 1.894200000000000106e+00 1.295954937488182357e-01
4651 1.933200000000000029e+00 1.288600481142234966e-01
4652 1.883000000000000229e+00 1.197246841716444188e-01
4653 1.875599999999999934e+00 1.245730628988465927e-01
4654 1.924199999999999688e+00 1.223167690874803759e-01
4655 1.965599999999999792e+00 1.378302143943772318e-01
4656 1.966799999999999882e+00 1.372281020782550875e-01
4657 1.975800000000000001e+00 1.118743580987171526e-01
4658 1.915200000000000014e+00 1.329148298723659694e-01
4659 1.985399999999999832e+00 1.208796426202526780e-01
4660 1.963999999999999968e+00 1.314223725246199959e-01
4661 1.962800000000000100e+00 1.251825546951331192e-01
4662 1.962000000000000188e+00 1.341524505926000588e-01
4663 1.999000000000000110e+00 1.222129289396174934e-01
4664 1.947999999999999954e+00 1.262533959939296235e-01
4665 1.985800000000000010e+00 1.187880128632514548e-01
4666 1.963999999999999968e+00 1.214841553454605455e-01
4667 1.942000000000000171e+00 1.221012694446704100e-01
4668 1.892399999999999860e+00 9.681181746047330672e-02
4669 1.948600000000000110e+00 1.068159538645796214e-01
4670 1.911599999999999966e+00 1.053453748391451478e-01
4671 1.923000000000000043e+00 1.143790190550696834e-01
4672 1.954200000000000159e+00 1.129472089075245628e-01
4673 1.959399999999999809e+00 1.254009888318270149e-01
4674 1.922800000000000065e+00 1.196302302931829820e-01
4675 1.944800000000000084e+00 1.128597005135136416e-01
4676 1.932399999999999896e+00 1.221430636589732610e-01
4677 1.936399999999999677e+00 1.284375645985239012e-01
4678 1.922400000000000109e+00 1.274449214366739358e-01
4679 1.918600000000000083e+00 1.173195976808648761e-01
4680 1.906400000000000095e+00 1.055812862206177011e-01
4681 1.936599999999999877e+00 1.169802034534048324e-01
4682 1.937999999999999945e+00 1.172252532520190182e-01
4683 1.888599999999999834e+00 1.017678141653833163e-01
4684 1.895000000000000018e+00 1.121941174928525464e-01
4685 1.934600000000000097e+00 1.018389316518982374e-01
4686 1.959400000000000031e+00 1.224616184769742044e-01
4687 1.928399999999999892e+00 1.141415261856962987e-01
4688 1.957600000000000007e+00 1.052580068213340159e-01
4689 1.943000000000000060e+00 1.153849210252362312e-01
4690 1.942000000000000171e+00 1.136383738004024674e-01
4691 1.988599999999999923e+00 1.229649055625221810e-01
4692 1.958400000000000363e+00 9.486647458401728517e-02
4693 1.954200000000000159e+00 1.005932005654457673e-01
4694 1.965999999999999970e+00 1.065333750521403750e-01
4695 1.968199999999999950e+00 1.183041503921143239e-01
4696 1.930000000000000160e+00 1.058168228591276627e-01
4697 1.947999999999999954e+00 9.834836043371540659e-02
4698 1.925200000000000244e+00 9.943295228444140599e-02
4699 1.888599999999999834e+00 8.573522030064421873e-02
4700 1.881199999999999761e+00 1.034483059310300768e-01
4701 1.855600000000000138e+00 9.671674105344944816e-02
4702 1.855400000000000160e+00 1.158583963293122743e-01
4703 1.857600000000000140e+00 9.323758898641681947e-02
4704 1.869800000000000129e+00 8.516262090847132038e-02
4705 1.867000000000000215e+00 1.096332066483508283e-01
4706 1.894200000000000106e+00 1.071855960472301444e-01
4707 1.889999999999999902e+00 1.014285955734377659e-01
4708 1.866599999999999593e+00 8.065462169026646477e-02
4709 1.856800000000000228e+00 1.057912661801530818e-01
4710 1.880800000000000027e+00 1.062440210082430808e-01
4711 1.835199999999999942e+00 1.070201476358540738e-01
4712 1.817399999999999904e+00 1.004428593778572271e-01
4713 1.844200000000000061e+00 9.494646912866216981e-02
4714 1.886799999999999811e+00 1.173706607291617882e-01
4715 1.892399999999999860e+00 1.056664942164733667e-01
4716 1.914800000000000058e+00 1.005661573293918504e-01
4717 1.900400000000000089e+00 1.053776446880456824e-01
4718 1.880400000000000293e+00 1.054679477376894853e-01
4719 1.896399999999999864e+00 1.168512216453041763e-01
4720 1.867199999999999971e+00 1.204476317741449004e-01
4721 1.912199999999999900e+00 1.090854344080821742e-01
4722 1.869599999999999707e+00 1.031203568651699043e-01
4723 1.899799999999999711e+00 1.162395457664903015e-01
4724 1.900600000000000067e+00 9.816092909095758268e-02
4725 1.867199999999999971e+00 1.048409843524945317e-01
4726 1.939599999999999769e+00 1.030831120989272043e-01
4727 1.915599999999999969e+00 9.478590612533067949e-02
4728 1.880800000000000027e+00 9.021325844907722435e-02
4729 1.918200000000000127e+00 1.224739645802322835e-01
4730 1.889999999999999902e+00 1.016326719121365962e-01
4731 1.878000000000000114e+00 9.669539802906859660e-02
4732 1.894800000000000040e+00 9.642920719367137350e-02
4733 1.854999999999999982e+00 9.552549397935609921e-02
4734 1.910599999999999854e+00 1.041132460352667821e-01
4735 1.939800000000000413e+00 1.217017337592197074e-01
4736 1.919200000000000017e+00 1.130887792842419776e-01
4737 1.947800000000000198e+00 1.082901288206824658e-01
4738 1.899600000000000177e+00 9.927360172775034908e-02
4739 1.864000000000000101e+00 1.172917729425214245e-01
4740 1.877399999999999736e+00 1.183586414251194263e-01
4741 1.893999999999999684e+00 1.158971958245754719e-01
4742 1.893800000000000150e+00 1.175324295673326469e-01
4743 1.884800000000000253e+00 1.050700337869937273e-01
4744 1.897399999999999753e+00 9.131466475873410704e-02
4745 1.897800000000000153e+00 9.063041432102141026e-02
4746 1.822999999999999732e+00 9.891693484939773073e-02
4747 1.889000000000000012e+00 1.106045207032696348e-01
4748 1.882800000000000029e+00 9.865957632181479586e-02
4749 1.895799999999999930e+00 1.087799246184699420e-01
4750 1.891799999999999926e+00 1.126010301906691796e-01
4751 1.870799999999999796e+00 1.134951628925215533e-01
4752 1.877000000000000002e+00 1.178381941477380235e-01
4753 1.862999999999999989e+00 1.171921499077476642e-01
4754 1.819999999999999840e+00 9.087221797667312251e-02
4755 1.830400000000000249e+00 1.051602966903384395e-01
4756 1.873599999999999710e+00 1.140444124014850513e-01
4757 1.876399999999999846e+00 1.019814100706594590e-01
4758 1.899399999999999977e+00 1.276628685248768491e-01
4759 1.896599999999999842e+00 1.175045871445025703e-01
4760 1.917799999999999727e+00 1.121322076836088755e-01
4761 1.880599999999999827e+00 1.178543507894383585e-01
4762 1.901400000000000201e+00 1.220863956384985738e-01
4763 1.943199999999999816e+00 1.264333500307572855e-01
4764 1.928999999999999826e+00 1.189073588975888135e-01
4765 1.860800000000000010e+00 1.137693807665313972e-01
4766 1.860600000000000254e+00 1.183015130926058922e-01
4767 1.882800000000000029e+00 1.091154984408722328e-01
4768 1.906000000000000139e+00 9.660766015177055244e-02
4769 1.911800000000000166e+00 1.102874063526747411e-01
4770 1.893599999999999950e+00 1.155309828574136582e-01
4771 1.889000000000000012e+00 1.230219492610973159e-01
4772 1.905400000000000205e+00 1.159174188808567013e-01
4773 1.845599999999999907e+00 9.096926953647588299e-02
4774 1.892200000000000104e+00 1.045796921012870223e-01
4775 1.904599999999999849e+00 1.114962241513137581e-01
4776 1.921399999999999775e+00 1.370505308271369183e-01
4777 1.905999999999999917e+00 1.265401122174308890e-01
4778 1.898800000000000043e+00 1.246221168172006039e-01
4779 1.883599999999999941e+00 1.308897551376729806e-01
4780 1.880600000000000049e+00 1.288222341057629616e-01
4781 1.859600000000000364e+00 1.131026436472640506e-01
4782 1.842799999999999994e+00 1.094920636393341834e-01
4783 1.854200000000000070e+00 1.091741361312284220e-01
4784 1.854800000000000226e+00 1.233377152374730695e-01
4785 1.860799999999999788e+00 1.217309820875523557e-01
4786 1.848199999999999843e+00 1.077327805266345001e-01
4787 1.854400000000000048e+00 1.152043749169275183e-01
4788 1.863599999999999923e+00 1.172483176851591563e-01
4789 1.885199999999999987e+00 1.074390617978396023e-01
4790 1.893199999999999772e+00 1.177374706709804902e-01
4791 1.866800000000000015e+00 1.145332790065839157e-01
4792 1.838799999999999768e+00 1.416899149551582859e-01
4793 1.877199999999999758e+00 1.101117250795754510e-01
4794 1.866800000000000015e+00 1.300490369053150519e-01
4795 1.860600000000000254e+00 1.332851379561877658e-01
4796 1.837199999999999944e+00 1.181234608365332450e-01
4797 1.838600000000000012e+00 1.263701230512972173e-01
4798 1.846199999999999619e+00 1.130321724112210019e-01
4799 1.885199999999999765e+00 1.268893691370557852e-01
4800 1.877799999999999914e+00 1.261054796588950699e-01
4801 1.848199999999999843e+00 1.182699961951466233e-01
4802 1.858200000000000074e+00 1.070728350236417326e-01
4803 1.854999999999999982e+00 1.083586637053078616e-01
4804 1.906200000000000117e+00 1.100841132952434381e-01
4805 1.908600000000000296e+00 1.321298149548390255e-01
4806 1.901400000000000201e+00 1.380108981204020702e-01
4807 1.922199999999999687e+00 1.110990188975582021e-01
4808 1.857999999999999874e+00 1.298186427290010103e-01
4809 1.898199999999999887e+00 1.275258091525005577e-01
4810 1.869599999999999707e+00 1.370677496714672039e-01
4811 1.926800000000000068e+00 1.325429439842046031e-01
4812 1.874400000000000066e+00 1.309591081215812358e-01
4813 1.885199999999999765e+00 1.120015714175475463e-01
4814 1.879399999999999959e+00 1.146729610675507049e-01
4815 1.879599999999999937e+00 1.162155239199996054e-01
4816 1.896999999999999797e+00 1.012904733921211609e-01
4817 1.911200000000000232e+00 1.310161516760433853e-01
4818 1.924000000000000155e+00 1.311200976204640045e-01
4819 1.838600000000000012e+00 1.378165737493136367e-01
4820 1.861200000000000188e+00 1.023786696533999924e-01
4821 1.905999999999999917e+00 1.374641771517219890e-01
4822 1.898800000000000043e+00 1.357369220219760420e-01
4823 1.949999999999999956e+00 1.483250484577706141e-01
4824 1.949599999999999778e+00 1.388330220084544597e-01
4825 1.913800000000000168e+00 1.217654795087671632e-01
4826 1.875400000000000178e+00 1.204862149791419146e-01
4827 1.910800000000000498e+00 1.402481800238420395e-01
4828 1.929400000000000004e+00 1.303977300415923579e-01
4829 1.919999999999999929e+00 1.274823909408667744e-01
4830 1.932999999999999829e+00 1.581841964293525804e-01
4831 1.896399999999999864e+00 1.348862038905387917e-01
4832 1.912199999999999900e+00 1.120654808582910306e-01
4833 1.900399999999999867e+00 1.092112082160068276e-01
4834 1.854800000000000226e+00 1.195087946554562325e-01
4835 1.950600000000000112e+00 1.311693866723482316e-01
4836 1.877599999999999936e+00 1.168994781853195247e-01
4837 1.838799999999999768e+00 1.137496901094679491e-01
4838 1.873600000000000154e+00 1.137163488685773716e-01
4839 1.881000000000000227e+00 1.101689611460505563e-01
4840 1.880599999999999827e+00 1.121600998573021729e-01
4841 1.895000000000000018e+00 9.959799194762911090e-02
4842 1.881599999999999939e+00 1.144519462481962402e-01
4843 1.841199999999999948e+00 1.000005599984320065e-01
4844 1.895199999999999774e+00 1.160776981163909594e-01
4845 1.875000000000000000e+00 1.111766162464031399e-01
4846 1.833000000000000185e+00 1.104626633754591386e-01
4847 1.903399999999999981e+00 1.066398049510594442e-01
4848 1.888599999999999834e+00 1.339070125124147415e-01
4849 1.897200000000000220e+00 1.326017797768943574e-01
4850 1.878399999999999848e+00 1.270822096125181488e-01
4851 1.870799999999999796e+00 1.306599862237861898e-01
4852 1.900999999999999801e+00 1.134227490409221162e-01
4853 1.879200000000000204e+00 1.209917021948199306e-01
4854 1.897399999999999975e+00 1.144694194970866524e-01
4855 1.877000000000000002e+00 1.393978479030432982e-01
4856 1.890600000000000280e+00 1.465852925773933335e-01
4857 1.827400000000000135e+00 1.420567773814400137e-01
4858 1.814399999999999791e+00 1.389223092235368773e-01
4859 1.860399999999999832e+00 1.403443194432891783e-01
4860 1.813000000000000167e+00 1.294523850687966104e-01
4861 1.827799999999999869e+00 1.069823910744193141e-01
4862 1.786399999999999766e+00 1.117782089675801033e-01
4863 1.792800000000000171e+00 1.229931380199724700e-01
4864 1.844200000000000061e+00 1.167525245979717241e-01
4865 1.806799999999999740e+00 1.165440345963704577e-01
4866 1.834400000000000031e+00 1.185663021267004263e-01
4867 1.869399999999999951e+00 1.221031039736500401e-01
4868 1.843599999999999905e+00 1.351448408190264738e-01
4869 1.911399999999999766e+00 1.357620270915251004e-01
4870 1.824400000000000022e+00 1.283571891247233809e-01
4871 1.834400000000000031e+00 1.196202658415370934e-01
4872 1.856799999999999784e+00 1.195730404397245400e-01
4873 1.828000000000000069e+00 1.189490647294042386e-01
4874 1.863000000000000211e+00 1.089432879988482955e-01
4875 1.820599999999999996e+00 1.097246007055846795e-01
4876 1.876200000000000090e+00 1.073243308854054529e-01
4877 1.883800000000000141e+00 1.248312140452058627e-01
4878 1.881600000000000161e+00 1.153799289304686670e-01
4879 1.886600000000000055e+00 1.117585254018681057e-01
4880 1.856600000000000250e+00 1.136030281286551230e-01
4881 1.829400000000000137e+00 1.186229657359821471e-01
4882 1.879200000000000204e+00 1.142780468856551823e-01
4883 1.844599999999999795e+00 9.840390236164414661e-02
4884 1.840999999999999970e+00 1.000035999352023169e-01
4885 1.817200000000000149e+00 9.071202786841445209e-02
4886 1.858400000000000052e+00 1.095578751163055475e-01
4887 1.867199999999999749e+00 1.013206395558180345e-01
4888 1.886800000000000255e+00 9.588176051783785236e-02
4889 1.881599999999999939e+00 9.965444295163161659e-02
4890 1.887400000000000189e+00 1.071449858836147073e-01
4891 1.863799999999999901e+00 1.116635661261094065e-01
4892 1.885399999999999965e+00 1.092049815713550809e-01
4893 1.861999999999999655e+00 8.572654198088243416e-02
4894 1.886799999999999811e+00 1.101208063900732809e-01
4895 1.827599999999999891e+00 1.123425475943998775e-01
4896 1.848799999999999999e+00 9.971214569950841156e-02
4897 1.869199999999999973e+00 1.101120883463754668e-01
4898 1.855400000000000160e+00 1.008867087380691391e-01
4899 1.861800000000000122e+00 1.030415062001715926e-01
4900 1.834799999999999986e+00 8.577803914755800785e-02
4901 1.838400000000000034e+00 1.061310887534844677e-01
4902 1.860800000000000010e+00 9.639269681879436558e-02
4903 1.866800000000000015e+00 1.029381950492624515e-01
4904 1.831199999999999717e+00 9.180082788297716512e-02
4905 1.864800000000000013e+00 1.083717306311936662e-01
4906 1.846399999999999819e+00 1.024209353599155325e-01
4907 1.864999999999999769e+00 1.111737379060360603e-01
4908 1.845599999999999907e+00 1.051074117272421254e-01
4909 1.867999999999999883e+00 1.106110301913873634e-01
4910 1.844000000000000083e+00 1.065258654036661951e-01
4911 1.891199999999999992e+00 9.613631987963759673e-02
4912 1.854600000000000026e+00 9.009310739451713290e-02
4913 1.862200000000000077e+00 1.254771373597596829e-01
4914 1.864800000000000013e+00 1.209100161276972091e-01
4915 1.849200000000000177e+00 9.988449329100090868e-02
4916 1.879599999999999937e+00 1.024103900978802217e-01
4917 1.879399999999999959e+00 1.177392373000606812e-01
4918 1.889599999999999724e+00 1.246757715035283071e-01
4919 1.909799999999999942e+00 1.143707654953834696e-01
4920 1.845799999999999885e+00 1.157097748679859761e-01
4921 1.912199999999999900e+00 1.190564235982250474e-01
4922 1.852200000000000291e+00 1.123182620948170035e-01
4923 1.919200000000000017e+00 1.267518520574748564e-01
4924 1.853800000000000114e+00 1.207381961104273121e-01
4925 1.853399999999999936e+00 8.819777774978235230e-02
4926 1.846599999999999797e+00 9.715743924167621892e-02
4927 1.851000000000000201e+00 8.524177379665441590e-02
4928 1.860800000000000010e+00 9.197190875479313577e-02
4929 1.842799999999999994e+00 7.993517373472081022e-02
4930 1.812600000000000211e+00 8.572448891652836855e-02
4931 1.850600000000000023e+00 8.368063097276452755e-02
4932 1.817799999999999638e+00 8.743381496880940629e-02
4933 1.826999999999999957e+00 8.621044020302875976e-02
4934 1.840200000000000058e+00 1.129273748920074510e-01
4935 1.834799999999999986e+00 1.178009847157484163e-01
4936 1.801800000000000068e+00 9.792544102530252592e-02
4937 1.796600000000000197e+00 9.266826857128605821e-02
4938 1.792200000000000015e+00 9.458261996794124771e-02
4939 1.814999999999999947e+00 8.565652339431012452e-02
4940 1.826599999999999779e+00 9.877230381032930939e-02
4941 1.786799999999999944e+00 8.989033318438642561e-02
4942 1.839600000000000124e+00 9.608854250117443430e-02
4943 1.820400000000000018e+00 8.810157773842643147e-02
4944 1.824000000000000288e+00 1.021011263405061514e-01
4945 1.799799999999999844e+00 1.255469314638952283e-01
4946 1.837800000000000100e+00 1.164619766275671459e-01
4947 1.861599999999999921e+00 1.261860848112817957e-01
4948 1.907599999999999962e+00 1.271750289954753088e-01
4949 1.853800000000000114e+00 1.145688963026178647e-01
4950 1.857799999999999896e+00 1.066768578464888928e-01
4951 1.826200000000000045e+00 1.098655177933458987e-01
4952 1.847399999999999709e+00 9.841772198135859129e-02
4953 1.811400000000000121e+00 9.200808660112436144e-02
4954 1.811800000000000299e+00 9.874022483263850125e-02
4955 1.814799999999999969e+00 1.119011706819906110e-01
4956 1.839799999999999880e+00 1.087905878281756611e-01
4957 1.821399999999999908e+00 1.139489710352840773e-01
4958 1.843400000000000150e+00 1.172275053048558030e-01
4959 1.839999999999999858e+00 1.140231555430737814e-01
4960 1.835599999999999898e+00 1.184876702446292229e-01
4961 1.846200000000000063e+00 1.033016553594374859e-01
4962 1.860799999999999788e+00 7.264896420459136805e-02
4963 1.810200000000000031e+00 8.293920665161923222e-02
4964 1.831799999999999873e+00 8.031507953055888605e-02
4965 1.831800000000000095e+00 8.200214631337400528e-02
4966 1.847599999999999909e+00 7.254990006884914910e-02
4967 1.839199999999999946e+00 9.659126254480786267e-02
4968 1.837999999999999856e+00 9.072463832939760275e-02
4969 1.819800000000000084e+00 8.617117847633276595e-02
4970 1.876800000000000024e+00 1.100354124816188550e-01
4971 1.821600000000000108e+00 9.527291325450271131e-02
4972 1.854200000000000070e+00 9.395718173721469280e-02
4973 1.861999999999999655e+00 9.874330357041939676e-02
4974 1.866600000000000037e+00 9.800269384052663624e-02
4975 1.858200000000000074e+00 8.963186933228603492e-02
4976 1.887600000000000167e+00 8.044307303926172270e-02
4977 1.838999999999999968e+00 7.201111025390459497e-02
4978 1.819399999999999906e+00 9.493349250922983318e-02
4979 1.841799999999999882e+00 8.819950113237599865e-02
4980 1.844200000000000061e+00 9.273894543286549663e-02
4981 1.837999999999999856e+00 9.698865913084886436e-02
4982 1.797200000000000131e+00 9.007436927339544652e-02
4983 1.810200000000000031e+00 9.547162929373309570e-02
4984 1.819999999999999840e+00 9.100637340318534774e-02
4985 1.836600000000000010e+00 8.931588884403490747e-02
4986 1.835199999999999942e+00 9.551896146839118640e-02
4987 1.857600000000000140e+00 9.923410703986808301e-02
4988 1.852600000000000025e+00 9.688450856561124647e-02
4989 1.870800000000000241e+00 7.301966858319750009e-02
4990 1.844399999999999817e+00 8.346525025422256439e-02
4991 1.839999999999999858e+00 8.296023143651423681e-02
4992 1.854600000000000026e+00 8.789202466663284530e-02
4993 1.820200000000000262e+00 9.296080894656633120e-02
4994 1.826000000000000068e+00 8.408234059539493321e-02
4995 1.775400000000000089e+00 7.039579532898253278e-02
4996 1.805800000000000072e+00 6.680502975076055283e-02
4997 1.837599999999999678e+00 8.034306441753387429e-02
4998 1.843599999999999905e+00 7.847934760177356639e-02
4999 1.860599999999999810e+00 8.792979017375167350e-02
5000 1.833399999999999697e+00 7.818265792360859501e-02
5001 1.851800000000000113e+00 1.021823468119615885e-01
5002 1.873199999999999976e+00 1.002027544531586545e-01
5003 1.844200000000000061e+00 7.746400454404610281e-02
5004 1.837199999999999944e+00 7.966499858783655796e-02
5005 1.840599999999999792e+00 7.044350928226106312e-02
5006 1.836200000000000276e+00 9.544062028298017086e-02
5007 1.796999999999999931e+00 8.660484974872939556e-02
5008 1.835800000000000098e+00 8.530341142064598592e-02
5009 1.821000000000000174e+00 7.108136183276177189e-02
5010 1.835599999999999898e+00 9.223994796182399813e-02
5011 1.830600000000000005e+00 1.112009352478655483e-01
5012 1.851399999999999935e+00 9.166224959054845856e-02
5013 1.862200000000000077e+00 8.920780234934608255e-02
5014 1.837000000000000188e+00 9.311283477587825597e-02
5015 1.823199999999999932e+00 1.036094204211180647e-01
5016 1.818200000000000260e+00 8.558523237101132997e-02
5017 1.816000000000000059e+00 1.070932304116371525e-01
5018 1.854400000000000048e+00 8.817872759345077305e-02
5019 1.861799999999999899e+00 8.501359891217406817e-02
5020 1.853000000000000203e+00 8.752462510630935888e-02
5021 1.787600000000000078e+00 7.535653919866543149e-02
5022 1.753600000000000048e+00 8.722045631616474892e-02
5023 1.766599999999999948e+00 8.939467545665118198e-02
5024 1.805199999999999916e+00 7.704305289901226816e-02
5025 1.840999999999999970e+00 7.774831187877973004e-02
5026 1.821199999999999930e+00 6.954331024620558077e-02
5027 1.790599999999999969e+00 8.059607930910783757e-02
5028 1.791600000000000081e+00 7.550501970067950708e-02
5029 1.762599999999999723e+00 8.451300491640324763e-02
5030 1.772200000000000220e+00 7.971669837618715337e-02
5031 1.832000000000000073e+00 8.166712925039057436e-02
5032 1.809799999999999853e+00 8.687848985796195467e-02
5033 1.781799999999999828e+00 6.684393764583294872e-02
5034 1.781000000000000139e+00 9.159694318043588857e-02
5035 1.789000000000000146e+00 6.612412570310477467e-02
5036 1.787199999999999900e+00 8.382095203467927746e-02
5037 1.803199999999999914e+00 1.006893837502246120e-01
5038 1.770599999999999952e+00 9.720271601143665174e-02
5039 1.779399999999999649e+00 9.705074961070624118e-02
5040 1.801399999999999890e+00 1.187719158723980206e-01
5041 1.777799999999999825e+00 1.119533474265062001e-01
5042 1.823799999999999866e+00 1.070365918739941691e-01
5043 1.798399999999999777e+00 9.282784065139079721e-02
5044 1.834199999999999831e+00 9.165168847326271573e-02
5045 1.875799999999999912e+00 1.092393335754113515e-01
5046 1.834799999999999986e+00 1.015194168619974191e-01
5047 1.846999999999999975e+00 1.090651181634164635e-01
5048 1.820200000000000262e+00 9.623196973979075697e-02
5049 1.854800000000000226e+00 9.131983355219172593e-02
5050 1.825400000000000134e+00 9.021689420502124190e-02
5051 1.824599999999999778e+00 8.811882886194073727e-02
5052 1.853599999999999692e+00 1.063885708147261216e-01
5053 1.822799999999999754e+00 1.068948642358462514e-01
5054 1.821199999999999930e+00 1.097813827568226430e-01
5055 1.832999999999999741e+00 1.005763391658296424e-01
5056 1.831199999999999717e+00 1.028546158419737372e-01
5057 1.823399999999999910e+00 1.020958765083096048e-01
5058 1.844799999999999995e+00 1.147227614730398776e-01
5059 1.870400000000000063e+00 1.189983529297780063e-01
5060 1.846999999999999975e+00 1.110535006201965880e-01
5061 1.849399999999999933e+00 9.513468347558633187e-02
5062 1.805400000000000116e+00 8.094373354374012619e-02
5063 1.786399999999999988e+00 1.015584954595134121e-01
5064 1.834000000000000297e+00 1.036609859108044152e-01
5065 1.767000000000000126e+00 7.576965091644541350e-02
5066 1.768799999999999928e+00 9.048111405149696085e-02
5067 1.778800000000000381e+00 8.954703791862687889e-02
5068 1.800400000000000222e+00 9.749239970377177045e-02
5069 1.837199999999999944e+00 9.287040432775127419e-02
5070 1.840200000000000058e+00 9.540205448521535403e-02
5071 1.792200000000000015e+00 9.723925133401634113e-02
5072 1.836600000000000010e+00 1.111296900022671480e-01
5073 1.797400000000000109e+00 8.274326558699507395e-02
5074 1.824599999999999778e+00 8.438274705175222157e-02
5075 1.839799999999999880e+00 8.943350602542650407e-02
5076 1.831800000000000095e+00 1.039955383658356797e-01
5077 1.834000000000000075e+00 9.888619721680068364e-02
5078 1.804199999999999804e+00 9.407843536113896787e-02
5079 1.813999999999999613e+00 1.018638306760550061e-01
5080 1.825799999999999867e+00 8.318624886361929149e-02
5081 1.807199999999999918e+00 9.913522078454256592e-02
5082 1.786000000000000032e+00 1.027412283360482348e-01
5083 1.775200000000000333e+00 1.054155206788829485e-01
5084 1.776400000000000201e+00 8.739363821240081487e-02
5085 1.820599999999999996e+00 8.432916458734782128e-02
5086 1.788599999999999968e+00 9.579711895459065707e-02
5087 1.845599999999999907e+00 1.098619497369312248e-01
5088 1.845000000000000195e+00 9.443601008090081461e-02
5089 1.810799999999999965e+00 8.435467977533908646e-02
5090 1.831399999999999917e+00 8.191439433945660320e-02
5091 1.839199999999999946e+00 9.725817189316281197e-02
5092 1.815599999999999881e+00 8.196369928206023725e-02
5093 1.820199999999999818e+00 9.056683719772927466e-02
5094 1.813600000000000323e+00 8.955784722736470638e-02
5095 1.835600000000000120e+00 9.389423837488643232e-02
5096 1.805399999999999894e+00 8.600586026544931872e-02
5097 1.828799999999999981e+00 6.976956356463755171e-02
5098 1.812399999999999789e+00 6.497913511274215626e-02
5099 1.861799999999999899e+00 8.800790873552216675e-02
5100 1.834199999999999831e+00 8.151240396405937116e-02
5101 1.805999999999999828e+00 8.018728078691779448e-02
5102 1.821199999999999930e+00 6.633213399250773024e-02
5103 1.859999999999999876e+00 7.710252914139720248e-02
5104 1.844199999999999617e+00 8.335341624672619465e-02
5105 1.851999999999999869e+00 8.129255808498092595e-02
5106 1.842999999999999972e+00 7.451174404078861335e-02
5107 1.822999999999999732e+00 7.776683097568008740e-02
5108 1.788599999999999968e+00 7.402410418235402800e-02
5109 1.782000000000000028e+00 7.552747844327914462e-02
5110 1.772200000000000220e+00 8.706108200568149491e-02
5111 1.785399999999999876e+00 7.227093468331512172e-02
5112 1.800800000000000178e+00 8.509354852161239713e-02
5113 1.792799999999999727e+00 9.027841380972530250e-02
5114 1.782799999999999940e+00 9.823824102659821367e-02
5115 1.763199999999999878e+00 7.430391645128808786e-02
5116 1.817599999999999882e+00 7.526677886026475472e-02
5117 1.806400000000000006e+00 1.047765622646591455e-01
5118 1.850999999999999757e+00 9.626172655837834935e-02
5119 1.879399999999999737e+00 1.059439851997271420e-01
5120 1.852199999999999847e+00 9.264314329727807440e-02
5121 1.835399999999999920e+00 1.053962428172845328e-01
5122 1.823400000000000132e+00 1.058461525044722823e-01
5123 1.838800000000000212e+00 1.162966551539639098e-01
5124 1.839600000000000124e+00 1.043764724447037440e-01
5125 1.831000000000000183e+00 1.111204751609711355e-01
5126 1.839400000000000146e+00 1.068721104872547845e-01
5127 1.810200000000000031e+00 8.932296457238748932e-02
5128 1.844399999999999817e+00 1.070149896042605769e-01
5129 1.842999999999999972e+00 1.206731121667126150e-01
5130 1.863399999999999945e+00 1.133132295894879182e-01
5131 1.872800000000000242e+00 1.260239342347317659e-01
5132 1.855200000000000404e+00 1.097081218506633510e-01
5133 1.856799999999999784e+00 1.150893218330875933e-01
5134 1.864999999999999769e+00 1.061244552400623375e-01
5135 1.843199999999999950e+00 1.023712459629167459e-01
5136 1.879000000000000004e+00 1.156674543681151385e-01
5137 1.878800000000000026e+00 1.181061895075782853e-01
5138 1.898600000000000065e+00 1.013874153926412891e-01
5139 1.859400000000000164e+00 1.076087728765642987e-01
5140 1.852999999999999758e+00 1.127925529456621223e-01
5141 1.854999999999999982e+00 1.081225230930170506e-01
5142 1.858800000000000008e+00 1.051297864546485300e-01
5143 1.860000000000000098e+00 1.210371843691020743e-01
5144 1.871599999999999708e+00 1.196159186730595542e-01
5145 1.875200000000000200e+00 1.120622684046686246e-01
5146 1.885799999999999699e+00 1.321560895305244621e-01
5147 1.894599999999999840e+00 1.153757686864967380e-01
5148 1.892399999999999860e+00 1.044733841703234523e-01
5149 1.884799999999999809e+00 9.897207687019603239e-02
5150 1.868600000000000039e+00 1.068960616673972491e-01
5151 1.861399999999999721e+00 1.158293917794615824e-01
5152 1.918600000000000083e+00 1.160246870282355125e-01
5153 1.841999999999999860e+00 1.063601429107727259e-01
5154 1.889800000000000368e+00 1.039470634505852420e-01
5155 1.852799999999999780e+00 1.155727995680644743e-01
5156 1.862599999999999811e+00 9.393512655018887436e-02
5157 1.850600000000000023e+00 9.754818296616295237e-02
5158 1.847199999999999731e+00 9.593889722109584517e-02
5159 1.880800000000000027e+00 1.043944059803972313e-01
5160 1.882000000000000117e+00 9.708429327136290643e-02
5161 1.880000000000000115e+00 8.800136362579843996e-02
5162 1.865200000000000191e+00 7.552239402985050365e-02
5163 1.893000000000000016e+00 8.509477069714685427e-02
5164 1.882000000000000117e+00 7.654854668770660897e-02
5165 1.835600000000000120e+00 6.341583398489686330e-02
5166 1.854600000000000026e+00 5.335961019347870704e-02
5167 1.830200000000000049e+00 8.168397639684296663e-02
5168 1.851999999999999869e+00 9.493071157428450979e-02
5169 1.835799999999999654e+00 1.011554842803888965e-01
5170 1.859599999999999920e+00 8.581496373010941148e-02
5171 1.868800000000000239e+00 8.782910679268007836e-02
5172 1.848600000000000021e+00 8.947294563162656866e-02
5173 1.914600000000000080e+00 1.101372234986881804e-01
5174 1.942200000000000149e+00 8.538355813621263668e-02
5175 1.913200000000000234e+00 8.579016260621023793e-02
5176 1.901399999999999979e+00 9.415077269996248444e-02
5177 1.864200000000000301e+00 7.915726119567301211e-02
5178 1.859599999999999920e+00 8.067842338568601002e-02
5179 1.907999999999999918e+00 1.010789790213573736e-01
5180 1.866599999999999593e+00 8.371074005168033239e-02
5181 1.910200000000000120e+00 9.653534067894511961e-02
5182 1.879199999999999759e+00 8.910281701495188778e-02
5183 1.896199999999999886e+00 1.019087434914197760e-01
5184 1.846999999999999975e+00 8.244804424605832460e-02
5185 1.867399999999999949e+00 9.991580455563572882e-02
5186 1.810600000000000209e+00 8.681962911692263363e-02
5187 1.869599999999999707e+00 9.354767768362823310e-02
5188 1.834399999999999809e+00 8.510962342767124100e-02
5189 1.837199999999999944e+00 8.480066037478717345e-02
5190 1.804599999999999982e+00 9.405215574350223040e-02
5191 1.807600000000000096e+00 9.036087648977289555e-02
5192 1.800599999999999978e+00 8.690758309836947582e-02
5193 1.862200000000000077e+00 8.086403403244238342e-02
5194 1.846799999999999997e+00 8.111690329394975751e-02
5195 1.795599999999999863e+00 7.827571781849079757e-02
5196 1.856000000000000316e+00 7.809122870079583667e-02
5197 1.848799999999999999e+00 7.316687775216325351e-02
5198 1.845800000000000107e+00 8.412153113204728916e-02
5199 1.825199999999999934e+00 9.173282945598047744e-02
5200 1.840999999999999970e+00 7.454501995438728157e-02
5201 1.855199999999999960e+00 9.217522443693859646e-02
5202 1.853399999999999936e+00 8.039184038196908744e-02
5203 1.843999999999999861e+00 8.374294000093381041e-02
5204 1.802199999999999802e+00 9.864011354413579347e-02
5205 1.869199999999999973e+00 7.349361877061164061e-02
5206 1.836799999999999766e+00 1.072781058744047555e-01
5207 1.842799999999999994e+00 8.741963166245896033e-02
5208 1.799800000000000066e+00 9.306144206920501094e-02
5209 1.841799999999999882e+00 9.366937599877558918e-02
5210 1.825799999999999867e+00 7.620309704992307698e-02
5211 1.832199999999999829e+00 6.865298245524371901e-02
5212 1.828799999999999981e+00 9.877060291402496583e-02
5213 1.820400000000000018e+00 9.180309362979002796e-02
5214 1.855999999999999872e+00 1.004569559562701192e-01
5215 1.854799999999999782e+00 1.001760051110044680e-01
5216 1.841400000000000148e+00 9.022576128800460782e-02
5217 1.815599999999999881e+00 9.890949398313587937e-02
5218 1.815999999999999615e+00 1.046208392243151153e-01
5219 1.830599999999999783e+00 1.047158440733779311e-01
5220 1.822599999999999998e+00 8.416678679859412870e-02
5221 1.808599999999999763e+00 7.852113091391386968e-02
5222 1.812999999999999945e+00 7.259035748637691909e-02
5223 1.804400000000000004e+00 8.796208274023527285e-02
5224 1.787000000000000144e+00 8.193167885500700354e-02
5225 1.814399999999999791e+00 9.482219149545109693e-02
5226 1.801399999999999890e+00 7.689816642807552338e-02
5227 1.785399999999999876e+00 8.409546955692678849e-02
5228 1.835199999999999942e+00 8.158892081649322947e-02
5229 1.817800000000000082e+00 7.475260530576842422e-02
5230 1.792799999999999727e+00 7.287106421618938512e-02
5231 1.808400000000000007e+00 8.441544882306792341e-02
5232 1.786000000000000032e+00 1.005675892124296561e-01
5233 1.806799999999999740e+00 1.085553867848113724e-01
5234 1.807400000000000118e+00 1.089537883691980430e-01
5235 1.790599999999999969e+00 9.997303636481189026e-02
5236 1.818599999999999994e+00 8.921954942724152904e-02
5237 1.807199999999999918e+00 1.203000914380367159e-01
5238 1.816599999999999770e+00 1.094588872590983586e-01
5239 1.819399999999999906e+00 1.078697733380394180e-01
5240 1.819600000000000106e+00 1.002247873532291639e-01
5241 1.803999999999999826e+00 9.456299487643146651e-02
5242 1.805600000000000094e+00 8.918143304522524462e-02
5243 1.795200000000000129e+00 7.732601114760803696e-02
5244 1.835799999999999654e+00 8.918627697129193066e-02
5245 1.800599999999999978e+00 8.035102986272170400e-02
5246 1.806400000000000006e+00 7.411698860585205773e-02
5247 1.782400000000000206e+00 9.779799588948639988e-02
5248 1.770599999999999952e+00 8.823994560288440925e-02
5249 1.791999999999999815e+00 8.837194124833966380e-02
5250 1.800800000000000178e+00 9.576613180033949346e-02
5251 1.810400000000000009e+00 8.244105773217613731e-02
5252 1.787400000000000322e+00 9.520109243070688787e-02
5253 1.792399999999999993e+00 8.750067428311626705e-02
5254 1.802599999999999980e+00 1.020794200610485175e-01
5255 1.780599999999999739e+00 1.061457865390803279e-01
5256 1.764399999999999746e+00 8.422759642777416511e-02
5257 1.779400000000000093e+00 8.223702329243194609e-02
5258 1.791999999999999815e+00 8.747433909438813437e-02
5259 1.795200000000000129e+00 1.003969720658944714e-01
5260 1.811800000000000299e+00 9.236813303298925526e-02
5261 1.773199999999999887e+00 8.868388805188912039e-02
5262 1.807200000000000362e+00 9.110363329747064864e-02
5263 1.783399999999999874e+00 8.969486049936194194e-02
5264 1.794799999999999951e+00 9.478117956640966235e-02
5265 1.827400000000000135e+00 9.678082454701447679e-02
5266 1.827800000000000313e+00 1.009940196249263372e-01
5267 1.804599999999999982e+00 1.003273043592819713e-01
5268 1.798599999999999977e+00 9.215534710476654123e-02
5269 1.815599999999999881e+00 8.658203046822128546e-02
5270 1.822800000000000198e+00 8.813326273320415405e-02
5271 1.803999999999999826e+00 8.831942028795249089e-02
5272 1.808599999999999763e+00 7.697823068894217580e-02
5273 1.790000000000000258e+00 8.924886553900840402e-02
5274 1.797599999999999865e+00 9.513804706845728487e-02
5275 1.849600000000000133e+00 9.926836354045530386e-02
5276 1.859399999999999720e+00 9.848394793061455987e-02
5277 1.865399999999999947e+00 8.468794483278006824e-02
5278 1.833599999999999897e+00 1.017552357375285238e-01
5279 1.891000000000000014e+00 1.072216396069375632e-01
5280 1.860000000000000098e+00 8.855416421603222454e-02
5281 1.807600000000000096e+00 7.771465756213558063e-02
5282 1.842799999999999994e+00 9.365528281949715705e-02
5283 1.871200000000000419e+00 8.149571767890627372e-02
5284 1.837199999999999944e+00 8.347857210086911950e-02
5285 1.789199999999999902e+00 6.681401050677919506e-02
5286 1.818000000000000060e+00 7.415173632491689482e-02
5287 1.788800000000000168e+00 7.291715847453189570e-02
5288 1.786399999999999988e+00 8.991578281925817484e-02
5289 1.841799999999999882e+00 9.923765414397901774e-02
5290 1.810400000000000009e+00 8.200468279311859399e-02
5291 1.788799999999999724e+00 8.097278555169011571e-02
5292 1.792599999999999749e+00 9.605273551544483979e-02
5293 1.823600000000000110e+00 7.138212661444040541e-02
5294 1.825399999999999689e+00 9.549852354879627414e-02
5295 1.765400000000000080e+00 8.745037449891225612e-02
5296 1.771999999999999797e+00 9.522226630363299360e-02
5297 1.771800000000000042e+00 1.171615636631741092e-01
5298 1.768799999999999928e+00 9.411499349200425080e-02
5299 1.806000000000000272e+00 1.147735161089002837e-01
5300 1.788199999999999790e+00 9.501258863961133116e-02
5301 1.848000000000000087e+00 1.174706771922253007e-01
5302 1.759400000000000075e+00 1.021052790016265255e-01
5303 1.777400000000000091e+00 8.911502679122081105e-02
5304 1.781200000000000117e+00 8.095154106006877126e-02
5305 1.793399999999999661e+00 1.035171869787814836e-01
5306 1.796600000000000197e+00 7.278384436123166989e-02
5307 1.790599999999999969e+00 8.257001877194897199e-02
5308 1.779400000000000093e+00 8.778182044136474682e-02
5309 1.786200000000000232e+00 7.838846853970295181e-02
5310 1.766799999999999926e+00 7.521670027327705121e-02
5311 1.799399999999999888e+00 5.933134079051309573e-02
5312 1.775400000000000089e+00 6.655259574201444206e-02
5313 1.785399999999999876e+00 8.519089153190030628e-02
5314 1.750000000000000000e+00 8.323508875468328683e-02
5315 1.781200000000000117e+00 8.697282334154730898e-02
5316 1.795599999999999863e+00 1.029821732145908691e-01
5317 1.788199999999999790e+00 1.008604580596380168e-01
5318 1.807200000000000362e+00 1.043484163751419863e-01
5319 1.823200000000000376e+00 8.827883098455711897e-02
5320 1.783200000000000118e+00 9.952422820600013986e-02
5321 1.764000000000000012e+00 1.034187603870787009e-01
5322 1.758199999999999985e+00 9.762557042086875136e-02
5323 1.758399999999999963e+00 8.439270110619757903e-02
5324 1.784400000000000208e+00 8.750981659219723985e-02
5325 1.751000000000000112e+00 9.661966673509070347e-02
5326 1.735600000000000254e+00 8.948501550539060545e-02
5327 1.703400000000000247e+00 6.510705030947108729e-02
5328 1.739399999999999835e+00 8.280608673280002996e-02
5329 1.756399999999999961e+00 9.256980069115411380e-02
5330 1.750199999999999978e+00 8.388725767361812635e-02
5331 1.788399999999999990e+00 7.516201168143388234e-02
5332 1.769400000000000306e+00 8.490587729951323825e-02
5333 1.776800000000000157e+00 7.607385884783286756e-02
5334 1.786799999999999944e+00 8.648764073554092435e-02
5335 1.805999999999999828e+00 6.950107912831282597e-02
5336 1.733000000000000096e+00 8.199951219367102029e-02
5337 1.808600000000000207e+00 8.041571985625695085e-02
5338 1.782200000000000006e+00 9.027708457853519941e-02
5339 1.774399999999999977e+00 9.106375788424285467e-02
5340 1.792800000000000171e+00 7.284965339656739036e-02
5341 1.808400000000000007e+00 8.178537766618186600e-02
5342 1.781800000000000050e+00 9.812335094155724691e-02
5343 1.827399999999999691e+00 9.487996627318115439e-02
5344 1.822999999999999954e+00 9.835039400022757561e-02
5345 1.805800000000000072e+00 7.646928795274611501e-02
5346 1.820200000000000262e+00 1.021709939268479195e-01
5347 1.789800000000000058e+00 9.011166406187379185e-02
5348 1.825199999999999934e+00 8.199970731655080447e-02
5349 1.793999999999999817e+00 8.962276496515826640e-02
5350 1.756399999999999961e+00 1.121408400182555970e-01
5351 1.792200000000000015e+00 9.837780237431612007e-02
5352 1.793799999999999839e+00 1.045529148326339308e-01
5353 1.842200000000000060e+00 1.160456461914879250e-01
5354 1.790200000000000014e+00 9.654735625588098391e-02
5355 1.838999999999999968e+00 1.073152365696502797e-01
5356 1.875599999999999934e+00 1.240385746451481835e-01
5357 1.852199999999999847e+00 9.504037036964868568e-02
5358 1.836199999999999832e+00 1.082247291518902144e-01
5359 1.846000000000000085e+00 9.061611335739354345e-02
5360 1.872400000000000064e+00 1.236739584552867671e-01
5361 1.869800000000000129e+00 1.346091824505296908e-01
5362 1.844000000000000083e+00 1.098468024113583158e-01
5363 1.850999999999999757e+00 1.271380352215654153e-01
5364 1.840599999999999792e+00 1.314748949419622115e-01
5365 1.840200000000000058e+00 1.266912467378863150e-01
5366 1.855600000000000138e+00 1.134987577024523936e-01
5367 1.884600000000000053e+00 1.291500212930683233e-01
5368 1.846200000000000285e+00 1.121810679214634704e-01
5369 1.837199999999999944e+00 1.247241436130150372e-01
5370 1.820200000000000262e+00 1.349000815418582300e-01
5371 1.830399999999999805e+00 1.271882384499447571e-01
5372 1.832800000000000207e+00 1.154658044617539459e-01
5373 1.811200000000000143e+00 1.079434666851125380e-01
5374 1.815200000000000147e+00 1.149470834775724037e-01
5375 1.832000000000000073e+00 1.189430115643622388e-01
5376 1.826599999999999779e+00 1.116493081035435792e-01
5377 1.803799999999999626e+00 1.203904979639174033e-01
5378 1.838800000000000212e+00 1.190426478200144744e-01
5379 1.833800000000000097e+00 1.168210255048293955e-01
5380 1.840800000000000214e+00 1.057288607713144785e-01
5381 1.854400000000000048e+00 1.245897588086597590e-01
5382 1.855600000000000138e+00 1.191256815300546501e-01
5383 1.806800000000000184e+00 1.170433765746699967e-01
5384 1.837999999999999856e+00 1.371728836177179833e-01
5385 1.856599999999999806e+00 1.176532532486883748e-01
5386 1.868000000000000327e+00 1.165555661476533889e-01
5387 1.884600000000000053e+00 1.394548242263422000e-01
5388 1.867600000000000149e+00 1.191498552244189407e-01
5389 1.878200000000000092e+00 1.213722867873881645e-01
5390 1.823199999999999932e+00 1.278556686267761644e-01
5391 1.799399999999999888e+00 1.231284207646633766e-01
5392 1.836399999999999810e+00 1.139587995724770791e-01
5393 1.841600000000000126e+00 1.276891851332758454e-01
5394 1.842799999999999994e+00 1.211000908339874005e-01
5395 1.834799999999999986e+00 1.185878239955519275e-01
5396 1.845399999999999707e+00 1.182003722498368298e-01
5397 1.815000000000000169e+00 1.357918996111329157e-01
5398 1.839999999999999858e+00 1.252648394402834653e-01
5399 1.822799999999999754e+00 1.128767115041893615e-01
5400 1.837400000000000144e+00 1.216567630672459044e-01
5401 1.849200000000000177e+00 1.451028325016434362e-01
5402 1.814599999999999991e+00 1.011575404999548455e-01
5403 1.841599999999999682e+00 1.218456728817236129e-01
5404 1.841400000000000148e+00 9.015657491275939905e-02
5405 1.787000000000000144e+00 1.039049565708970169e-01
5406 1.763200000000000101e+00 8.345844474946798042e-02
5407 1.779199999999999893e+00 1.050201504474260333e-01
5408 1.761999999999999789e+00 9.756351777175729934e-02
5409 1.815800000000000081e+00 1.059386237403526082e-01
5410 1.805399999999999894e+00 1.024236691395109117e-01
5411 1.804599999999999982e+00 1.002626949567983483e-01
5412 1.778600000000000181e+00 8.247889426998884776e-02
5413 1.763599999999999834e+00 7.698498554913160707e-02
5414 1.754999999999999671e+00 1.124821763658581109e-01
5415 1.782000000000000028e+00 8.343476493644604031e-02
5416 1.773600000000000065e+00 9.631473407532199771e-02
5417 1.811800000000000299e+00 9.898379665379582193e-02
5418 1.813799999999999857e+00 1.013001085882932473e-01
5419 1.795799999999999841e+00 1.043832936824662661e-01
5420 1.808400000000000007e+00 9.004603267218387608e-02
5421 1.797200000000000131e+00 1.077487447722710046e-01
5422 1.786000000000000032e+00 1.134389703761453927e-01
5423 1.800799999999999956e+00 9.462786059084286883e-02
5424 1.806599999999999984e+00 9.397855074430544464e-02
5425 1.784599999999999964e+00 1.090873411537745669e-01
5426 1.803199999999999914e+00 1.120679793696665455e-01
5427 1.788800000000000168e+00 1.148454265523882190e-01
5428 1.798999999999999932e+00 1.115616421535645525e-01
5429 1.798799999999999955e+00 1.114423258910186426e-01
5430 1.771999999999999797e+00 7.754998388136516430e-02
5431 1.825599999999999667e+00 9.269243766349011260e-02
5432 1.789999999999999813e+00 7.872636153157339112e-02
5433 1.794999999999999929e+00 9.192388155425115781e-02
5434 1.757199999999999873e+00 8.679234989329413785e-02
5435 1.784000000000000030e+00 8.949860334105780302e-02
5436 1.798000000000000043e+00 1.052680388342064483e-01
5437 1.765599999999999836e+00 1.085145520195333196e-01
5438 1.770000000000000018e+00 9.417133321770483623e-02
5439 1.752799999999999914e+00 8.075810795208118731e-02
5440 1.792600000000000193e+00 7.809153603304265501e-02
5441 1.771000000000000130e+00 1.094886295466337423e-01
5442 1.790399999999999991e+00 1.050872399485303643e-01
5443 1.736000000000000210e+00 8.597255375990645043e-02
5444 1.780799999999999939e+00 8.872988222690258997e-02
5445 1.758599999999999941e+00 9.959020032111591536e-02
5446 1.735600000000000254e+00 8.929976483731634496e-02
5447 1.769400000000000306e+00 8.583360647205734439e-02
5448 1.706800000000000095e+00 9.417107836273300170e-02
5449 1.705799999999999983e+00 9.900076767379127618e-02
5450 1.731600000000000250e+00 9.872004862235429778e-02
5451 1.744999999999999885e+00 9.643318930741634487e-02
5452 1.711199999999999832e+00 8.230742372350140224e-02
5453 1.702799999999999869e+00 1.012546887803226631e-01
5454 1.700999999999999845e+00 1.025498902973572130e-01
5455 1.758599999999999941e+00 1.172592341779529063e-01
5456 1.760199999999999987e+00 1.127859565726159058e-01
5457 1.709600000000000009e+00 9.722699213695752685e-02
5458 1.748799999999999910e+00 9.641012394971804067e-02
5459 1.751800000000000024e+00 9.707374516314903889e-02
5460 1.713400000000000034e+00 9.925063223979983806e-02
5461 1.731999999999999984e+00 1.018045185637651145e-01
5462 1.703200000000000047e+00 1.022246154309224830e-01
5463 1.696600000000000108e+00 7.557332862855783984e-02
5464 1.666199999999999903e+00 7.618314774279152934e-02
5465 1.682199999999999918e+00 7.526773545152000422e-02
5466 1.696999999999999842e+00 6.543454745010468532e-02
5467 1.705000000000000071e+00 7.876699816547538813e-02
5468 1.709600000000000009e+00 6.787435450890121069e-02
5469 1.701400000000000023e+00 6.602460147551061920e-02
5470 1.732600000000000140e+00 5.925173415183730002e-02
5471 1.676200000000000134e+00 6.448528514320146787e-02
5472 1.681400000000000006e+00 7.688255979089145264e-02
5473 1.693400000000000016e+00 6.827098944646987910e-02
5474 1.687400000000000233e+00 7.516520471601204068e-02
5475 1.671399999999999775e+00 6.489166356320355544e-02
5476 1.718200000000000172e+00 7.183837414641285057e-02
5477 1.746199999999999974e+00 6.983431821103429360e-02
5478 1.776000000000000245e+00 8.964507794631004778e-02
5479 1.705600000000000005e+00 8.754363483429275505e-02
5480 1.681800000000000184e+00 7.773256717747070721e-02
5481 1.695200000000000262e+00 7.150742618777439219e-02
5482 1.713799999999999768e+00 6.518490622835933224e-02
5483 1.708799999999999653e+00 8.390537527477008595e-02
5484 1.714400000000000146e+00 5.620576482888563902e-02
5485 1.702199999999999935e+00 6.819290285652898631e-02
5486 1.650200000000000333e+00 7.490815709921047616e-02
5487 1.656400000000000095e+00 7.861277249913017906e-02
5488 1.706799999999999873e+00 7.537660114385633103e-02
5489 1.694600000000000106e+00 7.495790818852939019e-02
5490 1.697999999999999954e+00 8.315479541193036839e-02
5491 1.700199999999999934e+00 9.476471917332947303e-02
5492 1.674600000000000311e+00 7.449595962198216070e-02
5493 1.686599999999999877e+00 8.413541465993974733e-02
5494 1.696399999999999908e+00 9.393810728346617400e-02
5495 1.664800000000000058e+00 9.144589657278230643e-02
5496 1.728199999999999958e+00 1.106249158191770221e-01
5497 1.723799999999999999e+00 1.069719215495356229e-01
5498 1.726800000000000113e+00 1.123641935849672702e-01
5499 1.757800000000000251e+00 1.020444608981791040e-01
5500 1.694999999999999840e+00 9.618690139514841919e-02
5501 1.704999999999999627e+00 8.617238536793560277e-02
5502 1.745199999999999863e+00 7.751820431356755414e-02
5503 1.730999999999999872e+00 7.767419133792123620e-02
5504 1.732799999999999896e+00 8.012560140179914026e-02
5505 1.715799999999999770e+00 9.602682958423648663e-02
5506 1.716199999999999948e+00 9.023054915049558145e-02
5507 1.707199999999999829e+00 7.202244094724918888e-02
5508 1.712199999999999944e+00 8.222038676630023801e-02
5509 1.731400000000000050e+00 9.484454649583180796e-02
5510 1.736400000000000166e+00 9.350747563697782427e-02
5511 1.754000000000000004e+00 9.193127868141505454e-02
5512 1.765200000000000102e+00 8.386961309079703220e-02
5513 1.761399999999999633e+00 1.100681970416523409e-01
5514 1.753399999999999848e+00 9.863978913197248011e-02
5515 1.782000000000000028e+00 9.943802089744141481e-02
5516 1.745999999999999996e+00 9.591704749417588605e-02
5517 1.710800000000000098e+00 8.914724897606207676e-02
5518 1.739599999999999813e+00 9.461484027360608784e-02
5519 1.737200000000000077e+00 9.435015633267386514e-02
5520 1.733000000000000096e+00 8.741533046325453138e-02
5521 1.769000000000000128e+00 1.085924490929272429e-01
5522 1.768800000000000150e+00 8.834948783099989822e-02
5523 1.741999999999999771e+00 5.759097151463934972e-02
5524 1.752799999999999914e+00 7.753419890603112374e-02
5525 1.762799999999999923e+00 8.597739237729883077e-02
5526 1.750599999999999934e+00 8.008325667703582174e-02
5527 1.757600000000000051e+00 8.568248362413406760e-02
5528 1.705000000000000071e+00 8.840497723544755992e-02
5529 1.697200000000000042e+00 9.015914817698755801e-02
5530 1.765000000000000124e+00 8.650734072898090543e-02
5531 1.760000000000000231e+00 9.156331142985162097e-02
5532 1.753800000000000026e+00 9.819588586086486215e-02
5533 1.787600000000000078e+00 8.434481608255485485e-02
5534 1.773000000000000131e+00 1.063334378264898933e-01
5535 1.761400000000000077e+00 9.285196820746448310e-02
5536 1.721599999999999797e+00 1.117706938334016020e-01
5537 1.753600000000000048e+00 8.351363960455798763e-02
5538 1.704400000000000137e+00 9.058679815513957789e-02
5539 1.725000000000000089e+00 1.183449196205734744e-01
5540 1.728399999999999936e+00 1.057985255095740956e-01
5541 1.746999999999999886e+00 8.954775262394919222e-02
5542 1.743999999999999773e+00 1.116139776192928146e-01
5543 1.720000000000000195e+00 1.033456336765129074e-01
5544 1.767000000000000126e+00 1.147536491794487468e-01
5545 1.726400000000000379e+00 1.009913263602374711e-01
5546 1.735200000000000076e+00 9.183959930226176516e-02
5547 1.740800000000000125e+00 8.159480375612158942e-02
5548 1.741000000000000103e+00 9.937041813336600082e-02
5549 1.748399999999999732e+00 1.189802000334509585e-01
5550 1.690599999999999881e+00 9.251620398611258567e-02
5551 1.715000000000000302e+00 9.634977944966974239e-02
5552 1.712999999999999856e+00 9.052159963235292817e-02
5553 1.735599999999999810e+00 8.106126078466825702e-02
5554 1.732399999999999718e+00 7.664912263033414608e-02
5555 1.728199999999999958e+00 7.544926772341796484e-02
5556 1.743800000000000239e+00 7.630853163310116760e-02
5557 1.724800000000000111e+00 8.545286420009567951e-02
5558 1.761400000000000077e+00 8.396122914774413470e-02
5559 1.770399999999999974e+00 9.997583708076662745e-02
5560 1.725999999999999757e+00 7.415659107591178467e-02
5561 1.749800000000000022e+00 8.144367378747104091e-02
5562 1.767800000000000038e+00 7.909103615454785019e-02
5563 1.764199999999999990e+00 8.430297740886735780e-02
5564 1.795599999999999863e+00 9.095651708371425836e-02
5565 1.784400000000000208e+00 8.476537028763575510e-02
5566 1.763599999999999834e+00 8.664899306974087334e-02
5567 1.799000000000000155e+00 8.627259124426482628e-02
5568 1.818400000000000016e+00 7.873733548958838924e-02
5569 1.853999999999999870e+00 9.259460027453007835e-02
5570 1.833200000000000163e+00 1.006448806447699795e-01
5571 1.787400000000000322e+00 1.033056048818262462e-01
5572 1.780200000000000005e+00 8.799745450863906415e-02
5573 1.814599999999999991e+00 9.715249868119707477e-02
5574 1.773800000000000043e+00 8.999795553233416734e-02
5575 1.788599999999999968e+00 9.567678924378682226e-02
5576 1.785599999999999854e+00 8.077108393478449333e-02
5577 1.754000000000000004e+00 8.446916597196874044e-02
5578 1.745199999999999863e+00 8.391014241437087795e-02
5579 1.760399999999999965e+00 7.734680342457599111e-02
5580 1.743999999999999773e+00 8.023415731469980827e-02
5581 1.760800000000000143e+00 8.488835020189754166e-02
5582 1.744399999999999951e+00 9.615304467358273821e-02
5583 1.763599999999999834e+00 8.366533332270900680e-02
5584 1.781400000000000095e+00 9.530943290147102231e-02
5585 1.790200000000000014e+00 9.549592661469910593e-02
5586 1.747599999999999820e+00 7.580638495535849120e-02
5587 1.771800000000000042e+00 9.851148156433341130e-02
5588 1.789799999999999613e+00 9.314736711254914536e-02
5589 1.762199999999999989e+00 8.442483047066190460e-02
5590 1.785200000000000120e+00 8.533529164419607904e-02
5591 1.752399999999999736e+00 7.713655423986737203e-02
5592 1.740200000000000191e+00 7.381566229466481055e-02
5593 1.764600000000000168e+00 7.887438113861811040e-02
5594 1.721200000000000285e+00 7.301583389923035905e-02
5595 1.806999999999999940e+00 8.465789980858254293e-02
5596 1.790200000000000014e+00 8.163254253053742193e-02
5597 1.799200000000000133e+00 7.863759914951626295e-02
5598 1.774199999999999999e+00 6.768657178495594839e-02
5599 1.806000000000000272e+00 7.587199746942213663e-02
5600 1.770799999999999930e+00 8.596110748472240992e-02
5601 1.796799999999999953e+00 7.094978505957576231e-02
5602 1.802599999999999980e+00 6.963539329967194380e-02
5603 1.804800000000000182e+00 6.820287383974373008e-02
5604 1.784400000000000208e+00 6.088848823874673521e-02
5605 1.811799999999999855e+00 6.237204502018513230e-02
5606 1.812600000000000211e+00 7.133952621093023194e-02
5607 1.809799999999999853e+00 7.915422919844526672e-02
5608 1.848199999999999843e+00 8.727217196793031484e-02
5609 1.811399999999999677e+00 9.174512521109770558e-02
5610 1.826999999999999957e+00 8.063944444253072497e-02
5611 1.806400000000000006e+00 8.516177546293876577e-02
5612 1.805000000000000160e+00 9.834673355023033914e-02
5613 1.808800000000000185e+00 8.743381496880936465e-02
5614 1.754599999999999937e+00 8.687029411714916605e-02
5615 1.765799999999999814e+00 8.218437807758843805e-02
5616 1.742799999999999683e+00 7.447544561800216456e-02
5617 1.780399999999999761e+00 6.849910948326264071e-02
5618 1.799800000000000066e+00 9.273678881652092088e-02
5619 1.781799999999999828e+00 8.523398383274127799e-02
5620 1.771999999999999797e+00 6.582096930310279981e-02
5621 1.762999999999999901e+00 7.716061171349020142e-02
5622 1.782999999999999918e+00 8.569013945606576699e-02
5623 1.786799999999999944e+00 8.885241696206128137e-02
5624 1.786199999999999788e+00 9.047271411867777169e-02
5625 1.775199999999999889e+00 7.279087854944463198e-02
5626 1.853399999999999936e+00 8.877143684767077603e-02
5627 1.836799999999999766e+00 1.100492253493862704e-01
5628 1.788599999999999968e+00 9.460215642362491961e-02
5629 1.800199999999999800e+00 9.518714198882113897e-02
5630 1.789600000000000080e+00 1.039332862946226593e-01
5631 1.808599999999999763e+00 9.569058469880931117e-02
5632 1.791799999999999837e+00 1.098902725449345252e-01
5633 1.769800000000000040e+00 9.537941077612085983e-02
5634 1.780600000000000183e+00 9.069271194533767844e-02
5635 1.754000000000000004e+00 9.157597938324220366e-02
5636 1.809600000000000097e+00 8.803662874054185572e-02
5637 1.838400000000000034e+00 8.952344944203166621e-02
5638 1.803199999999999692e+00 7.653307781606594196e-02
5639 1.788399999999999990e+00 8.813471506733314143e-02
5640 1.830000000000000071e+00 8.184961820314130831e-02
5641 1.840999999999999970e+00 8.583658893502234266e-02
5642 1.817400000000000349e+00 7.122055882959642259e-02
5643 1.821800000000000086e+00 7.893612607672108317e-02
5644 1.832000000000000073e+00 9.962208590468275837e-02
5645 1.842999999999999972e+00 9.729830419899415661e-02
5646 1.832799999999999985e+00 1.014433437934692955e-01
5647 1.858200000000000074e+00 9.136493857054790724e-02
5648 1.858800000000000008e+00 1.056308288332530598e-01
5649 1.854800000000000226e+00 9.352749328406058382e-02
5650 1.834799999999999986e+00 8.416526599494589256e-02
5651 1.840800000000000214e+00 7.680958273548946225e-02
5652 1.829599999999999893e+00 8.614527265033172787e-02
5653 1.839199999999999946e+00 9.819547851097831792e-02
5654 1.810999999999999943e+00 8.928919307508603742e-02
5655 1.834799999999999986e+00 8.562214666778683592e-02
5656 1.776600000000000179e+00 7.652952371470764237e-02
5657 1.792800000000000171e+00 6.844641699899274567e-02
5658 1.781800000000000050e+00 8.213228354307455792e-02
5659 1.801400000000000334e+00 8.142756290102262651e-02
5660 1.816799999999999971e+00 6.406209487676782499e-02
5661 1.821400000000000130e+00 8.285389550286698102e-02
5662 1.776200000000000001e+00 7.461817472975336429e-02
5663 1.790399999999999991e+00 7.836662554940082570e-02
5664 1.843399999999999705e+00 7.320142075123950431e-02
5665 1.806200000000000028e+00 9.980677331724534251e-02
5666 1.813200000000000145e+00 9.544648762526569685e-02
5667 1.809999999999999831e+00 8.669440581721520045e-02
5668 1.798999999999999932e+00 8.813761966379622670e-02
5669 1.815399999999999903e+00 7.350678880212357935e-02
5670 1.846799999999999997e+00 9.625025714251364550e-02
5671 1.794600000000000195e+00 8.432157493785324975e-02
5672 1.837199999999999944e+00 8.620412983146459596e-02
5673 1.814000000000000057e+00 8.902089642325555774e-02
5674 1.805000000000000160e+00 8.175524448009437173e-02
5675 1.784799999999999942e+00 8.365232812062076140e-02
5676 1.766400000000000192e+00 9.119149083110769660e-02
5677 1.815800000000000081e+00 7.601178855940700363e-02
5678 1.818200000000000260e+00 8.515980272405522522e-02
5679 1.805600000000000094e+00 7.170528571869717871e-02
5680 1.801200000000000134e+00 8.767503635585216504e-02
5681 1.814799999999999969e+00 9.993253724388270753e-02
5682 1.803199999999999914e+00 1.055713597525389374e-01
5683 1.810400000000000231e+00 9.385290618835413767e-02
5684 1.790399999999999991e+00 8.951049100524473279e-02
5685 1.819599999999999884e+00 7.726401490991778587e-02
5686 1.805800000000000072e+00 8.988143301038319100e-02
5687 1.793800000000000283e+00 7.650432667503191675e-02
5688 1.838600000000000012e+00 1.011061224654570267e-01
5689 1.804599999999999982e+00 8.309878458798297673e-02
5690 1.816400000000000237e+00 9.298455785774326077e-02
5691 1.825600000000000112e+00 8.804616970658063480e-02
5692 1.771399999999999864e+00 9.248896150352210743e-02
5693 1.821200000000000374e+00 1.104892392950553304e-01
5694 1.857200000000000184e+00 1.120169272922624248e-01
5695 1.790999999999999925e+00 9.561966324977307086e-02
5696 1.803000000000000158e+00 9.140196934421053465e-02
5697 1.804599999999999982e+00 1.153466427773258141e-01
5698 1.820399999999999796e+00 1.164362830049121417e-01
5699 1.848400000000000265e+00 1.030877684305951114e-01
5700 1.796799999999999953e+00 9.116332595951071038e-02
5701 1.842400000000000038e+00 1.125044354681183356e-01
5702 1.824200000000000044e+00 7.855413420056263363e-02
5703 1.814999999999999947e+00 9.175053133361135704e-02
5704 1.839399999999999924e+00 8.262861489823000727e-02
5705 1.845199999999999729e+00 1.046229038021789792e-01
5706 1.877399999999999736e+00 1.257866765599600367e-01
5707 1.844599999999999795e+00 1.054649135968925150e-01
5708 1.832400000000000251e+00 1.104118109624147165e-01
5709 1.823999999999999844e+00 1.015515632572930871e-01
5710 1.867599999999999927e+00 1.091716446702164361e-01
5711 1.833800000000000097e+00 1.088074997415160172e-01
5712 1.800399999999999778e+00 8.200029268240448255e-02
5713 1.815800000000000081e+00 9.400399991489720442e-02
5714 1.864600000000000035e+00 9.674940826692428331e-02
5715 1.838800000000000212e+00 1.022109191818564855e-01
5716 1.881000000000000227e+00 9.028311026986166055e-02
5717 1.852600000000000247e+00 1.014028007502751211e-01
5718 1.846000000000000085e+00 1.139445479169582803e-01
5719 1.861799999999999899e+00 1.132446555030302421e-01
5720 1.830399999999999805e+00 1.131440144240957874e-01
5721 1.851600000000000135e+00 1.010922746801159039e-01
5722 1.808999999999999941e+00 9.896585269677614372e-02
5723 1.871199999999999530e+00 9.603724277591481340e-02
5724 1.845400000000000151e+00 9.898145280808921809e-02
5725 1.880000000000000115e+00 1.090460453203140889e-01
5726 1.884799999999999809e+00 1.081134219234595878e-01
5727 1.852800000000000225e+00 8.980440969128411499e-02
5728 1.820599999999999996e+00 9.801330521924049577e-02
5729 1.821000000000000174e+00 8.817800179183016285e-02
5730 1.857799999999999896e+00 8.882540177224078348e-02
5731 1.839799999999999880e+00 7.258451625519037054e-02
5732 1.826200000000000045e+00 9.017822353539682589e-02
5733 1.891400000000000192e+00 1.178672473590521991e-01
5734 1.899800000000000155e+00 8.972642865956492741e-02
5735 1.865200000000000191e+00 9.654072715698795715e-02
5736 1.883000000000000229e+00 8.342325814783307925e-02
5737 1.881399999999999961e+00 8.517868277920245812e-02
5738 1.859400000000000164e+00 8.815195970595321451e-02
5739 1.911399999999999766e+00 9.371898420277506581e-02
5740 1.889799999999999924e+00 9.096346519345004100e-02
5741 1.846000000000000085e+00 9.534568684528944849e-02
5742 1.814799999999999969e+00 1.011922526678796785e-01
5743 1.839800000000000324e+00 9.537689447659743192e-02
5744 1.859599999999999920e+00 1.121379864274367893e-01
5745 1.853800000000000114e+00 9.884428157460602160e-02
5746 1.848800000000000221e+00 9.108650833136593128e-02
5747 1.836399999999999810e+00 9.093232648513950578e-02
5748 1.828399999999999803e+00 8.721403556767683141e-02
5749 1.832999999999999741e+00 9.570120166434692432e-02
5750 1.817600000000000104e+00 1.042437911820171675e-01
5751 1.818000000000000060e+00 9.611368268878263399e-02
5752 1.814200000000000257e+00 8.526260610607676316e-02
5753 1.823400000000000132e+00 9.016722242589045311e-02
5754 1.812200000000000033e+00 8.934848627704893020e-02
5755 1.821600000000000108e+00 8.323489652783860882e-02
5756 1.834000000000000075e+00 9.752743203837575814e-02
5757 1.865599999999999925e+00 8.313776518526344583e-02
5758 1.827800000000000313e+00 8.958142664637576413e-02
5759 1.806999999999999940e+00 9.152005244753741442e-02
5760 1.831799999999999873e+00 1.047734317467935161e-01
5761 1.811800000000000299e+00 8.685500561280276588e-02
5762 1.840599999999999792e+00 8.320749966198960623e-02
5763 1.828200000000000047e+00 1.083023176113973862e-01
5764 1.844600000000000239e+00 9.764859445993068210e-02
5765 1.860200000000000076e+00 8.431626177671780464e-02
5766 1.824999999999999956e+00 6.977392062941571715e-02
5767 1.824000000000000288e+00 1.009724714959478326e-01
5768 1.811599999999999877e+00 9.264884241046941749e-02
5769 1.785800000000000054e+00 7.040306811496215011e-02
5770 1.803399999999999892e+00 8.611369229106365097e-02
5771 1.806199999999999806e+00 8.448971535044956516e-02
5772 1.831599999999999895e+00 9.623371550553372344e-02
5773 1.843800000000000328e+00 8.754856937723198840e-02
5774 1.807199999999999918e+00 1.007354555258474782e-01
5775 1.836200000000000276e+00 8.875963046340380747e-02
5776 1.826200000000000045e+00 7.623406062909152126e-02
5777 1.834799999999999986e+00 7.885145528143407134e-02
5778 1.820199999999999818e+00 8.779494290675286805e-02
5779 1.853999999999999870e+00 1.153689732987166622e-01
5780 1.806999999999999940e+00 8.858487455542284061e-02
5781 1.809199999999999919e+00 5.458453993577302293e-02
5782 1.838600000000000012e+00 7.656557973397706829e-02
5783 1.810400000000000009e+00 7.241635174461638624e-02
5784 1.823400000000000132e+00 7.814171741138022098e-02
5785 1.908800000000000052e+00 8.812282337737484261e-02
5786 1.875000000000000000e+00 1.004764649059668863e-01
5787 1.859599999999999920e+00 9.000737747540474287e-02
5788 1.822599999999999998e+00 8.576227608919900769e-02
5789 1.835399999999999920e+00 7.043499130403861608e-02
5790 1.818799999999999972e+00 8.668997635251723954e-02
5791 1.861400000000000166e+00 8.325027327282477629e-02
5792 1.860200000000000076e+00 9.322634820693125046e-02
5793 1.809600000000000097e+00 8.719201798329936914e-02
5794 1.835999999999999854e+00 8.135404107971526411e-02
5795 1.814200000000000035e+00 9.713882848789150148e-02
5796 1.807799999999999851e+00 8.976698725032493387e-02
5797 1.817200000000000149e+00 8.625793876507831248e-02
5798 1.828000000000000069e+00 8.585522698123859708e-02
5799 1.818400000000000016e+00 7.661884885587880167e-02
5800 1.816399999999999793e+00 8.434386758976614162e-02
5801 1.816000000000000059e+00 5.082125539574950529e-02
5802 1.792800000000000171e+00 7.141786891247874081e-02
5803 1.810400000000000231e+00 6.522306340551629888e-02
5804 1.841799999999999882e+00 8.095796440128669169e-02
5805 1.802599999999999980e+00 6.148664895731432295e-02
5806 1.778400000000000203e+00 8.544406357377906658e-02
5807 1.803000000000000158e+00 9.251464748892468393e-02
5808 1.817199999999999704e+00 9.897773487002013704e-02
5809 1.768799999999999928e+00 8.675270600966865364e-02
5810 1.803999999999999826e+00 8.207167599117248802e-02
5811 1.812799999999999967e+00 9.191448199277411912e-02
5812 1.823799999999999866e+00 8.264255562360109386e-02
5813 1.797200000000000131e+00 8.215955209225520028e-02
5814 1.835199999999999942e+00 6.312108997791467113e-02
5815 1.820800000000000196e+00 9.720304521978725965e-02
5816 1.815399999999999903e+00 7.104961646624140259e-02
5817 1.805199999999999916e+00 7.732032074429075197e-02
5818 1.832999999999999741e+00 7.625273765577207652e-02
5819 1.806800000000000184e+00 8.590338759327247053e-02
5820 1.798000000000000043e+00 8.087372873807661955e-02
5821 1.775800000000000267e+00 8.615864437187949199e-02
5822 1.747400000000000064e+00 9.629396658150496391e-02
5823 1.774000000000000243e+00 8.858848683660872081e-02
5824 1.771000000000000130e+00 1.031608452854085450e-01
5825 1.795800000000000285e+00 8.534325983931008441e-02
5826 1.797399999999999665e+00 1.115493074832829418e-01
5827 1.768400000000000194e+00 9.677710473040612715e-02
5828 1.747400000000000064e+00 9.836568507360682334e-02
5829 1.726999999999999869e+00 9.697381089758201622e-02
5830 1.736799999999999899e+00 6.752741665427457185e-02
5831 1.800399999999999778e+00 7.175212888827760260e-02
5832 1.798599999999999977e+00 9.733883089497222252e-02
5833 1.809799999999999853e+00 9.782040686891461945e-02
5834 1.816000000000000059e+00 1.214377206637212991e-01
5835 1.815599999999999881e+00 1.030081938488390247e-01
5836 1.803000000000000158e+00 1.145177715466031976e-01
5837 1.847200000000000175e+00 1.000717342709718100e-01
5838 1.825800000000000312e+00 9.166303507957830610e-02
5839 1.852600000000000025e+00 1.160515747415777343e-01
5840 1.837600000000000122e+00 9.134094372186003785e-02
5841 1.883599999999999941e+00 1.109232527471133573e-01
5842 1.813799999999999857e+00 1.033786825220750910e-01
5843 1.759199999999999875e+00 1.082077261566843918e-01
5844 1.806400000000000006e+00 9.114586112380529404e-02
5845 1.816999999999999726e+00 1.007583247181094988e-01
5846 1.818199999999999816e+00 9.450900486197071071e-02
5847 1.789600000000000080e+00 7.581166137211346745e-02
5848 1.840400000000000036e+00 1.001033865561000991e-01
5849 1.811999999999999833e+00 1.125461683043896266e-01
5850 1.838400000000000034e+00 9.211149765365882203e-02
5851 1.869000000000000217e+00 8.949100513459440354e-02
5852 1.887000000000000011e+00 1.223947711301426877e-01
5853 1.865199999999999747e+00 1.025129845434225723e-01
5854 1.846000000000000085e+00 1.156297539563239107e-01
5855 1.860000000000000098e+00 1.138142346106145175e-01
5856 1.842000000000000082e+00 1.123782897182547813e-01
5857 1.892800000000000038e+00 1.126358379912894420e-01
5858 1.863599999999999923e+00 1.036411501287013148e-01
5859 1.889799999999999924e+00 1.220217685497140686e-01
5860 1.875200000000000200e+00 1.132817372748140677e-01
5861 1.872800000000000242e+00 1.107506749415099467e-01
5862 1.920400000000000107e+00 1.170738570305087239e-01
5863 1.865599999999999925e+00 9.150589052077467977e-02
5864 1.892599999999999838e+00 1.040778939064391090e-01
5865 1.883400000000000407e+00 1.014118730721407929e-01
5866 1.884599999999999609e+00 9.896003233629220575e-02
5867 1.889799999999999924e+00 9.845258757391807392e-02
5868 1.862800000000000011e+00 1.074811239241570265e-01
5869 1.850600000000000023e+00 1.042226846708527582e-01
5870 1.913799999999999724e+00 1.190453359019159607e-01
5871 1.925999999999999712e+00 1.228631759316028554e-01
5872 1.894200000000000106e+00 1.093037602280910042e-01
5873 1.838199999999999834e+00 1.190540717489326356e-01
5874 1.885800000000000143e+00 1.119904995970640305e-01
5875 1.898600000000000065e+00 1.242753716550467763e-01
5876 1.839199999999999946e+00 1.297238297307013455e-01
5877 1.847200000000000175e+00 1.212539154006995051e-01
5878 1.871799999999999908e+00 1.209229175962935887e-01
5879 1.852799999999999780e+00 1.422584689921833623e-01
5880 1.872200000000000086e+00 1.186738050287425433e-01
5881 1.869600000000000151e+00 1.151741637694843612e-01
5882 1.982199999999999962e+00 1.314197549837922696e-01
5883 2.009400000000000297e+00 1.269527786226044008e-01
5884 1.968599999999999905e+00 1.324110569401211190e-01
5885 1.958599999999999897e+00 1.271866659677813871e-01
5886 1.938200000000000145e+00 1.322677284903615580e-01
5887 1.917600000000000193e+00 1.237221402983314233e-01
5888 1.878399999999999848e+00 1.168700474886529700e-01
5889 1.886200000000000099e+00 1.216422295093278622e-01
5890 1.899399999999999977e+00 1.214991687214361099e-01
5891 1.904800000000000271e+00 1.192970745659757970e-01
5892 1.891599999999999948e+00 1.182842677620316030e-01
5893 1.939599999999999991e+00 1.247719840348785886e-01
5894 1.899999999999999911e+00 1.219901635378852628e-01
5895 1.941599999999999993e+00 1.171213387901624131e-01
5896 1.913000000000000256e+00 1.367704646478909991e-01
5897 1.919999999999999929e+00 1.187451051622760989e-01
5898 1.920000000000000373e+00 1.136475252700207411e-01
5899 1.875399999999999734e+00 9.329034247980873273e-02
5900 1.919999999999999929e+00 9.554935897220873109e-02
5901 1.927400000000000002e+00 1.137212732957206818e-01
5902 1.880599999999999827e+00 1.253655774126215539e-01
5903 1.890200000000000102e+00 1.136110558000408832e-01
5904 1.919399999999999995e+00 1.113224505659123342e-01
5905 1.914000000000000146e+00 9.392252126087760611e-02
5906 1.926599999999999868e+00 1.070807545733592214e-01
5907 1.866000000000000103e+00 1.133511358566820781e-01
5908 1.900600000000000067e+00 1.042806214020610689e-01
5909 1.913399999999999990e+00 9.816907863477174201e-02
5910 1.885199999999999987e+00 1.054136234079826734e-01
5911 1.884199999999999875e+00 1.024989365798494173e-01
5912 1.882399999999999851e+00 1.084754718818959629e-01
5913 1.905599999999999739e+00 1.029273918837934898e-01
5914 1.879800000000000137e+00 9.935568428630542348e-02
5915 1.913399999999999990e+00 1.096786579057201783e-01
5916 1.896999999999999797e+00 1.125084885686408603e-01
5917 1.901400000000000201e+00 1.216284835061261366e-01
5918 1.911200000000000232e+00 1.007755525908937411e-01
5919 1.909599999999999964e+00 1.188473306389335876e-01
5920 1.905999999999999917e+00 1.295188017239196077e-01
5921 1.901999999999999913e+00 1.122864194816096256e-01
5922 1.880199999999999871e+00 9.615129744314426796e-02
5923 1.867600000000000149e+00 1.029608080776369672e-01
5924 1.852999999999999758e+00 1.115150214096737313e-01
5925 1.852600000000000025e+00 1.074819426694549745e-01
5926 1.923200000000000021e+00 9.800302036161949448e-02
5927 1.924600000000000311e+00 8.348202201671929557e-02
5928 1.921999999999999931e+00 1.145547903843396470e-01
5929 1.899000000000000243e+00 1.123142021295615162e-01
5930 1.937599999999999767e+00 1.076418505972467632e-01
5931 1.907999999999999918e+00 9.074315401174898321e-02
5932 1.943000000000000060e+00 1.114113100183280053e-01
5933 1.971799999999999997e+00 9.448953381195185353e-02
5934 1.957000000000000073e+00 1.148633971289374778e-01
5935 1.926399999999999890e+00 1.074290835854052883e-01
5936 1.938400000000000123e+00 1.045625554393158213e-01
5937 1.934799999999999853e+00 1.032764832863706517e-01
5938 1.949000000000000288e+00 1.254103663976786631e-01
5939 1.950199999999999934e+00 1.286357337601025941e-01
5940 1.898399999999999865e+00 1.208001986753333007e-01
5941 1.860999999999999988e+00 1.114012567254068359e-01
5942 1.879799999999999915e+00 9.895914308440634244e-02
5943 1.937399999999999789e+00 1.137205698191844638e-01
5944 1.889399999999999746e+00 9.579920667729978356e-02
5945 1.885599999999999721e+00 1.048322851033974268e-01
5946 1.932999999999999829e+00 1.304340446355934935e-01
5947 1.837600000000000122e+00 1.198234033901557777e-01
5948 1.889399999999999746e+00 1.177202106691964956e-01
5949 1.900399999999999867e+00 1.100972660877644199e-01
5950 1.875200000000000200e+00 1.192058387831737148e-01
5951 1.916799999999999837e+00 1.101632969731752426e-01
5952 1.931599999999999984e+00 9.743617398071413582e-02
5953 1.889600000000000168e+00 1.134183759361770960e-01
5954 1.928800000000000070e+00 9.709022607863264376e-02
5955 1.892399999999999860e+00 1.197683096649526935e-01
5956 1.950999999999999845e+00 1.267315272534818293e-01
5957 1.931199999999999806e+00 1.157692187068738998e-01
5958 1.942200000000000149e+00 1.348493678146100716e-01
5959 1.922800000000000065e+00 1.235334448641338262e-01
5960 1.909400000000000208e+00 1.204978340054293079e-01
5961 1.927199999999999802e+00 1.219706194130373289e-01
5962 1.912000000000000144e+00 1.211798663144996457e-01
5963 1.935799999999999965e+00 1.037806918458342026e-01
5964 1.910800000000000054e+00 9.574858745694370121e-02
5965 1.907200000000000006e+00 1.055641605849257786e-01
5966 1.918800000000000283e+00 8.962606763659780595e-02
5967 1.886799999999999811e+00 8.779995444190162590e-02
5968 1.904200000000000115e+00 1.069790259817315903e-01
5969 1.895599999999999952e+00 8.741652017782453044e-02
5970 1.926200000000000134e+00 9.025093905328633592e-02
5971 1.902200000000000113e+00 9.398782899929120083e-02
5972 1.942399999999999904e+00 1.097184031965467710e-01
5973 1.898800000000000043e+00 1.030174354175058815e-01
5974 1.929400000000000004e+00 1.056487008912082998e-01
5975 1.915599999999999969e+00 1.020845140067777324e-01
5976 1.895799999999999930e+00 1.001132958202855389e-01
5977 1.943200000000000260e+00 9.356469419604805660e-02
5978 1.890000000000000124e+00 1.005166652849168313e-01
5979 1.928000000000000158e+00 8.871752927127758703e-02
5980 1.913399999999999990e+00 9.145954296846230125e-02
5981 1.955600000000000005e+00 9.808225119765555389e-02
5982 1.943799999999999972e+00 9.850498464544828192e-02
5983 1.918999999999999817e+00 1.050135229387148539e-01
5984 1.934400000000000119e+00 1.097912929152398687e-01
5985 1.955399999999999805e+00 8.893710136945100209e-02
5986 1.937799999999999967e+00 1.071266166739153758e-01
5987 1.949199999999999822e+00 1.096041605049734857e-01
5988 1.935599999999999765e+00 9.659424413493794548e-02
5989 1.944199999999999928e+00 8.904264147025285625e-02
5990 1.930199999999999916e+00 1.051077161772626667e-01
5991 1.924399999999999888e+00 7.404247429685205384e-02
5992 1.893000000000000016e+00 7.837601673981652028e-02
5993 1.942600000000000104e+00 1.015431336920424032e-01
5994 1.945199999999999818e+00 1.148130306193508310e-01
5995 1.945400000000000018e+00 9.504634658944023651e-02
5996 1.955999999999999961e+00 1.072399179410353787e-01
5997 1.957799999999999985e+00 9.784943535861612141e-02
5998 1.940800000000000081e+00 8.884431326764810621e-02
5999 1.974399999999999933e+00 1.004488327458313290e-01
6000 1.969599999999999795e+00 1.075693636682861498e-01
6001 1.962400000000000144e+00 1.139061367969259331e-01
6002 1.951599999999999779e+00 1.041193930062982720e-01
6003 1.953200000000000047e+00 1.040239972314080941e-01
6004 1.927400000000000002e+00 9.551988274699665937e-02
6005 1.887199999999999989e+00 9.445947279124522478e-02
6006 1.921200000000000019e+00 9.224246310674924509e-02
6007 1.973399999999999821e+00 1.016561262295588158e-01
6008 1.958200000000000163e+00 9.432089906272100865e-02
6009 1.965599999999999792e+00 7.654467976286791209e-02
6010 1.924600000000000311e+00 7.965857141576164480e-02
6011 1.946800000000000086e+00 1.089918896065207449e-01
6012 1.945600000000000218e+00 1.137413205479873013e-01
6013 1.995200000000000085e+00 1.069655645523361620e-01
6014 1.948400000000000132e+00 1.042269063150201847e-01
6015 1.939799999999999969e+00 9.740119095781116232e-02
6016 1.958599999999999897e+00 9.707588784039010432e-02
6017 1.933400000000000230e+00 8.460288411159513910e-02
6018 2.005999999999999783e+00 9.694163192354460223e-02
6019 1.931599999999999984e+00 1.000674172745554397e-01
6020 1.911000000000000032e+00 7.846986682797411905e-02
6021 1.944399999999999906e+00 1.080276260962907131e-01
6022 1.928199999999999914e+00 9.302876974355833717e-02
6023 1.936799999999999855e+00 1.050879250913252932e-01
6024 1.931800000000000184e+00 9.426999522647701302e-02
6025 1.896199999999999886e+00 8.323720322067530708e-02
6026 1.926200000000000134e+00 8.930818551510268100e-02
6027 1.903799999999999937e+00 9.186921138226883388e-02
6028 1.874200000000000088e+00 8.016453081007834935e-02
6029 1.907200000000000006e+00 9.535088882648130870e-02
6030 1.909799999999999942e+00 8.672088560433405258e-02
6031 1.903200000000000003e+00 1.077060443986315730e-01
6032 1.919599999999999751e+00 8.202321622565160453e-02
6033 1.891199999999999992e+00 7.894980683953566059e-02
6034 1.927599999999999980e+00 8.824447858081543861e-02
6035 1.936200000000000143e+00 1.062568209575272399e-01
6036 1.911599999999999966e+00 8.018708125377800588e-02
6037 1.946600000000000108e+00 8.786334844518500775e-02
6038 1.958399999999999919e+00 8.446045228389435777e-02
6039 1.952599999999999891e+00 7.836356296136616495e-02
6040 1.902400000000000091e+00 8.663144925487509251e-02
6041 1.965999999999999970e+00 7.892021287350912961e-02
6042 1.894399999999999862e+00 6.327628307667890195e-02
6043 1.931799999999999740e+00 8.476763533330394784e-02
6044 1.908599999999999852e+00 7.229196359208951705e-02
6045 1.974800000000000111e+00 7.762700561016122602e-02
6046 1.929599999999999982e+00 7.443149870854406935e-02
6047 1.926200000000000134e+00 7.106582863796072347e-02
6048 1.950199999999999934e+00 7.061920418696318591e-02
6049 1.981400000000000050e+00 7.971178081061797149e-02
6050 1.956800000000000095e+00 7.284690796458009876e-02
6051 1.911599999999999966e+00 7.514923818642471609e-02
6052 1.955799999999999983e+00 1.006798490265057855e-01
6053 1.979999999999999982e+00 9.862251264290523844e-02
6054 1.949400000000000022e+00 9.658099191869999600e-02
6055 1.929800000000000182e+00 9.403378116400509801e-02
6056 1.947599999999999998e+00 1.015175255805617072e-01
6057 1.988799999999999901e+00 8.393826302706056119e-02
6058 1.923799999999999955e+00 7.742268401444116210e-02
6059 1.923200000000000021e+00 9.197103891986865842e-02
6060 1.958399999999999697e+00 9.016367339455505503e-02
6061 1.955200000000000049e+00 6.993047976383399977e-02
6062 1.965400000000000036e+00 4.977758531708826456e-02
6063 1.896999999999999797e+00 1.029749484097952777e-01
6064 1.883399999999999963e+00 7.571662961331547537e-02
6065 1.843999999999999861e+00 1.040976464671511670e-01
6066 1.862800000000000011e+00 8.205432346927246656e-02
6067 1.864000000000000101e+00 1.069437235184935581e-01
6068 1.871999999999999886e+00 8.265155775906463109e-02
6069 1.923599999999999755e+00 9.844007314097241723e-02
6070 1.942200000000000149e+00 8.919300420997154644e-02
6071 1.870199999999999863e+00 9.750626646528928743e-02
6072 1.878200000000000092e+00 8.745348477905265372e-02
6073 1.893999999999999684e+00 9.582108327502876499e-02
6074 1.900800000000000267e+00 8.069617091287543953e-02
6075 1.920400000000000107e+00 8.753997943796880399e-02
6076 1.912400000000000322e+00 8.831652167063645809e-02
6077 1.935799999999999965e+00 6.465997216207257370e-02
6078 1.923799999999999955e+00 9.168572407959707515e-02
6079 1.947400000000000020e+00 9.616843557009749355e-02
6080 1.900399999999999867e+00 1.183353201711137143e-01
6081 1.939999999999999947e+00 1.251830659474355290e-01
6082 1.919599999999999751e+00 9.786055385087497061e-02
6083 1.923799999999999955e+00 9.937259179471973070e-02
6084 1.931000000000000272e+00 1.094455115571214415e-01
6085 1.907599999999999962e+00 1.114822317681163077e-01
6086 1.872400000000000064e+00 9.778040703535649525e-02
6087 1.882600000000000051e+00 9.963477304636164655e-02
6088 1.905200000000000005e+00 1.070440656925922412e-01
6089 1.896800000000000042e+00 1.172137875849082883e-01
6090 1.874400000000000066e+00 1.089383678967148911e-01
6091 1.862400000000000277e+00 1.022782870407986378e-01
6092 1.895399999999999974e+00 1.104509302812792110e-01
6093 1.858800000000000008e+00 9.522495471251218868e-02
6094 1.862599999999999811e+00 1.041243871530584258e-01
6095 1.844000000000000083e+00 1.056079542458805559e-01
6096 1.819800000000000084e+00 9.112953418074735967e-02
6097 1.882000000000000117e+00 8.591763497676133121e-02
6098 1.828000000000000069e+00 9.015675238161587057e-02
6099 1.896399999999999864e+00 8.414920082805302237e-02
6100 1.861599999999999921e+00 8.299619268376107195e-02
6101 1.866600000000000037e+00 7.679666659432558828e-02
6102 1.877599999999999936e+00 7.992426415050689348e-02
6103 1.910399999999999876e+00 1.114664433809565564e-01
6104 1.849799999999999667e+00 1.114922060056217495e-01
6105 1.846799999999999997e+00 9.998975947565828803e-02
6106 1.849199999999999733e+00 9.722690985524534701e-02
6107 1.877199999999999758e+00 1.092342070964951589e-01
6108 1.876200000000000090e+00 1.082420990188198290e-01
6109 1.882600000000000051e+00 1.079320526998351626e-01
6110 1.904400000000000315e+00 1.081097960408768932e-01
6111 1.868600000000000039e+00 1.073829036672039050e-01
6112 1.878000000000000114e+00 9.325063002468134132e-02
6113 1.839799999999999880e+00 9.453608834725500676e-02
6114 1.920799999999999841e+00 8.633024962317668860e-02
6115 1.881200000000000205e+00 1.084606472412920769e-01
6116 1.905200000000000005e+00 1.200234643725967554e-01
6117 1.924599999999999866e+00 1.048772997364062626e-01
6118 1.902000000000000357e+00 1.187538630950589064e-01
6119 1.889199999999999990e+00 1.093908222841386280e-01
6120 1.939799999999999969e+00 1.259277253030483268e-01
6121 1.867199999999999749e+00 1.125512860877208865e-01
6122 1.884400000000000075e+00 1.248219852429851701e-01
6123 1.885600000000000165e+00 1.186978011590778814e-01
6124 1.912199999999999900e+00 1.124908529614741387e-01
6125 1.892800000000000038e+00 1.107044353221676297e-01
6126 1.888199999999999878e+00 1.142272822052595310e-01
6127 1.878200000000000092e+00 1.339329384430879843e-01
6128 1.907799999999999940e+00 1.061815049808580991e-01
6129 1.881799999999999695e+00 1.055110989422439333e-01
6130 1.945200000000000262e+00 1.044556939568159620e-01
6131 1.888599999999999834e+00 1.088586606568351794e-01
6132 1.906200000000000117e+00 1.071561104183984398e-01
6133 1.895599999999999952e+00 1.103726777785154489e-01
6134 1.901399999999999979e+00 1.299204679794526973e-01
6135 1.928399999999999892e+00 1.331725497240328349e-01
6136 1.902799999999999825e+00 1.221433256465534328e-01
6137 1.924000000000000155e+00 1.303549001764030268e-01
6138 1.872800000000000242e+00 1.162453956077401235e-01
6139 1.881600000000000161e+00 1.149255759176346231e-01
6140 1.908800000000000052e+00 1.268641478117439325e-01
6141 1.843199999999999950e+00 1.252100315469970582e-01
6142 1.907399999999999762e+00 1.194676860075560565e-01
6143 1.880400000000000293e+00 1.116027239810928884e-01
6144 1.885600000000000165e+00 1.043527095958700773e-01
6145 1.859599999999999698e+00 1.206835862907627982e-01
6146 1.885399999999999965e+00 1.085679879154071853e-01
6147 1.874199999999999644e+00 9.960056224740901354e-02
6148 1.889799999999999924e+00 1.106328703415038056e-01
6149 1.873199999999999976e+00 1.207915228813677966e-01
6150 1.843200000000000172e+00 1.038874005835163511e-01
6151 1.824000000000000288e+00 1.248736961893897046e-01
6152 1.828000000000000069e+00 1.126740431510292600e-01
6153 1.857400000000000162e+00 1.267231944041815883e-01
6154 1.835999999999999854e+00 1.127918436767482019e-01
6155 1.862400000000000277e+00 1.157513196469051042e-01
6156 1.866800000000000015e+00 1.345220874057491134e-01
6157 1.853199999999999958e+00 1.427594900523254107e-01
6158 1.840400000000000036e+00 1.100976294022718988e-01
6159 1.834199999999999831e+00 1.048226693039248786e-01
6160 1.844399999999999817e+00 1.048868342548291144e-01
6161 1.850000000000000089e+00 1.075683968459138218e-01
6162 1.843799999999999883e+00 9.573730725271105413e-02
6163 1.851800000000000113e+00 1.119912139410945140e-01
6164 1.866600000000000037e+00 1.101898724928929152e-01
6165 1.855600000000000138e+00 1.126092713767388037e-01
6166 1.863199999999999745e+00 1.235263210817840324e-01
6167 1.832600000000000007e+00 1.230647309345776624e-01
6168 1.832399999999999807e+00 1.331671430946838319e-01
6169 1.830799999999999983e+00 1.118167787051657369e-01
6170 1.814800000000000413e+00 1.024934729629160546e-01
6171 1.861399999999999721e+00 1.060975400280326775e-01
6172 1.867999999999999883e+00 1.208337701141530551e-01
6173 1.818000000000000060e+00 1.124384275948396711e-01
6174 1.846200000000000063e+00 9.494057088515954479e-02
6175 1.840200000000000058e+00 9.449461360310440483e-02
6176 1.833399999999999919e+00 1.120666230418316811e-01
6177 1.828799999999999981e+00 9.680636342720451426e-02
6178 1.799600000000000311e+00 9.647656710310544004e-02
6179 1.816400000000000237e+00 1.137641771384999834e-01
6180 1.798000000000000043e+00 1.159292887927809435e-01
6181 1.793999999999999817e+00 1.174103913629453572e-01
6182 1.813599999999999879e+00 1.177895071727528553e-01
6183 1.866000000000000103e+00 1.048080149606889638e-01
6184 1.820199999999999818e+00 1.365774212672065391e-01
6185 1.800599999999999978e+00 1.289916586450457203e-01
6186 1.822800000000000198e+00 1.147224128058680626e-01
6187 1.833400000000000363e+00 1.090293905330117774e-01
6188 1.860799999999999788e+00 1.317104096113894673e-01
6189 1.822400000000000020e+00 1.189828895261835218e-01
6190 1.850199999999999845e+00 1.221161414392053224e-01
6191 1.853199999999999958e+00 1.137004485479279209e-01
6192 1.833200000000000163e+00 9.167874344688629884e-02
6193 1.794799999999999951e+00 7.801610090231377026e-02
6194 1.844000000000000083e+00 8.656142327850203932e-02
6195 1.851599999999999913e+00 1.083323035848495069e-01
6196 1.854400000000000048e+00 1.028997959181649768e-01
6197 1.840599999999999792e+00 1.078293466547952384e-01
6198 1.924800000000000066e+00 1.256310152788713275e-01
6199 1.902600000000000069e+00 1.105464970046541595e-01
6200 1.919599999999999751e+00 1.061585983328717370e-01
6201 1.861800000000000122e+00 8.994816284949902485e-02
6202 1.910000000000000142e+00 9.326907311644094811e-02
6203 1.880600000000000049e+00 8.140398024666850585e-02
6204 1.921000000000000041e+00 9.915039082121665515e-02
6205 1.867199999999999971e+00 7.215228340115094341e-02
6206 1.890400000000000080e+00 8.502780721622779647e-02
6207 1.869400000000000173e+00 1.007144875377916776e-01
6208 1.859400000000000164e+00 8.508565096419022644e-02
6209 1.860999999999999988e+00 9.334109491536940473e-02
6210 1.899399999999999977e+00 7.520510620961853854e-02
6211 1.894200000000000106e+00 5.796371278653569131e-02
6212 1.889399999999999746e+00 6.267541782868306377e-02
6213 1.896000000000000130e+00 7.700389600533208423e-02
6214 1.919599999999999751e+00 7.492748494377743373e-02
6215 1.941000000000000059e+00 8.777471162014713335e-02
6216 1.899800000000000155e+00 8.363367742721823650e-02
6217 1.895399999999999752e+00 8.684266232676193797e-02
6218 1.858999999999999986e+00 7.661174844630554148e-02
6219 1.865200000000000191e+00 6.509771117328166934e-02
6220 1.889999999999999902e+00 6.741097833439294029e-02
6221 1.880600000000000049e+00 6.997748209245600870e-02
6222 1.851800000000000113e+00 8.361932790928182369e-02
6223 1.824800000000000200e+00 6.410703549533387779e-02
6224 1.834999999999999742e+00 7.933574226034566246e-02
6225 1.847800000000000109e+00 8.317807403396641763e-02
6226 1.849800000000000111e+00 7.707783079459354370e-02
6227 1.828200000000000047e+00 8.760063926707388482e-02
6228 1.843199999999999950e+00 1.016225959125233447e-01
6229 1.862200000000000077e+00 1.006814382098309146e-01
6230 1.896399999999999864e+00 8.998248718500727328e-02
6231 1.901200000000000001e+00 9.156392302648458381e-02
6232 1.888599999999999834e+00 8.991400335876499617e-02
6233 1.880199999999999871e+00 9.030676608095322688e-02
6234 1.840800000000000214e+00 7.661874444285812769e-02
6235 1.865600000000000147e+00 8.624782895818308703e-02
6236 1.850400000000000045e+00 9.468203631101307360e-02
6237 1.862800000000000011e+00 7.746297179943462119e-02
6238 1.868400000000000061e+00 8.684450471964247353e-02
6239 1.868800000000000239e+00 9.171364129724648984e-02
6240 1.868400000000000061e+00 9.421320501925405100e-02
6241 1.905799999999999939e+00 1.040931890183022790e-01
6242 1.887000000000000011e+00 1.050192363331594603e-01
6243 1.879200000000000204e+00 8.763807391767573785e-02
6244 1.865399999999999947e+00 9.694600559074109669e-02
6245 1.869599999999999707e+00 1.069820919593554992e-01
6246 1.895000000000000018e+00 9.447497023021493578e-02
6247 1.843799999999999883e+00 1.031970542215232128e-01
6248 1.847599999999999909e+00 1.047742716510117328e-01
6249 1.863000000000000211e+00 9.235020303172049305e-02
6250 1.898000000000000131e+00 9.113330894903359791e-02
6251 1.912999999999999812e+00 1.042907474323584993e-01
6252 1.907200000000000006e+00 8.963767065246622257e-02
6253 1.872200000000000086e+00 9.804872258219379799e-02
6254 1.846799999999999997e+00 1.075268896602147861e-01
6255 1.886600000000000055e+00 1.021702892234332416e-01
6256 1.905600000000000183e+00 1.032571934540155584e-01
6257 1.907599999999999962e+00 1.035013429864559548e-01
6258 1.884799999999999809e+00 1.044717760928759592e-01
6259 1.902799999999999825e+00 9.183306594032453196e-02
6260 1.853000000000000203e+00 8.387466840470968188e-02
6261 1.865399999999999947e+00 9.715373384487081820e-02
6262 1.882199999999999873e+00 1.054447343398426801e-01
6263 1.879200000000000204e+00 1.002793697626785108e-01
6264 1.837399999999999922e+00 9.006202307299118748e-02
6265 1.893599999999999950e+00 9.770920120439016698e-02
6266 1.886800000000000255e+00 1.060820060142152466e-01
6267 1.907999999999999918e+00 9.012746529221821179e-02
6268 1.916600000000000081e+00 9.953194462081005334e-02
6269 1.861599999999999921e+00 8.474649255278945970e-02
6270 1.871399999999999952e+00 1.099140027476026155e-01
6271 1.835999999999999854e+00 9.414287014957638255e-02
6272 1.838199999999999834e+00 9.781672658599856185e-02
6273 1.903600000000000181e+00 9.419919320248976158e-02
6274 1.877200000000000202e+00 9.833998169615450202e-02
6275 1.867999999999999883e+00 1.123060105248156609e-01
6276 1.900799999999999823e+00 1.086588790665539705e-01
6277 1.875400000000000178e+00 7.918413982610408852e-02
6278 1.923599999999999977e+00 1.168142457065917961e-01
6279 1.893399999999999750e+00 1.128129779768267116e-01
6280 1.912400000000000322e+00 1.173703880883078948e-01
6281 1.904400000000000093e+00 1.162275698790953826e-01
6282 1.896199999999999886e+00 1.274118989733690199e-01
6283 1.888799999999999812e+00 1.150159641093356777e-01
6284 1.899599999999999955e+00 1.010538866150134801e-01
6285 1.909400000000000208e+00 1.100532961796238107e-01
6286 1.922599999999999865e+00 1.371039313805406390e-01
6287 1.920000000000000373e+00 1.148835932585675762e-01
6288 1.926800000000000068e+00 1.275512132439358681e-01
6289 1.871800000000000352e+00 1.071206422684255616e-01
6290 1.869199999999999973e+00 1.012973444864177508e-01
6291 1.870599999999999596e+00 1.141765650210234545e-01
6292 1.867399999999999949e+00 1.024541263200267616e-01
6293 1.887599999999999723e+00 1.236545510686929555e-01
6294 1.898199999999999887e+00 1.175351521886112277e-01
6295 1.886600000000000055e+00 9.671963606217712228e-02
6296 1.842799999999999994e+00 9.352107783810023611e-02
6297 1.827799999999999869e+00 9.384728019500618301e-02
6298 1.824199999999999822e+00 9.752923664214745159e-02
6299 1.821399999999999908e+00 1.119602072166713952e-01
6300 1.853600000000000136e+00 1.074573775968871853e-01
6301 1.872800000000000242e+00 1.022316585016598556e-01
6302 1.825400000000000134e+00 1.060447452729271212e-01
6303 1.835000000000000187e+00 1.034512445551043075e-01
6304 1.859599999999999920e+00 9.539081716811105560e-02
6305 1.833200000000000163e+00 9.739133431676556818e-02
6306 1.810600000000000209e+00 9.771452297381388874e-02
6307 1.835799999999999654e+00 9.982600863502454069e-02
6308 1.875199999999999978e+00 9.640556000563452188e-02
6309 1.826599999999999779e+00 9.974872430261953749e-02
6310 1.810200000000000031e+00 1.045050812161782139e-01
6311 1.859799999999999898e+00 9.541211663096045570e-02
6312 1.875800000000000356e+00 9.393589303349385300e-02
6313 1.841400000000000148e+00 1.000402319069682994e-01
6314 1.886199999999999877e+00 8.733723146516611524e-02
6315 1.878600000000000048e+00 9.714426385536099884e-02
6316 1.870400000000000063e+00 9.617217892925165879e-02
6317 1.876000000000000112e+00 7.131787994605558179e-02
6318 1.881800000000000139e+00 8.223303472449496054e-02
6319 1.909799999999999942e+00 8.942187651799757275e-02
6320 1.937399999999999789e+00 9.011841099353670725e-02
6321 1.899600000000000177e+00 1.024822326064376843e-01
6322 1.934199999999999919e+00 8.420707808729617494e-02
6323 1.854399999999999604e+00 8.939646525450543890e-02
6324 1.888600000000000279e+00 9.606189671248427375e-02
6325 1.872999999999999998e+00 8.312448496081041582e-02
6326 1.932199999999999918e+00 8.855344149156486877e-02
6327 1.913399999999999990e+00 9.355665663115586561e-02
6328 1.898199999999999887e+00 9.403378116400507025e-02
6329 1.871600000000000152e+00 8.260198544829294720e-02
6330 1.844200000000000061e+00 8.875692649027455694e-02
6331 1.824599999999999778e+00 7.558497205132776176e-02
6332 1.870400000000000063e+00 6.689609854094630270e-02
6333 1.842000000000000082e+00 5.847734604100976452e-02
6334 1.800400000000000222e+00 7.392082250624651407e-02
6335 1.820400000000000018e+00 5.132531539114004726e-02
6336 1.819800000000000084e+00 6.480827107707781698e-02
6337 1.806200000000000028e+00 6.521803431567069209e-02
6338 1.849399999999999933e+00 8.641046232951191119e-02
6339 1.830599999999999783e+00 8.094719266287123127e-02
6340 1.818400000000000016e+00 1.252583250726273800e-01
6341 1.796200000000000019e+00 1.027437200027329633e-01
6342 1.824200000000000044e+00 1.126862547074841681e-01
6343 1.810999999999999943e+00 1.102415529643881592e-01
6344 1.832600000000000007e+00 8.767239018071769363e-02
6345 1.849600000000000133e+00 1.173884491762285376e-01
6346 1.839799999999999880e+00 1.168035615895337137e-01
6347 1.849399999999999933e+00 9.933643843021548736e-02
6348 1.865200000000000191e+00 1.192236218205100506e-01
6349 1.858799999999999786e+00 1.018577046668537184e-01
6350 1.849000000000000199e+00 1.214963373933552332e-01
6351 1.838999999999999968e+00 1.280918420509284394e-01
6352 1.895799999999999930e+00 1.120908203199530717e-01
6353 1.883800000000000141e+00 1.033666870901839285e-01
6354 1.898199999999999887e+00 9.797077115140004344e-02
6355 1.917800000000000171e+00 8.995260974535425336e-02
6356 1.917399999999999993e+00 1.067110490998940397e-01
6357 1.944199999999999928e+00 1.106274468655947529e-01
6358 1.918399999999999661e+00 9.968012841083220832e-02
6359 1.896400000000000308e+00 1.219224671666383208e-01
6360 1.895799999999999930e+00 1.090285834082054262e-01
6361 1.888999999999999790e+00 9.826209849173786481e-02
6362 1.883599999999999941e+00 1.004360891313475918e-01
6363 1.865200000000000191e+00 1.058883940760270564e-01
6364 1.882400000000000073e+00 9.681057793443854920e-02
6365 1.845199999999999729e+00 1.036221597921989229e-01
6366 1.849599999999999911e+00 1.185892406586702141e-01
6367 1.835999999999999854e+00 9.128548625055354915e-02
6368 1.858800000000000008e+00 8.596296877144252169e-02
6369 1.872599999999999820e+00 8.111355003943540587e-02
6370 1.886199999999999877e+00 8.619345682823027766e-02
6371 1.881200000000000205e+00 9.697356340776595862e-02
6372 1.851800000000000113e+00 9.354630938738311974e-02
6373 1.861199999999999743e+00 9.536934517967497749e-02
6374 1.876600000000000268e+00 1.014875755942568764e-01
6375 1.843199999999999950e+00 1.040724363124069102e-01
6376 1.877199999999999758e+00 1.068847603730297552e-01
6377 1.830000000000000071e+00 1.036497949829134901e-01
6378 1.821599999999999664e+00 8.550770725496036062e-02
6379 1.832600000000000007e+00 8.644841236251825378e-02
6380 1.838200000000000056e+00 8.806833710250237812e-02
6381 1.839599999999999680e+00 8.779640083739193024e-02
6382 1.880399999999999849e+00 1.044615144443157700e-01
6383 1.835999999999999854e+00 9.096680713315156985e-02
6384 1.858599999999999808e+00 1.121914791773421655e-01
6385 1.834199999999999831e+00 9.330654853760263212e-02
6386 1.818999999999999728e+00 1.048709683372857915e-01
6387 1.829400000000000137e+00 1.043454263492176459e-01
6388 1.840200000000000058e+00 8.889787399032665627e-02
6389 1.846399999999999819e+00 1.024431940150247328e-01
6390 1.859400000000000164e+00 1.091379310780628970e-01
6391 1.858999999999999986e+00 1.086274366815308673e-01
6392 1.857399999999999718e+00 8.710572885866921244e-02
6393 1.860999999999999988e+00 9.763401046766440050e-02
6394 1.858800000000000008e+00 9.757434088939573313e-02
6395 1.835199999999999942e+00 7.262914015737759188e-02
6396 1.818000000000000060e+00 8.156322700825416327e-02
6397 1.803600000000000092e+00 8.858108150163891692e-02
6398 1.842799999999999994e+00 9.313233595266467990e-02
6399 1.811400000000000121e+00 9.518512488829333762e-02
6400 1.809600000000000097e+00 9.538536575387233929e-02
6401 1.787199999999999900e+00 8.646405033307194565e-02
6402 1.839800000000000324e+00 7.975131346880752481e-02
6403 1.832600000000000007e+00 8.043213288232507752e-02
6404 1.853600000000000136e+00 7.958572736364229183e-02
6405 1.830400000000000249e+00 6.586082295264764075e-02
6406 1.814799999999999969e+00 7.019823359601008728e-02
6407 1.807799999999999851e+00 6.997107974013264120e-02
6408 1.859599999999999920e+00 7.331390045550706391e-02
6409 1.827199999999999935e+00 6.570077625112202835e-02
6410 1.829400000000000137e+00 5.229041977265052460e-02
6411 1.858999999999999986e+00 6.467456996378098677e-02
6412 1.867600000000000149e+00 6.493541406659389392e-02
6413 1.841600000000000126e+00 8.235367629923995292e-02
6414 1.800999999999999712e+00 9.379168406633926758e-02
6415 1.802400000000000002e+00 7.127389423905501620e-02
6416 1.790199999999999791e+00 6.266699290695224023e-02
6417 1.768000000000000016e+00 5.880136052847756423e-02
6418 1.739000000000000101e+00 8.294431867222733235e-02
6419 1.799200000000000133e+00 7.734359702005071113e-02
6420 1.807799999999999851e+00 7.729496749465647465e-02
6421 1.811399999999999677e+00 8.362707695477583636e-02
6422 1.804799999999999738e+00 6.337532642913959458e-02
6423 1.887000000000000011e+00 8.392520479569889891e-02
6424 1.773800000000000043e+00 7.126424068212613983e-02
6425 1.787400000000000322e+00 8.263878024269234734e-02
6426 1.813799999999999857e+00 9.790501519329844471e-02
6427 1.771000000000000130e+00 8.536744110022276288e-02
6428 1.816399999999999793e+00 9.734828195710493182e-02
6429 1.840200000000000058e+00 9.910455085413585885e-02
6430 1.788600000000000190e+00 9.672501227707340499e-02
6431 1.793199999999999905e+00 8.765359091332197705e-02
6432 1.843199999999999950e+00 9.633582926409048341e-02
6433 1.797200000000000131e+00 7.052057855690067878e-02
6434 1.795800000000000285e+00 8.302211753502800051e-02
6435 1.816000000000000059e+00 1.023288815535477458e-01
6436 1.806999999999999940e+00 8.886844209279241846e-02
6437 1.803399999999999892e+00 9.118491103247290674e-02
6438 1.806400000000000006e+00 7.995928964166702790e-02
6439 1.800399999999999778e+00 7.966459690477319111e-02
6440 1.797599999999999865e+00 7.760855622932304188e-02
6441 1.842799999999999994e+00 6.999794282691457203e-02
6442 1.812799999999999967e+00 5.636339237483847797e-02
6443 1.837399999999999922e+00 6.067790372120645398e-02
6444 1.870400000000000063e+00 4.978642385229130329e-02
6445 1.892600000000000282e+00 4.370684156971309936e-02
6446 1.843400000000000150e+00 5.612956440237175382e-02
6447 1.861799999999999899e+00 6.205636147890074977e-02
6448 1.876800000000000024e+00 6.057154447428262506e-02
6449 1.856200000000000072e+00 6.777692822782689641e-02
6450 1.845800000000000107e+00 8.405493441791506148e-02
6451 1.806200000000000028e+00 1.027736931320462066e-01
6452 1.753600000000000048e+00 8.413921796641564421e-02
6453 1.806999999999999940e+00 7.907616581499128661e-02
6454 1.818599999999999994e+00 7.523329050360617887e-02
6455 1.863799999999999901e+00 5.259536101216533838e-02
6456 1.818200000000000260e+00 3.826162568422830645e-02
6457 1.822200000000000042e+00 3.697826388569371708e-02
6458 1.834400000000000031e+00 5.547222728537228725e-02
6459 1.891400000000000192e+00 4.004757171165315016e-02
6460 1.846399999999999819e+00 3.888609005801431373e-02
6461 1.835399999999999920e+00 2.449587720413375774e-02
6462 1.836799999999999766e+00 5.205028338059264348e-02
6463 1.857800000000000340e+00 3.816008385735018826e-02
6464 1.863199999999999745e+00 3.772680744510458622e-02
6465 1.842199999999999616e+00 4.648819204916448955e-02
6466 1.831399999999999917e+00 6.718428387651387279e-02
6467 1.778399999999999981e+00 5.857002646405410490e-02
6468 1.787199999999999900e+00 5.510963618098018574e-02
6469 1.829200000000000159e+00 6.665817279223902603e-02
6470 1.810200000000000031e+00 7.416058252198401424e-02
6471 1.832199999999999829e+00 5.024054139835677085e-02
6472 1.816000000000000059e+00 7.692229845759940288e-02
6473 1.880800000000000027e+00 6.283145708958215447e-02
6474 1.840400000000000036e+00 6.781008774511354531e-02
6475 1.871399999999999952e+00 6.291429090437243576e-02
6476 1.882399999999999851e+00 8.119684722943375232e-02
6477 1.830399999999999805e+00 6.592941680312362773e-02
6478 1.815599999999999881e+00 7.279483498161115618e-02
6479 1.810799999999999965e+00 8.082643132045361223e-02
6480 1.848199999999999843e+00 7.457313189078224047e-02
6481 1.843599999999999905e+00 6.590271618074629301e-02
6482 1.834000000000000075e+00 8.382505592005290440e-02
6483 1.824799999999999756e+00 8.439213233471472286e-02
6484 1.832799999999999985e+00 7.256522583166123697e-02
6485 1.827400000000000135e+00 7.827878384338887718e-02
6486 1.844399999999999817e+00 7.705561627811434444e-02
6487 1.829799999999999871e+00 8.183368499584993405e-02
6488 1.829400000000000137e+00 8.509505273516194956e-02
6489 1.812999999999999945e+00 7.570944458916600839e-02
6490 1.822599999999999998e+00 8.320317301641805274e-02
6491 1.844600000000000239e+00 7.633850928594297647e-02
6492 1.813400000000000123e+00 9.533125405657894014e-02
6493 1.807799999999999851e+00 7.748155909634238392e-02
6494 1.819599999999999884e+00 7.903902833410844653e-02
6495 1.827999999999999847e+00 7.821355381262250217e-02
6496 1.830200000000000049e+00 9.561439222209176803e-02
6497 1.838600000000000012e+00 7.486553279046373466e-02
6498 1.819999999999999840e+00 9.161004311755341356e-02
6499 1.818000000000000060e+00 9.214163011364624734e-02
6500 1.837000000000000188e+00 7.960351751022060052e-02
6501 1.854999999999999982e+00 9.263044855769617114e-02
6502 1.828399999999999803e+00 8.390690078891008263e-02
6503 1.814999999999999947e+00 8.793543085696459150e-02
6504 1.804199999999999804e+00 8.633812599309760583e-02
6505 1.812200000000000033e+00 9.565914488432354645e-02
6506 1.785800000000000054e+00 8.775210538784808390e-02
6507 1.757400000000000073e+00 9.709566416684113632e-02
6508 1.788599999999999968e+00 1.016368437132912916e-01
6509 1.838600000000000012e+00 1.104668638099226829e-01
6510 1.817800000000000082e+00 1.008790959515399183e-01
6511 1.812600000000000211e+00 1.044416009069183138e-01
6512 1.830600000000000005e+00 7.873428732134428454e-02
6513 1.814000000000000057e+00 8.615474450081082869e-02
6514 1.812799999999999967e+00 1.104475984347328132e-01
6515 1.827599999999999891e+00 1.067874899040145015e-01
6516 1.850400000000000045e+00 9.904164780535509860e-02
6517 1.859199999999999964e+00 1.043568493200134756e-01
6518 1.840999999999999970e+00 8.863092011256566705e-02
6519 1.890600000000000280e+00 9.661908714120620578e-02
6520 1.870799999999999796e+00 9.282301438759681111e-02
6521 1.882600000000000051e+00 9.473482992015129500e-02
6522 1.831000000000000183e+00 7.763401316433410360e-02
6523 1.888000000000000345e+00 8.455294199494182983e-02
6524 1.904800000000000271e+00 4.908718773773865229e-02
6525 1.881000000000000227e+00 5.093917942016736033e-02
6526 1.895800000000000152e+00 4.747327669331453254e-02
6527 1.878800000000000026e+00 5.527994211284958243e-02
6528 1.887399999999999967e+00 5.227970925703392946e-02
6529 1.849200000000000177e+00 5.495481780517520037e-02
6530 1.883199999999999985e+00 5.908055517680919910e-02
6531 1.860400000000000276e+00 6.256363160814755464e-02
6532 1.830200000000000049e+00 7.559703697897157681e-02
6533 1.839600000000000124e+00 8.534007265054324720e-02
6534 1.829599999999999893e+00 8.445382170156659485e-02
6535 1.817599999999999882e+00 7.548170639300624818e-02
6536 1.806400000000000006e+00 7.014818600648199676e-02
6537 1.819000000000000172e+00 6.612049606589473494e-02
6538 1.813199999999999701e+00 6.422423218692459301e-02
6539 1.790200000000000014e+00 7.431898815242306278e-02
6540 1.806999999999999940e+00 5.638581381872569825e-02
6541 1.781799999999999828e+00 5.761277636080386344e-02
6542 1.778200000000000003e+00 7.465033154648409441e-02
6543 1.787199999999999900e+00 6.426470259792692319e-02
6544 1.835000000000000187e+00 5.802206476849993549e-02
6545 1.806600000000000206e+00 4.347560235350395735e-02
6546 1.767600000000000282e+00 5.645642567502832943e-02
6547 1.812599999999999767e+00 6.168215301041296561e-02
6548 1.779200000000000115e+00 6.922334866213858406e-02
6549 1.838200000000000056e+00 7.548636963054985993e-02
6550 1.816000000000000059e+00 6.731418869748041767e-02
6551 1.836600000000000010e+00 5.976661275327555672e-02
6552 1.803199999999999914e+00 6.663116387997435053e-02
6553 1.815000000000000169e+00 7.852846617628540804e-02
6554 1.791799999999999837e+00 8.345508971896205275e-02
6555 1.824200000000000044e+00 6.970360105475181811e-02
6556 1.784800000000000164e+00 7.266382869075918571e-02
6557 1.807600000000000096e+00 7.118235736472909581e-02
6558 1.813400000000000123e+00 8.435856802957240885e-02
6559 1.842600000000000238e+00 8.409499390570164545e-02
6560 1.843399999999999705e+00 6.988024041172152812e-02
6561 1.814599999999999769e+00 7.269971114110428123e-02
6562 1.815399999999999903e+00 7.253225489394354852e-02
6563 1.819999999999999840e+00 7.812861191650595505e-02
6564 1.856000000000000316e+00 6.943831795197807910e-02
6565 1.828399999999999803e+00 7.008372136238200101e-02
6566 1.806800000000000184e+00 7.364531213865549431e-02
6567 1.855599999999999694e+00 7.566536856448922987e-02
6568 1.841600000000000126e+00 7.616172266959304882e-02
6569 1.837199999999999944e+00 7.625714392763473237e-02
6570 1.850600000000000023e+00 8.797845190727103526e-02
6571 1.882600000000000051e+00 8.938662092282044502e-02
6572 1.839399999999999924e+00 7.987420109146634029e-02
6573 1.881800000000000139e+00 7.838744797478740256e-02
6574 1.892799999999999816e+00 7.505699167965633467e-02
6575 1.893400000000000194e+00 6.598339184976777239e-02
6576 1.838999999999999968e+00 6.648368220849383559e-02
6577 1.823599999999999666e+00 5.581655668347878380e-02
6578 1.847800000000000109e+00 6.896689060701519103e-02
6579 1.838400000000000034e+00 7.535760081106615549e-02
6580 1.852600000000000025e+00 6.889388942424427842e-02
6581 1.846399999999999819e+00 7.902181977150361802e-02
6582 1.834000000000000075e+00 5.990993239855975372e-02
6583 1.809799999999999853e+00 5.186320468308912995e-02
6584 1.844600000000000239e+00 6.763348283210025846e-02
6585 1.854999999999999982e+00 4.939878541016974600e-02
6586 1.864000000000000101e+00 4.569026154444729565e-02
6587 1.853399999999999936e+00 4.461533368697358920e-02
6588 1.885800000000000143e+00 4.581475744779187759e-02
6589 1.907799999999999940e+00 5.344934050107633117e-02
6590 1.911799999999999944e+00 4.833085970681667842e-02
6591 1.925799999999999956e+00 4.534084251533050669e-02
6592 1.951799999999999979e+00 6.655247553622632706e-02
6593 1.914800000000000280e+00 6.231750957796695217e-02
6594 1.919599999999999751e+00 6.687815786936714135e-02
6595 1.925000000000000044e+00 9.787011801362048569e-02
6596 1.919200000000000017e+00 1.065245136107178109e-01
6597 1.882600000000000051e+00 7.298690293470465329e-02
6598 1.915599999999999969e+00 7.790691881983270728e-02
6599 1.912400000000000322e+00 6.462234907522318439e-02
6600 1.918200000000000127e+00 7.310671651770440926e-02
6601 1.935200000000000031e+00 5.710439562765722010e-02
6602 1.946999999999999842e+00 6.202838060114094360e-02
6603 1.987200000000000077e+00 6.202218957760202017e-02
6604 1.948199999999999932e+00 7.857246336980913681e-02
6605 1.916600000000000081e+00 5.852971894687344218e-02
6606 1.890200000000000102e+00 4.367644674192257270e-02
6607 1.870999999999999996e+00 4.172193667604608136e-02
6608 1.875599999999999934e+00 6.932682020690116020e-02
6609 1.901999999999999913e+00 5.829648359892729281e-02
6610 1.918799999999999839e+00 7.115414253576529680e-02
6611 1.892200000000000104e+00 7.719968911854502291e-02
6612 1.851999999999999869e+00 7.110105484449578961e-02
6613 1.851199999999999957e+00 6.024974688743513912e-02
6614 1.844799999999999995e+00 6.181676148100931356e-02
6615 1.843199999999999950e+00 6.098878585445031975e-02
6616 1.844999999999999973e+00 6.104948812234219785e-02
6617 1.885399999999999965e+00 6.142546703119156071e-02
6618 1.862399999999999833e+00 3.348623597838368965e-02
6619 1.900600000000000067e+00 5.805280354987171765e-02
6620 1.875400000000000178e+00 4.337520028772202940e-02
6621 1.914600000000000080e+00 5.137361190338868983e-02
6622 1.876200000000000090e+00 3.967104737714896578e-02
6623 1.887399999999999967e+00 7.810075543808776832e-02
6624 1.859400000000000164e+00 5.513010067104903711e-02
6625 1.882199999999999873e+00 6.593536228762224283e-02
6626 1.885000000000000231e+00 6.458792456798718995e-02
6627 1.891000000000000014e+00 5.782110341389202351e-02
6628 1.883600000000000163e+00 7.094425981007902726e-02
6629 1.865599999999999925e+00 7.416069039592336487e-02
6630 1.881200000000000205e+00 5.846599011391156314e-02
6631 1.834799999999999986e+00 3.332194472115936751e-02
6632 1.859799999999999898e+00 5.864496568333890658e-02
6633 1.871400000000000174e+00 6.313769080351289142e-02
6634 1.819599999999999884e+00 5.551979827052686001e-02
6635 1.816799999999999971e+00 4.699225468095778735e-02
6636 1.840200000000000058e+00 4.634255064193164297e-02
6637 1.895599999999999952e+00 6.034076565639517192e-02
6638 1.857600000000000140e+00 5.689752191440327483e-02
6639 1.844799999999999995e+00 6.282954718920072401e-02
6640 1.855799999999999894e+00 6.214460555832661270e-02
6641 1.812399999999999789e+00 5.355042483491609384e-02
6642 1.819600000000000106e+00 6.302418583369402694e-02
6643 1.819800000000000084e+00 4.316424446228614431e-02
6644 1.816800000000000193e+00 5.672981579381339290e-02
6645 1.824400000000000022e+00 4.579484687167324763e-02
6646 1.837599999999999678e+00 4.495384299478743378e-02
6647 1.810799999999999965e+00 4.176448251804396050e-02
6648 1.808800000000000185e+00 4.932942326847132575e-02
6649 1.862400000000000277e+00 7.732094153591254071e-02
6650 1.837800000000000100e+00 7.939944584189490007e-02
6651 1.860800000000000010e+00 7.975131346880752481e-02
6652 1.855999999999999872e+00 6.335487352998186994e-02
6653 1.845599999999999907e+00 6.200941863942929094e-02
6654 1.836600000000000010e+00 7.154836126704788857e-02
6655 1.821800000000000086e+00 6.832475393296340294e-02
6656 1.826799999999999979e+00 8.026127335147381636e-02
6657 1.847800000000000109e+00 5.451194364540674908e-02
6658 1.820599999999999996e+00 5.637417848625380506e-02
6659 1.858800000000000008e+00 3.677216338482142133e-02
6660 1.826599999999999779e+00 5.758166374810646387e-02
6661 1.853399999999999936e+00 3.747596563132161995e-02
6662 1.898800000000000043e+00 4.222548993203040918e-02
6663 1.917600000000000193e+00 4.998927885056950876e-02
6664 1.909799999999999942e+00 5.073649574024598902e-02
6665 1.837999999999999856e+00 7.053850012581784623e-02
6666 1.875400000000000178e+00 2.878555193148120417e-02
6667 1.910800000000000054e+00 4.779238433056041957e-02
6668 1.900400000000000089e+00 5.142186305454127249e-02
6669 1.907200000000000006e+00 6.701844522219239930e-02
6670 1.948799999999999866e+00 6.624644896143493111e-02
6671 1.896399999999999864e+00 9.038610512683901976e-02
6672 1.903799999999999937e+00 6.282763723076016660e-02
6673 1.878600000000000048e+00 4.623211005351151454e-02
6674 1.881399999999999961e+00 4.615157635444321754e-02
6675 1.887199999999999989e+00 5.078141392281233790e-02
6676 1.857600000000000140e+00 5.292303846152451169e-02
6677 1.911000000000000032e+00 5.492540395845989243e-02
6678 1.879000000000000004e+00 6.255749355592823968e-02
6679 1.870200000000000085e+00 7.166109125599473550e-02
6680 1.899799999999999711e+00 3.251264369441528301e-02
6681 1.902400000000000091e+00 3.844643026341978270e-02
6682 1.914800000000000058e+00 2.703538422142362854e-02
6683 1.881200000000000205e+00 2.518793361909628381e-02
6684 1.876600000000000268e+00 4.229288356213135175e-02
6685 1.925400000000000222e+00 3.841937011456590667e-02
6686 1.859599999999999920e+00 3.325729995053715998e-02
6687 1.903999999999999915e+00 2.911906591908470024e-02
6688 1.923400000000000221e+00 3.192942216827603791e-02
6689 1.951999999999999957e+00 2.535981072484572857e-02
6690 1.922200000000000131e+00 2.911686796343315731e-02
6691 1.915200000000000014e+00 3.262686010023028993e-02
6692 1.864600000000000035e+00 4.072404695017427939e-02
6693 1.847200000000000175e+00 4.197751779226591845e-02
6694 1.878200000000000092e+00 4.975250747449823374e-02
6695 1.909999999999999698e+00 4.426465858899171490e-02
6696 1.887199999999999989e+00 2.933039379210582859e-02
6697 1.905400000000000205e+00 2.761101229582141672e-02
6698 1.933400000000000230e+00 2.908002751030336688e-02
6699 1.896399999999999864e+00 4.181923002638858466e-02
6700 1.835199999999999942e+00 4.295430129800739683e-02
6701 1.903999999999999915e+00 6.095178422326948814e-02
6702 1.939400000000000235e+00 4.357210116576890752e-02
6703 1.925000000000000044e+00 5.555393775422225178e-02
6704 1.932799999999999851e+00 2.999519961593852951e-02
6705 1.896000000000000130e+00 2.551078203426935045e-02
6706 1.938400000000000123e+00 6.072666630072823257e-02
6707 1.952200000000000157e+00 4.847547833699016040e-02
6708 1.914600000000000080e+00 4.602312462230261775e-02
6709 1.935999999999999943e+00 4.125239386993193036e-02
6710 1.916600000000000081e+00 2.984305614376650886e-02
6711 1.897799999999999709e+00 1.653940748636419447e-02
6712 1.915999999999999925e+00 3.638461213205380212e-02
6713 1.952799999999999869e+00 3.061163177617290052e-02
6714 1.928600000000000092e+00 3.833077092885033010e-02
6715 1.936400000000000121e+00 2.654897361481231913e-02
6716 1.953600000000000225e+00 1.915745285783056195e-02
6717 1.936199999999999921e+00 3.804355398750225437e-02
6718 1.912800000000000056e+00 2.928125680362776359e-02
6719 1.961799999999999766e+00 5.657518890821310736e-02
6720 1.925000000000000044e+00 3.973411632338138405e-02
6721 1.919999999999999929e+00 4.413705925863208729e-02
6722 1.949200000000000044e+00 5.135788157624884831e-02
6723 1.947600000000000220e+00 5.416759178697164168e-02
6724 1.947000000000000286e+00 4.016266923400384908e-02
6725 1.946800000000000086e+00 3.911869118464985501e-02
6726 1.951999999999999957e+00 5.832529468421056990e-02
6727 1.941400000000000237e+00 5.105730114293156874e-02
6728 1.928800000000000070e+00 5.622483437058753419e-02
6729 1.978000000000000203e+00 4.403271511047211068e-02
6730 1.911799999999999944e+00 5.448185018884727643e-02
6731 1.921999999999999931e+00 5.851563893524533433e-02
6732 1.860599999999999810e+00 4.442755901464764262e-02
6733 1.930600000000000094e+00 6.683508060891373004e-02
6734 1.934199999999999919e+00 6.183681751189980258e-02
6735 1.927800000000000180e+00 3.192416012990790392e-02
6736 1.923999999999999932e+00 2.749836358767553460e-02
6737 1.948799999999999866e+00 3.195546901549092822e-02
6738 1.965999999999999970e+00 4.163267947178035666e-02
6739 1.936400000000000121e+00 3.777152366532228467e-02
6740 1.890400000000000080e+00 4.939846151450467265e-02
6741 1.846399999999999819e+00 4.711738532643763161e-02
6742 1.885800000000000143e+00 3.896295676665208901e-02
6743 1.910200000000000120e+00 5.185009161033376363e-02
6744 1.936200000000000143e+00 4.991464714890807980e-02
6745 1.963999999999999968e+00 4.528664262230091414e-02
6746 1.943199999999999816e+00 4.713673726510986955e-02
6747 1.928199999999999692e+00 3.152192887499111890e-02
6748 1.898800000000000043e+00 3.602821116847185895e-02
6749 1.914600000000000080e+00 5.831953360581681317e-02
6750 1.934000000000000385e+00 5.825804665451802394e-02
6751 1.945000000000000284e+00 4.610943504316661334e-02
6752 1.921399999999999775e+00 3.578781915680247228e-02
6753 1.907200000000000228e+00 4.076508309816137543e-02
6754 1.905799999999999939e+00 5.476232281413925818e-02
6755 1.917000000000000259e+00 3.294115966386124833e-02
6756 1.923400000000000221e+00 5.297818418934344131e-02
6757 1.898800000000000043e+00 4.154842957321011609e-02
6758 1.923799999999999955e+00 3.692305512819869101e-02
6759 1.927799999999999958e+00 2.736917974656894598e-02
6760 1.914000000000000146e+00 4.875817880109959562e-02
6761 1.909199999999999786e+00 5.458673831618810618e-02
6762 1.893199999999999772e+00 3.882720695594780308e-02
6763 1.915399999999999991e+00 5.136894003189085983e-02
6764 1.928600000000000092e+00 4.676545733765468532e-02
6765 1.929999999999999716e+00 4.047814224986120979e-02
6766 1.938400000000000123e+00 4.675519222503527611e-02
6767 1.931600000000000206e+00 5.600614252026291096e-02
6768 1.952400000000000135e+00 3.274703039971717244e-02
6769 1.931800000000000184e+00 5.800786153617457780e-02
6770 1.912600000000000078e+00 4.282858858286132941e-02
6771 1.947800000000000198e+00 4.227850517698085453e-02
6772 1.880800000000000027e+00 3.695121107622861834e-02
6773 1.878000000000000114e+00 3.531798408743057338e-02
6774 1.892200000000000104e+00 4.016505944225650521e-02
6775 1.926200000000000134e+00 4.141922259048327892e-02
6776 1.951799999999999979e+00 6.098222691899667092e-02
6777 1.952400000000000135e+00 5.598971334093432589e-02
6778 1.905399999999999761e+00 4.685859579628905841e-02
6779 1.907999999999999918e+00 3.835309635479255269e-02
6780 1.932600000000000096e+00 4.686798480839555331e-02
6781 1.915800000000000169e+00 2.783005569523712419e-02
6782 1.892599999999999838e+00 5.362059305901042960e-02
6783 1.877399999999999736e+00 5.501825151711022682e-02
6784 1.917399999999999993e+00 5.747040977755421554e-02
6785 1.921000000000000041e+00 6.756626377120460158e-02
6786 1.950600000000000112e+00 5.934751890348913955e-02
6787 1.921799999999999953e+00 6.252705014631666780e-02
6788 1.912000000000000144e+00 4.741392200609439306e-02
6789 1.887999999999999901e+00 4.131730872164837004e-02
6790 1.831800000000000095e+00 4.739147602681310911e-02
6791 1.869599999999999707e+00 5.249502833602437413e-02
6792 1.861800000000000122e+00 2.986020763491102625e-02
6793 1.852400000000000047e+00 3.562538420845451359e-02
6794 1.849399999999999933e+00 4.927279168060198777e-02
6795 1.852600000000000025e+00 5.008121404279255312e-02
6796 1.875599999999999712e+00 4.941789149690627159e-02
6797 1.869600000000000151e+00 3.546671679194456084e-02
6798 1.882800000000000029e+00 3.820303652852741899e-02
6799 1.838799999999999768e+00 3.032675386519300548e-02
6800 1.886400000000000077e+00 3.507888253636366055e-02
6801 1.875400000000000178e+00 3.529147205770823137e-02
6802 1.901200000000000001e+00 3.950939128865441768e-02
6803 1.869000000000000217e+00 6.024483380340590194e-02
6804 1.873199999999999976e+00 5.598599824956232429e-02
6805 1.887999999999999901e+00 2.688494002225036775e-02
6806 1.865199999999999747e+00 3.971840883016338614e-02
6807 1.866199999999999859e+00 4.120718383971413989e-02
6808 1.914199999999999902e+00 3.754293542066206024e-02
6809 1.864800000000000235e+00 2.572065317988638314e-02
6810 1.884799999999999809e+00 2.550513673752799471e-02
6811 1.904599999999999849e+00 4.267327032229893680e-02
6812 1.843400000000000150e+00 2.920903969664184058e-02
6813 1.899199999999999777e+00 4.324571655089093358e-02
6814 1.899199999999999999e+00 4.001739621714535400e-02
6815 1.861199999999999743e+00 3.413315104117989329e-02
6816 1.855199999999999960e+00 3.134759958912325395e-02
6817 1.904400000000000093e+00 3.191689207927362465e-02
6818 1.859199999999999964e+00 4.338331476501073453e-02
6819 1.907400000000000206e+00 6.176380817274790963e-02
6820 1.886799999999999811e+00 5.504354639737520094e-02
6821 1.901800000000000157e+00 4.459004373175697727e-02
6822 1.875799999999999912e+00 5.436498873355903594e-02
6823 1.870800000000000241e+00 3.914935503938729577e-02
6824 1.868200000000000305e+00 4.184485631472521783e-02
6825 1.884199999999999875e+00 4.247578133477946521e-02
6826 1.902400000000000091e+00 4.413035236659682697e-02
6827 1.890400000000000080e+00 4.904169654487904734e-02
6828 1.935400000000000009e+00 3.726725103894838048e-02
6829 1.945199999999999818e+00 3.711646534895261806e-02
6830 1.934199999999999919e+00 6.197831878971872543e-02
6831 1.972200000000000175e+00 4.142018831439566590e-02
6832 1.928000000000000158e+00 6.198451419507935295e-02
6833 1.885199999999999987e+00 5.078535221892234441e-02
6834 1.940599999999999881e+00 6.470276655599818683e-02
6835 1.918800000000000283e+00 5.474844290023234139e-02
6836 1.923200000000000021e+00 6.718178324516255184e-02
6837 1.920400000000000107e+00 4.806379094495147331e-02
6838 1.919999999999999929e+00 5.714752838049953765e-02
6839 1.912800000000000056e+00 5.181613648275986556e-02
6840 1.910200000000000120e+00 6.358515550032094177e-02
6841 1.900600000000000067e+00 4.677400987728121129e-02
6842 1.937600000000000211e+00 4.175030538810467484e-02
6843 1.923200000000000021e+00 2.921698136358371126e-02
6844 1.853600000000000136e+00 4.324682647316447498e-02
6845 1.894600000000000062e+00 3.812358849846111952e-02
6846 1.947999999999999954e+00 5.650274329623299063e-02
6847 1.903999999999999915e+00 4.518937928318998709e-02
6848 1.885399999999999965e+00 3.991651287374686774e-02
6849 1.897799999999999709e+00 5.358387817245034712e-02
6850 1.893200000000000216e+00 5.662183324478289870e-02
6851 1.880599999999999827e+00 4.030741867200128559e-02
6852 1.862999999999999989e+00 4.615885613834035811e-02
6853 1.920800000000000285e+00 4.907659319879485726e-02
6854 1.908799999999999830e+00 2.477321133805627379e-02
6855 1.901999999999999913e+00 3.691720466124160521e-02
6856 1.865200000000000191e+00 3.816742066213014983e-02
6857 1.876000000000000112e+00 4.517255804135959785e-02
6858 1.853800000000000114e+00 4.331410855598898796e-02
6859 1.898000000000000131e+00 3.789881264630859392e-02
6860 1.878600000000000048e+00 2.910477624033554894e-02
6861 1.896800000000000264e+00 4.100868200759445054e-02
6862 1.906800000000000050e+00 3.157644691854991081e-02
6863 1.904399999999999649e+00 2.818879209898856111e-02
6864 1.879000000000000004e+00 5.436984458318785962e-02
6865 1.885799999999999699e+00 4.014812573458441392e-02
6866 1.888000000000000345e+00 2.319482700948639897e-02
6867 1.900600000000000067e+00 4.681247696928669821e-02
6868 1.883599999999999941e+00 5.619010589062810312e-02
6869 1.901800000000000157e+00 4.649335436382279196e-02
6870 1.879000000000000004e+00 3.800736770680129134e-02
6871 1.863000000000000211e+00 4.613458572481170250e-02
6872 1.877600000000000380e+00 6.364627247529901222e-02
6873 1.866800000000000015e+00 6.891235012680967109e-02
6874 1.885800000000000143e+00 5.277150746378198032e-02
6875 1.887999999999999901e+00 5.370139662988294982e-02
6876 1.870200000000000085e+00 5.486230035279236750e-02
6877 1.853399999999999936e+00 6.728482741302081738e-02
6878 1.846600000000000019e+00 4.875374857382761690e-02
6879 1.876000000000000112e+00 4.359082472264085711e-02
6880 1.841999999999999860e+00 2.734958866235466177e-02
6881 1.855399999999999938e+00 2.831480178281319676e-02
6882 1.830399999999999805e+00 3.988744163267429754e-02
6883 1.858200000000000074e+00 3.801620707014313760e-02
6884 1.821600000000000108e+00 3.351727912584792635e-02
6885 1.838400000000000034e+00 6.067988134464337435e-02
6886 1.871600000000000152e+00 3.207316635444648623e-02
6887 1.883599999999999941e+00 4.808376025229307155e-02
6888 1.842999999999999972e+00 3.361666253511788605e-02
6889 1.853800000000000114e+00 4.203084581590049718e-02
6890 1.866800000000000015e+00 5.304217190123346193e-02
6891 1.845799999999999885e+00 3.522998722679300532e-02
6892 1.878599999999999826e+00 3.530846923898003920e-02
6893 1.859599999999999920e+00 2.452362126603655282e-02
6894 1.855600000000000138e+00 3.477194271248012364e-02
6895 1.897599999999999953e+00 3.774821850101007376e-02
6896 1.895199999999999774e+00 4.826460400749189167e-02
6897 1.895599999999999952e+00 4.690296365902690834e-02
6898 1.881600000000000161e+00 3.462553970698507150e-02
6899 1.895000000000000018e+00 4.271018613867186287e-02
6900 1.872400000000000064e+00 3.655199036988273503e-02
6901 1.830399999999999805e+00 2.277823522575879445e-02
6902 1.832000000000000073e+00 3.749666651850535465e-02
6903 1.840999999999999970e+00 3.277926173665296483e-02
6904 1.848399999999999821e+00 3.045074711727117217e-02
6905 1.818399999999999794e+00 3.234637537653946987e-02
6906 1.857199999999999962e+00 4.747243410654231749e-02
6907 1.869599999999999707e+00 3.930048345758609812e-02
6908 1.891400000000000192e+00 4.401236189981171804e-02
6909 1.879199999999999759e+00 3.528331050227571236e-02
6910 1.899399999999999977e+00 4.561982025392032764e-02
6911 1.870400000000000063e+00 4.898375240832412297e-02
6912 1.892799999999999816e+00 3.152954170298070957e-02
6913 1.896199999999999886e+00 5.024054139835675697e-02
6914 1.880600000000000049e+00 2.198290244712922115e-02
6915 1.862800000000000011e+00 2.475059595242102423e-02
6916 1.859400000000000164e+00 2.984975711793980829e-02
6917 1.854999999999999982e+00 3.746358231669789235e-02
6918 1.836400000000000032e+00 4.870860293623704290e-02
6919 1.896999999999999797e+00 2.503757176724614314e-02
6920 1.871799999999999908e+00 4.423066809352986517e-02
6921 1.864199999999999857e+00 5.843724839518026765e-02
6922 1.857800000000000340e+00 4.459811655215947801e-02
6923 1.862000000000000099e+00 3.041973043930534110e-02
6924 1.900200000000000333e+00 5.466508940814057693e-02
6925 1.914599999999999635e+00 5.457662503306703189e-02
6926 1.955399999999999805e+00 6.728244942033545506e-02
6927 1.903799999999999937e+00 7.169457441117840779e-02
6928 1.900600000000000067e+00 4.558210175057750280e-02
6929 1.895800000000000152e+00 5.973367559425758061e-02
6930 1.899599999999999955e+00 7.780827719465326087e-02
6931 1.883399999999999963e+00 8.213822496255927808e-02
6932 1.896999999999999797e+00 7.895011082956122916e-02
6933 1.887599999999999723e+00 7.226097148530453984e-02
6934 1.924800000000000066e+00 6.573546987738052017e-02
6935 1.910200000000000120e+00 7.898222584860466189e-02
6936 1.895399999999999974e+00 5.427529824883505633e-02
6937 1.869800000000000129e+00 4.841189936368948954e-02
6938 1.881200000000000205e+00 4.788937251624827973e-02
6939 1.902400000000000091e+00 5.425244694942338297e-02
6940 1.901200000000000001e+00 4.873553118618895869e-02
6941 1.898000000000000131e+00 6.774776749089227168e-02
6942 1.911200000000000232e+00 6.792961062747232548e-02
6943 1.927000000000000268e+00 4.977147777593107086e-02
6944 1.958400000000000363e+00 5.627191128795969860e-02
6945 1.933200000000000029e+00 5.793541231405881231e-02
6946 1.963400000000000034e+00 5.514388452040717981e-02
6947 1.915599999999999969e+00 5.333711653248608686e-02
6948 1.946399999999999908e+00 5.789687383615799848e-02
6949 1.930800000000000072e+00 6.520085889004836877e-02
6950 1.923200000000000021e+00 5.399214757721715330e-02
6951 1.887799999999999923e+00 4.003638345305430418e-02
6952 1.944800000000000084e+00 6.180770178545714338e-02
6953 1.912199999999999900e+00 7.073070054792331141e-02
6954 1.938799999999999857e+00 5.661618143251982010e-02
6955 1.920599999999999863e+00 5.011794089944235364e-02
6956 1.919600000000000195e+00 5.616945789305782810e-02
6957 1.884600000000000053e+00 5.719132801395681448e-02
6958 1.915599999999999969e+00 4.365006300110002568e-02
6959 1.919600000000000195e+00 4.124424808382375074e-02
6960 1.913199999999999790e+00 4.870186854731548692e-02
6961 1.884399999999999853e+00 3.395714946811641960e-02
6962 1.905399999999999761e+00 5.076423938167498595e-02
6963 1.901800000000000157e+00 3.881175079792199833e-02
6964 1.905000000000000027e+00 5.574369919551443175e-02
6965 1.939200000000000257e+00 4.350852789971181023e-02
6966 1.918200000000000127e+00 7.533732142835980472e-02
6967 1.967000000000000082e+00 6.300158728159152566e-02
6968 1.917799999999999727e+00 7.972874011296052221e-02
6969 1.924800000000000066e+00 7.628441518423009771e-02
6970 1.961600000000000010e+00 4.883818178433756846e-02
6971 1.946999999999999842e+00 4.600260862168582127e-02
6972 1.928199999999999914e+00 5.604669481780348572e-02
6973 1.956800000000000095e+00 7.402669788664084649e-02
6974 1.935999999999999943e+00 5.510934584986471041e-02
6975 1.924399999999999888e+00 5.777653502936985763e-02
6976 1.909000000000000252e+00 5.874963829675890203e-02
6977 1.930000000000000160e+00 6.001666435249464887e-02
6978 1.900600000000000067e+00 3.857315128428061984e-02
6979 1.896199999999999886e+00 6.918057530839132052e-02
6980 1.904200000000000115e+00 5.654265646394763395e-02
6981 1.885000000000000231e+00 5.534473778056951676e-02
6982 1.880200000000000315e+00 4.968895249449318402e-02
6983 1.882800000000000029e+00 4.125375134457472115e-02
6984 1.904599999999999849e+00 3.869842374050912193e-02
6985 1.902799999999999825e+00 5.861016976600565143e-02
6986 1.890799999999999814e+00 2.653963074347494983e-02
6987 1.909999999999999698e+00 2.612431817292079281e-02
6988 1.911199999999999788e+00 4.136800696190234827e-02
6989 1.888200000000000101e+00 3.583450850786153163e-02
6990 1.869999999999999885e+00 2.524123610285361821e-02
6991 1.915599999999999969e+00 3.087860100457920365e-02
6992 1.878800000000000026e+00 4.299246445599506916e-02
6993 1.888800000000000257e+00 4.540607888818413984e-02
6994 1.898999999999999799e+00 2.964591034190044300e-02
6995 1.918400000000000105e+00 3.823987447678141305e-02
6996 1.885600000000000165e+00 4.350595361556851975e-02
6997 1.898000000000000131e+00 4.591993031353595878e-02
6998 1.873400000000000176e+00 2.095442673995163291e-02
6999 1.880800000000000027e+00 4.138540805646354764e-02
7000 1.872800000000000242e+00 4.133898886039667764e-02
7001 1.881399999999999961e+00 1.956036809469596793e-02
7002 1.917600000000000193e+00 3.316576548189408696e-02
7003 1.906400000000000095e+00 4.937902388666667863e-02
7004 1.909400000000000208e+00 3.268345147012475388e-02
7005 1.872999999999999998e+00 2.957160800497666761e-02
7006 1.873799999999999910e+00 2.594517296145857493e-02
7007 1.862800000000000011e+00 3.769074156871948106e-02
7008 1.863600000000000367e+00 2.788060257598460462e-02
7009 1.855199999999999960e+00 5.134697654195425481e-02
7010 1.891799999999999926e+00 3.812128014639590973e-02
7011 1.884799999999999809e+00 4.772621920915168930e-02
7012 1.881200000000000205e+00 4.489668139183564805e-02
7013 1.856999999999999984e+00 4.802582638539395349e-02
7014 1.865800000000000125e+00 6.279961783323206870e-02
7015 1.879599999999999937e+00 4.842858659923907766e-02
7016 1.921600000000000197e+00 4.902293340876289623e-02
7017 1.902199999999999891e+00 4.548177657040235189e-02
7018 1.873799999999999910e+00 4.691558376488564469e-02
7019 1.866600000000000037e+00 4.515094683392585628e-02
7020 1.835599999999999898e+00 4.991320466569943576e-02
7021 1.857799999999999896e+00 5.741734929444235191e-02
7022 1.898800000000000043e+00 4.504788563295729353e-02
7023 1.905000000000000027e+00 3.439883718964928394e-02
7024 1.919200000000000017e+00 5.187862758400612478e-02
7025 1.886800000000000255e+00 9.106718399072195880e-02
7026 1.859999999999999876e+00 7.094561297219158236e-02
7027 1.894000000000000128e+00 8.262154682647863957e-02
7028 1.820599999999999996e+00 6.277171337473591572e-02
7029 1.882199999999999873e+00 7.337051178777480309e-02
7030 1.805999999999999828e+00 9.426600659834909191e-02
7031 1.849399999999999933e+00 7.475431760105902268e-02
7032 1.856999999999999984e+00 8.185645973287630772e-02
7033 1.838600000000000012e+00 8.108592972889931694e-02
7034 1.868400000000000061e+00 8.881513384553332835e-02
7035 1.894800000000000040e+00 7.978942285792017808e-02
7036 1.934400000000000119e+00 6.158220522196328900e-02
7037 1.908199999999999674e+00 5.806713356107735119e-02
7038 1.883799999999999697e+00 5.153360068925902371e-02
7039 1.855399999999999938e+00 4.860748913490596512e-02
7040 1.845000000000000195e+00 4.164900959206594561e-02
7041 1.833599999999999897e+00 4.153803076699712216e-02
7042 1.854999999999999982e+00 6.005863801319506756e-02
7043 1.868399999999999839e+00 6.806502773083987490e-02
7044 1.845200000000000173e+00 5.566787224243445464e-02
7045 1.848199999999999843e+00 6.669176860752758229e-02
7046 1.878800000000000026e+00 4.785260703451799796e-02
7047 1.889199999999999990e+00 7.158234419184664188e-02
7048 1.832799999999999985e+00 7.246483285014876374e-02
7049 1.780000000000000027e+00 7.232482284803741501e-02
7050 1.773999999999999799e+00 6.796999337943179786e-02
7051 1.797999999999999599e+00 8.432745697576798927e-02
7052 1.791799999999999837e+00 7.333943004959883605e-02
7053 1.818000000000000060e+00 9.251421512394729374e-02
7054 1.794399999999999995e+00 6.321303663011294816e-02
7055 1.819800000000000084e+00 8.389202584274624286e-02
7056 1.789199999999999902e+00 5.577555019898952637e-02
7057 1.786800000000000166e+00 8.883485802318819013e-02
7058 1.769600000000000062e+00 9.140091903257867301e-02
7059 1.786399999999999988e+00 1.015053102059197826e-01
7060 1.792399999999999993e+00 9.639858920129486253e-02
7061 1.759600000000000053e+00 9.156226296897644612e-02
7062 1.729200000000000070e+00 1.196148485765876485e-01
7063 1.767800000000000038e+00 1.072680381101472208e-01
7064 1.763000000000000345e+00 1.019297797505714226e-01
7065 1.802000000000000046e+00 1.009621711335488004e-01
7066 1.807199999999999918e+00 8.611685084813541780e-02
7067 1.805800000000000072e+00 9.812824262158169331e-02
7068 1.775399999999999867e+00 1.115399838622903872e-01
7069 1.778999999999999915e+00 9.994638562749526278e-02
7070 1.811599999999999877e+00 1.094117361163783192e-01
7071 1.744199999999999973e+00 9.621866762744119006e-02
7072 1.773400000000000087e+00 8.756099588287014068e-02
7073 1.800799999999999956e+00 9.732066584235844753e-02
7074 1.764000000000000012e+00 7.686299499759295661e-02
7075 1.773400000000000087e+00 1.030330432434177629e-01
7076 1.778999999999999915e+00 1.102995920210043251e-01
7077 1.777000000000000357e+00 7.987440140620773177e-02
7078 1.780600000000000183e+00 9.486816115009293060e-02
7079 1.801200000000000134e+00 9.337040216256968506e-02
7080 1.827599999999999891e+00 9.593689592643699082e-02
7081 1.797599999999999865e+00 9.428408137114131782e-02
7082 1.809199999999999919e+00 9.879894736281355505e-02
7083 1.777400000000000091e+00 1.008680722528194212e-01
7084 1.811399999999999677e+00 9.889008039232245750e-02
7085 1.804200000000000248e+00 7.622723922588303669e-02
7086 1.838799999999999768e+00 8.996417064587432233e-02
7087 1.862400000000000277e+00 1.018401099763742573e-01
7088 1.795799999999999841e+00 8.984804950581841421e-02
7089 1.833800000000000097e+00 9.771935325205542699e-02
7090 1.811599999999999877e+00 1.007148846993332902e-01
7091 1.855599999999999694e+00 9.283214960346439226e-02
7092 1.830000000000000071e+00 9.976251801152573317e-02
7093 1.860999999999999988e+00 9.333595234420657971e-02
7094 1.811799999999999855e+00 9.770256905527102687e-02
7095 1.819199999999999928e+00 1.077943968859234880e-01
7096 1.779400000000000093e+00 8.800845413936093931e-02
7097 1.771000000000000130e+00 9.354015180659050466e-02
7098 1.835000000000000187e+00 9.408251697313373130e-02
7099 1.796799999999999953e+00 9.526863072386418385e-02
7100 1.807599999999999651e+00 8.991400335876496841e-02
7101 1.810200000000000031e+00 8.924008068127235738e-02
7102 1.757600000000000051e+00 8.726355482101333383e-02
7103 1.770399999999999974e+00 8.924689350335955618e-02
7104 1.822999999999999954e+00 6.020963378065007782e-02
7105 1.830399999999999805e+00 5.171815928665676743e-02
7106 1.846200000000000063e+00 6.210339765262441053e-02
7107 1.881799999999999695e+00 6.109887069332788079e-02
7108 1.907000000000000028e+00 4.860534949982359132e-02
7109 1.867599999999999927e+00 5.794383487481648970e-02
7110 1.925400000000000222e+00 3.640725202483704320e-02
7111 1.910000000000000142e+00 6.734805119674953933e-02
7112 1.899599999999999955e+00 5.783604412474972756e-02
7113 1.889600000000000168e+00 6.151071451381454058e-02
7114 1.900600000000000067e+00 5.628541551769869478e-02
7115 1.861800000000000122e+00 3.852832724113517543e-02
7116 1.874400000000000066e+00 3.958343087707278524e-02
7117 1.871199999999999974e+00 4.628641269314352075e-02
7118 1.858800000000000008e+00 5.325891474673510873e-02
7119 1.840999999999999970e+00 5.519782604414776028e-02
7120 1.896800000000000042e+00 2.953831410219610182e-02
7121 1.910800000000000054e+00 6.849256893999526585e-02
7122 1.877800000000000136e+00 6.142142948515610934e-02
7123 1.953200000000000047e+00 6.392207756323317613e-02
7124 1.888400000000000079e+00 5.254833965026867865e-02
7125 1.897599999999999953e+00 3.895802869756116033e-02
7126 1.882000000000000117e+00 6.777669215888304510e-02
7127 1.856999999999999984e+00 5.549486462727881014e-02
7128 1.880600000000000049e+00 5.370929156114424147e-02
7129 1.869400000000000173e+00 5.339408206908326238e-02
7130 1.867199999999999971e+00 4.641155028653968367e-02
7131 1.873999999999999888e+00 5.769644703099144345e-02
7132 1.877799999999999914e+00 4.244752054007394637e-02
7133 1.896999999999999797e+00 3.081428240280796246e-02
7134 1.887399999999999967e+00 4.116756004428728105e-02
7135 1.881199999999999761e+00 3.984510007516608304e-02
7136 1.850999999999999757e+00 6.408806441140192656e-02
7137 1.874400000000000066e+00 2.401099748032137909e-02
7138 1.829200000000000159e+00 4.050224685125505819e-02
7139 1.856200000000000072e+00 4.125375134457470727e-02
7140 1.859199999999999964e+00 4.598382324252735937e-02
7141 1.829599999999999893e+00 4.856467852256412393e-02
7142 1.832199999999999829e+00 4.572124232782832226e-02
7143 1.861400000000000166e+00 5.082881072777523102e-02
7144 1.847000000000000197e+00 4.066644808684426182e-02
7145 1.890200000000000102e+00 5.182694280005334386e-02
7146 1.878399999999999848e+00 2.871041622826115206e-02
7147 1.861400000000000166e+00 4.483712747266485610e-02
7148 1.851599999999999913e+00 4.909468402994362352e-02
7149 1.866800000000000015e+00 6.581513503746691529e-02
7150 1.843199999999999950e+00 4.806112774373901692e-02
7151 1.849599999999999911e+00 4.625546454204089442e-02
7152 1.856400000000000050e+00 5.393225380048564943e-02
7153 1.826400000000000023e+00 4.577300514495416528e-02
7154 1.877000000000000002e+00 7.999049943587047129e-02
7155 1.871199999999999974e+00 6.100714712228395842e-02
7156 1.857399999999999718e+00 6.344042875012748106e-02
7157 1.834000000000000075e+00 5.317518218116417533e-02
7158 1.828000000000000069e+00 6.365029457905124755e-02
7159 1.844200000000000061e+00 5.489874315501221125e-02
7160 1.852199999999999847e+00 3.143679372964106739e-02
7161 1.862800000000000011e+00 4.527021095599176315e-02
7162 1.834000000000000075e+00 5.033885179461283776e-02
7163 1.838600000000000012e+00 6.711518457100450197e-02
7164 1.828600000000000225e+00 7.009399403657920469e-02
7165 1.825600000000000112e+00 5.214947746622203284e-02
7166 1.820799999999999752e+00 6.832943728730683786e-02
7167 1.830200000000000049e+00 5.174429437145701416e-02
7168 1.819800000000000084e+00 5.113073439722921887e-02
7169 1.806799999999999740e+00 3.846182522970012507e-02
7170 1.820199999999999818e+00 4.275829744037992763e-02
7171 1.782799999999999940e+00 5.291684041966224911e-02
7172 1.786599999999999966e+00 4.940170037559434707e-02
7173 1.780600000000000183e+00 5.427824610283572132e-02
7174 1.779800000000000271e+00 4.112167311771250389e-02
7175 1.792000000000000259e+00 4.167397269279714267e-02
7176 1.812799999999999967e+00 5.665714429796121082e-02
7177 1.830400000000000249e+00 3.974377938747143679e-02
7178 1.832399999999999807e+00 6.066339917940635068e-02
7179 1.866600000000000037e+00 3.963291561316176215e-02
7180 1.845400000000000151e+00 4.157460763494948142e-02
7181 1.849600000000000133e+00 3.889328990970036121e-02
7182 1.867999999999999883e+00 3.682064638215901825e-02
7183 1.879800000000000137e+00 3.759829783381157808e-02
7184 1.895000000000000018e+00 3.345085948073679011e-02
7185 1.875400000000000178e+00 5.536612682859438223e-02
7186 1.856200000000000072e+00 5.267743349860547208e-02
7187 1.869199999999999973e+00 4.025757071657452141e-02
7188 1.860200000000000076e+00 4.275455531285525523e-02
7189 1.899599999999999955e+00 3.883565372180566855e-02
7190 1.889799999999999924e+00 3.363973840564164763e-02
7191 1.848400000000000265e+00 1.996116229080861088e-02
7192 1.785200000000000120e+00 4.318092171318255873e-02
7193 1.844200000000000061e+00 4.730868841978183581e-02
7194 1.837400000000000144e+00 5.573695363042369122e-02
7195 1.846000000000000085e+00 5.176330746774204100e-02
7196 1.857199999999999962e+00 6.080092104565522348e-02
7197 1.855199999999999960e+00 4.126247690093264725e-02
7198 1.856199999999999850e+00 6.287155159529625448e-02
7199 1.858599999999999808e+00 5.322901464427086393e-02
7200 1.874600000000000266e+00 5.949830249679399080e-02
7201 1.846200000000000063e+00 6.823160557981909624e-02
7202 1.862000000000000099e+00 6.026076667285273913e-02
7203 1.853399999999999936e+00 4.977115630563547222e-02
7204 1.841600000000000126e+00 4.604571641314747499e-02
7205 1.851800000000000113e+00 5.618142041636182971e-02
7206 1.893799999999999928e+00 4.773878925988804534e-02
7207 1.843199999999999950e+00 5.760027777710802210e-02
7208 1.881799999999999695e+00 5.260068440619379559e-02
7209 1.799399999999999888e+00 4.242225830858135233e-02
7210 1.874199999999999644e+00 3.865684932841782079e-02
7211 1.847799999999999887e+00 3.546197964017237803e-02
7212 1.825600000000000112e+00 4.731646647838360503e-02
7213 1.845400000000000151e+00 5.220773888993851530e-02
7214 1.840400000000000036e+00 4.550041758050135665e-02
7215 1.888199999999999878e+00 4.129639209422537177e-02
7216 1.898999999999999799e+00 4.167109309821374202e-02
7217 1.829599999999999893e+00 4.863299291633199628e-02
7218 1.867999999999999883e+00 4.694763039813616701e-02
7219 1.918400000000000105e+00 6.351163672902787605e-02
7220 1.901200000000000001e+00 7.799969230708542201e-02
7221 1.900600000000000067e+00 5.579361970691629896e-02
7222 1.846200000000000285e+00 5.911913395847406827e-02
7223 1.841600000000000126e+00 8.885925950625515879e-02
7224 1.857600000000000140e+00 6.870551651796234782e-02
7225 1.809400000000000119e+00 5.405449102526081046e-02
7226 1.871800000000000352e+00 7.786470317159117915e-02
7227 1.867000000000000215e+00 6.835144475429906497e-02
7228 1.829999999999999627e+00 6.033771623122640565e-02
7229 1.874400000000000066e+00 1.010182557758744770e-01
7230 1.863399999999999945e+00 9.525149867587386077e-02
7231 1.868600000000000039e+00 8.616941452742962748e-02
7232 1.868600000000000039e+00 1.000370331427317266e-01
7233 1.825600000000000112e+00 1.035117771077281729e-01
7234 1.915599999999999969e+00 9.416266776169841812e-02
7235 1.882999999999999785e+00 9.969473406354016631e-02
7236 1.900399999999999867e+00 9.010864553415505462e-02
7237 1.892000000000000126e+00 7.281098818172984655e-02
7238 1.889199999999999990e+00 6.525727545645770844e-02
7239 1.856000000000000316e+00 7.404755228905275655e-02
7240 1.883399999999999963e+00 8.609650399406469645e-02
7241 1.876000000000000112e+00 7.016437842666320424e-02
7242 1.864400000000000279e+00 7.979704255171364558e-02
7243 1.894400000000000306e+00 6.125265708522366348e-02
7244 1.871999999999999886e+00 7.781259538146763355e-02
7245 1.914999999999999813e+00 9.632984999469275389e-02
7246 1.871799999999999908e+00 8.601367333162793227e-02
7247 1.969000000000000083e+00 9.663332758422428503e-02
7248 1.909400000000000208e+00 1.084522383355917552e-01
7249 1.888200000000000101e+00 9.710876376517209307e-02
7250 1.882800000000000029e+00 9.872766582878374220e-02
7251 1.856999999999999984e+00 9.550162302285757077e-02
7252 1.899999999999999911e+00 1.023687452301726558e-01
7253 1.911000000000000032e+00 1.092629854982921367e-01
7254 1.859799999999999898e+00 1.047333375769148728e-01
7255 1.865000000000000213e+00 9.263476669156132937e-02
7256 1.874800000000000022e+00 1.053156778452287029e-01
7257 1.862399999999999833e+00 9.422127148367291649e-02
7258 1.878599999999999826e+00 6.359911949076027526e-02
7259 1.885599999999999721e+00 9.500425253639961654e-02
7260 1.883800000000000141e+00 7.761206091839077670e-02
7261 1.886799999999999811e+00 8.497077144524464720e-02
7262 1.839799999999999880e+00 8.172069505333395822e-02
7263 1.871600000000000152e+00 6.140983634565394533e-02
7264 1.858200000000000074e+00 6.234702879849211149e-02
7265 1.837399999999999922e+00 8.149287085383606632e-02
7266 1.796200000000000019e+00 6.645684313898760076e-02
7267 1.866600000000000037e+00 7.141518045905924372e-02
7268 1.879599999999999937e+00 1.080350313555746705e-01
7269 1.846399999999999819e+00 1.029911064121557945e-01
7270 1.870600000000000041e+00 6.565461141458378558e-02
7271 1.855399999999999938e+00 6.262753388087384521e-02
7272 1.862800000000000011e+00 8.938653142392315176e-02
7273 1.904799999999999827e+00 1.075785852295892686e-01
7274 1.883800000000000141e+00 7.861419719109266624e-02
7275 1.870400000000000063e+00 8.108000986679761435e-02
7276 1.876799999999999802e+00 9.117341717847371463e-02
7277 1.885600000000000165e+00 1.083515020661919431e-01
7278 1.900199999999999889e+00 9.865633279217307650e-02
7279 1.892800000000000038e+00 1.127451639761102853e-01
7280 1.870400000000000063e+00 9.734951463669450078e-02
7281 1.933200000000000029e+00 1.046469875342811717e-01
7282 1.883199999999999763e+00 1.046087568036251914e-01
7283 1.861399999999999721e+00 1.044094248619347326e-01
7284 1.905000000000000027e+00 8.652907025965321519e-02
7285 1.872200000000000086e+00 1.039405214533773159e-01
7286 1.821400000000000130e+00 8.254773164660554607e-02
7287 1.840800000000000214e+00 7.279307659386298479e-02
7288 1.853199999999999958e+00 7.668814771527603102e-02
7289 1.806800000000000184e+00 6.254432028569821556e-02
7290 1.829599999999999893e+00 5.703023759375371038e-02
7291 1.787800000000000056e+00 7.756875659697015646e-02
[truncated: 708,997 more chars]
