# Supplementary material for: Hairpin protein partitioning from the ER to lipid droplets involves major structural rearrangements
Source: Nat Commun. 2024 May 27;15:4504. doi: 10.1038/s41467-024-48843-8 (PMC11130287; doi:10.1038/s41467-024-48843-8)
Supplement: Supplementary file 4 — Source Data [file 41467_2024_48843_MOESM4_ESM.zip › Source_data_MD_Simulations/Fig4B/Calpha_91-118_TRIO_CLOL_AVG_ERROR.txt]

0 1.407499999999999973e+00 3.673535233410877426e-02
1 1.493833333333333568e+00 6.485514486002490198e-02
2 1.409333333333333327e+00 5.715848661915914203e-02
3 1.472500000000000142e+00 7.935810187582197084e-02
4 1.517166666666666996e+00 8.055240415291659017e-02
5 1.496999999999999886e+00 7.291852378587428130e-02
6 1.478833333333333222e+00 8.036666551453984508e-02
7 1.487333333333333174e+00 6.379510024143558722e-02
8 1.505000000000000115e+00 6.212174426970890756e-02
9 1.479333333333333611e+00 6.914986409027644443e-02
10 1.538000000000000034e+00 7.862251585900821571e-02
11 1.505166666666666542e+00 7.148053995733798238e-02
12 1.536499999999999977e+00 7.797889671785139531e-02
13 1.517500000000000071e+00 7.808889165559977641e-02
14 1.502666666666667039e+00 8.412083460602857998e-02
15 1.535833333333333384e+00 8.954434552117077062e-02
16 1.522833333333333483e+00 8.715931029081386283e-02
17 1.541166666666666574e+00 7.945383588623673721e-02
18 1.582833333333333314e+00 5.735872338317989094e-02
19 1.560833333333333295e+00 8.332847208043156484e-02
20 1.536166666666666458e+00 8.735191172196221654e-02
21 1.562000000000000055e+00 7.361197064487694230e-02
22 1.566833333333333300e+00 7.322090497887830118e-02
23 1.554999999999999938e+00 7.967991521637612928e-02
24 1.585499999999999909e+00 8.279450800358413576e-02
25 1.570999999999999952e+00 8.098731039147087640e-02
26 1.605166666666666631e+00 9.287010542408942471e-02
27 1.610999999999999988e+00 1.001471140095631929e-01
28 1.590833333333333321e+00 7.321749057380980141e-02
29 1.637666666666666826e+00 9.237353717580792933e-02
30 1.609333333333333060e+00 1.000687726479108225e-01
31 1.562999999999999945e+00 1.049711600604873174e-01
32 1.598666666666666680e+00 9.121210527198762852e-02
33 1.599999999999999867e+00 8.853530369293372004e-02
34 1.599166666666666847e+00 9.719608378789604264e-02
35 1.611166666666666636e+00 1.052772574012351692e-01
36 1.638833333333333364e+00 9.145078113592235158e-02
37 1.607333333333333281e+00 9.856911468797095732e-02
38 1.630833333333333135e+00 1.060917885257506438e-01
39 1.670333333333333448e+00 1.165472404617941271e-01
40 1.647000000000000020e+00 9.905750294091252017e-02
41 1.665999999999999703e+00 9.741292407980461920e-02
42 1.661000000000000254e+00 1.026217434183527288e-01
43 1.620666666666666478e+00 1.082493691710299522e-01
44 1.646499999999999853e+00 1.043612183183431907e-01
45 1.652000000000000135e+00 1.024692365758838181e-01
46 1.650500000000000078e+00 1.124296693740382685e-01
47 1.631999999999999895e+00 9.417920270538619743e-02
48 1.655000000000000027e+00 9.695159158627107698e-02
49 1.631000000000000005e+00 1.017267581973068241e-01
50 1.610000000000000098e+00 9.601128405904521546e-02
51 1.651500000000000190e+00 9.601526209699974557e-02
52 1.658500000000000085e+00 9.898982832145489241e-02
53 1.651500000000000190e+00 1.061374240208315112e-01
54 1.684833333333333627e+00 1.206444308855726399e-01
55 1.656333333333333435e+00 1.196452317540547816e-01
56 1.687333333333333352e+00 1.106083346936555106e-01
57 1.678166666666666584e+00 1.190586728995103455e-01
58 1.652833333333333377e+00 1.107460600419482993e-01
59 1.652999999999999803e+00 1.172821858216801655e-01
60 1.652166666666666783e+00 1.154602905924964062e-01
61 1.688833333333333186e+00 1.057897329261804631e-01
62 1.657999999999999696e+00 9.906927991169726944e-02
63 1.666166666666666574e+00 1.033065601516688498e-01
64 1.700999999999999845e+00 1.198890690967649719e-01
65 1.694666666666666766e+00 1.084083500952319201e-01
66 1.721166666666666289e+00 1.015864209721256545e-01
67 1.682999999999999829e+00 9.929837192354498687e-02
68 1.698333333333333250e+00 1.038432757858010341e-01
69 1.623833333333333462e+00 1.134488177957763688e-01
70 1.659666666666666623e+00 1.204458538252924094e-01
71 1.661833333333333274e+00 1.219939471783258456e-01
72 1.651166666666666671e+00 1.145482471534415292e-01
73 1.686166666666666814e+00 9.128508965100813610e-02
74 1.718333333333333046e+00 9.110819778540076019e-02
75 1.760833333333333250e+00 8.629517067299581623e-02
76 1.743500000000000050e+00 1.109278419113574887e-01
77 1.738000000000000211e+00 8.766286430283792841e-02
78 1.762166666666666659e+00 8.278567262873808008e-02
79 1.768833333333333258e+00 9.813579499478902735e-02
80 1.788166666666666904e+00 9.180063442853476918e-02
81 1.769166666666666332e+00 9.034114869840957629e-02
82 1.785666666666666735e+00 9.206117128985086273e-02
83 1.760500000000000176e+00 9.528429682913247545e-02
84 1.761166666666666769e+00 1.075141894166808249e-01
85 1.754000000000000226e+00 1.124840729466473066e-01
86 1.789500000000000091e+00 9.457764300063499496e-02
87 1.812666666666666870e+00 1.225843624852939046e-01
88 1.828500000000000014e+00 1.095900821749446058e-01
89 1.836500000000000243e+00 1.168338682821799812e-01
90 1.838666666666666449e+00 1.242718048532388819e-01
91 1.828666666666666663e+00 1.433146628666885636e-01
92 1.809333333333333238e+00 1.376694242392637046e-01
93 1.805833333333333401e+00 1.256634430768388822e-01
94 1.832333333333333591e+00 1.331493870029421822e-01
95 1.780499999999999972e+00 1.118388597740318374e-01
96 1.795833333333333171e+00 1.025240938258652340e-01
97 1.725999999999999979e+00 1.056211784318529939e-01
98 1.785333333333333217e+00 9.386653251253040953e-02
99 1.782000000000000028e+00 9.756564741524322015e-02
100 1.786666666666666403e+00 9.127512338062410135e-02
101 1.778499999999999970e+00 9.297274092741140972e-02
102 1.754499999999999948e+00 8.643165250968856683e-02
103 1.734833333333333449e+00 7.978840651883466195e-02
104 1.736333333333333284e+00 8.743463166740519932e-02
105 1.796833333333333504e+00 8.964541776312902333e-02
106 1.807500000000000107e+00 9.513141495379488777e-02
107 1.804833333333333512e+00 9.521770863152001496e-02
108 1.831833333333333647e+00 1.086401850827529575e-01
109 1.770166666666666666e+00 1.093316607256883954e-01
110 1.769333333333333647e+00 1.035931321904934033e-01
111 1.768333333333333313e+00 1.094071566485754349e-01
112 1.780666666666666842e+00 1.044612279659211662e-01
113 1.740666666666666584e+00 1.032939889255330979e-01
114 1.761000000000000121e+00 1.239379324949029110e-01
115 1.725666666666666460e+00 1.057191422450874940e-01
116 1.712000000000000410e+00 1.077909499396349918e-01
117 1.745833333333333348e+00 9.537161721586967511e-02
118 1.758166666666666655e+00 9.826563111922327620e-02
119 1.716166666666666396e+00 9.055673993772164754e-02
120 1.742166666666666641e+00 1.134867629742357525e-01
121 1.740166666666666417e+00 1.202110220188433026e-01
122 1.729166666666666741e+00 1.131737643004151611e-01
123 1.757666666666666933e+00 9.779930318618688945e-02
124 1.801666666666666750e+00 9.170171047316241775e-02
125 1.732999999999999874e+00 1.400801357953526394e-01
126 1.735500000000000043e+00 1.278779257295366567e-01
127 1.727833333333333554e+00 1.230000940981272051e-01
128 1.724333333333333051e+00 1.331218461633023042e-01
129 1.733666666666666467e+00 1.400519083662805087e-01
130 1.775833333333333153e+00 1.345274479772037568e-01
131 1.744166666666666865e+00 1.359067116049066382e-01
132 1.745499999999999829e+00 1.340571499191462457e-01
133 1.722166666666667068e+00 1.345138193368718427e-01
134 1.740166666666666417e+00 1.402453042720873400e-01
135 1.755833333333333357e+00 1.410918567353801334e-01
136 1.748499999999999943e+00 1.437315688667207270e-01
137 1.744500000000000162e+00 1.396156927664890801e-01
138 1.725166666666666737e+00 1.421371436064218785e-01
139 1.740499999999999936e+00 1.309354696872556123e-01
140 1.737500000000000044e+00 1.503249720512936649e-01
141 1.759333333333333416e+00 1.379332903710797364e-01
142 1.768666666666666609e+00 1.369315860539827012e-01
143 1.742666666666666586e+00 1.229868255515982611e-01
144 1.742499999999999938e+00 1.142756778827216380e-01
145 1.787499999999999867e+00 1.265136685632557989e-01
146 1.783333333333333437e+00 1.376260365117223383e-01
147 1.808666666666666423e+00 1.384386479970794448e-01
148 1.778666666666666840e+00 1.210871281044876013e-01
149 1.753166666666666762e+00 1.217345510770296013e-01
150 1.772000000000000242e+00 1.225484031357043785e-01
151 1.774000000000000021e+00 1.152022376325892439e-01
152 1.791000000000000147e+00 1.394074762860458838e-01
153 1.756333333333333302e+00 1.246017359132391700e-01
154 1.779666666666666730e+00 1.317612880820350774e-01
155 1.779500000000000304e+00 1.349960390365419483e-01
156 1.771000000000000130e+00 1.329469401260852668e-01
157 1.770333333333333314e+00 1.361573164204363251e-01
158 1.768000000000000016e+00 1.398264797684775074e-01
159 1.756999999999999895e+00 1.362422270973446814e-01
160 1.764499999999999735e+00 1.525138882564834597e-01
161 1.729000000000000092e+00 1.302838780850834322e-01
162 1.784333333333333327e+00 1.298744407894423802e-01
163 1.730166666666666631e+00 1.357514920455484553e-01
164 1.734666666666666357e+00 1.579447277912024439e-01
165 1.806333333333333568e+00 1.376789071771035156e-01
166 1.823833333333333195e+00 1.560337243936328055e-01
167 1.823166666666666602e+00 1.391085540677309274e-01
168 1.813666666666666538e+00 1.660150037842408055e-01
169 1.846666666666666901e+00 1.608727355304093998e-01
170 1.806833333333333513e+00 1.395871724181835805e-01
171 1.836833333333333540e+00 1.295739635769356246e-01
172 1.813166666666666815e+00 1.341645790037715447e-01
173 1.850166666666666515e+00 1.508988654450145184e-01
174 1.802500000000000213e+00 1.429177599569455559e-01
175 1.821166666666666822e+00 1.439759657154752459e-01
176 1.814000000000000057e+00 1.406563977294393031e-01
177 1.837500000000000133e+00 1.427806690152572944e-01
178 1.857833333333333670e+00 1.500800557973915317e-01
179 1.808833333333333071e+00 1.259634904483276363e-01
180 1.830500000000000016e+00 1.492136332019742828e-01
181 1.806000000000000050e+00 1.397934984976848816e-01
182 1.801666666666666750e+00 1.305323856508556202e-01
183 1.817166666666666375e+00 1.427054886172269277e-01
184 1.847333333333333272e+00 1.356186783814306296e-01
185 1.867833333333333456e+00 1.360319440970201577e-01
186 1.810666666666666869e+00 1.459755814181617761e-01
187 1.858166666666666522e+00 1.350796918420683612e-01
188 1.812333333333333352e+00 1.271854871758101302e-01
189 1.786333333333333329e+00 1.458171737078597652e-01
190 1.793666666666666520e+00 1.480828721933669379e-01
191 1.796166666666666245e+00 1.567736189305860006e-01
192 1.784000000000000030e+00 1.414182135055845890e-01
193 1.776333333333333320e+00 1.545401182481369595e-01
194 1.772666666666666613e+00 1.635591409631164672e-01
195 1.794500000000000206e+00 1.514032052354095936e-01
196 1.747333333333333405e+00 1.587959324042910181e-01
197 1.790166666666666684e+00 1.709667636099463373e-01
198 1.813500000000000112e+00 1.634329203203701286e-01
199 1.804000000000000270e+00 1.489270887977663105e-01
200 1.781333333333333435e+00 1.521962670491747160e-01
201 1.820166666666666488e+00 1.767761322292292214e-01
202 1.817666666666666542e+00 1.685853998335473947e-01
203 1.832333333333332925e+00 1.783893473816731690e-01
204 1.789500000000000091e+00 1.792610991449808955e-01
205 1.794666666666666854e+00 1.748597321452996234e-01
206 1.842666666666666453e+00 1.829361859997855611e-01
207 1.840166666666666506e+00 1.807967576938054044e-01
208 1.855666666666666353e+00 1.892895587110843547e-01
209 1.803833333333333400e+00 1.759460802295639559e-01
210 1.813333333333333242e+00 1.809629591728444953e-01
211 1.837666666666666559e+00 1.803026262621735265e-01
212 1.832666666666666666e+00 1.972478230645492159e-01
213 1.829666666666666552e+00 1.915487560020318614e-01
214 1.809833333333333405e+00 1.739991086609779802e-01
215 1.833166666666666833e+00 1.833406690451574172e-01
216 1.801833333333333620e+00 1.783167307951822322e-01
217 1.831000000000000183e+00 1.747806561887721433e-01
218 1.789333333333333442e+00 1.858894035989420435e-01
219 1.808333333333333348e+00 1.889089531827239377e-01
220 1.788666666666666627e+00 1.625478846826830526e-01
221 1.854666666666666908e+00 1.884294248469388089e-01
222 1.804333333333333123e+00 1.884117339272729508e-01
223 1.823666666666666769e+00 1.970409808850639988e-01
224 1.795166666666666577e+00 1.713915946121737643e-01
225 1.830666666666666442e+00 1.776345603677309259e-01
226 1.822999999999999732e+00 1.914593081222918103e-01
227 1.820166666666666933e+00 1.859450959388381230e-01
228 1.803833333333333400e+00 1.835885218916759598e-01
229 1.766333333333333533e+00 1.729834074680553502e-01
230 1.799833333333333618e+00 1.801447591778879975e-01
231 1.796666666666666634e+00 1.852223388655235281e-01
232 1.794333333333333336e+00 1.712546295670518692e-01
233 1.804333333333333345e+00 1.595903900383497664e-01
234 1.778999999999999915e+00 1.765394195828984825e-01
235 1.797833333333333172e+00 1.765560056983283554e-01
236 1.813666666666666538e+00 1.644255432080407031e-01
237 1.810499999999999998e+00 1.688679217613576478e-01
238 1.796999999999999931e+00 1.717486859079600248e-01
239 1.807833333333333181e+00 1.581812281085398786e-01
240 1.818666666666666876e+00 1.463089703839611788e-01
241 1.839999999999999858e+00 1.664501927504641043e-01
242 1.842166666666666730e+00 1.608505891721788150e-01
243 1.809166666666666812e+00 1.621765869981557362e-01
244 1.807499999999999885e+00 1.502501155481160700e-01
245 1.818166666666666487e+00 1.661908903551486405e-01
246 1.846166666666666734e+00 1.823620356242960927e-01
247 1.827333333333333476e+00 1.862530636089073932e-01
248 1.817666666666666542e+00 1.749127824988256086e-01
249 1.852833333333333110e+00 1.764554423874428457e-01
250 1.797999999999999821e+00 1.738848597332281753e-01
251 1.800333333333333341e+00 1.772068262208294775e-01
252 1.795499999999999874e+00 1.733445108575533966e-01
253 1.815166666666666373e+00 1.700417296278028678e-01
254 1.790333333333333554e+00 1.691113483718587052e-01
255 1.825666666666666771e+00 1.646826353030894641e-01
256 1.843333333333333712e+00 1.665275530533188997e-01
257 1.806499999999999995e+00 1.741864821263566510e-01
258 1.818000000000000282e+00 1.786220404466742906e-01
259 1.824000000000000066e+00 1.702220771684905820e-01
260 1.821333333333333471e+00 1.703249617425249551e-01
261 1.804666666666666641e+00 1.818833060977203542e-01
262 1.841166666666666840e+00 1.752123182926402511e-01
263 1.848500000000000254e+00 1.801697887487738181e-01
264 1.825166666666666826e+00 1.927568152227433496e-01
265 1.851833333333333442e+00 2.003433742168495291e-01
266 1.842500000000000027e+00 1.853933880518217059e-01
267 1.805166666666666808e+00 1.709015988265805974e-01
268 1.806333333333333568e+00 1.811120995201386530e-01
269 1.809833333333332961e+00 1.792934306082051288e-01
270 1.795333333333333004e+00 1.707518775993509264e-01
271 1.802833333333333288e+00 1.714006704036329376e-01
272 1.808499999999999774e+00 1.809152272321057076e-01
273 1.852499999999999813e+00 1.879259236448707071e-01
274 1.784666666666666623e+00 1.709061904259934761e-01
275 1.815000000000000169e+00 1.664433503895210720e-01
276 1.806166666666666698e+00 1.707549278069900311e-01
277 1.795833333333333171e+00 1.718683954960026072e-01
278 1.747666666666666702e+00 1.594218141121685195e-01
279 1.830833333333333535e+00 1.681170915804859056e-01
280 1.811166666666666814e+00 1.810411887859694757e-01
281 1.770499999999999963e+00 1.753941196911180389e-01
282 1.788333333333333330e+00 1.731176007912069714e-01
283 1.757333333333333192e+00 1.603590877906114764e-01
284 1.753833333333333355e+00 1.608110376025688737e-01
285 1.777666666666666506e+00 1.711214102239606849e-01
286 1.742666666666666586e+00 1.571074767770753167e-01
287 1.744333333333333291e+00 1.553776164822452954e-01
288 1.759500000000000064e+00 1.646367634791479073e-01
289 1.756666666666666821e+00 1.570943924783700096e-01
290 1.752000000000000002e+00 1.654493880315064946e-01
291 1.761999999999999789e+00 1.657571851970358612e-01
292 1.759166666666666545e+00 1.691980129688070711e-01
293 1.752166666666666650e+00 1.657916055820724821e-01
294 1.781833333333333380e+00 1.589399636247505743e-01
295 1.801333333333333231e+00 1.737611174167740524e-01
296 1.784499999999999753e+00 1.680588108041018436e-01
297 1.791166666666667018e+00 1.637963533488165646e-01
298 1.754500000000000171e+00 1.628369583356309713e-01
299 1.809000000000000163e+00 1.745855409566069993e-01
300 1.801166666666666361e+00 1.760036957734863183e-01
301 1.845500000000000140e+00 1.839073966852762532e-01
302 1.792333333333333556e+00 1.638628604566545743e-01
303 1.840499999999999803e+00 1.644529230171628553e-01
304 1.858166666666666522e+00 1.640034580710396650e-01
305 1.850166666666666737e+00 1.708219372892698928e-01
306 1.850833333333333108e+00 1.755549006668516709e-01
307 1.839666666666666783e+00 1.810453697997436717e-01
308 1.843333333333333490e+00 1.818342753820184343e-01
309 1.818166666666666709e+00 1.718145668165838857e-01
310 1.835833333333333206e+00 1.855330783125967442e-01
311 1.858500000000000263e+00 1.781420703321431598e-01
312 1.860666666666666913e+00 1.830668770736025297e-01
313 1.855666666666666798e+00 1.803078642930638631e-01
314 1.856833333333333336e+00 1.913149550794110143e-01
315 1.833166666666666389e+00 1.739031366189981442e-01
316 1.816333333333333355e+00 1.680118492293965760e-01
317 1.838333333333333153e+00 1.774118978013636272e-01
318 1.839833333333333210e+00 1.713442630538924150e-01
319 1.833000000000000185e+00 1.812475287187846895e-01
320 1.855333333333333501e+00 1.780199218980634546e-01
321 1.865166666666666861e+00 1.735156759915795766e-01
322 1.836333333333333373e+00 1.761521858865015278e-01
323 1.819333333333333469e+00 1.826428918023527137e-01
324 1.818333333333333357e+00 1.945965436867130582e-01
325 1.821500000000000341e+00 1.945795681291675461e-01
326 1.852500000000000036e+00 1.731214650661976329e-01
327 1.850833333333333330e+00 1.874667995297458478e-01
328 1.827166666666666606e+00 1.789365835315012698e-01
329 1.838333333333333153e+00 1.900620756294968960e-01
330 1.831500000000000128e+00 1.875459573307596550e-01
331 1.888499999999999845e+00 1.838599633174963777e-01
332 1.849166666666666403e+00 1.659947148868613220e-01
333 1.835833333333333650e+00 1.879029620526194710e-01
334 1.846000000000000085e+00 1.836382313136346867e-01
335 1.846500000000000030e+00 1.787799314489433578e-01
336 1.850166666666666737e+00 1.841411621354459849e-01
337 1.841333333333333266e+00 1.692413901743546611e-01
338 1.848333333333333384e+00 1.643025100685160667e-01
339 1.809666666666666535e+00 1.713243620651687671e-01
340 1.843666666666666787e+00 1.722766938946161397e-01
341 1.798333333333333117e+00 1.573996446887608314e-01
342 1.845666666666666567e+00 1.647937543764371182e-01
343 1.844499999999999806e+00 1.653672260287523121e-01
344 1.842833333333333323e+00 1.661549505509619107e-01
345 1.818666666666666876e+00 1.624160751941798320e-01
346 1.871833333333333682e+00 1.710962069627408322e-01
347 1.844500000000000028e+00 1.674895933748986598e-01
348 1.883166666666666655e+00 1.777022191862096812e-01
349 1.870333333333333625e+00 1.620182888624797368e-01
350 1.846500000000000030e+00 1.609559549828599445e-01
351 1.901666666666666394e+00 1.637463598690681588e-01
352 1.886999999999999789e+00 1.676716367719292555e-01
353 1.905000000000000249e+00 1.723555756117116367e-01
354 1.868666666666666920e+00 1.672137133309523904e-01
355 1.812666666666666648e+00 1.652295821419845212e-01
356 1.844999999999999751e+00 1.745282530454915215e-01
357 1.791333333333333222e+00 1.600369170373349414e-01
358 1.803666666666666751e+00 1.571016420217367648e-01
359 1.828500000000000014e+00 1.674207523974651501e-01
360 1.825166666666666826e+00 1.693752272104530610e-01
361 1.848999999999999977e+00 1.746273810781752145e-01
362 1.854333333333332945e+00 1.745683035163961005e-01
363 1.855833333333333224e+00 1.784048792099754421e-01
364 1.830500000000000016e+00 1.690270770550617863e-01
365 1.830166666666666941e+00 1.642556301532371865e-01
366 1.857499999999999929e+00 1.750134518639448467e-01
367 1.826666666666666439e+00 1.654763606256976216e-01
368 1.823833333333333195e+00 1.597157921411006543e-01
369 1.844500000000000028e+00 1.603769431336340701e-01
370 1.819499999999999895e+00 1.701285053520818491e-01
371 1.829166666666666829e+00 1.671041619048607985e-01
372 1.841999999999999860e+00 1.658803116038120307e-01
373 1.836999999999999744e+00 1.567432436963215603e-01
374 1.852333333333333165e+00 1.664356176268013410e-01
375 1.832999999999999963e+00 1.722006258860738492e-01
376 1.866499999999999604e+00 1.705767585445202850e-01
377 1.809499999999999886e+00 1.565816702058208665e-01
378 1.814833333333333298e+00 1.667343890188268118e-01
379 1.854999999999999760e+00 1.540899809274510202e-01
380 1.838166666666666726e+00 1.752505217406509774e-01
381 1.831666666666666776e+00 1.569227811990956956e-01
382 1.834166666666666723e+00 1.701932588863917795e-01
383 1.806999999999999718e+00 1.689048055365309220e-01
384 1.820500000000000007e+00 1.693308316744341624e-01
385 1.824333333333333362e+00 1.760659072725429819e-01
386 1.832333333333333369e+00 1.672294941202170371e-01
387 1.844500000000000028e+00 1.777188400567343007e-01
388 1.830499999999999794e+00 1.636671334005564693e-01
389 1.864000000000000101e+00 1.695105699752476602e-01
390 1.802833333333333288e+00 1.748492075199952756e-01
391 1.819666666666666544e+00 1.712367864596770484e-01
392 1.819333333333333469e+00 1.658876237207095317e-01
393 1.864500000000000268e+00 1.628937537169550254e-01
394 1.841999999999999860e+00 1.609504754747731747e-01
395 1.813500000000000112e+00 1.613205487358769508e-01
396 1.830166666666666719e+00 1.686132024398950824e-01
397 1.830166666666666275e+00 1.689709732907247741e-01
398 1.815500000000000114e+00 1.651858801471845217e-01
399 1.814666666666666650e+00 1.525198833425164269e-01
400 1.790333333333333554e+00 1.494362864357372533e-01
401 1.818500000000000005e+00 1.602551351231321086e-01
402 1.820000000000000062e+00 1.617410481809323231e-01
403 1.851833333333333442e+00 1.709563649113530481e-01
404 1.839499999999999913e+00 1.617406617603213415e-01
405 1.818999999999999950e+00 1.680492652633612527e-01
406 1.781833333333333158e+00 1.551763184729384737e-01
407 1.796833333333333060e+00 1.607045972976274273e-01
408 1.799166666666666581e+00 1.696829423540443249e-01
409 1.788333333333333330e+00 1.519507717553189863e-01
410 1.788333333333333108e+00 1.539376978352437753e-01
411 1.805500000000000105e+00 1.616301934801924745e-01
412 1.773166666666666780e+00 1.656747846211343855e-01
413 1.824166666666666936e+00 1.675863652413728255e-01
414 1.850666666666666460e+00 1.713457626274147994e-01
415 1.810166666666666480e+00 1.694850725427310967e-01
416 1.839499999999999913e+00 1.998407351979181734e-01
417 1.814500000000000002e+00 1.810016497776255895e-01
418 1.812333333333333352e+00 1.771623026534750456e-01
419 1.846500000000000030e+00 1.917961519136630044e-01
420 1.833499999999999908e+00 1.863897872142617762e-01
421 1.819833333333333414e+00 1.915110116745055435e-01
422 1.796166666666666467e+00 1.855851731186559384e-01
423 1.841666666666666563e+00 1.970352008407898203e-01
424 1.801000000000000156e+00 1.768789604974731755e-01
425 1.815833333333333188e+00 1.771247859979365458e-01
426 1.797333333333333449e+00 1.837245321226964045e-01
427 1.836333333333333373e+00 1.758431540174789087e-01
428 1.840833333333333099e+00 1.657497137028978440e-01
429 1.830166666666666719e+00 1.772851464397064147e-01
430 1.853166666666666407e+00 1.863718530052019540e-01
431 1.858333333333333393e+00 1.951881808048989697e-01
432 1.839333333333333487e+00 1.933587148090113728e-01
433 1.835499999999999687e+00 1.785271143427674123e-01
434 1.841333333333333266e+00 1.811211483244581644e-01
435 1.861666666666666581e+00 1.892376029502867152e-01
436 1.852333333333333387e+00 1.735872605839410276e-01
437 1.832666666666666666e+00 1.844128319629428636e-01
438 1.817333333333333245e+00 1.832381065818561861e-01
439 1.859166666666666634e+00 1.886252040226666371e-01
440 1.857166666666666410e+00 1.764737022691840185e-01
441 1.875000000000000000e+00 1.860997343123065861e-01
442 1.887666666666666826e+00 2.010052053868073008e-01
443 1.887166666666666659e+00 2.039890270287795515e-01
444 1.847833333333333661e+00 2.009342646332469284e-01
445 1.903833333333333266e+00 2.064942044743180993e-01
446 1.891166666666666663e+00 1.972566597476871353e-01
447 1.866500000000000270e+00 1.939113127752536136e-01
448 1.872666666666666702e+00 1.940431891596797742e-01
449 1.852500000000000036e+00 2.006424057870120348e-01
450 1.871666666666666368e+00 1.885748696976388694e-01
451 1.862500000000000044e+00 1.904959535878212595e-01
452 1.901999999999999913e+00 1.893901029914475398e-01
453 1.847500000000000142e+00 1.918510345149185281e-01
454 1.909000000000000030e+00 2.140410137229674936e-01
455 1.918833333333332947e+00 1.859256746161795648e-01
456 1.860333333333333394e+00 1.889373303897745326e-01
457 1.843833333333333213e+00 1.809309900159399020e-01
458 1.842166666666666730e+00 1.872200749959295751e-01
459 1.847000000000000197e+00 1.917604118569720961e-01
460 1.852166666666666517e+00 1.964780757724873261e-01
461 1.851166666666666627e+00 2.002779203266560337e-01
462 1.899333333333333096e+00 2.056980887215623111e-01
463 1.871999999999999664e+00 2.029608610326412710e-01
464 1.889833333333333032e+00 2.046273600510974677e-01
465 1.886666666666666714e+00 2.123301499848587459e-01
466 1.878333333333333188e+00 2.067653886072955416e-01
467 1.878666666666666707e+00 1.951007811742813403e-01
468 1.873666666666666591e+00 1.946509221182409211e-01
469 1.859499999999999931e+00 2.056402940951883584e-01
470 1.876500000000000057e+00 1.891157420440955916e-01
471 1.865166666666666417e+00 1.863548611098172214e-01
472 1.874000000000000332e+00 1.867401641021258496e-01
473 1.853500000000000147e+00 1.891893158247109630e-01
474 1.868999999999999995e+00 1.913275260442736936e-01
475 1.847166666666666623e+00 1.829607451320071354e-01
476 1.841166666666666840e+00 1.880365532825210295e-01
477 1.853500000000000147e+00 1.848808550271107687e-01
478 1.865833333333333455e+00 1.971576380951527985e-01
479 1.828333333333333144e+00 1.906051279866699255e-01
480 1.839999999999999858e+00 1.809316936796253328e-01
481 1.821333333333333471e+00 1.835682837932926248e-01
482 1.839833333333333654e+00 1.830160006160157782e-01
483 1.870833333333333348e+00 1.881532201671267390e-01
484 1.841666666666666563e+00 1.808259855138000805e-01
485 1.832166666666666721e+00 1.951497169791364117e-01
486 1.878333333333333188e+00 1.887204968357331092e-01
487 1.888666666666666716e+00 1.994395852085240894e-01
488 1.860000000000000098e+00 1.954665359253769386e-01
489 1.885666666666666602e+00 2.059775697964690011e-01
490 1.868999999999999773e+00 1.911493017396495298e-01
491 1.872166666666666757e+00 2.053413711449880441e-01
492 1.869666666666666588e+00 1.930438445688593685e-01
493 1.863166666666666638e+00 1.972218740216018784e-01
494 1.851833333333333442e+00 1.949363737602985980e-01
495 1.871666666666666812e+00 2.039762604197233875e-01
496 1.882166666666666544e+00 2.054011544740176887e-01
497 1.885999999999999899e+00 2.117190223962988060e-01
498 1.905499999999999972e+00 2.262855558310733206e-01
499 1.944999999999999618e+00 2.206808907802294550e-01
500 1.937166666666666925e+00 2.213281144799712774e-01
501 1.924666666666666748e+00 2.283478908579172351e-01
502 1.905166666666666453e+00 1.982718975809995288e-01
503 1.921833333333333060e+00 2.083883149670701096e-01
504 1.927499999999999991e+00 2.044732731787811397e-01
505 1.936666666666666758e+00 2.157020407190678168e-01
506 1.944999999999999618e+00 2.048614708094771142e-01
507 1.891333333333333089e+00 2.072613308344305183e-01
508 1.931166666666666698e+00 2.112128227203109443e-01
509 1.902166666666666783e+00 2.029580439218721943e-01
510 1.921000000000000041e+00 2.091069635909388602e-01
511 1.899833333333333263e+00 2.112698927736571530e-01
512 1.894333333333333647e+00 2.042224640308084038e-01
513 1.899999999999999689e+00 2.121523299686126907e-01
514 1.913166666666666460e+00 2.073857673069237073e-01
515 1.848000000000000087e+00 2.069134279515630614e-01
516 1.870499999999999829e+00 2.012591957871462944e-01
517 1.877833333333333243e+00 2.057910775339704124e-01
518 1.881333333333333080e+00 2.211189557514068593e-01
519 1.874666666666666925e+00 2.120947988605654533e-01
520 1.895833333333333259e+00 2.141167148837115064e-01
521 1.861333333333333506e+00 2.048702389680229219e-01
522 1.919333333333333114e+00 1.938274815205331125e-01
523 1.863166666666666638e+00 2.010770190563620774e-01
524 1.883833333333333249e+00 2.020870847303577744e-01
525 1.884166666666666545e+00 2.166730020441282878e-01
526 1.908166666666667011e+00 1.963506524147646259e-01
527 1.844666666666666677e+00 1.892267403388306901e-01
528 1.868833333333333124e+00 2.051475643241911506e-01
529 1.864666666666666694e+00 1.959262427358637315e-01
530 1.904499999999999860e+00 2.041866996974419646e-01
531 1.889166666666666883e+00 1.969220681536885120e-01
532 1.877166666666666650e+00 2.069153633556304883e-01
533 1.905999999999999917e+00 2.109664270288837684e-01
534 1.897333333333333316e+00 2.157500697394849065e-01
535 1.872999999999999998e+00 1.975004922638028404e-01
536 1.903666666666666840e+00 2.038261332425079508e-01
537 1.852833333333333554e+00 2.055178306223178208e-01
538 1.900999999999999801e+00 2.065299278824042628e-01
539 1.880833333333333357e+00 2.111999337997932102e-01
540 1.890166666666666551e+00 2.100530907316670304e-01
541 1.903166666666666673e+00 2.149536664114005957e-01
542 1.888166666666666771e+00 2.142763553952733435e-01
543 1.897666666666666835e+00 2.242821470413583207e-01
544 1.889833333333333032e+00 2.005103788760996542e-01
545 1.869166666666666643e+00 2.083436552998523539e-01
546 1.864833333333333343e+00 2.063706773780652481e-01
547 1.851499999999999924e+00 1.949086324409465831e-01
548 1.900833333333333597e+00 2.235237268870611527e-01
549 1.875999999999999668e+00 2.157631159911773400e-01
550 1.899000000000000243e+00 2.132653537523409304e-01
551 1.873999999999999888e+00 2.083446663584167802e-01
552 1.892333333333333201e+00 2.133041212638615569e-01
553 1.863333333333333286e+00 2.050450718292968488e-01
554 1.847333333333333272e+00 1.971517557994724446e-01
555 1.854000000000000092e+00 2.015247434490916867e-01
556 1.839166666666666616e+00 2.214999895493685589e-01
557 1.831833333333333647e+00 1.977239119842877646e-01
558 1.835500000000000353e+00 2.053040766494637903e-01
559 1.851166666666666627e+00 2.220364605527993529e-01
560 1.881666666666666599e+00 2.296043295500939940e-01
561 1.889666666666666606e+00 2.264935204698245164e-01
562 1.859666666666666579e+00 2.283368207357361901e-01
563 1.822166666666666712e+00 2.012298874237934410e-01
564 1.837500000000000133e+00 2.014232346191582035e-01
565 1.822833333333333306e+00 2.035620867159406988e-01
566 1.775666666666666726e+00 1.966137876179630539e-01
567 1.815166666666666595e+00 1.918861665830185470e-01
568 1.835833333333333206e+00 1.975704398529894434e-01
569 1.826500000000000012e+00 1.984649073374042394e-01
570 1.794666666666666854e+00 2.072620009481647707e-01
571 1.838000000000000078e+00 2.002516472397223579e-01
572 1.834000000000000297e+00 1.991068947966281588e-01
573 1.803166666666666806e+00 1.860354531126119093e-01
574 1.836999999999999744e+00 1.934897355876475933e-01
575 1.916166666666666574e+00 1.793516745061170814e-01
576 1.845666666666667011e+00 1.674092899763044429e-01
577 1.850666666666666460e+00 1.651803167360961500e-01
578 1.833166666666666833e+00 1.829472323234621056e-01
579 1.846666666666666679e+00 1.697800319803811908e-01
580 1.823166666666666602e+00 1.528914677996320859e-01
581 1.839166666666666616e+00 1.640529075678986148e-01
582 1.837333333333333485e+00 1.618609943175979560e-01
583 1.864833333333333121e+00 1.683711866130350732e-01
584 1.835333333333333483e+00 1.695041242806444581e-01
585 1.832000000000000073e+00 1.577534996970484660e-01
586 1.833166666666666389e+00 1.612078397367590621e-01
587 1.806166666666666698e+00 1.536633073867572363e-01
588 1.806333333333332902e+00 1.762166700820748666e-01
589 1.817166666666666819e+00 1.823733071152359164e-01
590 1.859833333333333449e+00 1.876915934698708821e-01
591 1.799666666666666748e+00 1.775214645342088893e-01
592 1.807166666666666588e+00 1.746118579190025499e-01
593 1.826166666666666494e+00 1.919440625498693431e-01
594 1.824333333333332918e+00 1.913133942378703878e-01
595 1.877833333333333243e+00 1.888846527302762146e-01
596 1.825499999999999901e+00 1.832822277254399224e-01
597 1.867166666666666641e+00 1.930268283982345401e-01
598 1.855666666666666798e+00 1.885809090530090604e-01
599 1.833499999999999908e+00 1.845027476459060456e-01
600 1.836666666666666670e+00 1.792524084243387328e-01
601 1.808666666666666645e+00 1.743625958020091349e-01
602 1.860499999999999821e+00 1.916227123513517538e-01
603 1.864000000000000101e+00 1.797835117887931489e-01
604 1.874666666666666925e+00 1.871232016415725063e-01
605 1.846000000000000085e+00 1.963377192492568590e-01
606 1.857666666666666799e+00 1.843207751398310279e-01
607 1.833000000000000185e+00 1.876981915499217890e-01
608 1.846333333333333604e+00 1.871515527686150593e-01
609 1.864666666666666472e+00 1.881073373645227309e-01
610 1.848000000000000087e+00 1.689661373043591930e-01
611 1.845166666666666844e+00 1.796996594114541046e-01
612 1.819333333333333469e+00 1.748946773007919453e-01
613 1.843833333333333435e+00 1.827787698385775761e-01
614 1.824500000000000233e+00 1.783284656656549116e-01
615 1.857333333333333725e+00 1.835935526988695665e-01
616 1.810333333333333350e+00 1.691947705172071326e-01
617 1.831500000000000128e+00 1.719300164472613301e-01
618 1.844166666666666954e+00 1.842256190210898037e-01
619 1.853166666666666629e+00 1.889328829485732164e-01
620 1.839333333333333265e+00 1.765689457197743006e-01
621 1.815666666666666762e+00 1.721089233057992440e-01
622 1.860999999999999988e+00 1.830549401439663659e-01
623 1.873166666666666424e+00 1.770352156848817027e-01
624 1.850999999999999757e+00 1.696596265729972963e-01
625 1.833000000000000185e+00 1.676433051982028355e-01
626 1.838000000000000078e+00 1.827914719625131079e-01
627 1.838833333333333542e+00 1.573455886234478296e-01
628 1.872000000000000108e+00 1.639813675052409492e-01
629 1.841999999999999860e+00 1.840160017196572073e-01
630 1.813833333333333186e+00 1.536298612225476812e-01
631 1.850666666666666460e+00 1.787102973260644989e-01
632 1.838166666666666726e+00 1.845921053847384696e-01
633 1.838833333333333542e+00 1.685550382691835547e-01
634 1.805333333333333456e+00 1.603578752295881094e-01
635 1.831999999999999851e+00 1.800785322512869213e-01
636 1.846666666666666679e+00 1.812119180938694951e-01
637 1.861999999999999877e+00 1.646055892125173614e-01
638 1.841166666666666396e+00 1.688800390590687595e-01
639 1.868500000000000050e+00 1.609789064857049534e-01
640 1.847333333333333272e+00 1.632849701640707862e-01
641 1.864999999999999991e+00 1.573324505624952574e-01
642 1.857333333333333059e+00 1.676367877066146650e-01
643 1.840499999999999803e+00 1.422551990848371917e-01
644 1.816666666666667096e+00 1.702799437962652929e-01
645 1.872666666666666702e+00 1.635842743506074892e-01
646 1.855666666666666798e+00 1.655824176566976225e-01
647 1.778999999999999915e+00 1.439276438585259110e-01
648 1.817833333333333412e+00 1.621693930340649958e-01
649 1.817500000000000115e+00 1.481697131295356684e-01
650 1.826999999999999957e+00 1.458814206432364480e-01
651 1.881499999999999950e+00 1.886887133761729618e-01
652 1.818666666666666876e+00 1.657227716309289667e-01
653 1.836333333333333373e+00 1.783409136499011227e-01
654 1.850500000000000256e+00 1.769257141665206146e-01
655 1.878333333333333188e+00 1.675830916070967791e-01
656 1.895333333333333314e+00 1.750205808003838515e-01
657 1.874666666666666925e+00 1.639608128430331824e-01
658 1.889166666666666439e+00 1.765449921670373123e-01
659 1.852999999999999980e+00 1.710056854155569683e-01
660 1.856166666666666742e+00 1.539434269584242509e-01
661 1.834833333333333316e+00 1.670424790728838038e-01
662 1.809999999999999831e+00 1.623003046481703016e-01
663 1.853333333333333499e+00 1.756738876862888044e-01
664 1.849666666666666570e+00 1.514503341155234994e-01
665 1.836333333333333373e+00 1.682804647450642233e-01
666 1.832666666666666444e+00 1.677976073638627608e-01
667 1.804666666666666641e+00 1.635227926122340691e-01
668 1.811499999999999888e+00 1.697736646898518054e-01
669 1.809499999999999886e+00 1.651820124051714966e-01
670 1.820333333333333359e+00 1.576599129396821508e-01
671 1.834500000000000020e+00 1.587609576270773981e-01
672 1.841000000000000192e+00 1.657048916330206290e-01
673 1.842666666666666897e+00 1.717096494193139367e-01
674 1.869833333333333236e+00 1.782835470483694340e-01
675 1.852666666666666684e+00 1.669949544591536883e-01
676 1.839333333333333265e+00 1.623929847052559550e-01
677 1.869333333333333291e+00 1.781281789839781471e-01
678 1.851666666666666572e+00 1.753359737866240220e-01
679 1.824833333333333307e+00 1.689737679619509880e-01
680 1.841666666666666563e+00 1.761447742099704894e-01
681 1.865000000000000213e+00 1.816981624073898682e-01
682 1.888499999999999845e+00 1.715337268424039774e-01
683 1.851333333333333497e+00 1.666072671928853222e-01
684 1.848833333333333329e+00 1.672807714038929416e-01
685 1.841000000000000192e+00 1.707843019067554202e-01
686 1.838500000000000023e+00 1.672577435510170241e-01
687 1.856166666666666742e+00 1.517260720045369438e-01
688 1.830499999999999794e+00 1.561871651434763864e-01
689 1.862499999999999822e+00 1.625632782778584640e-01
690 1.832000000000000073e+00 1.619922837668510418e-01
691 1.825666666666666549e+00 1.667192694766109207e-01
692 1.886999999999999789e+00 1.751797489564488886e-01
693 1.886166666666666769e+00 1.700316010933566879e-01
694 1.815666666666666762e+00 1.624424114479868231e-01
695 1.867833333333333456e+00 1.557243677261324066e-01
696 1.863000000000000211e+00 1.732259282619730278e-01
697 1.852333333333333165e+00 1.725913070211222422e-01
698 1.837833333333333430e+00 1.634908112719805906e-01
699 1.832833333333333314e+00 1.754349225126999590e-01
700 1.850333333333333385e+00 1.653137869270078497e-01
701 1.871999999999999886e+00 1.594274477971441006e-01
702 1.833166666666666389e+00 1.717799653087678236e-01
703 1.851833333333333442e+00 1.854869592101748010e-01
704 1.841333333333333266e+00 1.804524662967857407e-01
705 1.851333333333333053e+00 1.915432452863186086e-01
706 1.860000000000000098e+00 1.720728205021221646e-01
707 1.849500000000000144e+00 1.435116623212978892e-01
708 1.907666666666666844e+00 1.412182445457831059e-01
709 1.910500000000000087e+00 1.482574243971913341e-01
710 1.913333333333333330e+00 1.288215101661267237e-01
711 1.906500000000000083e+00 1.356490058119770303e-01
712 1.879666666666666819e+00 1.471164819429123527e-01
713 1.896166666666666778e+00 1.363101888803349981e-01
714 1.888499999999999845e+00 1.591475119364282043e-01
715 1.872333333333333405e+00 1.578497292903508487e-01
716 1.850166666666666515e+00 1.637892305282524774e-01
717 1.847666666666666790e+00 1.508416510904853070e-01
718 1.906166666666666787e+00 1.506256243263532635e-01
719 1.902000000000000135e+00 1.230679577397066488e-01
720 1.897999999999999909e+00 1.473915797383886506e-01
721 1.924333333333333229e+00 1.388713766737381394e-01
722 1.952833333333333199e+00 1.432463721989082339e-01
723 1.916333333333333444e+00 1.370968162906675281e-01
724 1.874500000000000055e+00 1.324019028899845740e-01
725 1.910333333333333217e+00 1.243605123704346893e-01
726 1.925000000000000044e+00 1.356945098373548986e-01
727 1.901500000000000190e+00 1.507729621354940153e-01
728 1.911833333333333051e+00 1.141882988427123796e-01
729 1.902166666666666783e+00 1.436624934944296661e-01
730 1.902166666666666783e+00 1.392833675694319373e-01
731 1.903499999999999970e+00 1.280995164358988136e-01
732 1.911333333333333329e+00 1.382591501224877117e-01
733 1.927166666666666694e+00 1.207070412810073989e-01
734 1.935666666666666424e+00 1.202995489662429529e-01
735 1.917333333333333334e+00 1.219782919363265328e-01
736 1.937833333333333519e+00 1.206382141102217559e-01
737 1.905166666666666453e+00 1.156156027212270065e-01
738 1.897333333333333316e+00 1.099362609946394481e-01
739 1.915833333333333499e+00 1.175642653253167885e-01
740 1.891833333333333478e+00 1.338233530248544856e-01
741 1.906833333333333158e+00 1.135628598977154596e-01
742 1.917000000000000037e+00 1.199476737767116302e-01
743 1.913166666666666460e+00 1.181868616186217968e-01
744 1.930666666666666531e+00 1.162317289504669476e-01
745 1.918666666666666742e+00 1.226905924734308512e-01
746 1.935499999999999998e+00 1.043723968404588476e-01
747 1.942333333333333245e+00 1.149569162451419962e-01
748 1.995666666666666922e+00 1.169472023955603346e-01
749 1.929166666666666474e+00 1.212622082437398857e-01
750 1.915166666666666684e+00 1.138359972032540329e-01
751 1.960333333333333039e+00 1.066090121963499532e-01
752 1.956666666666666332e+00 1.185401166662968103e-01
753 1.950333333333333252e+00 1.121907271536255885e-01
754 1.947500000000000009e+00 1.075914985282553082e-01
755 1.958999999999999853e+00 1.219856548943358404e-01
756 1.966000000000000192e+00 1.118848614523977186e-01
757 1.958166666666666389e+00 1.278574329014474931e-01
758 1.973499999999999810e+00 1.236906423299677371e-01
759 1.952000000000000179e+00 1.168310746334210865e-01
760 2.002000000000000224e+00 1.388210278660181318e-01
761 1.966833333333333433e+00 1.121220606369749406e-01
762 2.010666666666666824e+00 1.319380466285148268e-01
763 2.010666666666666824e+00 1.343682061159365559e-01
764 2.006666666666666377e+00 1.251669255804394032e-01
765 2.005999999999999783e+00 1.416254842102147027e-01
766 1.968166666666666842e+00 1.445791626039495126e-01
767 1.976833333333333442e+00 1.379900190969273466e-01
768 1.960833333333333428e+00 1.294032063544594824e-01
769 1.951000000000000290e+00 1.075747801918894853e-01
770 1.909666666666666623e+00 1.189838146478257447e-01
771 1.947166666666666712e+00 1.263191321540333700e-01
772 1.964499999999999913e+00 1.327840247251988459e-01
773 1.994333333333332847e+00 1.305260013830081001e-01
774 1.924333333333333451e+00 1.249636984324885153e-01
775 1.944666666666666766e+00 1.179104336790022106e-01
776 1.935333333333333350e+00 1.443072853067113859e-01
777 1.949499999999999789e+00 1.522548576127102649e-01
778 1.970166666666666400e+00 1.376102420014720662e-01
779 1.946500000000000341e+00 1.453330944187638807e-01
780 1.965999999999999970e+00 1.531341097063471102e-01
781 1.956166666666666387e+00 1.627608021106547176e-01
782 1.990333333333333288e+00 1.268035809752554033e-01
783 1.958166666666666389e+00 1.590500299812516727e-01
784 1.954333333333333700e+00 1.488395233253039796e-01
785 1.975166666666666515e+00 1.500058177884123489e-01
786 1.917833333333333279e+00 1.337488144634200737e-01
787 1.950166666666666382e+00 1.321531974361294104e-01
788 1.951166666666666716e+00 1.299430252642088668e-01
789 1.934999999999999831e+00 1.374186628114569264e-01
790 1.931333333333333568e+00 1.504795421065355521e-01
791 1.944666666666666544e+00 1.387655229888547503e-01
792 1.947000000000000064e+00 1.422640346523166566e-01
793 1.928499999999999881e+00 1.642617744807219615e-01
794 1.934666666666666757e+00 1.423808793862954558e-01
795 1.954500000000000126e+00 1.401060610156938946e-01
796 1.951666666666666883e+00 1.344609953081534193e-01
797 1.959333333333333371e+00 1.484482077034626202e-01
798 1.955000000000000071e+00 1.400406686962358815e-01
799 1.954500000000000126e+00 1.270941798649944388e-01
800 1.940833333333333188e+00 1.338011411400156503e-01
801 1.973166666666666513e+00 1.347616036369960191e-01
802 1.946166666666666600e+00 1.234747874999108652e-01
803 1.976166666666666627e+00 1.409386029972442000e-01
804 1.987833333333333563e+00 1.381489567794823015e-01
805 1.979833333333333334e+00 1.279060889582376292e-01
806 1.939333333333333576e+00 1.362386930408593100e-01
807 1.948333333333333250e+00 1.382571409983478494e-01
808 1.989833333333333343e+00 1.377821179871939195e-01
809 1.959000000000000297e+00 1.400099202834491352e-01
810 1.980999999999999872e+00 1.596541400792489407e-01
811 1.911166666666666680e+00 1.347199598893668027e-01
812 1.944166666666666821e+00 1.379529744084850851e-01
813 1.957999999999999963e+00 1.362933926824367037e-01
814 1.926833333333333398e+00 1.377766745027511619e-01
815 1.916333333333333444e+00 1.263224856087402093e-01
816 1.966999999999999860e+00 1.281555044987663650e-01
817 1.970333333333333492e+00 1.274784658648638602e-01
818 1.930833333333333846e+00 1.350527503250873174e-01
819 1.930333333333333456e+00 1.414851124218977629e-01
820 1.943666666666666432e+00 1.209427473978830631e-01
821 1.955000000000000071e+00 1.216011238983149140e-01
822 1.946166666666666600e+00 1.166341422918184267e-01
823 1.948166666666666602e+00 1.207162459532147569e-01
824 1.961666666666666670e+00 1.252636478850966684e-01
825 1.971000000000000085e+00 1.266519728319390747e-01
826 1.947500000000000009e+00 1.228175589147487701e-01
827 1.937666666666666648e+00 1.290995883173285397e-01
828 1.970666666666666567e+00 1.284862004407621439e-01
829 1.965499999999999803e+00 1.171359016034130007e-01
830 1.931000000000000050e+00 1.241488801578348455e-01
831 1.935333333333333350e+00 1.128158939419704743e-01
832 1.955166666666666719e+00 1.158457827042934096e-01
833 1.940166666666667039e+00 1.132184262257563828e-01
834 1.946333333333333249e+00 1.156317590617028795e-01
835 1.925833333333333508e+00 1.222209785290258727e-01
836 2.002666666666666817e+00 1.330903341232452242e-01
837 1.956999999999999851e+00 1.226732335198767593e-01
838 1.945499999999999785e+00 1.230967889282431338e-01
839 1.908333333333333215e+00 1.195569754149475583e-01
840 1.937333333333333130e+00 1.109460996927654070e-01
841 1.937999999999999945e+00 1.215499440102252721e-01
842 1.963500000000000023e+00 1.132849774290974193e-01
843 1.941499999999999782e+00 1.122370383508838609e-01
844 1.949333333333333362e+00 1.088854307840908670e-01
845 1.935666666666666869e+00 1.222835199822905894e-01
846 1.913833333333333497e+00 1.262784438072087345e-01
847 1.899833333333333485e+00 1.139589147862476726e-01
848 1.937500000000000222e+00 9.426432988617110265e-02
849 1.869166666666666643e+00 8.633861523954088069e-02
850 1.904333333333332989e+00 8.690980850752588749e-02
851 1.890666666666666940e+00 7.570581464042488995e-02
852 1.880666666666666487e+00 8.932265690762358767e-02
853 1.878333333333333188e+00 7.927647355463827983e-02
854 1.900833333333333597e+00 9.412976169648493152e-02
855 1.901333333333333542e+00 8.383272586481921307e-02
856 1.892166666666666552e+00 8.215818640033743792e-02
857 1.871666666666666812e+00 8.463472713394327995e-02
858 1.891333333333333533e+00 1.035955454497781147e-01
859 1.902166666666666783e+00 1.006874748545845549e-01
860 1.917166666666666686e+00 9.925148100397034046e-02
861 1.915499999999999980e+00 9.938945562225849628e-02
862 1.897000000000000020e+00 9.875952837293443254e-02
863 1.911333333333333329e+00 1.219215746714681081e-01
864 1.936499999999999888e+00 1.256042616934456013e-01
865 1.910333333333333217e+00 1.176580890798670093e-01
866 1.902833333333333377e+00 1.029091877624438711e-01
867 1.905499999999999972e+00 1.302183529478254664e-01
868 1.900833333333332931e+00 1.035163477874836008e-01
869 1.934999999999999831e+00 1.095888781867130207e-01
870 1.944166666666666599e+00 1.164467967849759783e-01
871 1.916666666666666741e+00 9.250965915533923556e-02
872 1.891000000000000014e+00 1.001723514748455723e-01
873 1.933499999999999774e+00 7.951091818807727585e-02
874 1.881333333333333302e+00 1.059317565087874724e-01
875 1.907166666666666677e+00 8.727333074461672557e-02
876 1.876999999999999780e+00 8.909140125611327010e-02
877 1.929499999999999993e+00 1.075760067218625715e-01
878 1.881000000000000005e+00 1.115128293565862266e-01
879 1.866833333333333345e+00 1.085882684134756582e-01
880 1.850500000000000034e+00 1.008670053970959352e-01
881 1.863833333333333231e+00 9.710487362373468323e-02
882 1.871833333333333238e+00 9.380192389245503581e-02
883 1.873333333333333295e+00 1.018437437850168159e-01
884 1.867833333333333456e+00 8.399418520438271807e-02
885 1.901333333333333542e+00 9.776606621780230266e-02
886 1.886166666666666769e+00 9.415661204924798133e-02
887 1.930333333333333456e+00 1.021166725604336356e-01
888 1.890666666666666496e+00 9.777913509158922545e-02
889 1.870666666666666478e+00 1.099011340217163485e-01
890 1.875499999999999945e+00 1.107787459558716853e-01
891 1.902999999999999803e+00 1.307697297627483102e-01
892 1.914333333333333442e+00 1.052081710669815623e-01
893 1.899833333333333485e+00 1.118194021791553971e-01
894 1.932166666666666588e+00 1.201500026972456836e-01
895 1.953500000000000014e+00 1.147784702033540494e-01
896 1.926500000000000101e+00 1.204184255926899899e-01
897 1.953166666666666496e+00 1.197175882062695568e-01
898 1.961000000000000076e+00 1.197369802711110987e-01
899 1.928666666666666751e+00 1.104105134553837742e-01
900 1.935166666666666702e+00 1.053110252397015112e-01
901 1.939499999999999780e+00 1.140876247062367066e-01
902 1.956500000000000128e+00 1.184170478530107151e-01
903 1.938500000000000112e+00 1.141934883335200546e-01
904 1.941500000000000226e+00 1.062878037322355224e-01
905 1.936499999999999888e+00 1.159503605475684512e-01
906 1.923499999999999988e+00 1.045096353877904005e-01
907 1.906833333333333380e+00 1.071155701584525222e-01
908 1.891166666666666663e+00 1.008126470975482941e-01
909 1.890333333333333199e+00 1.065274264806607835e-01
910 1.937333333333333352e+00 1.108874972079225557e-01
911 1.912500000000000311e+00 1.081538898463152432e-01
912 1.916666666666666297e+00 1.101112232312468908e-01
913 1.897999999999999909e+00 9.929725295517718986e-02
914 1.947666666666666657e+00 1.004292638479295230e-01
915 1.963166666666666949e+00 1.185405267471065782e-01
916 1.974166666666666847e+00 9.962217977791745782e-02
917 1.943500000000000227e+00 8.612805388876883239e-02
918 1.880333333333333412e+00 1.157846820291552892e-01
919 1.903666666666666840e+00 9.841456155430418351e-02
920 1.915333333333333110e+00 1.116454374513518311e-01
921 1.945833333333333526e+00 1.164269958831299911e-01
922 1.944833333333332748e+00 1.295388008510419964e-01
923 1.968166666666666620e+00 1.250680740562840343e-01
924 1.921999999999999931e+00 1.187462280102684620e-01
925 1.933833333333333293e+00 1.103404873477915327e-01
926 1.940999999999999837e+00 1.180461303427134123e-01
927 1.979999999999999760e+00 1.194812863078472953e-01
928 1.935166666666666702e+00 1.159241650262663736e-01
929 1.917666666666666631e+00 1.207561055890634533e-01
930 1.941833333333333300e+00 1.404588545262092369e-01
931 1.957833333333333314e+00 1.253606833338345161e-01
932 2.001000000000000334e+00 1.383012010874172526e-01
933 1.996000000000000218e+00 1.270671301145798737e-01
934 1.988500000000000156e+00 1.400907939714653716e-01
935 2.006333333333333524e+00 1.478921654199187308e-01
936 2.043166666666666575e+00 1.489805014584620613e-01
937 2.012166666666666881e+00 1.377684080595376059e-01
938 1.981833333333333336e+00 1.225319497261987689e-01
939 1.993833333333333568e+00 1.352701857326593371e-01
940 2.024666666666666615e+00 1.400431811713536701e-01
941 2.038166666666666682e+00 1.319036720630010207e-01
942 2.023333333333333428e+00 1.260113898438167956e-01
943 2.026000000000000245e+00 1.371363879095875982e-01
944 2.045999999999999819e+00 1.262853910790951439e-01
945 2.008500000000000174e+00 1.241738812221707816e-01
946 2.050499999999999989e+00 1.374796449580001634e-01
947 2.040666666666666629e+00 1.285080340477388894e-01
948 2.022666666666666391e+00 1.253795718489939537e-01
949 2.033499999999999641e+00 1.285702898979559916e-01
950 1.950499999999999901e+00 1.381172509138522131e-01
951 2.006666666666666377e+00 1.362861912518136542e-01
952 2.005500000000000060e+00 1.105721860746785717e-01
953 2.018333333333333091e+00 1.363122776459884389e-01
954 2.048333333333333339e+00 1.246024047089752812e-01
955 2.023666666666666725e+00 1.297785863749543467e-01
956 2.060666666666666647e+00 1.384577084782102063e-01
957 2.083666666666666778e+00 1.223813862632046889e-01
958 2.073500000000000121e+00 1.254772555751307028e-01
959 2.028000000000000025e+00 1.118873441358662901e-01
960 2.002000000000000224e+00 1.247729048222320780e-01
961 2.021333333333333204e+00 1.311169254831280606e-01
962 2.011000000000000121e+00 1.313341793542970870e-01
963 2.055666666666666753e+00 1.242478854429202584e-01
964 2.045833333333333393e+00 1.315521478068396866e-01
965 2.082166666666666721e+00 1.368073293737231688e-01
966 2.060666666666666647e+00 1.265781854706292953e-01
967 2.068333333333333357e+00 1.357251443720536854e-01
968 2.075000000000000178e+00 1.244954260650210504e-01
969 2.053166666666666806e+00 1.471247423610822225e-01
970 2.106166666666666742e+00 1.659627496134577218e-01
971 2.030999999999999694e+00 1.075244158319402510e-01
972 1.978500000000000147e+00 1.116464533944341309e-01
973 2.027499999999999858e+00 1.216284757411318779e-01
974 2.060499999999999776e+00 1.341992196533033366e-01
975 2.038999999999999702e+00 1.164643483837197319e-01
976 2.104000000000000092e+00 1.335643831432782869e-01
977 2.080499999999999794e+00 1.365326070130420399e-01
978 2.066833333333333300e+00 1.568956512156101102e-01
979 2.121499999999999719e+00 1.544219957706083612e-01
980 2.096333333333333382e+00 1.471251671700488373e-01
981 2.092500000000000249e+00 1.785551190964727863e-01
982 2.125000000000000000e+00 1.775108760361209792e-01
983 2.120166666666666533e+00 1.423285355683709952e-01
984 2.104833333333333556e+00 1.553729235432298739e-01
985 2.086833333333333318e+00 1.481531521145651731e-01
986 2.095166666666666178e+00 1.557423828468500471e-01
987 2.101000000000000423e+00 1.342543191939172542e-01
988 2.132999999999999563e+00 1.349007865885971102e-01
989 2.082166666666666277e+00 1.316758259824032662e-01
990 2.120666666666666700e+00 1.387288856140050652e-01
991 2.060333333333333350e+00 1.656151272389402573e-01
992 2.077500000000000124e+00 1.568165506429584632e-01
993 2.078500000000000014e+00 1.536975294386853652e-01
994 2.101999999999999869e+00 1.627144738491324572e-01
995 2.083000000000000629e+00 1.626261903193264580e-01
996 2.116499999999999826e+00 1.558000410069836084e-01
997 2.164833333333333609e+00 1.429509272183730473e-01
998 2.120999999999999996e+00 1.470570561985305724e-01
999 2.157999999999999918e+00 1.592609668297776948e-01
1000 2.100000000000000089e+00 1.589675019199417172e-01
1001 2.119499999999999940e+00 1.438812685669835778e-01
1002 2.123499999999999943e+00 1.451806824462385515e-01
1003 2.103666666666666796e+00 1.360501677622933114e-01
1004 2.137999999999999901e+00 1.449750936463838902e-01
1005 2.119499999999999940e+00 1.412898419718998655e-01
1006 2.153999999999999915e+00 1.281440162039917396e-01
1007 2.147333333333333538e+00 1.398524354586065388e-01
1008 2.159833333333332828e+00 1.464975192559524186e-01
1009 2.121999999999999886e+00 1.201189225540903738e-01
1010 2.109999999999999876e+00 1.497796529721057979e-01
1011 2.090666666666666895e+00 1.617191781842605147e-01
1012 2.166166666666666796e+00 1.659481874740604823e-01
1013 2.105999999999999872e+00 1.633765249014952070e-01
1014 2.136333333333333417e+00 1.694606913886696486e-01
1015 2.069999999999999840e+00 1.604358646520991638e-01
1016 2.095166666666666178e+00 1.617783835077182542e-01
1017 2.117666666666666586e+00 1.434088302462320219e-01
1018 2.119333333333333069e+00 1.528166415215500007e-01
1019 2.133333333333333304e+00 1.261556945177635114e-01
1020 2.135499999999999954e+00 1.574525942766407671e-01
1021 2.190666666666666540e+00 1.248367081579120214e-01
1022 2.160500000000000309e+00 1.287067618874609132e-01
1023 2.146500000000000075e+00 1.436695185331793301e-01
1024 2.177166666666666472e+00 1.443688210157632601e-01
1025 2.162166666666666792e+00 1.733851551807046310e-01
1026 2.189833333333333076e+00 1.250252011633092020e-01
1027 2.146166666666666778e+00 1.459930395347414922e-01
1028 2.223166666666666735e+00 1.450814745557104657e-01
1029 2.241833333333333567e+00 1.321088391076478408e-01
1030 2.185166666666666924e+00 1.357431022734297554e-01
1031 2.164000000000000146e+00 1.247154539118726924e-01
1032 2.158666666666666512e+00 1.268716907979314523e-01
1033 2.178666666666666529e+00 1.182076014350897653e-01
1034 2.135333333333333528e+00 1.369843191891090273e-01
1035 2.206666666666666554e+00 1.440498884774659427e-01
1036 2.147666666666666391e+00 1.601441480296678099e-01
1037 2.158666666666666512e+00 1.515504438694820766e-01
1038 2.189166666666666483e+00 1.274991103817910698e-01
1039 2.131499999999999950e+00 1.215560570272004315e-01
1040 2.155499999999999972e+00 1.346175137194266236e-01
1041 2.157833333333333048e+00 1.271262313753684092e-01
1042 2.128333333333333410e+00 1.211247443906640492e-01
1043 2.132166666666666544e+00 1.336923118928656229e-01
1044 2.151333333333333098e+00 1.388983774536594606e-01
1045 2.150833333333333375e+00 1.380264500953564955e-01
1046 2.130666666666666487e+00 1.328977607592197741e-01
1047 2.182333333333333680e+00 1.297370560160192310e-01
1048 2.174500000000000099e+00 1.357982060918986600e-01
1049 2.185166666666666480e+00 1.473237961971043120e-01
1050 2.148833333333333151e+00 1.535043279640795622e-01
1051 2.148333333333333428e+00 1.467059922025959473e-01
1052 2.175166666666666693e+00 1.267152136500206416e-01
1053 2.207833333333333314e+00 1.501041151013867703e-01
1054 2.167833333333333723e+00 1.352950308413815028e-01
1055 2.190666666666666540e+00 1.581115405631710047e-01
1056 2.205999999999999961e+00 1.442603741696089070e-01
1057 2.186333333333333240e+00 1.479154538291435061e-01
1058 2.193500000000000227e+00 1.489542715063922051e-01
1059 2.179500000000000437e+00 1.571117348329596486e-01
1060 2.184666666666666313e+00 1.417744034777839723e-01
1061 2.156166666666666121e+00 1.393987917743484128e-01
1062 2.197166666666666490e+00 1.486484324891503561e-01
1063 2.213000000000000078e+00 1.416670588229866634e-01
1064 2.183000000000000274e+00 1.140336207732906976e-01
1065 2.188000000000000167e+00 1.221069658582634443e-01
1066 2.190833333333333410e+00 1.263837666849721986e-01
1067 2.165333333333333332e+00 1.229949562350394349e-01
1068 2.174666666666666526e+00 1.425832440417929836e-01
1069 2.152166666666667005e+00 1.467757958903962434e-01
1070 2.158666666666666512e+00 1.394839032263553436e-01
1071 2.201166666666666938e+00 1.389743015146378824e-01
1072 2.155499999999999527e+00 1.446138056264953120e-01
1073 2.154166666666666785e+00 1.411361471666172651e-01
1074 2.161499999999999755e+00 1.290963787253538719e-01
1075 2.152333333333332988e+00 1.355482010755392486e-01
1076 2.145666666666666611e+00 1.353086321190408448e-01
1077 2.177833333333333510e+00 1.364301646074460028e-01
1078 2.180666666666666753e+00 1.412711472206445718e-01
1079 2.175166666666666249e+00 1.389639075177170058e-01
1080 2.152166666666666561e+00 1.352958520893844663e-01
1081 2.149999999999999911e+00 1.382204358584102344e-01
1082 2.175333333333333119e+00 1.344612018941330756e-01
1083 2.215500000000000025e+00 1.380522747206853196e-01
1084 2.167166666666666686e+00 1.483991271063477002e-01
1085 2.194500000000000117e+00 1.369318058175106878e-01
1086 2.144000000000000572e+00 1.487212157024007664e-01
1087 2.188000000000000167e+00 1.495561953098418495e-01
1088 2.191666666666666430e+00 1.513308859322413380e-01
1089 2.145500000000000185e+00 1.325277224667436304e-01
1090 2.152500000000000302e+00 1.424450673846666404e-01
1091 2.165333333333333332e+00 1.462402260108473240e-01
1092 2.177500000000000213e+00 1.444183256300175799e-01
1093 2.104999999999999982e+00 1.540849332889710765e-01
1094 2.082999999999999741e+00 1.342576296197393881e-01
1095 2.094333333333333158e+00 1.490059034376130520e-01
1096 2.132666666666666266e+00 1.536908272161041089e-01
1097 2.130500000000000060e+00 1.614671879292439438e-01
1098 2.196666666666666767e+00 1.656171399253019427e-01
1099 2.081666666666666554e+00 1.601241994804634416e-01
1100 2.121166666666666867e+00 1.518505143346696451e-01
1101 2.141000000000000014e+00 1.364671307596733441e-01
1102 2.145666666666666611e+00 1.505225466069353979e-01
1103 2.107833333333333226e+00 1.629789380848312152e-01
1104 2.152166666666666561e+00 1.477167741672230084e-01
1105 2.149666666666666170e+00 1.645310957888553305e-01
1106 2.167166666666666686e+00 1.684843244714255284e-01
1107 2.188666666666666760e+00 1.713274426138223505e-01
1108 2.203333333333333588e+00 1.886530717520430167e-01
1109 2.200499999999999901e+00 1.655074268222829492e-01
1110 2.142333333333333201e+00 1.721826657081669265e-01
1111 2.175833333333333286e+00 1.881077434561058970e-01
1112 2.145833333333333481e+00 1.795273759171667483e-01
1113 2.170166666666666799e+00 1.758584368599210579e-01
1114 2.132166666666666544e+00 1.736828873849417809e-01
1115 2.127000000000000224e+00 1.742836130500448888e-01
1116 2.089666666666666561e+00 1.719225708578439316e-01
1117 2.156000000000000139e+00 1.936604990412058858e-01
1118 2.194333333333333247e+00 1.967732291337002670e-01
1119 2.148999999999999577e+00 1.994335032591620649e-01
1120 2.138333333333333197e+00 1.589527649381459462e-01
1121 2.152833333333333599e+00 1.655887504006817168e-01
1122 2.142500000000000071e+00 1.592921407700678693e-01
1123 2.149333333333333318e+00 1.550825347761397577e-01
1124 2.127166666666666650e+00 1.631525218020560830e-01
1125 2.131166666666666210e+00 1.636263386613038828e-01
1126 2.121666666666666590e+00 1.625446377437879675e-01
1127 2.118333333333333179e+00 1.482236798195864236e-01
1128 2.163666666666666405e+00 1.354087775479752287e-01
1129 2.151666666666666838e+00 1.553779740336924953e-01
1130 2.148666666666666725e+00 1.528320913556709681e-01
1131 2.149833333333333485e+00 1.464425212738330317e-01
1132 2.126833333333333353e+00 1.467540301673871117e-01
1133 2.104166666666666519e+00 1.568887462621322282e-01
1134 2.132666666666666710e+00 1.379409428114209413e-01
1135 2.108999999999999986e+00 1.453461385795990213e-01
1136 2.138833333333333364e+00 1.544762507217113945e-01
1137 2.125166666666666426e+00 1.582921730125562421e-01
1138 2.122333333333333183e+00 1.538929401793241170e-01
1139 2.134833333333333361e+00 1.501100368001691832e-01
1140 2.107500000000000373e+00 1.313068395442945901e-01
1141 2.120666666666666700e+00 1.450328826061078047e-01
1142 2.088666666666666227e+00 1.504800958906501451e-01
1143 2.073166666666666824e+00 1.464322779889633275e-01
1144 2.092833333333333101e+00 1.537894333652829737e-01
1145 2.064833333333333076e+00 1.539315173609259457e-01
1146 2.072999999999999954e+00 1.505163335544242031e-01
1147 2.077833333333333421e+00 1.522046167840199749e-01
1148 2.101166666666666405e+00 1.568030287169696613e-01
1149 2.077000000000000401e+00 1.333562480309374298e-01
1150 2.091333333333333044e+00 1.524967516351062036e-01
1151 2.117500000000000160e+00 1.485191252181198573e-01
1152 2.134500000000000508e+00 1.712056511917758039e-01
1153 2.105666666666666575e+00 1.548396422587407784e-01
1154 2.073999999999999844e+00 1.545860062661990608e-01
1155 2.075833333333333197e+00 1.580635274302825966e-01
1156 2.131166666666666654e+00 1.541482721758982988e-01
1157 2.137166666666666437e+00 1.632808447407694263e-01
1158 2.120333333333333403e+00 1.666209381711585558e-01
1159 2.099833333333333218e+00 1.744302497763419724e-01
1160 2.132333333333333414e+00 1.697247226584314983e-01
1161 2.096500000000000252e+00 1.815379895963009360e-01
1162 2.131499999999999506e+00 1.935888756560608381e-01
1163 2.097666666666666568e+00 2.019415023475124582e-01
1164 2.099833333333333218e+00 2.035459839755935640e-01
1165 2.114833333333333343e+00 1.961431473675776249e-01
1166 2.115833333333333233e+00 1.826948604559992528e-01
1167 2.119666666666666810e+00 1.832161241489082271e-01
1168 2.127166666666666650e+00 1.820754447820809030e-01
1169 2.170666666666666966e+00 1.912152171226423891e-01
1170 2.127999999999999670e+00 1.770961760048916089e-01
1171 2.136666666666666714e+00 1.806374002535753309e-01
1172 2.161666666666666625e+00 1.946923023455025825e-01
1173 2.180666666666666753e+00 1.855079612946670675e-01
1174 2.164166666666666128e+00 1.730740715972767241e-01
1175 2.143499999999999961e+00 1.955146698105058312e-01
1176 2.149999999999999911e+00 1.845602882529175093e-01
1177 2.117833333333333456e+00 1.778923545710012211e-01
1178 2.120999999999999996e+00 1.709652336327802113e-01
1179 2.177333333333333343e+00 1.827634577301531782e-01
1180 2.175499999999999989e+00 1.654839283905103486e-01
1181 2.135499999999999954e+00 1.581386083296689449e-01
1182 2.137999999999999901e+00 1.678732987834707646e-01
1183 2.151166666666666671e+00 1.900107331276412459e-01
1184 2.137500000000000178e+00 1.792586198144395515e-01
1185 2.131166666666666654e+00 1.884968930876678994e-01
1186 2.139000000000000234e+00 2.001548012025803625e-01
1187 2.144666666666666277e+00 1.704607590337740286e-01
1188 2.119000000000000217e+00 1.955350210178331272e-01
1189 2.124333333333332963e+00 1.958959001707379355e-01
1190 2.151333333333333542e+00 1.844336174867783895e-01
1191 2.139499999999999957e+00 2.058824840102290443e-01
1192 2.163666666666666405e+00 2.005559864569086415e-01
1193 2.144333333333333425e+00 1.976718193070224894e-01
1194 2.147666666666666391e+00 2.157422158588895855e-01
1195 2.136499999999999844e+00 2.022474762924538205e-01
1196 2.147999999999999687e+00 1.952881062544374602e-01
1197 2.159666666666666845e+00 2.014945087019421321e-01
1198 2.165000000000000036e+00 2.179314367206143521e-01
1199 2.113333333333333286e+00 2.082399346195882017e-01
1200 2.127000000000000224e+00 2.105905716998956456e-01
1201 2.139499999999999957e+00 2.065168475774635803e-01
1202 2.122833333333332906e+00 1.936096325465621326e-01
1203 2.151833333333333265e+00 2.252673000714517648e-01
1204 2.153666666666666618e+00 2.248449671646204906e-01
1205 2.158833333333332938e+00 2.322148689691734547e-01
1206 2.147666666666666391e+00 2.181460604817417048e-01
1207 2.124333333333332963e+00 2.309618374761734927e-01
1208 2.132000000000000117e+00 2.311319969195091417e-01
1209 2.138166666666666327e+00 2.472043033456186034e-01
1210 2.147166666666666668e+00 2.327904895760070370e-01
1211 2.132833333333333581e+00 2.289999292414576504e-01
1212 2.172833333333333172e+00 2.443156447288205857e-01
1213 2.129833333333333467e+00 2.247091226782189088e-01
1214 2.169333333333333336e+00 2.205854163944795665e-01
1215 2.123833333333333684e+00 2.408606578116929964e-01
1216 2.194999999999999840e+00 2.450926128811084792e-01
1217 2.181666666666666643e+00 2.318985250619889638e-01
1218 2.125333333333333297e+00 2.485497565508392737e-01
1219 2.188833333333333186e+00 2.358402727679462241e-01
1220 2.111000000000000210e+00 2.275852709547688535e-01
1221 2.133666666666666600e+00 2.260151994233360884e-01
1222 2.116999999999999549e+00 2.261049412207624676e-01
1223 2.093333333333333268e+00 2.085732840390034648e-01
1224 2.137166666666666881e+00 2.156336163066452094e-01
1225 2.077999999999999847e+00 2.097522347914319851e-01
1226 2.108000000000000096e+00 2.246285823309224494e-01
1227 2.099666666666666348e+00 2.133424043210384868e-01
1228 2.140000000000000124e+00 2.256559574022168890e-01
1229 2.105666666666666575e+00 2.558677682218196692e-01
1230 2.155333333333333101e+00 2.525732750297609575e-01
1231 2.134333333333333194e+00 2.438817640062799497e-01
1232 2.140499999999999847e+00 2.600424911860025334e-01
1233 2.140666666666666718e+00 2.432089484221182651e-01
1234 2.139166666666666661e+00 2.405917954483008936e-01
1235 2.151499999999999968e+00 2.432291729122055268e-01
1236 2.140333333333333421e+00 2.290636334037949029e-01
1237 2.119333333333333069e+00 2.386818741275446298e-01
1238 2.124000000000000110e+00 2.189190616542002754e-01
1239 2.108166666666666522e+00 2.224855072267088729e-01
1240 2.096666666666666679e+00 2.059121531498682989e-01
1241 2.165833333333333499e+00 1.888705342389428998e-01
1242 2.154333333333333211e+00 2.190929111215233482e-01
1243 2.150666666666666504e+00 2.064684084883295079e-01
1244 2.152666666666666728e+00 2.143256435461736720e-01
1245 2.189166666666666483e+00 2.438166907816274043e-01
1246 2.187833333333333741e+00 2.235629934426470178e-01
1247 2.223000000000000309e+00 2.072046760519120068e-01
1248 2.159666666666666845e+00 2.171714206011599868e-01
1249 2.149166666666666448e+00 2.020246707523429830e-01
1250 2.157333333333333325e+00 1.932625828398397971e-01
1251 2.164333333333332998e+00 2.217729903736234687e-01
1252 2.213833333333333098e+00 2.036485830305980183e-01
1253 2.150500000000000078e+00 2.141908222434690257e-01
1254 2.162166666666667236e+00 2.032556431725364987e-01
1255 2.136333333333333417e+00 1.901758932419416459e-01
1256 2.218666666666667009e+00 2.042133506717731528e-01
1257 2.166499999999999648e+00 1.980250755726545853e-01
1258 2.200833333333333197e+00 1.783590973081906061e-01
1259 2.195333333333333581e+00 2.085106800710786468e-01
1260 2.211166666666666725e+00 1.923280497059742522e-01
1261 2.228333333333333499e+00 2.038567943253120907e-01
1262 2.165833333333333499e+00 2.012119414209066759e-01
1263 2.182833333333333403e+00 1.870285802085200344e-01
1264 2.217666666666666231e+00 1.901678595736272515e-01
1265 2.211333333333333595e+00 1.924294483507984210e-01
1266 2.202166666666666384e+00 2.389795919537280600e-01
1267 2.199166666666666714e+00 2.355456333077953213e-01
1268 2.207333333333333147e+00 2.347546788868312972e-01
1269 2.216833333333333211e+00 2.360233529720059953e-01
1270 2.185499999999999776e+00 2.251621329422669737e-01
1271 2.180833333333333623e+00 2.312640886599208467e-01
1272 2.201000000000000068e+00 2.380709511422546276e-01
1273 2.201999999999999957e+00 2.377803608374753908e-01
1274 2.243166666666666753e+00 2.401807671857302540e-01
1275 2.245666666666666700e+00 2.255729331017978512e-01
1276 2.212499999999999911e+00 2.507567158732853518e-01
1277 2.235166666666666746e+00 2.195988029549780507e-01
1278 2.227500000000000036e+00 2.375079823219983788e-01
1279 2.196000000000000174e+00 2.365222564110570080e-01
1280 2.174166666666666803e+00 2.382021103398757889e-01
1281 2.209833333333333538e+00 2.522191966289405451e-01
1282 2.185666666666666647e+00 2.537846491578010233e-01
1283 2.226499999999999702e+00 2.619410185943054081e-01
1284 2.236999999999999655e+00 2.501665001109817377e-01
1285 2.225000000000000089e+00 2.565034112833589619e-01
1286 2.276499999999999968e+00 2.810489034155997934e-01
1287 2.247166666666666757e+00 2.588239874537935359e-01
1288 2.232499999999999929e+00 2.511381591873285690e-01
1289 2.228166666666666629e+00 2.375478216961641742e-01
1290 2.197999999999999954e+00 2.329032941897655196e-01
1291 2.243333333333333179e+00 2.373377418441991460e-01
1292 2.229333333333333389e+00 2.315819589339889462e-01
1293 2.266666666666666163e+00 2.279075917348309388e-01
1294 2.224833333333333218e+00 2.062982491263379570e-01
1295 2.245833333333333126e+00 2.398964379183775031e-01
1296 2.250166666666666426e+00 2.267875188446306367e-01
1297 2.188500000000000334e+00 2.223239315853234033e-01
1298 2.228000000000000203e+00 2.149237590919678420e-01
1299 2.228166666666666629e+00 2.370845391494428578e-01
1300 2.239000000000000323e+00 2.327404372065824123e-01
1301 2.244666666666666810e+00 2.334918112609646046e-01
1302 2.258166666666666433e+00 2.296053881320280765e-01
1303 2.265333333333332977e+00 2.396112205991970112e-01
1304 2.255999999999999783e+00 2.469329643625753357e-01
1305 2.239333333333333620e+00 2.272765895294721616e-01
1306 2.242666666666667030e+00 2.232449659338701375e-01
1307 2.241499999999999826e+00 2.256955606810003845e-01
1308 2.225666666666666682e+00 2.126966628096698120e-01
1309 2.255666666666666931e+00 2.236138371124384572e-01
1310 2.230333333333332835e+00 2.280545337641204651e-01
1311 2.254333333333333300e+00 2.189766180651698535e-01
1312 2.257333333333333414e+00 2.165550567236715629e-01
1313 2.256000000000000227e+00 2.275027472361597913e-01
1314 2.243666666666666476e+00 2.150135223999058709e-01
1315 2.231000000000000316e+00 2.159199954715737835e-01
1316 2.274499999999999744e+00 2.133161125862012564e-01
1317 2.227499999999999591e+00 2.122676180359752418e-01
1318 2.251166666666666760e+00 2.355943331551394460e-01
1319 2.206833333333333425e+00 2.161072800288816875e-01
1320 2.277833333333333155e+00 2.397390267059703317e-01
1321 2.284833333333333272e+00 2.272610364838278108e-01
1322 2.278833333333333488e+00 2.349077143459943062e-01
1323 2.271833333333332927e+00 2.319460445719921660e-01
1324 2.270833333333333481e+00 2.231479848623961204e-01
1325 2.258666666666667044e+00 2.368729930042993148e-01
1326 2.263166666666666327e+00 2.354281462294537386e-01
1327 2.284499999999999975e+00 2.361172907688041667e-01
1328 2.229500000000000259e+00 2.246018390644010931e-01
1329 2.261833333333333140e+00 2.452188837058147941e-01
1330 2.280999999999999694e+00 2.308305053978400023e-01
1331 2.237666666666667137e+00 2.106613483857532609e-01
1332 2.242999999999999883e+00 2.195545996380449671e-01
1333 2.287333333333333218e+00 2.145518153768023739e-01
1334 2.276833333333333265e+00 2.057578696573375832e-01
1335 2.286000000000000032e+00 2.063427569199688671e-01
1336 2.219166666666666732e+00 1.952036567090704444e-01
1337 2.253666666666666707e+00 1.970907386440551856e-01
1338 2.211666666666666448e+00 2.193383569164655267e-01
1339 2.270000000000000018e+00 2.191152664695000252e-01
1340 2.238666666666666583e+00 2.056833686717235710e-01
1341 2.259333333333333194e+00 2.144347435917492994e-01
1342 2.262666666666666604e+00 2.189947572516376673e-01
1343 2.247666666666666924e+00 2.161542230634140860e-01
1344 2.244666666666666810e+00 2.031501451672665381e-01
1345 2.270833333333333481e+00 2.279046360830515039e-01
1346 2.271833333333333371e+00 2.348097831421409598e-01
1347 2.306333333333332902e+00 2.529356161672885461e-01
1348 2.286166666666666458e+00 2.372280216569266076e-01
1349 2.286000000000000032e+00 2.382556983112424920e-01
1350 2.276833333333333265e+00 2.290798522430632644e-01
1351 2.274000000000000021e+00 2.254923009279425350e-01
1352 2.279500000000000082e+00 2.273805852652235060e-01
1353 2.293166666666666575e+00 2.251221170666991567e-01
1354 2.260666666666666824e+00 2.261579667531655458e-01
1355 2.261499999999999844e+00 2.123156389801645338e-01
1356 2.248499999999999943e+00 2.037469495340836767e-01
1357 2.242666666666666586e+00 2.199584135778936411e-01
1358 2.251166666666666760e+00 2.272743590008764192e-01
1359 2.274333333333333318e+00 2.238980009174151298e-01
1360 2.326833333333333531e+00 2.269203747605786914e-01
1361 2.300166666666666693e+00 2.422016396708727703e-01
1362 2.274500000000000188e+00 2.247269639659053853e-01
1363 2.293333333333333446e+00 2.363390533706780094e-01
1364 2.272499999999999964e+00 2.376109974540553671e-01
1365 2.289833333333333165e+00 2.188655620678120473e-01
1366 2.277499999999999858e+00 2.284500614041404809e-01
1367 2.299166666666666359e+00 2.247365638879177951e-01
1368 2.304999999999999716e+00 2.484635005611711689e-01
1369 2.293000000000000149e+00 2.411296331851396635e-01
1370 2.291333333333333666e+00 2.338131574411342062e-01
1371 2.303500000000000103e+00 2.357204971524066994e-01
1372 2.304499999999999993e+00 2.170480937488279694e-01
1373 2.300333333333333563e+00 2.217607152198396159e-01
1374 2.323166666666666824e+00 2.281363404081314106e-01
1375 2.272166666666666668e+00 2.201569410754603273e-01
1376 2.342000000000000082e+00 2.304160488237647630e-01
1377 2.312166666666666703e+00 2.340373209396154897e-01
1378 2.323166666666666824e+00 2.243184017649251794e-01
1379 2.331666666666666554e+00 2.167139264697262868e-01
1380 2.335333333333333261e+00 2.350205270782706468e-01
1381 2.318666666666666654e+00 2.323721472440593849e-01
1382 2.386500000000000288e+00 2.210215864269069186e-01
1383 2.351166666666666405e+00 2.352588900984835807e-01
1384 2.358499999999999819e+00 2.203721284554832349e-01
1385 2.327166666666666828e+00 2.412128401624989982e-01
1386 2.373333333333333073e+00 2.440819155150202868e-01
1387 2.370833333333333126e+00 2.379748372163497383e-01
1388 2.348833333333333329e+00 2.429777558024907025e-01
1389 2.360166666666666746e+00 2.171529692107318776e-01
1390 2.367666666666666586e+00 2.241587565725420284e-01
1391 2.336000000000000298e+00 2.257203284302649327e-01
1392 2.318333333333333357e+00 2.155551832757381103e-01
1393 2.332500000000000018e+00 2.254066387171811126e-01
1394 2.334833333333333538e+00 2.241976331358199459e-01
1395 2.316833333333332856e+00 2.168429304392501811e-01
1396 2.284499999999999975e+00 2.160394447008848473e-01
1397 2.225833333333333552e+00 2.071954815930902583e-01
1398 2.257499999999999840e+00 2.056294874552556107e-01
1399 2.250000000000000000e+00 2.135353210439278893e-01
1400 2.255500000000000060e+00 2.175700078901807999e-01
1401 2.249499999999999833e+00 2.070730882777597759e-01
1402 2.269333333333333425e+00 1.941726990002380637e-01
1403 2.295500000000000096e+00 1.932627385480996385e-01
1404 2.357499999999999929e+00 2.193907916126938695e-01
1405 2.350000000000000089e+00 2.144502014195577566e-01
1406 2.295166666666666799e+00 1.902036067929234742e-01
1407 2.281666666666666732e+00 2.137247277674234336e-01
1408 2.280499999999999527e+00 2.120366517059413258e-01
1409 2.406499999999999861e+00 2.139128521929744842e-01
1410 2.355666666666666575e+00 2.059590933854297257e-01
1411 2.353000000000000203e+00 2.184815018866967662e-01
1412 2.284000000000000252e+00 2.154726071788347908e-01
1413 2.282333333333333325e+00 2.163861859765578988e-01
1414 2.297833333333333616e+00 1.922629011227807161e-01
1415 2.298166666666666469e+00 2.010467630326982780e-01
1416 2.328666666666666885e+00 2.005710828092107656e-01
1417 2.297000000000000153e+00 2.153904722952144635e-01
1418 2.333666666666666778e+00 1.959161763309710536e-01
1419 2.332666666666666888e+00 1.934779152867419916e-01
1420 2.344333333333333158e+00 2.011588187735511568e-01
1421 2.319166666666666377e+00 2.003207728545320920e-01
1422 2.343166666666666842e+00 2.074381322315251575e-01
1423 2.303500000000000103e+00 2.174733380848737074e-01
1424 2.351999999999999869e+00 2.197417676374804896e-01
1425 2.347500000000000142e+00 2.224361019359142599e-01
1426 2.377166666666667094e+00 2.111679711439143625e-01
1427 2.391000000000000014e+00 2.124434565295486854e-01
1428 2.382999999999999563e+00 2.309545409815533523e-01
1429 2.370333333333333403e+00 2.271026036675771187e-01
1430 2.357333333333333503e+00 2.134729577808479883e-01
1431 2.362833333333333119e+00 2.053254079458948500e-01
1432 2.369166666666666643e+00 2.117241938448680971e-01
1433 2.441166666666666707e+00 2.324688051553807921e-01
1434 2.422166666666667023e+00 2.116083143539112255e-01
1435 2.404333333333333211e+00 2.296602160035882134e-01
1436 2.439833333333333076e+00 2.245549198682518788e-01
1437 2.372333333333333183e+00 2.110310228203251259e-01
1438 2.414000000000000146e+00 2.191564636408325495e-01
1439 2.374333333333333407e+00 2.113671984783651037e-01
1440 2.370833333333333570e+00 2.157050991859368050e-01
1441 2.383999999999999897e+00 2.131362370774983195e-01
1442 2.334999999999999964e+00 2.167934244595275672e-01
1443 2.347833333333333439e+00 2.313917333425273282e-01
1444 2.334666666666666668e+00 2.247449995323918259e-01
1445 2.332000000000000295e+00 2.221514748494319014e-01
1446 2.357833333333333670e+00 2.427785246619582060e-01
1447 2.340500000000000025e+00 2.316271848850600390e-01
1448 2.342333333333333378e+00 2.408410802291127972e-01
1449 2.354166666666666519e+00 2.531518447127760751e-01
1450 2.374333333333332963e+00 2.326131345611644474e-01
1451 2.359999999999999876e+00 2.216200452225485229e-01
1452 2.325666666666666327e+00 2.208403982098418039e-01
1453 2.335833333333333428e+00 2.155944516739533023e-01
1454 2.350333333333333385e+00 2.143664653845873402e-01
1455 2.382333333333333414e+00 2.045332989279994296e-01
1456 2.374666666666666703e+00 1.950136272541352911e-01
1457 2.372333333333333183e+00 1.990937337407052143e-01
1458 2.351833333333333442e+00 2.090969228567177429e-01
1459 2.376833333333333353e+00 2.220704863909788440e-01
1460 2.412333333333333663e+00 2.099574912884704658e-01
1461 2.360500000000000043e+00 2.360848187975386481e-01
1462 2.398666666666666725e+00 2.073990606786115243e-01
1463 2.428333333333333233e+00 2.053959139843864745e-01
1464 2.334833333333333538e+00 1.911479090865190467e-01
1465 2.321166666666666156e+00 2.033015571709871905e-01
1466 2.358666666666666245e+00 2.123361677815348847e-01
1467 2.385666666666666824e+00 2.273292603089021868e-01
1468 2.396833333333333371e+00 2.246762382563786964e-01
1469 2.392833333333333368e+00 2.413117412839281828e-01
1470 2.342833333333333545e+00 2.351526001777790309e-01
1471 2.390499999999999847e+00 2.342144968945251982e-01
1472 2.395500000000000185e+00 2.384042726593258998e-01
1473 2.401499999999999968e+00 2.250016975244606421e-01
1474 2.388666666666666938e+00 2.334111378217827715e-01
1475 2.389499999999999957e+00 2.207400117282269925e-01
1476 2.337166666666667059e+00 2.214627403658917804e-01
1477 2.383166666666666433e+00 2.239410161263535037e-01
1478 2.400666666666666504e+00 2.202884052361392397e-01
1479 2.395333333333333314e+00 2.327287007400422880e-01
1480 2.425166666666666693e+00 2.246775982338874156e-01
1481 2.364500000000000046e+00 2.330918691083935512e-01
1482 2.418166666666666575e+00 2.338008906772629791e-01
1483 2.347166666666666845e+00 2.392210062156223394e-01
1484 2.356666666666666909e+00 2.205233253808699667e-01
1485 2.366333333333333400e+00 2.317775114518550728e-01
1486 2.352166666666666739e+00 2.156106852467952195e-01
1487 2.391333333333333311e+00 2.206939392344403061e-01
1488 2.414666666666666739e+00 2.346981118452036441e-01
1489 2.371833333333333460e+00 2.064909759484616358e-01
1490 2.389666666666666384e+00 2.077706623855931911e-01
1491 2.448833333333333417e+00 2.107528063167140586e-01
1492 2.405999999999999694e+00 2.049292560860943024e-01
1493 2.394333333333333425e+00 2.144102592210999358e-01
1494 2.439333333333333353e+00 2.288927049304332051e-01
1495 2.411500000000000199e+00 2.180220108663852852e-01
1496 2.433833333333333293e+00 2.250836161502192956e-01
1497 2.452833333333332977e+00 2.382963160841125028e-01
1498 2.505166666666666764e+00 2.210038230773730961e-01
1499 2.437500000000000000e+00 2.352527895690080806e-01
1500 2.406000000000000139e+00 2.077683004374504816e-01
1501 2.448666666666666547e+00 1.962718730438677839e-01
1502 2.467833333333333545e+00 2.081439694947635199e-01
1503 2.441500000000000004e+00 2.068655964630174982e-01
1504 2.465500000000000025e+00 2.055985503083348209e-01
1505 2.478499999999999925e+00 2.207880771237432371e-01
1506 2.431166666666666920e+00 2.150125857642688210e-01
1507 2.454333333333333478e+00 2.126391918859877883e-01
1508 2.404666666666666508e+00 2.114335549248230472e-01
1509 2.415666666666667073e+00 2.207265360207143201e-01
1510 2.430166666666666586e+00 2.392702350280334900e-01
1511 2.406333333333333435e+00 2.150463343698886254e-01
1512 2.443500000000000227e+00 2.273860825898445237e-01
1513 2.448333333333333250e+00 2.247030962881497174e-01
1514 2.462333333333333041e+00 2.158217714620956906e-01
1515 2.436666666666666536e+00 2.264001701347352069e-01
1516 2.445666666666666877e+00 2.169874121626345354e-01
1517 2.451833333333333531e+00 2.162397610506894274e-01
1518 2.409499999999999975e+00 2.336779300661489256e-01
1519 2.451000000000000068e+00 2.284831625209077788e-01
1520 2.445000000000000284e+00 2.325864236030221743e-01
1521 2.447833333333333083e+00 2.524516913817008157e-01
1522 2.496666666666666590e+00 2.367102854952848889e-01
1523 2.441666666666666430e+00 2.308848518522053639e-01
1524 2.484833333333333449e+00 2.428789612436919321e-01
1525 2.508333333333333304e+00 2.527826983648062131e-01
1526 2.488166666666666416e+00 2.406993764321271045e-01
1527 2.463833333333333542e+00 2.471040510332378759e-01
1528 2.458333333333333037e+00 2.513852363147784930e-01
1529 2.425333333333333119e+00 2.481793333085603459e-01
1530 2.446333333333333471e+00 2.476237812429109564e-01
1531 2.433833333333332849e+00 2.337324463601095637e-01
1532 2.451833333333333531e+00 2.551681816487430532e-01
1533 2.474666666666666792e+00 2.692198261919334090e-01
1534 2.425666666666666860e+00 2.567688829653220761e-01
1535 2.488499999999999712e+00 2.555202481648415902e-01
1536 2.485166666666666746e+00 2.561843321458926459e-01
1537 2.438333333333333464e+00 2.539332443627509428e-01
1538 2.453833333333333311e+00 2.625891823813458759e-01
1539 2.442833333333333190e+00 2.619597527045653962e-01
1540 2.420999999999999819e+00 2.527853722912867807e-01
1541 2.434666666666666757e+00 2.617639592655382486e-01
1542 2.456333333333333702e+00 2.388057865791859968e-01
1543 2.455499999999999794e+00 2.320199644187734278e-01
1544 2.427999999999999936e+00 2.430835475944662372e-01
1545 2.419499999999999762e+00 2.476629373878044826e-01
1546 2.430666666666666753e+00 2.565702921517119539e-01
1547 2.382000000000000117e+00 2.506039371864163812e-01
1548 2.381000000000000227e+00 2.628191181951741728e-01
1549 2.376666666666666927e+00 2.733589080176327957e-01
1550 2.384333333333333194e+00 2.734905713047391385e-01
1551 2.420333333333333226e+00 2.814123769949110621e-01
1552 2.445000000000000284e+00 2.506665558510393632e-01
1553 2.440666666666666540e+00 2.702968190163739237e-01
1554 2.434500000000000330e+00 2.628171893160718975e-01
1555 2.423666666666666192e+00 2.584533771266070978e-01
1556 2.427833333333333510e+00 2.797752487530211218e-01
1557 2.427166666666666472e+00 2.739451908550186721e-01
1558 2.419333333333333336e+00 2.807350141114359765e-01
1559 2.401833333333333709e+00 2.651381627951177600e-01
1560 2.410333333333333439e+00 2.722240362751348619e-01
1561 2.403166666666666895e+00 2.581397572232128623e-01
1562 2.380000000000000338e+00 2.579403462473876529e-01
1563 2.363666666666667027e+00 2.473940476543743383e-01
1564 2.393666666666666387e+00 2.479617652724650512e-01
1565 2.430499999999999883e+00 2.703095704722437431e-01
1566 2.417000000000000259e+00 2.492074102697055538e-01
1567 2.424833333333333396e+00 2.761894897697217965e-01
1568 2.431999999999999940e+00 2.627177403814046075e-01
1569 2.388333333333333197e+00 2.645383470066997034e-01
1570 2.379166666666666874e+00 2.651073594546877743e-01
1571 2.388500000000000068e+00 2.607342996231988286e-01
1572 2.411000000000000032e+00 2.649237835889996506e-01
1573 2.410333333333333439e+00 2.600153485498144512e-01
1574 2.407166666666666455e+00 2.321336320918366558e-01
1575 2.405666666666666842e+00 2.609077813526656242e-01
1576 2.404333333333333655e+00 2.613698599756744678e-01
1577 2.429833333333333290e+00 2.665328223134448837e-01
1578 2.430666666666666753e+00 2.502961209210964877e-01
1579 2.433333333333333126e+00 2.649964010936612935e-01
1580 2.443499999999999783e+00 2.638792600582487990e-01
1581 2.426166666666666583e+00 2.716089321746194551e-01
1582 2.387333333333333307e+00 2.608408057147614811e-01
1583 2.346166666666666512e+00 2.727708049572700189e-01
1584 2.405499999999999972e+00 2.792032065638851979e-01
1585 2.387833333333333474e+00 2.828174142707884919e-01
1586 2.372833333333333794e+00 2.700254531898249599e-01
1587 2.371166666666666867e+00 2.672265390041718702e-01
1588 2.405166666666666231e+00 2.656742383557839648e-01
1589 2.431833333333333513e+00 2.766947191266804773e-01
1590 2.381333333333333080e+00 2.789313602012217230e-01
1591 2.401333333333333542e+00 2.648956468190893920e-01
1592 2.364833333333333343e+00 2.815132142809904092e-01
1593 2.360499999999999599e+00 2.725022680843429690e-01
1594 2.364999999999999769e+00 2.644344069056740465e-01
1595 2.346666666666667123e+00 2.648378609500398051e-01
1596 2.375999999999999890e+00 2.734625710728577630e-01
1597 2.342666666666666675e+00 2.556968329298788811e-01
1598 2.346666666666666234e+00 2.591532865427833010e-01
1599 2.363666666666667027e+00 2.552400467823995323e-01
1600 2.320000000000000284e+00 2.563358257356071479e-01
1601 2.314166666666666927e+00 2.480449574692578374e-01
1602 2.379999999999999449e+00 2.669233139977764679e-01
1603 2.353833333333333222e+00 2.638344826956083300e-01
1604 2.396166666666666334e+00 2.577719078594126190e-01
1605 2.379666666666666597e+00 2.632405603105125724e-01
1606 2.362000000000000099e+00 2.631655583679428645e-01
1607 2.326999999999999957e+00 2.742518104872884166e-01
1608 2.322833333333333083e+00 2.845326984398831582e-01
1609 2.315166666666666817e+00 2.606924983648430949e-01
1610 2.260833333333333250e+00 2.779734616296498095e-01
1611 2.291833333333333389e+00 2.583391845215496363e-01
1612 2.301833333333333176e+00 2.729083501701489167e-01
1613 2.268666666666666831e+00 2.811610517782238694e-01
1614 2.274666666666666615e+00 2.800930070397913974e-01
1615 2.286333333333333773e+00 2.866451219294093300e-01
1616 2.325166666666666604e+00 2.906016189320457799e-01
1617 2.293666666666666742e+00 2.793974336423402649e-01
1618 2.287666666666666959e+00 2.768591365324278297e-01
1619 2.272666666666666835e+00 2.605606846213955885e-01
1620 2.339333333333333709e+00 2.651265595759741966e-01
1621 2.332000000000000295e+00 2.588584984547006029e-01
1622 2.364666666666666472e+00 2.682075964897616682e-01
1623 2.315499999999999670e+00 2.672943394254523319e-01
1624 2.334666666666666668e+00 2.790735333868782919e-01
1625 2.332333333333333147e+00 2.589397899412425597e-01
1626 2.306500000000000217e+00 2.625945067970767433e-01
1627 2.344500000000000028e+00 2.692265413282197151e-01
1628 2.290166666666666462e+00 2.662500304294888043e-01
1629 2.301833333333333176e+00 2.620570778228228370e-01
1630 2.302500000000000213e+00 2.614692195608840364e-01
1631 2.307833333333333403e+00 2.480702652102454442e-01
1632 2.327666666666666995e+00 2.575256909154531315e-01
1633 2.305000000000000160e+00 2.650207539042933602e-01
1634 2.310666666666666202e+00 2.598943873818606032e-01
1635 2.310500000000000220e+00 2.501853479589349338e-01
1636 2.289000000000000146e+00 2.721615125047788797e-01
1637 2.309166666666666590e+00 2.728203943853769187e-01
1638 2.302000000000000046e+00 2.632287767112268528e-01
1639 2.305499999999999883e+00 2.642287256231700132e-01
1640 2.302666666666666639e+00 2.631855773938764909e-01
1641 2.341833333333333655e+00 2.594669125412789601e-01
1642 2.333666666666667222e+00 2.479195284615405004e-01
1643 2.331833333333333425e+00 2.544790339177350202e-01
1644 2.325500000000000345e+00 2.379693899550015534e-01
1645 2.313333333333333464e+00 2.612596267941003636e-01
1646 2.321666666666666767e+00 2.623258858183278863e-01
1647 2.314333333333333798e+00 2.509053237408116477e-01
1648 2.303999999999999826e+00 2.645421621510559707e-01
1649 2.345333333333333492e+00 2.571967109979210742e-01
1650 2.302333333333333343e+00 2.502426230088919401e-01
1651 2.331166666666666831e+00 2.639582686573629933e-01
1652 2.328000000000000291e+00 2.522473433402663834e-01
1653 2.339166666666666838e+00 2.417575020859017987e-01
1654 2.370333333333333403e+00 2.410393774499956510e-01
1655 2.318833333333333524e+00 2.494207084722814827e-01
1656 2.326666666666666217e+00 2.556266447017632726e-01
1657 2.315666666666666540e+00 2.578526352036789038e-01
1658 2.269500000000000295e+00 2.363803138541316629e-01
1659 2.274333333333333318e+00 2.353308152210258353e-01
1660 2.285500000000000309e+00 2.498595994642680285e-01
1661 2.305166666666666586e+00 2.386649693452992382e-01
1662 2.297499999999999876e+00 2.254612248012702325e-01
1663 2.283333333333333659e+00 2.330367956957616893e-01
1664 2.278666666666666618e+00 2.408045157691500460e-01
1665 2.311833333333333851e+00 2.553046564255979090e-01
1666 2.314833333333333076e+00 2.602228122917685793e-01
1667 2.285166666666666568e+00 2.450484551478959716e-01
1668 2.340999999999999748e+00 2.398079092384847455e-01
1669 2.377999999999999670e+00 2.796369670364298177e-01
1670 2.330666666666667108e+00 2.635627341162153359e-01
1671 2.321166666666666600e+00 2.490881611739848289e-01
1672 2.330000000000000071e+00 2.394719886194069391e-01
1673 2.259333333333333638e+00 2.577174019333177690e-01
1674 2.289833333333333165e+00 2.571103758512487403e-01
1675 2.284333333333333105e+00 2.443758110718756149e-01
1676 2.318000000000000060e+00 2.639653807267579033e-01
1677 2.346666666666666679e+00 2.415027796788115633e-01
1678 2.320999999999999730e+00 2.658072609993940572e-01
1679 2.306000000000000050e+00 2.611681025274292245e-01
1680 2.318666666666666654e+00 2.434374967313269189e-01
1681 2.366833333333333567e+00 2.425900081145903886e-01
1682 2.344333333333333158e+00 2.387394752382543395e-01
1683 2.342666666666666675e+00 2.497847591946433243e-01
1684 2.330500000000000238e+00 2.351411809955883114e-01
1685 2.336000000000000298e+00 2.446647365954753572e-01
1686 2.353499999999999925e+00 2.216425738786561572e-01
1687 2.375500000000000167e+00 2.414177741316216319e-01
1688 2.330333333333333368e+00 2.350640180729338946e-01
1689 2.319999999999999840e+00 2.293978833574732423e-01
1690 2.355833333333333446e+00 2.257484362769352770e-01
1691 2.343999999999999861e+00 2.261290192198545101e-01
1692 2.325666666666666771e+00 2.294969942512764260e-01
1693 2.346499999999999364e+00 2.370801259302667274e-01
1694 2.356999999999999762e+00 2.393138339317456287e-01
1695 2.333166666666666611e+00 2.558425532178668638e-01
1696 2.311666666666666980e+00 2.456191345544138926e-01
1697 2.309166666666666590e+00 2.481112448375019375e-01
1698 2.333499999999999908e+00 2.395233403147917495e-01
1699 2.376166666666666760e+00 2.512077954233934429e-01
1700 2.373166666666666647e+00 2.625023192137407313e-01
1701 2.331166666666666831e+00 2.439507482927498194e-01
1702 2.370666666666666700e+00 2.556475076118446821e-01
1703 2.370166666666666533e+00 2.523539640032392284e-01
1704 2.348500000000000032e+00 2.591525451672559988e-01
1705 2.339166666666666838e+00 2.518938727880219441e-01
1706 2.351833333333332998e+00 2.635441578714052269e-01
1707 2.324500000000000011e+00 2.571799791326430107e-01
1708 2.333500000000000352e+00 2.568041568978197131e-01
1709 2.362000000000000099e+00 2.499808881583639730e-01
1710 2.388166666666666327e+00 2.476657039759964929e-01
1711 2.411333333333333329e+00 2.465297668151372190e-01
1712 2.344166666666666288e+00 2.389090269289717849e-01
1713 2.359166666666666856e+00 2.307531649796989437e-01
1714 2.394666666666667165e+00 2.406434276253129889e-01
1715 2.398499999999999854e+00 2.356453019547246341e-01
1716 2.396666666666666501e+00 2.418413927748086223e-01
1717 2.369833333333333680e+00 2.407184174122984077e-01
1718 2.358333333333332948e+00 2.409988089720070392e-01
1719 2.367499999999999716e+00 2.449489459277403858e-01
1720 2.367666666666667030e+00 2.629032000425111093e-01
1721 2.355500000000000149e+00 2.302570725177501554e-01
1722 2.351333333333333719e+00 2.542454704793367104e-01
1723 2.334499999999999797e+00 2.461680489692627261e-01
1724 2.341833333333333211e+00 2.256178451209855940e-01
1725 2.351833333333333442e+00 2.424354916108460711e-01
1726 2.339833333333333432e+00 2.399428654986509590e-01
1727 2.376500000000000057e+00 2.494945724192546010e-01
1728 2.353833333333333666e+00 2.513466416311530560e-01
1729 2.377999999999999670e+00 2.596568248027897874e-01
1730 2.337166666666666615e+00 2.392128778429914171e-01
1731 2.348000000000000309e+00 2.340715702514938046e-01
1732 2.379333333333333300e+00 2.613163968434803475e-01
1733 2.409833333333333272e+00 2.579896010680648999e-01
1734 2.391166666666666440e+00 2.584335737419521939e-01
1735 2.368333333333333179e+00 2.526039573309556419e-01
1736 2.383499999999999730e+00 2.326383399661849094e-01
1737 2.340500000000000025e+00 2.350353105859250280e-01
1738 2.332000000000000295e+00 2.234376621988533873e-01
1739 2.348666666666666902e+00 2.506070038334331507e-01
1740 2.368833333333332902e+00 2.476720969196825051e-01
1741 2.380500000000000060e+00 2.493563659147731149e-01
1742 2.358833333333333560e+00 2.566798066622073549e-01
1743 2.316833333333333300e+00 2.514992176558040748e-01
1744 2.329833333333333645e+00 2.748319099080449579e-01
1745 2.332500000000000018e+00 2.682755372539376570e-01
1746 2.362666666666666693e+00 2.481209009363812279e-01
1747 2.328000000000000291e+00 2.443398134656823428e-01
1748 2.380833333333333801e+00 2.522738169206303893e-01
1749 2.366499999999999826e+00 2.440080542841886746e-01
1750 2.366666666666666696e+00 2.325165067816174214e-01
1751 2.402666666666666728e+00 2.422432967386607128e-01
1752 2.403666666666666618e+00 2.559842298383357972e-01
1753 2.403000000000000469e+00 2.694723238726629555e-01
1754 2.374666666666666703e+00 2.468895014493851237e-01
1755 2.343333333333333268e+00 2.294509953329016971e-01
1756 2.323499999999999677e+00 2.323798076425746539e-01
1757 2.325166666666666604e+00 2.251133562189240045e-01
1758 2.313000000000000167e+00 2.173071303222443573e-01
1759 2.302833333333333510e+00 2.206517387532099805e-01
1760 2.326166666666666938e+00 2.329782317760212829e-01
1761 2.298999999999999932e+00 2.318641843838759320e-01
1762 2.315999999999999837e+00 2.153003070648581707e-01
1763 2.326499999999999790e+00 2.433723427635569592e-01
1764 2.317000000000000171e+00 2.216091404051536706e-01
1765 2.354999999999999982e+00 2.237743158730341464e-01
1766 2.316166666666666707e+00 2.052321743060049608e-01
1767 2.316999999999999726e+00 2.282944005737621018e-01
1768 2.348500000000000032e+00 2.347978740676045228e-01
1769 2.305666666666666753e+00 2.525678859970860168e-01
1770 2.341333333333333488e+00 2.352808802104255081e-01
1771 2.350000000000000089e+00 2.341173732221606685e-01
1772 2.346166666666666512e+00 2.264692052485854923e-01
1773 2.332166666666666721e+00 2.186118346733754991e-01
1774 2.338333333333333375e+00 2.240975316769546477e-01
1775 2.366833333333333567e+00 2.400387025121235307e-01
1776 2.406000000000000139e+00 2.308667244200524882e-01
1777 2.375999999999999890e+00 2.303182580691335579e-01
1778 2.374500000000000277e+00 2.312014213239663996e-01
1779 2.358499999999999819e+00 2.241337336403326219e-01
1780 2.379666666666666597e+00 2.242210797239916065e-01
1781 2.385166666666666657e+00 2.300371246205787923e-01
1782 2.356500000000000483e+00 2.197900197410650736e-01
1783 2.373166666666666647e+00 2.229325279922987069e-01
1784 2.406500000000000306e+00 2.268314045962575576e-01
1785 2.373166666666666647e+00 2.177655998579240415e-01
1786 2.373666666666666814e+00 2.246578468430341091e-01
1787 2.391999999999999904e+00 2.169234375944143756e-01
1788 2.384333333333333194e+00 2.204619728694304504e-01
1789 2.384166666666666767e+00 2.272478354213824103e-01
1790 2.379500000000000171e+00 2.187620155430198277e-01
1791 2.352500000000000480e+00 2.214250249331964349e-01
1792 2.389833333333333254e+00 2.222685333688192710e-01
1793 2.384333333333332750e+00 2.059442571110859099e-01
1794 2.382166666666666099e+00 2.333775454145143868e-01
1795 2.389833333333333254e+00 2.553377302348431299e-01
1796 2.383833333333333471e+00 2.498293213672382884e-01
1797 2.352833333333333332e+00 2.434916627213646878e-01
1798 2.356166666666666742e+00 2.310696644192283822e-01
1799 2.354333333333333389e+00 2.307576490446039685e-01
1800 2.333499999999999908e+00 2.300406666946810674e-01
1801 2.388666666666666938e+00 2.333619823681972461e-01
1802 2.407166666666666899e+00 2.415237987660230068e-01
1803 2.400166666666666782e+00 2.504923392781445157e-01
1804 2.342999999999999972e+00 2.414765919182322029e-01
1805 2.361499999999999932e+00 2.493100200776357245e-01
1806 2.381666666666666821e+00 2.298613914063414032e-01
1807 2.357499999999999929e+00 2.275467900601251814e-01
1808 2.353833333333333666e+00 2.456826562714441997e-01
1809 2.349333333333333496e+00 2.305307483307290628e-01
1810 2.348333333333333606e+00 2.290723644356694733e-01
1811 2.366000000000000103e+00 2.284396346229495278e-01
1812 2.353499999999999925e+00 2.293796888712395510e-01
1813 2.381166666666666654e+00 2.231632955516688332e-01
1814 2.381499999999999950e+00 2.411114023295732600e-01
1815 2.388999999999999790e+00 2.368615394885562608e-01
1816 2.363333333333333286e+00 2.412572010055597516e-01
1817 2.348666666666666902e+00 2.369873023633998488e-01
1818 2.351999999999999869e+00 2.337251472230672256e-01
1819 2.355999999999999872e+00 2.217345760638656516e-01
1820 2.317666666666666764e+00 2.194666092885033670e-01
1821 2.311333333333333684e+00 2.445537508136750027e-01
1822 2.328833333333333311e+00 2.431448375701961429e-01
1823 2.355999999999999872e+00 2.498851958622421154e-01
1824 2.346666666666666679e+00 2.602710837512247632e-01
1825 2.296999999999999709e+00 2.380036180864110729e-01
1826 2.311500000000000110e+00 2.204011179140836496e-01
1827 2.284499999999999975e+00 2.360899957878586364e-01
1828 2.281499999999999861e+00 2.311734257603537956e-01
1829 2.260000000000000231e+00 2.388344382388957188e-01
1830 2.238833333333333453e+00 2.245253532660828055e-01
1831 2.262666666666666604e+00 2.370695709733357526e-01
1832 2.310166666666666924e+00 2.386086308239995790e-01
1833 2.262000000000000011e+00 2.318847894010203081e-01
1834 2.289833333333333609e+00 2.287907118193718004e-01
1835 2.282333333333333325e+00 2.257412071213242000e-01
1836 2.298666666666667080e+00 2.243737787545430074e-01
1837 2.310166666666666480e+00 2.335097448200522396e-01
1838 2.339666666666666561e+00 2.164006914482004551e-01
1839 2.321666666666666767e+00 2.141292012192984873e-01
1840 2.297166666666667023e+00 2.267991544990445307e-01
1841 2.307333333333333236e+00 2.315718830882476376e-01
1842 2.284666666666666845e+00 2.320960848282292988e-01
1843 2.277666666666666728e+00 2.539004252180880328e-01
1844 2.261166666666666547e+00 2.369360458326568164e-01
1845 2.303333333333333233e+00 2.298644125308399178e-01
1846 2.295500000000000096e+00 2.392174452482743185e-01
1847 2.306499999999999773e+00 2.394921420654780309e-01
1848 2.281833333333333602e+00 2.170590570772370775e-01
1849 2.276499999999999968e+00 2.215476810982232037e-01
1850 2.313166666666666593e+00 2.125513554501681501e-01
1851 2.276833333333333265e+00 2.146313915979190245e-01
1852 2.322166666666666490e+00 2.311718236226833756e-01
1853 2.326333333333333364e+00 2.221586853613459200e-01
1854 2.325666666666666771e+00 2.251520062667129174e-01
1855 2.283499999999999641e+00 2.066488903645235797e-01
1856 2.327833333333333421e+00 2.141111363374257892e-01
1857 2.338333333333333375e+00 2.133616734648088320e-01
1858 2.356000000000000316e+00 2.210987712916258341e-01
1859 2.328666666666666440e+00 2.218314759084105137e-01
1860 2.325666666666666771e+00 2.168409128404542585e-01
1861 2.299666666666666526e+00 2.173293285247921980e-01
1862 2.325000000000000178e+00 2.108664664347242035e-01
1863 2.361833333333333229e+00 2.100314019731688298e-01
1864 2.311500000000000110e+00 2.265762993881850484e-01
1865 2.380666666666666487e+00 2.277440896496995271e-01
1866 2.308666666666666867e+00 2.207707039072523969e-01
1867 2.325166666666666604e+00 2.238637254952051958e-01
1868 2.310000000000000053e+00 2.044004783643021683e-01
1869 2.295166666666666799e+00 2.091978617729405854e-01
1870 2.329166666666666607e+00 2.150384224926981669e-01
1871 2.345000000000000195e+00 2.005146157044695732e-01
1872 2.358500000000000263e+00 2.100522091184845175e-01
1873 2.363166666666666416e+00 2.259741156104520254e-01
1874 2.361166666666666636e+00 2.233991714729819666e-01
1875 2.347666666666666568e+00 2.053032535687779880e-01
1876 2.302000000000000046e+00 2.185814112255050068e-01
1877 2.311166666666666814e+00 2.278155219405320897e-01
1878 2.320666666666666433e+00 2.189097564785121297e-01
1879 2.311999999999999833e+00 2.150891288125305056e-01
1880 2.320333333333333581e+00 2.024349918515223612e-01
1881 2.354666666666666686e+00 2.015278677540192631e-01
1882 2.309833333333333183e+00 2.251771422022456615e-01
1883 2.290666666666666629e+00 2.077490027608993317e-01
1884 2.340666666666666895e+00 2.121905153743089412e-01
1885 2.367833333333333012e+00 2.015811687449812484e-01
1886 2.347833333333333439e+00 2.097929424544680010e-01
1887 2.358666666666666689e+00 2.248196396455842960e-01
1888 2.350000000000000089e+00 2.146990141259774443e-01
1889 2.358000000000000096e+00 2.116112788424410751e-01
1890 2.366333333333333400e+00 2.338594861434089567e-01
1891 2.345166666666667066e+00 2.271259338226589153e-01
1892 2.333166666666666611e+00 2.401258254270811632e-01
1893 2.339833333333333432e+00 2.443539573681619281e-01
1894 2.344666666666666455e+00 2.351507396764262181e-01
1895 2.368166666666666753e+00 2.526475824660230907e-01
1896 2.367166666666666419e+00 2.514055396572844048e-01
1897 2.370000000000000107e+00 2.485217406094596682e-01
1898 2.372666666666666924e+00 2.216235129255952618e-01
1899 2.356000000000000316e+00 2.219984984934207928e-01
1900 2.362000000000000099e+00 2.209923326975647140e-01
1901 2.377666666666666373e+00 2.250927792250548287e-01
1902 2.375999999999999890e+00 2.254562041727838362e-01
1903 2.372666666666666924e+00 2.326075219318138598e-01
1904 2.406333333333333435e+00 2.172337024530988370e-01
1905 2.373666666666666814e+00 2.294710907314503334e-01
1906 2.347666666666666568e+00 2.276379516623645571e-01
1907 2.381833333333333247e+00 2.350481530649821404e-01
1908 2.318833333333333524e+00 2.488322077075084127e-01
1909 2.329499999999999904e+00 2.583179296482878695e-01
1910 2.363333333333333730e+00 2.733403115640390402e-01
1911 2.382166666666666099e+00 2.606265332133603230e-01
1912 2.346333333333333382e+00 2.784759780849514477e-01
1913 2.353833333333333222e+00 2.719274225747527751e-01
1914 2.361166666666666636e+00 2.658222481143980853e-01
1915 2.346000000000000085e+00 2.702554347279625402e-01
1916 2.372166666666666757e+00 2.582515372296581013e-01
1917 2.308000000000000274e+00 2.556189655631122548e-01
1918 2.365499999999999936e+00 2.716780928067464851e-01
1919 2.311166666666666814e+00 2.699657814393301436e-01
1920 2.354166666666666519e+00 2.513165795329631025e-01
1921 2.330000000000000071e+00 2.579834189331641214e-01
1922 2.297833333333333616e+00 2.482163501493837576e-01
1923 2.292999999999999705e+00 2.753948680228688328e-01
1924 2.335166666666666391e+00 2.639995177464731224e-01
1925 2.367500000000000160e+00 2.694987889067819720e-01
1926 2.354166666666666519e+00 2.457167991212045877e-01
1927 2.364166666666666305e+00 2.623884330812141785e-01
1928 2.337333333333333041e+00 2.575915874517759052e-01
1929 2.372333333333333627e+00 2.464585458344158153e-01
1930 2.377166666666666650e+00 2.571782149779783255e-01
1931 2.369000000000000217e+00 2.492690425134167775e-01
1932 2.337666666666666782e+00 2.664361156144258724e-01
1933 2.400166666666666782e+00 2.590530208134864121e-01
1934 2.398166666666666558e+00 2.769192036865092410e-01
1935 2.412000000000000366e+00 2.842850681973994043e-01
1936 2.394333333333333425e+00 2.839188720848367931e-01
1937 2.407333333333333325e+00 2.793582592962610689e-01
1938 2.469666666666666899e+00 2.820264631660049370e-01
1939 2.449333333333333140e+00 2.782126152050968249e-01
1940 2.417499999999999982e+00 2.725345798650553042e-01
1941 2.362833333333333119e+00 2.813975456604120851e-01
1942 2.371333333333333293e+00 2.911107718403451727e-01
1943 2.343500000000000139e+00 2.892236495248001749e-01
1944 2.345499999999999918e+00 2.799823159098128733e-01
1945 2.362999999999999989e+00 2.798280225821249689e-01
1946 2.392333333333333201e+00 2.788685140853089384e-01
1947 2.376166666666666760e+00 2.513964793206436843e-01
1948 2.395666666666666611e+00 2.662232424391507979e-01
1949 2.410666666666666735e+00 2.611429649600925940e-01
1950 2.446000000000000174e+00 2.846554447436799862e-01
1951 2.414333333333332998e+00 2.932190749694261189e-01
1952 2.444166666666666377e+00 2.752329737055769776e-01
1953 2.395666666666666611e+00 2.921931121960523181e-01
1954 2.396500000000000075e+00 2.985003954957365369e-01
1955 2.394166666666666554e+00 2.805649475875680587e-01
1956 2.387833333333333474e+00 2.858045579943930825e-01
1957 2.385499999999999954e+00 2.651609312180895905e-01
1958 2.399666666666667059e+00 2.855575118826199632e-01
1959 2.377000000000000224e+00 2.835212122183767280e-01
1960 2.357499999999999929e+00 2.749470403550473008e-01
1961 2.384999999999999787e+00 2.858918793296981176e-01
1962 2.411499999999999755e+00 2.824976646904457933e-01
1963 2.407166666666666899e+00 2.711137949548396153e-01
1964 2.378000000000000114e+00 2.673280340289393986e-01
1965 2.379666666666666597e+00 2.673670663117433399e-01
1966 2.366833333333333567e+00 2.842348810272810611e-01
1967 2.364999999999999769e+00 2.719145086235745801e-01
1968 2.364666666666666472e+00 2.586936913145079786e-01
1969 2.368166666666666753e+00 2.689543968642130189e-01
1970 2.374833333333333130e+00 2.555040135221479103e-01
1971 2.405499999999999972e+00 2.752876021343658719e-01
1972 2.329000000000000181e+00 2.634212933264465928e-01
1973 2.362833333333333119e+00 2.801066678434670498e-01
1974 2.318333333333333357e+00 2.784208112698262072e-01
1975 2.377499999999999947e+00 2.849968567078123849e-01
1976 2.348833333333333329e+00 2.835729787184584350e-01
1977 2.378333333333333410e+00 2.730178735161111758e-01
1978 2.346000000000000085e+00 2.551870773461000219e-01
1979 2.368500000000000050e+00 2.770234396420473977e-01
1980 2.374833333333333574e+00 2.828919519560100793e-01
1981 2.373333333333333073e+00 2.610739217014840241e-01
1982 2.401999999999999691e+00 2.598885444869696304e-01
1983 2.370500000000000274e+00 2.682276965979132899e-01
1984 2.401833333333333265e+00 2.771093262661935563e-01
1985 2.362166666666666526e+00 2.539203086563738276e-01
1986 2.361833333333333229e+00 2.618763933048765535e-01
1987 2.364333333333333176e+00 2.744362571878199986e-01
1988 2.370333333333333403e+00 2.779979682846088207e-01
1989 2.376333333333333186e+00 2.733180551285613324e-01
1990 2.373333333333333517e+00 2.685519468336585724e-01
1991 2.362500000000000266e+00 2.466239546353923007e-01
1992 2.415833333333333499e+00 2.711759798305097835e-01
1993 2.332666666666666888e+00 2.610663673247631822e-01
1994 2.311333333333333240e+00 2.512982586784373584e-01
1995 2.309500000000000330e+00 2.601146915838815077e-01
1996 2.360166666666666746e+00 2.545493203319966757e-01
1997 2.344833333333333325e+00 2.500530406696710450e-01
1998 2.334000000000000075e+00 2.498477314063285715e-01
1999 2.369333333333333513e+00 2.468422423180290926e-01
2000 2.380999999999999783e+00 2.561387427851468113e-01
2001 2.364333333333333176e+00 2.440011004832499386e-01
2002 2.364666666666666472e+00 2.583149097373061420e-01
2003 2.374000000000000110e+00 2.508984965191214389e-01
2004 2.422333333333333005e+00 2.463369041990468300e-01
2005 2.393333333333333091e+00 2.449432662958990203e-01
2006 2.354499999999999815e+00 2.403868121267147273e-01
2007 2.370833333333333126e+00 2.528903381866301481e-01
2008 2.332833333333333314e+00 2.304405703895941737e-01
2009 2.323333333333333695e+00 2.438879144500908647e-01
2010 2.345000000000000195e+00 2.443682330691396565e-01
2011 2.305166666666666142e+00 2.402883009898580113e-01
2012 2.351833333333333442e+00 2.425752365151281342e-01
2013 2.377166666666666650e+00 2.353670203305027187e-01
2014 2.371833333333333460e+00 2.475206407405099451e-01
2015 2.391666666666666163e+00 2.436106486756031975e-01
2016 2.353499999999999925e+00 2.343869959893016830e-01
2017 2.385333333333333528e+00 2.365936115727494404e-01
2018 2.366666666666666696e+00 2.535073598171885267e-01
2019 2.360833333333333783e+00 2.549125576291545459e-01
2020 2.415999999999999925e+00 2.512075281957573125e-01
2021 2.433333333333333126e+00 2.528999216495932956e-01
2022 2.416333333333333222e+00 2.558976213109309117e-01
2023 2.408666666666666512e+00 2.567263639089797933e-01
2024 2.413499999999999979e+00 2.372480827694457839e-01
2025 2.400166666666666782e+00 2.348738924835418462e-01
2026 2.397833333333333705e+00 2.231478603809425032e-01
2027 2.388833333333333364e+00 2.186639248642469613e-01
2028 2.400166666666666782e+00 2.214910854321815170e-01
2029 2.380500000000000060e+00 2.196716931645445181e-01
2030 2.384500000000000508e+00 2.221937030310865424e-01
2031 2.391833333333333034e+00 2.142148994541419604e-01
2032 2.423500000000000210e+00 2.255241733778837743e-01
2033 2.428999999999999826e+00 2.309713786982660055e-01
2034 2.423166666666666469e+00 2.277188101178325430e-01
2035 2.367666666666667030e+00 2.405033687297755685e-01
2036 2.380833333333333357e+00 2.276667175044680969e-01
2037 2.386166666666666547e+00 2.403199738157750787e-01
2038 2.328833333333333311e+00 2.442625427993715959e-01
2039 2.382666666666666710e+00 2.577180486356991373e-01
2040 2.378000000000000114e+00 2.354475643440712140e-01
2041 2.357833333333333226e+00 2.448139221561581591e-01
2042 2.366500000000000270e+00 2.331588335591570083e-01
2043 2.358000000000000096e+00 2.456374926141727533e-01
2044 2.384333333333333638e+00 2.575141491977422925e-01
2045 2.391333333333333311e+00 2.408408495559148654e-01
2046 2.394333333333333425e+00 2.342855174860446199e-01
2047 2.373499999999999943e+00 2.392232511460558597e-01
2048 2.381166666666666654e+00 2.521498029905003824e-01
2049 2.395666666666666611e+00 2.420915422207368939e-01
2050 2.436166666666666369e+00 2.693272912551099019e-01
2051 2.440500000000000114e+00 2.387973047958828476e-01
2052 2.442166666666666597e+00 2.585531770649326377e-01
2053 2.407666666666667066e+00 2.563065294467486988e-01
2054 2.376666666666666927e+00 2.480009707268935326e-01
2055 2.401166666666666671e+00 2.341286940346491707e-01
2056 2.388666666666666938e+00 2.406478139738036370e-01
2057 2.429833333333333290e+00 2.334095609613028310e-01
2058 2.423000000000000487e+00 2.416151669264346713e-01
2059 2.393166666666666220e+00 2.446266334944231513e-01
2060 2.380666666666666931e+00 2.485094081235676988e-01
2061 2.372166666666666313e+00 2.364753236676159220e-01
2062 2.402333333333333432e+00 2.322028168393918401e-01
2063 2.412166666666666792e+00 2.301094445725370419e-01
2064 2.394833333333333147e+00 2.350571345045316396e-01
2065 2.339833333333333432e+00 2.490799087159097647e-01
2066 2.342833333333333545e+00 2.516497142929109976e-01
2067 2.365666666666666362e+00 2.402047352048140849e-01
2068 2.366000000000000103e+00 2.624597323611969069e-01
2069 2.359333333333333282e+00 2.426531208063005263e-01
2070 2.385999999999999677e+00 2.701215775658558638e-01
2071 2.377666666666666817e+00 2.536822889042585349e-01
2072 2.378166666666666540e+00 2.508292266182829411e-01
2073 2.393833333333333258e+00 2.608931685007685464e-01
2074 2.406833333333333602e+00 2.515230734574493976e-01
2075 2.385333333333333528e+00 2.424703494664252335e-01
2076 2.471000000000000085e+00 2.279797749314130817e-01
2077 2.380833333333332913e+00 2.336012053653580001e-01
2078 2.369666666666666810e+00 2.327261942315078103e-01
2079 2.431333333333333346e+00 2.399976465933997549e-01
2080 2.412833333333333385e+00 2.605562870162677624e-01
2081 2.461833333333333318e+00 2.421565628388500646e-01
2082 2.449500000000000011e+00 2.523460751956857484e-01
2083 2.459833333333333538e+00 2.343676381559852417e-01
2084 2.402666666666666728e+00 2.316260955681552214e-01
2085 2.448500000000000121e+00 2.465973720234846678e-01
2086 2.417666666666666853e+00 2.434987641614391463e-01
2087 2.418333333333333446e+00 2.206899114980951093e-01
2088 2.420500000000000096e+00 2.218480147909074329e-01
2089 2.374833333333333130e+00 2.316155119381479999e-01
2090 2.347833333333333439e+00 2.252340038304196101e-01
2091 2.391500000000000181e+00 2.395590567410605942e-01
2092 2.330666666666666664e+00 2.372861220208710986e-01
2093 2.313666666666666760e+00 2.453652228670408497e-01
2094 2.357499999999999929e+00 2.368885989939856773e-01
2095 2.321000000000000174e+00 2.314922604897767799e-01
2096 2.354166666666666519e+00 2.511357995484013172e-01
2097 2.337666666666666782e+00 2.426669719167799666e-01
2098 2.334166666666666501e+00 2.451910158616323332e-01
2099 2.338166666666666949e+00 2.529440448297110011e-01
2100 2.353499999999999925e+00 2.421091064880551980e-01
2101 2.331999999999999851e+00 2.403485894371848730e-01
2102 2.390333333333333421e+00 2.486361315777051439e-01
2103 2.371166666666666867e+00 2.342320094676627606e-01
2104 2.353666666666666796e+00 2.382444667267761274e-01
2105 2.343999999999999861e+00 2.342930264054443046e-01
2106 2.371166666666666423e+00 2.339063697610965498e-01
2107 2.378666666666666263e+00 2.349403785675878986e-01
2108 2.319833333333333414e+00 2.310717080459208095e-01
2109 2.331333333333333258e+00 2.150712629528829800e-01
2110 2.323999999999999844e+00 2.197560516168376721e-01
2111 2.353000000000000203e+00 2.308225629256281386e-01
2112 2.346000000000000085e+00 2.275504827993608814e-01
2113 2.344666666666666455e+00 2.419742487064213410e-01
2114 2.335833333333332984e+00 2.401146041958884259e-01
2115 2.356833333333333780e+00 2.270393280501893651e-01
2116 2.324500000000000011e+00 2.342896770619179725e-01
2117 2.340333333333333599e+00 2.071601187845160674e-01
2118 2.328333333333333144e+00 2.037742032886545873e-01
2119 2.324999999999999734e+00 2.277665715400552793e-01
2120 2.295166666666666799e+00 2.085795101083446068e-01
2121 2.343333333333333268e+00 2.107035393188294303e-01
2122 2.338999999999999968e+00 2.240238082585569168e-01
2123 2.345000000000000195e+00 2.193446045736150984e-01
2124 2.339999999999999858e+00 2.103972433279485410e-01
2125 2.348999999999999755e+00 2.123477232172635287e-01
2126 2.305666666666666753e+00 2.254693458675168516e-01
2127 2.302333333333333343e+00 2.200363185510098851e-01
2128 2.321166666666666600e+00 2.394917554445787911e-01
2129 2.318000000000000060e+00 2.285948623900176668e-01
2130 2.340833333333333321e+00 2.330532147942308840e-01
2131 2.292999999999999705e+00 2.489243526321467670e-01
2132 2.322166666666666934e+00 2.488996246444501181e-01
2133 2.315999999999999837e+00 2.560150820210056466e-01
2134 2.338333333333332931e+00 2.579561404005928926e-01
2135 2.382333333333333858e+00 2.612683450939821683e-01
2136 2.409999999999999698e+00 2.647685572134442777e-01
2137 2.406499999999999861e+00 2.766034817407603263e-01
2138 2.381833333333333247e+00 2.769483923712810491e-01
2139 2.399500000000000188e+00 2.536078282615810697e-01
2140 2.379500000000000171e+00 2.601944518581781329e-01
2141 2.386333333333333417e+00 2.578721331145283902e-01
2142 2.369000000000000217e+00 2.718986739373491224e-01
2143 2.341499999999999915e+00 2.441994574113546812e-01
2144 2.353166666666666629e+00 2.536763485522740003e-01
2145 2.356500000000000039e+00 2.415890392565211153e-01
2146 2.300666666666666860e+00 2.517646240557356863e-01
2147 2.286833333333333496e+00 2.346353455265646482e-01
2148 2.340166666666667172e+00 2.305025206739332866e-01
2149 2.352166666666666739e+00 2.279437572768367726e-01
2150 2.295666666666666966e+00 2.317737961733219998e-01
2151 2.350833333333333552e+00 2.490188989555552068e-01
2152 2.341666666666666341e+00 2.156090426194116616e-01
2153 2.343999999999999861e+00 2.293695465594526584e-01
2154 2.399500000000000188e+00 2.413695587452752700e-01
2155 2.347499999999999698e+00 2.369646891182078940e-01
2156 2.359833333333333005e+00 2.376655465923428190e-01
2157 2.351833333333333442e+00 2.447390238903776605e-01
2158 2.359166666666666412e+00 2.413981746072320911e-01
2159 2.322999999999999954e+00 2.432901788217335659e-01
2160 2.312333333333333130e+00 2.292185597811577102e-01
2161 2.329000000000000181e+00 2.215803089927743386e-01
2162 2.340999999999999748e+00 2.391488378952879024e-01
2163 2.321666666666666767e+00 2.478726898437388637e-01
2164 2.338999999999999968e+00 2.461185351275546884e-01
2165 2.328666666666666440e+00 2.417101876521029480e-01
2166 2.364166666666667194e+00 2.463905455286909130e-01
2167 2.354999999999999982e+00 2.449927436567141126e-01
2168 2.378500000000000281e+00 2.706795717366856646e-01
2169 2.404833333333333378e+00 2.547421808489981898e-01
2170 2.337499999999999911e+00 2.495791735880397710e-01
2171 2.361666666666666803e+00 2.444497979211758820e-01
2172 2.321333333333333471e+00 2.180023785123388069e-01
2173 2.323833333333333417e+00 2.520213192774976019e-01
2174 2.332833333333333314e+00 2.508767312033128305e-01
2175 2.326833333333333531e+00 2.453868167094859221e-01
2176 2.303000000000000380e+00 2.411419591121471417e-01
2177 2.307666666666666533e+00 2.508507376759984697e-01
2178 2.301666666666666305e+00 2.409867062569896468e-01
2179 2.369000000000000217e+00 2.412994911814868582e-01
2180 2.355166666666666853e+00 2.537192692575646613e-01
2181 2.338666666666666671e+00 2.426007999742543220e-01
2182 2.362833333333333563e+00 2.553595957628148061e-01
2183 2.365333333333333510e+00 2.554491324300383615e-01
2184 2.385166666666666657e+00 2.585241678651540864e-01
2185 2.364166666666666305e+00 2.561529942856055619e-01
2186 2.371666666666666590e+00 2.472307364326633561e-01
2187 2.357499999999999929e+00 2.606454328521155550e-01
2188 2.357333333333333503e+00 2.559335489565240374e-01
2189 2.334833333333333538e+00 2.516844824451911489e-01
2190 2.356500000000000039e+00 2.424162799355228937e-01
2191 2.378333333333333410e+00 2.382050548333266571e-01
2192 2.325499999999999901e+00 2.688549536666772211e-01
2193 2.361166666666666636e+00 2.712760398833903852e-01
2194 2.369833333333332792e+00 2.577809596307457096e-01
2195 2.349166666666666625e+00 2.583361738195092960e-01
2196 2.372833333333333350e+00 2.731783520651610009e-01
2197 2.339499999999999691e+00 2.776526356999175493e-01
2198 2.331499999999999684e+00 2.710824751497841190e-01
2199 2.311333333333333240e+00 2.651381889869116604e-01
2200 2.364333333333333176e+00 2.662302331386069976e-01
2201 2.336499999999999577e+00 2.748595348335016175e-01
2202 2.385333333333333528e+00 2.681799423549074968e-01
2203 2.372500000000000053e+00 2.802379693125905402e-01
2204 2.335666666666666558e+00 2.843509829092937813e-01
2205 2.356999999999999762e+00 2.793901095839531612e-01
2206 2.397166666666666668e+00 2.857850218323271241e-01
2207 2.439666666666667094e+00 2.911483648766903243e-01
2208 2.400666666666666504e+00 2.821777086505227183e-01
2209 2.384833333333333361e+00 2.764165954845317907e-01
2210 2.387666666666666604e+00 2.555861092846387073e-01
2211 2.400833333333333375e+00 2.648666768045416231e-01
2212 2.407333333333333325e+00 2.812138042552386752e-01
2213 2.433833333333333293e+00 2.821357451719007092e-01
2214 2.375833333333333020e+00 2.809755245041289928e-01
2215 2.392833333333333368e+00 2.710263841878239321e-01
2216 2.395333333333333314e+00 2.563500933691469919e-01
2217 2.369000000000000217e+00 2.778695737211974714e-01
2218 2.356999999999999762e+00 2.664337524497308873e-01
2219 2.376666666666666483e+00 2.676441114061177684e-01
2220 2.409666666666666845e+00 2.792848671823037754e-01
2221 2.370666666666666700e+00 2.736677493550108697e-01
2222 2.365833333333333233e+00 2.710228994698364313e-01
2223 2.368500000000000050e+00 2.903044139825948222e-01
2224 2.375333333333333297e+00 2.883387924980946315e-01
2225 2.402499999999999858e+00 2.829550170374554030e-01
2226 2.357166666666666632e+00 2.691187693882332033e-01
2227 2.338166666666666504e+00 2.626649129242074610e-01
2228 2.375499999999999723e+00 2.536561265878582438e-01
2229 2.319666666666666544e+00 2.360323267250892809e-01
2230 2.328166666666666718e+00 2.534280981381621389e-01
2231 2.356500000000000039e+00 2.543385484393237417e-01
2232 2.302499999999999769e+00 2.660656508374494855e-01
2233 2.314833333333333520e+00 2.602600640242869745e-01
2234 2.333833333333333204e+00 2.564444294001536617e-01
2235 2.317666666666666320e+00 2.637465815119870993e-01
2236 2.338833333333333098e+00 2.620364072103411601e-01
2237 2.336166666666666725e+00 2.544938786282673338e-01
2238 2.318166666666666931e+00 2.575487458355825710e-01
2239 2.335166666666666835e+00 2.492909296235878425e-01
2240 2.320166666666666710e+00 2.615376982245439241e-01
2241 2.319000000000000394e+00 2.549076085347177223e-01
2242 2.312000000000000277e+00 2.494218871265666826e-01
2243 2.329666666666666774e+00 2.431343554802875284e-01
2244 2.324833333333333751e+00 2.436512098000685744e-01
2245 2.330333333333333368e+00 2.561857688243985298e-01
2246 2.322833333333333528e+00 2.641917881500595033e-01
2247 2.343166666666666398e+00 2.598978877117646968e-01
2248 2.346166666666666512e+00 2.580714174051079723e-01
2249 2.336500000000000021e+00 2.424028728744314631e-01
2250 2.315500000000000114e+00 2.527142380458827775e-01
2251 2.338333333333333375e+00 2.534866495133057396e-01
2252 2.305166666666667030e+00 2.514738131569641544e-01
2253 2.310166666666666924e+00 2.504234654281364825e-01
2254 2.323499999999999677e+00 2.548196257486198824e-01
2255 2.338666666666667115e+00 2.649472344393069001e-01
2256 2.341833333333333211e+00 2.547718387397139295e-01
2257 2.341666666666666341e+00 2.561726486686780602e-01
2258 2.353166666666666629e+00 2.519412868845379294e-01
2259 2.302833333333333510e+00 2.626446074352466464e-01
2260 2.310833333333333517e+00 2.595298544876299407e-01
2261 2.325499999999999901e+00 2.629907845871748417e-01
2262 2.329166666666666607e+00 2.552709254309436515e-01
2263 2.345833333333333659e+00 2.626677682577013284e-01
2264 2.353000000000000203e+00 2.778837686675652008e-01
2265 2.302666666666666639e+00 2.659003224546399591e-01
2266 2.325500000000000345e+00 2.697688053377064743e-01
2267 2.322500000000000231e+00 2.533779291887910401e-01
2268 2.319999999999999840e+00 2.788068825868145195e-01
2269 2.334166666666666501e+00 2.725543184054904366e-01
2270 2.329833333333333645e+00 2.713488341873147025e-01
2271 2.347999999999999865e+00 2.573657147156767633e-01
2272 2.346166666666666512e+00 2.645176340127510239e-01
2273 2.363333333333333286e+00 2.721713784718358120e-01
2274 2.333166666666666611e+00 2.750026683372228664e-01
2275 2.353000000000000203e+00 2.777930884669378986e-01
2276 2.344333333333333602e+00 2.625738696767769276e-01
2277 2.429333333333333567e+00 2.586671678116566064e-01
2278 2.375666666666666593e+00 2.585501957139149098e-01
2279 2.372999999999999776e+00 2.686048315938408537e-01
2280 2.361000000000000210e+00 2.532282676865984516e-01
2281 2.353166666666667073e+00 2.687976744966645848e-01
2282 2.371166666666666867e+00 2.772959126062772839e-01
2283 2.345666666666666789e+00 2.555052365919844304e-01
2284 2.383999999999999897e+00 2.679441276750724743e-01
2285 2.343500000000000139e+00 2.618334659452241642e-01
2286 2.337833333333333652e+00 2.514071970006103718e-01
2287 2.366333333333333400e+00 2.494225182147605802e-01
2288 2.338333333333333375e+00 2.499179494983933270e-01
2289 2.325000000000000178e+00 2.598027029198203830e-01
2290 2.354166666666666519e+00 2.408402440377192255e-01
2291 2.334833333333333538e+00 2.344746393141089458e-01
2292 2.342500000000000249e+00 2.394001473590932627e-01
2293 2.315666666666666540e+00 2.387087563755682373e-01
2294 2.336333333333333595e+00 2.323002925653041839e-01
2295 2.330999999999999961e+00 2.597560821659855579e-01
2296 2.330999999999999961e+00 2.564925816557750982e-01
2297 2.381333333333333524e+00 2.589005242974248833e-01
2298 2.387833333333333474e+00 2.376468454411885256e-01
2299 2.353499999999999925e+00 2.488028838257305697e-01
2300 2.380666666666666487e+00 2.494179520700441077e-01
2301 2.383500000000000174e+00 2.468479907869528533e-01
2302 2.334333333333332927e+00 2.426314840185359312e-01
2303 2.386333333333333417e+00 2.396520239693222809e-01
2304 2.352999999999999758e+00 2.621672494166017442e-01
2305 2.391333333333333755e+00 2.652682778985441803e-01
2306 2.387333333333333751e+00 2.736063338556437019e-01
2307 2.361166666666666636e+00 2.415433497631735982e-01
2308 2.355999999999999872e+00 2.527837239837864014e-01
2309 2.381499999999999506e+00 2.570420145077886853e-01
2310 2.350499999999999812e+00 2.619923397947183097e-01
2311 2.425666666666666860e+00 2.501060515801987738e-01
2312 2.395499999999999741e+00 2.642620490262564958e-01
2313 2.380999999999999783e+00 2.565143487431281177e-01
2314 2.385999999999999677e+00 2.674353504431803419e-01
2315 2.345833333333333215e+00 2.601789359339140018e-01
2316 2.374833333333333574e+00 2.557831564981325467e-01
2317 2.376166666666666760e+00 2.498614523498380313e-01
2318 2.360166666666666746e+00 2.409538241455619623e-01
2319 2.374166666666666536e+00 2.336394916041315550e-01
2320 2.357666666666666355e+00 2.333685290915858690e-01
2321 2.356666666666666909e+00 2.157104111569061178e-01
2322 2.324500000000000011e+00 2.450033729926544834e-01
2323 2.373166666666666647e+00 2.520933928204063812e-01
2324 2.388333333333333197e+00 2.506430248898340318e-01
2325 2.343333333333333268e+00 2.396925886151615170e-01
2326 2.366166666666666973e+00 2.396487495234393417e-01
2327 2.373499999999999943e+00 2.408098316099241409e-01
2328 2.349166666666666625e+00 2.462942477636891614e-01
2329 2.348166666666666735e+00 2.590367216209858992e-01
2330 2.339833333333333432e+00 2.348666780994730363e-01
2331 2.327500000000000124e+00 2.442508671655253538e-01
2332 2.277333333333333876e+00 2.369739398080475679e-01
2333 2.334000000000000075e+00 2.360808477337089650e-01
2334 2.309499999999999886e+00 2.302728755677104222e-01
2335 2.349666666666666348e+00 2.309502912685694465e-01
2336 2.352333333333333609e+00 2.415773014846233635e-01
2337 2.323499999999999677e+00 2.427930932113002149e-01
2338 2.341333333333333488e+00 2.648671225210720848e-01
2339 2.371166666666666423e+00 2.639065929733753757e-01
2340 2.372000000000000330e+00 2.569496275753501147e-01
2341 2.324500000000000011e+00 2.466176471562586403e-01
2342 2.363500000000000156e+00 2.462136323962948181e-01
2343 2.356666666666666909e+00 2.521539065582617534e-01
2344 2.380833333333333357e+00 2.558759917384750837e-01
2345 2.316666666666666874e+00 2.617786030924549312e-01
2346 2.342333333333333378e+00 2.510722192104480333e-01
2347 2.388666666666666938e+00 2.362843939298886753e-01
2348 2.328833333333333311e+00 2.487003347031955525e-01
2349 2.342333333333333378e+00 2.281702174871824418e-01
2350 2.377666666666666817e+00 2.510982174664225797e-01
2351 2.342999999999999972e+00 2.601524125926526487e-01
2352 2.404999999999999805e+00 2.445657148679857562e-01
2353 2.402666666666667172e+00 2.222543171267579443e-01
2354 2.339166666666666838e+00 2.441349145072893578e-01
2355 2.372666666666666480e+00 2.248718976892630228e-01
2356 2.356500000000000039e+00 2.250967384629698753e-01
2357 2.356833333333333336e+00 2.260987267970770431e-01
2358 2.304499999999999993e+00 2.073953216551532031e-01
2359 2.323999999999999844e+00 2.094402593156870218e-01
2360 2.353833333333333222e+00 1.894253615348076569e-01
2361 2.339499999999999691e+00 2.047267487815568332e-01
2362 2.359833333333333005e+00 2.222347878391812970e-01
2363 2.333833333333333204e+00 2.289557716467754689e-01
2364 2.321166666666666600e+00 2.443782833444296809e-01
2365 2.334999999999999520e+00 2.428933236354319236e-01
2366 2.355166666666666853e+00 2.390510657517280757e-01
2367 2.293499999999999872e+00 2.254719433149549035e-01
2368 2.295666666666666522e+00 2.073872741550972787e-01
2369 2.332166666666666277e+00 2.124475643366913746e-01
2370 2.305000000000000160e+00 2.306539013808832639e-01
2371 2.293333333333333446e+00 2.171256250124269649e-01
2372 2.298500000000000210e+00 2.253627631176011448e-01
2373 2.298999999999999932e+00 2.119490242697260052e-01
2374 2.312833333333333297e+00 2.128227505417316645e-01
2375 2.302000000000000046e+00 2.153221101306392327e-01
2376 2.332000000000000295e+00 2.297858906799013501e-01
2377 2.351166666666666405e+00 2.177306461186831743e-01
2378 2.372833333333332906e+00 2.188625160367255462e-01
2379 2.327666666666666107e+00 2.241010023611212654e-01
2380 2.294500000000000206e+00 2.217780108827543395e-01
2381 2.314833333333333076e+00 2.174308851447163127e-01
2382 2.308499999999999996e+00 2.069508462842754581e-01
2383 2.337000000000000188e+00 2.214861420294983729e-01
2384 2.365166666666666639e+00 2.212888279384442047e-01
2385 2.319499999999999673e+00 2.357961395876626287e-01
2386 2.333666666666666778e+00 2.293548520266099622e-01
2387 2.321499999999999897e+00 2.381350865463643940e-01
2388 2.344999999999999751e+00 2.460103882178781842e-01
2389 2.312000000000000277e+00 2.458741773979348788e-01
2390 2.319999999999999840e+00 2.447098054612623919e-01
2391 2.343833333333333879e+00 2.287122666713045371e-01
2392 2.303333333333333233e+00 2.298589744781529276e-01
2393 2.296833333333333282e+00 2.017497647894356261e-01
2394 2.331166666666666831e+00 2.080685539627460112e-01
2395 2.330833333333333091e+00 2.145500999076215276e-01
2396 2.335333333333333261e+00 2.244830687338093267e-01
2397 2.349666666666666348e+00 2.268304147089561518e-01
2398 2.351166666666666405e+00 2.213844590383518551e-01
2399 2.321333333333333471e+00 2.010018886957514739e-01
2400 2.313000000000000167e+00 2.212282632134612015e-01
2401 2.298999999999999932e+00 2.214940430601037569e-01
2402 2.319999999999999840e+00 2.079451049355734715e-01
2403 2.305166666666666586e+00 2.080586745056236531e-01
2404 2.299333333333333673e+00 2.080477598302138964e-01
2405 2.309499999999999886e+00 2.273680019996950907e-01
2406 2.313833333333333631e+00 2.180581493122453474e-01
2407 2.354333333333333389e+00 2.158853433688389667e-01
2408 2.374666666666666703e+00 2.282515263021460405e-01
2409 2.317000000000000171e+00 2.196451683966665069e-01
2410 2.315833333333333410e+00 2.259131367813088931e-01
2411 2.308833333333333293e+00 2.344241664479471687e-01
2412 2.365333333333333066e+00 2.216399315539942516e-01
2413 2.353833333333333222e+00 2.404373811603746358e-01
2414 2.369333333333333069e+00 2.504531079049714393e-01
2415 2.380500000000000060e+00 2.328961082161361829e-01
2416 2.384833333333333361e+00 2.264158436577689282e-01
2417 2.362999999999999989e+00 2.424984536033168714e-01
2418 2.370333333333333403e+00 2.315300156527187181e-01
2419 2.346999999999999975e+00 2.140507468387397305e-01
2420 2.340833333333333321e+00 2.300972519835262076e-01
2421 2.343999999999999861e+00 2.353597718859835597e-01
2422 2.326000000000000068e+00 2.368947257984253540e-01
2423 2.376333333333333186e+00 2.351503852935472316e-01
2424 2.402333333333333432e+00 2.282148922332568608e-01
2425 2.400500000000000522e+00 2.350289284795006317e-01
2426 2.334999999999999964e+00 2.253936063373976617e-01
2427 2.368999999999999773e+00 2.242115816217648827e-01
2428 2.342666666666666675e+00 2.361278686863758636e-01
2429 2.354499999999999815e+00 2.345511967330137226e-01
2430 2.363500000000000156e+00 2.201554690566544792e-01
2431 2.336833333333333318e+00 2.171223946516325221e-01
2432 2.320833333333333748e+00 2.095337968849824151e-01
2433 2.316500000000000004e+00 2.365990220229623742e-01
2434 2.348833333333333329e+00 2.161009816249321591e-01
2435 2.353833333333333222e+00 2.234057614728395258e-01
2436 2.337333333333333485e+00 2.204932181706713290e-01
2437 2.350666666666666682e+00 2.205371808746728612e-01
2438 2.366999999999999549e+00 2.275299736054327004e-01
2439 2.347500000000000142e+00 2.398249071950432632e-01
2440 2.337000000000000188e+00 2.431351933024551715e-01
2441 2.352166666666666739e+00 2.382541146510342434e-01
2442 2.354833333333333556e+00 2.431893885507830089e-01
2443 2.319833333333333414e+00 2.438862914313721098e-01
2444 2.312500000000000000e+00 2.421990400476434491e-01
2445 2.360166666666666746e+00 2.405827897080414779e-01
2446 2.353499999999999925e+00 2.569507897114413630e-01
2447 2.365833333333333233e+00 2.429710106927101265e-01
2448 2.346666666666666679e+00 2.372233671583091341e-01
2449 2.324666666666666437e+00 2.427841595906705119e-01
2450 2.337166666666666615e+00 2.317676538483538218e-01
2451 2.378166666666666984e+00 2.605453060054651604e-01
2452 2.367000000000000437e+00 2.547942525080013065e-01
2453 2.349333333333333496e+00 2.501255980798742784e-01
2454 2.397833333333333261e+00 2.677398630373505894e-01
2455 2.354999999999999982e+00 2.571722293630390732e-01
2456 2.344333333333333158e+00 2.344490784165516317e-01
2457 2.381166666666666654e+00 2.342374645841583114e-01
2458 2.365833333333333233e+00 2.271315596088979982e-01
2459 2.370499999999999829e+00 2.270022944083752436e-01
2460 2.345999999999999641e+00 2.302754389373252442e-01
2461 2.390833333333333144e+00 2.247826625217576313e-01
2462 2.387499999999999734e+00 2.436947943181753118e-01
2463 2.385666666666666824e+00 2.296773904930646815e-01
2464 2.386499999999999844e+00 2.310722289674810581e-01
2465 2.365000000000000213e+00 2.503290057326779117e-01
2466 2.412999999999999812e+00 2.419048251780944736e-01
2467 2.387166666666666881e+00 2.154785909276096811e-01
2468 2.411000000000000032e+00 2.446528152300725401e-01
2469 2.414166666666667016e+00 2.352055149422718483e-01
2470 2.399000000000000021e+00 2.433970236282915756e-01
2471 2.407166666666666455e+00 2.454963698155078755e-01
2472 2.411666666666666625e+00 2.518329105077707353e-01
2473 2.366999999999999549e+00 2.448346380723120663e-01
2474 2.387999999999999901e+00 2.292471979714861829e-01
2475 2.409666666666666845e+00 2.628805882976217867e-01
2476 2.385833333333333250e+00 2.450872199246023064e-01
2477 2.381499999999999950e+00 2.388984849493841489e-01
2478 2.336999999999999744e+00 2.187423649461215647e-01
2479 2.369166666666667087e+00 2.366480528673877148e-01
2480 2.390666666666666273e+00 2.285082865828655663e-01
2481 2.409499999999999975e+00 2.229510098155596809e-01
2482 2.397166666666666668e+00 2.199756825786112757e-01
2483 2.399499999999999744e+00 2.356488383166783496e-01
2484 2.380500000000000060e+00 2.273303702152930927e-01
2485 2.406999999999999584e+00 2.178112077516265455e-01
2486 2.414000000000000146e+00 2.119564944877971313e-01
2487 2.338000000000000078e+00 2.338426584028006072e-01
2488 2.360500000000000043e+00 2.448457280729144092e-01
2489 2.346999999999999975e+00 2.383808810379818566e-01
2490 2.384499999999999620e+00 2.134984712409487562e-01
2491 2.356666666666666909e+00 2.333106735028862289e-01
2492 2.359500000000000153e+00 2.185600286216834998e-01
2493 2.364833333333333787e+00 2.168101341249049074e-01
2494 2.313833333333333186e+00 2.301451735881635541e-01
2495 2.382333333333333414e+00 2.101275626675201125e-01
2496 2.353000000000000203e+00 2.212180924889382838e-01
2497 2.335833333333333428e+00 2.395079929850019163e-01
2498 2.317666666666666320e+00 2.401348772237370532e-01
2499 2.339833333333333432e+00 2.263079780430330423e-01
2500 2.379666666666667041e+00 2.200255877375612845e-01
2501 2.317166666666666597e+00 2.362169925991620678e-01
2502 2.379000000000000004e+00 2.496522025182678628e-01
2503 2.368166666666666753e+00 2.338756099423921209e-01
2504 2.344333333333333158e+00 2.213937752144438942e-01
2505 2.353499999999999925e+00 2.320368445359965448e-01
2506 2.332666666666666888e+00 2.256460683197209494e-01
2507 2.360166666666666746e+00 2.360505379817667282e-01
2508 2.363666666666666583e+00 2.263994339739030803e-01
2509 2.329499999999999904e+00 2.397156591093336231e-01
2510 2.381166666666666654e+00 2.206976837046383533e-01
2511 2.330333333333333368e+00 2.171458376640335586e-01
2512 2.331833333333333425e+00 2.219749005664412578e-01
2513 2.329666666666666774e+00 2.188940213724271111e-01
2514 2.328333333333333588e+00 2.221451810899383039e-01
2515 2.355666666666666575e+00 2.276186707176264812e-01
2516 2.340166666666666728e+00 2.186617652736586870e-01
2517 2.319500000000000117e+00 2.215313810225942037e-01
2518 2.355166666666666853e+00 2.192276108759349806e-01
2519 2.364666666666666917e+00 2.191561678938695468e-01
2520 2.382666666666666710e+00 2.210880501653717523e-01
2521 2.353999999999999648e+00 2.359111179142593107e-01
2522 2.323166666666666380e+00 2.295125773201725228e-01
2523 2.348833333333333773e+00 2.149282072210608741e-01
2524 2.357833333333333226e+00 2.247722818848083282e-01
2525 2.325833333333333197e+00 2.101945417235432934e-01
2526 2.329833333333333645e+00 2.181823163048466907e-01
2527 2.337666666666666782e+00 2.070265236183071456e-01
2528 2.326499999999999790e+00 2.000853637270297580e-01
2529 2.336499999999999577e+00 1.920553667276416188e-01
2530 2.320166666666666710e+00 1.986051941620564920e-01
2531 2.314000000000000057e+00 1.935188764838085829e-01
2532 2.336166666666666725e+00 1.813399840487883996e-01
2533 2.326333333333332920e+00 1.952637342824466715e-01
2534 2.325166666666666604e+00 1.876445245473275236e-01
2535 2.285500000000000309e+00 1.895649624798844413e-01
2536 2.272666666666666391e+00 2.045407683713101332e-01
2537 2.294166666666666465e+00 1.825520346924962845e-01
2538 2.258666666666666600e+00 1.804030467017097294e-01
2539 2.273333333333333428e+00 2.024720373926383321e-01
2540 2.250833333333333020e+00 1.939976255104781389e-01
2541 2.292666666666666853e+00 1.825981724787863747e-01
2542 2.260333333333333528e+00 2.045694213418714769e-01
2543 2.255166666666666764e+00 2.022184485301129209e-01
2544 2.285166666666666568e+00 1.897867833863784992e-01
2545 2.244333333333333513e+00 1.925818248414404854e-01
2546 2.251166666666666760e+00 2.026646678446753780e-01
2547 2.289666666666666739e+00 2.102484861441954178e-01
2548 2.287999999999999812e+00 2.035167205797979717e-01
2549 2.307666666666666533e+00 2.071650799974995016e-01
2550 2.322999999999999954e+00 2.004503263487823483e-01
2551 2.330000000000000071e+00 2.191027156381225860e-01
2552 2.286500000000000199e+00 1.921711838150789997e-01
2553 2.282333333333333769e+00 1.927788984917792325e-01
2554 2.288166666666666682e+00 2.076668561618540132e-01
2555 2.284166666666666234e+00 1.965577970791100859e-01
2556 2.275833333333333375e+00 1.907691182594329071e-01
2557 2.279833333333333378e+00 1.842412996086422450e-01
2558 2.323333333333333695e+00 2.016538104258366604e-01
2559 2.268666666666666831e+00 2.053062301737288986e-01
2560 2.254499999999999726e+00 2.088350957627146953e-01
2561 2.226499999999999702e+00 2.085631732167072538e-01
2562 2.239833333333333787e+00 1.992266181271226955e-01
2563 2.245666666666666256e+00 2.108564106825446260e-01
2564 2.249499999999999833e+00 2.009206241833382256e-01
2565 2.239500000000000046e+00 1.983467432441369249e-01
2566 2.241000000000000103e+00 1.841602562986922043e-01
2567 2.248833333333333240e+00 1.987602431555648697e-01
2568 2.237666666666666693e+00 1.972858426337371907e-01
2569 2.235833333333333339e+00 1.933545127288023580e-01
2570 2.264666666666666384e+00 1.859179428712610382e-01
2571 2.255999999999999783e+00 1.844622816006929178e-01
2572 2.257333333333333414e+00 2.050194661037860744e-01
2573 2.269000000000000128e+00 2.149435326364164955e-01
2574 2.298500000000000210e+00 1.962332441537649463e-01
2575 2.297499999999999876e+00 1.738159547081657152e-01
2576 2.309166666666666590e+00 1.851909550027074913e-01
2577 2.295333333333333226e+00 1.942791043071034340e-01
2578 2.332166666666666721e+00 1.953294107493895038e-01
2579 2.306499999999999773e+00 2.064590018489008971e-01
2580 2.287166666666666348e+00 2.006711539734523930e-01
2581 2.340666666666666895e+00 2.161379017955726289e-01
2582 2.324833333333333751e+00 2.065067145352619260e-01
2583 2.325666666666666771e+00 2.131709885757684109e-01
2584 2.317666666666667208e+00 2.216812860676168895e-01
2585 2.270166666666666888e+00 2.048093173697952407e-01
2586 2.229166666666666519e+00 2.034598536248294620e-01
2587 2.288500000000000423e+00 2.225348599408391304e-01
2588 2.306333333333333346e+00 2.184649306546153913e-01
2589 2.292333333333333112e+00 2.140002163377238420e-01
2590 2.300499999999999989e+00 2.209239122412963718e-01
2591 2.281333333333333435e+00 2.341287236954476825e-01
2592 2.307666666666666533e+00 2.107447991537878262e-01
2593 2.316166666666666707e+00 2.083103209512548737e-01
2594 2.261000000000000121e+00 2.095432864323953648e-01
2595 2.280166666666666675e+00 2.064171096303505371e-01
2596 2.289833333333333609e+00 2.061126197908246527e-01
2597 2.304333333333333123e+00 2.193854632410303651e-01
2598 2.296499999999999986e+00 2.260662083451561999e-01
2599 2.327000000000000401e+00 2.277355922994910298e-01
2600 2.299166666666666803e+00 2.389685493796047666e-01
2601 2.290499999999999758e+00 2.332255405777373114e-01
2602 2.258000000000000451e+00 2.138548313433411840e-01
2603 2.247666666666666480e+00 2.170292692327550899e-01
2604 2.275333333333333208e+00 2.013098312257704248e-01
2605 2.252499999999999947e+00 2.068668049736351322e-01
2606 2.307833333333333403e+00 2.244444272552248709e-01
2607 2.284666666666666401e+00 2.203787984693963975e-01
2608 2.312500000000000000e+00 2.255015089873137757e-01
2609 2.288166666666666682e+00 2.432860018655075285e-01
2610 2.313000000000000167e+00 2.237245330013377942e-01
2611 2.313333333333333464e+00 2.130300796010150821e-01
2612 2.302000000000000046e+00 2.025497195477913015e-01
2613 2.309833333333333183e+00 2.171070417849052525e-01
2614 2.306166666666666920e+00 2.235011082083719069e-01
2615 2.308166666666666256e+00 2.153818852213005286e-01
2616 2.276333333333333542e+00 2.202728947195913001e-01
2617 2.289000000000000146e+00 2.100374305266140273e-01
2618 2.300333333333333563e+00 2.321456279850916959e-01
2619 2.292666666666666853e+00 2.252138078787782882e-01
2620 2.310666666666666647e+00 2.087299779708313152e-01
2621 2.287500000000000089e+00 2.221954532488107648e-01
2622 2.298833333333333062e+00 2.081547790396296171e-01
2623 2.263999999999999790e+00 2.082574528478312870e-01
2624 2.309333333333333460e+00 1.934927025133659495e-01
2625 2.307833333333333403e+00 2.110815293601906451e-01
2626 2.311833333333333407e+00 2.121082554664882602e-01
2627 2.275999999999999801e+00 2.096163161588333879e-01
2628 2.272166666666666668e+00 2.069597943598743828e-01
2629 2.262500000000000178e+00 1.960912131863354890e-01
2630 2.279666666666666952e+00 1.999348041885802563e-01
2631 2.274500000000000188e+00 2.069595706626994602e-01
2632 2.279333333333333211e+00 2.053070419675893377e-01
2633 2.312000000000000277e+00 2.109587900778517322e-01
2634 2.334666666666666668e+00 2.079864667962086355e-01
2635 2.333000000000000185e+00 2.193339665644355174e-01
2636 2.278833333333333488e+00 2.016996414730833354e-01
2637 2.340666666666666451e+00 2.092244497432610706e-01
2638 2.292166666666666686e+00 2.144019351937263285e-01
2639 2.286833333333333496e+00 2.260326201466734686e-01
2640 2.315333333333333243e+00 2.205929719171925152e-01
2641 2.262499999999999734e+00 2.016980347505206161e-01
2642 2.300999999999999712e+00 2.038862700407045869e-01
2643 2.287999999999999812e+00 2.098453133990739183e-01
2644 2.317333333333333467e+00 2.153602494357699515e-01
2645 2.288833333333333275e+00 1.955806762589953063e-01
2646 2.298833333333333062e+00 1.968475745153914491e-01
2647 2.288166666666666682e+00 2.066347309554641409e-01
2648 2.289499999999999869e+00 2.054406848703538013e-01
2649 2.289333333333333442e+00 2.055955666765142964e-01
2650 2.279166666666666785e+00 2.160588161520771155e-01
2651 2.249666666666666703e+00 2.014058460293911834e-01
2652 2.233666666666666689e+00 1.830178598854140248e-01
2653 2.243333333333333623e+00 1.887331547548117272e-01
2654 2.262499999999999734e+00 1.970721455598318517e-01
2655 2.226833333333333442e+00 2.032481265004081605e-01
2656 2.250500000000000167e+00 2.051000771981002502e-01
2657 2.258000000000000451e+00 1.959115446657836712e-01
2658 2.230666666666666575e+00 1.931431056477534991e-01
2659 2.266000000000000014e+00 2.011179863772617760e-01
2660 2.318833333333333524e+00 2.116203908294633784e-01
2661 2.293333333333333446e+00 2.142150615446836437e-01
2662 2.286333333333333329e+00 1.945979711363157449e-01
2663 2.301833333333333176e+00 1.796876018518230034e-01
2664 2.309333333333333016e+00 1.878648548922967065e-01
2665 2.284499999999999975e+00 2.047050384767746256e-01
2666 2.315833333333333410e+00 2.028025061025664488e-01
2667 2.272500000000000409e+00 1.807949652076750735e-01
2668 2.273333333333333428e+00 1.766901975943372671e-01
2669 2.277166666666666561e+00 1.823545716860831278e-01
2670 2.275833333333333375e+00 1.869107654985642519e-01
2671 2.286999999999999922e+00 1.903753602170663584e-01
2672 2.269833333333333147e+00 2.132680130032874322e-01
2673 2.287333333333333218e+00 2.074586527301105765e-01
2674 2.289333333333333886e+00 2.126374936451794206e-01
2675 2.292166666666666686e+00 2.163419896402025144e-01
2676 2.254500000000000171e+00 2.094402261585231739e-01
2677 2.272166666666666668e+00 2.173381155745155446e-01
2678 2.305833333333333623e+00 2.013735358132392184e-01
2679 2.303999999999999826e+00 1.967064931425611396e-01
2680 2.253333333333333410e+00 2.084018109681747000e-01
2681 2.284166666666666679e+00 2.161482794372966976e-01
2682 2.293666666666666298e+00 2.027489781679507608e-01
2683 2.298999999999999932e+00 1.960160140850175092e-01
2684 2.326166666666666938e+00 2.138140958697358485e-01
2685 2.314166666666666483e+00 2.130035754351277399e-01
2686 2.292666666666666853e+00 2.080980894069304754e-01
2687 2.313333333333333464e+00 2.177184301220611573e-01
2688 2.324166666666666714e+00 1.927145869856172478e-01
2689 2.326166666666666494e+00 1.993268416817334521e-01
2690 2.291166666666666796e+00 1.989951725638180180e-01
2691 2.310666666666666647e+00 2.058699247727213411e-01
2692 2.309499999999999886e+00 2.131956261277421494e-01
2693 2.290666666666667073e+00 2.121780785968169769e-01
2694 2.262999999999999901e+00 2.122929056228158307e-01
2695 2.286000000000000032e+00 2.161441134469726244e-01
2696 2.283500000000000085e+00 2.075215852226783009e-01
2697 2.274333333333333318e+00 2.147699889373470561e-01
2698 2.268166666666666664e+00 2.131379856476220136e-01
2699 2.244166666666666643e+00 2.043715865045099833e-01
2700 2.286333333333333329e+00 2.170910800494507686e-01
2701 2.278500000000000192e+00 2.219611765351970356e-01
2702 2.244833333333333236e+00 2.063550630273874031e-01
2703 2.287666666666666959e+00 1.939761821958027321e-01
2704 2.299999999999999822e+00 2.117219088017739670e-01
2705 2.302166666666666472e+00 2.151824053973572515e-01
2706 2.286999999999999922e+00 2.154987754541130562e-01
2707 2.297666666666666746e+00 2.223159246891017460e-01
2708 2.270833333333333481e+00 2.074736150114658284e-01
2709 2.300166666666666249e+00 2.108057843222138072e-01
2710 2.294499999999999762e+00 2.022084664124845499e-01
2711 2.281000000000000139e+00 2.094773920445301696e-01
2712 2.294166666666666909e+00 1.932437172568859107e-01
2713 2.304833333333333290e+00 1.998601478627085037e-01
2714 2.281000000000000139e+00 1.855243320370074667e-01
2715 2.273166666666667002e+00 1.943652656250121069e-01
2716 2.310166666666666924e+00 1.833090009105249052e-01
2717 2.286999999999999922e+00 1.818051459973317185e-01
2718 2.300666666666666416e+00 1.977915101349941307e-01
2719 2.250999999999999890e+00 1.818801497934529610e-01
2720 2.304333333333333123e+00 1.993427626903897798e-01
2721 2.298999999999999932e+00 1.946523967372494612e-01
2722 2.328333333333333144e+00 1.941558175319026969e-01
2723 2.329999999999999627e+00 1.963428124480242065e-01
2724 2.348833333333333329e+00 2.047066215976560133e-01
2725 2.326833333333333531e+00 2.015117058450764109e-01
2726 2.309333333333333460e+00 2.001571142137355264e-01
2727 2.343666666666666565e+00 2.014023980143382631e-01
2728 2.363999999999999879e+00 1.885397099345976490e-01
2729 2.321000000000000174e+00 2.117616584748051312e-01
2730 2.353166666666666629e+00 2.290055089908279440e-01
2731 2.397166666666666668e+00 2.291854436751876722e-01
2732 2.366500000000000270e+00 2.189526521622629229e-01
2733 2.337833333333333208e+00 2.110891618706637052e-01
2734 2.333833333333333204e+00 2.037771681500634979e-01
2735 2.346166666666666512e+00 2.192111382848694057e-01
2736 2.339166666666666838e+00 2.007342655611402404e-01
2737 2.311666666666666980e+00 1.840782844737934576e-01
2738 2.282666666666666622e+00 1.948096887087878704e-01
2739 2.289000000000000146e+00 2.073977659796106265e-01
2740 2.334333333333332927e+00 2.149102741283578366e-01
2741 2.325666666666666327e+00 2.151475807009725350e-01
2742 2.334333333333333371e+00 2.042219199610869618e-01
2743 2.292499999999999982e+00 1.980048750802756441e-01
2744 2.330166666666666497e+00 2.021492046136366683e-01
2745 2.319666666666666988e+00 2.238394348469290585e-01
2746 2.318333333333333357e+00 2.073521784933206880e-01
2747 2.324500000000000011e+00 2.085999294236590695e-01
2748 2.334833333333333538e+00 2.128816072461491571e-01
2749 2.277333333333333432e+00 2.066666218637944197e-01
2750 2.301833333333333176e+00 2.136452689060208132e-01
2751 2.315666666666666540e+00 2.100983455784809495e-01
2752 2.282166666666666899e+00 2.050921766570483751e-01
2753 2.287666666666666515e+00 2.004256119509827683e-01
2754 2.320000000000000284e+00 2.022281439914390966e-01
2755 2.324999999999999734e+00 2.125528692401545405e-01
2756 2.303333333333333233e+00 2.188215491453489314e-01
2757 2.343000000000000416e+00 2.158828128612579056e-01
2758 2.339999999999999858e+00 2.048790971388844417e-01
2759 2.349833333333333218e+00 2.062973065837354070e-01
2760 2.342999999999999972e+00 2.023688875955656219e-01
2761 2.314666666666666650e+00 2.161822362250406249e-01
2762 2.327999999999999847e+00 2.111363435213264583e-01
2763 2.313666666666666760e+00 2.130921379574086116e-01
2764 2.315833333333333410e+00 2.097762586750552827e-01
2765 2.294833333333333503e+00 2.012545950706146058e-01
2766 2.261500000000000288e+00 1.988967836732297989e-01
2767 2.279000000000000359e+00 2.088977687237893455e-01
2768 2.305499999999999883e+00 2.168652615488858293e-01
2769 2.286333333333333329e+00 2.199452793899562553e-01
2770 2.284499999999999975e+00 2.201447440511204445e-01
2771 2.290999999999999925e+00 2.174563813222729625e-01
2772 2.270666666666666611e+00 2.121291098818341714e-01
2773 2.266666666666666607e+00 2.124478585267279285e-01
2774 2.326999999999999957e+00 2.454997171304095782e-01
2775 2.320333333333333581e+00 2.334073295367595779e-01
2776 2.374499999999999833e+00 2.276181927409728634e-01
2777 2.338333333333332931e+00 2.126855616823769279e-01
2778 2.323166666666666824e+00 2.113239241683864400e-01
2779 2.323666666666666547e+00 2.206192883008427363e-01
2780 2.350499999999999812e+00 2.172707923818160969e-01
2781 2.331833333333332980e+00 2.283538210597593765e-01
2782 2.338166666666666504e+00 2.241479442821770474e-01
2783 2.352499999999999591e+00 2.278800549509422679e-01
2784 2.318999999999999950e+00 2.233694000728141393e-01
2785 2.312500000000000000e+00 2.236639033609729987e-01
2786 2.315500000000000114e+00 2.168105611921256337e-01
2787 2.338999999999999968e+00 2.170476138239410824e-01
2788 2.330166666666666497e+00 2.202376767477791375e-01
2789 2.305666666666666753e+00 2.320107357030736506e-01
2790 2.314499999999999780e+00 2.109995721427994908e-01
2791 2.325833333333333197e+00 2.123061752211579667e-01
2792 2.319500000000000117e+00 2.290145252550103427e-01
2793 2.283499999999999641e+00 2.213704474404838141e-01
2794 2.278166666666666451e+00 2.232234078559298951e-01
2795 2.288333333333333552e+00 2.177829789628333845e-01
2796 2.294999999999999929e+00 2.140073986259976857e-01
2797 2.319833333333333414e+00 2.196610288435174863e-01
2798 2.318833333333333524e+00 2.047409496937080686e-01
2799 2.316500000000000004e+00 2.021253392768402601e-01
2800 2.342000000000000082e+00 1.959129625341031467e-01
2801 2.294999999999999929e+00 2.186913095870269830e-01
2802 2.311333333333333240e+00 2.162116589860072491e-01
2803 2.293333333333333446e+00 2.105955400322653825e-01
2804 2.323333333333333250e+00 2.225341005911811720e-01
2805 2.328666666666666885e+00 2.149111788968057213e-01
2806 2.294000000000000483e+00 2.374196940253927579e-01
2807 2.347166666666666845e+00 2.472276747213955073e-01
2808 2.302666666666666639e+00 2.328641314236774285e-01
2809 2.332499999999999574e+00 2.360463407892611498e-01
2810 2.345833333333333659e+00 2.377978152253000521e-01
2811 2.355333333333333279e+00 2.469392262915745817e-01
2812 2.368333333333333623e+00 2.459982685877039887e-01
2813 2.339999999999999858e+00 2.199914139738690932e-01
2814 2.330999999999999961e+00 2.261781500400857625e-01
2815 2.334333333333332927e+00 2.344285802952772446e-01
2816 2.309833333333333183e+00 2.290135144807284306e-01
2817 2.330500000000000238e+00 2.265585219957282903e-01
2818 2.297666666666666302e+00 2.407523700894837193e-01
2819 2.324166666666666714e+00 2.170253974726187862e-01
2820 2.349833333333333218e+00 2.229679120743943144e-01
2821 2.340666666666666451e+00 2.356191214022545499e-01
2822 2.342166666666666508e+00 2.351095981625338782e-01
2823 2.328666666666666885e+00 2.361979709512371794e-01
2824 2.315166666666666817e+00 2.194142982106208617e-01
2825 2.334666666666667112e+00 2.354866906673952487e-01
2826 2.273666666666666725e+00 2.376245482392884689e-01
2827 2.308833333333333293e+00 2.289504333385851964e-01
2828 2.302499999999999769e+00 2.529557218610052338e-01
2829 2.288333333333333552e+00 2.266428500559448667e-01
2830 2.305166666666666586e+00 2.062439785877485943e-01
2831 2.287500000000000089e+00 2.321020788360155795e-01
2832 2.283666666666666512e+00 2.351154168897890140e-01
2833 2.304833333333333290e+00 2.511986173735245020e-01
2834 2.313000000000000167e+00 2.417509048586995724e-01
2835 2.315500000000000114e+00 2.505233133972875614e-01
2836 2.349999999999999645e+00 2.679916043461063047e-01
2837 2.323333333333333250e+00 2.541565207446722652e-01
2838 2.325000000000000178e+00 2.596705177292520372e-01
2839 2.348666666666666902e+00 2.754820690541770478e-01
2840 2.365166666666666639e+00 2.797399006881876038e-01
2841 2.339333333333333709e+00 2.731996285448372586e-01
2842 2.295333333333333226e+00 2.527367610189906189e-01
2843 2.327833333333333421e+00 2.348500013799194042e-01
2844 2.335666666666667002e+00 2.366719091751122717e-01
2845 2.316666666666666430e+00 2.305026713109449010e-01
2846 2.312500000000000000e+00 2.357603243880436739e-01
2847 2.305166666666667030e+00 2.480817984127487719e-01
2848 2.323500000000000121e+00 2.478548802559002728e-01
2849 2.351833333333333442e+00 2.304931207296732343e-01
2850 2.361833333333333229e+00 2.412192889682961972e-01
2851 2.319833333333333414e+00 2.509029711380993954e-01
2852 2.339999999999999858e+00 2.525059955283791013e-01
2853 2.338499999999999801e+00 2.518403098526259543e-01
2854 2.308833333333333293e+00 2.488574353885134594e-01
2855 2.311833333333332963e+00 2.523472493594081101e-01
2856 2.333833333333333204e+00 2.491866119850595362e-01
2857 2.301666666666667194e+00 2.314178119845222981e-01
2858 2.308000000000000274e+00 2.340515137979481686e-01
2859 2.299333333333333229e+00 2.326762971582177486e-01
2860 2.316833333333333300e+00 2.256391436523108029e-01
2861 2.293499999999999872e+00 2.217589720094018668e-01
2862 2.270833333333333481e+00 2.077021661293276811e-01
2863 2.271500000000000075e+00 2.088711391690527830e-01
2864 2.245999999999999996e+00 2.236508936316200236e-01
2865 2.288666666666666405e+00 2.090826081648998191e-01
2866 2.353333333333333499e+00 2.271816046282829626e-01
2867 2.287999999999999812e+00 2.325822435182875458e-01
2868 2.259999999999999787e+00 2.213749960788004567e-01
2869 2.272166666666666668e+00 2.228799398613356408e-01
2870 2.289499999999999869e+00 2.328843000767166771e-01
2871 2.291500000000000092e+00 2.254057760770315499e-01
2872 2.236833333333333673e+00 2.223736116272525820e-01
2873 2.285333333333333439e+00 2.157809674784269272e-01
2874 2.298333333333333339e+00 2.293623608890364429e-01
2875 2.306666666666667087e+00 2.158128904947610449e-01
2876 2.311333333333333684e+00 2.367635560669789363e-01
2877 2.305166666666666586e+00 2.374673564310900431e-01
2878 2.296333333333333560e+00 2.364714766293374293e-01
2879 2.262166666666666881e+00 2.211931554931957089e-01
2880 2.284666666666666845e+00 2.380479254579102866e-01
2881 2.301000000000000156e+00 2.426825773172300582e-01
2882 2.299333333333333673e+00 2.326398822532689259e-01
2883 2.273333333333333428e+00 2.323958149683742203e-01
2884 2.263666666666666938e+00 2.321686009331564993e-01
2885 2.289666666666666739e+00 2.505918180213776436e-01
2886 2.279000000000000359e+00 2.268111059401143326e-01
2887 2.303333333333333233e+00 2.283527566758971616e-01
2888 2.287666666666666515e+00 2.251575580031146273e-01
2889 2.298000000000000043e+00 2.243475726040585483e-01
2890 2.262666666666666604e+00 2.431605170191843690e-01
2891 2.292833333333333279e+00 2.379954967672318900e-01
2892 2.280166666666666675e+00 2.357939798339345472e-01
2893 2.266999999999999904e+00 2.213180215587214061e-01
2894 2.261333333333333417e+00 2.289635665664186692e-01
2895 2.284000000000000252e+00 2.260301110717576889e-01
2896 2.276833333333333265e+00 2.347863587588923107e-01
2897 2.287833333333333385e+00 2.289721497701639186e-01
2898 2.269499999999999851e+00 2.280195837106005208e-01
2899 2.308833333333333737e+00 2.403390448543088198e-01
2900 2.292666666666666409e+00 2.514773754642162795e-01
2901 2.291333333333333222e+00 2.323900775595811596e-01
2902 2.293500000000000316e+00 2.403974429056090489e-01
2903 2.327999999999999847e+00 2.394408996901833397e-01
2904 2.304333333333333567e+00 2.220985350227669963e-01
2905 2.308666666666666423e+00 2.291339572616210019e-01
2906 2.334333333333333371e+00 2.400589819498842037e-01
2907 2.290333333333333332e+00 2.270870692862916596e-01
2908 2.246666666666666590e+00 2.209790923577596711e-01
2909 2.266999999999999904e+00 2.279284731859731461e-01
2910 2.281666666666666732e+00 2.340252439691385689e-01
2911 2.235666666666666913e+00 2.245070732202572583e-01
2912 2.264833333333333254e+00 2.057573296475819769e-01
2913 2.282500000000000195e+00 2.147840970214818790e-01
2914 2.321833333333333638e+00 2.315134285362138444e-01
2915 2.305000000000000160e+00 2.266376206879853195e-01
2916 2.256166666666666654e+00 2.194194887357024393e-01
2917 2.248166666666666647e+00 2.063962500556563995e-01
2918 2.233833333333333560e+00 2.023478051752952978e-01
2919 2.259666666666666490e+00 2.168944529113266684e-01
2920 2.246166666666666867e+00 2.303667868454163936e-01
2921 2.226666666666666572e+00 2.125879774308701842e-01
2922 2.244666666666666810e+00 2.165201641452395853e-01
2923 2.241833333333333567e+00 2.160304012384814121e-01
2924 2.233833333333333115e+00 2.105639803357041984e-01
2925 2.231333333333333613e+00 2.244471809514145821e-01
2926 2.237999999999999989e+00 2.170514531933231683e-01
2927 2.247166666666666757e+00 2.162212622737626488e-01
2928 2.211500000000000465e+00 2.158104556729765755e-01
2929 2.232499999999999929e+00 2.284158914008490582e-01
2930 2.270166666666666888e+00 2.220113131084723856e-01
2931 2.301833333333333176e+00 2.407814150112396745e-01
2932 2.302333333333333343e+00 2.363205998763669435e-01
2933 2.310333333333332906e+00 2.091016056406107548e-01
2934 2.282999999999999918e+00 2.282561913484252025e-01
2935 2.247999999999999776e+00 2.153299793340444357e-01
2936 2.269166666666666998e+00 2.111146892971614841e-01
2937 2.271666666666666501e+00 2.153300653346787996e-01
2938 2.281666666666666732e+00 2.118009635203488561e-01
2939 2.257499999999999840e+00 2.038745188699275512e-01
2940 2.258666666666666600e+00 2.065753382433885288e-01
2941 2.251999999999999780e+00 2.016584020345076333e-01
2942 2.292666666666666853e+00 2.176509267747921139e-01
2943 2.287333333333333218e+00 2.234118850248804078e-01
2944 2.290666666666666629e+00 2.033775452844436837e-01
2945 2.273333333333333428e+00 2.232341404926260486e-01
2946 2.309000000000000163e+00 1.954443654854240153e-01
2947 2.297000000000000153e+00 1.935016508686396020e-01
2948 2.253333333333333410e+00 2.049647214450258104e-01
2949 2.293333333333333446e+00 1.954538403401266389e-01
2950 2.272666666666666835e+00 1.985673222901530033e-01
2951 2.271666666666666501e+00 2.132749486079030532e-01
2952 2.297166666666667023e+00 2.149839033595392357e-01
2953 2.254000000000000004e+00 2.228640592129850218e-01
2954 2.272833333333333261e+00 2.071742981520990068e-01
2955 2.270666666666667055e+00 2.052456071619055966e-01
2956 2.239666666666666472e+00 2.078084944615363749e-01
2957 2.318499999999999783e+00 2.041517341478037706e-01
2958 2.261333333333333417e+00 1.996809492202035186e-01
2959 2.326500000000000234e+00 1.866173670017522157e-01
2960 2.282666666666667066e+00 1.941747017889169924e-01
2961 2.296333333333333115e+00 1.964906933994396421e-01
2962 2.278166666666666451e+00 1.966718101963927656e-01
2963 2.259666666666666490e+00 1.825555724622971998e-01
2964 2.256166666666666654e+00 2.161481509246566679e-01
2965 2.261500000000000288e+00 2.060772171891993576e-01
2966 2.271500000000000075e+00 2.096368222002571446e-01
2967 2.310499999999999776e+00 1.981411884378297683e-01
2968 2.289666666666666739e+00 2.028560883794040814e-01
2969 2.275500000000000078e+00 1.836413700062645704e-01
2970 2.226999999999999869e+00 1.738989169987361638e-01
2971 2.286666666666666625e+00 1.719789500469730836e-01
2972 2.262499999999999734e+00 2.000970250764474712e-01
2973 2.247833333333333350e+00 1.973811057977078176e-01
2974 2.257666666666666710e+00 1.975791918118834922e-01
2975 2.275833333333333375e+00 2.011156959268673439e-01
2976 2.298999999999999932e+00 1.995609068819731990e-01
2977 2.310833333333333517e+00 2.104600010382900455e-01
2978 2.291166666666666796e+00 1.932102218176222908e-01
2979 2.296833333333333727e+00 1.962651857771727792e-01
2980 2.320500000000000007e+00 2.063615691504167293e-01
2981 2.305666666666666753e+00 2.080426861470002498e-01
2982 2.266333333333333755e+00 1.863771067645539070e-01
2983 2.306666666666666643e+00 1.996552120624545956e-01
2984 2.279999999999999805e+00 1.903101270149448188e-01
2985 2.278166666666666451e+00 2.004276562013595220e-01
2986 2.306833333333333513e+00 2.037475857616568298e-01
2987 2.310333333333333794e+00 2.024909691630532860e-01
2988 2.277000000000000135e+00 2.073413717627151653e-01
2989 2.281833333333333158e+00 2.033999094103735583e-01
2990 2.290333333333333332e+00 1.834956352291469417e-01
2991 2.299833333333333396e+00 2.006016529048256503e-01
2992 2.313833333333333631e+00 2.025460738623117707e-01
2993 2.282999999999999918e+00 1.885447191281451329e-01
2994 2.301166666666666583e+00 1.959694444247575829e-01
2995 2.267666666666666941e+00 1.951187197959611819e-01
2996 2.297000000000000153e+00 2.112526133960635211e-01
2997 2.332666666666666888e+00 2.116914246238124075e-01
2998 2.269500000000000295e+00 1.989061406236061758e-01
2999 2.276999999999999691e+00 2.149706698340239086e-01
3000 2.317666666666666320e+00 2.120896910201837959e-01
3001 2.255833333333333357e+00 2.021052279089983195e-01
3002 2.299166666666666803e+00 1.960857829095706550e-01
3003 2.263333333333333641e+00 1.886482126820928917e-01
3004 2.288666666666666405e+00 1.852250383042606530e-01
3005 2.303166666666666806e+00 1.877121639145462595e-01
3006 2.256333333333333524e+00 1.634648563430661783e-01
3007 2.255666666666666487e+00 1.782031716058117277e-01
3008 2.286499999999999755e+00 1.868390201334947376e-01
3009 2.250833333333333464e+00 1.890207831998415022e-01
3010 2.304500000000000437e+00 2.118418894154579790e-01
3011 2.304499999999999993e+00 1.969752875080752197e-01
3012 2.293166666666666575e+00 1.909024498804831327e-01
3013 2.308666666666666423e+00 1.937222620526996286e-01
3014 2.287333333333333218e+00 1.909019042258013610e-01
3015 2.262000000000000011e+00 1.783669750199789461e-01
3016 2.248166666666666647e+00 1.761365342673226198e-01
3017 2.267500000000000071e+00 1.845753008034029252e-01
3018 2.282666666666666622e+00 1.936007728787756677e-01
3019 2.295166666666666799e+00 1.931279680342467553e-01
3020 2.262499999999999734e+00 1.954139125605498795e-01
3021 2.258333333333333304e+00 2.152616839862417641e-01
3022 2.296166666666666689e+00 2.001615204260281389e-01
3023 2.298833333333333062e+00 1.995496898110936945e-01
3024 2.244666666666666810e+00 1.935188286370012056e-01
3025 2.258166666666666433e+00 1.988387700663064583e-01
3026 2.304000000000000270e+00 1.971601154166610914e-01
3027 2.276499999999999968e+00 2.014856970385519308e-01
3028 2.306166666666666476e+00 2.290217622685507826e-01
3029 2.308333333333333570e+00 2.116814518020817271e-01
3030 2.307666666666666533e+00 2.124154297945768655e-01
3031 2.300166666666666249e+00 2.130220928378957213e-01
3032 2.326000000000000068e+00 2.397526503155561484e-01
3033 2.319666666666666988e+00 2.151652680908157089e-01
3034 2.341166666666666618e+00 2.381079839842357437e-01
3035 2.298000000000000487e+00 2.246885498739186748e-01
3036 2.317000000000000171e+00 2.356147986297408570e-01
3037 2.308499999999999996e+00 2.137710028667749174e-01
3038 2.268166666666666664e+00 2.094005222144961764e-01
3039 2.246833333333333460e+00 1.943641222989393458e-01
3040 2.242166666666666863e+00 1.974545540774532981e-01
3041 2.282333333333333325e+00 2.132261015222347567e-01
3042 2.293666666666666742e+00 2.130555048529564899e-01
3043 2.323833333333333417e+00 2.213155636273773097e-01
3044 2.280333333333333545e+00 2.009066486741578617e-01
3045 2.291833333333333389e+00 1.976422717755303426e-01
3046 2.273500000000000298e+00 1.909593834068153972e-01
3047 2.223500000000000032e+00 1.849908030746994503e-01
3048 2.274333333333333318e+00 1.756390975625660433e-01
3049 2.271333333333333204e+00 1.764808246849540463e-01
3050 2.261166666666666547e+00 2.076077252719479016e-01
3051 2.315333333333333243e+00 2.043414444647143058e-01
3052 2.312833333333333297e+00 1.956521029030109105e-01
3053 2.267666666666666497e+00 1.886097774457839438e-01
3054 2.332500000000000018e+00 1.726053221144187022e-01
3055 2.310000000000000053e+00 2.003650834518496682e-01
3056 2.282999999999999918e+00 1.994812717469431618e-01
3057 2.317166666666666597e+00 2.226069551507353639e-01
3058 2.289833333333333609e+00 2.273294741444998324e-01
3059 2.268000000000000238e+00 2.350260032894705420e-01
3060 2.279833333333333378e+00 2.189075675899491424e-01
3061 2.301333333333333453e+00 2.245780817773961879e-01
3062 2.267499999999999627e+00 2.233035738879051713e-01
3063 2.318333333333333357e+00 2.198683528673296694e-01
3064 2.301500000000000323e+00 2.055103065812299290e-01
3065 2.298333333333333339e+00 2.292470364120411108e-01
3066 2.279000000000000359e+00 2.241578065163518374e-01
3067 2.312000000000000277e+00 2.226511970674210361e-01
3068 2.272666666666666391e+00 2.281700957456796464e-01
3069 2.250000000000000000e+00 1.970080370610972909e-01
3070 2.273166666666666558e+00 2.029840465360471524e-01
3071 2.284166666666666679e+00 2.010571251972746720e-01
3072 2.290833333333333055e+00 2.026457523017098084e-01
3073 2.310999999999999499e+00 1.997381619354031690e-01
3074 2.315333333333333687e+00 2.026374247909944193e-01
3075 2.273833333333333595e+00 1.964066666478093692e-01
3076 2.305333333333333456e+00 2.068001808868039082e-01
3077 2.324333333333333140e+00 2.066538526493392758e-01
3078 2.276000000000000245e+00 2.150762138819115599e-01
3079 2.297166666666666579e+00 1.994859249652949085e-01
3080 2.283666666666666512e+00 2.015993919009053670e-01
3081 2.322166666666666490e+00 2.106121259391125489e-01
3082 2.295166666666666355e+00 2.067821473954690459e-01
3083 2.332833333333333314e+00 2.082222926301316168e-01
3084 2.314999999999999947e+00 2.274001612429800978e-01
3085 2.329333333333333034e+00 2.215988200262741514e-01
3086 2.265000000000000124e+00 2.025830419578324160e-01
3087 2.349666666666666792e+00 2.139786680264422480e-01
3088 2.353499999999999925e+00 1.910636528606224904e-01
3089 2.301166666666666583e+00 2.027022195606521249e-01
3090 2.299166666666666803e+00 2.074042505546792592e-01
3091 2.302166666666666917e+00 2.018161177170207654e-01
3092 2.301166666666667027e+00 2.237485464467580676e-01
3093 2.330166666666666941e+00 2.248120717234566024e-01
3094 2.287999999999999812e+00 1.993742990234978196e-01
3095 2.320666666666666433e+00 2.213723191903263499e-01
3096 2.322499999999999787e+00 2.414781736168579163e-01
3097 2.289333333333333442e+00 2.144789120256434811e-01
3098 2.275999999999999801e+00 2.055089887193366771e-01
3099 2.300499999999999989e+00 2.090298689448737701e-01
3100 2.275333333333333652e+00 1.980151041751145591e-01
3101 2.305499999999999883e+00 2.077024781856116331e-01
3102 2.312666666666666426e+00 1.882797367197523442e-01
3103 2.287666666666666515e+00 1.889867230296390088e-01
3104 2.297166666666666135e+00 1.839014555961164532e-01
3105 2.266666666666666607e+00 2.011526046820432401e-01
3106 2.262333333333333307e+00 1.707883138512355792e-01
3107 2.277333333333333432e+00 2.154302757360341825e-01
3108 2.249833333333333574e+00 2.136977898116178276e-01
3109 2.228833333333333222e+00 1.994437287204737785e-01
3110 2.292666666666666409e+00 2.206773243482019198e-01
3111 2.292166666666666686e+00 1.974480827214343537e-01
3112 2.285166666666666568e+00 1.940651976164864123e-01
3113 2.256666666666666377e+00 1.914315466087996853e-01
3114 2.234500000000000153e+00 1.845611536712003786e-01
3115 2.239333333333333620e+00 1.876561078537408722e-01
3116 2.244333333333333513e+00 1.852289374240948805e-01
3117 2.284833333333333272e+00 1.821485072782747239e-01
3118 2.292166666666666686e+00 1.878007834362233341e-01
3119 2.264666666666666828e+00 1.919821558065960831e-01
3120 2.240666666666666806e+00 1.844348223728472236e-01
3121 2.247999999999999776e+00 1.980381556950859545e-01
3122 2.229000000000000092e+00 1.790851752658494112e-01
3123 2.210833333333333428e+00 1.826787430111893318e-01
3124 2.212999999999999634e+00 1.964109919983547392e-01
3125 2.274666666666666615e+00 1.945415789129047168e-01
3126 2.224833333333333218e+00 1.807984477358798858e-01
3127 2.208833333333333204e+00 1.856656817248959757e-01
3128 2.231333333333333169e+00 1.942344898236074147e-01
3129 2.241500000000000270e+00 1.976022590401683710e-01
3130 2.240333333333333510e+00 1.933549796311130886e-01
3131 2.251833333333333353e+00 1.866534841575376025e-01
3132 2.215833333333333766e+00 1.982384109918978177e-01
3133 2.217166666666666952e+00 1.895016002082343942e-01
3134 2.236666666666666803e+00 1.784309182641635183e-01
3135 2.228166666666666629e+00 1.772019276084437767e-01
3136 2.265000000000000124e+00 1.754408732308409824e-01
3137 2.233499999999999819e+00 1.930788195415425734e-01
3138 2.263500000000000068e+00 1.943746025362138308e-01
3139 2.265333333333333865e+00 2.020406541415017965e-01
3140 2.230166666666666853e+00 2.036240294522490557e-01
3141 2.239666666666666917e+00 1.975959213854075469e-01
3142 2.244666666666666810e+00 1.813567182633697150e-01
3143 2.249333333333333407e+00 1.826100378564276261e-01
3144 2.223666666666666458e+00 1.868901440042409767e-01
3145 2.200833333333333197e+00 1.924796405780025421e-01
3146 2.241000000000000103e+00 1.939875425553575783e-01
3147 2.266166666666666440e+00 2.066319079193007224e-01
3148 2.226333333333333275e+00 1.862402371291604908e-01
3149 2.268666666666666387e+00 1.982398472483194729e-01
3150 2.227500000000000036e+00 2.075004350731717295e-01
3151 2.233000000000000096e+00 2.133938716187614992e-01
3152 2.272499999999999964e+00 2.055408515761931731e-01
3153 2.286333333333333329e+00 1.977656675443421330e-01
3154 2.358166666666666966e+00 2.100464785426029157e-01
3155 2.296499999999999986e+00 2.126586662549479201e-01
3156 2.280166666666666675e+00 2.107251259430249213e-01
3157 2.329833333333333645e+00 2.028179830765981795e-01
3158 2.327666666666666995e+00 2.063650576939735914e-01
3159 2.320333333333333581e+00 2.223151750039502605e-01
3160 2.340666666666666451e+00 2.211298847418094737e-01
3161 2.318833333333333080e+00 1.989086078058445173e-01
3162 2.317833333333333190e+00 2.106071140334093705e-01
3163 2.326333333333333364e+00 2.173676694076276950e-01
3164 2.310833333333333517e+00 2.083361888693190944e-01
3165 2.346166666666666956e+00 2.134059012860321236e-01
3166 2.345833333333333659e+00 1.936677304426703272e-01
3167 2.327333333333333254e+00 2.014222577718905727e-01
3168 2.339166666666666838e+00 2.072508432721976990e-01
3169 2.309166666666666590e+00 1.939907524523708793e-01
3170 2.291500000000000536e+00 1.868088372285065801e-01
3171 2.292500000000000426e+00 2.093968520934989808e-01
3172 2.297833333333333616e+00 2.038514460018300833e-01
3173 2.289000000000000146e+00 2.053939304523546006e-01
3174 2.295000000000000373e+00 2.196790588310340298e-01
3175 2.315166666666666817e+00 2.272714256696734825e-01
3176 2.344999999999999751e+00 2.225166660424937326e-01
3177 2.356500000000000039e+00 2.213946639425219409e-01
3178 2.327500000000000124e+00 2.394181314492840884e-01
3179 2.310500000000000220e+00 2.270945410078269167e-01
3180 2.293499999999999872e+00 2.293554676818400362e-01
3181 2.308833333333333293e+00 2.105786230401402448e-01
3182 2.318499999999999783e+00 2.256949452985895777e-01
3183 2.309833333333333183e+00 2.178414837376872193e-01
3184 2.267833333333333368e+00 2.405038018487518636e-01
3185 2.295833333333332948e+00 2.217322480263410334e-01
3186 2.316000000000000281e+00 2.260330605120508263e-01
3187 2.270666666666666611e+00 2.235841460622161048e-01
3188 2.267833333333333368e+00 2.262461069851278983e-01
3189 2.286833333333333496e+00 2.303101069653053501e-01
3190 2.313333333333333020e+00 2.178081044643894182e-01
3191 2.298999999999999932e+00 2.250204928939189553e-01
3192 2.305499999999999883e+00 2.205461339997195069e-01
3193 2.333499999999999464e+00 2.143774902673630522e-01
3194 2.353833333333333222e+00 2.165642599869694596e-01
3195 2.334999999999999964e+00 2.091541164893592208e-01
3196 2.328500000000000014e+00 2.159714165758464532e-01
3197 2.302999999999999936e+00 2.028046405342398550e-01
3198 2.272833333333333261e+00 2.059295209351796885e-01
3199 2.298666666666667080e+00 2.239145008785802804e-01
3200 2.253166666666666540e+00 2.286754634686297138e-01
3201 2.284499999999999975e+00 2.039834892555985879e-01
3202 2.288833333333333275e+00 2.148253058581252040e-01
3203 2.295833333333332948e+00 2.044853182269338043e-01
3204 2.322333333333333361e+00 2.022529585921038486e-01
3205 2.255500000000000060e+00 1.910966523923314786e-01
3206 2.248833333333333240e+00 1.896897198448424526e-01
3207 2.242833333333333456e+00 1.766511654624991490e-01
3208 2.255166666666666764e+00 1.695497987591234323e-01
3209 2.218166666666666398e+00 1.763485211900738814e-01
3210 2.248666666666666814e+00 1.784155054713368049e-01
3211 2.224000000000000199e+00 2.027669707926921250e-01
3212 2.254000000000000004e+00 1.874092372916079663e-01
3213 2.270833333333333481e+00 1.871619050546977636e-01
3214 2.268333333333333535e+00 1.847861627014477648e-01
3215 2.240333333333333510e+00 1.995186800871129040e-01
3216 2.276666666666666838e+00 2.043763775579352793e-01
3217 2.258166666666666433e+00 1.817796921591669224e-01
3218 2.217999999999999972e+00 1.881785499643003623e-01
3219 2.244833333333333236e+00 1.851573530010903190e-01
3220 2.306000000000000494e+00 1.962666836503615952e-01
3221 2.270500000000000185e+00 1.868080937456642610e-01
3222 2.255166666666666320e+00 1.969136043867782127e-01
3223 2.262666666666666604e+00 1.925056516726870448e-01
3224 2.273499999999999854e+00 2.040359105103260184e-01
3225 2.267166666666666774e+00 2.100389403931601784e-01
3226 2.208333333333333481e+00 1.818932328267001686e-01
3227 2.240833333333333233e+00 1.719540340172769077e-01
3228 2.223666666666666458e+00 1.758320958355610586e-01
3229 2.228000000000000203e+00 1.899378553340246856e-01
3230 2.221500000000000252e+00 1.796182294015096215e-01
3231 2.213999999999999968e+00 1.609389118061052837e-01
3232 2.238833333333333453e+00 1.776797081934335665e-01
3233 2.250833333333333464e+00 1.814079835108738936e-01
3234 2.215333333333333599e+00 1.772262625802060731e-01
3235 2.225000000000000089e+00 1.790054313266624120e-01
3236 2.218333333333333268e+00 2.048435265522695614e-01
3237 2.232833333333333226e+00 1.832121442885673579e-01
3238 2.231833333333333336e+00 1.610632064795727569e-01
3239 2.270000000000000018e+00 1.722815847513728127e-01
3240 2.289333333333333442e+00 1.711272539282888139e-01
3241 2.262499999999999734e+00 1.727679480948040025e-01
3242 2.211833333333333318e+00 1.768821667832173872e-01
3243 2.211500000000000465e+00 1.600287734544426910e-01
3244 2.201166666666666938e+00 1.787522209134238538e-01
3245 2.259666666666666490e+00 1.730579008223463167e-01
3246 2.277500000000000302e+00 1.888574933058727867e-01
3247 2.284166666666666679e+00 1.880728902235435096e-01
3248 2.269666666666666277e+00 1.810042459088654909e-01
3249 2.282500000000000195e+00 1.840224548496429968e-01
3250 2.281499999999999861e+00 1.796689471098318891e-01
3251 2.297166666666666135e+00 1.864053850954757452e-01
3252 2.254833333333333467e+00 1.960877661585164466e-01
3253 2.258999999999999897e+00 1.688169620229752199e-01
3254 2.262833333333333474e+00 2.079189768297399210e-01
3255 2.279500000000000082e+00 1.949251637024949080e-01
3256 2.240500000000000380e+00 1.779809212621772663e-01
3257 2.274999999999999911e+00 1.961338828453666472e-01
3258 2.238833333333333453e+00 1.594045197788504786e-01
3259 2.224166666666666625e+00 1.706214811060284553e-01
3260 2.235166666666666302e+00 1.533294232593243600e-01
3261 2.234999999999999876e+00 1.815241030827587365e-01
3262 2.236666666666666803e+00 1.787987177847802367e-01
3263 2.213999999999999968e+00 1.649791232584023881e-01
3264 2.261166666666666547e+00 1.753619141259752379e-01
3265 2.260833333333333250e+00 1.891565219991497293e-01
3266 2.245166666666666533e+00 1.620057297797873885e-01
3267 2.281333333333332991e+00 1.837261952330555281e-01
3268 2.272666666666666835e+00 1.725417287155433799e-01
3269 2.243166666666666753e+00 1.676379061924617442e-01
3270 2.231166666666666298e+00 1.606795321036162127e-01
3271 2.247833333333332906e+00 1.836711155944333873e-01
3272 2.252000000000000224e+00 1.689219083218962691e-01
3273 2.253833333333333133e+00 1.674848942884546166e-01
3274 2.233000000000000096e+00 1.804636005157580492e-01
3275 2.222499999999999698e+00 1.706700439118971069e-01
3276 2.285666666666666735e+00 1.866646825291375655e-01
3277 2.253499999999999392e+00 1.820701558923555619e-01
3278 2.269333333333333425e+00 1.969000968718607469e-01
3279 2.311500000000000110e+00 1.958936431955984880e-01
3280 2.306333333333333346e+00 1.854449104581056273e-01
3281 2.267333333333333201e+00 1.907537194433741312e-01
3282 2.304833333333333290e+00 2.070437979251232019e-01
3283 2.289833333333333609e+00 1.757386659324114420e-01
3284 2.276999999999999691e+00 1.933663764865949097e-01
3285 2.301666666666666750e+00 1.825348774384815409e-01
3286 2.258666666666666600e+00 1.937301483258875023e-01
3287 2.279999999999999805e+00 2.018368427991061864e-01
3288 2.289833333333333609e+00 2.226331582405194076e-01
3289 2.238666666666666583e+00 1.985329061259488714e-01
3290 2.243333333333333623e+00 1.753988576338490757e-01
3291 2.314500000000000224e+00 1.981483380926746252e-01
3292 2.224333333333333496e+00 1.968399895384103093e-01
3293 2.272000000000000242e+00 2.017991300498812590e-01
3294 2.264166666666666217e+00 1.775935460330487492e-01
3295 2.311666666666666536e+00 1.754911625927304264e-01
3296 2.293333333333333446e+00 1.815840280951473706e-01
3297 2.249666666666666703e+00 1.658469285326192311e-01
3298 2.270333333333333314e+00 1.767452131469771370e-01
3299 2.214833333333333432e+00 1.893495322686865878e-01
3300 2.221666666666667123e+00 1.828461202861677293e-01
3301 2.225833333333333108e+00 1.694672070320958901e-01
3302 2.278333333333332877e+00 1.844221706765134250e-01
3303 2.286833333333333496e+00 1.753893156296501277e-01
3304 2.242333333333333290e+00 1.852010419137158359e-01
3305 2.244333333333333069e+00 1.823270362512047771e-01
3306 2.245500000000000274e+00 1.654258393762393642e-01
3307 2.225000000000000089e+00 1.842204295583599605e-01
3308 2.279333333333333211e+00 1.843013333687021915e-01
3309 2.241499999999999826e+00 1.655044057822429582e-01
3310 2.281333333333332991e+00 1.649792355060119287e-01
3311 2.245833333333333126e+00 1.720325254561323181e-01
3312 2.201833333333333531e+00 1.837709045805956398e-01
3313 2.213333333333333375e+00 1.785894837433148474e-01
3314 2.237500000000000266e+00 1.792053059110323143e-01
3315 2.242999999999999883e+00 1.754924816369952956e-01
3316 2.252333333333333076e+00 1.856040688410961759e-01
3317 2.215999999999999748e+00 1.796354332777609086e-01
3318 2.250666666666667037e+00 2.068500082811840779e-01
3319 2.231833333333333336e+00 1.862827028211969382e-01
3320 2.253666666666666263e+00 1.796545553534873718e-01
3321 2.196499999999999897e+00 2.016029858134271158e-01
3322 2.259499999999999620e+00 1.842666772190059699e-01
3323 2.266000000000000458e+00 1.930243220138044835e-01
3324 2.239500000000000046e+00 1.976884122383842091e-01
3325 2.288833333333333275e+00 1.887547522090013141e-01
3326 2.282666666666667066e+00 1.908145793793118716e-01
3327 2.298833333333333062e+00 1.672458962570227969e-01
3328 2.275333333333333208e+00 1.881102907378580658e-01
3329 2.320166666666666710e+00 1.859286626440167511e-01
3330 2.300166666666666693e+00 2.002963660660354306e-01
3331 2.303000000000000380e+00 1.880689885240106607e-01
3332 2.306666666666666643e+00 2.086153646555554408e-01
3333 2.282666666666667066e+00 2.075832720014183230e-01
3334 2.280499999999999972e+00 1.841594644142226511e-01
3335 2.269500000000000295e+00 2.035726392333813972e-01
3336 2.256500000000000394e+00 1.898613163454958286e-01
3337 2.258499999999999730e+00 1.873028964004561925e-01
3338 2.259833333333333361e+00 1.889399399966188442e-01
3339 2.286166666666666458e+00 2.023988659205528395e-01
3340 2.333666666666666334e+00 2.134801144351840263e-01
3341 2.280333333333333545e+00 2.170697105983680486e-01
3342 2.302000000000000046e+00 2.179216219959216050e-01
3343 2.282500000000000195e+00 2.289413741065117747e-01
3344 2.305499999999999883e+00 2.308458781188099385e-01
3345 2.262166666666666437e+00 2.113500803914715453e-01
3346 2.302000000000000046e+00 2.168066214650999357e-01
3347 2.301500000000000323e+00 2.032869824219500354e-01
3348 2.278000000000000025e+00 1.933034459657204940e-01
3349 2.301166666666666583e+00 1.963196679832080460e-01
3350 2.267166666666666774e+00 2.053684245808367614e-01
3351 2.304333333333333567e+00 2.013761911705810037e-01
3352 2.276000000000000245e+00 2.058714539598813231e-01
3353 2.313833333333333631e+00 2.169543496102689928e-01
3354 2.291333333333333222e+00 2.128649371819640312e-01
3355 2.305833333333333623e+00 2.076181613586006447e-01
3356 2.250000000000000000e+00 2.145165106310778502e-01
3357 2.258166666666666433e+00 2.206980612947455067e-01
3358 2.256166666666666654e+00 2.228871683494023370e-01
3359 2.288499999999999979e+00 2.346018790774418994e-01
3360 2.262833333333333474e+00 2.301708805632443067e-01
3361 2.249499999999999833e+00 2.187373805883820188e-01
3362 2.255666666666666931e+00 2.068949903623503173e-01
3363 2.234833333333333893e+00 2.028965823964222481e-01
3364 2.277333333333333432e+00 2.072441751850897240e-01
3365 2.289499999999999869e+00 2.221139284741554254e-01
3366 2.259166666666666323e+00 2.036393075822852949e-01
3367 2.225666666666667126e+00 2.045994279706713492e-01
3368 2.270833333333333481e+00 2.059829303427655189e-01
3369 2.248333333333333517e+00 2.072546295779216230e-01
3370 2.250833333333333020e+00 1.992578475614318889e-01
3371 2.275333333333333652e+00 1.930445640356229509e-01
3372 2.261333333333333417e+00 2.024418526483684477e-01
3373 2.275999999999999801e+00 1.958185100772878717e-01
3374 2.256166666666666654e+00 2.040080903442947624e-01
3375 2.204833333333333645e+00 2.107365939675334421e-01
3376 2.254166666666666874e+00 2.047887009506067779e-01
3377 2.250999999999999890e+00 2.100696974286814789e-01
3378 2.281666666666666732e+00 2.122390772829686190e-01
3379 2.249499999999999833e+00 2.189739647132101785e-01
3380 2.310666666666666647e+00 2.192239680056634887e-01
3381 2.276833333333333265e+00 2.168550996846956291e-01
3382 2.296666666666666412e+00 2.028165107604334993e-01
3383 2.284000000000000252e+00 2.141643968751316407e-01
3384 2.247500000000000053e+00 2.008701556838259072e-01
3385 2.264333333333333087e+00 2.165331212368966640e-01
3386 2.301000000000000156e+00 2.053804058597390181e-01
3387 2.290666666666667073e+00 2.093247963581247317e-01
3388 2.294499999999999762e+00 1.912344038666218271e-01
3389 2.292499999999999982e+00 1.989282045250385100e-01
3390 2.244000000000000217e+00 1.940950511705254455e-01
3391 2.317500000000000338e+00 1.979636260079669918e-01
3392 2.293833333333333613e+00 1.968302168348632086e-01
3393 2.243666666666666476e+00 1.939675898853361335e-01
3394 2.242666666666667030e+00 2.178795113852642351e-01
3395 2.223999999999999755e+00 2.083207996229746173e-01
3396 2.264833333333333254e+00 2.202480188669465599e-01
3397 2.249166666666666536e+00 2.112368887011644991e-01
3398 2.281833333333333158e+00 2.091451405479334558e-01
3399 2.272500000000000409e+00 2.063827014176441432e-01
3400 2.292833333333333279e+00 2.188366230606582086e-01
3401 2.298500000000000210e+00 2.058955708875523927e-01
3402 2.256499999999999950e+00 2.088972035874742672e-01
3403 2.288500000000000423e+00 1.992429770127140398e-01
3404 2.253833333333333133e+00 2.219924193734084950e-01
3405 2.224666666666666792e+00 2.194207863477877218e-01
3406 2.258333333333333304e+00 2.398903298809069717e-01
3407 2.292666666666666853e+00 2.134646297355797251e-01
3408 2.250000000000000000e+00 1.990805253046002143e-01
3409 2.269499999999999851e+00 1.965755085343939279e-01
3410 2.295833333333333393e+00 1.849787400196554465e-01
3411 2.313166666666666593e+00 1.922364598131204583e-01
3412 2.304166666666666696e+00 1.989012061673202658e-01
3413 2.340833333333333321e+00 1.886969081573626195e-01
3414 2.325166666666666604e+00 1.992543623761495741e-01
3415 2.350999999999999979e+00 2.014989660850232400e-01
3416 2.348666666666666458e+00 1.969821856957666151e-01
3417 2.327166666666666828e+00 1.919411681662822333e-01
3418 2.368333333333333623e+00 2.096994763235482950e-01
3419 2.373499999999999943e+00 2.115421878071185868e-01
3420 2.355333333333333279e+00 2.100597357719765634e-01
3421 2.321000000000000174e+00 2.249674050464496866e-01
3422 2.347666666666666568e+00 2.268476809896243507e-01
3423 2.314833333333333076e+00 2.249964711657430616e-01
3424 2.303833333333333400e+00 1.949014589573503098e-01
3425 2.303166666666666362e+00 2.038699771731791732e-01
3426 2.268999999999999684e+00 2.029052871552526893e-01
3427 2.286000000000000032e+00 1.987776535618517582e-01
3428 2.264833333333333254e+00 1.819725890021575976e-01
3429 2.286999999999999922e+00 2.106942228813014906e-01
3430 2.291333333333333666e+00 1.889140996247687387e-01
3431 2.314666666666667094e+00 2.141707089977352707e-01
3432 2.334000000000000075e+00 2.317314058224401729e-01
3433 2.351000000000000423e+00 2.136467749451052278e-01
3434 2.302499999999999769e+00 2.147915979631315753e-01
3435 2.283833333333333382e+00 2.027379831576086588e-01
3436 2.290833333333333499e+00 2.010437233631125753e-01
3437 2.292500000000000426e+00 2.181077396864016249e-01
3438 2.320500000000000007e+00 2.179840399356491043e-01
3439 2.298666666666667080e+00 2.012380661287999362e-01
3440 2.329333333333333034e+00 2.142063733187468955e-01
3441 2.278666666666666618e+00 2.180674802118049149e-01
3442 2.318999999999999950e+00 2.171220854726666760e-01
3443 2.302166666666666917e+00 2.173351759465174671e-01
3444 2.314499999999999780e+00 2.051385371997286877e-01
3445 2.292833333333333279e+00 2.014415295186541555e-01
3446 2.320833333333332860e+00 2.055201283284635860e-01
3447 2.316666666666666430e+00 2.121537265845304665e-01
3448 2.291333333333333666e+00 1.954721728798510527e-01
3449 2.288499999999999979e+00 2.090006313121778869e-01
3450 2.310166666666666480e+00 2.171601325016821460e-01
3451 2.320666666666666433e+00 2.096617204857315619e-01
3452 2.286833333333333496e+00 2.056499745612360430e-01
3453 2.295999999999999819e+00 2.011686688660372369e-01
3454 2.278499999999999748e+00 2.084376738713251687e-01
3455 2.309833333333333183e+00 2.200855157870669210e-01
3456 2.281166666666666565e+00 2.093930934691796697e-01
3457 2.321000000000000174e+00 2.138233954562607231e-01
3458 2.307333333333333236e+00 1.937221186629427550e-01
3459 2.299833333333333396e+00 2.030130560479446733e-01
3460 2.292666666666666853e+00 2.119907842161838085e-01
3461 2.284000000000000252e+00 2.027465577184152101e-01
3462 2.279166666666666785e+00 2.176900723335646604e-01
3463 2.272333333333333538e+00 1.930506074505776992e-01
3464 2.345833333333333659e+00 2.444871522035311773e-01
3465 2.310000000000000053e+00 2.334408085813427791e-01
3466 2.363999999999999879e+00 2.252401187868429133e-01
3467 2.354999999999999982e+00 2.147843880111711956e-01
3468 2.315833333333333410e+00 2.265147060061157291e-01
3469 2.350666666666666682e+00 2.339597147975440994e-01
3470 2.370000000000000107e+00 2.341708777794540564e-01
3471 2.290999999999999925e+00 2.349853423324763657e-01
3472 2.305499999999999883e+00 2.279952180297745712e-01
3473 2.313166666666667037e+00 2.215663202277351196e-01
3474 2.290666666666666629e+00 2.364954388409903629e-01
3475 2.294000000000000039e+00 2.392323370932765425e-01
3476 2.286666666666666625e+00 2.266557186898552900e-01
3477 2.287666666666666959e+00 2.290308890698984912e-01
3478 2.266666666666666163e+00 2.150546011632429033e-01
3479 2.248333333333333517e+00 2.292787806563426067e-01
3480 2.271999999999999797e+00 2.201854016757494037e-01
3481 2.301833333333333176e+00 2.074535311644335467e-01
3482 2.261833333333333584e+00 2.310641345152018022e-01
3483 2.269333333333333425e+00 2.055425971891453873e-01
3484 2.224666666666666792e+00 2.076175258426828096e-01
3485 2.260666666666666824e+00 2.316910858433255949e-01
3486 2.260166666666667101e+00 2.304538296331666292e-01
3487 2.270666666666666611e+00 2.154114495392308593e-01
3488 2.278833333333333488e+00 2.201024277551333619e-01
3489 2.290999999999999925e+00 2.253828840982483595e-01
3490 2.267166666666666774e+00 2.286227383299427596e-01
3491 2.304833333333333290e+00 2.343517556374826449e-01
3492 2.304333333333333123e+00 2.294812588168108625e-01
3493 2.325666666666666771e+00 2.278137234509646225e-01
3494 2.262500000000000178e+00 2.129943596018971097e-01
3495 2.302333333333333343e+00 2.155634305548893570e-01
3496 2.259833333333333361e+00 2.048725100406844912e-01
3497 2.294333333333333780e+00 2.130570693847421704e-01
3498 2.269000000000000128e+00 2.153320433397893363e-01
3499 2.284833333333333272e+00 2.225012380323442840e-01
3500 2.269833333333333147e+00 2.116785320383858249e-01
3501 2.290166666666666462e+00 2.173631647045340121e-01
3502 2.306666666666666643e+00 2.204556728771199514e-01
3503 2.288833333333333275e+00 2.201492444111830815e-01
3504 2.323333333333333250e+00 2.413573499406437561e-01
3505 2.321166666666666600e+00 2.427583865889276771e-01
3506 2.333333333333333481e+00 2.293411658869169700e-01
3507 2.338333333333333375e+00 2.399646578916091455e-01
3508 2.341333333333333488e+00 2.295277357564472764e-01
3509 2.326999999999999957e+00 2.223245875341327005e-01
3510 2.327500000000000124e+00 2.183886380337178301e-01
3511 2.347166666666666845e+00 2.286433924825424235e-01
3512 2.339666666666666561e+00 2.153988118540771934e-01
3513 2.346666666666667123e+00 2.245874819241648057e-01
3514 2.334333333333333371e+00 2.291974726769069326e-01
3515 2.326000000000000068e+00 2.235430607288000915e-01
3516 2.350333333333332941e+00 2.392440254294842528e-01
3517 2.336166666666666725e+00 2.283524829763877995e-01
3518 2.333333333333333481e+00 2.371406833584311646e-01
3519 2.342000000000000082e+00 2.269620624196427017e-01
3520 2.383333333333333304e+00 2.463824563860316785e-01
3521 2.364999999999999769e+00 2.334017756763836215e-01
3522 2.351999999999999869e+00 2.234840287606949527e-01
3523 2.370833333333333570e+00 2.327211512932575721e-01
3524 2.310333333333333350e+00 2.400811976842032458e-01
3525 2.341333333333333488e+00 2.285707605810345378e-01
3526 2.329333333333333478e+00 2.399432417453329081e-01
3527 2.319999999999999840e+00 2.384406518285933363e-01
3528 2.351666666666666572e+00 2.180864592396871415e-01
3529 2.323333333333333695e+00 2.255447315410535891e-01
3530 2.358000000000000096e+00 2.105023093037751425e-01
3531 2.344166666666666732e+00 2.170987251954315245e-01
3532 2.345833333333333659e+00 2.228882899903331660e-01
3533 2.334833333333333094e+00 2.181262907210034241e-01
3534 2.322499999999999787e+00 2.191996489757936095e-01
3535 2.348333333333333162e+00 2.294414312419846558e-01
3536 2.343333333333333268e+00 2.214827139814586066e-01
3537 2.333333333333333481e+00 2.205661486400982696e-01
3538 2.334666666666666668e+00 2.255694850652290584e-01
3539 2.347499999999999698e+00 2.294238859500998817e-01
3540 2.318166666666666931e+00 2.277575973445192248e-01
3541 2.332333333333333147e+00 2.407842125992421811e-01
3542 2.331333333333333258e+00 2.263764890946381725e-01
3543 2.360999999999999766e+00 2.069638991601084888e-01
3544 2.370666666666666700e+00 2.199097879013456602e-01
3545 2.352666666666666462e+00 2.302696084866446280e-01
3546 2.336500000000000021e+00 2.226330750609870901e-01
3547 2.319333333333333691e+00 2.171542803664746890e-01
3548 2.335333333333333261e+00 2.023748813281742442e-01
3549 2.352000000000000313e+00 2.075368775797583054e-01
3550 2.307500000000000107e+00 2.176802892623339036e-01
3551 2.308499999999999996e+00 2.108367918029910304e-01
3552 2.267833333333333368e+00 2.038964084293060086e-01
3553 2.316666666666666430e+00 2.179774028383404672e-01
3554 2.272333333333333538e+00 2.273207067200516129e-01
3555 2.316833333333333300e+00 2.201159311548079311e-01
3556 2.326833333333333087e+00 2.303231325124994455e-01
3557 2.294666666666666632e+00 2.244668580667764646e-01
3558 2.303166666666666806e+00 2.387077963474110165e-01
3559 2.317333333333333467e+00 2.305824348454566242e-01
3560 2.323333333333333250e+00 2.167969693651780050e-01
3561 2.317333333333333467e+00 2.228763566876719449e-01
3562 2.303166666666666806e+00 2.234041450757730252e-01
3563 2.310999999999999943e+00 2.304382298529863982e-01
3564 2.302000000000000046e+00 2.339040639046511272e-01
3565 2.311999999999999833e+00 2.216144048667515465e-01
3566 2.362666666666666693e+00 2.260982660834132130e-01
3567 2.342166666666666508e+00 2.281224593973190384e-01
3568 2.324166666666666714e+00 2.204474511163685979e-01
3569 2.324666666666666881e+00 2.226864595328132690e-01
3570 2.310333333333333350e+00 2.140163112509920196e-01
3571 2.343166666666666398e+00 2.384849653619776910e-01
3572 2.349666666666667236e+00 2.377671207372956119e-01
3573 2.360500000000000487e+00 2.317561877395198366e-01
3574 2.332333333333333147e+00 2.357280291007069206e-01
3575 2.307999999999999829e+00 2.225795737857961254e-01
3576 2.333666666666666334e+00 2.311683689755474336e-01
3577 2.310499999999999776e+00 2.401436780577642649e-01
3578 2.304666666666666863e+00 2.218724191294861869e-01
3579 2.275333333333333652e+00 2.283609066887406502e-01
3580 2.266500000000000181e+00 2.245578062177606693e-01
3581 2.264166666666666661e+00 2.225234590213239216e-01
3582 2.301499999999999879e+00 2.120830222656527320e-01
3583 2.286499999999999755e+00 2.132043555423346060e-01
3584 2.264499999999999957e+00 2.077322996872016381e-01
3585 2.298166666666666469e+00 2.158406583913578258e-01
3586 2.313833333333333631e+00 2.269524444394398766e-01
3587 2.330500000000000238e+00 2.115809209525072176e-01
3588 2.326999999999999957e+00 2.209045797020363633e-01
3589 2.322333333333333361e+00 2.056851243293261744e-01
3590 2.307333333333333236e+00 2.270343423198186716e-01
3591 2.311833333333333407e+00 2.244795730210294993e-01
3592 2.308999999999999719e+00 2.213625733697747178e-01
3593 2.298833333333333062e+00 2.270215869161475164e-01
3594 2.308666666666666867e+00 2.348980472302666933e-01
3595 2.343999999999999861e+00 2.409618457580185447e-01
3596 2.358499999999999819e+00 2.493425521914247045e-01
3597 2.331166666666666831e+00 2.502259441947380370e-01
3598 2.311833333333332963e+00 2.400662427871230742e-01
3599 2.303333333333333233e+00 2.433713060173540721e-01
3600 2.278000000000000025e+00 2.369009403855450724e-01
3601 2.288333333333333552e+00 2.371232294102075533e-01
3602 2.279666666666666508e+00 2.241285180261373688e-01
3603 2.300166666666666693e+00 2.385360928509407119e-01
3604 2.295500000000000096e+00 2.387855558166504522e-01
3605 2.341666666666666785e+00 2.394441093062877335e-01
3606 2.273000000000000131e+00 2.329034134571668357e-01
3607 2.326166666666666494e+00 2.238171893739604179e-01
3608 2.271833333333333371e+00 2.268682212536934917e-01
3609 2.281333333333333435e+00 2.307611399341399083e-01
3610 2.319000000000000394e+00 2.333124990698574597e-01
3611 2.274500000000000188e+00 2.223971360227265381e-01
3612 2.263500000000000068e+00 2.243935964128903615e-01
3613 2.327166666666666384e+00 2.272060269968728397e-01
3614 2.272833333333333261e+00 2.299533064518711201e-01
3615 2.326500000000000234e+00 2.285996925729439078e-01
3616 2.275833333333333375e+00 2.371590437597458356e-01
3617 2.312666666666666870e+00 2.270314058875099461e-01
3618 2.320500000000000007e+00 2.265874555221448761e-01
3619 2.351166666666666405e+00 2.302344718695205905e-01
3620 2.332666666666666888e+00 2.360376225504300096e-01
3621 2.265666666666666718e+00 2.202018854832318573e-01
3622 2.290666666666667073e+00 2.324788719989968055e-01
3623 2.316833333333333300e+00 2.163183632040037441e-01
3624 2.310499999999999776e+00 2.197354153926439901e-01
3625 2.318999999999999506e+00 2.156818644825444220e-01
3626 2.305666666666666753e+00 2.204357637179728546e-01
3627 2.318000000000000060e+00 2.258434807068332995e-01
3628 2.316666666666666430e+00 2.290883704631937190e-01
3629 2.288333333333333552e+00 2.360798672138386955e-01
3630 2.300666666666666860e+00 2.330437091413762596e-01
3631 2.327166666666667272e+00 2.217879889377173952e-01
3632 2.313000000000000167e+00 2.272229693005920204e-01
3633 2.328166666666666718e+00 2.365851287552709903e-01
3634 2.311333333333333240e+00 2.391750482464752026e-01
3635 2.322500000000000231e+00 2.287038052931248677e-01
3636 2.254666666666666597e+00 2.292812037005440839e-01
3637 2.286166666666666902e+00 2.125239093303081805e-01
3638 2.315666666666666540e+00 2.117570235837221426e-01
3639 2.301833333333333176e+00 2.302753685706970532e-01
3640 2.308499999999999996e+00 2.276776168669687739e-01
3641 2.287833333333333385e+00 2.181931377710361886e-01
3642 2.320833333333333304e+00 2.194601225060498206e-01
3643 2.323999999999999844e+00 2.284510645387517469e-01
3644 2.291499999999999648e+00 2.189431369607693911e-01
3645 2.296499999999999986e+00 2.163980065116641316e-01
3646 2.306000000000000050e+00 2.569207616713327647e-01
3647 2.294666666666666632e+00 2.428286623511715925e-01
3648 2.299833333333333396e+00 2.342701926155953407e-01
3649 2.313000000000000167e+00 2.370999554805712783e-01
3650 2.337333333333333041e+00 2.299144365805421697e-01
3651 2.316833333333333744e+00 2.209862258988940786e-01
3652 2.310666666666666647e+00 2.222774375847878237e-01
3653 2.280500000000000416e+00 2.217950442788717558e-01
3654 2.301833333333333176e+00 2.185748558105268524e-01
3655 2.321833333333333638e+00 2.214355206709502366e-01
3656 2.265000000000000124e+00 2.240347195314948692e-01
3657 2.306333333333333346e+00 2.198866711470892077e-01
3658 2.262166666666666437e+00 2.173902554121231734e-01
3659 2.298833333333333062e+00 2.359278864242050910e-01
3660 2.294833333333333503e+00 2.241880927389453271e-01
3661 2.300833333333333286e+00 2.342280959362602333e-01
3662 2.293333333333333446e+00 2.225003953388081657e-01
3663 2.313333333333333020e+00 2.179632571822175124e-01
3664 2.303333333333333233e+00 2.150596385846218206e-01
3665 2.340166666666666728e+00 2.222306630341380485e-01
3666 2.330499999999999794e+00 2.097499503376977770e-01
3667 2.337833333333333652e+00 2.054117026670890245e-01
3668 2.281833333333333158e+00 1.974358428377102903e-01
3669 2.346666666666666679e+00 2.194306606078895716e-01
3670 2.316500000000000004e+00 2.119752016418692264e-01
3671 2.335499999999999687e+00 2.171293457314735498e-01
3672 2.298166666666666469e+00 2.131649617688749498e-01
3673 2.268166666666666220e+00 2.071557943870944440e-01
3674 2.278833333333333488e+00 2.250860843552315027e-01
3675 2.256499999999999950e+00 2.323946296472637618e-01
3676 2.293499999999999872e+00 2.114544539874038953e-01
3677 2.289499999999999869e+00 2.107445465222977099e-01
3678 2.266666666666666607e+00 2.266346382600401554e-01
3679 2.305000000000000160e+00 2.130267328033946250e-01
3680 2.297333333333333005e+00 2.281531730447121653e-01
3681 2.254666666666666597e+00 2.343324640413780025e-01
3682 2.315833333333333410e+00 2.220124391743583114e-01
3683 2.308333333333333126e+00 2.311400088770953209e-01
3684 2.274833333333333041e+00 2.193086886694777804e-01
3685 2.334333333333333815e+00 2.073863365619649513e-01
3686 2.342499999999999805e+00 2.149313520897105090e-01
3687 2.279166666666666785e+00 2.197203293920436395e-01
3688 2.278500000000000192e+00 2.223106872524725497e-01
3689 2.297166666666667023e+00 2.217153350916774568e-01
3690 2.237833333333333119e+00 2.191901022535595878e-01
3691 2.199500000000000011e+00 2.141936753397624682e-01
3692 2.244000000000000217e+00 2.213524088165495785e-01
3693 2.243166666666666753e+00 2.405353308151848002e-01
3694 2.236499999999999932e+00 2.151514647353761078e-01
3695 2.209833333333333538e+00 2.268076052843352175e-01
3696 2.258333333333333304e+00 2.278200638255583887e-01
3697 2.224333333333333051e+00 2.055584083886117519e-01
3698 2.277499999999999858e+00 2.349653343226045799e-01
3699 2.237666666666666693e+00 2.230299763941394342e-01
3700 2.270000000000000018e+00 2.433689471655011149e-01
3701 2.253333333333333410e+00 2.645619720160799493e-01
3702 2.293000000000000149e+00 2.601163201338970166e-01
3703 2.296833333333333282e+00 2.516193572162641612e-01
3704 2.258833333333333027e+00 2.430743389567464052e-01
3705 2.262999999999999901e+00 2.405200384352391418e-01
3706 2.293499999999999428e+00 2.623004797301497493e-01
3707 2.349499999999999922e+00 2.501957844480109938e-01
3708 2.295833333333333393e+00 2.452380268531265395e-01
3709 2.281333333333332991e+00 2.412111415644286050e-01
3710 2.315666666666666540e+00 2.529615327219477683e-01
3711 2.330666666666666664e+00 2.369189578581515354e-01
3712 2.354333333333333389e+00 2.396405487236928644e-01
3713 2.359166666666666856e+00 2.513350372031840640e-01
3714 2.299333333333333229e+00 2.292286178889085813e-01
3715 2.327999999999999847e+00 2.351811358648194794e-01
3716 2.346666666666666679e+00 2.308114510285959597e-01
3717 2.292833333333333279e+00 2.375396360688120934e-01
3718 2.329833333333333645e+00 2.541337592540444112e-01
3719 2.333166666666666611e+00 2.507397296740926373e-01
3720 2.356999999999999762e+00 2.622378055633219907e-01
3721 2.331500000000000128e+00 2.386780432577185196e-01
3722 2.295333333333333226e+00 2.458551591064529196e-01
3723 2.289499999999999869e+00 2.523013795267697867e-01
3724 2.274166666666666448e+00 2.360694832584803171e-01
3725 2.250333333333333297e+00 2.329684845956954964e-01
3726 2.275666666666666504e+00 2.297158470162004029e-01
3727 2.252166666666666650e+00 2.067610559541116222e-01
3728 2.271833333333332927e+00 2.389197234622107702e-01
3729 2.314666666666667094e+00 2.483159576322368223e-01
3730 2.257833333333333581e+00 2.463983243840332793e-01
3731 2.276499999999999968e+00 2.376772730218670304e-01
3732 2.338833333333333098e+00 2.484010440873864467e-01
3733 2.308999999999999719e+00 2.394890394151682200e-01
3734 2.319999999999999840e+00 2.359141793110367535e-01
3735 2.306000000000000050e+00 2.484283934389679982e-01
3736 2.317166666666666597e+00 2.280523108444233449e-01
3737 2.339500000000000135e+00 2.268347109926324989e-01
3738 2.298333333333333339e+00 2.410769433035697962e-01
3739 2.289833333333333609e+00 2.364783777603106374e-01
3740 2.286999999999999922e+00 2.302429875877511911e-01
3741 2.280499999999999972e+00 2.331917129745394723e-01
3742 2.262166666666666881e+00 2.297632134595511411e-01
3743 2.227166666666666739e+00 2.281687261492963970e-01
3744 2.324166666666666714e+00 2.268619767203871873e-01
3745 2.283666666666666956e+00 2.328737935099261247e-01
3746 2.284000000000000252e+00 2.309930253877328643e-01
3747 2.309000000000000163e+00 2.447496453294445429e-01
3748 2.344666666666666455e+00 2.393527924617953884e-01
3749 2.383333333333333304e+00 2.525281795789957040e-01
3750 2.297166666666667023e+00 2.565842309897328755e-01
3751 2.318000000000000060e+00 2.366442477644449816e-01
3752 2.337666666666666782e+00 2.362665240155075452e-01
3753 2.319833333333333414e+00 2.262458614313526128e-01
3754 2.284000000000000252e+00 2.150200249072423409e-01
3755 2.319833333333333414e+00 2.141490157015108475e-01
3756 2.298166666666666913e+00 2.163350560623069352e-01
3757 2.308166666666666700e+00 2.154075487002186096e-01
3758 2.293666666666666742e+00 2.150398757164543595e-01
3759 2.301499999999999879e+00 2.184145841182670578e-01
3760 2.323333333333333250e+00 2.131601727792020173e-01
3761 2.318833333333333524e+00 2.174035439589840912e-01
3762 2.328166666666666718e+00 2.219642634733331732e-01
3763 2.311999999999999833e+00 2.147109167643270755e-01
3764 2.321499999999999897e+00 2.309838558572149536e-01
3765 2.284333333333333105e+00 2.171611877879688901e-01
3766 2.322333333333333361e+00 2.146011373412269607e-01
3767 2.321499999999999897e+00 2.294721902782799472e-01
3768 2.314500000000000224e+00 2.185732460501259300e-01
3769 2.326666666666666661e+00 2.117145177757941144e-01
3770 2.351166666666666405e+00 2.243690433027528686e-01
3771 2.306000000000000050e+00 2.151875151273109632e-01
3772 2.305666666666666753e+00 2.068426222285203175e-01
3773 2.379333333333333300e+00 2.106293040004256489e-01
3774 2.340333333333333155e+00 2.024974165358751077e-01
3775 2.332333333333333591e+00 2.131118207611866766e-01
3776 2.337833333333333208e+00 2.153684719352015886e-01
3777 2.362000000000000099e+00 1.989642625643554819e-01
3778 2.320500000000000451e+00 1.883042381655578024e-01
3779 2.329000000000000181e+00 1.925041125101834283e-01
3780 2.345166666666666622e+00 1.877134957361390188e-01
3781 2.296166666666666689e+00 1.997667273856444381e-01
3782 2.289333333333333442e+00 1.842028873381297005e-01
3783 2.273499999999999854e+00 2.021151693136036542e-01
3784 2.268499999999999961e+00 2.067546519696984164e-01
3785 2.278666666666666618e+00 2.044712240915124157e-01
3786 2.255666666666666487e+00 2.082049826848887675e-01
3787 2.267833333333333368e+00 1.828346880330648794e-01
3788 2.309666666666666313e+00 1.991152188316361871e-01
3789 2.303500000000000103e+00 1.972137517742839907e-01
3790 2.316333333333333133e+00 1.977377144191358183e-01
3791 2.289666666666666739e+00 1.998920078812928547e-01
3792 2.338999999999999968e+00 1.873244363249078059e-01
3793 2.342333333333333378e+00 1.853028552077602142e-01
3794 2.308166666666666700e+00 1.910335073381785875e-01
3795 2.367999999999999883e+00 2.116438307891612136e-01
3796 2.355666666666666575e+00 2.183131882139696944e-01
3797 2.368666666666666476e+00 2.083802169468464971e-01
3798 2.281833333333333158e+00 2.199986637164804693e-01
3799 2.300833333333332842e+00 2.228773225923308954e-01
3800 2.317666666666666764e+00 2.289283811669137192e-01
3801 2.342833333333333101e+00 2.176835645133992636e-01
3802 2.344833333333333325e+00 2.261154347115977570e-01
3803 2.339666666666666561e+00 2.142749618113588272e-01
3804 2.303166666666666362e+00 2.063817143960119671e-01
3805 2.324833333333333751e+00 2.157621396953736670e-01
3806 2.323833333333333417e+00 2.129533616998315060e-01
3807 2.333833333333333204e+00 2.148132802467538072e-01
3808 2.338999999999999968e+00 2.135234829656396383e-01
3809 2.326833333333333087e+00 2.038808770754065858e-01
3810 2.340999999999999748e+00 2.161380731538677380e-01
3811 2.353499999999999925e+00 2.019809878291629057e-01
3812 2.335333333333333261e+00 2.114585153255922056e-01
3813 2.325166666666666604e+00 2.239042970986918069e-01
3814 2.342000000000000082e+00 2.019183003098035389e-01
3815 2.315166666666666817e+00 2.022893165557503870e-01
3816 2.327500000000000124e+00 2.003987344714975305e-01
3817 2.355333333333333279e+00 1.852184396067798888e-01
3818 2.377833333333333243e+00 2.058307579685940414e-01
3819 2.359833333333333005e+00 2.220248255221657363e-01
3820 2.386666666666666714e+00 1.916540092438957232e-01
3821 2.332000000000000295e+00 2.118867622103844661e-01
3822 2.370666666666666256e+00 2.024091931743257078e-01
3823 2.423166666666666469e+00 2.033338000905390019e-01
3824 2.366999999999999993e+00 1.991211245001951458e-01
3825 2.358666666666666245e+00 2.030167845642689983e-01
3826 2.358000000000000096e+00 2.056776064081304034e-01
3827 2.291666666666666963e+00 2.098096580059950478e-01
3828 2.292833333333333279e+00 2.068954938377594310e-01
3829 2.301333333333333453e+00 2.173594905867883842e-01
3830 2.317500000000000338e+00 2.095936213512021584e-01
3831 2.275166666666666782e+00 2.132984889078456958e-01
3832 2.287333333333333218e+00 2.148496459628695121e-01
3833 2.295500000000000096e+00 2.154164893616291598e-01
3834 2.328666666666666440e+00 2.162984906027711207e-01
3835 2.288333333333333552e+00 2.214621445788906851e-01
3836 2.338500000000000245e+00 2.322310571152982339e-01
3837 2.333333333333333481e+00 2.339506912277156403e-01
3838 2.321166666666667044e+00 2.243415571383493845e-01
3839 2.338000000000000078e+00 2.318248860191196026e-01
3840 2.327999999999999847e+00 2.328137071184216700e-01
3841 2.354500000000000259e+00 2.378665300354615431e-01
3842 2.326999999999999513e+00 2.307482996205557912e-01
3843 2.325333333333333474e+00 2.378317176617238959e-01
3844 2.308833333333333293e+00 2.379781055133092238e-01
3845 2.329166666666666607e+00 2.585807865023001528e-01
3846 2.306166666666666920e+00 2.490222453992890217e-01
3847 2.365166666666666639e+00 2.229806190714374858e-01
3848 2.347833333333333439e+00 2.491064494310578636e-01
3849 2.355333333333333279e+00 2.395475673786670867e-01
3850 2.342666666666666675e+00 2.450161748251039884e-01
3851 2.343333333333333268e+00 2.444628654675237711e-01
3852 2.358833333333333560e+00 2.458162611774478423e-01
3853 2.316500000000000004e+00 2.425364520140335101e-01
3854 2.319833333333333858e+00 2.362855401447187531e-01
3855 2.324166666666666714e+00 2.338743034512658914e-01
3856 2.335999999999999854e+00 2.256256732830828893e-01
3857 2.320999999999999730e+00 2.360198908755126446e-01
3858 2.318500000000000227e+00 2.286194982935619846e-01
3859 2.346500000000000252e+00 2.304579679681308113e-01
3860 2.411333333333333329e+00 2.261478949059008425e-01
3861 2.329499999999999904e+00 2.389559175989487139e-01
3862 2.381666666666666377e+00 2.340251252734613374e-01
3863 2.306500000000000217e+00 2.373096605703189921e-01
3864 2.402333333333333432e+00 2.449857894593828189e-01
3865 2.419166666666666909e+00 2.634626704178482104e-01
3866 2.381166666666666654e+00 2.454489556197271549e-01
3867 2.324833333333332863e+00 2.590614916993289607e-01
3868 2.398166666666666558e+00 2.439502928269822180e-01
3869 2.336333333333333595e+00 2.274652191565249837e-01
3870 2.295333333333333226e+00 2.469352891691202478e-01
3871 2.322666666666666657e+00 2.402783879247231136e-01
3872 2.333999999999999631e+00 2.352955588191158465e-01
3873 2.335333333333333261e+00 2.580998586536557005e-01
3874 2.370500000000000274e+00 2.572610811780298712e-01
3875 2.390333333333332977e+00 2.537571746841923437e-01
3876 2.416000000000000369e+00 2.416010255680955676e-01
3877 2.350999999999999535e+00 2.578345722874779145e-01
3878 2.393833333333333258e+00 2.495203639726365774e-01
3879 2.356166666666666742e+00 2.592201356062134865e-01
3880 2.376666666666666483e+00 2.357424049285182510e-01
3881 2.374666666666666703e+00 2.375381450848902398e-01
3882 2.383666666666666156e+00 2.419059351927552448e-01
3883 2.394166666666666998e+00 2.242627943416516112e-01
3884 2.378333333333333410e+00 2.279903344280029276e-01
3885 2.344666666666666899e+00 2.376856779056775171e-01
3886 2.376666666666666927e+00 2.249930451600012926e-01
3887 2.370499999999999829e+00 2.397917788878972944e-01
3888 2.351499999999999702e+00 2.319622514787937073e-01
3889 2.339499999999999691e+00 2.322467258470324869e-01
3890 2.344166666666666732e+00 2.085559366302088824e-01
3891 2.360166666666666302e+00 2.284018652223248069e-01
3892 2.353333333333333499e+00 2.422900771420106736e-01
3893 2.288499999999999535e+00 2.390519178848905801e-01
3894 2.323166666666666380e+00 2.296075657709459594e-01
3895 2.330000000000000071e+00 2.341431186261941355e-01
3896 2.284833333333333272e+00 2.366188234113943134e-01
3897 2.307666666666666533e+00 2.317091887434508946e-01
3898 2.335333333333333261e+00 2.350306914552351412e-01
3899 2.342666666666666675e+00 2.434972811468865961e-01
3900 2.361000000000000210e+00 2.307340941911754650e-01
3901 2.368833333333333346e+00 2.244877399110480898e-01
3902 2.385166666666666657e+00 2.438717122526453673e-01
3903 2.369166666666666643e+00 2.371644315503330380e-01
3904 2.385999999999999677e+00 2.171802886492643636e-01
3905 2.391000000000000014e+00 2.251614235757685989e-01
3906 2.393666666666666831e+00 2.304033500270855073e-01
3907 2.382166666666666544e+00 2.374212637517572611e-01
3908 2.382333333333332970e+00 2.210262260289321268e-01
3909 2.358333333333333393e+00 2.293022831047197285e-01
3910 2.364833333333333343e+00 2.390833672204770444e-01
3911 2.373833333333333240e+00 2.360590105915923165e-01
3912 2.365166666666666639e+00 2.146105538290576376e-01
3913 2.370666666666666700e+00 2.237085984870430810e-01
3914 2.361000000000000210e+00 2.111890937840620042e-01
3915 2.358000000000000096e+00 2.257300501828579664e-01
3916 2.348166666666666735e+00 2.271595641671127208e-01
3917 2.322499999999999787e+00 2.302214815249774560e-01
3918 2.347999999999999865e+00 2.166206361360801247e-01
3919 2.350166666666666959e+00 2.171373626515235855e-01
3920 2.348833333333333329e+00 2.372556540324600172e-01
3921 2.352833333333333332e+00 2.247715403923957467e-01
3922 2.362833333333333119e+00 2.243236026451601861e-01
3923 2.370333333333333403e+00 2.325059935507836073e-01
3924 2.344666666666666455e+00 2.250853747490625667e-01
3925 2.374499999999999833e+00 2.221154292004247910e-01
3926 2.388333333333333197e+00 2.170471872231508614e-01
3927 2.365999999999999659e+00 2.393834673582209971e-01
3928 2.384666666666666490e+00 2.391731900000809707e-01
3929 2.399333333333333318e+00 2.412828753267126092e-01
3930 2.427333333333333343e+00 2.322377453610208753e-01
3931 2.455333333333333368e+00 2.293387434762370891e-01
3932 2.357833333333333226e+00 2.373878000079039929e-01
3933 2.366833333333333567e+00 2.551710120103190538e-01
3934 2.363333333333333286e+00 2.431669141724427663e-01
3935 2.362833333333333119e+00 2.477585536887191853e-01
3936 2.347333333333333272e+00 2.448789572497067357e-01
3937 2.342666666666666675e+00 2.439003287623253136e-01
3938 2.334333333333333371e+00 2.528667486890924243e-01
3939 2.322000000000000508e+00 2.522835706105334141e-01
3940 2.350333333333333385e+00 2.517539215921711371e-01
3941 2.337666666666666782e+00 2.550224027922369241e-01
3942 2.380666666666666931e+00 2.392176678102865273e-01
3943 2.401833333333333265e+00 2.276766001574586362e-01
3944 2.330500000000000238e+00 2.491909965824964934e-01
3945 2.391333333333333311e+00 2.427907954811515945e-01
3946 2.405333333333333101e+00 2.366694444281431386e-01
3947 2.371333333333332849e+00 2.301823753590312438e-01
3948 2.377666666666666817e+00 2.251925924707642579e-01
3949 2.377999999999999670e+00 2.203045871313421278e-01
3950 2.363166666666666416e+00 2.346606789797968662e-01
3951 2.350833333333333108e+00 2.335645778730949806e-01
3952 2.372999999999999776e+00 2.399870366869381322e-01
3953 2.395166666666666888e+00 2.347237639660083308e-01
3954 2.366833333333333123e+00 2.247557213048407831e-01
3955 2.351500000000000146e+00 2.294099617618109710e-01
3956 2.344166666666666732e+00 2.441188709382135225e-01
3957 2.340000000000000302e+00 2.401514568396832527e-01
3958 2.358166666666666522e+00 2.509802356834173187e-01
3959 2.350166666666666515e+00 2.549664919887258963e-01
3960 2.356333333333333169e+00 2.550274131960748036e-01
3961 2.347333333333333272e+00 2.512602310428447283e-01
3962 2.355833333333333446e+00 2.345209557879715245e-01
3963 2.323333333333333250e+00 2.208533533902161949e-01
3964 2.372333333333333183e+00 2.453566187620997707e-01
3965 2.333333333333333481e+00 2.429789276033197110e-01
3966 2.377499999999999947e+00 2.280713521393396837e-01
3967 2.325999999999999623e+00 2.377980001784894826e-01
3968 2.364000000000000323e+00 2.275791681542442824e-01
3969 2.362333333333333396e+00 2.310658475974455839e-01
3970 2.340500000000000025e+00 2.335052640377371369e-01
3971 2.334499999999999797e+00 2.360822302598068467e-01
3972 2.402666666666666728e+00 2.419316554854406276e-01
3973 2.337833333333333652e+00 2.496440150679748726e-01
3974 2.342499999999999805e+00 2.609852858772779283e-01
3975 2.318666666666666654e+00 2.396046125815828043e-01
3976 2.302000000000000046e+00 2.247850825418211129e-01
3977 2.283666666666666956e+00 2.322735057674066572e-01
3978 2.300499999999999989e+00 2.186535501655530456e-01
3979 2.250500000000000167e+00 2.314999100071819249e-01
3980 2.282999999999999918e+00 2.424779485964766446e-01
3981 2.242333333333333290e+00 2.310140287547089721e-01
3982 2.294833333333333503e+00 2.262201995925733067e-01
3983 2.299500000000000544e+00 2.289041223355801069e-01
3984 2.296833333333333282e+00 2.393029712248408991e-01
3985 2.311166666666666369e+00 2.203311165630627289e-01
3986 2.330166666666666497e+00 2.296658704227448888e-01
3987 2.340666666666666895e+00 2.332890037255490878e-01
3988 2.332500000000000018e+00 2.188657312905182561e-01
3989 2.352500000000000036e+00 2.232548058459959406e-01
3990 2.353833333333333666e+00 2.261201028788151213e-01
3991 2.368500000000000050e+00 2.291308153774947176e-01
3992 2.348166666666666291e+00 2.199217558671804074e-01
3993 2.333666666666666778e+00 2.392081458417272544e-01
3994 2.331166666666666831e+00 2.483002681193642036e-01
3995 2.303666666666666973e+00 2.377721442738669477e-01
3996 2.343999999999999861e+00 2.516572845933311986e-01
3997 2.342000000000000082e+00 2.398896737159721682e-01
3998 2.346999999999999975e+00 2.404402212609196843e-01
3999 2.317333333333333023e+00 2.459912675354629652e-01
4000 2.338000000000000078e+00 2.380359449980425368e-01
4001 2.303500000000000103e+00 2.437080163273711297e-01
4002 2.300000000000000266e+00 2.483691249375055421e-01
4003 2.314999999999999947e+00 2.485785143124356888e-01
4004 2.350000000000000089e+00 2.474396671693705752e-01
4005 2.350166666666666959e+00 2.532251322293910811e-01
4006 2.355333333333333279e+00 2.301489453311421352e-01
4007 2.346500000000000252e+00 2.296968715019379603e-01
4008 2.343166666666666842e+00 2.472216073650281842e-01
4009 2.360333333333333616e+00 2.425013936576982942e-01
4010 2.359333333333333282e+00 2.416854781950508457e-01
4011 2.353666666666666796e+00 2.560848022158400683e-01
4012 2.351333333333333275e+00 2.615276346845658573e-01
4013 2.309500000000000330e+00 2.529346369233672065e-01
4014 2.291666666666666519e+00 2.552820517112903698e-01
4015 2.313000000000000167e+00 2.495802030966755292e-01
4016 2.331666666666666554e+00 2.681188238518580347e-01
4017 2.361333333333333506e+00 2.496498288343836358e-01
4018 2.311833333333333407e+00 2.553933150463621460e-01
4019 2.327166666666666828e+00 2.421835181871002107e-01
4020 2.339333333333333265e+00 2.400257702213876576e-01
4021 2.347833333333333439e+00 2.429409412304273097e-01
4022 2.349500000000000366e+00 2.447512058760442366e-01
4023 2.332000000000000295e+00 2.456577338945839517e-01
4024 2.345500000000000362e+00 2.543211825406780369e-01
4025 2.366666666666666252e+00 2.472038819664028886e-01
4026 2.332166666666666721e+00 2.532663745574636471e-01
4027 2.380999999999999783e+00 2.605859849561283914e-01
4028 2.368166666666666753e+00 2.421670012232911839e-01
4029 2.341166666666666618e+00 2.544807803992132911e-01
4030 2.371499999999999719e+00 2.601827082391653945e-01
4031 2.361166666666666636e+00 2.571227999599787761e-01
4032 2.345333333333333492e+00 2.484661464383547402e-01
4033 2.323500000000000121e+00 2.464964221061050620e-01
4034 2.341833333333333211e+00 2.121618115007016803e-01
4035 2.327999999999999847e+00 2.281747624568112032e-01
4036 2.343833333333332991e+00 2.358982144752109211e-01
4037 2.332666666666666444e+00 2.261727052333958876e-01
4038 2.328499999999999570e+00 2.273601829207959613e-01
4039 2.340666666666666007e+00 2.282235340219791464e-01
4040 2.304666666666666419e+00 2.290464128932371557e-01
4041 2.322666666666667101e+00 2.371924519441107326e-01
4042 2.353499999999999925e+00 2.389618460944945288e-01
4043 2.340500000000000025e+00 2.194426968988082149e-01
4044 2.339333333333333265e+00 2.210756113322451810e-01
4045 2.314666666666666650e+00 2.283431465855557396e-01
4046 2.326333333333332920e+00 2.319806824652368704e-01
4047 2.350666666666666682e+00 2.211565140431176468e-01
4048 2.365833333333333233e+00 2.283684178236107809e-01
4049 2.382499999999999840e+00 2.315620567172245736e-01
4050 2.316500000000000004e+00 2.185502421260003270e-01
4051 2.339999999999999414e+00 2.325674334706197000e-01
4052 2.378666666666666263e+00 2.134276701141873678e-01
4053 2.319500000000000117e+00 2.261034362606833270e-01
4054 2.347500000000000142e+00 2.203790610642389902e-01
4055 2.362500000000000266e+00 2.145558396626233710e-01
4056 2.382666666666666710e+00 2.130848379123867764e-01
4057 2.398499999999999854e+00 2.210565224351254687e-01
4058 2.376499999999999613e+00 2.198486537497001958e-01
4059 2.373499999999999943e+00 2.185244392637939459e-01
4060 2.355833333333333002e+00 2.343770012260240898e-01
4061 2.312333333333333574e+00 2.294111625040975988e-01
4062 2.346500000000000252e+00 2.374804962751912996e-01
4063 2.309833333333333183e+00 2.204986037580720371e-01
4064 2.341500000000000359e+00 2.354884698757976347e-01
4065 2.330666666666666664e+00 2.354282937148411137e-01
4066 2.332000000000000295e+00 2.452192896164573921e-01
4067 2.365166666666666639e+00 2.470775200740163158e-01
4068 2.393333333333333535e+00 2.446916048447135839e-01
4069 2.383499999999999730e+00 2.423781194286682983e-01
4070 2.325666666666666771e+00 2.364562053257157903e-01
4071 2.328500000000000014e+00 2.539336910385158741e-01
4072 2.373166666666666647e+00 2.306570827328196793e-01
4073 2.351833333333332998e+00 2.199670956032928060e-01
4074 2.364000000000000323e+00 2.363067686057445382e-01
4075 2.357999999999999652e+00 2.383523302452345560e-01
4076 2.360333333333333172e+00 2.383740835403541092e-01
4077 2.376500000000000057e+00 2.361883370438844776e-01
4078 2.369333333333333069e+00 2.300313585707955688e-01
4079 2.404500000000000082e+00 2.225424740982668848e-01
4080 2.356333333333333169e+00 2.354772537572090707e-01
4081 2.386666666666666270e+00 2.210386676411903450e-01
4082 2.369499999999999940e+00 2.201572354780403640e-01
4083 2.343999999999999861e+00 2.253480024811008453e-01
4084 2.348333333333333162e+00 2.296887588148926462e-01
4085 2.314666666666666206e+00 1.996326719344899692e-01
4086 2.343833333333333435e+00 2.103823789445550541e-01
4087 2.337499999999999911e+00 2.251659573144514093e-01
4088 2.323499999999999677e+00 1.906440473179736583e-01
4089 2.354833333333333112e+00 1.945989346588782587e-01
4090 2.298166666666666913e+00 1.870202628158342262e-01
4091 2.345666666666666345e+00 1.831195217863438862e-01
4092 2.356999999999999762e+00 1.935033734991603860e-01
4093 2.338999999999999968e+00 1.898356013911920714e-01
4094 2.364166666666666750e+00 1.848325693802466974e-01
4095 2.383333333333333304e+00 1.799357395582388830e-01
4096 2.354333333333332945e+00 2.021389327867052776e-01
4097 2.357333333333333503e+00 1.832919145132319294e-01
4098 2.387999999999999901e+00 1.977016551383534715e-01
4099 2.399833333333333041e+00 2.030541001619829422e-01
4100 2.370666666666666700e+00 2.003712757561526003e-01
4101 2.375666666666666593e+00 1.987107986030992590e-01
4102 2.365833333333333233e+00 2.134921826134087153e-01
4103 2.374833333333333130e+00 2.148197457128840082e-01
4104 2.320499999999999563e+00 2.020212791322295864e-01
4105 2.356500000000000039e+00 1.912518336876509184e-01
4106 2.359000000000000430e+00 2.018294109170195028e-01
4107 2.339999999999999858e+00 2.066872301597539874e-01
4108 2.317833333333333190e+00 2.073043142428630525e-01
4109 2.346666666666666679e+00 2.132788558914605337e-01
4110 2.306000000000000050e+00 2.095345370630394000e-01
4111 2.320333333333333581e+00 1.914589695914950540e-01
4112 2.348666666666666902e+00 1.791843660508277980e-01
4113 2.344500000000000028e+00 1.872069190910302661e-01
4114 2.319333333333333247e+00 2.141653912629555012e-01
4115 2.358166666666666522e+00 2.114092156966708158e-01
4116 2.338000000000000078e+00 2.188355546980426392e-01
4117 2.362166666666666526e+00 2.109822815976454546e-01
4118 2.377833333333333243e+00 2.218383316074351574e-01
4119 2.338833333333333542e+00 2.078393365434340057e-01
4120 2.333833333333333204e+00 1.922511980408656840e-01
4121 2.386833333333333584e+00 2.186427091381262233e-01
4122 2.334833333333333538e+00 2.065742288792022652e-01
4123 2.341333333333333488e+00 2.026651132981405756e-01
4124 2.350333333333333385e+00 2.363901749540679165e-01
4125 2.365166666666666639e+00 2.263713047022360147e-01
4126 2.336666666666666892e+00 2.074910529084014466e-01
4127 2.322166666666666490e+00 1.998537544009323097e-01
4128 2.353000000000000203e+00 2.317201377140584995e-01
4129 2.393499999999999961e+00 2.249587307831273642e-01
4130 2.415833333333333499e+00 2.202090442015226801e-01
4131 2.386000000000000565e+00 2.222367356371729163e-01
4132 2.366499999999999826e+00 2.231216347396390021e-01
4133 2.365499999999999492e+00 2.328817952428990368e-01
4134 2.374000000000000110e+00 2.266104096853844563e-01
4135 2.337999999999999634e+00 2.232891747388474624e-01
4136 2.344333333333333158e+00 2.195885883832494334e-01
4137 2.336833333333333318e+00 2.139696781045112295e-01
4138 2.366000000000000103e+00 2.156120487253798679e-01
4139 2.344166666666667176e+00 2.172307294440978531e-01
4140 2.361666666666666803e+00 2.271512793353885062e-01
4141 2.354000000000000092e+00 2.304670378938288855e-01
4142 2.364500000000000046e+00 2.269893230479745894e-01
4143 2.348833333333333329e+00 2.198465900307488008e-01
4144 2.373000000000000220e+00 2.471368266995251362e-01
4145 2.362333333333333396e+00 2.323533786984656735e-01
4146 2.408666666666666956e+00 2.348667076670731269e-01
4147 2.384333333333333638e+00 2.280645214098982465e-01
4148 2.380500000000000060e+00 2.382357317634969940e-01
4149 2.388833333333333364e+00 2.349227315838440799e-01
4150 2.350166666666666515e+00 2.302794699039827087e-01
4151 2.319333333333333691e+00 2.331467905117416139e-01
4152 2.366166666666666529e+00 2.323822780423415446e-01
4153 2.373833333333333240e+00 2.387841210832108707e-01
4154 2.361499999999999932e+00 2.322157461882759233e-01
4155 2.394833333333333147e+00 2.275235539292418119e-01
4156 2.356500000000000483e+00 2.299784712146383248e-01
4157 2.367166666666666863e+00 2.354061993739835490e-01
4158 2.362333333333333396e+00 2.318677384806868136e-01
4159 2.345333333333333048e+00 2.470775481803533236e-01
4160 2.378499999999999392e+00 2.281906792818478025e-01
4161 2.326333333333333364e+00 2.402778098908135151e-01
4162 2.368666666666666476e+00 2.153485116769593144e-01
4163 2.367833333333333012e+00 2.203414542964657330e-01
4164 2.391000000000000014e+00 2.202997957329965451e-01
4165 2.421666666666666856e+00 2.293100359613434169e-01
4166 2.386499999999999844e+00 2.214857344290046548e-01
4167 2.400666666666666504e+00 2.072977818751815804e-01
4168 2.362000000000000099e+00 2.043957218512930107e-01
4169 2.381499999999999950e+00 2.145158308066485442e-01
4170 2.363166666666666416e+00 2.140941403353345540e-01
4171 2.358333333333333393e+00 2.022440311805225044e-01
4172 2.333833333333333204e+00 2.088887817671120084e-01
4173 2.335999999999999854e+00 1.987710855342005034e-01
4174 2.340166666666666728e+00 2.071384958946103361e-01
4175 2.353666666666666796e+00 2.301641523718170879e-01
4176 2.384666666666666490e+00 2.187542592177942891e-01
4177 2.390000000000000124e+00 2.384863145386381111e-01
4178 2.389666666666666828e+00 2.214478452099910566e-01
4179 2.421000000000000263e+00 2.197434109744059727e-01
4180 2.402666666666666728e+00 2.204487426776305381e-01
4181 2.386500000000000288e+00 2.199512256539314647e-01
4182 2.402666666666666284e+00 2.340812616102302124e-01
4183 2.408833333333333382e+00 2.060062588944901463e-01
4184 2.414666666666666739e+00 2.113371012632906387e-01
4185 2.369333333333333069e+00 2.047580776681847681e-01
4186 2.383500000000000174e+00 2.147780184800629211e-01
4187 2.369833333333333680e+00 2.228224775050342554e-01
4188 2.388333333333333641e+00 2.015456478025465792e-01
4189 2.411333333333332885e+00 2.328423007896912034e-01
4190 2.421999999999999709e+00 2.441354360004117652e-01
4191 2.418166666666666575e+00 2.449401759916384480e-01
4192 2.405833333333333268e+00 2.316111943977889609e-01
4193 2.426500000000000323e+00 2.314642701008804149e-01
4194 2.466333333333333488e+00 2.287019733027954860e-01
4195 2.450666666666666771e+00 2.388782426568288875e-01
4196 2.424833333333333396e+00 2.332335997171871012e-01
4197 2.436666666666666980e+00 2.469115526151314521e-01
4198 2.434833333333333183e+00 2.563768294985015461e-01
4199 2.418333333333333446e+00 2.446531180020972973e-01
4200 2.427000000000000046e+00 2.314510987468219871e-01
4201 2.395833333333333481e+00 2.466584927324357301e-01
4202 2.376166666666667204e+00 2.370981297862725934e-01
4203 2.399666666666666615e+00 2.607875536680156481e-01
4204 2.374666666666666703e+00 2.463567497515506688e-01
4205 2.353499999999999925e+00 2.479451944370861249e-01
4206 2.343666666666667009e+00 2.524355436615527970e-01
4207 2.346999999999999975e+00 2.559272900215563418e-01
4208 2.354499999999999815e+00 2.334357810809835621e-01
4209 2.386333333333333417e+00 2.228854547204145164e-01
4210 2.383666666666666600e+00 2.435054946524326802e-01
4211 2.385666666666666824e+00 2.360816321466730483e-01
4212 2.410500000000000309e+00 2.220306222623857628e-01
4213 2.386499999999999844e+00 2.026571749422051982e-01
4214 2.425666666666666860e+00 2.210113957175897648e-01
4215 2.388833333333333364e+00 2.151319255024004284e-01
4216 2.389666666666667272e+00 2.349196868277737271e-01
4217 2.369333333333333069e+00 2.235729643100219932e-01
4218 2.357333333333333503e+00 2.412459172558006348e-01
4219 2.360500000000000043e+00 2.326900358368999555e-01
4220 2.344833333333333325e+00 2.127252292234002307e-01
4221 2.381166666666666654e+00 2.031903071652925441e-01
4222 2.351666666666666572e+00 2.203003841559502685e-01
4223 2.367999999999999883e+00 2.228832529474667756e-01
4224 2.318166666666666931e+00 2.074014379928005303e-01
4225 2.315166666666666817e+00 2.082284291438220025e-01
4226 2.372500000000000053e+00 2.121127517252191785e-01
4227 2.335500000000000131e+00 2.021912941855915913e-01
4228 2.368333333333333179e+00 2.092297602937799594e-01
4229 2.358166666666666522e+00 2.074744183249088159e-01
4230 2.360666666666666469e+00 2.204603348887487768e-01
4231 2.382833333333333581e+00 2.207531825197376618e-01
4232 2.394000000000000128e+00 2.188751546734652997e-01
4233 2.395999999999999908e+00 2.259966813915637862e-01
4234 2.333500000000000352e+00 2.043954160716700830e-01
4235 2.353999999999999648e+00 2.284921588734866726e-01
4236 2.345833333333333659e+00 2.175691992941130304e-01
4237 2.353166666666666629e+00 2.115656473725074371e-01
4238 2.349666666666666348e+00 2.203539660872260719e-01
4239 2.378833333333333133e+00 2.231754935603950385e-01
4240 2.355333333333333279e+00 2.024267585883660070e-01
4241 2.399666666666666615e+00 2.011175259873173582e-01
4242 2.377166666666667094e+00 2.001295992138131807e-01
4243 2.392833333333333368e+00 2.230291979722569262e-01
4244 2.332833333333333314e+00 2.160860703858877296e-01
4245 2.348666666666666902e+00 2.044565515738771544e-01
4246 2.333666666666666778e+00 2.026947166261325040e-01
4247 2.348166666666666291e+00 2.030442503312827052e-01
4248 2.341333333333333488e+00 2.062430694682944043e-01
4249 2.352333333333333165e+00 2.117667305035145497e-01
4250 2.396333333333333648e+00 1.965688551495755609e-01
4251 2.351666666666667016e+00 2.164488221095060561e-01
4252 2.369666666666666810e+00 1.959948506504226584e-01
4253 2.356833333333332892e+00 2.053747816211277943e-01
4254 2.376333333333333186e+00 1.960025037632975586e-01
4255 2.380999999999999783e+00 2.048168558601670686e-01
4256 2.390000000000000124e+00 2.084438373599309668e-01
4257 2.394666666666666721e+00 2.150858571034505173e-01
4258 2.373666666666666369e+00 2.035121708982135791e-01
4259 2.362999999999999989e+00 2.090070440067617608e-01
4260 2.345833333333333215e+00 1.849518581004657714e-01
4261 2.341333333333333488e+00 2.150706171711290748e-01
4262 2.352999999999999758e+00 2.018957376689485272e-01
4263 2.372166666666666757e+00 1.867113661758685317e-01
4264 2.369833333333333680e+00 1.825766835342629013e-01
4265 2.358666666666666689e+00 1.974492433606766517e-01
4266 2.379000000000000004e+00 1.881357370505549742e-01
4267 2.398499999999999854e+00 1.784039969034077189e-01
4268 2.345499999999999918e+00 1.835457481574190031e-01
4269 2.376833333333333353e+00 1.869170072320670284e-01
4270 2.386333333333333417e+00 1.807420916767970287e-01
4271 2.376666666666666483e+00 1.989548618079916009e-01
4272 2.358166666666666966e+00 1.627058382935745451e-01
4273 2.384500000000000064e+00 1.694229995537139821e-01
4274 2.376500000000000057e+00 1.697090238548845942e-01
4275 2.441500000000000004e+00 1.828029828956725944e-01
4276 2.380500000000000060e+00 1.852311993758670727e-01
4277 2.398500000000000298e+00 1.826424482120432291e-01
4278 2.355833333333333446e+00 1.883783746533477244e-01
4279 2.376333333333332742e+00 1.816880211710091009e-01
4280 2.400833333333333375e+00 1.783349558597009665e-01
4281 2.414666666666666739e+00 1.583441516771944557e-01
4282 2.374333333333333407e+00 1.833566146833763566e-01
4283 2.386666666666666714e+00 1.817358685728437118e-01
4284 2.357166666666666632e+00 1.689282254993829668e-01
4285 2.349333333333333496e+00 1.629482990035432954e-01
4286 2.335333333333333261e+00 1.685463448739555892e-01
4287 2.368999999999999773e+00 1.633666632660001339e-01
4288 2.348999999999999755e+00 1.588103341165877369e-01
4289 2.402499999999999858e+00 1.748635579212801661e-01
4290 2.400500000000000078e+00 1.737528177229557269e-01
4291 2.334333333333332927e+00 1.511130310335549731e-01
4292 2.385333333333333528e+00 1.635161675096289680e-01
4293 2.369166666666666643e+00 1.583418272575482511e-01
4294 2.358166666666666966e+00 1.502979294354802320e-01
4295 2.358499999999999819e+00 1.438951682456518222e-01
4296 2.366333333333333400e+00 1.497577055458929607e-01
4297 2.425833333333333286e+00 1.657259143999625650e-01
4298 2.379500000000000171e+00 1.721863896415096740e-01
4299 2.369499999999999940e+00 1.513732968525162703e-01
4300 2.435000000000000053e+00 1.588995140192554223e-01
4301 2.397166666666666668e+00 1.542124106308976894e-01
4302 2.399666666666666615e+00 1.763559636812034037e-01
4303 2.426166666666666583e+00 1.693560379572945362e-01
4304 2.409999999999999698e+00 1.586323492299796523e-01
4305 2.406000000000000139e+00 1.359671120365346098e-01
4306 2.410833333333333162e+00 1.580610670782844340e-01
4307 2.391166666666666440e+00 1.533167412520503592e-01
4308 2.400333333333333652e+00 1.502913220431621455e-01
4309 2.387500000000000622e+00 1.476754606109852985e-01
4310 2.382666666666666266e+00 1.474371177950237477e-01
4311 2.370333333333333403e+00 1.578347706141293438e-01
4312 2.362000000000000099e+00 1.602023026606601841e-01
4313 2.379500000000000171e+00 1.556121871119925393e-01
4314 2.387999999999999901e+00 1.478710023410044205e-01
4315 2.384666666666666490e+00 1.698713020473419100e-01
4316 2.406499999999999861e+00 1.721521855800849377e-01
4317 2.392499999999999627e+00 1.626802846075700859e-01
4318 2.385333333333333083e+00 1.705348883605584676e-01
4319 2.366499999999999826e+00 1.716858808017324156e-01
4320 2.378500000000000281e+00 1.687443414689149823e-01
4321 2.351999999999999869e+00 1.832264840148510321e-01
4322 2.323999999999999844e+00 1.588808078753098652e-01
4323 2.375500000000000167e+00 1.856064758807970672e-01
4324 2.366499999999999826e+00 2.100138553630318539e-01
4325 2.369833333333333680e+00 1.939348998256125445e-01
4326 2.349333333333333496e+00 1.962308259092771789e-01
4327 2.369666666666666810e+00 2.117815523739637051e-01
4328 2.343666666666667009e+00 2.032201415360346264e-01
4329 2.312500000000000000e+00 2.021595560717106554e-01
4330 2.333499999999999908e+00 1.999149471928277910e-01
4331 2.344500000000000028e+00 1.979898636574891069e-01
4332 2.365333333333333510e+00 1.939535549596383968e-01
4333 2.329166666666666607e+00 1.855444565875530860e-01
4334 2.310166666666666924e+00 1.933285080815476675e-01
4335 2.306999999999999940e+00 1.757847484219771106e-01
4336 2.288499999999999979e+00 2.005658315311403816e-01
4337 2.355666666666667020e+00 1.941488069993201060e-01
4338 2.345333333333333048e+00 1.858342551048390023e-01
4339 2.323666666666666547e+00 1.920364066563459704e-01
4340 2.358666666666666689e+00 1.763094921921024572e-01
4341 2.283166666666666789e+00 1.900031310658190364e-01
4342 2.279166666666666341e+00 1.858207643980658019e-01
4343 2.337499999999999911e+00 1.729471258313746984e-01
4344 2.320166666666666710e+00 1.630683933995976387e-01
4345 2.310333333333333350e+00 1.567380452054153162e-01
4346 2.284000000000000252e+00 1.628692386207072906e-01
4347 2.273833333333333595e+00 1.807279134602723936e-01
4348 2.298833333333333062e+00 1.713533413522846938e-01
4349 2.278333333333332877e+00 1.788041552255593414e-01
4350 2.297499999999999876e+00 1.880394092855124100e-01
4351 2.285000000000000142e+00 1.810357546023559638e-01
4352 2.270499999999999741e+00 1.767158343530967346e-01
4353 2.324833333333333307e+00 1.948367431504680891e-01
4354 2.328833333333333311e+00 1.872748153956678707e-01
4355 2.328500000000000014e+00 1.896924045219874899e-01
4356 2.326833333333333531e+00 2.020934075381242701e-01
4357 2.328500000000000014e+00 1.764329822403459258e-01
4358 2.337166666666666615e+00 1.839023618763600820e-01
4359 2.295833333333333393e+00 1.706698269021645620e-01
4360 2.319666666666666988e+00 1.803976574537896338e-01
4361 2.334499999999999797e+00 1.733098942485525318e-01
4362 2.305333333333333456e+00 1.685804566679375838e-01
4363 2.335666666666666558e+00 1.772146637189966067e-01
4364 2.342833333333333101e+00 1.752315003180184849e-01
4365 2.342166666666666508e+00 1.855492472314241026e-01
4366 2.314999999999999947e+00 1.748596262402756785e-01
4367 2.356666666666666909e+00 1.896275101154697995e-01
4368 2.397333333333333538e+00 1.803700927825075129e-01
4369 2.351999999999999869e+00 1.704572282617157486e-01
4370 2.318333333333333357e+00 1.879658164351916405e-01
4371 2.322333333333333361e+00 1.822624278138327558e-01
4372 2.340333333333333155e+00 1.875512769390853263e-01
4373 2.364999999999999769e+00 1.830262579825941982e-01
4374 2.393499999999999961e+00 1.690390733923176347e-01
4375 2.354833333333333556e+00 1.730167648695522531e-01
4376 2.391999999999999904e+00 1.793884673612610725e-01
4377 2.352500000000000036e+00 1.897190539836324241e-01
4378 2.379166666666666430e+00 1.752933123948839378e-01
4379 2.355833333333333446e+00 1.768367760686966883e-01
4380 2.344500000000000028e+00 1.760140067027495536e-01
4381 2.328499999999999570e+00 1.802665849975160495e-01
4382 2.355833333333333446e+00 1.709696881299701543e-01
4383 2.334333333333333371e+00 2.155379145129519836e-01
4384 2.370166666666666533e+00 1.888864174674921570e-01
4385 2.380500000000000060e+00 1.869418730217734803e-01
4386 2.377666666666666817e+00 1.881012828042185614e-01
4387 2.322833333333333083e+00 1.847798114072631004e-01
4388 2.360666666666666913e+00 1.942068866307650465e-01
4389 2.341333333333333488e+00 2.040791876081802236e-01
4390 2.359833333333333449e+00 1.942703466630782416e-01
4391 2.325833333333333641e+00 1.954589210417749523e-01
4392 2.378333333333333410e+00 1.684433084101239764e-01
4393 2.394333333333333425e+00 2.075108654004876041e-01
4394 2.397333333333333538e+00 2.032492540189490271e-01
4395 2.333333333333333481e+00 2.178877981728040425e-01
4396 2.306166666666666476e+00 2.047596716840212050e-01
4397 2.309833333333333183e+00 1.926674476147187121e-01
4398 2.307166666666666366e+00 1.838626323987356537e-01
4399 2.336500000000000021e+00 1.947998616814476114e-01
4400 2.302666666666666639e+00 1.904771299580005905e-01
4401 2.338000000000000078e+00 1.881106352950601135e-01
4402 2.319666666666666988e+00 1.854884942024207506e-01
4403 2.333666666666666778e+00 1.724534827241935298e-01
4404 2.323833333333333417e+00 1.849366883657856120e-01
4405 2.359833333333333005e+00 1.905842503500262686e-01
4406 2.299666666666666526e+00 1.731313994672297740e-01
4407 2.285166666666666568e+00 1.887060348600239912e-01
4408 2.246333333333333293e+00 1.808599314796254798e-01
4409 2.269500000000000295e+00 1.790843609401260028e-01
4410 2.298333333333333339e+00 1.831563792480601915e-01
4411 2.315333333333333243e+00 1.833096449342639656e-01
4412 2.277166666666666561e+00 1.873732781651919199e-01
4413 2.292499999999999982e+00 1.907393145397957290e-01
4414 2.261666666666666714e+00 2.089870632182590504e-01
4415 2.337499999999999911e+00 2.005184599426641234e-01
4416 2.298499999999999766e+00 2.027292597968477494e-01
4417 2.292166666666666686e+00 1.853209553220614425e-01
4418 2.342499999999999805e+00 1.820588656329473198e-01
4419 2.335333333333333261e+00 1.810238883356231621e-01
4420 2.338833333333333542e+00 1.874368659141090465e-01
4421 2.326499999999999790e+00 1.811870963641972476e-01
4422 2.315833333333333410e+00 1.954218253287355600e-01
4423 2.308166666666666256e+00 1.888506783247116405e-01
4424 2.300833333333333730e+00 1.764645725644962693e-01
4425 2.290333333333333332e+00 1.899867929133008670e-01
4426 2.275666666666666949e+00 1.731763177719085334e-01
4427 2.312166666666666703e+00 1.845392786654656003e-01
4428 2.325166666666666604e+00 1.991741862829655985e-01
4429 2.284833333333333716e+00 2.045275608521946176e-01
4430 2.286666666666666625e+00 1.789625452227158187e-01
4431 2.313166666666666149e+00 1.837639513474141895e-01
4432 2.313333333333333464e+00 1.865006205927516036e-01
4433 2.317833333333333190e+00 1.894074703247335123e-01
4434 2.320666666666666433e+00 1.947573514040636389e-01
4435 2.299833333333333396e+00 1.811287781089997440e-01
4436 2.274166666666666448e+00 1.820974123720394966e-01
4437 2.285666666666666291e+00 1.868569962218087632e-01
4438 2.294333333333332892e+00 1.879256157021629847e-01
4439 2.321666666666666767e+00 1.973024562930205117e-01
4440 2.306833333333333513e+00 2.004875192384064087e-01
4441 2.330166666666666497e+00 1.973875793495666608e-01
4442 2.321666666666666767e+00 1.943465785461442052e-01
4443 2.287333333333333218e+00 1.678441185986216111e-01
4444 2.323666666666666547e+00 1.892421533184205917e-01
4445 2.329499999999999904e+00 1.877466895698682303e-01
4446 2.305333333333333012e+00 1.842325925240920759e-01
4447 2.311833333333332963e+00 1.792111443500634116e-01
4448 2.377499999999999947e+00 1.868460075986521085e-01
4449 2.350499999999999812e+00 1.943614545119479453e-01
4450 2.372500000000000053e+00 1.888029175268927662e-01
4451 2.356666666666666909e+00 1.754663099456016118e-01
4452 2.342166666666666952e+00 1.832183604134492716e-01
4453 2.362833333333333119e+00 1.914574824669764697e-01
4454 2.342499999999999805e+00 1.908511272635762535e-01
4455 2.368499999999999606e+00 2.012975616676300761e-01
4456 2.350500000000000256e+00 1.997596820070445811e-01
4457 2.387999999999999901e+00 1.838797916514421926e-01
4458 2.415166666666666906e+00 1.849245216397860658e-01
4459 2.390333333333333421e+00 1.881903095076699339e-01
4460 2.329166666666666607e+00 1.982773613830813575e-01
4461 2.391999999999999904e+00 2.071088012508293941e-01
4462 2.344833333333333325e+00 2.006491432917263396e-01
4463 2.400333333333333208e+00 2.090176317212746049e-01
4464 2.372666666666666480e+00 2.054080852388276424e-01
4465 2.377333333333333520e+00 1.884640647542754066e-01
4466 2.331666666666666554e+00 1.803539216014917734e-01
4467 2.349499999999999922e+00 1.673122081618672874e-01
4468 2.334166666666666945e+00 1.605067351765558370e-01
4469 2.371666666666666590e+00 1.776634875679716508e-01
4470 2.352500000000000036e+00 1.770672737815897346e-01
4471 2.363333333333333286e+00 1.914623065117904976e-01
4472 2.384666666666666490e+00 1.731631643320295511e-01
4473 2.406000000000000139e+00 1.781140396238070356e-01
4474 2.434333333333333460e+00 1.864073595749473067e-01
4475 2.391166666666666440e+00 1.635855903506490405e-01
4476 2.424500000000000099e+00 1.777289993845186378e-01
4477 2.407500000000000195e+00 1.679786279395222848e-01
4478 2.380500000000000060e+00 1.499077030857469128e-01
4479 2.362500000000000266e+00 1.538610032897658186e-01
4480 2.429333333333333567e+00 1.677810522123445447e-01
4481 2.425166666666666693e+00 1.738865237680831954e-01
4482 2.399166666666666448e+00 1.725906230017962284e-01
4483 2.391000000000000014e+00 1.795848607823672394e-01
4484 2.448333333333333695e+00 1.783890359527404990e-01
4485 2.431833333333333069e+00 1.857473518080505204e-01
4486 2.402500000000000302e+00 1.668681698560606497e-01
4487 2.379833333333333023e+00 1.592196973902319512e-01
4488 2.457999999999999741e+00 1.766641509254840703e-01
4489 2.441166666666667151e+00 1.807434364363332269e-01
4490 2.460666666666666558e+00 1.747645506049443909e-01
4491 2.470666666666666345e+00 1.710499710394380313e-01
4492 2.439833333333333520e+00 1.977570643023441599e-01
4493 2.421666666666666856e+00 1.815433322418685824e-01
4494 2.420166666666666355e+00 1.876801973610468799e-01
4495 2.436666666666666536e+00 1.709471436612086948e-01
4496 2.419000000000000039e+00 1.754497395584020958e-01
4497 2.421666666666666856e+00 1.824703425927784450e-01
4498 2.431000000000000494e+00 1.779124316435850839e-01
4499 2.409666666666666401e+00 1.704442995798312599e-01
4500 2.409833333333333272e+00 1.864415929791219950e-01
4501 2.422333333333333005e+00 2.010042380242359483e-01
4502 2.439499999999999780e+00 1.941591200250168125e-01
4503 2.424166666666666803e+00 1.922211424182902195e-01
4504 2.405333333333333545e+00 1.896800913038504399e-01
4505 2.412500000000000089e+00 2.118682439106384374e-01
4506 2.411166666666666902e+00 2.182504189466089872e-01
4507 2.377666666666666817e+00 2.172326794868512934e-01
4508 2.340000000000000302e+00 2.308728606349775836e-01
4509 2.363166666666666416e+00 2.068231150667785567e-01
4510 2.330999999999999961e+00 2.357733139173209536e-01
4511 2.326833333333333531e+00 2.237346415171661274e-01
4512 2.340666666666666895e+00 2.125547859659646099e-01
4513 2.337000000000000188e+00 2.095444794999116733e-01
4514 2.334499999999999797e+00 2.116675524915848094e-01
4515 2.353333333333333055e+00 2.067790912848603557e-01
4516 2.342333333333332934e+00 2.116502180835512503e-01
4517 2.360166666666666746e+00 2.207144229122362800e-01
4518 2.369666666666666810e+00 2.274128241603639577e-01
4519 2.374333333333332963e+00 2.271085969636878754e-01
4520 2.370333333333333403e+00 2.219830657538576502e-01
4521 2.352666666666666462e+00 2.164412502616237521e-01
4522 2.388999999999999790e+00 2.257352185390859578e-01
4523 2.342000000000000082e+00 2.494901467660262662e-01
4524 2.394166666666666554e+00 2.349167011548593531e-01
4525 2.417499999999999982e+00 2.374539429026185366e-01
4526 2.361999999999999655e+00 2.206500497268116534e-01
4527 2.376500000000000057e+00 2.577832584426950624e-01
4528 2.395000000000000018e+00 2.472290885438488128e-01
4529 2.356500000000000039e+00 2.225946427926782378e-01
4530 2.357500000000000373e+00 2.269482013832917200e-01
4531 2.347166666666666845e+00 2.439124862034043884e-01
4532 2.355333333333332835e+00 2.283431465855557396e-01
4533 2.343333333333333268e+00 2.432947077410744507e-01
4534 2.385166666666666657e+00 2.388732133099838728e-01
4535 2.370666666666666700e+00 2.370495338140986286e-01
4536 2.388333333333333197e+00 2.434973952252497686e-01
4537 2.323999999999999844e+00 2.389536217204781265e-01
4538 2.346499999999999808e+00 2.232040359551472619e-01
4539 2.362999999999999989e+00 2.272208910583121411e-01
4540 2.344833333333333325e+00 2.278986637212380428e-01
4541 2.360333333333333172e+00 2.223531558712983913e-01
4542 2.381833333333333247e+00 2.139120297727117037e-01
4543 2.371999999999999886e+00 2.252795793872335861e-01
4544 2.346166666666666512e+00 2.337289998489070209e-01
4545 2.322666666666667101e+00 2.227625375779063444e-01
4546 2.312500000000000000e+00 2.214331790355225649e-01
4547 2.327166666666666384e+00 2.247269227636396194e-01
4548 2.342166666666666508e+00 2.206524940900241316e-01
4549 2.319666666666666544e+00 2.364809913275467690e-01
4550 2.319666666666666544e+00 2.150513719849111438e-01
4551 2.314166666666666927e+00 2.083969791669877947e-01
4552 2.319166666666666377e+00 2.087795776340134746e-01
4553 2.334666666666666668e+00 2.213738249440759254e-01
4554 2.321333333333333471e+00 2.097915190885501213e-01
4555 2.330000000000000071e+00 2.291261176247216536e-01
4556 2.309666666666666757e+00 2.286304231076222437e-01
4557 2.331166666666666831e+00 2.235910722560106867e-01
4558 2.282166666666666455e+00 2.215171697216301583e-01
4559 2.272166666666666668e+00 2.176366003566836127e-01
4560 2.311999999999999833e+00 2.162263474540818964e-01
4561 2.271666666666666501e+00 2.170944068406219229e-01
4562 2.303999999999999826e+00 1.994263996789013282e-01
4563 2.348166666666666735e+00 2.027996297206058063e-01
4564 2.315666666666666540e+00 2.133077675653273775e-01
4565 2.291833333333333389e+00 2.136641207163277600e-01
4566 2.293000000000000149e+00 1.990381035547381383e-01
4567 2.300333333333333563e+00 2.180009768921367386e-01
4568 2.326833333333333531e+00 2.261088008344982747e-01
4569 2.329166666666666607e+00 2.249707902850533736e-01
4570 2.312666666666666870e+00 2.076049489169630446e-01
4571 2.321333333333333471e+00 2.005906094327264133e-01
4572 2.366166666666666529e+00 2.031119582707837379e-01
4573 2.334999999999999964e+00 2.170860044621332752e-01
4574 2.358666666666666689e+00 2.234169826762240074e-01
4575 2.346499999999999808e+00 2.255093925119553422e-01
4576 2.343166666666666842e+00 2.184118709465453501e-01
4577 2.316833333333333300e+00 2.063966538093670311e-01
4578 2.333000000000000185e+00 2.073850417835278459e-01
4579 2.299499999999999655e+00 2.181983997802611208e-01
4580 2.296499999999999986e+00 2.035770056323213950e-01
4581 2.339166666666666838e+00 2.261304216433352998e-01
4582 2.346333333333333382e+00 2.065971209150078425e-01
4583 2.295833333333333393e+00 1.803121393378510073e-01
4584 2.281333333333333435e+00 2.035823156839986214e-01
4585 2.275666666666666504e+00 1.917226971242387834e-01
4586 2.308999999999999719e+00 1.895689554987548542e-01
4587 2.316500000000000004e+00 1.932170267974446798e-01
4588 2.306833333333333513e+00 1.976477529830766300e-01
4589 2.321833333333333638e+00 1.804237938032852151e-01
4590 2.334666666666666668e+00 1.876199863001254409e-01
4591 2.303833333333333400e+00 1.937212224745575861e-01
4592 2.311166666666666814e+00 2.123498707148007980e-01
4593 2.312500000000000000e+00 2.002384342616460589e-01
4594 2.321833333333333194e+00 2.048304741686357844e-01
4595 2.346666666666667123e+00 2.136792334664621151e-01
4596 2.341833333333333211e+00 1.927157400979004065e-01
4597 2.322500000000000231e+00 2.107172605385920494e-01
4598 2.313000000000000167e+00 2.179858558102643062e-01
4599 2.335333333333333261e+00 2.148090452609617840e-01
4600 2.319500000000000117e+00 2.187084246205436289e-01
4601 2.328666666666666885e+00 2.154249890934799017e-01
4602 2.330000000000000071e+00 2.029900107011289589e-01
4603 2.375999999999999890e+00 2.046062614443219518e-01
4604 2.366333333333333400e+00 2.068392648446650273e-01
4605 2.376833333333333353e+00 2.128634691098533205e-01
4606 2.376166666666666760e+00 2.098721061168585256e-01
4607 2.363999999999999879e+00 1.998823264934757871e-01
4608 2.343333333333333268e+00 2.017177162200609608e-01
4609 2.353499999999999925e+00 2.168311875374225040e-01
4610 2.360333333333333172e+00 2.266616012505900668e-01
4611 2.392833333333333368e+00 2.295331514021288211e-01
4612 2.381666666666666377e+00 2.206331377682905770e-01
4613 2.347999999999999865e+00 1.961052721825137235e-01
4614 2.365833333333333233e+00 2.156936377605292166e-01
4615 2.351666666666666572e+00 2.120413569024614808e-01
4616 2.350333333333333385e+00 1.998237649456066356e-01
4617 2.340500000000000025e+00 2.188668735403632160e-01
4618 2.338666666666667115e+00 2.302289520680889101e-01
4619 2.352500000000000036e+00 2.046225183111575752e-01
4620 2.330999999999999961e+00 2.103787589615982168e-01
4621 2.331500000000000128e+00 2.026697847896096472e-01
4622 2.337333333333333485e+00 1.881576860370440252e-01
4623 2.359166666666666412e+00 1.984795562753485787e-01
4624 2.353666666666666796e+00 1.836886959968877520e-01
4625 2.412499999999999645e+00 1.918808585786734855e-01
4626 2.353333333333333055e+00 1.902922703321081876e-01
4627 2.358000000000000096e+00 2.080084132913858908e-01
4628 2.369166666666667087e+00 1.949859562844158678e-01
4629 2.342499999999999805e+00 2.023298668017156909e-01
4630 2.400166666666666782e+00 2.170515065174196678e-01
4631 2.333833333333333204e+00 2.105812612570088505e-01
4632 2.335166666666666835e+00 2.054309043972729620e-01
4633 2.343333333333333268e+00 1.970036190680920507e-01
4634 2.313333333333333020e+00 2.083939467379919974e-01
4635 2.322666666666666657e+00 1.891473068899044985e-01
4636 2.293500000000000316e+00 1.953655761216221698e-01
4637 2.295499999999999652e+00 1.880275910604611300e-01
4638 2.303666666666666529e+00 2.144169959404994830e-01
4639 2.271500000000000075e+00 2.094273607827890071e-01
4640 2.270333333333333314e+00 1.950275858930199391e-01
4641 2.279833333333333378e+00 1.975894195135551867e-01
4642 2.315833333333333410e+00 1.799279819919728518e-01
4643 2.279833333333333822e+00 1.747452775815044601e-01
4644 2.273000000000000131e+00 1.843357444085836350e-01
4645 2.266666666666666607e+00 1.768437267864023110e-01
4646 2.284166666666666679e+00 1.841930473815548419e-01
4647 2.315666666666666540e+00 1.894962131938651984e-01
4648 2.313166666666666149e+00 1.721087215600564380e-01
4649 2.316666666666666874e+00 1.963644099155482936e-01
4650 2.300833333333333286e+00 2.078537702684625788e-01
4651 2.320666666666667322e+00 1.917208136076268277e-01
4652 2.328666666666666440e+00 1.954669148853964145e-01
4653 2.309499999999999886e+00 1.905003280837069823e-01
4654 2.267666666666666497e+00 1.944075996837953402e-01
4655 2.346500000000000252e+00 1.749894838110120088e-01
4656 2.304666666666666419e+00 1.809618846710646933e-01
4657 2.317333333333333467e+00 1.982611446589611082e-01
4658 2.302999999999999936e+00 1.858842232262987448e-01
4659 2.317500000000000338e+00 2.122431454200059964e-01
4660 2.289833333333333165e+00 1.984025672810301455e-01
4661 2.289666666666666739e+00 1.988202240253277020e-01
4662 2.291500000000000092e+00 1.876469424211330284e-01
4663 2.293499999999999872e+00 2.074356325867536821e-01
4664 2.318500000000000227e+00 2.176319204018054565e-01
4665 2.337166666666666615e+00 2.211537193731830664e-01
4666 2.264333333333333087e+00 1.933016736529641344e-01
4667 2.291333333333333666e+00 2.081525437785507748e-01
4668 2.306499999999999773e+00 1.959684994527890189e-01
4669 2.284499999999999975e+00 1.976979668866403195e-01
4670 2.314333333333333353e+00 1.966656308823948318e-01
4671 2.310499999999999776e+00 1.882130515606656451e-01
4672 2.302833333333333510e+00 1.938065210270093208e-01
4673 2.294166666666666465e+00 2.013641555693270746e-01
4674 2.278333333333333321e+00 1.906476777646059495e-01
4675 2.259999999999999787e+00 1.868180933421599854e-01
4676 2.290666666666666629e+00 1.867967800499704401e-01
4677 2.268499999999999961e+00 1.905717639689107068e-01
4678 2.319499999999999673e+00 1.824303139405413221e-01
4679 2.257333333333333858e+00 1.878839279192618117e-01
4680 2.285333333333333439e+00 1.880937512499000208e-01
4681 2.314500000000000224e+00 1.920271609839492577e-01
4682 2.327833333333333421e+00 1.899020824686394326e-01
4683 2.328833333333333311e+00 1.972330004879545295e-01
4684 2.328166666666666718e+00 1.885422759351727540e-01
4685 2.353333333333333055e+00 1.880683484898607316e-01
4686 2.353000000000000203e+00 1.923606277571143497e-01
4687 2.341499999999999915e+00 1.907693124052072531e-01
4688 2.306333333333333346e+00 2.139550402754262226e-01
4689 2.331166666666666831e+00 1.932595285370694860e-01
4690 2.361333333333333062e+00 1.964190060201047028e-01
4691 2.394000000000000128e+00 2.042695659063178959e-01
4692 2.375500000000000167e+00 2.042447809750730647e-01
4693 2.336499999999999577e+00 1.989656237756774748e-01
4694 2.321333333333333471e+00 2.092665321581104743e-01
4695 2.318333333333333357e+00 2.027014315942795020e-01
4696 2.369833333333333236e+00 1.796773986693724068e-01
4697 2.365499999999999936e+00 1.855248935078823991e-01
4698 2.365333333333333510e+00 1.922651044011116639e-01
4699 2.355333333333333723e+00 1.964843316720002453e-01
4700 2.310166666666666924e+00 2.074626360826700433e-01
4701 2.295833333333332948e+00 2.049949073441509617e-01
4702 2.337333333333333485e+00 2.014747939385783670e-01
4703 2.350166666666666515e+00 1.976959529550740280e-01
4704 2.332833333333333314e+00 2.008674821128855481e-01
4705 2.345666666666666345e+00 2.004116134729093668e-01
4706 2.323833333333333417e+00 2.197105945792564297e-01
4707 2.332166666666666277e+00 2.038829207422004075e-01
4708 2.300833333333333730e+00 2.081163425515571153e-01
4709 2.287333333333333218e+00 2.058975833146538537e-01
4710 2.329166666666666607e+00 2.174279467709637759e-01
4711 2.322999999999999954e+00 2.291240566447210747e-01
4712 2.355833333333333446e+00 2.161189765778032124e-01
4713 2.343333333333333712e+00 2.145544047382681729e-01
4714 2.290000000000000036e+00 2.157932395192727615e-01
4715 2.326166666666666938e+00 2.071598170852996523e-01
4716 2.336000000000000298e+00 2.357460969395299144e-01
4717 2.309333333333333016e+00 2.204600828906406740e-01
4718 2.257499999999999840e+00 2.169995839729755016e-01
4719 2.296833333333333727e+00 2.287251403208987455e-01
4720 2.344500000000000028e+00 2.067327515309453079e-01
4721 2.355333333333333723e+00 2.040874903165397769e-01
4722 2.323833333333333417e+00 2.197926316461175644e-01
4723 2.309166666666666590e+00 2.166224848115401447e-01
4724 2.345499999999999918e+00 2.051526193403882536e-01
4725 2.290999999999999925e+00 2.126867806580058362e-01
4726 2.310333333333333350e+00 2.220670152437305978e-01
4727 2.329833333333333201e+00 2.201079806552868889e-01
4728 2.383166666666666433e+00 2.021667926169800900e-01
4729 2.358166666666666522e+00 2.153231959258075923e-01
4730 2.296333333333333115e+00 2.280658611827668103e-01
4731 2.305666666666666753e+00 2.189031580233428143e-01
4732 2.323833333333333417e+00 2.148616372183460577e-01
4733 2.363833333333333453e+00 2.218790231768788257e-01
4734 2.373833333333333240e+00 2.249447360114462668e-01
4735 2.399666666666666615e+00 2.219333817295764955e-01
4736 2.371666666666666590e+00 2.312034537740235429e-01
4737 2.320833333333333304e+00 2.238820890889104132e-01
4738 2.387166666666666881e+00 2.243557958871313929e-01
4739 2.371666666666666590e+00 2.357944805058783955e-01
4740 2.382666666666666710e+00 1.944153152784389438e-01
4741 2.349333333333333051e+00 2.132206299517873660e-01
4742 2.346500000000000252e+00 2.092788875586302222e-01
4743 2.346000000000000085e+00 2.225623508143279861e-01
4744 2.328500000000000014e+00 2.343272581004798572e-01
4745 2.332500000000000018e+00 2.365057845193455910e-01
4746 2.338666666666666671e+00 2.225251130230606889e-01
4747 2.356666666666666909e+00 2.150350961880236611e-01
4748 2.319666666666666988e+00 2.349693439421249308e-01
4749 2.343500000000000139e+00 2.092066694815334360e-01
4750 2.356833333333333780e+00 2.146809540621548718e-01
4751 2.374000000000000110e+00 2.088170384704168825e-01
4752 2.360166666666666746e+00 2.095897337215768264e-01
4753 2.381833333333333247e+00 1.970859114231189591e-01
4754 2.386166666666666547e+00 2.197894720796177148e-01
4755 2.366999999999999549e+00 2.049692388844943369e-01
4756 2.378833333333333133e+00 2.102225562306484774e-01
4757 2.327166666666666828e+00 1.923640092040011518e-01
4758 2.295333333333333226e+00 2.170764927478415485e-01
4759 2.358166666666666522e+00 2.221950365315554787e-01
4760 2.353333333333333055e+00 2.093746862905333517e-01
4761 2.351500000000000146e+00 2.087298559808294374e-01
4762 2.363666666666666583e+00 1.993330081751343019e-01
4763 2.370999999999999996e+00 1.930269123435612855e-01
4764 2.363499999999999712e+00 1.930522022090858936e-01
4765 2.351833333333332998e+00 2.039103039010953244e-01
4766 2.370833333333333126e+00 1.973207226638717671e-01
4767 2.429666666666666863e+00 2.011983082912460197e-01
4768 2.432333333333333680e+00 2.003962278790400453e-01
4769 2.352166666666666739e+00 1.966439840968482455e-01
4770 2.414166666666667016e+00 2.072515134198417708e-01
4771 2.366499999999999826e+00 2.207512111455387782e-01
4772 2.371666666666666590e+00 2.157540609462886838e-01
4773 2.401499999999999968e+00 2.050114834182059920e-01
4774 2.438000000000000167e+00 2.055015544683029549e-01
4775 2.443999999999999950e+00 1.917327422336739529e-01
4776 2.393499999999999961e+00 2.061631972222222331e-01
4777 2.412833333333333385e+00 2.036742247188259858e-01
4778 2.380833333333333357e+00 2.023412157534707212e-01
4779 2.372999999999999776e+00 2.113243951842758983e-01
4780 2.342666666666666675e+00 2.049254155197103022e-01
4781 2.389833333333333254e+00 1.985818354491930560e-01
4782 2.391666666666667052e+00 1.897169919565378504e-01
4783 2.363499999999999712e+00 2.175213591044949657e-01
4784 2.367333333333333290e+00 2.154301467950764104e-01
4785 2.336833333333333318e+00 1.957849467409851496e-01
4786 2.377166666666666650e+00 2.031903071652925441e-01
4787 2.329833333333333201e+00 1.995452352874553803e-01
4788 2.344166666666666732e+00 1.938791743825500347e-01
4789 2.338999999999999968e+00 2.172085531362785982e-01
4790 2.358833333333333560e+00 2.138483908269109834e-01
4791 2.294000000000000039e+00 2.125072547781212962e-01
4792 2.342000000000000082e+00 2.226555635954332035e-01
4793 2.350666666666666682e+00 2.063748836282957300e-01
4794 2.346333333333333382e+00 2.114832100856901820e-01
4795 2.358833333333333560e+00 2.341858730755298490e-01
4796 2.333666666666666778e+00 2.086659566903079910e-01
4797 2.376833333333333353e+00 2.035916960578297297e-01
4798 2.376666666666666483e+00 2.196672567855840197e-01
4799 2.336833333333333318e+00 2.092557468567891044e-01
4800 2.365833333333333233e+00 1.933187374758568444e-01
4801 2.384166666666666767e+00 2.116958531933472998e-01
4802 2.372333333333333183e+00 2.064488996050793945e-01
4803 2.353666666666666796e+00 2.090994801346779952e-01
4804 2.373166666666666647e+00 2.048649171021218462e-01
4805 2.393666666666666831e+00 1.915037955334142061e-01
4806 2.415666666666666629e+00 1.990129346252351994e-01
4807 2.387333333333332863e+00 1.916260343404231903e-01
4808 2.323500000000000121e+00 2.029869659198179632e-01
4809 2.362833333333333119e+00 1.936576900769136356e-01
4810 2.350500000000000256e+00 1.906685241751011062e-01
4811 2.342499999999999805e+00 1.884889843524608366e-01
4812 2.381333333333333524e+00 1.876988821766671367e-01
4813 2.360833333333333339e+00 1.941808173193604325e-01
4814 2.330333333333333368e+00 1.698068619649111544e-01
4815 2.337499999999999911e+00 1.939727572510004938e-01
4816 2.349500000000000366e+00 1.797732754208910821e-01
4817 2.359333333333333282e+00 1.846034288032753490e-01
4818 2.374666666666666703e+00 1.863328364135691528e-01
4819 2.373499999999999943e+00 1.943774606846746245e-01
4820 2.398000000000000131e+00 1.835958726236634475e-01
4821 2.365833333333333233e+00 1.891786951633394331e-01
4822 2.343500000000000139e+00 1.807717637120232201e-01
4823 2.358499999999999819e+00 1.798996247911596180e-01
4824 2.391000000000000014e+00 2.067755089731642126e-01
4825 2.343333333333333268e+00 1.916179165055447442e-01
4826 2.374999999999999556e+00 1.758160339041288378e-01
4827 2.369500000000000384e+00 1.912293198695686203e-01
4828 2.369000000000000217e+00 1.889476705922098210e-01
4829 2.351333333333333719e+00 1.829411967859658761e-01
4830 2.328666666666666440e+00 1.803768688463541214e-01
4831 2.338166666666666504e+00 1.806049120573946787e-01
4832 2.319999999999999840e+00 1.848201828805501878e-01
4833 2.327833333333333421e+00 1.723625727397960772e-01
4834 2.334500000000000242e+00 1.895640832717703506e-01
4835 2.319166666666666377e+00 1.664529323974309194e-01
4836 2.302499999999999769e+00 1.840348321499070128e-01
4837 2.333500000000000352e+00 1.815444160529318673e-01
4838 2.308000000000000274e+00 1.830684450022874721e-01
4839 2.327166666666666384e+00 1.937074565000111159e-01
4840 2.316166666666666263e+00 1.979947272960495830e-01
4841 2.339500000000000135e+00 1.953802204818992361e-01
4842 2.308166666666666700e+00 1.816167235120688117e-01
4843 2.300666666666666416e+00 1.898383327797434350e-01
4844 2.289499999999999869e+00 1.731420017724693838e-01
4845 2.306000000000000494e+00 1.752978417817325496e-01
4846 2.283166666666666789e+00 1.875801186851259461e-01
4847 2.301666666666666305e+00 1.895639245254262251e-01
4848 2.264333333333333531e+00 1.912824651699195633e-01
4849 2.304666666666666419e+00 1.617032032024287025e-01
4850 2.324333333333333584e+00 1.817661297544895527e-01
4851 2.300499999999999989e+00 1.675590691865607995e-01
4852 2.271833333333332927e+00 1.681161002050313436e-01
4853 2.297833333333333172e+00 1.725025630512754538e-01
4854 2.262333333333333307e+00 1.738830492452177467e-01
4855 2.259500000000000508e+00 1.902581214502492568e-01
4856 2.266166666666666885e+00 1.888874468899206238e-01
4857 2.240833333333333233e+00 1.978598573438992148e-01
4858 2.260333333333333528e+00 1.847487282570372535e-01
4859 2.263000000000000345e+00 1.740485245237341771e-01
4860 2.300666666666666860e+00 1.696540052031825507e-01
4861 2.253333333333333410e+00 1.786720563034514264e-01
4862 2.299499999999999655e+00 1.925108582796190015e-01
4863 2.263166666666666327e+00 2.038904140118557029e-01
4864 2.267500000000000515e+00 1.852907250182204701e-01
4865 2.296333333333333560e+00 2.112320559988030977e-01
4866 2.295500000000000096e+00 2.134979508098379664e-01
4867 2.279333333333333211e+00 1.938663151456388178e-01
4868 2.259666666666666490e+00 1.983068142868333050e-01
4869 2.283333333333333659e+00 1.918462443767963987e-01
4870 2.250333333333333297e+00 1.794396628189894038e-01
4871 2.263833333333332920e+00 1.751241490845639737e-01
4872 2.250000000000000000e+00 1.734155253846795808e-01
4873 2.334999999999999964e+00 1.866833325893521300e-01
4874 2.336500000000000021e+00 1.757782299123276104e-01
4875 2.332833333333333758e+00 1.876072162593768744e-01
4876 2.336666666666666448e+00 1.828804507301402815e-01
4877 2.334333333333333371e+00 1.920625862499957537e-01
4878 2.336666666666666448e+00 1.761657468702992890e-01
4879 2.296666666666666856e+00 1.737926073524716231e-01
4880 2.354166666666666963e+00 1.788285051641915202e-01
4881 2.350833333333333552e+00 1.488267853480583769e-01
4882 2.316833333333333300e+00 1.596161048451124331e-01
4883 2.346999999999999975e+00 1.680757104534871260e-01
4884 2.344166666666666732e+00 1.590130002838109347e-01
4885 2.336666666666666448e+00 1.717748310800875089e-01
4886 2.358333333333333393e+00 1.589323172972743614e-01
4887 2.364833333333333343e+00 1.688787231955172774e-01
4888 2.357166666666666632e+00 1.558370617498123223e-01
4889 2.314166666666666483e+00 1.694909726646667836e-01
4890 2.320833333333333304e+00 1.545019627107742932e-01
4891 2.304333333333333123e+00 1.616114453225985792e-01
4892 2.348666666666666902e+00 1.663030477883784830e-01
4893 2.352999999999999758e+00 1.480277751714934864e-01
4894 2.393166666666666220e+00 1.463258192198846896e-01
4895 2.340833333333333321e+00 1.528954647729884597e-01
4896 2.379666666666666597e+00 1.539582675537372602e-01
4897 2.368666666666666476e+00 1.555489681144863190e-01
4898 2.364166666666666750e+00 1.445518777822355772e-01
4899 2.346333333333333382e+00 1.470758811458044990e-01
4900 2.363333333333332842e+00 1.744567228516807622e-01
4901 2.352333333333333609e+00 1.784897548673105017e-01
4902 2.346166666666666512e+00 1.667068979221160707e-01
4903 2.316833333333333744e+00 1.828992461965310012e-01
4904 2.296166666666666689e+00 1.779341976790962676e-01
4905 2.302000000000000046e+00 1.918677206364380328e-01
4906 2.348666666666666902e+00 2.009801906582761588e-01
4907 2.350666666666666682e+00 1.798069437953858096e-01
4908 2.369333333333333069e+00 1.823421184152146102e-01
4909 2.356500000000000039e+00 1.900094661384591210e-01
4910 2.363166666666666860e+00 1.741232667883216567e-01
4911 2.369166666666666643e+00 1.850766232712318937e-01
4912 2.351999999999999869e+00 1.775379458657281861e-01
4913 2.350166666666666959e+00 2.045598821136988266e-01
4914 2.328666666666666440e+00 2.000925711690392517e-01
4915 2.392000000000000348e+00 1.859054419142520120e-01
4916 2.325833333333333197e+00 1.946186322966972360e-01
4917 2.334333333333333371e+00 1.913615929575714636e-01
4918 2.327999999999999847e+00 1.885943618810841660e-01
4919 2.315999999999999837e+00 1.824216726890384166e-01
4920 2.301166666666666583e+00 2.028271591318122347e-01
4921 2.343000000000000416e+00 1.922310531047931037e-01
4922 2.327500000000000124e+00 1.983197124174329862e-01
4923 2.360666666666666469e+00 1.864075085914171648e-01
4924 2.346333333333333382e+00 1.827592020280399965e-01
4925 2.288833333333333275e+00 2.010207861925763506e-01
4926 2.334333333333333371e+00 1.932155771651428156e-01
4927 2.379000000000000004e+00 2.091646082236029991e-01
4928 2.343500000000000139e+00 1.973383656452935009e-01
4929 2.344666666666666899e+00 2.194833158258867323e-01
4930 2.305000000000000160e+00 2.166799995897688569e-01
4931 2.335333333333333261e+00 2.063697688167563660e-01
4932 2.351666666666667016e+00 2.261525624030855663e-01
4933 2.342000000000000082e+00 2.021459868510873670e-01
4934 2.329499999999999904e+00 2.042069688113290205e-01
4935 2.350166666666666959e+00 2.199812386781435647e-01
4936 2.374166666666666536e+00 1.960262761109487772e-01
4937 2.372833333333333350e+00 2.253264812403286133e-01
4938 2.329333333333333034e+00 2.188936406703629045e-01
4939 2.324833333333333307e+00 2.081737277514286444e-01
4940 2.371166666666666867e+00 2.093069803829701314e-01
4941 2.397499999999999964e+00 2.064654598500948179e-01
4942 2.381166666666666654e+00 2.052369114336278777e-01
4943 2.414000000000000146e+00 2.098970647192994476e-01
4944 2.368666666666666920e+00 2.156520688860063262e-01
4945 2.418499999999999872e+00 2.263652100772849673e-01
4946 2.384166666666666767e+00 2.119746337899192368e-01
4947 2.335999999999999854e+00 2.139754658833578072e-01
4948 2.341333333333333488e+00 1.994352675078455428e-01
4949 2.360666666666666469e+00 2.212017262674586260e-01
4950 2.371833333333333460e+00 2.180386582271168772e-01
4951 2.370833333333333126e+00 2.049043701972360076e-01
4952 2.339166666666666838e+00 2.167153043699225345e-01
4953 2.313833333333333186e+00 2.222819051798197165e-01
4954 2.309500000000000330e+00 2.114796746209379741e-01
4955 2.326166666666666938e+00 2.150793673490306035e-01
4956 2.335333333333333261e+00 2.216147391140593781e-01
4957 2.304666666666666863e+00 2.228486864153276792e-01
4958 2.343500000000000139e+00 2.336256205033077349e-01
4959 2.355166666666666853e+00 2.062687589673384003e-01
4960 2.342000000000000082e+00 2.112448552956708303e-01
4961 2.397666666666666391e+00 2.071760746947532150e-01
4962 2.368500000000000050e+00 2.074553164740140510e-01
4963 2.316000000000000281e+00 2.062676255095145517e-01
4964 2.327833333333333865e+00 2.051110020163427750e-01
4965 2.315333333333333243e+00 1.916521250522337516e-01
4966 2.283666666666666956e+00 1.849624085931857731e-01
4967 2.305833333333333179e+00 1.858992284764736658e-01
4968 2.328166666666666718e+00 1.979435127991298060e-01
4969 2.337499999999999911e+00 1.868584951834468544e-01
4970 2.386166666666666547e+00 1.965292481295605187e-01
4971 2.365833333333333233e+00 1.809512544346721930e-01
4972 2.342166666666666508e+00 1.914590784050307637e-01
4973 2.326166666666666938e+00 1.708234007952636191e-01
4974 2.329833333333333201e+00 1.702683203826417246e-01
4975 2.295999999999999819e+00 1.595220291300790405e-01
4976 2.321666666666666767e+00 1.928546756651907945e-01
4977 2.302833333333333510e+00 1.691661603714372519e-01
4978 2.335833333333333428e+00 1.536177464912080459e-01
4979 2.357333333333333503e+00 1.721865375216765082e-01
4980 2.343999999999999861e+00 1.708483733216874245e-01
4981 2.349500000000000366e+00 1.897203717170205528e-01
4982 2.353833333333333666e+00 1.875195421914838678e-01
4983 2.369333333333333513e+00 1.738410299776887991e-01
4984 2.386166666666666991e+00 1.806650394555667505e-01
4985 2.359166666666666412e+00 1.723293707904634542e-01
4986 2.350666666666666682e+00 1.542355101544148066e-01
4987 2.409666666666666845e+00 1.675167763848456615e-01
4988 2.363166666666666860e+00 1.598121148005902659e-01
4989 2.400666666666666504e+00 1.694403642495997120e-01
4990 2.377333333333333076e+00 1.816166088015978008e-01
4991 2.420999999999999819e+00 1.812772584866740866e-01
4992 2.375000000000000000e+00 1.691427733536901012e-01
4993 2.418666666666666742e+00 1.559288774243399456e-01
4994 2.434833333333333627e+00 1.579735239185961204e-01
4995 2.411500000000000199e+00 1.740026739896705366e-01
4996 2.438000000000000167e+00 1.715392731190797104e-01
4997 2.466166666666666174e+00 1.836572013088313693e-01
4998 2.423999999999999932e+00 1.853417264286581490e-01
4999 2.363166666666666860e+00 1.963154231596956623e-01
5000 2.400666666666666504e+00 1.959907405220215615e-01
5001 2.394833333333333147e+00 1.839919105508395492e-01
5002 2.446666666666666767e+00 1.809170569113965066e-01
5003 2.377666666666666373e+00 1.801340036174715886e-01
5004 2.418333333333333446e+00 1.864420771932885079e-01
5005 2.422833333333333172e+00 1.852843785264314536e-01
5006 2.419666666666666632e+00 1.835552697065302163e-01
5007 2.393000000000000238e+00 1.868622487288430778e-01
5008 2.402666666666666728e+00 1.823774575901228323e-01
5009 2.426833333333333176e+00 1.765454641896130605e-01
5010 2.424833333333333396e+00 1.844411102442949091e-01
5011 2.431999999999999940e+00 1.920983544379747665e-01
5012 2.417833333333333279e+00 1.897213478099257222e-01
5013 2.355500000000000149e+00 1.817166215720388001e-01
5014 2.414833333333332721e+00 2.022080085053599152e-01
5015 2.421833333333333282e+00 1.801856167441826806e-01
5016 2.377000000000000224e+00 1.889954438016371308e-01
5017 2.372666666666666924e+00 2.018989938154812092e-01
5018 2.359833333333333005e+00 1.970983139714045373e-01
5019 2.418499999999999872e+00 1.900071270593114980e-01
5020 2.400166666666666782e+00 1.857563243527311503e-01
5021 2.409499999999999975e+00 1.793419685033781075e-01
5022 2.412999999999999812e+00 2.012288636243706741e-01
5023 2.368833333333333346e+00 2.047794771437295991e-01
5024 2.404833333333333378e+00 2.003174448312071421e-01
5025 2.380500000000000060e+00 1.774011070365057730e-01
5026 2.387666666666666604e+00 1.632812275163904592e-01
5027 2.433333333333333126e+00 1.993200478664438613e-01
5028 2.401999999999999691e+00 1.951759889603910392e-01
5029 2.398999999999999577e+00 1.919402395423001617e-01
5030 2.369666666666666366e+00 1.866515866924651212e-01
5031 2.357666666666666799e+00 1.748905477826166177e-01
5032 2.384166666666666767e+00 1.718942531304035737e-01
5033 2.396500000000000075e+00 2.018778164578213519e-01
5034 2.413166666666666682e+00 1.879829213085691675e-01
5035 2.372333333333333183e+00 1.872787089201941868e-01
5036 2.414166666666666572e+00 1.834983222246439893e-01
5037 2.396333333333333204e+00 1.859914374771452217e-01
5038 2.379666666666666597e+00 1.900078458419059146e-01
5039 2.347333333333333272e+00 1.865094079644758485e-01
5040 2.374000000000000110e+00 2.093008201926913892e-01
5041 2.352833333333333332e+00 2.134813830897812070e-01
5042 2.355500000000000149e+00 1.944620428544119040e-01
5043 2.338666666666666671e+00 2.014885806891997255e-01
5044 2.340166666666666284e+00 1.764872385482031403e-01
5045 2.379999999999999893e+00 1.788810902371865130e-01
5046 2.366666666666666696e+00 1.826425876262565695e-01
5047 2.415666666666666629e+00 1.859747095510370651e-01
5048 2.403499999999999748e+00 2.002560513720150204e-01
5049 2.378166666666666540e+00 1.863469608413692857e-01
5050 2.384999999999999787e+00 1.835807421514819848e-01
5051 2.431999999999999940e+00 1.826683394083994938e-01
5052 2.390833333333333144e+00 1.627765026495372747e-01
5053 2.416166666666666352e+00 1.774639895657499078e-01
5054 2.381833333333333247e+00 1.744055644924379644e-01
5055 2.446833333333333638e+00 1.835546265445955061e-01
5056 2.386833333333333140e+00 1.763834863564592847e-01
5057 2.396999999999999797e+00 1.796805807846555136e-01
5058 2.412333333333333218e+00 1.576583272401053948e-01
5059 2.379333333333333300e+00 1.776048464470535992e-01
5060 2.431999999999999940e+00 1.748145048647597732e-01
5061 2.427499999999999769e+00 1.613128000018735908e-01
5062 2.375666666666666593e+00 1.704420179459321949e-01
5063 2.397666666666666391e+00 1.687556857752695316e-01
5064 2.392833333333333368e+00 1.747066456579057514e-01
5065 2.366333333333333400e+00 1.863180772923710427e-01
5066 2.354000000000000092e+00 1.944849322926814617e-01
5067 2.395833333333333481e+00 2.009273523588213095e-01
5068 2.381833333333333247e+00 1.730331401570017191e-01
5069 2.417833333333333279e+00 1.713810596086761118e-01
5070 2.403666666666666618e+00 1.791031153439993640e-01
5071 2.382500000000000284e+00 1.742585483316863859e-01
5072 2.416500000000000536e+00 1.818510914029510817e-01
5073 2.444666666666666988e+00 1.755419650154386169e-01
5074 2.437000000000000277e+00 1.894905450587619222e-01
5075 2.457666666666666444e+00 1.757334892934732384e-01
5076 2.450166666666666604e+00 1.642400710116929397e-01
5077 2.430333333333333456e+00 1.807685239726741500e-01
5078 2.470166666666666622e+00 1.815338071769227180e-01
5079 2.500166666666666426e+00 1.845185050440841523e-01
5080 2.488833333333333453e+00 1.860466513578825642e-01
5081 2.468166666666666842e+00 2.079838958331291787e-01
5082 2.495166666666666533e+00 1.845385260388534288e-01
5083 2.446833333333333194e+00 1.934437065210253825e-01
5084 2.460166666666666835e+00 1.802480415468681041e-01
5085 2.433000000000000274e+00 1.858044073152673725e-01
5086 2.452166666666666828e+00 1.817882493248466069e-01
5087 2.440333333333333687e+00 1.620861682128550418e-01
5088 2.401833333333333709e+00 1.785026325150831372e-01
5089 2.387500000000000178e+00 1.706120925113783493e-01
5090 2.377333333333333520e+00 1.803717868223339849e-01
5091 2.410666666666666291e+00 1.914237107493140244e-01
5092 2.419000000000000039e+00 1.887087703314289655e-01
5093 2.387666666666666604e+00 2.050139110004579879e-01
5094 2.398166666666666558e+00 1.861500912744377123e-01
5095 2.442500000000000338e+00 1.853748080091910111e-01
5096 2.390666666666666718e+00 1.913549155462270779e-01
5097 2.388166666666666327e+00 1.944998452822387647e-01
5098 2.418166666666666575e+00 1.885664363717094172e-01
5099 2.401666666666666838e+00 1.919158766327155596e-01
5100 2.411166666666666902e+00 1.895485010736282505e-01
5101 2.370833333333333126e+00 1.887631403323968560e-01
5102 2.374499999999999833e+00 1.881348142511994892e-01
5103 2.377499999999999947e+00 1.845927574719851139e-01
5104 2.406666666666666732e+00 1.879693631459166681e-01
5105 2.436333333333333240e+00 2.025621532417295478e-01
5106 2.412666666666666515e+00 1.943431482179376057e-01
5107 2.416833333333333389e+00 1.909098706293199943e-01
5108 2.405833333333333268e+00 1.764848776440549327e-01
5109 2.425000000000000266e+00 1.957306823162889009e-01
5110 2.442833333333333190e+00 1.911082323749594136e-01
5111 2.490000000000000213e+00 1.930732445932832608e-01
5112 2.452666666666666551e+00 2.104773234904503965e-01
5113 2.462666666666666337e+00 1.958210161611116940e-01
5114 2.439833333333333076e+00 1.801694290054452197e-01
5115 2.457666666666666888e+00 1.804598549796027906e-01
5116 2.455833333333333091e+00 1.904171468508412124e-01
5117 2.495666666666666256e+00 1.842321401967677574e-01
5118 2.491500000000000270e+00 1.836191332925605491e-01
5119 2.478000000000000203e+00 1.962014271099983831e-01
5120 2.444166666666666821e+00 1.735632156155641759e-01
5121 2.498833333333333240e+00 1.728958287310385089e-01
5122 2.454333333333333922e+00 1.661680318677899171e-01
5123 2.438000000000000167e+00 1.817461599777741577e-01
5124 2.404666666666666952e+00 1.725589539623852420e-01
5125 2.450666666666666771e+00 1.825724615151576302e-01
5126 2.411999999999999478e+00 1.797165978855475021e-01
5127 2.438666666666666760e+00 1.717758013397868710e-01
5128 2.408499999999999641e+00 1.740961978651777431e-01
5129 2.426666666666667194e+00 1.673985043519184701e-01
5130 2.439999999999999947e+00 1.558480385218599107e-01
5131 2.391666666666667052e+00 1.625299402617298994e-01
5132 2.428666666666666973e+00 1.556291294261004654e-01
5133 2.464333333333333265e+00 1.584107997627733633e-01
5134 2.461500000000000021e+00 1.600494281290766041e-01
5135 2.468500000000000139e+00 1.617557744117827656e-01
5136 2.467833333333333545e+00 1.883681998207333008e-01
5137 2.461333333333333595e+00 1.928170789269610663e-01
5138 2.509333333333333638e+00 1.865414262401349776e-01
5139 2.447666666666666657e+00 1.712192659633752778e-01
5140 2.423999999999999932e+00 1.780340167246448335e-01
5141 2.435333333333333350e+00 1.772579204728814972e-01
5142 2.441500000000000004e+00 1.829465237591454130e-01
5143 2.451000000000000068e+00 1.675113594821424357e-01
5144 2.453666666666666885e+00 1.743291374043597908e-01
5145 2.463000000000000078e+00 1.736685860418567262e-01
5146 2.508833333333333471e+00 1.833026363189615704e-01
5147 2.443166666666666931e+00 1.796551351690025833e-01
5148 2.467833333333333101e+00 1.711148764015739121e-01
5149 2.466166666666666618e+00 1.787009321412402485e-01
5150 2.421333333333333115e+00 1.764539075268141410e-01
5151 2.443999999999999950e+00 1.818748043145186899e-01
5152 2.528666666666666618e+00 1.633069139630902722e-01
5153 2.506333333333333524e+00 1.684480906963900793e-01
5154 2.496333333333333737e+00 1.621437405285587885e-01
5155 2.490333333333333510e+00 1.508390729417478371e-01
5156 2.519166666666666554e+00 1.661541146490655707e-01
5157 2.475166666666666515e+00 1.743872473463499717e-01
5158 2.438833333333333186e+00 1.802145968725228919e-01
5159 2.466666666666666785e+00 1.685397524269813263e-01
5160 2.452166666666666384e+00 1.750644986960626093e-01
5161 2.487000000000000099e+00 1.541384658891694626e-01
5162 2.484999999999999876e+00 1.794632429093923343e-01
5163 2.466166666666666618e+00 1.605377104654276132e-01
5164 2.469500000000000028e+00 1.556468135091610694e-01
5165 2.470166666666666178e+00 1.542192552948681017e-01
5166 2.467333333333333822e+00 1.433950771405635150e-01
5167 2.436500000000000110e+00 1.486387772793866802e-01
5168 2.484666666666667023e+00 1.715570307938873718e-01
5169 2.480333333333333723e+00 1.664559779418948449e-01
5170 2.554333333333332678e+00 1.552796163675685681e-01
5171 2.544999999999999929e+00 1.502235371408592590e-01
5172 2.547166666666666579e+00 1.665982220571174122e-01
5173 2.563166666666666593e+00 1.407784738648054368e-01
5174 2.539166666666666572e+00 1.368992769777731267e-01
5175 2.542833333333333279e+00 1.399463025327664645e-01
5176 2.524999999999999911e+00 1.481646981496529958e-01
5177 2.539666666666666739e+00 1.544271972783915481e-01
5178 2.508666666666666600e+00 1.615767218290959095e-01
5179 2.496833333333333460e+00 1.461924942340419031e-01
5180 2.489166666666666750e+00 1.541208790864183054e-01
5181 2.505333333333333190e+00 1.426671858765215239e-01
5182 2.522500000000000409e+00 1.536474590309474808e-01
5183 2.497166666666666757e+00 1.381833356785804601e-01
5184 2.503666666666666707e+00 1.653569651569776477e-01
5185 2.483833333333333115e+00 1.749095665807947897e-01
5186 2.537500000000000089e+00 1.764589580862612195e-01
5187 2.493166666666666309e+00 1.741298073702914895e-01
5188 2.488833333333333453e+00 1.798753297683127195e-01
5189 2.526999999999999691e+00 1.675662389756494008e-01
5190 2.500500000000000167e+00 1.688157690764961749e-01
5191 2.467333333333333378e+00 1.694565933713912675e-01
5192 2.441000000000000281e+00 1.628044157195307207e-01
5193 2.431166666666666476e+00 1.776453108907789236e-01
5194 2.455999999999999961e+00 1.744991244804524888e-01
5195 2.441166666666666263e+00 1.735230398833836896e-01
5196 2.486499999999999932e+00 1.730437886136852732e-01
5197 2.455833333333333091e+00 1.546523730224709237e-01
5198 2.452833333333332977e+00 1.682984149701995391e-01
5199 2.474833333333333218e+00 1.503831064438545806e-01
5200 2.473500000000000032e+00 1.652396828179531763e-01
5201 2.432499999999999662e+00 1.488811513329414693e-01
5202 2.482666666666666799e+00 1.488158195493615721e-01
5203 2.451499999999999790e+00 1.573315236477843548e-01
5204 2.433166666666666700e+00 1.547667450403037159e-01
5205 2.478999999999999648e+00 1.638359613217508226e-01
5206 2.403999999999999915e+00 1.538913758322914271e-01
5207 2.429166666666666696e+00 1.722687526748485909e-01
5208 2.420000000000000373e+00 1.704202322365380440e-01
5209 2.385833333333333250e+00 1.554292294594886714e-01
5210 2.385999999999999677e+00 1.502281598103364646e-01
5211 2.402833333333333599e+00 1.328046637121742812e-01
5212 2.385166666666666657e+00 1.547548988035716833e-01
5213 2.374166666666666536e+00 1.472736335809915198e-01
5214 2.343833333333332991e+00 1.377520753355798433e-01
5215 2.368833333333333346e+00 1.506908934553457535e-01
5216 2.353666666666666796e+00 1.568269865287977294e-01
5217 2.384166666666666323e+00 1.523128025308930211e-01
5218 2.370999999999999996e+00 1.557458756364924757e-01
5219 2.410500000000000309e+00 1.461651938352249991e-01
5220 2.378666666666666263e+00 1.614084994778890447e-01
5221 2.425666666666666860e+00 1.425107533304585949e-01
5222 2.412333333333333218e+00 1.520985913198458217e-01
5223 2.406000000000000139e+00 1.460848307586307127e-01
5224 2.381166666666666654e+00 1.559290110322048839e-01
5225 2.427166666666666917e+00 1.553071180787472250e-01
5226 2.424833333333333396e+00 1.615441832693091384e-01
5227 2.394000000000000128e+00 1.623930417228521550e-01
5228 2.415166666666666462e+00 1.488504873777462267e-01
5229 2.340999999999999748e+00 1.685576063743985109e-01
5230 2.400999999999999801e+00 1.548133284529037978e-01
5231 2.407000000000000028e+00 1.678024632318210752e-01
5232 2.439999999999999947e+00 1.576918584525600353e-01
5233 2.431499999999999773e+00 1.701100542459367815e-01
5234 2.457666666666666888e+00 1.690566418338781129e-01
5235 2.414333333333332998e+00 1.437765756432657083e-01
5236 2.406000000000000139e+00 1.445981020314966448e-01
5237 2.443999999999999506e+00 1.438357473725576652e-01
5238 2.405666666666666398e+00 1.590841263585379139e-01
5239 2.442666666666666320e+00 1.626930761803864756e-01
5240 2.417333333333333112e+00 1.663337786678519004e-01
5241 2.429666666666666863e+00 1.616879138386091153e-01
5242 2.396166666666666778e+00 1.611625157456952895e-01
5243 2.408833333333333382e+00 1.714858945716440930e-01
5244 2.403666666666666618e+00 1.548048353154287959e-01
5245 2.387499999999999734e+00 1.703474798430810178e-01
5246 2.389666666666666828e+00 1.563878132980576763e-01
5247 2.391833333333333478e+00 1.614313436223080711e-01
5248 2.393333333333333535e+00 1.579864035406328970e-01
5249 2.411999999999999478e+00 1.735837934063353960e-01
5250 2.441666666666666430e+00 1.748068245976853452e-01
5251 2.454000000000000181e+00 1.641080267520283187e-01
5252 2.439833333333333520e+00 1.777044076028545805e-01
5253 2.433166666666666700e+00 1.650825410828485607e-01
5254 2.426333333333333453e+00 1.542956517473779987e-01
5255 2.460999999999999854e+00 1.584853656055066895e-01
5256 2.448333333333333250e+00 1.526585999809645378e-01
5257 2.477333333333333609e+00 1.703817065471699699e-01
5258 2.441166666666666707e+00 1.612877719183024861e-01
5259 2.409833333333333272e+00 1.635784583526725677e-01
5260 2.406500000000000306e+00 1.704892877051875644e-01
5261 2.402666666666666728e+00 1.677184589765882139e-01
5262 2.430499999999999883e+00 1.598926289038296589e-01
5263 2.405000000000000249e+00 1.786368134263235374e-01
5264 2.400500000000000078e+00 1.764531335322026273e-01
5265 2.416666666666666519e+00 1.809740108208706677e-01
5266 2.429333333333333567e+00 1.468904857872517788e-01
5267 2.479833333333333112e+00 1.542662591226730828e-01
5268 2.447833333333333528e+00 1.813745995732874983e-01
5269 2.465666666666666451e+00 1.586377191147361754e-01
5270 2.512833333333333474e+00 1.649610082997168548e-01
5271 2.466499999999999915e+00 1.767144196468163619e-01
5272 2.490499999999999936e+00 1.701939661419026306e-01
5273 2.495499999999999829e+00 1.652255613127433520e-01
5274 2.461999999999999744e+00 1.668179313569804201e-01
5275 2.455500000000000238e+00 1.721307239022456526e-01
5276 2.507333333333332970e+00 1.723450458087345816e-01
5277 2.453833333333333311e+00 1.660492592018449065e-01
5278 2.455000000000000071e+00 1.653681079020713485e-01
5279 2.472666666666666568e+00 1.649224845978435050e-01
5280 2.461333333333333595e+00 1.600678097048363613e-01
5281 2.492833333333333456e+00 1.537574599214018012e-01
5282 2.477166666666666739e+00 1.505988816298054200e-01
5283 2.463833333333333098e+00 1.548300890701852228e-01
5284 2.477000000000000313e+00 1.490305710621519786e-01
5285 2.484500000000000153e+00 1.541834675529989152e-01
5286 2.467000000000000082e+00 1.502157707358910965e-01
5287 2.488499999999999712e+00 1.445092749810736321e-01
5288 2.487166666666666970e+00 1.581325774059129108e-01
5289 2.478000000000000203e+00 1.496688938215880171e-01
5290 2.481166666666666742e+00 1.606309463519590142e-01
5291 2.441333333333333133e+00 1.367663593031453184e-01
5292 2.426333333333333453e+00 1.412487299189047474e-01
5293 2.475500000000000256e+00 1.432134673214157383e-01
5294 2.504666666666667041e+00 1.543478514889639330e-01
5295 2.448333333333333695e+00 1.422811509860879009e-01
5296 2.460833333333332984e+00 1.451783226599975551e-01
5297 2.495000000000000107e+00 1.443306389278913027e-01
5298 2.465000000000000302e+00 1.532632086024272311e-01
5299 2.494166666666666643e+00 1.297519892090433502e-01
5300 2.477166666666666739e+00 1.375482575249434014e-01
5301 2.449166666666666714e+00 1.367445746774025583e-01
5302 2.442666666666666320e+00 1.576563891411859319e-01
5303 2.433833333333332849e+00 1.579300859147396707e-01
5304 2.432166666666666366e+00 1.539111245467957023e-01
5305 2.438666666666666316e+00 1.603128307519510742e-01
5306 2.427000000000000046e+00 1.589675019199416894e-01
5307 2.431000000000000050e+00 1.609256211905225886e-01
5308 2.449833333333332863e+00 1.575116250853791366e-01
5309 2.463166666666666504e+00 1.583567380362499444e-01
5310 2.470999999999999641e+00 1.681074391902723231e-01
5311 2.432333333333333236e+00 1.676626352508490958e-01
5312 2.459666666666666668e+00 1.710205748938911363e-01
5313 2.451000000000000068e+00 1.512060771853359908e-01
5314 2.476000000000000423e+00 1.545779199411524696e-01
5315 2.473333333333333162e+00 1.542798083329742220e-01
5316 2.494166666666667087e+00 1.736451388875002722e-01
5317 2.462666666666666782e+00 1.761826177998692677e-01
5318 2.467333333333333378e+00 1.774594893781968608e-01
5319 2.475499999999999812e+00 1.892433398211590401e-01
5320 2.481000000000000316e+00 1.902201940442239669e-01
5321 2.484000000000000430e+00 1.797318991040699476e-01
5322 2.426500000000000323e+00 1.889426353273512549e-01
5323 2.411166666666666902e+00 1.554067095410310018e-01
5324 2.444000000000000394e+00 1.651437084615833828e-01
5325 2.464500000000000579e+00 1.554839666618037519e-01
5326 2.479000000000000092e+00 1.437482367041612030e-01
5327 2.467833333333333101e+00 1.520293130848029417e-01
5328 2.434000000000000163e+00 1.544607105742787645e-01
5329 2.455000000000000071e+00 1.524600129724366648e-01
5330 2.415166666666666462e+00 1.497723117614546684e-01
5331 2.422166666666666579e+00 1.632736994311267675e-01
5332 2.429333333333333567e+00 1.530966772748272586e-01
5333 2.435666666666666647e+00 1.478630497503736763e-01
5334 2.467000000000000082e+00 1.570288367006377195e-01
5335 2.482166666666666632e+00 1.476616659549545574e-01
5336 2.441000000000000281e+00 1.510091976595391849e-01
5337 2.420666666666666966e+00 1.464981354956564341e-01
5338 2.443000000000000060e+00 1.554123547212383494e-01
5339 2.481666666666666465e+00 1.423925845967694281e-01
5340 2.414000000000000146e+00 1.464583748221847670e-01
5341 2.464833333333333432e+00 1.567314434641956800e-01
5342 2.435499999999999776e+00 1.495347878514487749e-01
5343 2.421833333333333282e+00 1.527062206159749969e-01
5344 2.488333333333333286e+00 1.535083542183122429e-01
5345 2.469499999999999584e+00 1.589882507888205621e-01
5346 2.413333333333333108e+00 1.547601489521889251e-01
5347 2.422499999999999876e+00 1.728391593360717737e-01
5348 2.465333333333333155e+00 1.684799141781639642e-01
5349 2.435499999999999776e+00 1.627115289912385854e-01
5350 2.444333333333333247e+00 1.515011306644032663e-01
5351 2.428999999999999826e+00 1.611440004743859566e-01
5352 2.405499999999999972e+00 1.543719804023169773e-01
5353 2.478499999999999925e+00 1.638582975215679416e-01
5354 2.401666666666666838e+00 1.594876635192039316e-01
5355 2.410666666666666735e+00 1.557176338167308438e-01
5356 2.393999999999999684e+00 1.607798702159778381e-01
5357 2.394333333333333425e+00 1.523870559293498683e-01
5358 2.415166666666666462e+00 1.541725974835178592e-01
5359 2.404666666666666508e+00 1.566818550557265710e-01
5360 2.390833333333333588e+00 1.625057976173750196e-01
5361 2.462333333333333041e+00 1.473557046866652565e-01
5362 2.430166666666666586e+00 1.510022841377401948e-01
5363 2.422333333333333893e+00 1.366909869959461732e-01
5364 2.455666666666666664e+00 1.528504473636216054e-01
5365 2.440500000000000114e+00 1.716802179117391525e-01
5366 2.426666666666666305e+00 1.678930987044809919e-01
5367 2.428000000000000380e+00 1.701755629408119030e-01
5368 2.458833333333333204e+00 1.767522460436684040e-01
5369 2.441500000000000004e+00 1.732156250970961764e-01
5370 2.427999999999999936e+00 1.603092497504606528e-01
5371 2.462499999999999911e+00 1.804486307327748673e-01
5372 2.452666666666666551e+00 1.656957832673861541e-01
5373 2.445666666666666433e+00 1.740936316830475339e-01
5374 2.435166666666666924e+00 1.592753410269752423e-01
5375 2.442333333333333467e+00 1.796697072511215243e-01
5376 2.418666666666666742e+00 1.574631644167871769e-01
5377 2.414333333333333442e+00 1.578803461603239533e-01
5378 2.423500000000000210e+00 1.509182541790238807e-01
5379 2.441166666666667151e+00 1.557195514497254907e-01
5380 2.436833333333333407e+00 1.644809034283086502e-01
5381 2.439499999999999336e+00 1.637777542213159909e-01
5382 2.431999999999999940e+00 1.568560911578933681e-01
5383 2.448666666666666547e+00 1.649101888009663341e-01
5384 2.411166666666666902e+00 1.622805212975130529e-01
5385 2.474333333333333051e+00 1.701962375003021888e-01
5386 2.406666666666666732e+00 1.764307649329187877e-01
5387 2.416999999999999815e+00 1.777746701117269290e-01
5388 2.377166666666666650e+00 1.785340640803234624e-01
5389 2.408999999999999808e+00 1.697172485177757262e-01
5390 2.418000000000000149e+00 1.694136948419460442e-01
5391 2.429166666666666696e+00 1.770347449681161367e-01
5392 2.426333333333333453e+00 1.850681055819821674e-01
5393 2.435000000000000497e+00 1.631097108628967729e-01
5394 2.427666666666667084e+00 1.648131377359535188e-01
5395 2.470333333333333048e+00 1.837369294923023311e-01
5396 2.416999999999999815e+00 1.841291817055503433e-01
5397 2.427000000000000046e+00 1.760609111769118607e-01
5398 2.436000000000000387e+00 1.702607477436365035e-01
5399 2.402499999999999414e+00 1.762997368750794380e-01
5400 2.395666666666666611e+00 1.658263259267670209e-01
5401 2.443166666666666487e+00 1.584980575882848353e-01
5402 2.440833333333333410e+00 1.555548164664981581e-01
5403 2.447999999999999954e+00 1.655177063371502943e-01
5404 2.440666666666666540e+00 1.713522471185966733e-01
5405 2.467999999999999972e+00 1.859569842732453626e-01
5406 2.413166666666666682e+00 1.914325260686831065e-01
5407 2.476166666666666405e+00 1.744748336941250311e-01
5408 2.439166666666666927e+00 1.747543381541749319e-01
5409 2.480499999999999705e+00 1.827979683208274531e-01
5410 2.455166666666666941e+00 1.569560123563759069e-01
5411 2.432833333333333403e+00 1.983758241132033973e-01
5412 2.470166666666666622e+00 1.588139051893173448e-01
5413 2.447833333333333083e+00 1.676985418121634541e-01
5414 2.433499999999999996e+00 1.726054830466801915e-01
5415 2.475166666666666959e+00 1.802278521863468763e-01
5416 2.466166666666666618e+00 1.812193907742562782e-01
5417 2.469833333333333325e+00 1.696595310658422229e-01
5418 2.485000000000000320e+00 1.836221966732538569e-01
5419 2.485833333333333339e+00 1.684650337387334496e-01
5420 2.448499999999999677e+00 1.696761212166023047e-01
5421 2.531499999999999861e+00 1.717471898524753626e-01
5422 2.461333333333333595e+00 1.776333093555164389e-01
5423 2.460166666666666835e+00 1.699701635037205172e-01
5424 2.477500000000000036e+00 1.628927305519392299e-01
5425 2.474500000000000366e+00 1.629370618094947709e-01
5426 2.469666666666666455e+00 1.633014708150860028e-01
5427 2.429499999999999993e+00 1.509110757293108118e-01
5428 2.382666666666667155e+00 1.570726418406936387e-01
5429 2.463666666666667115e+00 1.622172183398727097e-01
5430 2.425999999999999712e+00 1.441476866118757971e-01
5431 2.404333333333333655e+00 1.565119212120325565e-01
5432 2.463166666666666504e+00 1.664679509806729074e-01
5433 2.486333333333333506e+00 1.628683290041148535e-01
5434 2.470666666666666789e+00 1.653284049444664616e-01
5435 2.482166666666666632e+00 1.888596505148535110e-01
5436 2.474333333333333496e+00 1.663499769005539475e-01
5437 2.478333333333333055e+00 1.736107822219107033e-01
5438 2.436999999999999833e+00 1.699253103899213690e-01
5439 2.439166666666666483e+00 1.573695962211723587e-01
5440 2.434333333333333460e+00 1.459021107658348415e-01
5441 2.469333333333333602e+00 1.759323838970634768e-01
5442 2.469166666666666732e+00 1.614733236768825242e-01
5443 2.440333333333333687e+00 1.616116172025229558e-01
5444 2.451333333333332920e+00 1.615741430542143309e-01
5445 2.472166666666666401e+00 1.561013589282913838e-01
5446 2.483000000000000096e+00 1.574528148014156526e-01
5447 2.488333333333333286e+00 1.634616276185444916e-01
5448 2.489833333333333343e+00 1.563964720877088210e-01
5449 2.467999999999999972e+00 1.544358910501197335e-01
5450 2.442166666666666597e+00 1.432713851919315273e-01
5451 2.492166666666666419e+00 1.655701289260614606e-01
5452 2.493499999999999606e+00 1.652205176255190089e-01
5453 2.518833333333332813e+00 1.690362250240177722e-01
5454 2.515000000000000124e+00 1.697033359195458946e-01
5455 2.488166666666666416e+00 1.657279257408671158e-01
5456 2.472500000000000142e+00 1.687354520478070163e-01
5457 2.443166666666666487e+00 1.649530937816812703e-01
5458 2.451666666666666661e+00 1.577969276328610171e-01
5459 2.493333333333333623e+00 1.569824241164643197e-01
5460 2.461499999999999577e+00 1.530217395593769236e-01
5461 2.432999999999999829e+00 1.659862778799634786e-01
5462 2.421166666666666689e+00 1.568628942503376145e-01
5463 2.446499999999999897e+00 1.511349194888093328e-01
5464 2.454499999999999904e+00 1.703360648835119673e-01
5465 2.455666666666667108e+00 1.593189788977981136e-01
5466 2.454166666666666607e+00 1.569280473243614971e-01
5467 2.420666666666666966e+00 1.529819645627597813e-01
5468 2.458333333333333481e+00 1.591499409478486227e-01
5469 2.437333333333333130e+00 1.592916030894749313e-01
5470 2.468666666666667009e+00 1.612197717862632884e-01
5471 2.466499999999999915e+00 1.561346907854454791e-01
5472 2.504499999999999726e+00 1.672388096239758870e-01
5473 2.489666666666666917e+00 1.887231462378844982e-01
5474 2.501333333333333631e+00 1.726003197284708690e-01
5475 2.466666666666666785e+00 1.779554667554445746e-01
5476 2.506166666666666654e+00 1.734489064484067422e-01
5477 2.465333333333333155e+00 1.672014198947330554e-01
5478 2.434333333333333460e+00 1.768825201254378698e-01
5479 2.482166666666666632e+00 1.667678720501888368e-01
5480 2.447833333333333083e+00 1.690148607316769858e-01
5481 2.435333333333333350e+00 1.621648109977190111e-01
5482 2.475666666666666682e+00 1.553817282742134265e-01
5483 2.460333333333333261e+00 1.647516087708784382e-01
5484 2.507000000000000117e+00 1.594979972009401281e-01
5485 2.502833333333333687e+00 1.562255166003206075e-01
5486 2.516333333333333311e+00 1.747408663431951337e-01
5487 2.523000000000000131e+00 1.827337164048034035e-01
5488 2.501666666666666483e+00 1.684784303152230822e-01
5489 2.479166666666666519e+00 1.697323737644169106e-01
5490 2.526333333333333542e+00 1.666176038896428901e-01
5491 2.494999999999999662e+00 1.712185088644851416e-01
5492 2.450666666666666327e+00 1.914528759347942366e-01
5493 2.507833333333333581e+00 2.028101762550207909e-01
5494 2.525666666666666949e+00 1.985172350013786891e-01
5495 2.499833333333333574e+00 1.832943014005779803e-01
5496 2.486499999999999932e+00 1.727084489344204998e-01
5497 2.444833333333333414e+00 1.743705213151113542e-01
5498 2.452500000000000124e+00 1.894663191997752461e-01
5499 2.469000000000000306e+00 1.887295242757034697e-01
5500 2.452833333333332977e+00 1.852088035864546400e-01
5501 2.502833333333333243e+00 1.891594589914179503e-01
5502 2.451666666666666661e+00 1.876534433865118534e-01
5503 2.454499999999999904e+00 1.908457419546535916e-01
5504 2.491833333333333567e+00 2.011906802384613724e-01
5505 2.482166666666666632e+00 1.969839836504856945e-01
5506 2.455166666666666497e+00 1.915039043214794845e-01
5507 2.459500000000000242e+00 1.969750054645963977e-01
5508 2.497166666666666313e+00 1.977291099608904923e-01
5509 2.494333333333333513e+00 1.801962921474904444e-01
5510 2.491166666666666973e+00 1.827632677455648669e-01
5511 2.485833333333333339e+00 1.839419317590724745e-01
5512 2.439500000000000224e+00 1.773202924402932645e-01
5513 2.443166666666666931e+00 1.576436587628825270e-01
5514 2.436833333333332963e+00 1.689052029766774099e-01
5515 2.446999999999999620e+00 1.640150738330000413e-01
5516 2.429166666666666696e+00 1.604042491586434305e-01
5517 2.425333333333333563e+00 1.701425328407964177e-01
5518 2.426333333333333009e+00 1.903035100199834129e-01
5519 2.489333333333333176e+00 1.972578215132372026e-01
5520 2.513500000000000068e+00 2.140956107806873121e-01
5521 2.515666666666666718e+00 1.947239736805048416e-01
5522 2.486166666666667080e+00 1.965252905221483715e-01
5523 2.498499999999999943e+00 1.888967604568990988e-01
5524 2.484500000000000153e+00 2.012032899554301313e-01
5525 2.454000000000000181e+00 2.123434063544762385e-01
5526 2.491333333333332956e+00 2.032976289235217393e-01
5527 2.457166666666666721e+00 1.806024511748674510e-01
5528 2.436833333333333851e+00 2.062469416159326552e-01
5529 2.426833333333333176e+00 2.050256646084780976e-01
5530 2.461166666666666725e+00 2.097945313166441617e-01
5531 2.511499999999999844e+00 2.081719041241317236e-01
5532 2.502166666666666650e+00 2.206145981704880910e-01
5533 2.515166666666666995e+00 2.007277615559424078e-01
5534 2.519166666666666554e+00 1.903652070023223453e-01
5535 2.505166666666666320e+00 2.052186390531201832e-01
5536 2.510333333333333528e+00 1.806392455615253301e-01
5537 2.514499999999999957e+00 1.854115167824144927e-01
5538 2.503833333333333133e+00 2.054980963235245872e-01
5539 2.515499999999999847e+00 2.006061301267846597e-01
5540 2.480666666666666575e+00 1.749499399299167535e-01
5541 2.539333333333333442e+00 2.058662816634281301e-01
5542 2.538166666666666682e+00 1.943784133914890355e-01
5543 2.516166666666666885e+00 2.049120972334054214e-01
5544 2.514166666666666661e+00 1.889912426934508283e-01
5545 2.473833333333333329e+00 1.816629077083074528e-01
5546 2.489500000000000046e+00 1.793842477290950310e-01
5547 2.475166666666666515e+00 1.715840281136438439e-01
5548 2.462333333333333485e+00 1.754449370199263614e-01
5549 2.465166666666666284e+00 1.845480089098568421e-01
5550 2.497500000000000053e+00 2.033670395560150390e-01
5551 2.492166666666666419e+00 1.702387892648745682e-01
5552 2.518666666666666831e+00 1.798120417835534224e-01
5553 2.464166666666666838e+00 1.842223018026902526e-01
5554 2.483666666666666689e+00 1.672562350053000690e-01
5555 2.459499999999999797e+00 1.729175702787635049e-01
5556 2.497500000000000053e+00 1.797122313898280865e-01
5557 2.531833333333333602e+00 1.637670121216701635e-01
5558 2.475166666666666515e+00 1.600335757594960884e-01
5559 2.511666666666666714e+00 1.545629441480192157e-01
5560 2.506666666666666377e+00 1.654390902797539808e-01
5561 2.485833333333333339e+00 1.624680167955572796e-01
5562 2.431333333333333346e+00 1.547624822944047296e-01
5563 2.484999999999999876e+00 1.596939781790994162e-01
5564 2.473166666666666291e+00 1.668614556162398566e-01
5565 2.439999999999999947e+00 1.708823506912805212e-01
5566 2.494333333333333513e+00 1.637102227627738604e-01
5567 2.498000000000000220e+00 1.625240153194461301e-01
5568 2.514833333333333254e+00 1.559316831654644908e-01
5569 2.488499999999999712e+00 1.619267238255900354e-01
5570 2.481499999999999595e+00 1.670596616647943289e-01
5571 2.459499999999999797e+00 1.567750954570130695e-01
5572 2.494499999999999940e+00 1.730235613371132186e-01
5573 2.504999999999999893e+00 1.466015006744473825e-01
5574 2.503500000000000281e+00 1.546326740662816446e-01
5575 2.510333333333333083e+00 1.600056711957886235e-01
5576 2.494000000000000217e+00 1.409927106074794489e-01
5577 2.527333333333333432e+00 1.483598602997055205e-01
5578 2.499166666666666980e+00 1.467205235713021916e-01
5579 2.507500000000000284e+00 1.529819796940512788e-01
5580 2.467999999999999972e+00 1.479739091116328842e-01
5581 2.480833333333333446e+00 1.538338599966908582e-01
5582 2.458499999999999908e+00 1.603596218919630112e-01
5583 2.429500000000000437e+00 1.341625775774386020e-01
5584 2.504833333333333467e+00 1.512276460371116404e-01
5585 2.499166666666666092e+00 1.490110765209282651e-01
5586 2.480833333333333446e+00 1.529909976775443436e-01
5587 2.487833333333333563e+00 1.355481498432418164e-01
5588 2.512166666666666881e+00 1.471466420250875651e-01
5589 2.490166666666666639e+00 1.335833939834893402e-01
5590 2.526833333333333709e+00 1.514150690920429976e-01
5591 2.514666666666666384e+00 1.586869151412209078e-01
5592 2.499833333333333130e+00 1.586168368299087916e-01
5593 2.468999999999999861e+00 1.566313790046199583e-01
5594 2.469000000000000306e+00 1.560996832511556409e-01
5595 2.494166666666666643e+00 1.426050132878041998e-01
5596 2.468499999999999694e+00 1.668188888185827556e-01
5597 2.485333333333333616e+00 1.629300577048437559e-01
5598 2.503000000000000114e+00 1.552073881402987188e-01
5599 2.540666666666666629e+00 1.810116120686838526e-01
5600 2.472500000000000142e+00 1.582450192300254022e-01
5601 2.508833333333333027e+00 1.681630189010828447e-01
5602 2.510833333333333695e+00 1.480702567226988009e-01
5603 2.517833333333333368e+00 1.469000825706345825e-01
5604 2.497500000000000053e+00 1.449920974858055767e-01
5605 2.499333333333333407e+00 1.500110489757831567e-01
5606 2.471666666666667123e+00 1.332398978173218729e-01
5607 2.457833333333333758e+00 1.500293335515622550e-01
5608 2.518499999999999961e+00 1.601934160805479623e-01
5609 2.454833333333333201e+00 1.496903130293166795e-01
5610 2.521999999999999797e+00 1.556507843432428095e-01
5611 2.487999999999999989e+00 1.570051308432661441e-01
5612 2.495166666666666533e+00 1.590081089243680912e-01
5613 2.500000000000000000e+00 1.549906807234264494e-01
5614 2.459999999999999520e+00 1.622289191920547324e-01
5615 2.542833333333333279e+00 1.527553266331973525e-01
5616 2.483333333333332948e+00 1.596201509603114022e-01
5617 2.478000000000000203e+00 1.541035005731177243e-01
5618 2.468666666666667009e+00 1.591117124445496078e-01
5619 2.455499999999999794e+00 1.526990049447314035e-01
5620 2.463000000000000078e+00 1.661379948516694682e-01
5621 2.486833333333333229e+00 1.476116181566167196e-01
5622 2.487666666666666249e+00 1.440159456192007803e-01
5623 2.424166666666666803e+00 1.436445104080568969e-01
5624 2.467999999999999972e+00 1.474136281955565619e-01
5625 2.487833333333333119e+00 1.640674686196482990e-01
5626 2.508999999999999897e+00 1.815540935613650653e-01
5627 2.526333333333333542e+00 1.940381787556635096e-01
5628 2.538166666666667126e+00 1.735822598249197324e-01
5629 2.540833333333333499e+00 1.719446643330132807e-01
5630 2.514666666666666384e+00 1.901209653917249609e-01
5631 2.498166666666666647e+00 1.741537342354396722e-01
5632 2.504666666666666597e+00 1.896827273028228178e-01
5633 2.488833333333333453e+00 1.857600627851044295e-01
5634 2.487833333333333119e+00 1.712067328418201417e-01
5635 2.512000000000000011e+00 1.824254794582038375e-01
5636 2.523333333333333428e+00 1.773119765752924348e-01
5637 2.505333333333333190e+00 1.705119198613833376e-01
5638 2.465666666666666895e+00 1.584362238790013866e-01
5639 2.498666666666666369e+00 1.545992429668590629e-01
5640 2.516500000000000181e+00 1.612018662009428172e-01
5641 2.481666666666666909e+00 1.350589720304650188e-01
5642 2.463000000000000078e+00 1.541204435210044577e-01
5643 2.475999999999999979e+00 1.607700220812325054e-01
5644 2.416833333333333389e+00 1.528427690047423626e-01
5645 2.491333333333333400e+00 1.685300280969844466e-01
5646 2.504833333333333467e+00 1.767921593074551212e-01
5647 2.469666666666666899e+00 1.669535309045049876e-01
5648 2.490666666666666362e+00 1.727291821620491885e-01
5649 2.512000000000000011e+00 1.697926840460317610e-01
5650 2.504000000000000004e+00 1.657013712811226114e-01
5651 2.546833333333333282e+00 1.770290962693023828e-01
5652 2.537833333333333830e+00 1.592868510766846657e-01
5653 2.515666666666666718e+00 1.689414209236554387e-01
5654 2.564000000000000057e+00 1.794796491094308721e-01
5655 2.549499999999999655e+00 1.635085369840568181e-01
5656 2.528333333333333321e+00 1.740503864891917996e-01
5657 2.556166666666666920e+00 1.619187753622624848e-01
5658 2.505999999999999783e+00 1.561701351446912189e-01
5659 2.500166666666666870e+00 1.696600222449241580e-01
5660 2.554166666666666696e+00 1.872764469777035423e-01
5661 2.543166666666666575e+00 1.799948173122194739e-01
5662 2.545833333333332948e+00 1.810819974895760132e-01
5663 2.499499999999999833e+00 1.720566363471956461e-01
5664 2.495999999999999996e+00 1.585435446669323234e-01
5665 2.493666666666666476e+00 1.769057606415012640e-01
5666 2.528499999999999748e+00 1.885595617658604728e-01
5667 2.538833333333333275e+00 1.904193350165580279e-01
5668 2.507000000000000117e+00 1.744749265653950665e-01
5669 2.510833333333333695e+00 1.693965460533798095e-01
5670 2.484833333333333449e+00 1.663308978890951362e-01
5671 2.492833333333333456e+00 1.665235079611995794e-01
5672 2.502833333333333243e+00 1.859329951990870422e-01
5673 2.495333333333333403e+00 1.762247092440448748e-01
5674 2.522833333333333261e+00 1.812549488468701009e-01
5675 2.531166666666667009e+00 1.808715653389115774e-01
5676 2.549666666666666970e+00 1.892224831994024914e-01
5677 2.536666666666666625e+00 1.853009064357913904e-01
5678 2.537333333333333218e+00 1.931784820468520347e-01
5679 2.530666666666666842e+00 1.832644820208498004e-01
5680 2.515666666666666718e+00 2.015659068761749273e-01
5681 2.521166666666667222e+00 2.039128921686723384e-01
5682 2.558499999999999996e+00 2.117280422827569064e-01
5683 2.510833333333333250e+00 2.010010249651404957e-01
5684 2.479333333333332945e+00 1.888367411676415142e-01
5685 2.505333333333333190e+00 1.951395037554568002e-01
5686 2.478333333333333055e+00 2.210602817064796499e-01
5687 2.438833333333333186e+00 1.936147975099393737e-01
5688 2.480999999999999872e+00 2.002702341004940212e-01
5689 2.464166666666666838e+00 2.075718639500636342e-01
5690 2.488500000000000156e+00 1.980149755840591996e-01
5691 2.515499999999999847e+00 2.074042951982110750e-01
5692 2.511833333333333140e+00 1.993515065108567297e-01
5693 2.468666666666667009e+00 1.980524154340442544e-01
5694 2.479666666666666686e+00 1.956839382874938360e-01
5695 2.511833333333333140e+00 1.831522464245808335e-01
5696 2.499000000000000110e+00 1.839889791385463658e-01
5697 2.507499999999999840e+00 1.898550250995626465e-01
5698 2.532166666666666455e+00 1.907248478635979461e-01
5699 2.514500000000000401e+00 1.867777571220823052e-01
5700 2.537999999999999812e+00 1.854085578751243357e-01
5701 2.515666666666666718e+00 2.095010828222702015e-01
5702 2.528000000000000025e+00 2.074963185751068917e-01
5703 2.530166666666666675e+00 2.224355607894198950e-01
5704 2.537500000000000089e+00 2.123784292771331295e-01
5705 2.470833333333333215e+00 1.977979351463208524e-01
5706 2.500166666666666870e+00 2.031259074053806124e-01
5707 2.524999999999999911e+00 2.122075765743427767e-01
5708 2.560499999999999776e+00 2.110778884677408096e-01
5709 2.554499999999999993e+00 2.202275023192557524e-01
5710 2.558499999999999996e+00 2.237668367346292708e-01
5711 2.520000000000000018e+00 2.212288910206400283e-01
5712 2.567833333333333634e+00 2.162184359323622296e-01
5713 2.567833333333333190e+00 2.196037361383588182e-01
5714 2.572333333333333361e+00 2.063190176329779135e-01
5715 2.569833333333332970e+00 2.147887097005213575e-01
5716 2.557666666666666533e+00 2.214590088314146166e-01
5717 2.610333333333333172e+00 2.026322156391101303e-01
5718 2.540000000000000036e+00 2.183534341892112984e-01
5719 2.560166666666666924e+00 2.093636412065363328e-01
5720 2.558999999999999719e+00 2.209827796206955408e-01
5721 2.615666666666666362e+00 2.420395590562587351e-01
5722 2.573666666666666991e+00 2.414762084745809279e-01
5723 2.564000000000000057e+00 2.247632087331021267e-01
5724 2.585666666666667002e+00 2.268335986609600619e-01
5725 2.577166666666666384e+00 2.342741054437760262e-01
5726 2.533999999999999808e+00 2.232097917007923316e-01
5727 2.550666666666666416e+00 2.256207076128069200e-01
5728 2.495500000000000274e+00 2.248696844841474030e-01
5729 2.555333333333333456e+00 2.012071440451725368e-01
5730 2.562166666666666703e+00 2.356987739404621252e-01
5731 2.550000000000000266e+00 2.208492447097994971e-01
5732 2.552833333333333510e+00 2.246079815375455202e-01
5733 2.576666666666666661e+00 2.261069887694105995e-01
5734 2.578999999999999737e+00 2.209196686580894298e-01
5735 2.568499999999999783e+00 2.298827901827847076e-01
5736 2.580166666666666941e+00 2.174296075957900809e-01
5737 2.544833333333333503e+00 2.095113914519880771e-01
5738 2.571333333333333027e+00 2.080287996443797027e-01
5739 2.542666666666666853e+00 2.121467870585347082e-01
5740 2.549166666666666359e+00 2.031207107809249457e-01
5741 2.559833333333333183e+00 2.188331958195387505e-01
5742 2.565166666666666817e+00 2.243238503031160513e-01
5743 2.568666666666666210e+00 2.137621558163634583e-01
5744 2.587333333333333485e+00 2.304560293884312383e-01
5745 2.599499999999999922e+00 2.348626962953271891e-01
5746 2.558999999999999719e+00 2.105107545418470616e-01
5747 2.571166666666666156e+00 2.078716773859759781e-01
5748 2.521999999999999797e+00 2.209756145420173901e-01
5749 2.506499999999999950e+00 1.998250276283395355e-01
5750 2.527333333333333432e+00 1.931252711852345094e-01
5751 2.494333333333333513e+00 1.982604441226331060e-01
5752 2.468166666666666842e+00 1.892613443930943884e-01
5753 2.489666666666666917e+00 2.016780529384321896e-01
5754 2.534833333333333272e+00 2.058097039968214692e-01
5755 2.493999999999999773e+00 1.829084470438694654e-01
5756 2.500999999999999890e+00 1.906110058615597402e-01
5757 2.515833333333333588e+00 1.953624006624421483e-01
5758 2.546333333333333115e+00 1.966748115074258563e-01
5759 2.533166666666666789e+00 1.842907450299762495e-01
5760 2.528333333333333321e+00 1.767035600890603242e-01
5761 2.490333333333333510e+00 1.915632571279823615e-01
5762 2.463499999999999801e+00 1.816101976456412914e-01
5763 2.489000000000000323e+00 1.909586924500223382e-01
5764 2.517333333333333201e+00 1.915037955334142061e-01
5765 2.513666666666666938e+00 1.976441339977073608e-01
5766 2.529999999999999805e+00 1.942569890062589288e-01
5767 2.536666666666666625e+00 1.896279495729974729e-01
5768 2.522333333333333538e+00 1.877302536837048286e-01
5769 2.537166666666666792e+00 1.899683331310579038e-01
5770 2.536166666666666458e+00 1.813300270327661556e-01
5771 2.566000000000000281e+00 1.932747037537792256e-01
5772 2.560833333333333517e+00 1.881854015867606977e-01
5773 2.531833333333333158e+00 1.908515153880784299e-01
5774 2.505833333333333357e+00 1.988753681003181395e-01
5775 2.538333333333333552e+00 1.881689056062054166e-01
5776 2.512000000000000011e+00 1.950615287543907284e-01
5777 2.532000000000000028e+00 2.022264956813413228e-01
5778 2.522499999999999964e+00 1.901497582316516444e-01
5779 2.536666666666666625e+00 1.806327869012259724e-01
5780 2.529666666666666952e+00 1.900331355121853694e-01
5781 2.485333333333333616e+00 1.966667608286027102e-01
5782 2.473666666666666902e+00 1.955156524945518837e-01
5783 2.484333333333333282e+00 1.904667755609691371e-01
5784 2.526666666666666838e+00 2.164721776665622932e-01
5785 2.507166666666666544e+00 1.971949707306996646e-01
5786 2.514666666666666828e+00 2.094461833113788196e-01
5787 2.556999999999999940e+00 2.031315939100672430e-01
5788 2.560999999999999943e+00 2.008401796896671365e-01
5789 2.546499999999999986e+00 1.862454697435618478e-01
5790 2.579000000000000181e+00 1.950750567801475266e-01
5791 2.554833333333333290e+00 2.029776146205217180e-01
5792 2.578166666666666718e+00 1.917485936014867998e-01
5793 2.572333333333332916e+00 2.030124061160722415e-01
5794 2.555999999999999606e+00 2.039487953166458645e-01
5795 2.573166666666666824e+00 1.927017581460859774e-01
5796 2.587166666666667059e+00 1.829369072577675670e-01
5797 2.608499999999999819e+00 1.878425389640069054e-01
5798 2.547666666666666746e+00 1.854907405096405670e-01
5799 2.584666666666666668e+00 2.113594445839003244e-01
5800 2.614166666666666305e+00 1.869592077710278688e-01
5801 2.574500000000000011e+00 1.974892050495700435e-01
5802 2.592166666666666508e+00 1.796506512136303857e-01
5803 2.566000000000000281e+00 1.918772755927311557e-01
5804 2.602999999999999758e+00 1.808398616333123377e-01
5805 2.604166666666666519e+00 1.883078768439639672e-01
5806 2.603333333333333055e+00 1.938822189237961457e-01
5807 2.597500000000000142e+00 1.944297573818255798e-01
5808 2.616833333333333567e+00 1.712239301594822849e-01
5809 2.615666666666666362e+00 1.982493753201124975e-01
5810 2.606999999999999762e+00 1.815926454702637138e-01
5811 2.583833333333333204e+00 1.792195141698003646e-01
5812 2.566500000000000004e+00 1.767507268569055989e-01
5813 2.554333333333333567e+00 1.742180413330546018e-01
5814 2.540666666666666629e+00 1.838924303116523662e-01
5815 2.581833333333333425e+00 2.021956446210048941e-01
5816 2.571999999999999620e+00 2.064357580997590591e-01
5817 2.619999999999999662e+00 1.918821976572547272e-01
5818 2.603000000000000203e+00 2.118821737559711538e-01
5819 2.609333333333333282e+00 1.945899772836701125e-01
5820 2.612999999999999989e+00 2.116215174944803823e-01
5821 2.578833333333333311e+00 2.145239453957253351e-01
5822 2.605499999999999705e+00 1.871664069455010737e-01
5823 2.633333333333333304e+00 2.049136222719040723e-01
5824 2.570500000000000451e+00 2.081644315332366602e-01
5825 2.577666666666666995e+00 1.991789628933218204e-01
5826 2.596833333333333549e+00 2.267506482493081565e-01
5827 2.549666666666666526e+00 1.907337683011856577e-01
5828 2.554333333333333123e+00 1.915829768978367653e-01
5829 2.573166666666666380e+00 1.868471473731442289e-01
5830 2.608999999999999986e+00 1.900847764083757885e-01
5831 2.580999999999999961e+00 1.901918621930087649e-01
5832 2.542666666666666409e+00 2.025923200621094211e-01
5833 2.597166666666666845e+00 1.842238096366402011e-01
5834 2.584500000000000242e+00 2.026433306192050310e-01
5835 2.595333333333333048e+00 1.866948887395728784e-01
5836 2.577500000000000124e+00 1.747717161836485067e-01
5837 2.557999999999999829e+00 1.844690579293268295e-01
5838 2.563333333333333020e+00 1.827819992758019652e-01
5839 2.569000000000000394e+00 1.956270544798045796e-01
5840 2.574666666666666881e+00 1.895063274620352733e-01
5841 2.570833333333333304e+00 1.904854057790644206e-01
5842 2.588666666666666671e+00 1.807981788666066236e-01
5843 2.616333333333333400e+00 2.050945129915943688e-01
5844 2.560999999999999943e+00 2.013978925190408886e-01
5845 2.532333333333333325e+00 1.877653184558182031e-01
5846 2.547499999999999876e+00 2.012894198798227119e-01
5847 2.556499999999999773e+00 1.939143209999945050e-01
5848 2.575166666666666604e+00 1.919727145928508127e-01
5849 2.570833333333333304e+00 1.883544850462474107e-01
5850 2.610666666666666469e+00 1.838860859135149350e-01
5851 2.581666666666666554e+00 1.961308614543229301e-01
5852 2.556333333333333346e+00 2.073912923633684235e-01
5853 2.578499999999999570e+00 1.857258657867078555e-01
5854 2.576666666666666661e+00 1.789178375472736671e-01
5855 2.595499999999999918e+00 1.769236731223696457e-01
5856 2.586833333333333318e+00 2.033607108162825972e-01
5857 2.614166666666666305e+00 1.935667293304913772e-01
5858 2.606000000000000316e+00 1.893208622653322071e-01
5859 2.582833333333333758e+00 1.986576363533038014e-01
5860 2.617333333333333734e+00 1.985987952669438783e-01
5861 2.612333333333333396e+00 1.901355754114338326e-01
5862 2.593833333333332991e+00 1.843044607687488179e-01
5863 2.601833333333332998e+00 1.866844361581963541e-01
5864 2.616499999999999826e+00 1.917102486682557005e-01
5865 2.628500000000000281e+00 2.013128783759251528e-01
5866 2.619333333333333069e+00 1.798304242376174700e-01
5867 2.646166666666666778e+00 1.840996735869317724e-01
5868 2.629166666666666874e+00 1.864819646725874858e-01
5869 2.630666666666666931e+00 1.845593350338804728e-01
5870 2.623166666666666647e+00 1.890619264607156513e-01
5871 2.594833333333333325e+00 1.791460324035280549e-01
5872 2.623166666666666647e+00 1.820736140299465122e-01
5873 2.651499999999999968e+00 1.978196077799726782e-01
5874 2.611333333333333506e+00 1.812113049371839035e-01
5875 2.593500000000000139e+00 2.018963911955282686e-01
5876 2.646500000000000075e+00 1.903153450343812170e-01
5877 2.550999999999999712e+00 1.910431888343576134e-01
5878 2.588333333333333375e+00 2.022353780824417135e-01
5879 2.594666666666666455e+00 1.867341643838859866e-01
5880 2.581833333333333425e+00 1.889067107605507112e-01
5881 2.588666666666666671e+00 1.742776626642201510e-01
5882 2.555999999999999606e+00 1.797198437074276622e-01
5883 2.599833333333333218e+00 1.953035268309115946e-01
5884 2.604333333333333389e+00 1.777636799965784109e-01
5885 2.564166666666666483e+00 1.856025348046893564e-01
5886 2.608333333333333837e+00 1.836351555949197190e-01
5887 2.600833333333333108e+00 1.878143907435486648e-01
5888 2.600999999999999979e+00 1.787209183802127566e-01
5889 2.586000000000000298e+00 1.777404474695241654e-01
5890 2.583500000000000352e+00 1.892135404480580207e-01
5891 2.614166666666666305e+00 1.781073984155918666e-01
5892 2.591833333333333211e+00 2.030298851382703884e-01
5893 2.590666666666666895e+00 1.966934539195822340e-01
5894 2.572333333333333361e+00 1.909891891452769330e-01
5895 2.634833333333333361e+00 2.013373918833021303e-01
5896 2.584500000000000242e+00 1.939972436803047984e-01
5897 2.598166666666666735e+00 1.817353718194958112e-01
5898 2.554833333333333290e+00 1.702735408209499479e-01
5899 2.560166666666666480e+00 1.940162388201717991e-01
5900 2.609833333333333449e+00 2.109614784039265667e-01
5901 2.597833333333333439e+00 1.968460222648186764e-01
5902 2.634333333333333194e+00 1.951036286846709045e-01
5903 2.620333333333333403e+00 1.972334582088877131e-01
5904 2.608333333333333393e+00 1.940819796241135542e-01
5905 2.605166666666666853e+00 1.924374958650595657e-01
5906 2.626666666666666483e+00 1.975595081469359582e-01
5907 2.608999999999999986e+00 2.118385129185804128e-01
5908 2.575166666666666604e+00 1.956645963358197016e-01
5909 2.592000000000000082e+00 2.036119675592113487e-01
5910 2.581500000000000128e+00 1.909036624408587957e-01
5911 2.560000000000000053e+00 2.119005269774791034e-01
5912 2.588999999999999968e+00 2.126679728277548198e-01
5913 2.601500000000000146e+00 2.246370838584859919e-01
5914 2.607333333333333503e+00 2.132053869794031664e-01
5915 2.637833333333333030e+00 2.220362103435017109e-01
5916 2.600499999999999812e+00 2.089578306740381697e-01
5917 2.599666666666666348e+00 2.125648484929124338e-01
5918 2.580999999999999961e+00 1.941072155050170278e-01
5919 2.617666666666666586e+00 1.957242485781501007e-01
5920 2.607166666666666188e+00 1.950893551208816856e-01
5921 2.632666666666666710e+00 2.032101630587662966e-01
5922 2.653666666666666618e+00 2.026471573212177690e-01
5923 2.615666666666666362e+00 1.967828282180167643e-01
5924 2.673500000000000210e+00 2.161949673070326372e-01
5925 2.655499999999999972e+00 1.806704719771453360e-01
5926 2.686333333333333684e+00 1.835825074374926313e-01
5927 2.678333333333333233e+00 1.935898681156559276e-01
5928 2.645166666666666888e+00 1.949752714614894633e-01
5929 2.655666666666666842e+00 1.864355215716782532e-01
5930 2.645999999999999908e+00 2.011079035962756445e-01
5931 2.671333333333333560e+00 2.023986257455907267e-01
5932 2.650666666666666504e+00 1.966201451568010128e-01
5933 2.666333333333332778e+00 1.946270888229685858e-01
5934 2.649999999999999911e+00 1.900168121216880002e-01
5935 2.670666666666666966e+00 1.997393672134134546e-01
5936 2.653666666666666618e+00 1.929832558462963310e-01
5937 2.669499999999999762e+00 1.975132555326632178e-01
5938 2.645500000000000185e+00 2.087688447914476941e-01
5939 2.651666666666666838e+00 2.020662249344487849e-01
5940 2.652666666666666728e+00 1.924285822305492333e-01
5941 2.657999999999999918e+00 1.922504154019497036e-01
5942 2.661666666666666625e+00 2.129150413071252412e-01
5943 2.664166666666666572e+00 2.012414824514549838e-01
5944 2.647333333333333538e+00 2.136902829728976050e-01
5945 2.609333333333333282e+00 1.992757256035335989e-01
5946 2.657500000000000195e+00 1.995058826757302173e-01
5947 2.640833333333333588e+00 2.067012627852985174e-01
5948 2.663500000000000423e+00 2.023464781562116510e-01
5949 2.697833333333333528e+00 2.185484203489859445e-01
5950 2.683833333333332849e+00 2.070762630136629423e-01
5951 2.654333333333333211e+00 2.047694729129248270e-01
5952 2.659166666666666679e+00 2.015523665985628488e-01
5953 2.690833333333333410e+00 2.026517835361198727e-01
5954 2.645833333333333481e+00 2.006865184901659438e-01
5955 2.668833333333333613e+00 1.930505714784293003e-01
5956 2.715833333333333766e+00 2.029392926012148490e-01
5957 2.647499999999999520e+00 1.994298470362169395e-01
5958 2.685999999999999943e+00 2.114300514748711501e-01
5959 2.671666666666666856e+00 2.076266235693650375e-01
5960 2.660333333333333439e+00 2.163820780557015599e-01
5961 2.654166666666666341e+00 1.911374456985028836e-01
5962 2.672666666666666746e+00 2.053721103356142552e-01
5963 2.634833333333333361e+00 1.775660153712269873e-01
5964 2.644166666666666998e+00 1.871966311227413748e-01
5965 2.612833333333333119e+00 1.921624626118146051e-01
5966 2.600833333333333552e+00 2.107731029470457096e-01
5967 2.645333333333333758e+00 1.820496981392515368e-01
5968 2.609333333333333282e+00 1.997610609740584631e-01
5969 2.614500000000000046e+00 1.920403241798740446e-01
5970 2.617999999999999883e+00 1.919707732384744459e-01
5971 2.639833333333333254e+00 2.057158796693832337e-01
5972 2.601166666666666405e+00 2.008452163381690969e-01
5973 2.563499999999999890e+00 2.049233935455447853e-01
5974 2.630833333333333357e+00 2.069763025440710391e-01
5975 2.582166666666666721e+00 1.931462337002525786e-01
5976 2.621499999999999719e+00 1.866724329466518395e-01
5977 2.633333333333333304e+00 2.087966403873325050e-01
5978 2.622000000000000330e+00 1.969156615858113912e-01
5979 2.602166666666666739e+00 1.915333473527473518e-01
5980 2.624499999999999833e+00 2.031185682742417120e-01
5981 2.623499999999999943e+00 1.974495364503154604e-01
5982 2.625333333333333297e+00 2.012376520251431267e-01
5983 2.620500000000000274e+00 1.777932241553529247e-01
5984 2.629666666666666597e+00 1.847484275480619220e-01
5985 2.646333333333333204e+00 1.879788207140289380e-01
5986 2.591333333333333488e+00 1.673478856000721049e-01
5987 2.622666666666666924e+00 1.923771854495264222e-01
5988 2.638000000000000345e+00 1.972829327528246579e-01
5989 2.608166666666666966e+00 2.050906868066290911e-01
5990 2.634666666666666490e+00 1.947790295960280527e-01
5991 2.667500000000000426e+00 1.962348012515166551e-01
5992 2.686333333333333684e+00 2.062130326017606874e-01
5993 2.705833333333333091e+00 1.872543452494889460e-01
5994 2.685500000000000664e+00 1.952125266358579470e-01
5995 2.706166666666666831e+00 2.006638173478033915e-01
5996 2.689833333333333076e+00 1.966565557664578245e-01
5997 2.708833333333333204e+00 1.897560446507080001e-01
5998 2.687333333333333574e+00 1.922484888925826974e-01
5999 2.732333333333333059e+00 1.959419793185198655e-01
6000 2.713833333333333542e+00 1.896828371353183884e-01
6001 2.745999999999999996e+00 2.049676126177553681e-01
6002 2.718666666666666121e+00 1.870467360888221631e-01
6003 2.693833333333333524e+00 1.904442783287230989e-01
6004 2.723166666666666291e+00 1.974447062775729067e-01
6005 2.751666666666666927e+00 1.837137971390806479e-01
6006 2.708333333333333481e+00 2.023164005362044771e-01
6007 2.740000000000000213e+00 1.967333220377270320e-01
6008 2.743166666666666753e+00 2.068278157559335362e-01
6009 2.790499999999999758e+00 1.988203753810626750e-01
6010 2.765000000000000124e+00 2.066872301597539874e-01
6011 2.762666666666666604e+00 2.042623131970079664e-01
6012 2.750500000000000167e+00 2.186525338420654552e-01
6013 2.729666666666666686e+00 1.982122412783645371e-01
6014 2.721333333333333382e+00 2.027593903383277940e-01
6015 2.768000000000000238e+00 2.233952650448179644e-01
6016 2.730666666666666575e+00 2.127659990937705581e-01
6017 2.708500000000000352e+00 1.986725041088698296e-01
6018 2.757666666666666710e+00 2.036705764309211519e-01
6019 2.711833333333333318e+00 1.918301356042004524e-01
6020 2.726833333333333442e+00 2.132376630099052650e-01
6021 2.739666666666666917e+00 2.153656666471477632e-01
6022 2.750166666666666870e+00 1.938082409477451806e-01
6023 2.717000000000000082e+00 2.235211896492639849e-01
6024 2.723166666666666291e+00 2.197025029780380334e-01
6025 2.707833333333333314e+00 2.132207276596337631e-01
6026 2.707000000000000295e+00 2.064337397057198764e-01
6027 2.729999999999999982e+00 2.077054538416253371e-01
6028 2.744333333333333513e+00 2.130431185707962749e-01
6029 2.727666666666666462e+00 2.059870096587358701e-01
6030 2.728833333333333666e+00 2.117143537708121304e-01
6031 2.745999999999999996e+00 2.370644544328726622e-01
6032 2.713833333333333542e+00 2.272078608610121342e-01
6033 2.745499999999999829e+00 2.099699383245135498e-01
6034 2.736666666666666803e+00 2.238069191000069402e-01
6035 2.754333333333333300e+00 2.059206517443425699e-01
6036 2.744833333333333680e+00 2.143799089708976757e-01
6037 2.739333333333333176e+00 2.112849138363049328e-01
6038 2.757333333333333414e+00 2.244596804509624288e-01
6039 2.750333333333333297e+00 2.083960794399115635e-01
6040 2.770333333333333314e+00 2.189465519084340395e-01
6041 2.789833333333332721e+00 2.157062581725778805e-01
6042 2.784000000000000252e+00 2.154887210247647400e-01
6043 2.826333333333332920e+00 2.045662982271771735e-01
6044 2.796333333333333115e+00 2.169465713368496917e-01
6045 2.743499999999999606e+00 2.242663037551562155e-01
6046 2.782666666666666178e+00 2.214376845709604413e-01
6047 2.734666666666667023e+00 2.316463620198621343e-01
6048 2.729833333333333556e+00 2.331646314739231340e-01
6049 2.718333333333333712e+00 2.301892538599328297e-01
6050 2.743999999999999773e+00 2.276041885964901756e-01
6051 2.771000000000000352e+00 2.109209962679549633e-01
6052 2.757833333333333581e+00 2.150265379831919066e-01
6053 2.733000000000000096e+00 2.299132686712777041e-01
6054 2.758333333333333304e+00 2.125759559240814889e-01
6055 2.770333333333333314e+00 2.027010204801734661e-01
6056 2.732166666666666632e+00 2.188559161572678491e-01
6057 2.698833333333333417e+00 2.127010704495169158e-01
6058 2.706500000000000128e+00 2.204171235029922793e-01
6059 2.689666666666667094e+00 2.122467990423028972e-01
6060 2.729166666666666519e+00 2.151248237996136459e-01
6061 2.702666666666666995e+00 2.126254749379589137e-01
6062 2.710999999999999854e+00 2.250799857828323924e-01
6063 2.672166666666667023e+00 2.076039788564685573e-01
6064 2.635999999999999677e+00 1.960758073353829900e-01
6065 2.660000000000000142e+00 2.120022274516106253e-01
6066 2.673833333333333062e+00 2.159113008038597847e-01
6067 2.687833333333333297e+00 2.236415058707756365e-01
6068 2.656833333333333158e+00 2.000494961901327640e-01
6069 2.639333333333333531e+00 1.963910026603202796e-01
6070 2.634500000000000064e+00 1.940797015546848470e-01
6071 2.626166666666666760e+00 2.010090402426201184e-01
6072 2.650666666666666504e+00 2.082856834396591972e-01
6073 2.649333333333333318e+00 2.059291499880840648e-01
6074 2.700666666666666771e+00 2.112918816690770585e-01
6075 2.649833333333333485e+00 1.914882382037350339e-01
6076 2.698499999999999677e+00 2.043299007324511640e-01
6077 2.723500000000000032e+00 2.055899032864536013e-01
6078 2.660166666666667012e+00 1.931463775175401854e-01
6079 2.637333333333333751e+00 2.015517119564916859e-01
6080 2.664833333333333165e+00 2.033460947725804213e-01
6081 2.650500000000000522e+00 1.925234112748080983e-01
6082 2.680999999999999606e+00 1.994821072455149058e-01
6083 2.660833333333333162e+00 1.905064036057970422e-01
6084 2.654666666666666952e+00 1.905774363854736697e-01
6085 2.633666666666667044e+00 1.992826951659190382e-01
6086 2.686666666666666980e+00 1.872944305197132564e-01
6087 2.648333333333332984e+00 1.667357634546794420e-01
6088 2.662666666666666515e+00 1.904537953104326053e-01
6089 2.661166666666666458e+00 1.916393337998732738e-01
6090 2.659333333333333105e+00 1.716221085645673605e-01
6091 2.708833333333333204e+00 1.632845873972234296e-01
6092 2.656166666666666565e+00 1.902967589883797772e-01
6093 2.645333333333333314e+00 1.780941802447150168e-01
6094 2.659833333333333272e+00 1.704092160827164470e-01
6095 2.675333333333333119e+00 1.867108082729169172e-01
6096 2.682499999999999662e+00 1.709258692468105523e-01
6097 2.674499999999999655e+00 1.792442080266782589e-01
6098 2.712833333333333652e+00 1.742299592598922642e-01
6099 2.704499999999999904e+00 1.836450002344499066e-01
6100 2.666500000000000536e+00 1.704368162496980588e-01
6101 2.693833333333332636e+00 1.805649185606518214e-01
6102 2.711166666666666725e+00 1.755194539180877089e-01
6103 2.637999999999999901e+00 1.773544786891808889e-01
6104 2.703833333333333311e+00 1.865075835018611405e-01
6105 2.736833333333333229e+00 1.764171849569881045e-01
6106 2.732166666666666632e+00 1.720037817198387109e-01
6107 2.730499999999999705e+00 1.679037009055422414e-01
6108 2.729833333333333556e+00 1.895301818044155817e-01
6109 2.762166666666666881e+00 1.790636784105752999e-01
6110 2.802666666666666639e+00 1.737785414873812551e-01
6111 2.780166666666666231e+00 2.015741408496121434e-01
6112 2.762166666666666881e+00 1.883574345444006259e-01
6113 2.824000000000000288e+00 1.941698855241060229e-01
6114 2.793666666666666742e+00 2.021469029452848121e-01
6115 2.804333333333333567e+00 1.835425573821243272e-01
6116 2.742833333333333456e+00 1.923933206086292647e-01
6117 2.767500000000000071e+00 1.781361448755168220e-01
6118 2.733833333333333115e+00 1.752847550997244652e-01
6119 2.741166666666666529e+00 1.862915004721046042e-01
6120 2.731833333333333780e+00 1.802357124352358952e-01
6121 2.748500000000000387e+00 1.900107818578257168e-01
6122 2.784000000000000252e+00 1.771629820877438088e-01
6123 2.704999999999999627e+00 1.788800032299741327e-01
6124 2.743166666666666753e+00 1.771702597106126487e-01
6125 2.743500000000000494e+00 1.728772445021803938e-01
6126 2.729666666666666686e+00 1.604946635780674091e-01
6127 2.746333333333333737e+00 1.753985408951515557e-01
6128 2.788333333333333552e+00 1.805569572595163708e-01
6129 2.772166666666666668e+00 1.857297045390105539e-01
6130 2.762999999999999901e+00 1.849109395237489850e-01
6131 2.743333333333332735e+00 1.801202787439959985e-01
6132 2.726499999999999702e+00 1.666327882234199809e-01
6133 2.740833333333332789e+00 1.822393750395748524e-01
6134 2.745666666666666700e+00 1.939754661844674821e-01
6135 2.755666666666666931e+00 1.883293018250902229e-01
6136 2.680833333333333623e+00 1.969107830502979384e-01
6137 2.730833333333333002e+00 1.854123657428769500e-01
6138 2.696666666666666767e+00 1.979080407476982717e-01
6139 2.717000000000000082e+00 1.973709142142726358e-01
6140 2.745666666666666700e+00 1.797527107919016931e-01
6141 2.744833333333333680e+00 2.040953503562416838e-01
6142 2.737166666666666526e+00 2.129187921181148746e-01
6143 2.718833333333332991e+00 2.168807169168582016e-01
6144 2.685333333333332906e+00 2.089451904031117135e-01
6145 2.720333333333333048e+00 2.082858168034527890e-01
6146 2.744333333333333513e+00 2.150490469464874932e-01
6147 2.721333333333333826e+00 2.005533548663500643e-01
6148 2.755333333333333190e+00 2.091974966212373777e-01
6149 2.805833333333332735e+00 2.058669225854770912e-01
6150 2.766000000000000458e+00 1.933897906072373774e-01
6151 2.729166666666666519e+00 2.068953595777701659e-01
6152 2.764333333333333531e+00 1.997360295026450461e-01
6153 2.752000000000000224e+00 2.159486821754958707e-01
6154 2.763333333333333641e+00 2.102075253260541343e-01
6155 2.799666666666666970e+00 2.086547742440005293e-01
6156 2.812833333333333297e+00 2.278727004109808163e-01
6157 2.774999999999999911e+00 2.076365681772948946e-01
6158 2.736499999999999932e+00 2.189718081803632421e-01
6159 2.751166666666666316e+00 2.051808709768404293e-01
6160 2.784499999999999975e+00 1.974077492005935353e-01
6161 2.760166666666666657e+00 1.966011778910496666e-01
6162 2.771000000000000352e+00 1.951256005756293044e-01
6163 2.772333333333332650e+00 2.020939917005983022e-01
6164 2.768499999999999961e+00 1.901964992667670717e-01
6165 2.766333333333333311e+00 2.063357117077068981e-01
6166 2.802333333333333343e+00 2.080448224497504217e-01
6167 2.799833333333333396e+00 2.171468290589811390e-01
6168 2.804333333333333567e+00 2.165766052137809150e-01
6169 2.788333333333332664e+00 2.101510920301902230e-01
6170 2.783166666666666345e+00 2.103115964291855100e-01
6171 2.764333333333333087e+00 1.952492234536651605e-01
6172 2.766666666666667052e+00 2.018506965648216855e-01
6173 2.771000000000000352e+00 1.825519712909784986e-01
6174 2.778333333333332877e+00 2.012416549914647634e-01
6175 2.777166666666666561e+00 2.049612994183517833e-01
6176 2.756500000000000394e+00 2.053974128907718466e-01
6177 2.804833333333333290e+00 2.002650211687096171e-01
6178 2.792666666666666853e+00 2.011771837442289657e-01
6179 2.805333333333333456e+00 2.010800927583427100e-01
6180 2.813833333333333631e+00 1.958059437110952206e-01
6181 2.805499999999999883e+00 2.001694768051424655e-01
6182 2.817333333333333467e+00 1.838318474806477365e-01
6183 2.779166666666666785e+00 1.941411881232983638e-01
6184 2.817500000000000338e+00 2.100192782156490856e-01
6185 2.798166666666666913e+00 1.935599844817946780e-01
6186 2.800499999999999989e+00 1.887065255304590239e-01
6187 2.795500000000000096e+00 1.960423352804751829e-01
6188 2.764833333333333698e+00 1.925333184248994023e-01
6189 2.787666666666666515e+00 1.910796324204281083e-01
6190 2.774500000000000188e+00 2.014072367120903762e-01
6191 2.711166666666666725e+00 1.959620735225550137e-01
6192 2.708833333333333204e+00 2.009031575254697222e-01
6193 2.765499999999999847e+00 1.941970290996005710e-01
6194 2.750166666666666870e+00 1.987356447180059493e-01
6195 2.717666666666666675e+00 2.253931955330342185e-01
6196 2.742500000000000160e+00 2.021025248619015835e-01
6197 2.726666666666666572e+00 2.100346091410580651e-01
6198 2.739833333333333343e+00 2.233085081559025575e-01
6199 2.685666666666666647e+00 2.270640715582115110e-01
6200 2.721833333333333105e+00 2.150025085986293771e-01
6201 2.712166666666666615e+00 2.066991125964215414e-01
6202 2.689500000000000224e+00 2.105958148259889362e-01
6203 2.676666666666667194e+00 2.189955183035420805e-01
6204 2.684333333333333460e+00 2.224382144759737001e-01
6205 2.680166666666666586e+00 2.082507058366945552e-01
6206 2.697833333333333528e+00 2.197965494455000057e-01
6207 2.705000000000000071e+00 2.109456222716071527e-01
6208 2.704499999999999904e+00 2.079735226203353049e-01
6209 2.676833333333333176e+00 2.083483216830607498e-01
6210 2.686166666666666814e+00 1.923871121617192481e-01
6211 2.715500000000000025e+00 1.811029096643366754e-01
6212 2.739666666666666472e+00 1.906631215676642954e-01
6213 2.723000000000000309e+00 1.934603031344903357e-01
6214 2.692000000000000171e+00 2.171567534191730930e-01
6215 2.727500000000000480e+00 2.014710828437228374e-01
6216 2.690166666666666817e+00 2.135193741751510443e-01
6217 2.678166666666667250e+00 2.042890676177953335e-01
6218 2.668500000000000316e+00 2.103105838198988109e-01
6219 2.669666666666666632e+00 2.188521401751860052e-01
6220 2.708166666666667055e+00 2.085815077382709437e-01
6221 2.699333333333333584e+00 2.092219271845444373e-01
6222 2.672666666666666746e+00 2.161719565873770066e-01
6223 2.678999999999999826e+00 1.993639887241424880e-01
6224 2.688000000000000167e+00 2.024081410308280482e-01
6225 2.681833333333333069e+00 2.036498106318058443e-01
6226 2.706166666666666831e+00 1.917722052428446067e-01
6227 2.699500000000000455e+00 1.811134926564618164e-01
6228 2.633833333333333027e+00 1.961512195371875322e-01
6229 2.643833333333333258e+00 1.818568449001495002e-01
6230 2.642666666666666941e+00 1.878392732965941947e-01
6231 2.662500000000000089e+00 1.915145410783328783e-01
6232 2.640000000000000124e+00 1.738062458921172115e-01
6233 2.658833333333333382e+00 1.870253127055067910e-01
6234 2.644833333333333147e+00 1.971868004184338663e-01
6235 2.633833333333333471e+00 1.680617308323652526e-01
6236 2.640499999999999847e+00 1.828212165538295464e-01
6237 2.727500000000000480e+00 1.862396529564350200e-01
6238 2.672833333333333172e+00 1.727847756710749472e-01
6239 2.687333333333333130e+00 1.658264934379483357e-01
6240 2.700166666666666604e+00 1.721726227860778113e-01
6241 2.678166666666666362e+00 1.577475861175882677e-01
6242 2.675000000000000266e+00 1.758654788941441671e-01
6243 2.724499999999999478e+00 1.803804236113837334e-01
6244 2.718333333333333268e+00 1.732000555983145840e-01
6245 2.640833333333333588e+00 1.666939005527241779e-01
6246 2.669000000000000039e+00 1.670073185355792633e-01
6247 2.655000000000000249e+00 1.863787958850350313e-01
6248 2.698000000000000398e+00 1.566159492374757101e-01
6249 2.731166666666666742e+00 1.651711934574190133e-01
6250 2.709499999999999797e+00 1.654877890762135317e-01
6251 2.754500000000000171e+00 1.534211252294372663e-01
6252 2.699666666666666881e+00 1.798149769232972595e-01
6253 2.681499999999999773e+00 1.810921726635361939e-01
6254 2.655500000000000416e+00 1.784025955840080335e-01
6255 2.639499999999999513e+00 1.641988547124762499e-01
6256 2.664000000000000146e+00 1.666129913568833720e-01
6257 2.676666666666666305e+00 1.720664707907103852e-01
6258 2.674999999999999378e+00 1.736729045584767817e-01
6259 2.670166666666666355e+00 1.865844188842422369e-01
6260 2.647166666666666668e+00 1.926707636050372652e-01
6261 2.679499999999999549e+00 1.792827918246601981e-01
6262 2.652833333333333155e+00 1.815922503037240843e-01
6263 2.669666666666666632e+00 1.942961180298810875e-01
6264 2.660333333333333883e+00 1.859954698771311976e-01
6265 2.669666666666666632e+00 1.789723235380057675e-01
6266 2.731999999999999762e+00 1.995320915430787712e-01
6267 2.727499999999999591e+00 2.039384098202200180e-01
6268 2.736333333333333062e+00 2.007275193814665737e-01
6269 2.729166666666666519e+00 2.032220209889046558e-01
6270 2.729833333333333112e+00 1.989107025591951294e-01
6271 2.681999999999999940e+00 1.975539307519735832e-01
6272 2.655500000000000416e+00 2.066116526239505369e-01
6273 2.692333333333333467e+00 1.950751517103467836e-01
6274 2.688333333333333020e+00 2.005446288189941806e-01
6275 2.651499999999999968e+00 2.242853774893842078e-01
6276 2.669333333333333780e+00 2.015171162659593340e-01
6277 2.675833333333333286e+00 2.039491244658097613e-01
6278 2.672000000000000153e+00 2.086558836404519002e-01
6279 2.695333333333332693e+00 2.105454116583175272e-01
6280 2.689000000000000057e+00 2.003094827732548877e-01
6281 2.650166666666666337e+00 2.163068058551539385e-01
6282 2.688666666666666760e+00 2.130925290241915682e-01
6283 2.674333333333333229e+00 2.113472217658612651e-01
6284 2.652333333333333432e+00 2.033076031079051327e-01
6285 2.658333333333333659e+00 1.894887370834517082e-01
6286 2.665833333333333499e+00 1.962893862340705786e-01
6287 2.611833333333333673e+00 1.877142356329409012e-01
6288 2.612500000000000266e+00 2.004719085336175710e-01
6289 2.670333333333333226e+00 1.732403062330002685e-01
6290 2.668166666666666575e+00 1.801220907956394834e-01
6291 2.635000000000000231e+00 1.845577296012159974e-01
6292 2.626833333333333353e+00 2.004431779647104506e-01
6293 2.617833333333333456e+00 2.049213150708592557e-01
6294 2.648499999999999854e+00 2.011237526720524027e-01
6295 2.650666666666666504e+00 1.974845516696132619e-01
6296 2.691666666666666430e+00 1.955170732338379069e-01
6297 2.695500000000000451e+00 1.848787515583599494e-01
6298 2.681000000000000494e+00 1.945660413444351422e-01
6299 2.685166666666666924e+00 1.946055007596803332e-01
6300 2.718500000000000139e+00 2.048648267083011121e-01
6301 2.735333333333333172e+00 1.940683823734227764e-01
6302 2.663166666666666682e+00 2.062346851777614176e-01
6303 2.730333333333333723e+00 2.010050671924392962e-01
6304 2.702666666666666107e+00 2.013546714226012446e-01
6305 2.775999999999999801e+00 2.005417662233979770e-01
6306 2.800833333333333286e+00 1.846399524399771896e-01
6307 2.804166666666666696e+00 2.024548532206442431e-01
6308 2.759000000000000341e+00 2.254645820916841570e-01
6309 2.723833333333333773e+00 2.376883366309133494e-01
6310 2.700666666666666771e+00 2.447281560637647457e-01
6311 2.658500000000000085e+00 2.474578246893802125e-01
6312 2.677666666666667084e+00 2.218729199172188582e-01
6313 2.693499999999999783e+00 2.218561533466624214e-01
6314 2.692833333333334078e+00 2.229271700536929746e-01
6315 2.709499999999999797e+00 2.185391841295285797e-01
6316 2.736666666666666803e+00 2.064417683118019708e-01
6317 2.732666666666666799e+00 2.288907632069967779e-01
6318 2.749666666666666259e+00 2.226943179770406456e-01
6319 2.741499999999999826e+00 2.297989157212597666e-01
6320 2.727166666666666739e+00 2.361116045746477488e-01
6321 2.710666666666666558e+00 2.183237487294024670e-01
6322 2.717666666666666675e+00 2.291888676114898771e-01
6323 2.737499999999999378e+00 2.360050317260206643e-01
6324 2.737166666666666526e+00 2.321211868192353811e-01
6325 2.748166666666666647e+00 2.387026761320295565e-01
6326 2.767500000000000071e+00 2.317940596976357792e-01
6327 2.719333333333333602e+00 2.408755633870671986e-01
6328 2.741333333333333400e+00 2.340195465087225868e-01
6329 2.701166666666666938e+00 2.478639206261132322e-01
6330 2.646000000000000352e+00 2.126814258201427665e-01
6331 2.711166666666666725e+00 2.453261340278223568e-01
6332 2.705166666666666941e+00 2.438422095293351077e-01
6333 2.757166666666666544e+00 2.338694337382229427e-01
6334 2.692166666666667041e+00 2.577312787323980392e-01
6335 2.713666666666666671e+00 2.336682913241982795e-01
6336 2.751500000000000057e+00 2.418287674735530302e-01
6337 2.681166666666666476e+00 2.278786734532541880e-01
6338 2.761833333333333140e+00 2.571829673670161798e-01
6339 2.700166666666666604e+00 2.509652938230776953e-01
6340 2.697999999999999954e+00 2.606316046325414248e-01
6341 2.711666666666666448e+00 2.542141121472503706e-01
6342 2.721500000000000252e+00 2.360838775143745960e-01
6343 2.672166666666667023e+00 2.495170242095123558e-01
6344 2.728500000000000369e+00 2.297141641741367590e-01
6345 2.732833333333333226e+00 2.306804447554941517e-01
6346 2.723833333333333329e+00 2.263337526587508308e-01
6347 2.739833333333333343e+00 2.414117525292819588e-01
6348 2.731500000000000483e+00 2.371392874803048834e-01
6349 2.740666666666666362e+00 2.391031468107745750e-01
6350 2.750000000000000000e+00 2.423909835140095892e-01
6351 2.819500000000000117e+00 2.474198804102496208e-01
6352 2.789000000000000146e+00 2.358075957687161550e-01
6353 2.765000000000000124e+00 2.391472117522780161e-01
6354 2.786166666666666458e+00 2.225018622477207553e-01
6355 2.785000000000000142e+00 2.287441559666364421e-01
6356 2.777666666666666728e+00 2.386085435122494436e-01
6357 2.772499999999999520e+00 2.487269531478690510e-01
6358 2.723166666666666291e+00 2.444102217205357808e-01
6359 2.759666666666666490e+00 2.403431189254537914e-01
6360 2.776833333333333709e+00 2.409875995733974374e-01
6361 2.762999999999999901e+00 2.512697753411659574e-01
6362 2.746999999999999886e+00 2.184134712980049797e-01
6363 2.817500000000000338e+00 2.126150342233064650e-01
6364 2.798833333333333062e+00 2.295920798898519188e-01
6365 2.748666666666666814e+00 2.215934298397589375e-01
6366 2.773166666666666558e+00 2.031898970403284710e-01
6367 2.789500000000000313e+00 2.274436132807914901e-01
6368 2.788166666666667126e+00 2.262473347500064680e-01
6369 2.793166666666666575e+00 2.402891102016100067e-01
6370 2.811666666666666980e+00 2.227701439534415517e-01
6371 2.793000000000000593e+00 2.299724621195619045e-01
6372 2.792333333333333556e+00 2.294200013883642697e-01
6373 2.774666666666666615e+00 2.291796561975230073e-01
6374 2.804333333333333567e+00 2.164905266937751094e-01
6375 2.770833333333333481e+00 2.242801344383931472e-01
6376 2.790833333333333499e+00 2.171692141915898266e-01
6377 2.779999999999999805e+00 2.055341280123030578e-01
6378 2.841833333333333211e+00 2.025876239318936956e-01
6379 2.761666666666666714e+00 2.451704244745622763e-01
6380 2.732333333333333503e+00 2.340481511079227916e-01
6381 2.743166666666666753e+00 2.194688558855303617e-01
6382 2.785000000000000142e+00 2.252522043300698995e-01
6383 2.782666666666667066e+00 2.366061738025478922e-01
6384 2.755166666666666320e+00 2.449405162105311728e-01
6385 2.746166666666666867e+00 2.106441729376642424e-01
6386 2.809666666666666757e+00 2.035237723852570957e-01
6387 2.743499999999999606e+00 2.142464507679571750e-01
6388 2.778333333333333766e+00 2.183124247834163090e-01
6389 2.734333333333333282e+00 2.295342708213339855e-01
6390 2.730833333333333002e+00 2.185719328157547936e-01
6391 2.739833333333333343e+00 2.179520100932857141e-01
6392 2.755333333333333190e+00 2.241054645903559350e-01
6393 2.717833333333333545e+00 2.345984058706219177e-01
6394 2.726666666666666572e+00 2.072889377263140431e-01
6395 2.739166666666667194e+00 2.278373465467886938e-01
6396 2.689999999999999947e+00 2.300965980722975701e-01
6397 2.724333333333333496e+00 2.265338663259703345e-01
6398 2.729499999999999815e+00 2.407346106769398253e-01
6399 2.699833333333333751e+00 2.346502618161129816e-01
6400 2.694000000000000394e+00 2.349791952965671060e-01
6401 2.725500000000000256e+00 2.392208126861503636e-01
6402 2.690833333333333410e+00 2.347144147287965055e-01
6403 2.707166666666667165e+00 2.413717069706512730e-01
6404 2.765000000000000124e+00 2.422182211698093446e-01
6405 2.667166666666666686e+00 2.327594629496136935e-01
6406 2.715333333333333599e+00 2.281317439388753643e-01
6407 2.693333333333333357e+00 2.165451796157439601e-01
6408 2.686166666666666369e+00 2.218900399180072092e-01
6409 2.630500000000000060e+00 2.089736493223753322e-01
6410 2.675833333333333286e+00 2.177130395557248244e-01
6411 2.663666666666666405e+00 2.281557297922562899e-01
6412 2.680666666666666753e+00 2.242822708932586118e-01
6413 2.692333333333333467e+00 2.255985454379166033e-01
6414 2.666833333333333389e+00 1.929781819369840445e-01
6415 2.673166666666666913e+00 2.123798244062152785e-01
6416 2.656333333333333879e+00 2.109225327337380940e-01
6417 2.678333333333333233e+00 2.124997603484486963e-01
6418 2.656666666666666732e+00 2.318374270746477173e-01
6419 2.677833333333333954e+00 2.049744451099896336e-01
6420 2.656833333333333158e+00 2.032490831832085287e-01
6421 2.637000000000000011e+00 2.164145969609669595e-01
6422 2.667000000000000259e+00 2.195950819121411934e-01
6423 2.669833333333333059e+00 2.205202707571682907e-01
6424 2.658833333333333382e+00 2.267276163969379477e-01
6425 2.651000000000000245e+00 2.091712482897950531e-01
6426 2.666333333333333666e+00 2.084007446492703586e-01
6427 2.687500000000000000e+00 2.262558470699339297e-01
6428 2.656166666666667009e+00 2.042859402170653094e-01
6429 2.637166666666666881e+00 2.066555664581724572e-01
6430 2.665833333333333499e+00 2.030937682542320599e-01
6431 2.656833333333333158e+00 2.020384199803299252e-01
6432 2.650333333333333208e+00 1.981222499517051594e-01
6433 2.695333333333333581e+00 2.042651689820348948e-01
6434 2.709833333333333538e+00 2.090690232470642507e-01
6435 2.704166666666667052e+00 2.103559703437467843e-01
6436 2.687166666666666259e+00 1.993696199784971423e-01
6437 2.688499999999999890e+00 2.052546859662675027e-01
6438 2.700499999999999901e+00 2.091126424256128102e-01
6439 2.730499999999999705e+00 2.029482350529590584e-01
6440 2.746666666666666590e+00 2.031078895927354855e-01
6441 2.750833333333333020e+00 2.038833294731009493e-01
6442 2.711499999999999577e+00 2.024603870719735299e-01
6443 2.703833333333333755e+00 2.222610348050071405e-01
6444 2.711833333333333318e+00 2.191762883397069817e-01
6445 2.710499999999999687e+00 2.075957275839537264e-01
6446 2.732666666666666799e+00 1.868514957967462864e-01
6447 2.728833333333332778e+00 1.988418434427313697e-01
6448 2.755666666666666487e+00 1.955437812111916474e-01
6449 2.711000000000000298e+00 1.958607782187246904e-01
6450 2.746833333333333460e+00 1.987880524951507744e-01
6451 2.714000000000000412e+00 2.073440511699227717e-01
6452 2.700666666666666771e+00 1.760849963112301464e-01
6453 2.766000000000000014e+00 1.941445624041814866e-01
6454 2.731500000000000483e+00 1.993128124888668973e-01
6455 2.772666666666666391e+00 1.910219107075687706e-01
6456 2.744000000000000217e+00 2.088018731291035046e-01
6457 2.677000000000000934e+00 1.849372265872336329e-01
6458 2.723333333333333162e+00 1.955057070304636602e-01
6459 2.743166666666666753e+00 1.929218921778487195e-01
6460 2.688499999999999890e+00 1.885163933337245801e-01
6461 2.728000000000000203e+00 1.843101251212808933e-01
6462 2.740499999999999492e+00 2.089007938392448416e-01
6463 2.740833333333333233e+00 1.936998561157423082e-01
6464 2.745499999999999829e+00 1.823949850065937628e-01
6465 2.770333333333333314e+00 1.847090304395698213e-01
6466 2.757000000000000117e+00 1.747884435539146242e-01
6467 2.710333333333333261e+00 1.756577585765802529e-01
6468 2.703833333333333311e+00 1.670067225304729397e-01
6469 2.739166666666667194e+00 1.844975785247098543e-01
6470 2.739166666666667194e+00 1.944834206967933909e-01
6471 2.732833333333333670e+00 1.865972217053302185e-01
6472 2.704499999999999904e+00 1.893605834263180354e-01
6473 2.756000000000000227e+00 2.018967007600118713e-01
6474 2.702999999999999847e+00 1.961909500687758767e-01
6475 2.711999999999999744e+00 1.798022061414523698e-01
6476 2.700333333333333030e+00 1.629343198733544662e-01
6477 2.733166666666666966e+00 1.738684714672857623e-01
6478 2.718999999999999861e+00 1.749907934086184780e-01
6479 2.753833333333333133e+00 1.837365893317366994e-01
6480 2.736499999999999932e+00 1.912994670957322008e-01
6481 2.713999999999999968e+00 1.924375800674655579e-01
6482 2.752166666666666206e+00 1.846569517099608260e-01
6483 2.715166666666666728e+00 1.700516942100363804e-01
6484 2.722166666666666401e+00 1.673382165068807992e-01
6485 2.782666666666667066e+00 1.769308820896935697e-01
6486 2.743666666666666476e+00 1.852338861887656563e-01
6487 2.710333333333333261e+00 1.698858549253106920e-01
6488 2.695500000000000451e+00 1.802058622181248737e-01
6489 2.734999999999999876e+00 1.706604816587601603e-01
6490 2.749166666666666980e+00 1.800267598421392001e-01
6491 2.707833333333333314e+00 1.765785026343597297e-01
6492 2.697499999999999787e+00 1.819434817616601419e-01
6493 2.733666666666666689e+00 1.914833422790880313e-01
6494 2.735833333333333339e+00 1.941554956252371789e-01
6495 2.684333333333333460e+00 1.779300216169058257e-01
6496 2.690166666666666817e+00 1.799651843901830806e-01
6497 2.699333333333333140e+00 1.822499301427494278e-01
6498 2.703500000000000014e+00 1.865442679068132215e-01
6499 2.663500000000000423e+00 1.905415892193151606e-01
6500 2.721000000000000085e+00 1.830902934498591927e-01
6501 2.696666666666666767e+00 1.926880995383568607e-01
6502 2.700499999999999901e+00 1.924464932852188170e-01
6503 2.730666666666666575e+00 1.631721426841854228e-01
6504 2.769666666666667165e+00 2.075822014778010427e-01
6505 2.759833333333333361e+00 1.882618472982461599e-01
6506 2.724166666666666625e+00 1.861447191877370899e-01
6507 2.701166666666666938e+00 1.891991039247435946e-01
6508 2.740833333333333233e+00 1.791576612723904394e-01
6509 2.711333333333333595e+00 1.699125047171609892e-01
6510 2.734999999999999876e+00 1.739642364267884600e-01
6511 2.685000000000000053e+00 1.650876871376071586e-01
6512 2.679499999999999549e+00 1.702587491633445194e-01
6513 2.717833333333333101e+00 1.786255264616558314e-01
6514 2.685499999999999776e+00 1.880627480981340305e-01
6515 2.723999999999999755e+00 1.886563601425147452e-01
6516 2.679499999999999549e+00 1.942735399722086143e-01
6517 2.703166666666666718e+00 1.902260959821039099e-01
6518 2.675166666666667137e+00 1.913519759597576975e-01
6519 2.655333333333333101e+00 1.793800538067254480e-01
6520 2.663499999999999979e+00 1.865838730080031926e-01
6521 2.698833333333333417e+00 1.978598573438992703e-01
6522 2.685999999999999943e+00 2.172152030693165758e-01
6523 2.727000000000000313e+00 2.066138373337511880e-01
6524 2.708500000000000352e+00 1.893818526446267303e-01
6525 2.698666666666666547e+00 2.030739693733223383e-01
6526 2.728166666666666629e+00 2.011528463447450066e-01
6527 2.707333333333333147e+00 2.083679526791576697e-01
6528 2.674166666666666803e+00 2.183275338500323959e-01
6529 2.709999999999999520e+00 2.065466049103688861e-01
6530 2.723500000000000032e+00 1.954839791673760596e-01
6531 2.691166666666666263e+00 1.958718992758428645e-01
6532 2.687166666666666259e+00 1.986875571604079238e-01
6533 2.729166666666666519e+00 2.005648158834703876e-01
6534 2.686833333333333851e+00 2.069877098695403761e-01
6535 2.710166666666666391e+00 2.193859380516782753e-01
6536 2.742499999999999716e+00 2.133931882178476958e-01
6537 2.742166666666666419e+00 2.036180270160919126e-01
6538 2.683999999999999719e+00 2.040300903733999749e-01
6539 2.717499999999999805e+00 2.082620878177836310e-01
6540 2.686999999999999833e+00 1.910940722378495216e-01
6541 2.719166666666666732e+00 2.172665307183100913e-01
6542 2.733999999999999986e+00 2.259934856484929477e-01
6543 2.670333333333333226e+00 2.151394465956475432e-01
6544 2.685333333333333794e+00 2.082582086773087371e-01
6545 2.651833333333333709e+00 1.997206961771400280e-01
6546 2.684499999999999886e+00 2.020508393119580248e-01
6547 2.634666666666666490e+00 1.898633524211363055e-01
6548 2.663833333333333275e+00 1.870665978656720629e-01
6549 2.675000000000000266e+00 2.013033918133411981e-01
6550 2.660166666666666568e+00 1.760321019755371752e-01
6551 2.601333333333333719e+00 1.869069386184036563e-01
6552 2.633500000000000174e+00 1.960774719339272165e-01
6553 2.642333333333333201e+00 1.979615095397569136e-01
6554 2.691500000000000004e+00 1.954805687984812745e-01
6555 2.644166666666666554e+00 1.843109414770272292e-01
6556 2.633999999999999897e+00 1.803399567483590649e-01
6557 2.654666666666666952e+00 1.984704941220156449e-01
6558 2.651333333333333098e+00 2.038863608683723072e-01
6559 2.684499999999999886e+00 1.926535102197725058e-01
6560 2.679333333333333567e+00 2.122203606666464015e-01
6561 2.647166666666666668e+00 1.987296344096486089e-01
6562 2.637999999999999901e+00 1.917269470424598776e-01
6563 2.639833333333333254e+00 1.909657352433599131e-01
6564 2.649166666666666448e+00 2.012804037305319371e-01
6565 2.627333333333333076e+00 1.790086383183576990e-01
6566 2.641666666666666163e+00 1.742904132422324337e-01
6567 2.642500000000000071e+00 1.886348250515323954e-01
6568 2.620833333333333126e+00 1.910390327578033176e-01
6569 2.615166666666666639e+00 1.900946279950925244e-01
6570 2.665333333333333332e+00 1.818261786961912208e-01
6571 2.662166666666666792e+00 1.762021277249932183e-01
6572 2.639833333333333254e+00 1.844260491161500704e-01
6573 2.643833333333333258e+00 1.836859361740798557e-01
6574 2.649333333333333318e+00 1.766010360273289337e-01
6575 2.634833333333333361e+00 1.683698667726415132e-01
6576 2.598000000000000309e+00 1.673137438732661131e-01
6577 2.602500000000000036e+00 1.510600965767524562e-01
6578 2.644166666666666554e+00 1.645085976589178711e-01
6579 2.654833333333333378e+00 1.713549624263859816e-01
6580 2.686999999999999833e+00 1.766573896935345889e-01
6581 2.690500000000000114e+00 1.754707557147661134e-01
6582 2.694000000000000394e+00 1.831232129226415262e-01
6583 2.670999999999999819e+00 1.803699901129158234e-01
6584 2.660833333333333162e+00 1.957540146695829208e-01
6585 2.639499999999999957e+00 1.714316757324749474e-01
6586 2.653499999999999748e+00 1.903690494802135480e-01
6587 2.669000000000000039e+00 1.859925327055423350e-01
6588 2.679833333333333290e+00 1.995875492479799451e-01
6589 2.704833333333333201e+00 1.953048068855259833e-01
6590 2.632999999999999563e+00 1.806769677260127993e-01
6591 2.676833333333333176e+00 1.791258739091136643e-01
6592 2.702999999999999847e+00 1.905505182359785443e-01
6593 2.677333333333333343e+00 1.680404492751450540e-01
6594 2.648166666666666558e+00 1.684752564533944785e-01
6595 2.632500000000000284e+00 1.890778425822432773e-01
6596 2.670999999999999819e+00 1.724068186328809593e-01
6597 2.693000000000000060e+00 1.724907404922233767e-01
6598 2.722500000000000142e+00 1.601798901929397112e-01
6599 2.682500000000000551e+00 1.824379270388211405e-01
6600 2.683666666666666867e+00 1.792579870631318129e-01
6601 2.703500000000000014e+00 1.825616714671754459e-01
6602 2.664999999999999591e+00 1.806236111057712423e-01
6603 2.698833333333333417e+00 1.688963220220991435e-01
6604 2.673500000000000210e+00 1.824415812131531256e-01
6605 2.646166666666666334e+00 1.739559996516786278e-01
6606 2.655166666666666231e+00 1.682460857505171103e-01
6607 2.618999999999999773e+00 1.706246693118488866e-01
6608 2.690166666666666373e+00 1.653997542431780710e-01
6609 2.683499999999999996e+00 1.785877857587752637e-01
6610 2.721666666666666234e+00 1.780467583196845005e-01
6611 2.697000000000000508e+00 1.902651658431814552e-01
6612 2.692166666666666597e+00 1.915677160035448301e-01
6613 2.701499999999999790e+00 1.736354338517599460e-01
6614 2.649499999999999744e+00 1.696843065486283997e-01
6615 2.683833333333332849e+00 1.917636590335247138e-01
6616 2.640833333333333144e+00 1.835437302822570949e-01
6617 2.684666666666666757e+00 1.796669243453110354e-01
6618 2.725000000000000089e+00 1.942489811213090056e-01
6619 2.720666666666666345e+00 1.970139118983263160e-01
6620 2.690333333333333687e+00 1.872346517469851701e-01
6621 2.688833333333333186e+00 1.951582572436287577e-01
6622 2.728166666666666629e+00 1.796376625733446253e-01
6623 2.683333333333333570e+00 1.759156468731955247e-01
6624 2.615333333333333510e+00 1.643515315594166470e-01
6625 2.630666666666666931e+00 1.643655591571331620e-01
6626 2.645833333333333481e+00 1.705775184917837639e-01
6627 2.680833333333333623e+00 1.551320972352034089e-01
6628 2.643499999999999517e+00 1.707169115491751488e-01
6629 2.640333333333333421e+00 1.606531229883998713e-01
6630 2.660666666666666735e+00 1.591555260789944692e-01
6631 2.644000000000000128e+00 1.549781346584808428e-01
6632 2.656333333333333435e+00 1.454639448772762078e-01
6633 2.633833333333333027e+00 1.442804785183410543e-01
6634 2.621499999999999719e+00 1.479796814130612814e-01
6635 2.645666666666666611e+00 1.618719773062559375e-01
6636 2.664499999999999869e+00 1.545627794062263693e-01
6637 2.643333333333333091e+00 1.650647459949287910e-01
6638 2.683166666666666700e+00 1.719514493277853329e-01
6639 2.636499999999999844e+00 1.715653017884962162e-01
6640 2.639666666666666828e+00 1.589831693864107165e-01
6641 2.601500000000000146e+00 1.636474445602836836e-01
6642 2.569666666666666544e+00 1.644704746665402173e-01
6643 2.616666666666666696e+00 1.566712174279959180e-01
6644 2.594666666666666455e+00 1.539077405220172501e-01
6645 2.622000000000000330e+00 1.508870070247564088e-01
6646 2.636500000000000288e+00 1.680645957164486892e-01
6647 2.644833333333333147e+00 1.836555375736911300e-01
6648 2.616999999999999993e+00 1.759439620384222469e-01
6649 2.664166666666666572e+00 1.709869092888345599e-01
6650 2.667833333333332835e+00 1.705607445826635427e-01
6651 2.651833333333333265e+00 1.612543568173976094e-01
6652 2.642833333333333368e+00 1.790483200868579206e-01
6653 2.652666666666666728e+00 1.813171969944547823e-01
6654 2.617666666666667030e+00 1.803209587046057938e-01
6655 2.632333333333333414e+00 1.702647720246105167e-01
6656 2.644000000000000128e+00 1.903219494552439994e-01
6657 2.663666666666667293e+00 1.838262565375050339e-01
6658 2.648333333333332984e+00 1.693613275197713708e-01
6659 2.624333333333333851e+00 1.812729168143172309e-01
6660 2.652666666666666728e+00 1.772022803130595958e-01
6661 2.602833333333333332e+00 1.669902553156032976e-01
6662 2.675166666666666249e+00 1.731541408152906525e-01
6663 2.635166666666666657e+00 1.619251227276680694e-01
6664 2.679999999999999716e+00 1.629048802215574965e-01
6665 2.619166666666667087e+00 1.574841114854777235e-01
6666 2.653499999999999748e+00 1.714021829888211779e-01
6667 2.594666666666666455e+00 1.760886245721276500e-01
6668 2.602000000000000313e+00 1.736309944169594777e-01
6669 2.586666666666667336e+00 1.732912876355022780e-01
6670 2.646333333333333204e+00 1.807639139667887307e-01
6671 2.614166666666666750e+00 1.737276630992483639e-01
6672 2.598666666666666458e+00 1.635166771424361731e-01
6673 2.625166666666666870e+00 1.780829108818365869e-01
6674 2.634166666666666323e+00 1.855234960661118204e-01
6675 2.645666666666666611e+00 1.806819899200844404e-01
6676 2.666333333333333666e+00 1.898441856228808289e-01
6677 2.651499999999999968e+00 1.789502957061913924e-01
6678 2.616166666666666529e+00 1.821947091356855009e-01
6679 2.643833333333333258e+00 1.642118240205258650e-01
6680 2.610333333333333616e+00 1.576889812726774420e-01
6681 2.579000000000000181e+00 1.676169575086137731e-01
6682 2.613333333333333286e+00 1.608406158397303054e-01
6683 2.615333333333333510e+00 1.817176788725158865e-01
6684 2.639499999999999957e+00 1.761779009347590741e-01
6685 2.620166666666666533e+00 1.641003108986605896e-01
6686 2.593999999999999861e+00 1.880221618143279871e-01
6687 2.654666666666666952e+00 1.871468031410794541e-01
6688 2.618333333333333179e+00 1.687927175013231307e-01
6689 2.634999999999999787e+00 1.706170175177924020e-01
6690 2.594166666666666732e+00 1.653997542431780432e-01
6691 2.629666666666666597e+00 1.772334723005327128e-01
6692 2.616666666666666696e+00 1.656422964413690468e-01
6693 2.635500000000000398e+00 1.649647689659825556e-01
6694 2.617500000000000160e+00 1.622396632557320528e-01
6695 2.629000000000000004e+00 1.596830193435315459e-01
6696 2.621666666666666590e+00 1.715682026138531380e-01
6697 2.664666666666666739e+00 1.784463297257542491e-01
6698 2.665499999999999758e+00 1.766955558140737015e-01
6699 2.646000000000000352e+00 1.967192020226913307e-01
6700 2.640000000000000124e+00 1.874809619964414309e-01
6701 2.693166666666666487e+00 2.130754191812356257e-01
6702 2.651166666666666671e+00 1.804955242083838285e-01
6703 2.635499999999999954e+00 1.844449255348478145e-01
6704 2.633833333333333027e+00 2.023394310814636554e-01
6705 2.633166666666666433e+00 1.905520367345983068e-01
6706 2.616333333333333400e+00 1.908001669383539156e-01
6707 2.691499999999999559e+00 1.957083643815177021e-01
6708 2.672666666666666746e+00 1.887856907634607728e-01
6709 2.621999999999999886e+00 1.809183363964096680e-01
6710 2.656166666666667009e+00 1.755925549969883648e-01
6711 2.687500000000000000e+00 1.761808966185986758e-01
6712 2.686500000000000110e+00 1.900540493298332467e-01
6713 2.641333333333333755e+00 1.862524670480407429e-01
6714 2.690500000000000114e+00 1.935829925380843086e-01
6715 2.668000000000000593e+00 1.826605838403263238e-01
6716 2.613833333333333453e+00 1.815943918411253022e-01
6717 2.660500000000000309e+00 1.713313472647535474e-01
6718 2.668499999999999872e+00 1.765406390104619083e-01
6719 2.678166666666666362e+00 1.780942972239810684e-01
6720 2.663166666666667126e+00 1.840636086711250063e-01
6721 2.670333333333333670e+00 1.788751374976825237e-01
6722 2.643499999999999961e+00 1.804409337028479443e-01
6723 2.665666666666666629e+00 1.756130004467947869e-01
6724 2.597666666666666568e+00 1.834576346290982263e-01
6725 2.649500000000000188e+00 1.917418330869807286e-01
6726 2.654999999999999805e+00 1.882868674242695328e-01
6727 2.659166666666666679e+00 1.881765448642232774e-01
6728 2.677833333333333510e+00 1.909584621305357999e-01
6729 2.675333333333333119e+00 1.690684717744505017e-01
6730 2.705000000000000071e+00 2.052156047781075743e-01
6731 2.645000000000000018e+00 1.539197121156929138e-01
6732 2.702500000000000124e+00 1.636150207040906190e-01
6733 2.687833333333333297e+00 1.840962032118996505e-01
6734 2.640333333333332977e+00 1.781953775848088561e-01
6735 2.641500000000000181e+00 1.735439025466210816e-01
6736 2.652166666666666561e+00 1.787890464993539819e-01
6737 2.659166666666666679e+00 1.726118665720334788e-01
6738 2.665500000000000203e+00 1.914405550323940719e-01
6739 2.732666666666666799e+00 1.930501757843549882e-01
6740 2.698666666666666547e+00 1.928274511731302709e-01
6741 2.674333333333333229e+00 1.849856851318601725e-01
6742 2.695666666666666433e+00 1.742299991178115348e-01
6743 2.726666666666666572e+00 1.741017688764991689e-01
6744 2.658833333333333382e+00 1.716170505428788740e-01
6745 2.724333333333333496e+00 1.725418897071192559e-01
6746 2.691000000000000281e+00 1.802720166858960971e-01
6747 2.727166666666666739e+00 1.823213610735278378e-01
6748 2.697333333333333361e+00 1.881082233813921589e-01
6749 2.730499999999999705e+00 2.008517626399020650e-01
6750 2.727166666666666739e+00 1.993817411492429248e-01
6751 2.700833333333333197e+00 2.029416195015845692e-01
6752 2.697333333333333361e+00 1.986828386408105995e-01
6753 2.660499999999999865e+00 2.012452552925852178e-01
6754 2.628500000000000281e+00 1.970158975536971668e-01
6755 2.678000000000000380e+00 1.823345520983033485e-01
6756 2.680833333333332735e+00 1.958974245004919679e-01
6757 2.652333333333333432e+00 1.891496566018363024e-01
6758 2.643333333333333535e+00 1.865595923062695338e-01
6759 2.718333333333333268e+00 1.985674621810860907e-01
6760 2.718166666666666842e+00 1.808245645595425444e-01
6761 2.691333333333333133e+00 1.983292249807917518e-01
6762 2.703666666666666885e+00 2.031476839185756278e-01
6763 2.737166666666666970e+00 1.739179909974600258e-01
6764 2.694833333333333414e+00 1.839920615235986767e-01
6765 2.758499999999999730e+00 1.878900018036558095e-01
6766 2.690666666666666540e+00 1.890997189413662349e-01
6767 2.736166666666667080e+00 2.005217384539456915e-01
6768 2.697666666666666657e+00 2.010599228901488456e-01
6769 2.729499999999999815e+00 1.820893782368062097e-01
6770 2.691833333333333300e+00 1.998689037937210478e-01
6771 2.688000000000000167e+00 2.001504989307351934e-01
6772 2.741666666666667140e+00 1.879943360060892243e-01
6773 2.681666666666666643e+00 1.803160291553981276e-01
6774 2.666833333333332945e+00 1.881049377145442847e-01
6775 2.675000000000000266e+00 1.946852160112147179e-01
6776 2.688666666666666316e+00 1.979960250255694831e-01
6777 2.675666666666666860e+00 1.908519884137482581e-01
6778 2.705499999999999350e+00 1.808528791280052950e-01
6779 2.689833333333333076e+00 2.083847158858221638e-01
6780 2.704499999999999904e+00 1.804635620346174973e-01
6781 2.714833333333333432e+00 1.978504509116063292e-01
6782 2.667833333333333723e+00 1.863508364866100775e-01
6783 2.678166666666667250e+00 1.995482977831385951e-01
6784 2.665000000000000480e+00 1.953658960344239470e-01
6785 2.720333333333333936e+00 1.889745230722130742e-01
6786 2.724333333333333496e+00 1.822976300611884592e-01
6787 2.693833333333333524e+00 2.052940190537934084e-01
6788 2.681499999999999773e+00 1.944431865038674934e-01
6789 2.727333333333333609e+00 1.931862467307803310e-01
6790 2.715999999999999748e+00 1.968953472730571863e-01
6791 2.705666666666667108e+00 1.896609059855490498e-01
6792 2.765166666666666995e+00 1.923068174481524506e-01
6793 2.716833333333333211e+00 1.887837411588348113e-01
6794 2.721833333333333105e+00 1.904593010865323344e-01
6795 2.718833333333332991e+00 1.897178338519641960e-01
6796 2.737999999999999989e+00 1.872796482981177457e-01
6797 2.708833333333333204e+00 1.940786519639606245e-01
6798 2.714833333333333432e+00 2.075869853374278096e-01
6799 2.738666666666667027e+00 1.913013426604834588e-01
6800 2.760500000000000398e+00 1.925906352286574086e-01
6801 2.772999999999999687e+00 2.039916937306789080e-01
6802 2.741666666666666696e+00 2.079244877175187023e-01
6803 2.745833333333333126e+00 1.988608414426009385e-01
6804 2.743666666666667364e+00 2.157272798216749998e-01
6805 2.759833333333332916e+00 2.060599180209844450e-01
6806 2.733833333333333115e+00 2.102616645815222896e-01
6807 2.768499999999999517e+00 2.175499623330491572e-01
6808 2.788166666666666682e+00 2.061851132500257255e-01
6809 2.787000000000000366e+00 2.080705008725007576e-01
6810 2.771500000000000075e+00 2.127570014515777763e-01
6811 2.762499999999999734e+00 2.194219362577751187e-01
6812 2.737000000000000099e+00 2.109137527785021615e-01
6813 2.763999999999999790e+00 2.233274874856802650e-01
6814 2.725499999999999812e+00 2.205473934957695170e-01
6815 2.741333333333333400e+00 2.087524672730662334e-01
6816 2.732499999999999929e+00 2.146879841899763941e-01
6817 2.767500000000000071e+00 2.188716963073216726e-01
6818 2.738833333333333453e+00 2.036358973847776643e-01
6819 2.713333333333333375e+00 2.007424644589107243e-01
6820 2.667666666666666853e+00 2.049926376275048312e-01
6821 2.668666666666666742e+00 2.033632036347593763e-01
6822 2.697333333333333361e+00 1.974883493985105098e-01
6823 2.692333333333332579e+00 2.033270035444637580e-01
6824 2.694833333333333414e+00 1.980652833827308557e-01
6825 2.704666666666666774e+00 1.926736830710103765e-01
6826 2.708166666666667055e+00 1.932596722700469227e-01
6827 2.702166666666666828e+00 1.917170102965228551e-01
6828 2.734999999999999876e+00 1.822566871201163896e-01
6829 2.691999999999999726e+00 1.896996163529184598e-01
6830 2.683999999999999719e+00 1.923626494122205877e-01
6831 2.682833333333333403e+00 1.875996648697946800e-01
6832 2.638999999999999790e+00 1.777452921708164435e-01
6833 2.657999999999999918e+00 1.760891504008378627e-01
6834 2.702833333333332977e+00 1.861332283707122226e-01
6835 2.695333333333333581e+00 1.891151422732644527e-01
6836 2.646500000000000075e+00 2.017942778067692289e-01
6837 2.653666666666666618e+00 2.016091745413865488e-01
6838 2.667833333333332835e+00 2.026628860210235306e-01
6839 2.694999999999999840e+00 2.016975183012643946e-01
6840 2.702500000000000124e+00 1.959993976748114763e-01
6841 2.745333333333333403e+00 1.943520097753138609e-01
6842 2.719500000000000028e+00 1.937466487165362683e-01
6843 2.678833333333333400e+00 1.833738465337753643e-01
6844 2.683333333333333570e+00 1.830598970990804375e-01
6845 2.699999999999999734e+00 1.788841959356823053e-01
6846 2.710166666666666391e+00 1.832077473899609010e-01
6847 2.673666666666666192e+00 1.817977610586168080e-01
6848 2.685000000000000053e+00 1.810296169752955986e-01
6849 2.715999999999999748e+00 1.836081273921295054e-01
6850 2.671833333333333727e+00 1.865573216447407590e-01
6851 2.691000000000000281e+00 1.879082222788561740e-01
6852 2.719333333333333158e+00 1.817571130606671637e-01
6853 2.716333333333333488e+00 1.731086150155231596e-01
6854 2.705166666666666941e+00 1.669979069507337432e-01
6855 2.723166666666666291e+00 1.752521067660127718e-01
6856 2.712833333333333652e+00 1.675505589809082874e-01
6857 2.667166666666666686e+00 1.614437323147098757e-01
6858 2.714499999999999691e+00 1.743487485217806721e-01
6859 2.689166666666666927e+00 1.717283734834150200e-01
6860 2.675666666666666860e+00 1.731355709434832801e-01
6861 2.678500000000000103e+00 1.668508565555877898e-01
6862 2.697833333333333528e+00 1.653589389894108974e-01
6863 2.733999999999999986e+00 1.641144587035388847e-01
6864 2.693833333333333524e+00 1.567006021165958940e-01
6865 2.749000000000000110e+00 1.551125039733705357e-01
6866 2.741166666666666529e+00 1.652745891382423338e-01
6867 2.726999999999999869e+00 1.449570817709696369e-01
6868 2.730333333333332835e+00 1.589896339504677236e-01
6869 2.693833333333333524e+00 1.651392369868305843e-01
6870 2.683999999999999719e+00 1.791946489776473084e-01
6871 2.659000000000000252e+00 1.587721987978724103e-01
6872 2.679166666666666696e+00 1.648071965571802355e-01
6873 2.648666666666666725e+00 1.524482911727169654e-01
6874 2.628500000000000281e+00 1.358096605138562618e-01
6875 2.614000000000000323e+00 1.345316980409367591e-01
6876 2.650166666666666782e+00 1.417410425675927899e-01
6877 2.664333333333333442e+00 1.403811610237298835e-01
6878 2.627333333333333076e+00 1.466995543935265267e-01
6879 2.665000000000000036e+00 1.528145208341726291e-01
6880 2.620333333333333403e+00 1.420826572157259660e-01
6881 2.621166666666665979e+00 1.246545040115694392e-01
6882 2.623833333333333240e+00 1.555855278664487196e-01
6883 2.633666666666666600e+00 1.557311905293982113e-01
6884 2.615833333333333233e+00 1.472394906015115079e-01
6885 2.663166666666666682e+00 1.494276890648425504e-01
6886 2.617666666666667030e+00 1.601039014492128543e-01
6887 2.635333333333333083e+00 1.513338228088021153e-01
6888 2.606333333333333169e+00 1.409043542160320628e-01
6889 2.611166666666666636e+00 1.448108760239189552e-01
6890 2.597166666666666845e+00 1.270193372563289680e-01
6891 2.612333333333333396e+00 1.453363276959623307e-01
6892 2.630833333333333357e+00 1.487788098462253239e-01
6893 2.598833333333333773e+00 1.440687368096421339e-01
6894 2.644000000000000128e+00 1.270207769531338793e-01
6895 2.645999999999999908e+00 1.522255271336286631e-01
6896 2.626499999999999613e+00 1.446956096239427614e-01
6897 2.643833333333332813e+00 1.277557166945892664e-01
6898 2.631666666666666377e+00 1.475900227482021265e-01
6899 2.656166666666667009e+00 1.420929696960305244e-01
6900 2.656333333333333435e+00 1.105442763648893517e-01
6901 2.698333333333333695e+00 1.235890741904771550e-01
6902 2.687666666666666426e+00 1.338148942604145408e-01
6903 2.633333333333333304e+00 1.411546958062258605e-01
6904 2.673166666666666913e+00 1.296296898148008303e-01
6905 2.653833333333333488e+00 1.450952592583894807e-01
6906 2.667166666666666686e+00 1.519121487107792934e-01
6907 2.687166666666666703e+00 1.553790019895200381e-01
6908 2.702333333333333698e+00 1.623274582555387924e-01
6909 2.670166666666666355e+00 1.578704491147843725e-01
6910 2.719833333333333325e+00 1.413723249411258098e-01
6911 2.671499999999999986e+00 1.546996642242998155e-01
6912 2.697833333333333528e+00 1.339084298787518168e-01
6913 2.647833333333333261e+00 1.758342680333239705e-01
6914 2.674333333333333229e+00 1.584190411301387713e-01
6915 2.670500000000000096e+00 1.564759033632122376e-01
6916 2.694666666666666988e+00 1.721011760994526907e-01
6917 2.698999999999999844e+00 1.437163487181917221e-01
6918 2.712000000000000188e+00 1.650195274640078869e-01
6919 2.699999999999999734e+00 1.604474645760689266e-01
6920 2.648666666666666725e+00 1.658678635183686301e-01
6921 2.686833333333332963e+00 1.762264037264858474e-01
6922 2.748499999999999943e+00 1.775183480344747211e-01
6923 2.706333333333333258e+00 1.744788536481437502e-01
6924 2.751833333333333353e+00 1.811162022120155202e-01
6925 2.727333333333332721e+00 1.680335063588785094e-01
6926 2.678666666666666973e+00 1.622896359165486857e-01
6927 2.726666666666666572e+00 1.524972980938545664e-01
6928 2.702500000000000568e+00 1.689235116192467079e-01
6929 2.692999999999999616e+00 1.569244333358504884e-01
6930 2.727333333333332721e+00 1.431946357364817790e-01
6931 2.688000000000000167e+00 1.473269229374666034e-01
6932 2.693500000000000227e+00 1.476876866152956880e-01
6933 2.718999999999999861e+00 1.388100220525240736e-01
6934 2.737999999999999989e+00 1.620246894766350088e-01
6935 2.737333333333333396e+00 1.499284397205448427e-01
6936 2.727499999999999591e+00 1.606228761208481626e-01
6937 2.735166666666666302e+00 1.437867666346915874e-01
6938 2.711999999999999744e+00 1.475582747406747608e-01
6939 2.743333333333333623e+00 1.530995802785934945e-01
6940 2.719833333333333325e+00 1.502110398122637469e-01
6941 2.703166666666666718e+00 1.569889268329080489e-01
6942 2.693333333333333357e+00 1.555386101881435501e-01
6943 2.741666666666666696e+00 1.543154537279376459e-01
6944 2.717499999999999805e+00 1.425222692151027759e-01
6945 2.695166666666666710e+00 1.415044986851942965e-01
6946 2.725333333333333385e+00 1.267775099812148698e-01
6947 2.699666666666666881e+00 1.342031351402845629e-01
6948 2.689500000000000224e+00 1.363744334951060844e-01
6949 2.676833333333333176e+00 1.312625479010729734e-01
6950 2.701833333333333531e+00 1.494730404280812663e-01
6951 2.712999999999999634e+00 1.463781252631538299e-01
6952 2.685666666666666202e+00 1.571856062583810998e-01
6953 2.713999999999999968e+00 1.685025552064748355e-01
6954 2.689000000000000057e+00 1.725036231503558615e-01
6955 2.709666666666666668e+00 1.624704531542524588e-01
6956 2.718666666666667009e+00 1.443015104769382884e-01
6957 2.725666666666666682e+00 1.644770613298514039e-01
6958 2.674333333333333673e+00 1.650622217136224201e-01
6959 2.715166666666666728e+00 1.531595784842772201e-01
6960 2.728500000000000369e+00 1.563753941286444848e-01
6961 2.723500000000000032e+00 1.531447662979197599e-01
6962 2.758333333333333304e+00 1.581248920362682553e-01
6963 2.729999999999999982e+00 1.700431317832821754e-01
6964 2.684666666666666313e+00 1.666007647485893695e-01
6965 2.721833333333333993e+00 1.695509455831731571e-01
6966 2.704499999999999904e+00 1.592985927956259706e-01
6967 2.695833333333333304e+00 1.692758131746113781e-01
6968 2.752166666666667094e+00 1.642377031870214110e-01
6969 2.732499999999999929e+00 1.604778887503751361e-01
6970 2.749499999999999833e+00 1.474412783299017538e-01
6971 2.782833333333333048e+00 1.517002557433328458e-01
6972 2.745666666666666700e+00 1.539243440905423976e-01
6973 2.742333333333333290e+00 1.510839844932955756e-01
6974 2.724666666666666348e+00 1.481627608534064611e-01
6975 2.751833333333333353e+00 1.696181031786581639e-01
6976 2.714500000000000579e+00 1.469772752654112113e-01
6977 2.728333333333333499e+00 1.548516613957920396e-01
6978 2.698000000000000398e+00 1.231072251693169223e-01
6979 2.715833333333333766e+00 1.351021047345440096e-01
6980 2.703666666666666440e+00 1.511641246876804234e-01
6981 2.786666666666666625e+00 1.377176392048169995e-01
6982 2.723166666666666291e+00 1.646714602316224352e-01
6983 2.718500000000000139e+00 1.734977985771321563e-01
6984 2.730666666666666575e+00 1.518302536582414042e-01
6985 2.721500000000000252e+00 1.625010683725563732e-01
6986 2.708499999999999464e+00 1.776323841220651123e-01
6987 2.711499999999999577e+00 1.586324805608514132e-01
6988 2.699833333333333751e+00 1.685108662283742453e-01
6989 2.719333333333333158e+00 1.545934932270700557e-01
6990 2.689666666666666206e+00 1.584730377815220248e-01
6991 2.691333333333333133e+00 1.749092886591769314e-01
6992 2.739000000000000323e+00 1.521536138980018327e-01
6993 2.705999999999999517e+00 1.474334124651231204e-01
6994 2.683833333333333737e+00 1.392781822003613390e-01
6995 2.701333333333333808e+00 1.492192024183562338e-01
6996 2.705166666666666941e+00 1.618314309305736998e-01
6997 2.640666666666666718e+00 1.562819152590505245e-01
6998 2.683166666666666256e+00 1.378923526738373428e-01
6999 2.606999999999999762e+00 1.519857449455923881e-01
7000 2.681499999999999773e+00 1.529781665612594543e-01
7001 2.704833333333333201e+00 1.507369704460696236e-01
7002 2.711499999999999577e+00 1.576384312279210387e-01
7003 2.695333333333332693e+00 1.672529133887868669e-01
7004 2.673666666666667080e+00 1.566226297447088911e-01
7005 2.640666666666666718e+00 1.574543437646938326e-01
7006 2.652833333333333155e+00 1.402187609627396636e-01
7007 2.669833333333333059e+00 1.486288099533470408e-01
7008 2.650666666666666949e+00 1.491616696866312763e-01
7009 2.643833333333333258e+00 1.522646483861180289e-01
7010 2.662333333333333218e+00 1.510839844932955756e-01
7011 2.663833333333333275e+00 1.531216685200705308e-01
7012 2.660666666666666735e+00 1.519063429782872010e-01
7013 2.632833333333333581e+00 1.599986834436574190e-01
7014 2.683999999999999719e+00 1.408071967857704165e-01
7015 2.699833333333333751e+00 1.456263133782770558e-01
7016 2.698999999999999844e+00 1.388922444039103199e-01
7017 2.663166666666666682e+00 1.737754644276258420e-01
7018 2.692000000000000171e+00 1.592105524140909334e-01
7019 2.675999999999999712e+00 1.601967540245431976e-01
7020 2.716499999999999915e+00 1.838814155916796145e-01
7021 2.712166666666666615e+00 1.680078398743917456e-01
7022 2.702999999999999847e+00 1.574415235359888365e-01
7023 2.701666666666666661e+00 1.612848871246615745e-01
7024 2.694666666666666544e+00 1.542075921655010340e-01
7025 2.695499999999999563e+00 1.790497680658773016e-01
7026 2.726166666666667293e+00 1.856420415546882474e-01
7027 2.724833333333333218e+00 1.570016660680648435e-01
7028 2.736833333333333229e+00 1.812100402949674005e-01
7029 2.719500000000000028e+00 1.647676394198812067e-01
7030 2.743499999999999606e+00 1.817913562912775727e-01
7031 2.742333333333333290e+00 1.700533685292595354e-01
7032 2.709833333333333538e+00 1.682890068151060292e-01
7033 2.725000000000000089e+00 1.751746747297299456e-01
7034 2.713666666666666671e+00 1.719965546597222728e-01
7035 2.702999999999999847e+00 1.645264247604148744e-01
7036 2.731333333333333169e+00 1.633331065758063527e-01
7037 2.724833333333333218e+00 1.685222399873985977e-01
7038 2.719333333333333158e+00 1.546540344458248173e-01
7039 2.728333333333333499e+00 1.717468529012438350e-01
7040 2.717166666666666952e+00 1.657423396364011425e-01
7041 2.683999999999999719e+00 1.714446784761130271e-01
7042 2.736000000000000210e+00 1.650784325370485417e-01
7043 2.739000000000000323e+00 1.534298609209505115e-01
7044 2.710499999999999687e+00 1.487915674880655459e-01
7045 2.756000000000000227e+00 1.661242841302191520e-01
7046 2.736000000000000210e+00 1.584618776446456712e-01
7047 2.725000000000000089e+00 1.600230886118902962e-01
7048 2.680166666666666586e+00 1.721158228678626723e-01
7049 2.715166666666666728e+00 1.678210714929357639e-01
7050 2.753833333333333133e+00 1.322935323577978106e-01
7051 2.742999999999999883e+00 1.590206136183468233e-01
7052 2.763666666666666938e+00 1.577074765131575851e-01
7053 2.749000000000000110e+00 1.543486313512368313e-01
7054 2.738166666666666860e+00 1.544258931704184379e-01
7055 2.762833333333333474e+00 1.352845594923420547e-01
7056 2.725833333333333552e+00 1.271825932941966775e-01
7057 2.704499999999999460e+00 1.582806491296042395e-01
7058 2.735166666666666746e+00 1.527813282415729501e-01
7059 2.714666666666666561e+00 1.546804352109116543e-01
7060 2.671333333333333115e+00 1.613110636604298820e-01
7061 2.692666666666666320e+00 1.663518137139656516e-01
7062 2.729166666666666519e+00 1.628078991850120116e-01
7063 2.707166666666667165e+00 1.416116396398314214e-01
7064 2.679333333333333567e+00 1.639642011515295983e-01
7065 2.687666666666666870e+00 1.657817619419958977e-01
7066 2.692666666666666320e+00 1.816771658535893119e-01
7067 2.680999999999999606e+00 1.769373712174263646e-01
7068 2.739333333333333176e+00 1.887381588142487687e-01
7069 2.710000000000000409e+00 1.804954600844883017e-01
7070 2.734499999999999265e+00 1.647976452771364730e-01
7071 2.724166666666666625e+00 1.759149757800730907e-01
7072 2.764500000000000401e+00 1.710978845898192546e-01
7073 2.753499999999999392e+00 1.796771410057494966e-01
7074 2.742499999999999716e+00 1.741928608691463432e-01
7075 2.779999999999999805e+00 1.688449321451819529e-01
7076 2.722500000000000142e+00 1.700110699010181914e-01
7077 2.690833333333333410e+00 1.665321818526154796e-01
7078 2.747833333333333794e+00 1.494392140761711674e-01
7079 2.778166666666666895e+00 1.751550767917559592e-01
7080 2.743166666666666753e+00 1.712320415022756115e-01
7081 2.746166666666666867e+00 1.739285320448007433e-01
7082 2.715666666666666895e+00 1.671728424692816573e-01
7083 2.711666666666666448e+00 1.705843985745385816e-01
7084 2.723833333333333329e+00 1.670142070914039378e-01
7085 2.777166666666666117e+00 1.587322022685914991e-01
7086 2.688499999999999890e+00 1.604036141876000465e-01
7087 2.723166666666666291e+00 1.613602623301637895e-01
7088 2.747500000000000053e+00 1.639481201816938016e-01
7089 2.745166666666666533e+00 1.610649311210762824e-01
7090 2.774666666666666615e+00 1.733569962480550342e-01
7091 2.779166666666666785e+00 1.662159600350410493e-01
7092 2.757500000000000284e+00 1.467150961709272894e-01
7093 2.745666666666666700e+00 1.684111481310391623e-01
7094 2.736499999999999932e+00 1.818232887540354448e-01
7095 2.721333333333333382e+00 1.621819394429647454e-01
7096 2.673500000000000210e+00 1.905991649159740620e-01
7097 2.686999999999999833e+00 1.829530905268706709e-01
7098 2.726500000000000146e+00 1.807296553787820781e-01
7099 2.755000000000000338e+00 2.003304214985276999e-01
7100 2.749499999999999833e+00 1.881873696907184201e-01
7101 2.744333333333333513e+00 1.663604965573702577e-01
7102 2.702166666666666384e+00 1.748279180392134646e-01
7103 2.691500000000000004e+00 1.735791126067112167e-01
7104 2.702833333333332977e+00 1.754987205820199569e-01
7105 2.708333333333333481e+00 1.757023472091788219e-01
7106 2.718666666666667009e+00 1.734282859581169345e-01
7107 2.777666666666666728e+00 1.818778079839237782e-01
7108 2.756333333333332636e+00 1.815959597364230904e-01
7109 2.763500000000000068e+00 1.653670580523487754e-01
7110 2.708666666666667222e+00 1.616806981310636993e-01
7111 2.685999999999999943e+00 1.636917835445627911e-01
7112 2.717333333333332934e+00 1.761438280160510239e-01
7113 2.782166666666666455e+00 1.832232118765806661e-01
7114 2.757000000000000117e+00 1.834690406823148434e-01
7115 2.767666666666666941e+00 1.714107585542638812e-01
7116 2.736499999999999932e+00 1.719584494386167950e-01
7117 2.680333333333333456e+00 1.821906307303587103e-01
7118 2.688666666666666760e+00 1.697864126658135409e-01
7119 2.708999999999999631e+00 1.909748383659190252e-01
7120 2.678500000000000103e+00 1.850847778721956272e-01
7121 2.696833333333333638e+00 1.985835140112014729e-01
7122 2.679500000000000437e+00 1.794653711567901766e-01
7123 2.676000000000000156e+00 2.004525435663569721e-01
7124 2.672166666666667023e+00 1.839565795185052755e-01
7125 2.705666666666666220e+00 1.879145294285952672e-01
7126 2.667000000000000259e+00 1.906155234438627333e-01
7127 2.674166666666666803e+00 1.860729272604138562e-01
7128 2.720499999999999918e+00 1.861878904643252119e-01
7129 2.691000000000000281e+00 1.932445198303032186e-01
7130 2.627499999999999947e+00 1.863012420188813190e-01
7131 2.640499999999999847e+00 1.814574866034588674e-01
7132 2.647500000000000409e+00 1.898260534161619051e-01
7133 2.686166666666666814e+00 1.692735157907111487e-01
7134 2.685000000000000053e+00 1.754837757616229121e-01
7135 2.704333333333333034e+00 1.954198708574077514e-01
7136 2.690500000000000114e+00 1.940910081493845696e-01
7137 2.723000000000000309e+00 1.946414081786755346e-01
7138 2.711166666666666725e+00 2.182520735126990685e-01
7139 2.707833333333333314e+00 2.157908473842549690e-01
7140 2.708000000000000185e+00 2.113905022569473602e-01
7141 2.715500000000000025e+00 2.050815217311290628e-01
7142 2.721166666666666512e+00 1.908407446401706453e-01
7143 2.707166666666667165e+00 2.050274258980255560e-01
7144 2.714833333333333432e+00 1.683692068485648785e-01
7145 2.708833333333333204e+00 1.897204693265370501e-01
7146 2.736166666666666192e+00 1.889730163963255216e-01
7147 2.718333333333333268e+00 1.879307890726835406e-01
7148 2.710833333333333428e+00 1.868709323848157522e-01
7149 2.674166666666666803e+00 2.003950843080109234e-01
7150 2.684666666666666757e+00 1.878497725232507465e-01
7151 2.660166666666666568e+00 1.809225458382469898e-01
7152 2.642166666666666774e+00 1.843336975081796003e-01
7153 2.637499999999999734e+00 1.804846484699830500e-01
7154 2.626499999999999613e+00 1.882835848748725949e-01
7155 2.658499999999999641e+00 1.832114367487891471e-01
7156 2.723333333333333162e+00 2.079461290637375781e-01
7157 2.754333333333333300e+00 2.131535266560840580e-01
7158 2.714666666666666561e+00 1.771503859980532447e-01
7159 2.691833333333333300e+00 1.885436018930762292e-01
7160 2.709333333333333371e+00 1.868708208996356646e-01
7161 2.666166666666666796e+00 1.958487818965703453e-01
7162 2.677666666666666639e+00 2.008643360118502197e-01
7163 2.715333333333333155e+00 1.982717925064069742e-01
7164 2.679666666666666419e+00 1.897579842657288463e-01
7165 2.692166666666667041e+00 1.692953396790267129e-01
7166 2.685666666666666647e+00 1.850022021890950774e-01
7167 2.698166666666666824e+00 1.770618875902915945e-01
7168 2.697833333333333528e+00 1.772028681525259219e-01
7169 2.684333333333333016e+00 1.892327588897784740e-01
7170 2.713333333333333375e+00 1.894303839682809631e-01
7171 2.711666666666667336e+00 2.051503062345950978e-01
7172 2.729166666666666519e+00 1.952712382341073027e-01
7173 2.710000000000000409e+00 1.708634932726512679e-01
7174 2.688499999999999890e+00 1.877531994105263724e-01
7175 2.690833333333333410e+00 1.869520759545175992e-01
7176 2.714166666666666838e+00 2.050660349831334717e-01
7177 2.718166666666666398e+00 1.927109834652611375e-01
7178 2.703000000000000735e+00 1.891736415747888311e-01
7179 2.702833333333332977e+00 1.785169485677086387e-01
7180 2.688333333333333020e+00 1.939187496903831409e-01
7181 2.672166666666667023e+00 1.792147093210739728e-01
7182 2.669000000000000039e+00 1.683947082831814823e-01
7183 2.714999999999999858e+00 1.907089114039742239e-01
7184 2.727000000000000313e+00 1.828513360933168297e-01
7185 2.712333333333333485e+00 1.908253516040644415e-01
7186 2.714666666666666561e+00 2.006429480260708831e-01
7187 2.673000000000000487e+00 1.946398383339512372e-01
7188 2.755000000000000338e+00 2.158373873493139583e-01
7189 2.697333333333332916e+00 2.072358649068826164e-01
7190 2.713499999999999801e+00 2.295163695445030794e-01
7191 2.694833333333333414e+00 1.971813063974183766e-01
7192 2.685333333333333794e+00 2.009618076853115498e-01
7193 2.637666666666666604e+00 1.889774628930166178e-01
7194 2.686666666666666980e+00 2.026087727982547604e-01
7195 2.668333333333333446e+00 2.065192574645369761e-01
7196 2.711166666666666725e+00 1.890391518334917087e-01
7197 2.738166666666666416e+00 1.769239347960125386e-01
7198 2.694499999999999673e+00 1.950066594304467049e-01
7199 2.740666666666666362e+00 1.896213576031436088e-01
7200 2.693666666666666654e+00 2.002780936967765435e-01
7201 2.724666666666667236e+00 1.883411011180787797e-01
7202 2.700499999999999901e+00 1.886860634905386247e-01
7203 2.714333333333333709e+00 1.779042605614771233e-01
7204 2.716833333333333655e+00 1.916359999621195520e-01
7205 2.717166666666666952e+00 1.807557309167796833e-01
7206 2.759499999999999620e+00 1.926077980998923134e-01
7207 2.755000000000000338e+00 1.917223107633653778e-01
7208 2.719333333333333158e+00 1.998175093354860044e-01
7209 2.738499999999999712e+00 2.121563561254869446e-01
7210 2.710000000000000409e+00 2.113656652449599216e-01
7211 2.683333333333333570e+00 1.909928251512586772e-01
7212 2.694166666666666377e+00 2.040394047817815359e-01
7213 2.702333333333333254e+00 2.123901894923411748e-01
7214 2.695500000000000451e+00 1.931117624014077883e-01
7215 2.692000000000000171e+00 2.097425670779406726e-01
7216 2.694500000000000117e+00 2.028478836194474444e-01
7217 2.634499999999999620e+00 1.990818857209822323e-01
7218 2.627999999999999670e+00 1.815461373866159023e-01
7219 2.645166666666666888e+00 1.833536983638555384e-01
7220 2.625166666666666870e+00 1.754251053657731041e-01
7221 2.691666666666666430e+00 1.747209945196224190e-01
7222 2.628166666666666540e+00 2.020440568933566106e-01
7223 2.605166666666666853e+00 1.919104850164765341e-01
7224 2.627833333333333243e+00 1.895666720395443317e-01
7225 2.646166666666666334e+00 1.790680219399362616e-01
7226 2.665000000000000036e+00 2.079080993558879986e-01
7227 2.633166666666666433e+00 2.087089170041305231e-01
7228 2.618833333333333346e+00 2.029005526341889076e-01
7229 2.639499999999999957e+00 1.810906387543112228e-01
7230 2.643166666666666664e+00 2.047876158184195328e-01
7231 2.635166666666666657e+00 1.994133641830828085e-01
7232 2.667333333333333112e+00 2.104230747099052334e-01
7233 2.653666666666666618e+00 1.961593267766829907e-01
7234 2.672333333333333005e+00 2.100674054079186281e-01
7235 2.622166666666666757e+00 2.107931340683808219e-01
7236 2.589500000000000579e+00 1.908218701069432088e-01
7237 2.616999999999999993e+00 1.990107478951270159e-01
7238 2.619833333333333680e+00 2.132868981581520773e-01
7239 2.604333333333333389e+00 2.125486436699278447e-01
7240 2.600499999999999812e+00 2.139201239819303046e-01
7241 2.605833333333333002e+00 2.159976101548176652e-01
7242 2.689000000000000057e+00 2.240804666979153703e-01
7243 2.663499999999999979e+00 2.217035996800934272e-01
7244 2.629833333333333467e+00 2.295966773698157326e-01
7245 2.684500000000000330e+00 2.367416254531978792e-01
7246 2.662500000000000089e+00 2.144103995715796185e-01
7247 2.637499999999999734e+00 2.212802082328095832e-01
7248 2.606000000000000316e+00 2.169813099990155481e-01
7249 2.623666666666666814e+00 2.132033023856528819e-01
7250 2.646000000000000352e+00 2.204741103470730657e-01
7251 2.653333333333332877e+00 2.244128965726973346e-01
7252 2.633833333333333027e+00 2.339980314098896730e-01
7253 2.629500000000000171e+00 2.375021344933323231e-01
7254 2.606500000000000039e+00 2.049976625883004056e-01
7255 2.593833333333332991e+00 1.940829457083100007e-01
7256 2.589166666666666838e+00 2.066415867398679884e-01
7257 2.581833333333333425e+00 2.135450013289766358e-01
7258 2.613333333333333286e+00 2.173906706915080811e-01
7259 2.661999999999999922e+00 2.341902123393622415e-01
7260 2.655499999999999527e+00 2.414588474253946682e-01
7261 2.692333333333333467e+00 2.287707084332193108e-01
7262 2.707500000000000018e+00 2.326161298983561443e-01
7263 2.665166666666666462e+00 2.197446013325806968e-01
7264 2.667000000000000259e+00 2.264285513995284438e-01
7265 2.630166666666666320e+00 2.006459591567344158e-01
7266 2.657499999999999751e+00 2.032183759735652628e-01
7267 2.628166666666666540e+00 1.966427127596685198e-01
7268 2.620333333333333403e+00 1.888240901925309079e-01
7269 2.647499999999999964e+00 2.026135826860798461e-01
7270 2.603000000000000203e+00 1.909425451688427644e-01
7271 2.577166666666666828e+00 1.814482504533801999e-01
7272 2.598500000000000032e+00 1.939803469426735760e-01
7273 2.617999999999999883e+00 2.028362777107575732e-01
7274 2.614500000000000046e+00 2.078526120435664482e-01
7275 2.626500000000000057e+00 2.201554690566544792e-01
7276 2.636166666666666547e+00 1.930325845646369554e-01
7277 2.616999999999999993e+00 2.106968596506997582e-01
7278 2.672833333333333172e+00 2.259175632180251136e-01
7279 2.683166666666666700e+00 2.165348851374334915e-01
7280 2.657000000000000473e+00 2.281528483763071991e-01
7281 2.659333333333333105e+00 2.325712156961182719e-01
7282 2.691833333333333300e+00 2.344691897156766236e-01
7283 2.646999999999999797e+00 2.344109639074076767e-01
7284 2.661333333333333329e+00 2.284482273789678886e-01
7285 2.660500000000000309e+00 2.362798188118862552e-01
7286 2.636333333333333417e+00 2.274304126377837965e-01
7287 2.643833333333333258e+00 2.515899901588855569e-01
7288 2.648999999999999577e+00 2.546873900817758773e-01
7289 2.655499999999999972e+00 2.405233587639901138e-01
7290 2.664166666666667016e+00 2.407577639992652674e-01
7291 2.669166666666666909e+00 2.394260981628391904e-01
[truncated: 708,997 more chars]
