# Supplementary material for: Hairpin protein partitioning from the ER to lipid droplets involves major structural rearrangements
Source: Nat Commun. 2024 May 27;15:4504. doi: 10.1038/s41467-024-48843-8 (PMC11130287; doi:10.1038/s41467-024-48843-8)
Supplement: Supplementary file 4 — Source Data [file 41467_2024_48843_MOESM4_ESM.zip › Source_data_MD_Simulations/FigS2B/UBXD8_Deep_Insertion_AVG_ERROR_helix2.txt]

0 8.274539999999998940e+01 4.180448397002404226e-01
1 8.295720000000000027e+01 1.393094782130777531e+00
2 8.382999999999999829e+01 1.990016743648153730e+00
3 8.223900000000000432e+01 1.753030222215236300e+00
4 8.298019999999999641e+01 1.837427362373816209e+00
5 8.399080000000000723e+01 1.812216176950199653e+00
6 8.448799999999999955e+01 1.334195278060898104e+00
7 8.349739999999999895e+01 1.621731139245958575e+00
8 8.285280000000000200e+01 1.391882420321487235e+00
9 8.363620000000000232e+01 1.171028484709061290e+00
10 8.267619999999999436e+01 1.164631629314607952e+00
11 8.295560000000000400e+01 1.409961973955326853e+00
12 8.303980000000001382e+01 1.322196880952303921e+00
13 8.247020000000000550e+01 1.122510201289948384e+00
14 8.049360000000000070e+01 1.373383896803803683e+00
15 8.157340000000000657e+01 1.523044939586483792e+00
16 8.212300000000000466e+01 1.507337652949730211e+00
17 8.160200000000000387e+01 9.160700409903175245e-01
18 8.160779999999999745e+01 1.508430426635580135e+00
19 8.133039999999999736e+01 1.806578414572698632e+00
20 8.122979999999999734e+01 1.298906537053380106e+00
21 7.794960000000000377e+01 9.396678391857410384e-01
22 7.840340000000000487e+01 1.215926695158880744e+00
23 7.956199999999999761e+01 2.018854189880983085e+00
24 7.732099999999999795e+01 2.074080229885045590e+00
25 8.010480000000001155e+01 1.631878240555954873e+00
26 7.784879999999999711e+01 2.199875440110188318e+00
27 7.896599999999999397e+01 2.689961531323450394e+00
28 7.791080000000000894e+01 2.435061352820499625e+00
29 7.816800000000000637e+01 2.962159225970136589e+00
30 7.896500000000000341e+01 2.493810305536491079e+00
31 8.003799999999999670e+01 2.205422045777180706e+00
32 8.064199999999999591e+01 2.780734392206490213e+00
33 8.049379999999999313e+01 2.089346527505671069e+00
34 7.884680000000000177e+01 2.459520301196961967e+00
35 7.948160000000000025e+01 3.066684888931368924e+00
36 7.857099999999999795e+01 3.675709792679503263e+00
37 7.994419999999999504e+01 2.769128662955188780e+00
38 8.042099999999999227e+01 2.205322797234001708e+00
39 8.113479999999999848e+01 2.671414597549394809e+00
40 8.146599999999999397e+01 2.592653451581988122e+00
41 8.175920000000000698e+01 2.077813493073909612e+00
42 8.069500000000000739e+01 2.320095549756518327e+00
43 7.861920000000000641e+01 2.812988921414372623e+00
44 7.918940000000000623e+01 2.847200373700453202e+00
45 8.013399999999998613e+01 2.121609068608070192e+00
46 8.030940000000001078e+01 2.326839996218045936e+00
47 7.968100000000001160e+01 2.891276078135744054e+00
48 7.760119999999999152e+01 2.850603155825096824e+00
49 7.584779999999999234e+01 3.387977112083255360e+00
50 7.717559999999998865e+01 3.456746997973672908e+00
51 7.775460000000001060e+01 3.079064437130214937e+00
52 7.808620000000000516e+01 2.147025037581071771e+00
53 7.912480000000000757e+01 2.262432344181810162e+00
54 7.810060000000000002e+01 1.985845967843427928e+00
55 7.599760000000000559e+01 1.889759955126577129e+00
56 7.710079999999999245e+01 1.610070368648524486e+00
57 7.588960000000000150e+01 1.606398296811846649e+00
58 7.610280000000000200e+01 2.429953010245259559e+00
59 7.546459999999999013e+01 1.898770225172071280e+00
60 7.576500000000000057e+01 8.433677726828313626e-01
61 7.484959999999999525e+01 2.032601123683640765e+00
62 7.450320000000000675e+01 2.132848319032555562e+00
63 7.560720000000000596e+01 1.049507823696423259e+00
64 7.462440000000000850e+01 1.396781259897196703e+00
65 7.579939999999999145e+01 1.343380291652366498e+00
66 7.696079999999999188e+01 2.278319440289266140e+00
67 7.422599999999999909e+01 1.878915538282655229e+00
68 7.397440000000000282e+01 2.361082168836992512e+00
69 7.506279999999999575e+01 1.704744729277670290e+00
70 7.451120000000000232e+01 1.637303231536540782e+00
71 7.313759999999999195e+01 1.717625630921941315e+00
72 7.498380000000000223e+01 2.322210006007209948e+00
73 7.603620000000000800e+01 2.050264361490976128e+00
74 7.535600000000000875e+01 2.075846718811385827e+00
75 7.687380000000000280e+01 1.482920480673188601e+00
76 7.657380000000000564e+01 2.251459000737078053e+00
77 7.725820000000000221e+01 2.234451402917503327e+00
78 7.583660000000000423e+01 2.515070934983743456e+00
79 7.693760000000000332e+01 2.799010419416119166e+00
80 7.538500000000000512e+01 2.511954505957462835e+00
81 7.580339999999999634e+01 2.751268341692607589e+00
82 7.769460000000000832e+01 1.893806549782736992e+00
83 7.911160000000000991e+01 1.795556796094182062e+00
84 8.139560000000000173e+01 1.251557672662350296e+00
85 8.018599999999999284e+01 1.507171045369437801e+00
86 7.795180000000000575e+01 2.129122004958849956e+00
87 7.673140000000000782e+01 1.304162400930191312e+00
88 7.690959999999999752e+01 1.626966000874020324e+00
89 7.598359999999999559e+01 2.277526686561541780e+00
90 7.583240000000000691e+01 2.291077398954474376e+00
91 7.635120000000000573e+01 1.903932738307736017e+00
92 7.621900000000000830e+01 1.793921514448164389e+00
93 7.750660000000000593e+01 1.183128584727797028e+00
94 7.769980000000001041e+01 1.736293325449360214e+00
95 7.797619999999999152e+01 2.595492699276960025e+00
96 7.829319999999999879e+01 2.216678982622428240e+00
97 7.779200000000000159e+01 1.870743403035275643e+00
98 7.611240000000000805e+01 2.485051172108935447e+00
99 7.731759999999999877e+01 2.775651888836206727e+00
100 7.748019999999999641e+01 2.814815012038980324e+00
101 7.668760000000000332e+01 3.097859823813854163e+00
102 7.628199999999999648e+01 3.576857917222879379e+00
103 7.822660000000000480e+01 2.773495910939836495e+00
104 7.796999999999999886e+01 2.945304371368093754e+00
105 7.638160000000000593e+01 3.156283632375266102e+00
106 7.415399999999999636e+01 3.274068148343891149e+00
107 7.458939999999999770e+01 2.585383880200385232e+00
108 7.575740000000000407e+01 2.679036193857783132e+00
109 7.486440000000001760e+01 2.712565996985143890e+00
110 7.524840000000000373e+01 3.072523400724557430e+00
111 7.454980000000000473e+01 3.341191229486872416e+00
112 7.547140000000000271e+01 2.617341347245331296e+00
113 7.486719999999999686e+01 3.566514885991643791e+00
114 7.494519999999999982e+01 2.940536419090910680e+00
115 7.460839999999998895e+01 3.346132234087589197e+00
116 7.404479999999999507e+01 2.426075438233526782e+00
117 7.361179999999998813e+01 3.479789182120089919e+00
118 7.374260000000001014e+01 3.164608823851694286e+00
119 7.621059999999999945e+01 3.156374522771340452e+00
120 7.529120000000000346e+01 3.912485188725957741e+00
121 7.516140000000000043e+01 3.088537810679998330e+00
122 7.437920000000001153e+01 2.455550388813067197e+00
123 7.497920000000000584e+01 3.072358148393509847e+00
124 7.629999999999999716e+01 1.901097767080905054e+00
125 7.479480000000000928e+01 1.955207434519418364e+00
126 7.520519999999999072e+01 1.994241197047136094e+00
127 7.552280000000000371e+01 2.016411890462860068e+00
128 7.596340000000000714e+01 1.392362182767112433e+00
129 7.588380000000000791e+01 1.908904490015151056e+00
130 7.398740000000000805e+01 1.475248551261785002e+00
131 7.315160000000000196e+01 1.775763556332879300e+00
132 7.171760000000000446e+01 2.081814546975786051e+00
133 7.268940000000000623e+01 2.375147634990296908e+00
134 7.126559999999999206e+01 1.263744581788583510e+00
135 7.299039999999999395e+01 5.682041604916314714e-01
136 7.144480000000000075e+01 1.561824046427765955e+00
137 7.052899999999999636e+01 1.023731488233120990e+00
138 7.055639999999999645e+01 1.292867065092153211e+00
139 7.010719999999999175e+01 1.466944018018410123e+00
140 6.883899999999999864e+01 1.596716931707056863e+00
141 6.890899999999999181e+01 1.091752242956247843e+00
142 6.838979999999999393e+01 1.673718313217609444e+00
143 6.765880000000001360e+01 1.291841612582596444e+00
144 6.860820000000001073e+01 1.944834170822799191e+00
145 6.869320000000000448e+01 1.547981328052764338e+00
146 7.002160000000000650e+01 1.037810487516869662e+00
147 7.000979999999999848e+01 1.648230260612880471e+00
148 6.998279999999999745e+01 2.476769111564498083e+00
149 6.837579999999999814e+01 1.445145207928947295e+00
150 6.987280000000001223e+01 1.804385976447390627e+00
151 7.144380000000001019e+01 1.421148138654094284e+00
152 6.968960000000001287e+01 1.749800048005486053e+00
153 7.035739999999999839e+01 1.792481845933174389e+00
154 6.905159999999999343e+01 2.702916241395577401e+00
155 6.890200000000000102e+01 2.248011441252023346e+00
156 6.797299999999999898e+01 1.535116907600199365e+00
157 6.845180000000000575e+01 1.476670942356487437e+00
158 6.984859999999999047e+01 1.857651907112847445e+00
159 6.999719999999999231e+01 2.062447621637940820e+00
160 7.071299999999999386e+01 2.047752250639709892e+00
161 6.906680000000000064e+01 1.967279774714312923e+00
162 7.028700000000000614e+01 1.990773538100202300e+00
163 6.802979999999999450e+01 1.242878478371880258e+00
164 6.908959999999999013e+01 1.318831379669137327e+00
165 6.984059999999999491e+01 1.251301549587467310e+00
166 6.951160000000000139e+01 2.045250940104905268e+00
167 6.840000000000000568e+01 1.605791393674782519e+00
168 7.134220000000000539e+01 2.187464713315395493e+00
169 6.964759999999999707e+01 2.701398135780803678e+00
170 7.047120000000001028e+01 2.463306175041989565e+00
171 7.164799999999999613e+01 2.046830075995561771e+00
172 6.923220000000000596e+01 2.284198247088024214e+00
173 6.975000000000000000e+01 2.404065073994462232e+00
174 7.106040000000000134e+01 2.863820533483200759e+00
175 6.960780000000001166e+01 2.226812850690421897e+00
176 7.048940000000000339e+01 1.759560367819188897e+00
177 7.044759999999999422e+01 1.550898026306049893e+00
178 7.034219999999999118e+01 1.756817540896037144e+00
179 6.996420000000000528e+01 1.842403460700178686e+00
180 6.747259999999999991e+01 1.988831990893145996e+00
181 6.801960000000001116e+01 2.032964684395672794e+00
182 6.982539999999998770e+01 2.685741336763463494e+00
183 6.911620000000000630e+01 2.440902347903331382e+00
184 6.805659999999998888e+01 2.272577049958923734e+00
185 6.889799999999999613e+01 1.992034437453329865e+00
186 6.949620000000001596e+01 1.270337259156007814e+00
187 6.780360000000000298e+01 1.980782645319772550e+00
188 6.897520000000000095e+01 1.576341622872402093e+00
189 6.828720000000001278e+01 1.804729484438042375e+00
190 6.960099999999999909e+01 1.184386794928075970e+00
191 6.890000000000000568e+01 1.499148344894526863e+00
192 6.894620000000000459e+01 1.621463126931969034e+00
193 6.967159999999999798e+01 7.465451948810588600e-01
194 6.914160000000001105e+01 9.046657548509285940e-01
195 6.773940000000000339e+01 1.104215073253395296e+00
196 6.822920000000000584e+01 8.150050502911009298e-01
197 6.816259999999999764e+01 1.792343373352327296e+00
198 6.980999999999998806e+01 1.103618883491942926e+00
199 6.820799999999999841e+01 2.390142422534691224e+00
200 6.813120000000000687e+01 3.845225063894178952e+00
201 6.951140000000000896e+01 2.828027716978742223e+00
202 6.837839999999999918e+01 2.292066431847036512e+00
203 6.823760000000000048e+01 1.604411059548020102e+00
204 6.876120000000000232e+01 2.291521475352129578e+00
205 6.993840000000000146e+01 2.482514686361391831e+00
206 7.133259999999999934e+01 1.884657647425654670e+00
207 7.000500000000000966e+01 9.431215404177766271e-01
208 7.090999999999999659e+01 1.127811863743239940e+00
209 6.904479999999998086e+01 1.297457896041331882e+00
210 7.118080000000000496e+01 3.029109234081860613e+00
211 6.949280000000001678e+01 3.073134366082940883e+00
212 7.114140000000000441e+01 2.084519601251089593e+00
213 7.136139999999998906e+01 2.310579643292998586e+00
214 7.194360000000000355e+01 2.744973917544572206e+00
215 7.098740000000000805e+01 2.600655418928082607e+00
216 7.122999999999998977e+01 3.271533426391972643e+00
217 7.215540000000001442e+01 3.277026012713356362e+00
218 6.921219999999999573e+01 2.929031203657619375e+00
219 7.188640000000000896e+01 3.091765923869399746e+00
220 7.282419999999999050e+01 3.533999053763313913e+00
221 7.289860000000000184e+01 3.960634904658595357e+00
222 7.038220000000001164e+01 3.069424798231746188e+00
223 7.266420000000000812e+01 3.707456793005145634e+00
224 7.474660000000001503e+01 4.115947196940214603e+00
225 7.443420000000000414e+01 4.406441379616889087e+00
226 7.337800000000000011e+01 5.274394956769922871e+00
227 6.987879999999999825e+01 4.889876737914771176e+00
228 7.004919999999999902e+01 5.031985138292837334e+00
229 7.107460000000000377e+01 4.544228133357743005e+00
230 7.260939999999999372e+01 4.661596109488680639e+00
231 7.389820000000000277e+01 3.971061051154967547e+00
232 7.172780000000000200e+01 4.143613161481172646e+00
233 7.046339999999999293e+01 3.821427184704688784e+00
234 6.865719999999998890e+01 4.857573479835379793e+00
235 6.787039999999998940e+01 3.378811383904109178e+00
236 6.967320000000000846e+01 4.030358528964885778e+00
237 6.824060000000000059e+01 3.819163768156583760e+00
238 6.878700000000000614e+01 3.948783974845927691e+00
239 6.801879999999999882e+01 4.488357966116338638e+00
240 6.726020000000001176e+01 3.940135311382084726e+00
241 6.740380000000000393e+01 3.740132162370735092e+00
242 6.844559999999999889e+01 4.214287257413760202e+00
243 6.764059999999999206e+01 4.029049432310305434e+00
244 6.806940000000000168e+01 4.012454616316551537e+00
245 6.697360000000000468e+01 3.805437421374840756e+00
246 6.686320000000000618e+01 3.985774127067413630e+00
247 6.736899999999999977e+01 4.121581706092941388e+00
248 6.709999999999999432e+01 3.415134023724399004e+00
249 6.813100000000000023e+01 3.502799611739157548e+00
250 6.646399999999998442e+01 4.045294481246080487e+00
251 6.609739999999999327e+01 3.810341786244377360e+00
252 6.800980000000001269e+01 3.332843415463739856e+00
253 6.726959999999999695e+01 2.535571550558177734e+00
254 6.714399999999999125e+01 3.355660125817272466e+00
255 6.834179999999999211e+01 3.301229606071047762e+00
256 6.803239999999999554e+01 3.826895573176775311e+00
257 7.091339999999999577e+01 3.289946511419296726e+00
258 6.864480000000000359e+01 4.075369081690638495e+00
259 7.040900000000000603e+01 3.126903541844550549e+00
260 7.116179999999999950e+01 2.462118330218918683e+00
261 7.084680000000000177e+01 2.327867099299270492e+00
262 7.167999999999999261e+01 3.175265582593052027e+00
263 7.157320000000001414e+01 3.152242229271095209e+00
264 7.194120000000000914e+01 2.736020473607607251e+00
265 7.237399999999999523e+01 2.923734064514077247e+00
266 7.058299999999999841e+01 2.883022053332232382e+00
267 7.096320000000000050e+01 3.007777058227554257e+00
268 7.247419999999999618e+01 2.860636508191839678e+00
269 6.935079999999999245e+01 3.917520903837017787e+00
270 6.985599999999999454e+01 3.511107027705079542e+00
271 7.031980000000000075e+01 3.784617829054871763e+00
272 6.897900000000001342e+01 3.481638591238328306e+00
273 6.891140000000000043e+01 3.244685360400912266e+00
274 6.974699999999999989e+01 2.857138652568334436e+00
275 6.915180000000000859e+01 2.869743088152664878e+00
276 6.984000000000000341e+01 2.585910269131549644e+00
277 7.083599999999999852e+01 2.133075938638848701e+00
278 6.980119999999999436e+01 2.225120444380482621e+00
279 6.898140000000000782e+01 3.021833305793024671e+00
280 6.671220000000000994e+01 3.142504153060103445e+00
281 6.698699999999999477e+01 2.883366795952258421e+00
282 6.738300000000000978e+01 3.203921135109289775e+00
283 6.748560000000000514e+01 2.565572475686468401e+00
284 6.700079999999999814e+01 2.841191361383459846e+00
285 6.601359999999999673e+01 2.496556245711279765e+00
286 6.651680000000001769e+01 2.092763883480407650e+00
287 6.871099999999999852e+01 2.523324394524018022e+00
288 6.755339999999999634e+01 2.989909304310081062e+00
289 7.039119999999999777e+01 2.765622366123039022e+00
290 6.883620000000000516e+01 3.306489200345284818e+00
291 6.910459999999999070e+01 1.821609521275071364e+00
292 6.826500000000000057e+01 2.974127825094274868e+00
293 6.995520000000000493e+01 2.622280219961245162e+00
294 7.020600000000000307e+01 3.169925866641047918e+00
295 6.878659999999999286e+01 2.837324001237785609e+00
296 6.825879999999999370e+01 3.083822983246605087e+00
297 6.586800000000000921e+01 3.603142506202050122e+00
298 6.895600000000000307e+01 2.267087770687318926e+00
299 6.669419999999999504e+01 3.326935808217525103e+00
300 6.763320000000000221e+01 3.215779636728860247e+00
301 6.581839999999999691e+01 3.528974260036477073e+00
302 6.621459999999999013e+01 3.919777203872690574e+00
303 6.768140000000001066e+01 4.004547660847602053e+00
304 6.869020000000000437e+01 2.835054304947262072e+00
305 6.734099999999999397e+01 2.083460717172271881e+00
306 6.825379999999999825e+01 2.556977190355830487e+00
307 6.863820000000001187e+01 2.722350769463772746e+00
308 6.747140000000000271e+01 1.839412854146670773e+00
309 6.801340000000000430e+01 2.876672572261222971e+00
310 6.714560000000000173e+01 3.060395982221907563e+00
311 6.998779999999999291e+01 3.390675264899309038e+00
312 6.909100000000000819e+01 3.026069212691606225e+00
313 7.100199999999999534e+01 3.165211487404909985e+00
314 6.999199999999999022e+01 3.632101485366288518e+00
315 6.881780000000000541e+01 2.668382467338592967e+00
316 6.908079999999999643e+01 2.765417341379055038e+00
317 6.902419999999999334e+01 2.150463138954025855e+00
318 7.084919999999999618e+01 2.263142017638311021e+00
319 6.973839999999999861e+01 3.596556014856433947e+00
320 6.887879999999999825e+01 3.584229729244486240e+00
321 7.067620000000000857e+01 3.467849078607659230e+00
322 7.076160000000000139e+01 2.186794596664260570e+00
323 7.260420000000000584e+01 4.067785357169181104e+00
324 7.259619999999999607e+01 4.179360940622380838e+00
325 7.099920000000000186e+01 3.171026942805752924e+00
326 7.198999999999999488e+01 4.144148520504544742e+00
327 7.236679999999998358e+01 3.759605951692277959e+00
328 7.114639999999999986e+01 3.451056703098341671e+00
329 7.188800000000000523e+01 4.133569198646612541e+00
330 7.146240000000000236e+01 4.129404088727572919e+00
331 7.273940000000000339e+01 3.384444836010774171e+00
332 7.180859999999999843e+01 3.156561111082755389e+00
333 7.277320000000000277e+01 3.030478502151104703e+00
334 7.402139999999999986e+01 2.460110462560572753e+00
335 7.264359999999999218e+01 3.972445509758441240e+00
336 7.335380000000000678e+01 3.059967286099639860e+00
337 7.445120000000000005e+01 3.687816691756790277e+00
338 7.292740000000000578e+01 3.398442462069940273e+00
339 7.134479999999999222e+01 3.356490040503621319e+00
340 7.126559999999999206e+01 2.730163198052454110e+00
341 6.943480000000000985e+01 3.323446830024514576e+00
342 6.962999999999999545e+01 3.177307602357695160e+00
343 7.091240000000000521e+01 1.814921829721600322e+00
344 7.025960000000000605e+01 2.076107080090042079e+00
345 7.076660000000001105e+01 2.321204766495192473e+00
346 7.018420000000000414e+01 2.510531711012629952e+00
347 7.248880000000001189e+01 2.418194060037365478e+00
348 7.046079999999999188e+01 3.372124996497015914e+00
349 7.034239999999999782e+01 3.160850703212664037e+00
350 7.098860000000000525e+01 3.538907781788046769e+00
351 7.160499999999998977e+01 3.114003558122564908e+00
352 7.065279999999998495e+01 3.121484395604115836e+00
353 7.060219999999999629e+01 2.958407320164008869e+00
354 7.087199999999999989e+01 2.365750688470786844e+00
355 6.984060000000000912e+01 3.383607171052809282e+00
356 7.284279999999999688e+01 1.590075203252978353e+00
357 7.192000000000000171e+01 2.052300231447631962e+00
358 7.085719999999999175e+01 1.897758054125974425e+00
359 7.109299999999998931e+01 1.891476650662123227e+00
360 7.328919999999999391e+01 2.735566945260158978e+00
361 7.312220000000000653e+01 3.307216236051098157e+00
362 7.221500000000000341e+01 3.538092265614338761e+00
363 7.290200000000000102e+01 3.308371986340109761e+00
364 6.999539999999998940e+01 2.933508133276607754e+00
365 7.172560000000001423e+01 3.010313586322860502e+00
366 7.201760000000000161e+01 3.531710980247393827e+00
367 7.173179999999999268e+01 2.258501510293937642e+00
368 7.162559999999999150e+01 3.301258385525129846e+00
369 7.238840000000000430e+01 3.015621920599464101e+00
370 7.315760000000000218e+01 2.851191534779801806e+00
371 7.449680000000000746e+01 2.466143927673322800e+00
372 7.364179999999998927e+01 2.094681959630148693e+00
373 7.247180000000000177e+01 1.801946312185798593e+00
374 7.067019999999999413e+01 2.243007220674957836e+00
375 7.125319999999999254e+01 3.183336795251170415e+00
376 7.234600000000000364e+01 2.421916117457415307e+00
377 7.274020000000000152e+01 2.590113254666676301e+00
378 7.415439999999999543e+01 3.036853036944659134e+00
379 7.609159999999999968e+01 3.551619749916930857e+00
380 7.463360000000000127e+01 3.337322802487046935e+00
381 7.350379999999998404e+01 3.481841976885223122e+00
382 7.224259999999999593e+01 3.444981075129440740e+00
383 7.190459999999998786e+01 3.052812638862725692e+00
384 7.108540000000000703e+01 2.812515693822882579e+00
385 7.288680000000000803e+01 2.626229242088361282e+00
386 7.304480000000000928e+01 2.056058703442097180e+00
387 7.348019999999999641e+01 2.144573867228639852e+00
388 7.327119999999999322e+01 2.301529637436807274e+00
389 6.997999999999998977e+01 1.922051841132281336e+00
390 7.103019999999999357e+01 2.343707940849285798e+00
391 7.067119999999999891e+01 2.726667994457704136e+00
392 6.766299999999999670e+01 2.694510196677681879e+00
393 7.051800000000000068e+01 2.115310265658444155e+00
394 7.084139999999999304e+01 1.700101799304970740e+00
395 7.072200000000000841e+01 1.753370993258414723e+00
396 7.087720000000000198e+01 2.362030827910592823e+00
397 6.895420000000000016e+01 1.776141061965518908e+00
398 6.823600000000001842e+01 2.653663806890389942e+00
399 6.943960000000001287e+01 2.608186336901564317e+00
400 6.832419999999999050e+01 2.469753565034372933e+00
401 6.811820000000000164e+01 2.850463013617261065e+00
402 7.131599999999998829e+01 2.794168541802730221e+00
403 7.029400000000001114e+01 2.713250640836559757e+00
404 6.915920000000001266e+01 1.601855159494765424e+00
405 7.007859999999999445e+01 1.898362254154880135e+00
406 6.937579999999999814e+01 1.300581574527335471e+00
407 6.955800000000000693e+01 2.019819595904544851e+00
408 6.767479999999999052e+01 1.556285588187462210e+00
409 6.991900000000001114e+01 9.973443537715538376e-01
410 7.009080000000000155e+01 1.532790485356692711e+00
411 6.807539999999998770e+01 1.284066808230787560e+00
412 6.733939999999999770e+01 1.437823761105649911e+00
413 6.665139999999999532e+01 1.829765746755578126e+00
414 6.839660000000000650e+01 8.061380328454926802e-01
415 6.949199999999999022e+01 1.515188701119433601e+00
416 6.796680000000000632e+01 1.157791255797002261e+00
417 6.981640000000000157e+01 7.178475938526220901e-01
418 6.818280000000001451e+01 1.320940676942003789e+00
419 6.882419999999999050e+01 6.148263754914892187e-01
420 6.871240000000000236e+01 8.255855909595324338e-01
421 6.786539999999999395e+01 8.792697242598553897e-01
422 7.164439999999999031e+01 1.990047910981038504e+00
423 7.058359999999998990e+01 1.935189760204407250e+00
424 7.064400000000000546e+01 1.404303243605169005e+00
425 7.015619999999999834e+01 1.734448693965895405e+00
426 6.898740000000000805e+01 2.119724219798415188e+00
427 6.891299999999999670e+01 1.846719339802342930e+00
428 7.073659999999999570e+01 1.140799319775392062e+00
429 7.099660000000000082e+01 1.666007097223777711e+00
430 6.924380000000000734e+01 8.671171731663493976e-01
431 6.982160000000000366e+01 1.204983737649599762e+00
432 7.114959999999999241e+01 8.729238500579541427e-01
433 7.039059999999999206e+01 1.608146475915672502e+00
434 7.249699999999999989e+01 1.452102530815230663e+00
435 7.041779999999999973e+01 1.502512919079232567e+00
436 6.969400000000000261e+01 1.278265825249191412e+00
437 7.151800000000000068e+01 1.440824985902173561e+00
438 7.134299999999998931e+01 1.150829405255182625e+00
439 6.921520000000001005e+01 1.893355020063590910e+00
440 6.987160000000000082e+01 1.831794805102361590e+00
441 7.063759999999999195e+01 2.258051560084489484e+00
442 7.134559999999999036e+01 9.373833623443489360e-01
443 6.948479999999999279e+01 1.829421578532405501e+00
444 6.951179999999999382e+01 6.889162155153556455e-01
445 7.010740000000001260e+01 1.195693893937741503e+00
446 6.921200000000000330e+01 1.337511510230845913e+00
447 6.753400000000000603e+01 1.711960163087915765e+00
448 6.850560000000000116e+01 1.441860703396829813e+00
449 6.969179999999998643e+01 1.382149004991863661e+00
450 6.815659999999999741e+01 2.329374793372675168e+00
451 6.972220000000000084e+01 2.722855991785096297e+00
452 6.881220000000000425e+01 1.814569996445439148e+00
453 6.889480000000000359e+01 3.160382235110177351e+00
454 6.703700000000000614e+01 2.406043291381100069e+00
455 6.829639999999999134e+01 1.828257719250762747e+00
456 6.753180000000000405e+01 2.190907490516202483e+00
457 6.639119999999999777e+01 3.297884830008471546e+00
458 6.883760000000000900e+01 2.578717116707451851e+00
459 6.811180000000000234e+01 1.818985154419903827e+00
460 6.670340000000000202e+01 2.261060858977484322e+00
461 6.742919999999999447e+01 3.198906068017628002e+00
462 6.631239999999999668e+01 2.791168509423965105e+00
463 6.719360000000000355e+01 1.945609017248841388e+00
464 6.808880000000000621e+01 2.385852625792296067e+00
465 6.669700000000000273e+01 2.255563486138219886e+00
466 6.749760000000000559e+01 1.993634441917574440e+00
467 6.908119999999999550e+01 1.949133764522076540e+00
468 6.809560000000001878e+01 1.708167687318783212e+00
469 6.742300000000000182e+01 1.742759260483214057e+00
470 6.622619999999999152e+01 2.659104110786185693e+00
471 6.626359999999999673e+01 2.827501294075742688e+00
472 6.884959999999999525e+01 2.534959433205983270e+00
473 6.592279999999999518e+01 2.084271736602498759e+00
474 6.626779999999999404e+01 1.983947527531916055e+00
475 6.756379999999998631e+01 2.323797261380605050e+00
476 6.909100000000000819e+01 1.701071685732260752e+00
477 6.855920000000000414e+01 2.099710825804353309e+00
478 6.876760000000000161e+01 2.369631070019127872e+00
479 6.918979999999999109e+01 2.499906436649179220e+00
480 7.013779999999999859e+01 1.891444345467241384e+00
481 7.076600000000000534e+01 2.253975882745864467e+00
482 7.048760000000000048e+01 2.292848649169849207e+00
483 6.843420000000000414e+01 1.967749585694277492e+00
484 6.698920000000001096e+01 1.108781652084846581e+00
485 6.826439999999999486e+01 1.686025067429308244e+00
486 7.000260000000000105e+01 1.496532140650509879e+00
487 6.995759999999999934e+01 2.031984972385376675e+00
488 6.867300000000000182e+01 2.300198374053854966e+00
489 6.851640000000000441e+01 1.786719151965410646e+00
490 6.924260000000001014e+01 2.230758913015927547e+00
491 7.019660000000000366e+01 2.265119963269054626e+00
492 6.694400000000000261e+01 3.324755485746282435e+00
493 6.840720000000000312e+01 2.184152273079877471e+00
494 6.652779999999999916e+01 3.033014123277370189e+00
495 6.820619999999999550e+01 2.540422081465990356e+00
496 6.873340000000000316e+01 2.183642655747500161e+00
497 6.609099999999999397e+01 2.374563825210852297e+00
498 6.595900000000000318e+01 3.001258669291934744e+00
499 6.682359999999999900e+01 2.669163293618432409e+00
500 6.586079999999999757e+01 2.537820220583010489e+00
501 6.632820000000000960e+01 2.326552116759904365e+00
502 6.696599999999999397e+01 2.373125753094430301e+00
503 6.527559999999999718e+01 1.983658853734684202e+00
504 6.526040000000000418e+01 1.542972678954492194e+00
505 6.537599999999999056e+01 1.749662710353054651e+00
506 6.673799999999999955e+01 2.410689909548716425e+00
507 6.424879999999998859e+01 2.741226680156165774e+00
508 6.580920000000000414e+01 2.444815598772226650e+00
509 6.679699999999999704e+01 3.097416639717685438e+00
510 6.480360000000000298e+01 2.968124708970294456e+00
511 6.538579999999998904e+01 3.464142253430133156e+00
512 6.637059999999999604e+01 2.784944187591557707e+00
513 6.704939999999999145e+01 2.666660557326334668e+00
514 6.702320000000000277e+01 2.334944905559872108e+00
515 6.789419999999999789e+01 1.919738407179478745e+00
516 6.726359999999999673e+01 2.428492200522785804e+00
517 6.882520000000000948e+01 2.025164988834244451e+00
518 6.698419999999998709e+01 1.720819976639043514e+00
519 6.745340000000000202e+01 2.046250279902241953e+00
520 6.752500000000000568e+01 2.294599973851652042e+00
521 6.477160000000000650e+01 1.989523573119956534e+00
522 6.514619999999999322e+01 1.656788324439788296e+00
523 6.576199999999998624e+01 1.921749952517236126e+00
524 6.638899999999999579e+01 1.708505218019541250e+00
525 6.692220000000000368e+01 2.705672402934249821e+00
526 6.665139999999999532e+01 1.877076633491558733e+00
527 6.757300000000000750e+01 1.973373821656707605e+00
528 6.618240000000000123e+01 1.482631541550360144e+00
529 6.404059999999999775e+01 1.322784898613527993e+00
530 6.804399999999999693e+01 1.223696792510301501e+00
531 6.565080000000000382e+01 1.243572704750308899e+00
532 6.493819999999999482e+01 1.287580472048252878e+00
533 6.741700000000000159e+01 9.849324443838779475e-01
534 6.591759999999999309e+01 1.515057770515699564e+00
535 6.562139999999999418e+01 1.460418641349115809e+00
536 6.512519999999999243e+01 1.488309010924815157e+00
537 6.647180000000000177e+01 1.333830675910552044e+00
538 6.551959999999999695e+01 2.166796743582563689e+00
539 6.473780000000000712e+01 1.685929640287517906e+00
540 6.423919999999999675e+01 1.353585679593278801e+00
541 6.415439999999999543e+01 2.141330289329508751e+00
542 6.303000000000000824e+01 2.011554483477889121e+00
543 6.303640000000000043e+01 2.190173520066388324e+00
544 6.402240000000000464e+01 3.590472287596715883e+00
545 6.170539999999999736e+01 2.889659448447170487e+00
546 6.274380000000000024e+01 2.464189690750286932e+00
547 6.531359999999999388e+01 2.073137479281100592e+00
548 6.262060000000000315e+01 1.868651569447873362e+00
549 6.312559999999999860e+01 2.602798918087987801e+00
550 6.377800000000000580e+01 2.296382877483631013e+00
551 6.340159999999999485e+01 2.088921857801292248e+00
552 6.193979999999999109e+01 2.386351095710770309e+00
553 6.564900000000000091e+01 1.959973795743198188e+00
554 6.583440000000000225e+01 1.323542990612696535e+00
555 6.425440000000000396e+01 1.786512795364196826e+00
556 6.672239999999999327e+01 1.913518300931559057e+00
557 6.546179999999999666e+01 1.765757161106813911e+00
558 6.675399999999999068e+01 1.888697604170662014e+00
559 6.725919999999999277e+01 1.838705618635022132e+00
560 6.766080000000000894e+01 2.468466575021830423e+00
561 6.522860000000000014e+01 2.789798711018414146e+00
562 6.673420000000000130e+01 2.515949830978351454e+00
563 6.536379999999999768e+01 2.262117210049029215e+00
564 6.518160000000000309e+01 2.078074235440110495e+00
565 6.504400000000001114e+01 1.933513796175244215e+00
566 6.645820000000000505e+01 1.867463636058277254e+00
567 6.737239999999999895e+01 1.926995124020814742e+00
568 6.683620000000000516e+01 2.338391300018026975e+00
569 6.711260000000001469e+01 2.773673241028942638e+00
570 6.823319999999999652e+01 3.273780351825698709e+00
571 6.913779999999999859e+01 3.302600931387261074e+00
572 6.794719999999999516e+01 2.394148556794252425e+00
573 6.713779999999999859e+01 2.219023161663708166e+00
574 6.916280000000000427e+01 3.002231109025420341e+00
575 6.792099999999999227e+01 2.634400774369761944e+00
576 6.828799999999998249e+01 2.579186352321212183e+00
577 6.887059999999999604e+01 2.331600181849366127e+00
578 6.537199999999999989e+01 2.842854720171257288e+00
579 6.619719999999999516e+01 2.522242675081047825e+00
580 6.609720000000000084e+01 2.923608310290556123e+00
581 6.344000000000001194e+01 1.782235495101587297e+00
582 6.504619999999999891e+01 2.345884965636636288e+00
583 6.562299999999999045e+01 2.885351125946371997e+00
584 6.764820000000000277e+01 2.669087175796250655e+00
585 6.677320000000000277e+01 2.784712357138524830e+00
586 6.812039999999998940e+01 3.177327928936513946e+00
587 6.774980000000000757e+01 2.721590290987972338e+00
588 6.677639999999999532e+01 2.490282467512470177e+00
589 6.891759999999999309e+01 2.541711039437803077e+00
590 6.848779999999999291e+01 2.281959919016983918e+00
591 6.891899999999999693e+01 1.966235448770061067e+00
592 6.881080000000000041e+01 1.968196034951803508e+00
593 6.822180000000000177e+01 2.538427787430638016e+00
594 6.862019999999999698e+01 2.904752786727296865e+00
595 6.874039999999999395e+01 2.675442207934979333e+00
596 6.795980000000000132e+01 2.530491610734956875e+00
597 6.904120000000000346e+01 2.380182604759558895e+00
598 6.815639999999999077e+01 2.281639210743013013e+00
599 6.744399999999998840e+01 2.252088151027840990e+00
600 6.713700000000000045e+01 3.693036809997971126e+00
601 6.579059999999999775e+01 3.121509950008169110e+00
602 6.458480000000000132e+01 3.048255742551795766e+00
603 6.760260000000000957e+01 3.350114727587698571e+00
604 6.666679999999999495e+01 3.367627977078227364e+00
605 6.700280000000000769e+01 2.645003234780631374e+00
606 6.617920000000000869e+01 2.605406953241661494e+00
607 6.670980000000000132e+01 1.679055601223497618e+00
608 6.646900000000000830e+01 1.993623294406443369e+00
609 6.697560000000000002e+01 2.378505002727553830e+00
610 6.508100000000000307e+01 2.648557705620174119e+00
611 6.558599999999999852e+01 1.807870880345164855e+00
612 6.610660000000000025e+01 2.537745008467161334e+00
613 6.669939999999999714e+01 2.435439189961432938e+00
614 6.426040000000000418e+01 2.474690745931700686e+00
615 6.726399999999999579e+01 1.740638457578137066e+00
616 6.828459999999999752e+01 2.000027411812148603e+00
617 6.662120000000000175e+01 1.347944758512008789e+00
618 6.549940000000000850e+01 2.244289492913069228e+00
619 6.491599999999999682e+01 1.990375984581807867e+00
620 6.602880000000000393e+01 1.605092854634895261e+00
621 6.614239999999999498e+01 2.252859917527052946e+00
622 6.598799999999999955e+01 1.689266041806321450e+00
623 6.562980000000000302e+01 2.656962135974089811e+00
624 6.541260000000001185e+01 2.820463005961963532e+00
625 6.616079999999999472e+01 3.196141090753033875e+00
626 6.393019999999999925e+01 1.747054009468511193e+00
627 6.621179999999999666e+01 2.086148554633634244e+00
628 6.498139999999999361e+01 1.917713171462301913e+00
629 6.565459999999998786e+01 2.076162664147488179e+00
630 6.864500000000001023e+01 2.000414477052192996e+00
631 6.596379999999999200e+01 2.353835124217497299e+00
632 6.645300000000000296e+01 1.864305597266714631e+00
633 6.460660000000000025e+01 1.994377869913322776e+00
634 6.443879999999998631e+01 4.647811872268498568e-01
635 6.718040000000000589e+01 1.350001795554362394e+00
636 6.622560000000000002e+01 1.523936103647392848e+00
637 6.767580000000000950e+01 1.035901362099693745e+00
638 6.804639999999999134e+01 1.047796797093788479e+00
639 6.758779999999998722e+01 1.376107536495603245e+00
640 6.549320000000000164e+01 8.721700017771754077e-01
641 6.439740000000000464e+01 2.166030629515659722e+00
642 6.535640000000000782e+01 1.465336865024557955e+00
643 6.378419999999999845e+01 1.920150148295700188e+00
644 6.589220000000000255e+01 2.065949397250570918e+00
645 6.641620000000000346e+01 2.224129122150959148e+00
646 6.673240000000001260e+01 2.881200896848395310e+00
647 6.737059999999999604e+01 2.551459481943619156e+00
648 6.779420000000000357e+01 2.259003575030371191e+00
649 6.708940000000001191e+01 1.959390305171482938e+00
650 6.556880000000001019e+01 1.815668877301145789e+00
651 6.649519999999999698e+01 2.299773126201798856e+00
652 6.646840000000000259e+01 2.485787128456498074e+00
653 6.578560000000000230e+01 1.509147139280991645e+00
654 6.708720000000000994e+01 1.225197205351041374e+00
655 6.744440000000000168e+01 9.587726570986476737e-01
656 6.886619999999999209e+01 2.025237159445776314e+00
657 6.760999999999998522e+01 2.103178375697126068e+00
658 6.928199999999999648e+01 2.102417484706593509e+00
659 6.673640000000000327e+01 1.540806998945683404e+00
660 6.869940000000001135e+01 1.474605021014102402e+00
661 6.857480000000001041e+01 1.534643421775884864e+00
662 6.727619999999998868e+01 1.606532126040435049e+00
663 7.009900000000000375e+01 2.676620301798520174e+00
664 6.837199999999999989e+01 2.007864517341745980e+00
665 7.031700000000000728e+01 1.796716827994883081e+00
666 7.091040000000000987e+01 1.909649027439335844e+00
667 6.870380000000000109e+01 2.148718602330235150e+00
668 6.830379999999999541e+01 1.627027065540090911e+00
669 6.823680000000000234e+01 2.654926069027158775e+00
670 6.678360000000000696e+01 2.162912639937175641e+00
671 6.708199999999999363e+01 2.863038483848932447e+00
672 6.683180000000001542e+01 3.175192660611321216e+00
673 6.625960000000000605e+01 2.913967640177220542e+00
674 6.595559999999998979e+01 2.492378022692383954e+00
675 6.792900000000000205e+01 2.122719293736219370e+00
676 6.711939999999999884e+01 1.034923711198076468e+00
677 6.640260000000000673e+01 1.434143719436793196e+00
678 6.611320000000000618e+01 1.669970141050433288e+00
679 6.510859999999999559e+01 1.488660944607603120e+00
680 6.633079999999999643e+01 1.573034504389525079e+00
681 6.584100000000000819e+01 2.712686461793916148e+00
682 6.755480000000000018e+01 2.379533792993914432e+00
683 6.882060000000001310e+01 2.177348416767514117e+00
684 6.830580000000000496e+01 1.930807839221706956e+00
685 6.819320000000000448e+01 1.632748539120461029e+00
686 6.850740000000000407e+01 1.310770844961086201e+00
687 6.951500000000000057e+01 1.400129736845838302e+00
688 6.768300000000000693e+01 1.718587187197670563e+00
689 6.622259999999999991e+01 2.925783076032808072e+00
690 6.708180000000000121e+01 2.245464431248020976e+00
691 6.836499999999999488e+01 2.423415490583485710e+00
692 6.743619999999998527e+01 2.046349303515897500e+00
693 6.724699999999999989e+01 1.584867060671020234e+00
694 6.667319999999999425e+01 1.823250578499839181e+00
695 6.740220000000000766e+01 1.302666784715110548e+00
696 6.887340000000000373e+01 2.431649869533030195e+00
697 7.004019999999999868e+01 1.887163997113128211e+00
698 6.995419999999998595e+01 1.979421256832411213e+00
699 6.968340000000000600e+01 2.784931979061607610e+00
700 6.849200000000000443e+01 1.731135303781886625e+00
701 6.737639999999998963e+01 1.655564812382771978e+00
702 6.852439999999998577e+01 1.701811237476120064e+00
703 6.990879999999999939e+01 1.684494307500028709e+00
704 7.054600000000000648e+01 1.608223093976702822e+00
705 6.952700000000000102e+01 1.392772716562182378e+00
706 6.953580000000000894e+01 2.440257583125190255e+00
707 6.865140000000000953e+01 1.851352059441963904e+00
708 6.871000000000000796e+01 1.555815490345819896e+00
709 6.838939999999999486e+01 8.283158624582783736e-01
710 6.705800000000000693e+01 1.136173789523415856e+00
711 6.948440000000000794e+01 1.844194536376246196e+00
712 6.914039999999998543e+01 1.333487655735889676e+00
713 6.772180000000000177e+01 2.072988999488420969e+00
714 6.862999999999999545e+01 1.838377589071406693e+00
715 6.938379999999999370e+01 4.355525594001269929e-01
716 6.953480000000000416e+01 1.908232426094892853e+00
717 6.771020000000000039e+01 1.467934042114971804e+00
718 6.696819999999999595e+01 1.435808939935952377e+00
719 6.440600000000000591e+01 2.042703796442352449e+00
720 6.692459999999999809e+01 2.111964253485365983e+00
721 6.592220000000000368e+01 2.037176053265891795e+00
722 6.467279999999999518e+01 1.677804908801973305e+00
723 6.374459999999999127e+01 2.003506218607769007e+00
724 6.572299999999999898e+01 2.385555046524813427e+00
725 6.565139999999999532e+01 2.000131087704003274e+00
726 6.757659999999999911e+01 1.630647836904093984e+00
727 6.502339999999999520e+01 2.126214450143729451e+00
728 6.645779999999999177e+01 2.054704969575924967e+00
729 6.659379999999998745e+01 2.134285761560528627e+00
730 6.602320000000000277e+01 2.672553406762903538e+00
731 6.769099999999998829e+01 1.721139273853222296e+00
732 6.744939999999999714e+01 1.717194237120541755e+00
733 6.847760000000000957e+01 2.355780373464386290e+00
734 6.699679999999999325e+01 1.159365943953849287e+00
735 6.654640000000000555e+01 8.411279379499887465e-01
736 6.824179999999998358e+01 1.303584117730803182e+00
737 6.544299999999999784e+01 2.007177381299422247e+00
738 6.789639999999999986e+01 6.311393253474223419e-01
739 6.812160000000000082e+01 1.076252037396444372e+00
740 6.831780000000000541e+01 8.013929572937368295e-01
741 6.586719999999999686e+01 1.122694024211406072e+00
742 6.591140000000000043e+01 8.699970390754214744e-01
743 6.635040000000000759e+01 7.010544401114660040e-01
744 6.510060000000001423e+01 1.498029201317518488e+00
745 6.562559999999999150e+01 2.522415899093565450e+00
746 6.471080000000000609e+01 2.270047618883797469e+00
747 6.414720000000001221e+01 1.472090850457268063e+00
748 6.412500000000000000e+01 2.163562617536178401e+00
749 6.379139999999998878e+01 1.483134696512761863e+00
750 6.553019999999999357e+01 2.143300546353684499e+00
751 6.436659999999999116e+01 1.967019686734222450e+00
752 6.451400000000001000e+01 1.759423428285529223e+00
753 6.541440000000000055e+01 1.926230403664110025e+00
754 6.364400000000000546e+01 1.304275799054786411e+00
755 6.421420000000000528e+01 8.746907293438076492e-01
756 6.411060000000000514e+01 9.483330469829690523e-01
757 6.496359999999999957e+01 1.982437239359672754e+00
758 6.496420000000000528e+01 2.420808152663072921e+00
759 6.619160000000000821e+01 2.596377054281600927e+00
760 6.367640000000001521e+01 2.670054150761740797e+00
761 6.405500000000000682e+01 2.706697027744332740e+00
762 6.397799999999998732e+01 2.189772974534118344e+00
763 6.409080000000001576e+01 1.414446192684614134e+00
764 6.386360000000000525e+01 2.463666253371182169e+00
765 6.344820000000000704e+01 2.749350023551021316e+00
766 6.333639999999999048e+01 2.491189604987945394e+00
767 6.310259999999999536e+01 1.975573204920537229e+00
768 6.163219999999999743e+01 2.880279700306899837e+00
769 6.304180000000000206e+01 2.273195115250777665e+00
770 6.518460000000000321e+01 3.019290732605921956e+00
771 6.423859999999999104e+01 2.634046599435932556e+00
772 6.354780000000000939e+01 2.407287143653618511e+00
773 6.501900000000000546e+01 2.214828119742026757e+00
774 6.634400000000000830e+01 2.095348238360391857e+00
775 6.808379999999999654e+01 2.270037980299007163e+00
776 6.431640000000000157e+01 3.098162676167924179e+00
777 6.448679999999998813e+01 2.359692478269147742e+00
778 6.594859999999999900e+01 2.620347100671969631e+00
779 6.528260000000000218e+01 2.965235782867864156e+00
780 6.386159999999999570e+01 3.113103475312055224e+00
781 6.364860000000000895e+01 2.981734053868654755e+00
782 6.268200000000000216e+01 2.592676362371517662e+00
783 6.230199999999999960e+01 3.289342463167980402e+00
784 6.464459999999999695e+01 3.304478350360310124e+00
785 6.566380000000000905e+01 2.941599611095975231e+00
786 6.613579999999998904e+01 3.181005644760787288e+00
787 6.558180000000000121e+01 2.567697215794728205e+00
788 6.476400000000001000e+01 3.385929887047278708e+00
789 6.662879999999999825e+01 3.066836094739984642e+00
790 6.520759999999999934e+01 2.411365050754447736e+00
791 6.475800000000000978e+01 1.899948020341609478e+00
792 6.548740000000000805e+01 2.117208173042981034e+00
793 6.436480000000000246e+01 2.636244562251385926e+00
794 6.550759999999999650e+01 2.442358296401246243e+00
795 6.337579999999999103e+01 2.762659203014371734e+00
796 6.187139999999999418e+01 3.482847922031623966e+00
797 6.423460000000000036e+01 2.654810345015252260e+00
798 6.301579999999999870e+01 3.475928876142317936e+00
799 6.268619999999999948e+01 4.476759635271922555e+00
800 6.278840000000000288e+01 3.962032090733238920e+00
801 5.861419999999999675e+01 4.673081085536606949e+00
802 6.099019999999999442e+01 4.989954952902881935e+00
803 5.989559999999998752e+01 4.839776784935438059e+00
804 6.085539999999999594e+01 4.257256549469387252e+00
805 6.013640000000000185e+01 4.931449617303212740e+00
806 5.948319999999999652e+01 4.171132847560718560e+00
807 6.078279999999999461e+01 3.574998466013656007e+00
808 5.992519999999999669e+01 4.179718932177137525e+00
809 5.886899999999999267e+01 3.761679933221324212e+00
810 6.095100000000000051e+01 3.761436417115142206e+00
811 6.077400000000000091e+01 3.022380095222968688e+00
812 6.218699999999999761e+01 2.796842276568344055e+00
813 6.094160000000000821e+01 3.510233115905550871e+00
814 6.185539999999999594e+01 3.505450174799236596e+00
815 6.340879999999999939e+01 3.522459701969634427e+00
816 6.153220000000000312e+01 4.081669711282382096e+00
817 6.270500000000000540e+01 3.165626067620748163e+00
818 6.201179999999999382e+01 4.499470416837964670e+00
819 6.245399999999999352e+01 3.456743473270759814e+00
820 6.135779999999999745e+01 4.618182823578988128e+00
821 6.418399999999999750e+01 4.306019693405965576e+00
822 6.163039999999998741e+01 3.188655448304190010e+00
823 6.168179999999999552e+01 4.317852497712259208e+00
824 6.350339999999999918e+01 3.925455597507121919e+00
825 6.291860000000000497e+01 3.894498084220868073e+00
826 6.510540000000000305e+01 3.595484986479570821e+00
827 6.237919999999999021e+01 3.455584354635262034e+00
828 6.539820000000000277e+01 2.561155854687488631e+00
829 6.657740000000001146e+01 2.676499693256099377e+00
830 6.643039999999999168e+01 2.503962740936852782e+00
831 6.463939999999999486e+01 1.901888905272860475e+00
832 6.563739999999999952e+01 2.383866180807974633e+00
833 6.453799999999999670e+01 2.622060395948193623e+00
834 6.302640000000000242e+01 2.459890446341055803e+00
835 6.580400000000000205e+01 2.513134632286938785e+00
836 6.512460000000000093e+01 2.867277797493642755e+00
837 6.552920000000000300e+01 3.560447661741426906e+00
838 6.528360000000000696e+01 3.319599428846800038e+00
839 6.422020000000000550e+01 2.688847342635872550e+00
840 6.466240000000000521e+01 2.356552475121231005e+00
841 6.517440000000000566e+01 1.994989796465133969e+00
842 6.273120000000000118e+01 2.748439985155215926e+00
843 6.340679999999999694e+01 2.207359080892821179e+00
844 6.515999999999999659e+01 2.971478716060405034e+00
845 6.391819999999999879e+01 3.270430129508960615e+00
846 6.458939999999999770e+01 2.890662423736122921e+00
847 6.618340000000000600e+01 3.255864144585888464e+00
848 6.461119999999999663e+01 3.357256610984630019e+00
849 6.436199999999999477e+01 3.503652459933776608e+00
850 6.357279999999999376e+01 3.532512538123536938e+00
851 6.637100000000000932e+01 3.167127594524729695e+00
852 6.503979999999999961e+01 3.662801151031817248e+00
853 6.572460000000000946e+01 3.107500121962990747e+00
854 6.379000000000000625e+01 3.032274182853523126e+00
855 6.466159999999999286e+01 2.644753940917755397e+00
856 6.606059999999999377e+01 2.484218148230947332e+00
857 6.561220000000000141e+01 2.489241095595202680e+00
858 6.421860000000000923e+01 3.245207291992299847e+00
859 6.601780000000000825e+01 2.942094402292353639e+00
860 6.414560000000000173e+01 2.369209025814311254e+00
861 6.631199999999999761e+01 1.966039348538069609e+00
862 6.655980000000000985e+01 3.143472059999898871e+00
863 6.697880000000000678e+01 2.785682701242193193e+00
864 6.734619999999999607e+01 2.939090790023336730e+00
865 6.469159999999999400e+01 2.597084220428748313e+00
866 6.403100000000000591e+01 3.375619670519771187e+00
867 6.484199999999999875e+01 3.134601167612874661e+00
868 6.574320000000000164e+01 2.511919638841974667e+00
869 6.552779999999999916e+01 3.064857678914308270e+00
870 6.649819999999999709e+01 3.341818419962400810e+00
871 6.663800000000000523e+01 3.848607509216806832e+00
872 6.673339999999998895e+01 3.697860663681098004e+00
873 6.629780000000000939e+01 3.055905802213152445e+00
874 6.707399999999999807e+01 2.843957693074916637e+00
875 6.816360000000000241e+01 3.393777960916122272e+00
876 6.720239999999999725e+01 2.675287029086785395e+00
877 6.722380000000001132e+01 3.198342738356851456e+00
878 6.685900000000000887e+01 3.089513036062479845e+00
879 6.579640000000000555e+01 3.564179351267272366e+00
880 6.740460000000000207e+01 4.054336153798794307e+00
881 6.640579999999999927e+01 3.886491717732073248e+00
882 6.504999999999999716e+01 3.752134485862680613e+00
883 6.552900000000001057e+01 3.671084384756088781e+00
884 6.365679999999999694e+01 3.700044425679237303e+00
885 6.413519999999999754e+01 4.352570122582747558e+00
886 6.483059999999997558e+01 3.513739018196996522e+00
887 6.461680000000001201e+01 3.370702400390754416e+00
888 6.516360000000000241e+01 3.418441476462628081e+00
889 6.544180000000000064e+01 3.584858361497703427e+00
890 6.472299999999999898e+01 2.478022550341298924e+00
891 6.615380000000000393e+01 3.121550222565704580e+00
892 6.552599999999999625e+01 2.885611962825215926e+00
893 6.306199999999999761e+01 2.635843804173532590e+00
894 6.179520000000000124e+01 2.357077824765233753e+00
895 6.132039999999999225e+01 2.393726694507959607e+00
896 6.278680000000000661e+01 2.683336451509575671e+00
897 6.346200000000001040e+01 2.497294552110342902e+00
898 6.390040000000000475e+01 1.805435185211586191e+00
899 6.365160000000000906e+01 2.609514738030807912e+00
900 6.258180000000000121e+01 2.907173670766850737e+00
901 6.407880000000000109e+01 2.026012722566174595e+00
902 6.405800000000000693e+01 2.591563466326841869e+00
903 6.376579999999999870e+01 2.389448478624302208e+00
904 6.254579999999999984e+01 2.315245531687730285e+00
905 6.201280000000000570e+01 1.926807004346829055e+00
906 6.303000000000000824e+01 2.749280909619822300e+00
907 6.422899999999999920e+01 3.548360331195241191e+00
908 6.385920000000000130e+01 3.010687514837765200e+00
909 6.398259999999999081e+01 3.210324987910103012e+00
910 6.371820000000000306e+01 2.609279155629002034e+00
911 6.261400000000001143e+01 1.969103775833056069e+00
912 6.131340000000000146e+01 2.042210696279891824e+00
913 6.068579999999999330e+01 6.599973575704682904e-01
914 6.485899999999999466e+01 1.721239042085671800e+00
915 6.564540000000000930e+01 1.960153924568170059e+00
916 6.627520000000001232e+01 2.047438544132644811e+00
917 6.548600000000000421e+01 2.236559321815541956e+00
918 6.235360000000000724e+01 2.318358360564646059e+00
919 6.284680000000000888e+01 1.669872531662221604e+00
920 6.284320000000000306e+01 2.169663483584492791e+00
921 6.174199999999999733e+01 1.741529006361938192e+00
922 6.237619999999999720e+01 1.217579415069095727e+00
923 6.480519999999999925e+01 1.902425134400824502e+00
924 6.168019999999999925e+01 1.311999676829227468e+00
925 6.335479999999999734e+01 1.000123968315929091e+00
926 6.182960000000000633e+01 2.174867528839400599e+00
927 6.295720000000000027e+01 1.963009860392963102e+00
928 6.327159999999999940e+01 1.785751530308738566e+00
929 6.279180000000000206e+01 2.192285554392947589e+00
930 6.391659999999999542e+01 1.866288607906075203e+00
931 6.395759999999999934e+01 2.502339986492641888e+00
932 6.194940000000000424e+01 2.911861213725679853e+00
933 6.225679999999999836e+01 2.700598324816188445e+00
934 6.373799999999999955e+01 2.559208111897114613e+00
935 6.284260000000000446e+01 1.758171973385994402e+00
936 6.321000000000000085e+01 2.040032568367477150e+00
937 6.185620000000000118e+01 2.859060760459629424e+00
938 6.182300000000000040e+01 3.455513380092746001e+00
939 6.143179999999999552e+01 3.204217276028577199e+00
940 6.257300000000000040e+01 2.250884857117307014e+00
941 6.114979999999999194e+01 2.045586730500567274e+00
942 6.205339999999999634e+01 1.988868031821115157e+00
943 6.054679999999999751e+01 2.419663503878173305e+00
944 6.318060000000000542e+01 1.920369060363136926e+00
945 6.336480000000000246e+01 1.889378975219106138e+00
946 6.305420000000000158e+01 2.451905453315850636e+00
947 6.327680000000000149e+01 5.611360904450899412e-01
948 6.380900000000000460e+01 7.739980361732187175e-01
949 6.433979999999999677e+01 5.876730655730266761e-01
950 6.418820000000000903e+01 1.619050324109784444e+00
951 6.317940000000000111e+01 9.534610888756823721e-01
952 6.384700000000000131e+01 1.634953234805204936e+00
953 6.563419999999999277e+01 8.960815766435548113e-01
954 6.419719999999999516e+01 1.397070918743927415e+00
955 6.585859999999999559e+01 1.430571958343933137e+00
956 6.321799999999999642e+01 1.896049851665298158e+00
957 6.325420000000000442e+01 1.818761719412413935e+00
958 6.175080000000000524e+01 1.414471757229531557e+00
959 6.423879999999999768e+01 1.512426590615227884e+00
960 6.312680000000000291e+01 1.007741331890281700e+00
961 6.292659999999999343e+01 9.025954841455838817e-01
962 6.391800000000000637e+01 1.239445585735816868e+00
963 6.205960000000000321e+01 1.437732787412181246e+00
964 6.299040000000000106e+01 1.684581671513731616e+00
965 6.426640000000000441e+01 1.700790395081062556e+00
966 6.452219999999999800e+01 2.039585161742456965e+00
967 6.490539999999998599e+01 2.600900837786785047e+00
968 6.381919999999998794e+01 2.376325994471297332e+00
969 6.488739999999999952e+01 3.002984629997295318e+00
970 6.451599999999999113e+01 2.629010794956916808e+00
971 6.400359999999999161e+01 2.035150325651647218e+00
972 6.370939999999999515e+01 2.177099218685268234e+00
973 6.268040000000000589e+01 2.528589972296813926e+00
974 6.336020000000000607e+01 2.464134889164957709e+00
975 6.419539999999999225e+01 1.776355878758532736e+00
976 6.627699999999998681e+01 1.888903830267703476e+00
977 6.659820000000000562e+01 2.003369849029380312e+00
978 6.499800000000000466e+01 1.338583460229507471e+00
979 6.466679999999999495e+01 1.151273639062406984e+00
980 6.667719999999999914e+01 1.282339437122637094e+00
981 6.390439999999999543e+01 8.882026165239541582e-01
982 6.531660000000000821e+01 1.294634947774854217e+00
983 6.622880000000000678e+01 1.349561985238173722e+00
984 6.548560000000000514e+01 1.521554904694536692e+00
985 6.759999999999999432e+01 9.165259188915501065e-01
986 6.707840000000000202e+01 9.066111669287989505e-01
987 6.603820000000000334e+01 1.260758102095719702e+00
988 6.765279999999999916e+01 1.474763557998366892e+00
989 6.730239999999999156e+01 9.038574489376067778e-01
990 6.561780000000001678e+01 1.122030281231303661e+00
991 6.576880000000001303e+01 1.323047796566700685e+00
992 6.479339999999999122e+01 1.361955141698874439e+00
993 6.757099999999999795e+01 1.774922939172290492e+00
994 6.756320000000000903e+01 5.573550681567357445e-01
995 6.636899999999999977e+01 2.066137594643686626e+00
996 6.362300000000000466e+01 2.317117053581885688e+00
997 6.579460000000000264e+01 1.386608282104214052e+00
998 6.560720000000000596e+01 1.066792590900404569e+00
999 6.720799999999999841e+01 1.186959241086229966e+00
1000 6.811959999999999127e+01 1.568205410014900103e+00
1001 6.571199999999998909e+01 1.586770279530089311e+00
1002 6.645239999999999725e+01 1.858137575100401895e+00
1003 6.636760000000001014e+01 1.091558394223597128e+00
1004 6.609260000000000446e+01 1.540028197144455824e+00
1005 6.655899999999999750e+01 2.132941405664956935e+00
1006 6.480180000000000007e+01 1.673200439875628387e+00
1007 6.577979999999999450e+01 2.246523490195460493e+00
1008 6.613919999999998822e+01 1.118014826377538906e+00
1009 6.533440000000000225e+01 1.324685429828529770e+00
1010 6.698239999999999839e+01 1.659809352907737123e+00
1011 6.567120000000001312e+01 2.596899033847870353e+00
1012 6.545660000000000878e+01 2.038458704021252288e+00
1013 6.623060000000000969e+01 1.224584259248827856e+00
1014 6.708879999999999200e+01 1.926797309526873336e+00
1015 6.736820000000000164e+01 2.296529475534769382e+00
1016 6.569479999999998654e+01 2.232131078588351247e+00
1017 6.608119999999999550e+01 2.573579163732873987e+00
1018 6.454919999999999902e+01 2.574063004667912047e+00
1019 6.517699999999999250e+01 2.987436975067423006e+00
1020 6.680540000000000589e+01 3.778872578957909845e+00
1021 6.513140000000001351e+01 3.465538452823745619e+00
1022 6.487180000000000746e+01 3.766533742315340216e+00
1023 6.638060000000000116e+01 3.043950152022862454e+00
1024 6.606839999999999691e+01 2.216340453991668902e+00
1025 6.701340000000000430e+01 3.324101533948685461e+00
1026 6.554159999999998831e+01 1.753632495136879577e+00
1027 6.455280000000000484e+01 3.016166870715212944e+00
1028 6.503079999999999927e+01 2.464860391989777355e+00
1029 6.405500000000000682e+01 3.002062664236041289e+00
1030 6.633620000000000516e+01 3.003475818447686851e+00
1031 6.561520000000001573e+01 3.479311936575966602e+00
1032 6.496000000000000796e+01 2.549280824075684126e+00
1033 6.415720000000001733e+01 2.192481140625842428e+00
1034 6.507439999999999714e+01 2.725368416930085580e+00
1035 6.239220000000000255e+01 2.973212019348771218e+00
1036 6.291740000000000776e+01 3.699669970145986309e+00
1037 6.400180000000000291e+01 2.986549171200768349e+00
1038 6.395759999999999934e+01 3.098931087972107257e+00
1039 6.329139999999999588e+01 2.664040954640148229e+00
1040 6.561740000000000350e+01 2.737154998899405278e+00
1041 6.321059999999998524e+01 2.104458516578552096e+00
1042 6.339280000000000115e+01 2.823439241775887343e+00
1043 6.384799999999999898e+01 2.728036451369371118e+00
1044 6.195520000000000493e+01 2.438168384669114452e+00
1045 6.396880000000000166e+01 2.270290578758587419e+00
1046 6.115220000000000766e+01 1.619087135394510879e+00
1047 6.138420000000000698e+01 1.676047311981377019e+00
1048 6.119459999999999411e+01 2.210979594659344905e+00
1049 6.061580000000000013e+01 3.316026651280113757e+00
1050 6.051239999999999952e+01 2.081397311423267116e+00
1051 6.254940000000000566e+01 2.261414877460568018e+00
1052 6.108959999999999724e+01 2.627503219408113377e+00
1053 6.215119999999999578e+01 3.047035049355356850e+00
1054 6.237960000000000349e+01 2.295689013782136190e+00
1055 6.141539999999999822e+01 2.942026887708541594e+00
1056 6.266159999999999997e+01 2.456801605339754779e+00
1057 6.258579999999999188e+01 3.329724714146802267e+00
1058 6.305080000000000240e+01 3.850580729188781692e+00
1059 6.159680000000000888e+01 2.771226535669720548e+00
1060 6.429519999999999413e+01 2.707235156391110120e+00
1061 6.402340000000000941e+01 2.331839593110984321e+00
1062 6.479460000000000264e+01 2.264857551370504929e+00
1063 6.238119999999999976e+01 2.012187772550066978e+00
1064 6.269279999999999831e+01 2.307371307787283499e+00
1065 6.265120000000000289e+01 2.901527727249905375e+00
1066 6.464259999999998740e+01 1.853196127774931368e+00
1067 6.224080000000000013e+01 3.174901943682670424e+00
1068 6.262820000000001386e+01 3.558099261122432466e+00
1069 6.260460000000000491e+01 3.300896128023419696e+00
1070 6.369519999999999982e+01 3.564895402673127212e+00
1071 6.160760000000000502e+01 3.068744337347117046e+00
1072 6.323859999999999815e+01 3.159278406218736013e+00
1073 6.201879999999999882e+01 2.146606948651755609e+00
1074 6.155319999999998970e+01 2.235298304924869583e+00
1075 6.287060000000000315e+01 2.032040267317555937e+00
1076 6.102240000000000464e+01 1.738049150053012415e+00
1077 6.305859999999999843e+01 1.987950997383990392e+00
1078 6.107699999999999818e+01 1.222362532148297376e+00
1079 6.231719999999999970e+01 1.635763758004193047e+00
1080 6.139879999999999427e+01 1.550771947128267270e+00
1081 6.059420000000000073e+01 1.802706529638143707e+00
1082 6.155879999999999797e+01 2.539025189319711551e+00
1083 6.329600000000000648e+01 2.646419966671957447e+00
1084 6.382700000000001239e+01 2.324707878422578311e+00
1085 6.350420000000000442e+01 2.027966043108217598e+00
1086 6.284859999999999758e+01 1.646541164987988193e+00
1087 6.456980000000000075e+01 1.914594837557022089e+00
1088 6.581340000000000146e+01 2.168122664426530566e+00
1089 6.220839999999999748e+01 1.451982165179724005e+00
1090 6.254240000000000066e+01 9.267177175386255294e-01
1091 6.240560000000000684e+01 2.709339869414689073e+00
1092 6.322259999999999991e+01 2.519190482674941389e+00
1093 6.365239999999998588e+01 1.986901257737787141e+00
1094 6.361339999999999861e+01 1.387094044396413928e+00
1095 6.145400000000000773e+01 1.892183881127835976e+00
1096 6.504399999999999693e+01 1.981686392949197240e+00
1097 6.387659999999999627e+01 2.075363073777693579e+00
1098 6.389079999999999870e+01 2.099583794946036086e+00
1099 6.543980000000000530e+01 1.935996785121298913e+00
1100 6.475939999999999941e+01 1.263802693461284710e+00
1101 6.373060000000000258e+01 2.780672934381172912e+00
1102 6.271200000000000330e+01 2.616207178340431483e+00
1103 6.196020000000000039e+01 2.705063613300064951e+00
1104 6.290499999999999403e+01 2.879245220539576877e+00
1105 6.326059999999999661e+01 2.796076774339359527e+00
1106 6.370799999999999130e+01 2.857987977581432304e+00
1107 6.525480000000000302e+01 1.980862305159044379e+00
1108 6.581539999999999679e+01 2.164395150613676044e+00
1109 6.462280000000001223e+01 1.495487650233195076e+00
1110 6.316979999999999507e+01 1.880153300132731076e+00
1111 6.467140000000000555e+01 1.834856432530894255e+00
1112 6.165159999999999485e+01 1.382918380816451798e+00
1113 6.384939999999998861e+01 7.291136866086106449e-01
1114 6.426040000000000418e+01 1.206429794061800065e+00
1115 6.342459999999999809e+01 1.304312005618287085e+00
1116 6.262840000000001339e+01 6.368820675760933359e-01
1117 6.242560000000000997e+01 1.699671041113545611e+00
1118 6.379739999999999611e+01 1.081388610999765687e+00
1119 6.259159999999999258e+01 1.302776499634529905e+00
1120 6.338320000000000221e+01 1.361424412885269497e+00
1121 6.327779999999999916e+01 8.391444404868563245e-01
1122 6.188400000000000034e+01 8.138216512234126565e-01
1123 6.132119999999999749e+01 9.666786601554830938e-01
1124 6.274400000000000688e+01 6.773529065413387285e-01
1125 6.361479999999998824e+01 1.227855900340101725e+00
1126 6.293060000000000542e+01 1.881299436028193162e+00
1127 6.168460000000000321e+01 1.118703306511606321e+00
1128 6.287300000000000466e+01 1.816560904566648205e+00
1129 6.255419999999999447e+01 1.843957470225384698e+00
1130 6.342219999999999658e+01 1.973258126044334038e+00
1131 6.264400000000000546e+01 2.315584712335093442e+00
1132 6.423979999999998824e+01 1.780247991713513667e+00
1133 6.420680000000001542e+01 1.870774821297312984e+00
1134 6.526820000000000732e+01 1.200353861159283220e+00
1135 6.358259999999999934e+01 1.242262922251163193e+00
1136 6.116220000000000567e+01 1.554330374148302774e+00
1137 5.908319999999999794e+01 2.574874558497945998e+00
1138 6.203679999999999239e+01 2.537243486936166637e+00
1139 6.137160000000000082e+01 2.053504762107942305e+00
1140 6.363200000000000500e+01 1.738097580689876187e+00
1141 6.271319999999999339e+01 9.153107625282249638e-01
1142 6.169320000000000448e+01 1.768439140032814327e+00
1143 6.109320000000000306e+01 2.183236027551762160e+00
1144 6.435580000000000211e+01 1.248203361636236020e+00
1145 6.168740000000000379e+01 1.632150350917463522e+00
1146 6.343060000000000542e+01 2.032486410286671763e+00
1147 6.169919999999999760e+01 2.631889198275640940e+00
1148 6.317559999999999576e+01 1.191117176435634750e+00
1149 6.360320000000000107e+01 1.660357609673289270e+00
1150 6.355480000000000018e+01 1.510107635898845002e+00
1151 6.143179999999999552e+01 1.768435362686463286e+00
1152 6.274439999999999884e+01 1.731830074805261077e+00
1153 6.258159999999999457e+01 1.845214385376398258e+00
1154 6.136020000000000607e+01 1.280514877695687170e+00
1155 6.295400000000000773e+01 1.809947999253016970e+00
1156 6.498199999999999932e+01 1.909508732632558603e+00
1157 6.502200000000000557e+01 1.685750444164260786e+00
1158 6.461939999999999884e+01 2.196759733789746427e+00
1159 6.329339999999999833e+01 2.083995385791435950e+00
1160 6.576800000000000068e+01 2.606118631221532755e+00
1161 6.317119999999999891e+01 2.220063862144510125e+00
1162 6.334059999999999491e+01 1.634788588166677714e+00
1163 6.414539999999999509e+01 2.523623246049220281e+00
1164 6.216199999999999903e+01 2.916883720685484516e+00
1165 6.477840000000000487e+01 2.448969197029639666e+00
1166 6.446559999999999491e+01 2.908859963628362522e+00
1167 6.490579999999999927e+01 3.888304416066212355e+00
1168 6.299460000000000548e+01 3.835547257954201594e+00
1169 6.242859999999999587e+01 3.673444667883265513e+00
1170 6.300940000000000651e+01 3.900407225918853804e+00
1171 6.205519999999999214e+01 3.852643512187444497e+00
1172 6.225280000000000058e+01 3.568267987693750420e+00
1173 6.284020000000000294e+01 2.180747897396670520e+00
1174 6.140140000000000242e+01 3.263714651742704476e+00
1175 6.316579999999999018e+01 3.072417216460029632e+00
1176 6.395819999999999794e+01 3.564117623199322349e+00
1177 6.285800000000000409e+01 3.059200666840931060e+00
1178 6.417799999999999727e+01 3.395570809157127723e+00
1179 6.194980000000000331e+01 3.435214047479427713e+00
1180 6.241440000000000055e+01 3.930820744831796887e+00
1181 6.227899999999999636e+01 2.354979575282979187e+00
1182 6.320479999999999876e+01 3.293273816736165482e+00
1183 6.255999999999998806e+01 3.078518942608604814e+00
1184 6.442320000000000846e+01 3.239165131943723352e+00
1185 6.270779999999999887e+01 3.038294605860333064e+00
1186 6.509580000000001121e+01 3.846972788050364578e+00
1187 6.665380000000001814e+01 3.502728666625492870e+00
1188 6.550039999999999907e+01 2.985707415002348153e+00
1189 6.392720000000000624e+01 3.256126255537397984e+00
1190 6.451779999999999404e+01 3.301858620837662350e+00
1191 6.381599999999999540e+01 4.568189251771427095e+00
1192 6.326559999999999206e+01 3.384521125358800564e+00
1193 6.552519999999999811e+01 3.779855758094480933e+00
1194 6.328619999999999379e+01 3.276897684090853691e+00
1195 6.364860000000000184e+01 3.096975203000502219e+00
1196 6.475780000000000314e+01 3.008218906928151526e+00
1197 6.438759999999999195e+01 3.009982227190054260e+00
1198 6.504200000000000159e+01 3.722664454392848210e+00
1199 6.461920000000000641e+01 2.718903181799602553e+00
1200 6.450820000000000221e+01 3.617613781486353819e+00
1201 6.608840000000000714e+01 4.353586821001737661e+00
1202 6.694219999999999970e+01 3.796140075392370417e+00
1203 6.670820000000000505e+01 3.519441744367990843e+00
1204 6.705679999999999552e+01 3.513664928817203048e+00
1205 6.787120000000000175e+01 3.688793075248324893e+00
1206 6.710640000000000782e+01 2.976240535978232238e+00
1207 6.732659999999999911e+01 3.801476351103607154e+00
1208 6.789860000000000184e+01 3.809979922256808482e+00
1209 6.869879999999999143e+01 3.771517640420099404e+00
1210 6.675719999999999743e+01 2.559504364520599484e+00
1211 6.574300000000000921e+01 2.438431069355867287e+00
1212 6.701539999999998543e+01 3.229550316684972167e+00
1213 6.685819999999999652e+01 3.536972891046805234e+00
1214 6.845019999999999527e+01 2.594503411445049146e+00
1215 6.873940000000000339e+01 3.172375420406607915e+00
1216 6.996919999999998652e+01 3.095753755065153712e+00
1217 6.927559999999999718e+01 3.437775939179281259e+00
1218 7.034419999999998652e+01 4.293076923606191642e+00
1219 6.994199999999999307e+01 3.365909802713078491e+00
1220 6.981960000000000832e+01 3.620386240168305569e+00
1221 6.981359999999999388e+01 3.338318865536963553e+00
1222 6.848579999999999757e+01 3.338713517509401374e+00
1223 6.805080000000000950e+01 3.061155682417997070e+00
1224 6.956499999999999773e+01 3.038797709621355647e+00
1225 7.172860000000000014e+01 3.747581306389496270e+00
1226 7.087980000000000302e+01 3.144407841231794620e+00
1227 7.133939999999999770e+01 3.258475282705088016e+00
1228 6.996419999999999106e+01 2.791410487907502347e+00
1229 7.039559999999998752e+01 1.510910469882314811e+00
1230 7.113339999999999463e+01 1.559013344394460043e+00
1231 7.018640000000000612e+01 1.565848181657467642e+00
1232 7.199819999999999709e+01 3.312963548244983958e+00
1233 6.947020000000000550e+01 2.436332512609886258e+00
1234 6.907240000000000180e+01 2.324414327954464454e+00
1235 6.952020000000001687e+01 2.966614574224295531e+00
1236 6.861959999999999127e+01 3.825057788844502316e+00
1237 6.931020000000000891e+01 3.591930850113906004e+00
1238 6.793800000000000239e+01 2.045947311149531433e+00
1239 6.724219999999999686e+01 3.031640973466350530e+00
1240 6.764639999999999986e+01 2.872354373680238826e+00
1241 6.824240000000000350e+01 3.512608052145869575e+00
1242 6.564480000000000359e+01 3.284595103205262934e+00
1243 6.710559999999999548e+01 3.105330843565626608e+00
1244 6.850699999999999079e+01 3.103888361394462336e+00
1245 6.806539999999999679e+01 4.085454790840304717e+00
1246 6.734739999999999327e+01 4.003235647323299062e+00
1247 6.732640000000000668e+01 4.190460305026166843e+00
1248 6.713399999999998613e+01 4.212837998309453269e+00
1249 6.621360000000001378e+01 3.855562222037144160e+00
1250 6.690319999999999823e+01 3.919072965893848792e+00
1251 6.551340000000000430e+01 3.378284352744748364e+00
1252 6.404900000000000659e+01 4.153317440312020992e+00
1253 6.523640000000000327e+01 3.993890119670293615e+00
1254 6.553059999999999263e+01 2.911838533985014354e+00
1255 6.662019999999999698e+01 3.243463844719097988e+00
1256 6.665020000000001232e+01 2.786429592148346401e+00
1257 6.604380000000000450e+01 3.414131355410918278e+00
1258 6.626020000000001176e+01 2.471417138404603975e+00
1259 6.570240000000001146e+01 3.597494023344583791e+00
1260 6.603599999999998715e+01 2.856293304266914301e+00
1261 6.631579999999999586e+01 3.618312959377614657e+00
1262 6.679939999999999145e+01 3.452346281588797083e+00
1263 6.786860000000000070e+01 3.480867381558796936e+00
1264 6.853239999999998133e+01 4.335927015990927558e+00
1265 6.937659999999999627e+01 3.946102609917790272e+00
1266 6.883840000000000714e+01 3.591815202373307869e+00
1267 6.786440000000000339e+01 3.459478441615150501e+00
1268 6.739459999999999695e+01 3.048141211951965968e+00
1269 6.851480000000000814e+01 4.239027760229933328e+00
1270 6.892979999999998597e+01 4.136863105300922605e+00
1271 6.825419999999999732e+01 3.815866699977869647e+00
1272 6.771900000000000830e+01 3.823372678669971769e+00
1273 6.945459999999999923e+01 3.754304405345948670e+00
1274 7.079460000000000264e+01 2.882453296759548422e+00
1275 7.256080000000000041e+01 2.699104939049240315e+00
1276 7.288779999999999859e+01 2.935208059405669978e+00
1277 7.035560000000000969e+01 2.468339305687125229e+00
1278 7.051820000000000732e+01 2.832864379387053155e+00
1279 6.999240000000000350e+01 2.802757008375859726e+00
1280 6.885719999999999175e+01 1.912087537745068122e+00
1281 7.044899999999999807e+01 3.453128309229183124e+00
1282 7.051380000000000337e+01 2.744142378230399970e+00
1283 7.153619999999999379e+01 2.591401572894482364e+00
1284 7.065840000000000032e+01 2.569215313670692780e+00
1285 7.058140000000000214e+01 2.723982416977025256e+00
1286 7.003360000000000696e+01 2.924064863849635820e+00
1287 7.099039999999999395e+01 3.754168505541538803e+00
1288 7.114840000000000941e+01 3.635038537347300203e+00
1289 7.118300000000000693e+01 2.715686491478718434e+00
1290 7.115119999999998868e+01 3.922159766251240409e+00
1291 7.211979999999999791e+01 2.953685648812343523e+00
1292 7.206460000000001287e+01 2.561734905879216484e+00
1293 7.233220000000000027e+01 2.567420049777596969e+00
1294 6.952080000000000837e+01 2.816872654558597144e+00
1295 6.947639999999999816e+01 3.205244734493764014e+00
1296 6.842879999999999541e+01 3.659212214671348828e+00
1297 7.005660000000000309e+01 3.269380181012908615e+00
1298 7.045239999999999725e+01 3.244529828495955392e+00
1299 7.078759999999999764e+01 3.578534555932078920e+00
1300 6.950820000000000221e+01 2.403603667828786872e+00
1301 6.734280000000001110e+01 3.045392932283122800e+00
1302 6.708479999999998711e+01 2.451524087583069722e+00
1303 6.854120000000000346e+01 2.114708914248011329e+00
1304 6.752020000000000266e+01 2.754357644170415398e+00
1305 6.864079999999999870e+01 2.818071615839455646e+00
1306 6.505019999999998959e+01 2.730879453948854341e+00
1307 6.574399999999999977e+01 3.711181677040346738e+00
1308 6.613280000000000314e+01 3.616518241624118168e+00
1309 6.554819999999999425e+01 3.439797708005515542e+00
1310 6.587640000000000384e+01 3.005973128289738394e+00
1311 6.591420000000000812e+01 2.666332783431204945e+00
1312 6.833220000000000027e+01 2.131981133124774441e+00
1313 6.661660000000000537e+01 1.868821523848652966e+00
1314 6.569599999999999795e+01 2.470206145243751816e+00
1315 6.492900000000000205e+01 1.509496790324511784e+00
1316 6.773260000000000502e+01 2.257066850582854389e+00
1317 6.713079999999999359e+01 2.718359290454446686e+00
1318 6.672839999999999350e+01 2.169435605866188777e+00
1319 6.728499999999999659e+01 2.832475849852915228e+00
1320 6.933020000000000493e+01 2.170682277994639531e+00
1321 6.737720000000000198e+01 1.613331593938457154e+00
1322 6.539579999999999416e+01 2.248973283967598213e+00
1323 6.473299999999998988e+01 2.924250645892036982e+00
1324 6.489979999999999905e+01 3.193475165395842641e+00
1325 6.396200000000000330e+01 3.662648604493747850e+00
1326 6.471400000000001285e+01 2.510747187591773510e+00
1327 6.427320000000000277e+01 1.774488622674149196e+00
1328 6.501099999999999568e+01 1.633587291821283705e+00
1329 6.619239999999999213e+01 1.535071896687578485e+00
1330 6.411279999999999291e+01 1.657171841421402725e+00
1331 6.467079999999999984e+01 2.629577538693240513e+00
1332 6.241959999999998843e+01 2.002285705887149714e+00
1333 6.262179999999999325e+01 1.449929195512664526e+00
1334 6.187559999999999860e+01 1.866477893788190734e+00
1335 6.166500000000000625e+01 1.965644260795935461e+00
1336 6.277880000000000393e+01 2.264223017284296091e+00
1337 6.298020000000000351e+01 1.932220989431591818e+00
1338 6.396740000000001203e+01 2.544878269780305846e+00
1339 6.209140000000000015e+01 1.957130953206760449e+00
1340 6.309879999999999711e+01 2.409582227690102663e+00
1341 6.401579999999998449e+01 1.679660999130479393e+00
1342 6.142659999999999343e+01 5.096089167194778335e-01
1343 6.043740000000000379e+01 8.952621783589433946e-01
1344 6.186019999999999897e+01 1.171379030032550617e+00
1345 6.205800000000000693e+01 1.979202303959854081e+00
1346 6.079860000000000042e+01 1.780062866305569758e+00
1347 6.240099999999999625e+01 1.203967806878572855e+00
1348 6.310199999999999676e+01 1.644664950681445470e+00
1349 6.205620000000000402e+01 2.107267944994180908e+00
1350 6.257620000000000715e+01 2.214113012472487707e+00
1351 6.254999999999999716e+01 2.667844778093357405e+00
1352 6.304940000000000566e+01 1.748095159881176253e+00
1353 6.590799999999998704e+01 1.764055418630603889e+00
1354 6.497580000000000666e+01 1.815980647473976362e+00
1355 6.400499999999999545e+01 1.647743378078031506e+00
1356 6.266520000000000579e+01 2.067955171661125746e+00
1357 6.135719999999999885e+01 1.328242369449190941e+00
1358 6.145439999999999969e+01 1.085345939320730757e+00
1359 6.075379999999999825e+01 1.057846884950747857e+00
1360 6.207040000000000646e+01 2.570054405649810025e+00
1361 6.070199999999999818e+01 2.022211442950514027e+00
1362 6.122699999999999676e+01 1.834981569389730227e+00
1363 6.031279999999999575e+01 2.876066402571401337e+00
1364 6.028979999999999961e+01 2.114069978028163099e+00
1365 5.931140000000000612e+01 2.562312808382302354e+00
1366 6.095500000000000540e+01 3.223885543874037474e+00
1367 6.131180000000000518e+01 2.251525836405169123e+00
1368 6.231380000000000052e+01 2.324267908826346041e+00
1369 6.236459999999999582e+01 2.883943613873198863e+00
1370 6.255859999999999843e+01 3.018459124785359382e+00
1371 6.271799999999999642e+01 2.449223844404588846e+00
1372 6.362259999999999849e+01 1.561981807832601321e+00
1373 6.332699999999999818e+01 1.776296934636773406e+00
1374 6.103859999999999530e+01 2.295158253367291845e+00
1375 6.242720000000000624e+01 1.917421756421887835e+00
1376 6.252239999999999043e+01 1.479125108974896241e+00
1377 6.400939999999999941e+01 1.321774461850433013e+00
1378 6.247220000000000084e+01 1.189934129269346608e+00
1379 6.324280000000000257e+01 1.920783306882897001e+00
1380 6.271640000000000015e+01 1.547043311610893923e+00
1381 6.135260000000000957e+01 2.150731272846518216e+00
1382 6.405920000000000414e+01 2.523274497949044459e+00
1383 6.184920000000001039e+01 2.513996362765865467e+00
1384 6.125799999999999557e+01 2.396982135936769343e+00
1385 6.302319999999999567e+01 1.754164813237341969e+00
1386 6.280839999999999179e+01 1.954883886065870380e+00
1387 6.423600000000000421e+01 1.193002296728719491e+00
1388 6.440059999999999718e+01 2.014415679049385233e+00
1389 6.402239999999999043e+01 2.344492654712314827e+00
1390 6.464919999999999334e+01 3.132742382003344872e+00
1391 6.621560000000000912e+01 2.240347412344791511e+00
1392 6.385319999999999396e+01 1.713584556419670779e+00
1393 6.593540000000000134e+01 2.098286264550193181e+00
1394 6.524360000000000070e+01 1.746707659569855187e+00
1395 6.402560000000001139e+01 1.704281446240615061e+00
1396 6.344619999999999749e+01 2.650128078414324406e+00
1397 6.460179999999999723e+01 2.928686017995099977e+00
1398 6.548940000000000339e+01 2.349333209231930120e+00
1399 6.393099999999999739e+01 2.872433783396929563e+00
1400 6.500460000000001060e+01 3.357788541287257011e+00
1401 6.355900000000000460e+01 2.437011087377322305e+00
1402 6.324779999999999802e+01 1.619359784606249297e+00
1403 6.336860000000000070e+01 1.702286711456093782e+00
1404 6.328020000000000067e+01 1.912212758037138638e+00
1405 6.413079999999999359e+01 1.654173906214217116e+00
1406 6.524980000000000757e+01 1.579876081216498696e+00
1407 6.415920000000001266e+01 2.074967554445128481e+00
1408 6.401919999999999789e+01 2.208095041432772909e+00
1409 6.369619999999999749e+01 1.267489026382477180e+00
1410 6.180679999999999552e+01 1.497473750020346106e+00
1411 6.254559999999999320e+01 2.291332880224957957e+00
1412 6.193379999999999797e+01 2.312246429773435974e+00
1413 6.279420000000000357e+01 1.794940565032726143e+00
1414 6.453000000000000114e+01 1.951919875404726001e+00
1415 6.424499999999999034e+01 1.711543186717764176e+00
1416 6.347740000000000293e+01 1.884405722767790170e+00
1417 6.397579999999999245e+01 2.082580445505046285e+00
1418 6.202939999999999543e+01 2.125909510774152800e+00
1419 6.307939999999999969e+01 2.744604373675739506e+00
1420 6.081499999999999773e+01 1.992144332120541872e+00
1421 6.348099999999999454e+01 1.389751431012035798e+00
1422 5.994899999999999807e+01 2.367999189189050835e+00
1423 6.285979999999999279e+01 1.973532110709121046e+00
1424 6.009320000000000306e+01 1.552494673742876419e+00
1425 6.024579999999999558e+01 7.775952366109240010e-01
1426 6.077219999999999800e+01 8.741639846161596283e-01
1427 6.286960000000000548e+01 1.242183033212095777e+00
1428 6.222259999999999991e+01 1.014095324907870133e+00
1429 6.201539999999999964e+01 8.101563602169647993e-01
1430 6.237359999999999616e+01 3.070096545713186797e-01
1431 6.371900000000000830e+01 1.113860888980306996e+00
1432 6.320459999999999212e+01 8.631263916715787854e-01
1433 6.259459999999999980e+01 3.047529622497538448e-01
1434 6.396279999999999433e+01 1.468340325673854752e+00
1435 6.334339999999999549e+01 2.083497762897767558e+00
1436 6.339079999999999870e+01 8.099974024649715387e-01
1437 6.500440000000000396e+01 1.775763466230792398e+00
1438 6.329000000000000625e+01 1.259822717686896354e+00
1439 6.356539999999999679e+01 1.782983692578257395e+00
1440 6.209939999999998861e+01 1.378431967127866198e+00
1441 6.146300000000000097e+01 2.213861603623857643e+00
1442 6.318999999999999773e+01 1.749179762059919430e+00
1443 6.255399999999999494e+01 1.124070424840010407e+00
1444 6.338400000000000034e+01 1.210874295705379522e+00
1445 6.350520000000000209e+01 2.547557189151992141e+00
1446 6.219660000000000366e+01 1.851354284841236097e+00
1447 6.358340000000000458e+01 1.646545732131360573e+00
1448 6.399660000000000082e+01 1.985700271440782094e+00
1449 6.414320000000000732e+01 2.191537202969640497e+00
1450 6.318220000000000169e+01 1.779452868721169034e+00
1451 6.363820000000000476e+01 1.622159977314199697e+00
1452 6.218759999999999621e+01 1.977202884885615131e+00
1453 6.273619999999999663e+01 2.218155475163992030e+00
1454 6.100039999999999907e+01 1.609185299460567764e+00
1455 6.447379999999999711e+01 1.614062536582768104e+00
1456 6.426259999999999195e+01 2.031428002169902491e+00
1457 6.363739999999999242e+01 2.417015922165179909e+00
1458 6.475440000000000396e+01 2.318875410193484310e+00
1459 6.474819999999999709e+01 2.154645054759598999e+00
1460 6.364079999999999870e+01 2.561222386283549923e+00
1461 6.358720000000000994e+01 1.702871607608746007e+00
1462 6.225340000000001339e+01 2.466779432377365744e+00
1463 6.075059999999999860e+01 2.146206562286117503e+00
1464 6.206520000000000437e+01 2.396979856402636333e+00
1465 6.253400000000000603e+01 2.576838605733778653e+00
1466 6.126919999999999789e+01 2.251529993582141120e+00
1467 6.135060000000000002e+01 2.292731848254391469e+00
1468 6.167999999999999261e+01 1.764944259743066013e+00
1469 5.928420000000001266e+01 1.919545079439397339e+00
1470 6.105040000000000333e+01 3.006973197087063454e+00
1471 5.990979999999999706e+01 2.769783347484058300e+00
1472 6.035760000000000502e+01 3.737801242441871619e+00
1473 6.093639999999999191e+01 3.130172194624442739e+00
1474 6.196820000000000306e+01 2.850001016140168542e+00
1475 6.274159999999999116e+01 3.229627986007056251e+00
1476 6.275279999999999347e+01 3.788224759963431776e+00
1477 6.277179999999999893e+01 3.458476906385238081e+00
1478 6.463620000000000232e+01 2.666587143147585159e+00
1479 6.092920000000000158e+01 2.029670306232024490e+00
1480 6.139300000000000779e+01 1.997764190288734865e+00
1481 6.090520000000000067e+01 2.630563884797324725e+00
1482 6.202739999999998588e+01 1.918571898053341052e+00
1483 6.237800000000000011e+01 1.708029203497411386e+00
1484 6.334060000000000912e+01 2.431265869459775963e+00
1485 6.188339999999999463e+01 2.195834485565794747e+00
1486 6.432439999999999714e+01 1.918101281997381058e+00
1487 6.379139999999999588e+01 1.834894451460355347e+00
1488 6.409020000000001005e+01 2.000615753211995695e+00
1489 6.226480000000000103e+01 1.655230555542037907e+00
1490 6.389979999999999194e+01 2.279871477079353781e+00
1491 6.392000000000000171e+01 2.555935053947967273e+00
1492 6.454479999999999507e+01 3.022293558210387143e+00
1493 6.333800000000000097e+01 2.768769473972146233e+00
1494 6.233279999999999887e+01 2.737050856670368404e+00
1495 6.282959999999999212e+01 2.200991260318859499e+00
1496 6.083300000000000551e+01 2.780245758921322974e+00
1497 6.050460000000000349e+01 3.410238309561371750e+00
1498 6.158800000000000807e+01 3.153574695484474777e+00
1499 6.021460000000000434e+01 2.222661586476897710e+00
1500 5.915119999999999578e+01 2.987751440799585545e+00
1501 6.044399999999999551e+01 2.471436197841247573e+00
1502 6.112219999999999942e+01 2.436110759386773239e+00
1503 6.130019999999999669e+01 2.085313432556362478e+00
1504 6.047639999999999816e+01 1.697271353673301064e+00
1505 5.988840000000000430e+01 1.823833821377375708e+00
1506 6.147740000000000293e+01 1.365129930812448933e+00
1507 5.896439999999999770e+01 2.126833112399748593e+00
1508 5.847319999999999851e+01 2.551155352384483876e+00
1509 5.825580000000000069e+01 2.242795334398571594e+00
1510 5.867360000000000042e+01 1.613233042061809730e+00
1511 6.121980000000000643e+01 1.669393648005167208e+00
1512 6.098300000000000409e+01 1.549299196411074053e+00
1513 6.139759999999999707e+01 2.160357463013933721e+00
1514 5.948839999999999861e+01 2.193893135045552167e+00
1515 6.039139999999999731e+01 2.112946806713315251e+00
1516 6.113339999999999463e+01 1.877426591907123132e+00
1517 6.248760000000000758e+01 1.369066706921179266e+00
1518 6.099759999999999849e+01 1.673498792350923026e+00
1519 5.983339999999999748e+01 9.470332876937320732e-01
1520 6.112019999999999698e+01 1.985904678477797169e+00
1521 6.346219999999999573e+01 1.124624146993117968e+00
1522 6.245900000000000318e+01 1.495820791405174877e+00
1523 6.289900000000000091e+01 1.433840521118022515e+00
1524 6.013700000000000045e+01 2.719462888145377288e+00
1525 6.273199999999999221e+01 2.380523505450010013e+00
1526 6.387580000000000524e+01 1.488538999153197429e+00
1527 6.266580000000000439e+01 1.403165603911383785e+00
1528 6.249119999999999209e+01 9.308200857308573939e-01
1529 6.049539999999999651e+01 1.919142195878147161e+00
1530 6.198760000000000048e+01 1.659323539277377302e+00
1531 6.118919999999999249e+01 1.561395155622047559e+00
1532 6.092300000000000182e+01 2.291609268614525075e+00
1533 6.221279999999999433e+01 1.833877954499698593e+00
1534 6.298640000000000327e+01 1.653253534095724175e+00
1535 6.131760000000000588e+01 2.328323974020797493e+00
1536 6.175219999999999487e+01 2.506648302415000362e+00
1537 6.130760000000000076e+01 2.730209290146087042e+00
1538 6.289780000000000371e+01 2.145486096902050832e+00
1539 6.407920000000000016e+01 2.065817695732129256e+00
1540 6.102759999999999252e+01 2.581260848500205984e+00
1541 6.182880000000000109e+01 2.457618675059252578e+00
1542 6.287860000000000582e+01 1.984866798553496015e+00
1543 6.304539999999999367e+01 1.997317212663025421e+00
1544 6.306759999999999167e+01 2.291778795608335972e+00
1545 6.084099999999999397e+01 2.089065724193472473e+00
1546 6.033800000000000097e+01 1.831755223822221001e+00
1547 6.102219999999999800e+01 1.438563266596223578e+00
1548 6.153560000000000230e+01 1.626512529309257715e+00
1549 6.201500000000000057e+01 2.062262408133358260e+00
1550 6.141920000000000357e+01 2.473635436356779849e+00
1551 6.050879999999999370e+01 1.934227730129004952e+00
1552 6.366060000000000230e+01 1.722566564171033043e+00
1553 6.242459999999999809e+01 1.991009283755353021e+00
1554 6.117960000000000775e+01 1.772806150711350837e+00
1555 6.229300000000000637e+01 1.001763564919388561e+00
1556 6.208679999999999666e+01 1.657563257314784266e+00
1557 6.088859999999999673e+01 1.401926063670976719e+00
1558 6.338179999999999836e+01 1.576363673775819096e+00
1559 6.206279999999999575e+01 1.475409079543704260e+00
1560 6.532680000000000575e+01 2.613339555434769590e+00
1561 6.445360000000000866e+01 2.468219999918969787e+00
1562 6.356080000000000751e+01 3.245170484273514955e+00
1563 6.115360000000000440e+01 3.357847508151614146e+00
1564 6.128680000000000661e+01 1.287750733643743484e+00
1565 6.216299999999999670e+01 2.511593358806318399e+00
1566 6.178580000000000894e+01 2.608752504934111371e+00
1567 6.302700000000000813e+01 2.038709925418523472e+00
1568 6.164759999999999707e+01 1.682708212376702761e+00
1569 6.345380000000000109e+01 1.257636271741556566e+00
1570 6.264419999999999789e+01 1.505708667704347192e+00
1571 6.347200000000000131e+01 1.512713138701453852e+00
1572 6.262960000000000349e+01 1.309589297451685175e+00
1573 6.352300000000000324e+01 1.898866841039676734e+00
1574 6.356760000000000588e+01 1.973110632478574100e+00
1575 6.217640000000000100e+01 1.787792171366683336e+00
1576 6.304319999999999879e+01 2.473692258952191914e+00
1577 6.176359999999999673e+01 1.826954353014875521e+00
1578 6.253720000000000567e+01 3.496720010524148936e+00
1579 6.276239999999999952e+01 2.781870516037725061e+00
1580 6.152819999999999112e+01 2.937015061588890585e+00
1581 6.233819999999999339e+01 2.388903772025989802e+00
1582 6.044219999999999970e+01 2.383703293616886487e+00
1583 6.365480000000000160e+01 2.755108003690598828e+00
1584 6.312500000000000000e+01 3.996347202133467835e+00
1585 6.232579999999999387e+01 3.337882567137436141e+00
1586 6.249339999999999407e+01 3.634753984522198778e+00
1587 6.213579999999999615e+01 2.688638323017805032e+00
1588 6.115040000000000475e+01 2.832193688291815725e+00
1589 6.221859999999999502e+01 1.942270930637638893e+00
1590 6.099479999999999791e+01 1.567825128003757840e+00
1591 6.017680000000000007e+01 2.335900278693420873e+00
1592 6.083599999999999852e+01 2.884642480447100255e+00
1593 6.179379999999999740e+01 3.686132655236379119e+00
1594 6.115979999999999706e+01 2.520106432673032693e+00
1595 5.905579999999999785e+01 2.024965607609176210e+00
1596 5.943560000000000088e+01 2.323386280410555838e+00
1597 6.062040000000000362e+01 3.073250013910355349e+00
1598 6.080460000000000775e+01 3.714597470520863531e+00
1599 6.146739999999999782e+01 3.732466129518122955e+00
1600 6.191539999999999111e+01 3.122361562663747314e+00
1601 6.149759999999999849e+01 2.755696450627318050e+00
1602 6.039759999999999707e+01 2.727797508613862387e+00
1603 5.990520000000000067e+01 2.672986335917188594e+00
1604 6.008980000000000388e+01 2.765091483477536638e+00
1605 6.087860000000000582e+01 2.417061266910708994e+00
1606 5.997360000000001179e+01 2.770492484739852657e+00
1607 6.231680000000000064e+01 2.742892318703014087e+00
1608 6.182520000000000948e+01 2.846533869814304563e+00
1609 6.113619999999999521e+01 2.328442490593229053e+00
1610 6.043099999999999739e+01 2.476042794460548979e+00
1611 6.329879999999999285e+01 2.261922039328499334e+00
1612 6.233919999999999106e+01 2.479191245547627709e+00
1613 6.195139999999999247e+01 1.479782081253858461e+00
1614 6.133800000000000097e+01 1.586074651458750928e+00
1615 6.091039999999999566e+01 2.014536226529570762e+00
1616 6.065299999999999869e+01 2.806692330840700578e+00
1617 6.129819999999999425e+01 2.050498834917981572e+00
1618 6.133820000000000761e+01 2.837737118198230934e+00
1619 5.921520000000000294e+01 3.014203621522606014e+00
1620 5.893560000000000088e+01 2.599951978018054444e+00
1621 5.988780000000000570e+01 2.463689970755248648e+00
1622 6.100239999999998730e+01 2.475311497165558094e+00
1623 6.107119999999999749e+01 7.574986415829407793e-01
1624 5.986399999999999721e+01 1.746002176401850958e+00
1625 6.016240000000000521e+01 1.238394140813012356e+00
1626 5.986459999999999582e+01 1.248489538602547189e+00
1627 5.972979999999999734e+01 1.656648771466058712e+00
1628 6.007179999999999609e+01 2.093692134006333916e+00
1629 6.217659999999999343e+01 1.780795431260986161e+00
1630 6.104780000000000939e+01 2.231634296205361245e+00
1631 6.100979999999999848e+01 2.160442721295799284e+00
1632 6.230460000000000775e+01 2.366346950047688580e+00
1633 6.059299999999999642e+01 2.769617200986445926e+00
1634 5.980599999999999739e+01 2.891266712013958351e+00
1635 6.047299999999999898e+01 2.734248284263884887e+00
1636 5.919700000000000273e+01 2.647479208605802548e+00
1637 5.981359999999999388e+01 2.640945142936519829e+00
1638 5.989540000000000930e+01 2.306656933312797975e+00
1639 6.035979999999999279e+01 2.743894318664624521e+00
1640 5.972039999999999793e+01 2.699704837199800256e+00
1641 6.148080000000000211e+01 2.964323294109466822e+00
1642 5.871219999999999573e+01 2.134192613612931666e+00
1643 6.061620000000000630e+01 1.667921374645700006e+00
1644 6.088040000000000873e+01 2.074607270786449131e+00
1645 6.230519999999999214e+01 2.930883831201775092e+00
1646 6.089819999999999567e+01 3.118773995017914746e+00
1647 6.170080000000000098e+01 2.743235001234855197e+00
1648 6.250320000000000675e+01 2.066305638573344705e+00
1649 6.248080000000000211e+01 2.159568779177917452e+00
1650 6.240359999999999729e+01 1.633240523621673157e+00
1651 6.331019999999999470e+01 1.614681452175629639e+00
1652 6.269039999999999679e+01 1.701261992757140851e+00
1653 6.344499999999999318e+01 2.038922499753239581e+00
1654 6.386120000000001085e+01 2.833536665017765799e+00
1655 6.349280000000000257e+01 3.199740206954309496e+00
1656 6.552160000000000650e+01 2.333830989596291428e+00
1657 6.700100000000000477e+01 2.389078968975282713e+00
1658 6.612939999999998975e+01 3.106324343657628884e+00
1659 6.724739999999999895e+01 2.360602475640488418e+00
1660 6.681739999999999213e+01 2.200822566223820331e+00
1661 6.670260000000000389e+01 1.717488505929514409e+00
1662 6.642659999999999343e+01 1.424649307022610056e+00
1663 6.438239999999998986e+01 2.340358205061780161e+00
1664 6.360679999999999978e+01 1.267554792504056005e+00
1665 6.294359999999998934e+01 1.759353485800961847e+00
1666 6.624319999999998743e+01 2.163021671643628352e+00
1667 6.521519999999999584e+01 1.855600763095337502e+00
1668 6.551959999999999695e+01 2.142214865040387828e+00
1669 6.511260000000000048e+01 2.372834079323709489e+00
1670 6.308180000000000121e+01 1.921643409168308780e+00
1671 6.427939999999999543e+01 2.366883564521077066e+00
1672 6.427859999999999729e+01 1.943318678961328372e+00
1673 6.522839999999999350e+01 2.060395779455976850e+00
1674 6.617480000000000473e+01 2.553925847004958616e+00
1675 6.543039999999999168e+01 1.988971826849238456e+00
1676 6.450440000000000396e+01 2.536798022705001099e+00
1677 6.328680000000000661e+01 2.623566311721508892e+00
1678 6.244239999999999924e+01 1.579072781096552358e+00
1679 6.302920000000000300e+01 2.184307696273581456e+00
1680 6.473060000000000969e+01 1.729019759285589375e+00
1681 6.530199999999999250e+01 1.606442828114340582e+00
1682 6.466179999999999950e+01 2.057775952818966303e+00
1683 6.389880000000000848e+01 4.667355911005716673e-01
1684 6.396259999999999479e+01 8.352982030388906853e-01
1685 6.386720000000000397e+01 1.882416795505182705e+00
1686 6.096320000000000761e+01 1.633956263796555897e+00
1687 6.154540000000000788e+01 1.011066233240929257e+00
1688 6.081799999999999784e+01 1.756611351437761259e+00
1689 6.137240000000000606e+01 2.528787529232141562e+00
1690 5.921279999999999433e+01 2.593264882729876319e+00
1691 6.312879999999999825e+01 1.904759352779242798e+00
1692 6.219099999999999540e+01 2.357430584343895408e+00
1693 6.335180000000000433e+01 2.082780629831187280e+00
1694 6.382880000000000109e+01 2.553700928456580144e+00
1695 6.280699999999999505e+01 1.435363340760798190e+00
1696 6.249739999999999185e+01 2.077713774320225415e+00
1697 6.120280000000000342e+01 2.975062048428570805e+00
1698 6.144940000000000424e+01 2.810246716571340286e+00
1699 6.270539999999999736e+01 1.898726575365710545e+00
1700 6.272520000000000806e+01 2.403691600850659249e+00
1701 6.463599999999999568e+01 3.025704215550488740e+00
1702 6.418219999999999459e+01 3.104464506480949293e+00
1703 6.650800000000000978e+01 2.465188041509206673e+00
1704 6.424840000000000373e+01 2.422598300998332288e+00
1705 6.308759999999999479e+01 2.585025641652321848e+00
1706 6.461399999999999011e+01 3.059599751601506767e+00
1707 6.331320000000000903e+01 1.990388070703802192e+00
1708 6.333319999999999794e+01 2.794688482103149241e+00
1709 6.362080000000000979e+01 1.922209819972836131e+00
1710 6.267940000000000111e+01 2.884759852743378428e+00
1711 6.267579999999999529e+01 2.779853124177606105e+00
1712 5.947780000000000200e+01 2.676822390820878361e+00
1713 6.177779999999999916e+01 2.179846038599973834e+00
1714 6.101100000000000279e+01 2.373935449838515677e+00
1715 6.139620000000000033e+01 2.709056948829243083e+00
1716 6.027120000000000033e+01 2.569313393107193200e+00
1717 6.141219999999999857e+01 2.617194993117632151e+00
1718 6.092360000000000042e+01 3.084348626209429511e+00
1719 6.114199999999999591e+01 3.552498478535915272e+00
1720 6.230399999999999494e+01 3.401404274707726660e+00
1721 6.070680000000000831e+01 3.479085459140088599e+00
1722 6.044800000000000040e+01 3.083879984694605003e+00
1723 5.924220000000000397e+01 3.492238702036273512e+00
1724 6.036780000000000257e+01 3.085284912613420527e+00
1725 6.054299999999999216e+01 2.455130595304453767e+00
1726 6.184500000000000597e+01 2.529508521432573431e+00
1727 6.156820000000000448e+01 2.590218143709135390e+00
1728 6.141660000000000252e+01 2.762458059048136683e+00
1729 6.148499999999999943e+01 1.917926338522936591e+00
1730 6.145800000000000551e+01 2.089868627450060412e+00
1731 6.198260000000000502e+01 2.720537543942373127e+00
1732 6.030359999999999587e+01 3.335319050405822772e+00
1733 6.069019999999999015e+01 3.334979872802831924e+00
1734 6.058700000000000330e+01 4.211796756729841107e+00
1735 6.090900000000000603e+01 3.641108084086490226e+00
1736 6.015040000000000475e+01 4.128804191046118177e+00
1737 6.202739999999998588e+01 4.899113377744997777e+00
1738 6.195320000000000249e+01 4.584947558260617839e+00
1739 6.256860000000000355e+01 4.013970788134861856e+00
1740 6.185260000000000957e+01 4.972037317639519394e+00
1741 6.344120000000000203e+01 4.142250648138039004e+00
1742 6.384780000000000655e+01 3.475615253735659937e+00
1743 6.290279999999999916e+01 3.864874811944107869e+00
1744 6.234619999999999607e+01 3.007210579922862337e+00
1745 5.980259999999999820e+01 1.803597041470184958e+00
1746 5.981259999999999621e+01 1.799775621570644413e+00
1747 6.224580000000000979e+01 1.354546696131219141e+00
1748 6.209420000000000073e+01 1.864459672934762224e+00
1749 6.072400000000000375e+01 1.353065260805997205e+00
1750 6.120900000000000318e+01 1.396793241678954134e+00
1751 6.100940000000000651e+01 1.408011607906695994e+00
1752 6.137199999999999989e+01 2.155212267968054096e+00
1753 6.277540000000000475e+01 1.371323174164281733e+00
1754 6.137480000000000757e+01 2.030632520176902656e+00
1755 6.206539999999999679e+01 1.839447908476888660e+00
1756 6.175920000000000698e+01 3.069224689070516376e+00
1757 6.047220000000000084e+01 2.327880536453706739e+00
1758 5.963880000000000337e+01 2.160583391586632818e+00
1759 6.015760000000000218e+01 1.308222507068274254e+00
1760 6.140579999999999927e+01 1.620213872302048719e+00
1761 6.022860000000000724e+01 1.482519709143860887e+00
1762 6.072740000000000293e+01 2.034581698531666483e+00
1763 5.989999999999999858e+01 2.344997023452268792e+00
1764 5.916299999999999670e+01 2.065376304696070697e+00
1765 5.832039999999999225e+01 2.379616987668392802e+00
1766 6.013780000000000570e+01 1.980247830954499522e+00
1767 5.984919999999999618e+01 1.542362795194437641e+00
1768 5.972540000000000049e+01 1.150728381504515729e+00
1769 5.940540000000000731e+01 1.406127265932923587e+00
1770 5.864700000000000557e+01 2.055031191977387817e+00
1771 5.750719999999999743e+01 7.966663241282387897e-01
1772 5.924179999999999779e+01 1.197187951827114460e+00
1773 5.748080000000000211e+01 1.222401387433767805e+00
1774 5.767340000000000089e+01 9.248408554989336894e-01
1775 5.857119999999999749e+01 5.322111911638086612e-01
1776 5.671099999999999142e+01 1.184550277531519979e+00
1777 5.831220000000000425e+01 1.282626723563796700e+00
1778 5.570520000000000493e+01 1.857132314079963598e+00
1779 5.426019999999999754e+01 1.313578148417519076e+00
1780 5.556799999999999784e+01 1.347983590404571830e+00
1781 5.668719999999999715e+01 1.130471526399492666e+00
1782 5.582880000000000109e+01 1.143127548438930496e+00
1783 5.554659999999999798e+01 1.625584955639045814e+00
1784 5.751680000000000348e+01 2.080939968379673655e+00
1785 5.903419999999999845e+01 1.900820105112527747e+00
1786 5.819259999999999167e+01 2.111988931789179347e+00
1787 5.799059999999999349e+01 1.162921376534113760e+00
1788 5.881659999999999400e+01 9.599114375816132361e-01
1789 5.971460000000000434e+01 2.494428954289938716e+00
1790 5.874960000000000093e+01 2.932319676979301626e+00
1791 5.838340000000000884e+01 2.420411693906637129e+00
1792 5.810580000000000211e+01 3.100198695567752960e+00
1793 5.710259999999999536e+01 2.509779920232050099e+00
1794 5.828840000000000288e+01 3.182094097917281594e+00
1795 5.721900000000000830e+01 2.913037960617745448e+00
1796 5.703920000000000812e+01 2.246959392601476591e+00
1797 5.555199999999999960e+01 2.657988382216897261e+00
1798 5.641560000000000485e+01 2.537282287803231728e+00
1799 5.633239999999999270e+01 1.771234385393418931e+00
1800 5.600120000000000431e+01 1.909268831778279996e+00
1801 5.691599999999999682e+01 1.485116264808921116e+00
1802 5.731279999999999575e+01 1.305908064145405056e+00
1803 5.757200000000000273e+01 1.677349528273699875e+00
1804 5.641419999999999391e+01 2.465548383625841389e+00
1805 5.778940000000000055e+01 2.056791435221375419e+00
1806 5.789900000000000091e+01 2.209109775452546831e+00
1807 5.894899999999999096e+01 2.794030737125130948e+00
1808 6.051579999999999870e+01 2.696674698957960636e+00
1809 5.790420000000000300e+01 1.870944604203983452e+00
1810 5.863579999999999615e+01 1.569065999886556373e+00
1811 5.911880000000000024e+01 2.322524254340521566e+00
1812 5.828220000000000312e+01 2.102923914933680916e+00
1813 5.735199999999999676e+01 2.117446311007671333e+00
1814 5.829420000000000357e+01 3.076114528427054129e+00
1815 5.720100000000000051e+01 2.638747187587321186e+00
1816 5.924239999999999640e+01 1.423238127651167195e+00
1817 5.752180000000000604e+01 2.395422224160075331e+00
1818 5.886359999999999815e+01 2.282994044670289213e+00
1819 5.869619999999999749e+01 1.795529590956385313e+00
1820 5.768900000000000006e+01 1.951614716074870692e+00
1821 5.622599999999999909e+01 2.385337544248191666e+00
1822 5.673260000000000502e+01 2.041530065416623518e+00
1823 5.699800000000000466e+01 2.242654623431794558e+00
1824 5.822520000000000806e+01 1.297602848332262804e+00
1825 5.829379999999999740e+01 9.880791628204692589e-01
1826 5.999739999999999185e+01 1.824626067993109668e+00
1827 5.836459999999999582e+01 1.496858379406682094e+00
1828 5.970759999999999934e+01 1.809617961891403892e+00
1829 5.821480000000000388e+01 1.815881524769720423e+00
1830 5.790840000000000742e+01 2.239399966062336933e+00
1831 5.905599999999999739e+01 2.487316513835743148e+00
1832 5.942899999999999494e+01 2.328759463748887093e+00
1833 5.736079999999999757e+01 2.360408751042919473e+00
1834 5.632840000000000202e+01 1.976530932720253375e+00
1835 5.668519999999999470e+01 1.676680134074475470e+00
1836 5.650879999999999370e+01 1.508387493981570460e+00
1837 5.912079999999999558e+01 1.046245990195421749e+00
1838 5.827880000000000393e+01 2.165927466929582934e+00
1839 5.909400000000000830e+01 1.667445807215334863e+00
1840 6.002040000000000930e+01 2.046587415186557735e+00
1841 5.890160000000000906e+01 1.271414223610857430e+00
1842 6.032920000000000016e+01 1.835479303070453483e+00
1843 6.082100000000000506e+01 1.465595005450005095e+00
1844 5.991539999999999822e+01 1.191631842474848435e+00
1845 6.160999999999999943e+01 1.510925358844704913e+00
1846 5.917680000000000007e+01 1.382982932649567731e+00
1847 5.933939999999999770e+01 1.362734562561616958e+00
1848 6.187240000000000606e+01 1.458577241012625647e+00
1849 6.089220000000000255e+01 1.855898303248322279e+00
1850 6.124400000000000688e+01 1.318013353498361795e+00
1851 6.039640000000000697e+01 2.322710461508278090e+00
1852 6.053020000000000067e+01 2.270982261489508325e+00
1853 6.103279999999999461e+01 1.733247527619756534e+00
1854 5.855780000000000030e+01 1.686074124111985206e+00
1855 6.075959999999999894e+01 1.518535204728557408e+00
1856 6.108180000000000121e+01 1.018126098280561331e+00
1857 6.139539999999999509e+01 1.856802361049769479e+00
1858 5.946280000000000143e+01 9.704353414833982727e-01
1859 5.973400000000000176e+01 1.269039794490307571e+00
1860 6.281479999999999109e+01 1.240743145054606700e+00
1861 6.054080000000000439e+01 1.712824530417520918e+00
1862 6.087259999999999849e+01 2.715839032048842583e+00
1863 6.025319999999999254e+01 1.626695039643263563e+00
1864 5.959459999999999980e+01 1.430876950684439208e+00
1865 6.054379999999999740e+01 1.246347829460137779e+00
1866 5.967999999999999261e+01 1.660612898902089407e+00
1867 6.036939999999999884e+01 1.859531158114862359e+00
1868 6.038039999999999452e+01 1.288732946734892915e+00
1869 5.709020000000000294e+01 1.149334534415458853e+00
1870 6.032180000000001030e+01 1.501764839114299699e+00
1871 5.837340000000000373e+01 1.828954446671649414e+00
1872 5.938479999999999848e+01 2.177592384262950986e+00
1873 5.865720000000000312e+01 2.261850647589270125e+00
1874 5.787580000000000524e+01 1.714257772915146694e+00
1875 5.948400000000000176e+01 2.072090866733406145e+00
1876 5.913559999999999661e+01 1.205808230192513708e+00
1877 5.757939999999999969e+01 2.199914736529577475e+00
1878 5.731459999999999866e+01 2.120955833580699057e+00
1879 5.698360000000000269e+01 1.499688516992779164e+00
1880 5.860099999999999909e+01 1.769013962635682446e+00
1881 5.750520000000000209e+01 1.974566694745963913e+00
1882 5.665240000000000009e+01 1.672294533866567123e+00
1883 5.801160000000000139e+01 1.728789463179365660e+00
1884 5.711260000000000048e+01 1.379182064848582856e+00
1885 5.938780000000000570e+01 1.491672280361876268e+00
1886 5.725520000000000209e+01 1.472988510477932333e+00
1887 5.678699999999999903e+01 1.383113155168440578e+00
1888 5.825699999999999079e+01 1.788216832489841090e+00
1889 5.978740000000000521e+01 1.281123837886096517e+00
1890 5.869339999999999691e+01 1.438566247344904125e+00
1891 5.820940000000000225e+01 1.172330554067410269e+00
1892 5.918940000000001334e+01 1.858311224741431511e+00
1893 5.853819999999999624e+01 1.741273359355158590e+00
1894 5.931899999999999551e+01 1.572523424308839513e+00
1895 5.916879999999999740e+01 2.220844945510603630e+00
1896 5.956199999999999761e+01 1.929954424332346319e+00
1897 5.948839999999999861e+01 1.571891563690065441e+00
1898 5.941799999999999216e+01 1.509699095846586347e+00
1899 5.937780000000000058e+01 2.004673328001349120e+00
1900 5.811699999999999733e+01 1.249274189279518943e+00
1901 5.834359999999999502e+01 1.531273080805642062e+00
1902 5.775939999999999230e+01 1.318681177540651728e+00
1903 5.626799999999999358e+01 1.939482590795802208e+00
1904 5.828820000000000334e+01 1.839226737517698940e+00
1905 5.874819999999999709e+01 1.662067685745680423e+00
1906 5.952539999999999054e+01 1.681454360962556738e+00
1907 6.018200000000000216e+01 2.083557227435810510e+00
1908 5.940059999999999718e+01 2.020975716825910151e+00
1909 6.043160000000000309e+01 2.065834332176712085e+00
1910 5.745779999999999887e+01 2.332650636507747954e+00
1911 5.797780000000000200e+01 1.836590894020766696e+00
1912 6.048540000000000560e+01 2.076775242533481336e+00
1913 5.786919999999999931e+01 1.953100210434682182e+00
1914 5.718400000000000460e+01 2.691856340891913391e+00
1915 5.920740000000000691e+01 2.544215220456005788e+00
1916 5.736720000000000397e+01 1.564508597611402596e+00
1917 5.743060000000000542e+01 1.339251420757133548e+00
1918 5.919680000000001030e+01 2.106749048178257588e+00
1919 5.835620000000000118e+01 1.854895865540705069e+00
1920 5.837539999999999907e+01 2.174249932275496011e+00
1921 5.865740000000000975e+01 1.608396085546094367e+00
1922 5.988459999999999894e+01 2.796455307706525950e+00
1923 5.989539999999999509e+01 1.434446753281556797e+00
1924 5.986459999999999582e+01 1.931421064397921494e+00
1925 5.948540000000000560e+01 2.039515209063172740e+00
1926 6.039759999999999707e+01 1.561131476846201460e+00
1927 6.012659999999999627e+01 1.946328782092069609e+00
1928 5.906620000000000203e+01 2.285737437239895087e+00
1929 6.100519999999998788e+01 1.472068188638013808e+00
1930 6.022860000000000724e+01 1.722515430409840009e+00
1931 5.909959999999999525e+01 2.791596397762399206e+00
1932 6.204719999999999658e+01 2.706020537985623697e+00
1933 6.207519999999999527e+01 2.333802106434904378e+00
1934 5.980199999999999960e+01 2.301762976503010982e+00
1935 6.158020000000000493e+01 2.825932404004031007e+00
1936 6.406980000000000075e+01 2.360649442844065860e+00
1937 6.376459999999999440e+01 2.742204042007087228e+00
1938 5.966240000000000521e+01 2.870916517072553020e+00
1939 6.248540000000000560e+01 1.918283516063253202e+00
1940 6.338559999999999661e+01 2.185045072304002023e+00
1941 6.131400000000000006e+01 1.224935492179077379e+00
1942 6.001359999999999673e+01 1.164797273348457285e+00
1943 6.037640000000000384e+01 1.356832446545998883e+00
1944 6.004560000000000031e+01 2.669147828052989890e+00
1945 6.002340000000000231e+01 2.367365685313529866e+00
1946 6.011820000000000164e+01 2.482923492981609748e+00
1947 6.010539999999999594e+01 2.830121249699382169e+00
1948 6.023659999999999570e+01 2.818269108513237420e+00
1949 6.004999999999999716e+01 3.138249155181914052e+00
1950 6.178500000000000369e+01 3.343741365596328396e+00
1951 6.079379999999999740e+01 3.250656738568376891e+00
1952 6.090820000000000078e+01 2.911696995224606344e+00
1953 5.740339999999999776e+01 3.231557811334959673e+00
1954 5.847359999999999758e+01 3.341145008526269056e+00
1955 5.891199999999999903e+01 3.285202946546834202e+00
1956 5.861919999999999931e+01 2.871918012757327610e+00
1957 5.943759999999999621e+01 3.408388764211031319e+00
1958 6.035800000000000409e+01 3.597525160440159020e+00
1959 5.856840000000001112e+01 3.557561418724910940e+00
1960 6.093540000000000134e+01 3.938937649671545138e+00
1961 6.190679999999999694e+01 3.288998673152664587e+00
1962 6.325860000000000127e+01 4.031463115048926404e+00
1963 6.249019999999999442e+01 4.290742680702257950e+00
1964 6.283460000000000178e+01 4.997865677266646323e+00
1965 6.139259999999999451e+01 3.376261750516389437e+00
1966 6.249600000000000222e+01 3.384732816634128838e+00
1967 6.258860000000000667e+01 4.146202509284850457e+00
1968 6.188499999999999091e+01 5.185388918875805331e+00
1969 6.049759999999999849e+01 4.850215175432941450e+00
1970 5.988299999999999557e+01 4.428953375234378598e+00
1971 6.026680000000001058e+01 4.135253466475786510e+00
1972 5.920539999999999736e+01 4.420093045174501079e+00
1973 5.973340000000000316e+01 3.834705710742350782e+00
1974 6.090160000000000906e+01 3.991192990573119381e+00
1975 6.004879999999999285e+01 4.135511212897384326e+00
1976 6.071200000000000330e+01 4.827915657921129089e+00
1977 6.136620000000000630e+01 3.984546753647144168e+00
1978 5.957119999999999749e+01 3.919973146846800205e+00
1979 5.814479999999999649e+01 4.345866517968539178e+00
1980 5.934579999999999700e+01 3.911086451614179449e+00
1981 5.831500000000001194e+01 3.811684058260863761e+00
1982 5.945860000000000412e+01 3.700967512421582839e+00
1983 5.814700000000000557e+01 4.185202504061182438e+00
1984 5.965299999999999869e+01 4.378958752945727895e+00
1985 5.854160000000000252e+01 4.169196369565722371e+00
1986 5.886680000000001201e+01 3.734983195678394985e+00
1987 5.773160000000000025e+01 3.626110959140659507e+00
1988 5.865959999999999752e+01 4.415894424462614154e+00
1989 5.597319999999999851e+01 3.584950826998887674e+00
1990 5.591659999999999542e+01 4.340964497436024416e+00
1991 5.484099999999999397e+01 4.001394187030316019e+00
1992 5.745759999999999934e+01 3.106989083984686317e+00
1993 5.799220000000000397e+01 3.595890514462308118e+00
1994 5.988620000000000942e+01 3.115803567621039605e+00
1995 5.851839999999999975e+01 2.922800090324345401e+00
1996 5.890660000000000451e+01 2.784984432272468169e+00
1997 5.935280000000000200e+01 3.123020952859586696e+00
1998 5.961159999999999570e+01 3.505220330877931723e+00
1999 5.859819999999999851e+01 3.134473906734590365e+00
2000 5.729679999999999751e+01 3.333251762468596002e+00
2001 5.869840000000000657e+01 3.067176090151981338e+00
2002 5.830720000000000169e+01 2.802856448696580127e+00
2003 5.889919999999999334e+01 3.068253788720873843e+00
2004 5.475099999999999767e+01 3.273774152259132375e+00
2005 5.802980000000000160e+01 2.932443546259672740e+00
2006 5.883400000000000318e+01 2.889876537155178227e+00
2007 5.851900000000000546e+01 3.242184695540955452e+00
2008 5.584539999999999793e+01 2.726898188051764649e+00
2009 5.615720000000000312e+01 2.523886723290091894e+00
2010 5.581359999999999388e+01 2.274119725959915073e+00
2011 5.805720000000000169e+01 2.562663355183430802e+00
2012 5.722639999999999105e+01 1.626148101496293741e+00
2013 5.742240000000000322e+01 2.549409933298290909e+00
2014 5.669140000000000157e+01 2.608658714358779829e+00
2015 5.537539999999999907e+01 1.698493087416019121e+00
2016 5.496799999999999642e+01 2.064601462752557737e+00
2017 5.666580000000000439e+01 2.820387510963697331e+00
2018 5.474960000000000093e+01 2.133052621948178462e+00
2019 5.411119999999999663e+01 1.363191091520187914e+00
2020 5.749680000000000746e+01 1.702838862605618786e+00
2021 5.873619999999999663e+01 2.140579349615425730e+00
2022 5.729680000000000462e+01 2.251696594126304962e+00
2023 5.629039999999999822e+01 2.358431217568152327e+00
2024 5.642920000000000158e+01 3.314788734142795068e+00
2025 5.530280000000000484e+01 2.988327684843145704e+00
2026 5.567960000000000775e+01 3.174862272288358600e+00
2027 5.676660000000000394e+01 2.749893912135521479e+00
2028 5.441959999999998843e+01 3.631079956156295641e+00
2029 5.377499999999999858e+01 3.622628084692105954e+00
2030 5.584279999999999688e+01 2.621409108094347129e+00
2031 5.639900000000000091e+01 3.513480394139122165e+00
2032 5.352799999999999869e+01 2.920096834010817766e+00
2033 5.466659999999999542e+01 2.988004894239632669e+00
2034 5.501119999999999521e+01 3.423130092765976240e+00
2035 5.488119999999999976e+01 3.696395307864135393e+00
2036 5.558300000000000551e+01 5.294652071666277493e+00
2037 5.635819999999999652e+01 4.885593060417537714e+00
2038 5.636279999999999291e+01 3.625602773608825213e+00
2039 5.258679999999999666e+01 4.076835610127050202e+00
2040 5.581980000000000075e+01 3.536237123271005256e+00
2041 5.642020000000000124e+01 3.492218302454760170e+00
2042 5.538340000000000884e+01 3.296800262072300924e+00
2043 5.751080000000000325e+01 3.259791433819040130e+00
2044 5.912960000000000349e+01 3.404410005860046162e+00
2045 5.621359999999999957e+01 2.756650701122650649e+00
2046 5.728880000000000194e+01 2.896891166751004665e+00
2047 5.790720000000000312e+01 2.951372228642128004e+00
2048 5.758599999999999852e+01 2.508692169238784242e+00
2049 5.736039999999999139e+01 2.295693648551566657e+00
2050 5.685999999999999943e+01 2.170612171715619709e+00
2051 5.707560000000000855e+01 2.763972917378171523e+00
2052 5.889199999999999591e+01 3.004486445301426389e+00
2053 6.009120000000000061e+01 3.075340402622122493e+00
2054 5.620979999999999421e+01 2.302135936907287128e+00
2055 5.653399999999999181e+01 3.120991624468094638e+00
2056 5.692460000000001230e+01 2.080907928765710402e+00
2057 5.870860000000000412e+01 2.224148728839866695e+00
2058 5.504279999999999973e+01 2.420831764497483718e+00
2059 5.546760000000000446e+01 2.973009365609196930e+00
2060 5.534199999999999875e+01 2.015370953447528368e+00
2061 5.498599999999999000e+01 1.269843895917919685e+00
2062 5.575520000000000209e+01 2.221585189003564498e+00
2063 5.472560000000000002e+01 2.822110693789313451e+00
2064 5.261839999999999407e+01 2.995215940128524323e+00
2065 5.519080000000000297e+01 3.265173470430016600e+00
2066 5.486360000000000525e+01 2.851998872370042903e+00
2067 5.598700000000000188e+01 2.512227983284955890e+00
2068 5.260779999999999745e+01 2.089355640382939416e+00
2069 5.298619999999999663e+01 2.930567772975058993e+00
2070 5.426100000000000279e+01 2.856675242305291906e+00
2071 5.524859999999999616e+01 2.650736857554894410e+00
2072 5.441599999999999682e+01 2.467887193532151802e+00
2073 5.449800000000000466e+01 1.938765050231718634e+00
2074 5.622259999999999991e+01 2.720850052465221935e+00
2075 5.430339999999999634e+01 2.027426064743176326e+00
2076 5.404139999999999588e+01 2.044709908030965195e+00
2077 5.315399999999999636e+01 2.289053114281098811e+00
2078 5.318999999999999773e+01 2.484216769929708857e+00
2079 5.397299999999999898e+01 2.381755722151202903e+00
2080 5.405320000000000391e+01 2.069547513830016339e+00
2081 5.441680000000000206e+01 1.946343061230470850e+00
2082 5.374759999999999849e+01 2.860206434507831741e+00
2083 5.640799999999999415e+01 1.672428557517480652e+00
2084 5.815120000000000289e+01 2.436425125465586206e+00
2085 5.638820000000000476e+01 1.761174639835584532e+00
2086 5.810779999999999745e+01 3.179770185406484817e+00
2087 5.553119999999999123e+01 2.955743850877473822e+00
2088 5.570499999999999829e+01 2.672472009207953914e+00
2089 5.684560000000000457e+01 1.905982929619254973e+00
2090 5.593240000000000833e+01 1.770673648078606277e+00
2091 5.774620000000000175e+01 2.195693883946485681e+00
2092 5.714839999999999520e+01 2.497771176068776189e+00
2093 5.647799999999999443e+01 2.585972668069018710e+00
2094 5.783279999999999887e+01 2.472933115148891137e+00
2095 5.864759999999999707e+01 2.545720135443013454e+00
2096 5.752559999999999718e+01 3.056843870399664542e+00
2097 5.740480000000000160e+01 2.688867366011198801e+00
2098 5.723900000000001143e+01 2.762570339375994610e+00
2099 5.488500000000000512e+01 2.919047200714644408e+00
2100 5.255119999999999436e+01 3.640516616086238333e+00
2101 5.312259999999999849e+01 3.129659797485981887e+00
2102 5.323980000000000246e+01 3.220966716996621404e+00
2103 5.329520000000000124e+01 2.731162220008177766e+00
2104 5.533579999999999188e+01 2.878439346590439651e+00
2105 5.456480000000000530e+01 4.314877151437801928e+00
2106 5.280540000000000589e+01 3.593626943354025993e+00
2107 5.334179999999999922e+01 3.611758434890129266e+00
2108 5.178740000000000521e+01 2.839194401234265364e+00
2109 5.328959999999999297e+01 3.046294399430231614e+00
2110 5.446200000000000330e+01 3.231990507411802493e+00
2111 5.595280000000000342e+01 3.126606011636259730e+00
2112 5.409200000000000585e+01 2.324014664325507074e+00
2113 5.466060000000000230e+01 2.713792042143243766e+00
2114 5.728419999999999845e+01 2.060566085327038444e+00
2115 5.639459999999998985e+01 1.638503282877394662e+00
2116 5.497619999999999152e+01 1.549209847632011527e+00
2117 5.408220000000000027e+01 2.111495610225131436e+00
2118 5.511520000000000152e+01 1.049987481830140235e+00
2119 5.508540000000000703e+01 1.816696531619961696e+00
2120 5.415260000000000673e+01 2.387025003639467347e+00
2121 5.397719999999999629e+01 2.435883993953734894e+00
2122 5.373160000000000025e+01 2.746619603803919230e+00
2123 5.247200000000000131e+01 2.502599033005487694e+00
2124 5.325280000000000058e+01 2.988740904126685471e+00
2125 5.373760000000000048e+01 3.748799046094627663e+00
2126 5.516699999999999449e+01 3.016154412492834780e+00
2127 5.505700000000000216e+01 2.473182742944806112e+00
2128 5.511659999999999116e+01 2.987662224549489043e+00
2129 5.569379999999999598e+01 3.921489659810414974e+00
2130 5.510320000000000107e+01 3.344749179236016001e+00
2131 5.467980000000000018e+01 3.160068941020115929e+00
2132 5.193920000000000670e+01 2.721078512648981818e+00
2133 5.389039999999999964e+01 3.174720026711016274e+00
2134 5.293500000000000227e+01 3.296818636200663732e+00
2135 5.506699999999999307e+01 1.743326154223585611e+00
2136 5.448000000000000398e+01 2.589473367308496421e+00
2137 5.517680000000000007e+01 2.310963182744372180e+00
2138 5.514159999999999684e+01 4.426584467509910858e+00
2139 5.689280000000000115e+01 2.937301801313579652e+00
2140 5.618720000000000425e+01 3.918686896397821862e+00
2141 5.593979999999999109e+01 3.853352383574593532e+00
2142 5.589299999999999358e+01 2.921630750111997799e+00
2143 5.501380000000000337e+01 2.950641278095322395e+00
2144 5.424979999999999336e+01 2.880123808449907674e+00
2145 5.583440000000000225e+01 3.929275440586979418e+00
2146 5.523479999999999279e+01 3.984113908010161076e+00
2147 5.542240000000000322e+01 4.324921979411882944e+00
2148 5.962319999999999709e+01 3.689718649436565467e+00
2149 5.988320000000000221e+01 3.326837842756992014e+00
2150 5.763299999999999557e+01 3.985125493632540206e+00
2151 5.619180000000000064e+01 3.878635083634446090e+00
2152 5.749579999999999558e+01 3.635755716766459589e+00
2153 5.725140000000000384e+01 3.916997059993790220e+00
2154 5.571580000000000155e+01 4.325902563858783800e+00
2155 5.750839999999999463e+01 4.070322459953264804e+00
2156 5.689239999999999498e+01 3.789617992357540377e+00
2157 5.719740000000000180e+01 2.963093000227970730e+00
2158 5.919740000000000180e+01 2.850321702545171032e+00
2159 5.811499999999999488e+01 3.081898817287808789e+00
2160 5.932780000000000342e+01 3.257804517155686863e+00
2161 5.903600000000000136e+01 2.651831774453273560e+00
2162 5.750760000000000360e+01 3.042354425112235194e+00
2163 5.865439999999999543e+01 4.330428326158972219e+00
2164 5.805819999999999936e+01 3.524404839401964917e+00
2165 5.797760000000000957e+01 2.982070000519773778e+00
2166 5.694519999999999982e+01 3.702684662781858371e+00
2167 5.786399999999999721e+01 2.960682786115390819e+00
2168 5.702839999999999776e+01 4.026927807646916158e+00
2169 5.669059999999999633e+01 4.383781815738552190e+00
2170 5.685679999999999978e+01 4.478837495600839880e+00
2171 5.805280000000000484e+01 4.071445457328392692e+00
2172 5.767739999999999156e+01 3.640514849303596812e+00
2173 5.794399999999999551e+01 3.694918640511587249e+00
2174 5.838340000000000884e+01 2.934299583887098439e+00
2175 5.679980000000000473e+01 3.494872339871657463e+00
2176 5.669279999999999120e+01 3.479499152464331502e+00
2177 5.906279999999999575e+01 3.642263948700038778e+00
2178 5.771959999999999980e+01 3.303897366444665362e+00
2179 5.829399999999999693e+01 3.209564817853037155e+00
2180 5.812379999999999569e+01 3.832006371602218575e+00
2181 5.765979999999999706e+01 4.236071872855793785e+00
2182 5.755180000000000007e+01 5.102923408400325656e+00
2183 5.789220000000000255e+01 4.131063431127630636e+00
2184 5.773340000000000316e+01 4.682741509842283989e+00
2185 5.886800000000000921e+01 4.394396468230875819e+00
2186 5.863020000000000209e+01 4.675771991019237461e+00
2187 5.685900000000000176e+01 3.472434615655131118e+00
2188 5.782260000000000133e+01 4.026735934724301913e+00
2189 5.823199999999999221e+01 4.111681378706283141e+00
2190 5.892619999999999436e+01 3.615817201131715120e+00
2191 6.050919999999999987e+01 4.217888982891797589e+00
2192 5.981860000000000355e+01 3.300468374034206676e+00
2193 6.122500000000000142e+01 3.472639019535431526e+00
2194 6.211520000000000152e+01 4.384052530707176487e+00
2195 6.151100000000000279e+01 3.728180671587685069e+00
2196 6.026100000000000279e+01 3.446935009541085559e+00
2197 5.875780000000001024e+01 3.733523026847430426e+00
2198 5.880140000000000100e+01 3.960168093402096634e+00
2199 5.952079999999999416e+01 2.723536486261933121e+00
2200 5.837879999999999825e+01 3.709422223473623159e+00
2201 5.932699999999999818e+01 4.350079052155257919e+00
2202 6.046499999999999631e+01 3.263852043215194509e+00
2203 6.183139999999999503e+01 4.092737006942908984e+00
2204 5.953000000000000824e+01 4.221127792427043168e+00
2205 5.771259999999999479e+01 3.660689930600514064e+00
2206 5.820360000000000866e+01 3.897481582765978558e+00
2207 5.882759999999999678e+01 4.840922627764257413e+00
2208 5.785000000000000142e+01 4.136319504100233857e+00
2209 5.746140000000000470e+01 2.795824452285943451e+00
2210 5.928060000000000684e+01 3.119438136588061461e+00
2211 5.721300000000000807e+01 3.325236941933610968e+00
2212 5.662920000000000442e+01 3.812484716297233511e+00
2213 5.787139999999999418e+01 3.428019178476106266e+00
2214 5.846140000000000470e+01 4.048171731535112450e+00
2215 6.082019999999999982e+01 2.633160586063828301e+00
2216 6.117360000000000042e+01 3.233492422752835438e+00
2217 6.007300000000000040e+01 2.898971762539263697e+00
2218 5.968759999999999621e+01 2.764560429435392042e+00
2219 5.799759999999999849e+01 3.184766900104306853e+00
2220 5.891380000000000194e+01 2.908973308918457512e+00
2221 6.013060000000000116e+01 2.165133946895665407e+00
2222 5.974779999999999802e+01 1.558162081427987733e+00
2223 5.954059999999999775e+01 1.979395677473303472e+00
2224 5.717660000000000764e+01 2.189478524215298094e+00
2225 5.735560000000000258e+01 2.404218935122173662e+00
2226 5.562199999999999989e+01 2.711399018956819784e+00
2227 5.762160000000000082e+01 2.733125984655665253e+00
2228 5.795139999999999958e+01 2.751321596614979104e+00
2229 5.772299999999999898e+01 1.641029798632554382e+00
2230 5.573279999999999745e+01 2.202664902339890762e+00
2231 5.894619999999999749e+01 2.378968976678762726e+00
2232 5.704159999999999542e+01 2.167770976833114815e+00
2233 5.742440000000000566e+01 1.841860203164181087e+00
2234 5.748559999999999803e+01 1.092840284762599534e+00
2235 5.774799999999999045e+01 2.576378419409696363e+00
2236 5.676780000000000115e+01 2.062283964928205204e+00
2237 5.554279999999999973e+01 3.889251006556403656e+00
2238 5.523980000000000246e+01 2.059868314237587317e+00
2239 5.671359999999999957e+01 3.199967594835922746e+00
2240 5.601860000000000639e+01 2.120866702081958710e+00
2241 5.690119999999999578e+01 2.264904473040751043e+00
2242 5.630760000000000076e+01 1.811490648057560993e+00
2243 5.646320000000000761e+01 2.426955251338598796e+00
2244 5.733579999999999188e+01 2.212453107299678479e+00
2245 5.655799999999999272e+01 2.300707004379304532e+00
2246 5.666519999999999158e+01 2.478472310113631227e+00
2247 5.828119999999999834e+01 2.097114406035111678e+00
2248 5.723899999999999721e+01 2.502096448980335452e+00
2249 5.627360000000000184e+01 1.507047832021266576e+00
2250 5.884939999999998861e+01 1.322725174781217206e+00
2251 5.723499999999999233e+01 1.977798938213892077e+00
2252 5.500820000000000221e+01 1.867252557100940624e+00
2253 5.626000000000000512e+01 2.423636474391322349e+00
2254 5.453600000000000136e+01 2.905704664965109707e+00
2255 5.609179999999999922e+01 2.367457630455083617e+00
2256 5.608840000000000003e+01 1.657105056416157796e+00
2257 5.461700000000000443e+01 1.356870133800578637e+00
2258 5.626319999999999766e+01 1.844884048388949260e+00
2259 5.444540000000000646e+01 2.121734773245703920e+00
2260 5.522000000000000597e+01 2.791733869837882853e+00
2261 5.656419999999999249e+01 2.266148792996611760e+00
2262 5.662379999999999569e+01 2.889302772642561745e+00
2263 5.619379999999999598e+01 2.378377621825432442e+00
2264 5.706940000000000879e+01 2.654716219862303106e+00
2265 5.582419999999999760e+01 2.829254861619928008e+00
2266 5.543319999999999936e+01 1.663454992478004435e+00
2267 5.691079999999999472e+01 1.807963061569565877e+00
2268 5.686379999999999058e+01 1.690191122920718270e+00
2269 5.686200000000000188e+01 1.545598343684412734e+00
2270 5.572299999999999898e+01 1.763141968192011744e+00
2271 5.522140000000000271e+01 1.837024759767815540e+00
2272 5.464199999999999591e+01 2.226895974220618690e+00
2273 5.285119999999999152e+01 2.216640762956414434e+00
2274 5.279339999999999833e+01 2.845334097781840210e+00
2275 5.323600000000000421e+01 2.576410417615951243e+00
2276 5.444819999999999993e+01 1.492753064642642125e+00
2277 5.513060000000000116e+01 1.214263187286842349e+00
2278 5.543759999999999621e+01 1.918820796218344560e+00
2279 5.762959999999999638e+01 1.344681511734284962e+00
2280 5.399600000000000222e+01 2.554743039916148373e+00
2281 5.484600000000000364e+01 2.480238165983259524e+00
2282 5.392240000000000322e+01 2.718490531158789469e+00
2283 5.345119999999999294e+01 1.863994429176225598e+00
2284 5.337819999999999254e+01 3.002722090370668617e+00
2285 5.621020000000000039e+01 3.373967153367086080e+00
2286 5.136360000000000525e+01 2.247897552825750989e+00
2287 5.252060000000000173e+01 1.935923936522301103e+00
2288 5.437919999999999021e+01 1.468707143034308160e+00
2289 5.549320000000000164e+01 8.219240062195534158e-01
2290 5.566339999999998867e+01 1.958122173920718190e+00
2291 5.611320000000000618e+01 2.738328240368564703e+00
2292 5.565260000000000673e+01 3.417169198035121980e+00
2293 5.525179999999998870e+01 2.612282303274283901e+00
2294 5.643679999999999097e+01 2.326592416389257068e+00
2295 5.697419999999999618e+01 2.538901422269087771e+00
2296 5.961440000000000339e+01 2.298292733313143987e+00
2297 5.799059999999999349e+01 2.423544257487368014e+00
2298 5.797840000000000060e+01 2.148071332148911328e+00
2299 5.887259999999999849e+01 1.383369179937155691e+00
2300 5.774680000000000746e+01 2.501079597293935919e+00
2301 5.892859999999999587e+01 2.712169649561028795e+00
2302 5.925520000000000209e+01 2.315194633718729467e+00
2303 5.910060000000000002e+01 2.345080972589218771e+00
2304 5.909140000000000015e+01 2.066428273132169924e+00
2305 5.728179999999999694e+01 2.532453772924591284e+00
2306 5.846739999999999782e+01 2.355218862016860815e+00
2307 5.706240000000000379e+01 2.823932118164315774e+00
2308 5.761219999999999430e+01 2.998448870999803617e+00
2309 5.930219999999999203e+01 1.928359476861096100e+00
2310 6.026200000000000045e+01 2.540964037525915931e+00
2311 6.014039999999999964e+01 2.971284551839489474e+00
2312 5.852159999999999940e+01 3.111046969751501301e+00
2313 5.843659999999999854e+01 2.375862093640959127e+00
2314 5.816279999999999006e+01 3.602228170452281830e+00
2315 5.807459999999999667e+01 3.221082893686531001e+00
2316 5.635840000000000316e+01 3.484127811662483420e+00
2317 5.849020000000000152e+01 2.795713538973548129e+00
2318 5.782140000000000413e+01 3.962876345282552837e+00
2319 5.752939999999999543e+01 3.232775916762557600e+00
2320 5.764539999999999509e+01 2.731210187444385706e+00
2321 5.533400000000000318e+01 3.792780183453820619e+00
2322 5.832979999999999876e+01 2.637793766009768781e+00
2323 5.835460000000000491e+01 2.986176975331501726e+00
2324 5.792580000000000240e+01 2.783321388557203235e+00
2325 5.912539999999999907e+01 3.871409930245052422e+00
2326 5.955980000000000985e+01 2.706785006608393385e+00
2327 6.144840000000000657e+01 2.326032684207166579e+00
2328 6.081499999999999773e+01 2.250735808574609198e+00
2329 5.947580000000000666e+01 2.730874429921669400e+00
2330 5.962359999999999616e+01 3.427166486764247288e+00
2331 5.717579999999999529e+01 2.809154768253255163e+00
2332 5.896459999999999724e+01 4.434314130505415008e+00
2333 5.980100000000000193e+01 3.070211914510136531e+00
2334 5.785740000000000549e+01 3.835808823181884986e+00
2335 5.921640000000000015e+01 4.729039256339493846e+00
2336 5.771959999999999980e+01 4.777676410976364529e+00
2337 5.609200000000000585e+01 4.589201420726703340e+00
2338 5.698120000000000118e+01 4.705851467269233979e+00
2339 5.685440000000001248e+01 4.443567068020915833e+00
2340 5.683879999999999200e+01 3.867971338053062258e+00
2341 5.756980000000000075e+01 3.293225694057424047e+00
2342 5.751119999999999521e+01 2.876208259497215369e+00
2343 5.738160000000000593e+01 2.969638369902974695e+00
2344 5.679659999999999798e+01 3.134065456878653677e+00
2345 5.658220000000000027e+01 3.470379914649114550e+00
2346 5.841700000000000870e+01 3.366062304830379048e+00
2347 5.883339999999999748e+01 3.182095078403535116e+00
2348 5.888739999999999952e+01 3.575963339856827350e+00
2349 5.834780000000000655e+01 3.786627622568662144e+00
2350 5.674120000000000630e+01 3.097607572304793777e+00
2351 5.865260000000000673e+01 3.902288380937522838e+00
2352 5.641520000000000579e+01 3.361484879037833551e+00
2353 5.777720000000000766e+01 3.558574426929974166e+00
2354 5.767419999999999902e+01 2.354325948546632574e+00
2355 5.725300000000000011e+01 2.516632575486536183e+00
2356 5.473340000000000316e+01 2.444970651766600778e+00
2357 5.560780000000001166e+01 2.534032318657361227e+00
2358 5.663299999999999557e+01 2.651695683897380640e+00
2359 5.586919999999999931e+01 2.115792700620738653e+00
2360 5.581879999999999598e+01 2.322061745949060896e+00
2361 5.808720000000000994e+01 1.477080834619419525e+00
2362 5.803760000000001185e+01 1.419523401709179566e+00
2363 5.650740000000000407e+01 1.661077303438945663e+00
2364 5.572359999999999758e+01 2.812966528062500249e+00
2365 5.550980000000000558e+01 2.137349375277705299e+00
2366 5.667880000000000251e+01 1.901433467676426403e+00
2367 5.582739999999999725e+01 2.907107794355069164e+00
2368 5.725500000000000966e+01 2.202668109361916038e+00
2369 5.716580000000000439e+01 2.601508983647759621e+00
2370 5.810799999999998988e+01 2.243843720048256607e+00
2371 5.679220000000000113e+01 2.615861088054943995e+00
2372 5.895439999999999969e+01 3.289348684466272488e+00
2373 5.577419999999999334e+01 3.647594499392716294e+00
2374 5.549500000000000455e+01 3.343132614779138034e+00
2375 5.600000000000000000e+01 4.071948133264959857e+00
2376 5.750499999999999545e+01 3.616143736081296023e+00
2377 5.635620000000000118e+01 2.880793896133493792e+00
2378 5.594120000000000203e+01 3.191402167073275731e+00
2379 5.584420000000000073e+01 3.575162758812526764e+00
2380 5.708559999999999945e+01 2.427965347363920223e+00
2381 5.740220000000000766e+01 2.619641951107059885e+00
2382 5.733139999999999503e+01 3.160995698826557287e+00
2383 5.713899999999999579e+01 4.019628987854476421e+00
2384 5.632080000000000553e+01 2.966624457527443415e+00
2385 5.656879999999999598e+01 3.730618773340422578e+00
2386 5.674800000000000466e+01 3.360094201060441321e+00
2387 5.557960000000000633e+01 2.676591542988957073e+00
2388 5.641219999999999857e+01 2.855527291412217838e+00
2389 5.581300000000000239e+01 3.639995032963645016e+00
2390 5.442540000000000333e+01 2.573261426283773634e+00
2391 5.554059999999999775e+01 3.016263497773362445e+00
2392 5.797799999999999443e+01 2.876671034372891178e+00
2393 5.603339999999999321e+01 2.754242830252989105e+00
2394 5.801739999999999498e+01 2.579111080973442327e+00
2395 5.875800000000000267e+01 2.926516523103874778e+00
2396 5.816720000000000113e+01 3.343292106891050164e+00
2397 5.904459999999998843e+01 2.563118438153023870e+00
2398 5.734819999999999851e+01 3.679021472076507759e+00
2399 5.729199999999999449e+01 2.791097576223374510e+00
2400 5.709840000000000515e+01 3.129219974370609947e+00
2401 5.650199999999999534e+01 3.166614078159825318e+00
2402 5.662599999999999767e+01 3.233031506187343140e+00
2403 5.602240000000000464e+01 2.743867148387471477e+00
2404 5.664600000000000080e+01 2.654825357721294576e+00
2405 5.640040000000000475e+01 2.460039050096563429e+00
2406 5.651360000000001094e+01 2.645411538494530479e+00
2407 5.620479999999999876e+01 2.443504178838252550e+00
2408 5.801780000000000115e+01 1.190897456542753252e+00
2409 5.724519999999999698e+01 1.310947669436122176e+00
2410 5.825460000000000349e+01 1.710537870963400264e+00
2411 5.907479999999999620e+01 1.801528493252326779e+00
2412 5.836620000000000630e+01 1.697206137156002770e+00
2413 5.743659999999999854e+01 2.963798489776252154e+00
2414 5.789740000000000464e+01 2.555100257915528417e+00
2415 5.782100000000000506e+01 2.567221953785842725e+00
2416 5.570579999999999643e+01 1.478420627561723322e+00
2417 5.515639999999999787e+01 1.611038835037814865e+00
2418 5.610719999999999885e+01 1.488122398191760842e+00
2419 5.612839999999999918e+01 1.391532927386196938e+00
2420 5.912300000000000466e+01 1.574442199637699380e+00
2421 5.940200000000000102e+01 2.173807792791257132e+00
2422 6.011479999999998824e+01 2.137253965255416333e+00
2423 6.213080000000000069e+01 2.361738773022960647e+00
2424 5.982780000000000342e+01 2.686619711086776885e+00
2425 5.785620000000000118e+01 2.049121868508557043e+00
2426 5.896540000000000248e+01 1.656021270394798073e+00
2427 6.066420000000000812e+01 3.064407536865812798e+00
2428 5.996920000000000073e+01 2.015252547945294737e+00
2429 5.742200000000000415e+01 1.626293429858216122e+00
2430 5.964079999999999870e+01 2.693510310357100312e+00
2431 6.047100000000000364e+01 2.965560763160991264e+00
2432 5.785119999999999152e+01 1.778543075666146889e+00
2433 5.810900000000000176e+01 1.943041430335441522e+00
2434 6.001040000000000418e+01 1.922834461933735639e+00
2435 5.998600000000000421e+01 2.454389683811435408e+00
2436 6.053220000000000312e+01 3.149201440365476667e+00
2437 5.916580000000000439e+01 3.368162886797489097e+00
2438 5.947620000000000573e+01 2.827958053437142460e+00
2439 6.030700000000000216e+01 3.455011895782704734e+00
2440 6.041759999999999309e+01 2.659052291324861095e+00
2441 5.720080000000000098e+01 2.769076920563962041e+00
2442 6.076599999999999824e+01 2.337347162917823962e+00
2443 6.185560000000000258e+01 2.339417818176138475e+00
2444 6.000219999999999487e+01 3.115215901346164884e+00
2445 6.074159999999999116e+01 3.266706115952274558e+00
2446 5.832340000000000657e+01 3.585036865640296000e+00
2447 5.824800000000000466e+01 3.351032497604284011e+00
2448 5.946300000000000097e+01 3.230302363556698975e+00
2449 5.781640000000000157e+01 3.455299704511896497e+00
2450 6.051559999999999206e+01 3.499818665016802388e+00
2451 5.724220000000000397e+01 3.183805438779197416e+00
2452 5.814139999999999731e+01 2.980218523531454000e+00
2453 5.787179999999999325e+01 3.247621522283655082e+00
2454 5.924900000000000233e+01 2.069434183539066385e+00
2455 5.852319999999999567e+01 3.056902529031633620e+00
2456 5.726579999999999870e+01 2.847765178521571627e+00
2457 5.803300000000000125e+01 2.595725270516894057e+00
2458 5.896880000000000166e+01 2.920685692093553776e+00
2459 5.746979999999999933e+01 2.656319218768708801e+00
2460 5.932200000000000273e+01 2.698960199780648939e+00
2461 5.740939999999999088e+01 2.312424954025535495e+00
2462 5.637300000000000466e+01 3.562565648517932448e+00
2463 5.774879999999999569e+01 3.604945662835987719e+00
2464 5.626259999999999906e+01 3.555523056879255517e+00
2465 5.755540000000000589e+01 3.731207414229339214e+00
2466 5.697340000000000515e+01 3.623241196497964722e+00
2467 5.499439999999999884e+01 3.688428972882627388e+00
2468 5.909120000000000061e+01 2.893842502970747965e+00
2469 5.772500000000000142e+01 2.137618693780535484e+00
2470 5.713100000000000733e+01 2.466161341031847698e+00
2471 5.762440000000000140e+01 2.607229036352579410e+00
2472 5.585580000000000211e+01 2.691817310294292831e+00
2473 5.758259999999999934e+01 3.718193901345113961e+00
2474 5.828740000000000521e+01 1.536452943633484614e+00
2475 6.063660000000000139e+01 2.498021306554449872e+00
2476 5.908020000000000493e+01 2.127343496476297169e+00
2477 6.015420000000000300e+01 2.170325752508134087e+00
2478 5.770660000000000167e+01 2.646796865647230046e+00
2479 5.643340000000000600e+01 3.259102288667846459e+00
2480 5.570739999999999270e+01 2.418146936809258740e+00
2481 5.706740000000000634e+01 2.215942537161106340e+00
2482 5.884779999999999234e+01 1.674933250013265429e+00
2483 5.601599999999999824e+01 1.913269745749406558e+00
2484 5.737079999999999558e+01 3.140011419087516575e+00
2485 5.587580000000000524e+01 3.094864641951244000e+00
2486 5.742540000000000333e+01 3.949699863027569702e+00
2487 5.526000000000000512e+01 4.411442258490979818e+00
2488 5.812760000000000815e+01 3.747845360737286580e+00
2489 5.822160000000000224e+01 3.782994735391525865e+00
2490 5.585920000000000130e+01 4.302720826639812479e+00
2491 5.706259999999999621e+01 4.591398476281491448e+00
2492 5.771480000000000388e+01 3.698505226709841054e+00
2493 5.514300000000000779e+01 4.099115933954539770e+00
2494 5.669080000000000297e+01 1.966782944811144906e+00
2495 5.631800000000000495e+01 2.442415476531378360e+00
2496 5.608880000000000621e+01 2.897960847216538127e+00
2497 5.704520000000000124e+01 2.743720735060330540e+00
2498 5.852700000000000102e+01 2.065033384718029552e+00
2499 5.608599999999999852e+01 2.884363610920093191e+00
2500 5.836260000000000048e+01 1.937207074114691840e+00
2501 5.825860000000000127e+01 2.949769002481380298e+00
2502 5.870839999999999748e+01 2.242409982139750735e+00
2503 6.012839999999999918e+01 3.333238348513349880e+00
2504 6.016839999999999833e+01 2.506294198213768532e+00
2505 5.846699999999999875e+01 1.904351543176836525e+00
2506 5.871140000000000470e+01 2.549883959712676340e+00
2507 5.890499999999999403e+01 3.398496738265317063e+00
2508 5.886100000000000421e+01 2.929519783172662706e+00
2509 5.880660000000000309e+01 3.904341692014160259e+00
2510 5.825619999999999976e+01 3.136219219378645118e+00
2511 5.809380000000000166e+01 2.766689507696877826e+00
2512 5.842820000000000391e+01 2.560201795171622052e+00
2513 5.538239999999999696e+01 2.454149133202789823e+00
2514 5.824359999999999360e+01 2.122703137040127253e+00
2515 5.647100000000000364e+01 1.546291822393172755e+00
2516 5.747400000000000375e+01 1.137631328682540355e+00
2517 5.717040000000000788e+01 2.083115140360705109e+00
2518 5.602439999999999998e+01 2.180378601986362241e+00
2519 5.639739999999999043e+01 1.444733929829295160e+00
2520 5.732559999999999434e+01 1.936657731247315217e+00
2521 5.773160000000000025e+01 1.923126612576509853e+00
2522 5.691100000000000136e+01 1.290319216318194018e+00
2523 5.782819999999999538e+01 9.488379587685135119e-01
2524 5.687580000000000524e+01 8.737963790266016773e-01
2525 5.531119999999999948e+01 1.079904751355414083e+00
2526 5.562199999999999989e+01 1.447315363008353062e+00
2527 5.683959999999999724e+01 1.235323976938843771e+00
2528 5.730419999999999447e+01 1.693785332325203896e+00
2529 5.538440000000000651e+01 1.925539791331252415e+00
2530 5.456799999999999784e+01 8.825668020042447548e-01
2531 5.337400000000000233e+01 1.432058211107355428e+00
2532 5.447540000000000049e+01 1.059508172691461025e+00
2533 5.502580000000000382e+01 8.418717432008278045e-01
2534 5.424160000000000537e+01 1.184532333032746187e+00
2535 5.472299999999999898e+01 2.062615136180281805e+00
2536 5.469760000000000133e+01 2.135731754692054007e+00
2537 5.211360000000000525e+01 1.844682034389666381e+00
2538 5.337800000000000011e+01 2.041670590472420610e+00
2539 5.322440000000000282e+01 1.701710706318791733e+00
2540 5.068480000000000274e+01 1.595679551789769057e+00
2541 5.177419999999999334e+01 1.786150752876139558e+00
2542 5.303439999999999088e+01 1.515850325065110304e+00
2543 5.388880000000000337e+01 2.233618148207074050e+00
2544 5.343160000000000309e+01 2.200194420500152237e+00
2545 5.451979999999999649e+01 1.374360226432647547e+00
2546 5.542139999999999134e+01 1.566669680564476863e+00
2547 5.465619999999999834e+01 2.273028066698693284e+00
2548 5.377700000000000102e+01 2.352921911156423906e+00
2549 5.265480000000000160e+01 2.593221894092366586e+00
2550 5.360199999999999676e+01 2.598799091888404966e+00
2551 5.500140000000000384e+01 2.432917369743576419e+00
2552 5.670960000000000178e+01 2.417123953793019364e+00
2553 5.347480000000000189e+01 2.666355946230734908e+00
2554 5.451579999999999870e+01 1.875596596286098539e+00
2555 5.191900000000000404e+01 2.674289169106437658e+00
2556 5.405400000000000915e+01 2.194510733626062304e+00
2557 5.489980000000000615e+01 2.198131122567531737e+00
2558 5.306400000000000006e+01 1.240535239322124283e+00
2559 5.253479999999999706e+01 1.662762458079926509e+00
2560 5.285199999999999676e+01 1.455315690838245857e+00
2561 5.294080000000000297e+01 2.186364880801006105e+00
2562 5.314099999999999824e+01 1.490603582445715780e+00
2563 5.532819999999999538e+01 1.053488467900812076e+00
2564 5.450660000000000593e+01 2.014210825112405345e+00
2565 5.706499999999999773e+01 1.280032655833436284e+00
2566 5.567880000000000251e+01 2.188281342058191026e+00
2567 5.494620000000001170e+01 2.266937694776810286e+00
2568 5.665560000000000684e+01 3.075230093505199491e+00
2569 5.534040000000000248e+01 2.142181553463664567e+00
2570 5.435220000000000340e+01 2.369656099943618699e+00
2571 5.392040000000000788e+01 2.155389034026107709e+00
2572 5.662740000000000151e+01 2.446583848552917217e+00
2573 5.480519999999999214e+01 1.751016422538634876e+00
2574 5.606960000000000122e+01 1.854230117326325811e+00
2575 5.516819999999999879e+01 2.059605348604435893e+00
2576 5.686639999999999873e+01 1.735403160075491558e+00
2577 5.543400000000000460e+01 1.527555039924911817e+00
2578 5.408899999999999864e+01 3.240388766799441100e+00
2579 5.452760000000000673e+01 2.822098518478757256e+00
2580 5.477079999999999416e+01 2.261022908331536296e+00
2581 5.341019999999999612e+01 2.746119813846437996e+00
2582 5.395439999999999969e+01 3.644597432913544210e+00
2583 5.457500000000000284e+01 3.798953834939298169e+00
2584 5.607920000000000016e+01 3.472267079589356431e+00
2585 5.544099999999999540e+01 4.347064821232828002e+00
2586 5.510660000000000025e+01 3.196287328761294066e+00
2587 5.285219999999999629e+01 3.413433572226064694e+00
2588 5.338660000000000139e+01 3.210416092658395115e+00
2589 5.511799999999999500e+01 2.530440325318896289e+00
2590 5.389620000000000033e+01 2.097833118243678907e+00
2591 5.307639999999999958e+01 2.355409715527216008e+00
2592 5.404919999999999902e+01 3.153409042924814276e+00
2593 5.468359999999999843e+01 2.256789641947162028e+00
2594 5.429860000000000042e+01 4.290022233975015808e+00
2595 5.467760000000000531e+01 3.279036768320843898e+00
2596 5.573659999999999570e+01 3.033290445704136307e+00
2597 5.769339999999999691e+01 4.396880208511484867e+00
2598 5.676140000000000185e+01 3.975352176600206011e+00
2599 5.825019999999999243e+01 2.959253951927748538e+00
2600 5.817940000000000111e+01 2.441665588896235750e+00
2601 5.714039999999999964e+01 2.516857605825169042e+00
2602 5.593000000000000682e+01 3.416312105180087766e+00
2603 5.652779999999999205e+01 4.073076394078557705e+00
2604 5.930059999999999576e+01 3.604395123734355888e+00
2605 5.778160000000000451e+01 2.997663911781971890e+00
2606 5.846540000000000248e+01 2.497320317460296035e+00
2607 5.926979999999999649e+01 2.302629165106704345e+00
2608 5.767260000000000275e+01 3.043446541012343243e+00
2609 5.779860000000000042e+01 3.179369114777332417e+00
2610 5.809380000000000166e+01 3.424648342822953939e+00
2611 5.626980000000001070e+01 3.050970867117547503e+00
2612 5.715080000000000382e+01 3.868008390890588011e+00
2613 5.836700000000000443e+01 3.018336429227198359e+00
2614 5.729000000000000625e+01 2.906285491826292144e+00
2615 5.781380000000000052e+01 2.617818960890916813e+00
2616 5.717239999999999611e+01 3.532882399401372719e+00
2617 5.802540000000000475e+01 2.526536357941440603e+00
2618 5.767260000000000275e+01 2.922213771783302771e+00
2619 5.675240000000000151e+01 3.015315102605364395e+00
2620 5.915180000000000149e+01 2.797858200838635234e+00
2621 5.678900000000000148e+01 2.827651081728437710e+00
2622 5.829919999999999902e+01 2.915280657501091888e+00
2623 5.791080000000000894e+01 2.465011795509302939e+00
2624 5.799220000000000397e+01 2.952986276974548741e+00
2625 5.616420000000000812e+01 3.066239617511977489e+00
2626 5.722479999999999478e+01 2.166815994033642667e+00
2627 5.616040000000000276e+01 2.639231639701221432e+00
2628 5.531480000000000530e+01 2.074205301314215877e+00
2629 5.509580000000001121e+01 2.506152451867203812e+00
2630 5.737899999999999778e+01 2.378808979300356174e+00
2631 5.506319999999999482e+01 1.622419363789769475e+00
2632 5.656580000000000297e+01 1.579529509695845935e+00
2633 5.558440000000000225e+01 2.010984865184221260e+00
2634 5.575200000000000955e+01 1.443334832947643420e+00
2635 5.520340000000000913e+01 2.012100188360411046e+00
2636 5.416380000000000194e+01 1.821026422652894716e+00
2637 5.451620000000000488e+01 2.619324147943511427e+00
2638 5.524800000000000466e+01 2.976451941490068087e+00
2639 5.563519999999999754e+01 2.544032443189354620e+00
2640 5.351460000000000861e+01 3.090499902604755711e+00
2641 5.623299999999998988e+01 2.790199304709253258e+00
2642 5.437019999999999698e+01 1.832380209454359088e+00
2643 5.522220000000000084e+01 2.332308082565423213e+00
2644 5.554100000000001103e+01 3.076006723009558019e+00
2645 5.590940000000000509e+01 2.565267106560250809e+00
2646 5.569779999999999376e+01 3.089362722633908653e+00
2647 5.510200000000001097e+01 2.848360777710576830e+00
2648 5.544180000000000064e+01 3.138529151051491439e+00
2649 5.831179999999999097e+01 1.826203086187294655e+00
2650 5.801679999999998927e+01 2.638231353009058644e+00
2651 5.764959999999999951e+01 2.413238680280092474e+00
2652 5.650180000000000291e+01 2.156308816473186951e+00
2653 5.727140000000000697e+01 2.528731201215344004e+00
2654 5.902700000000000102e+01 2.291756688656105823e+00
2655 5.742440000000000566e+01 2.724635881728052489e+00
2656 5.931199999999999761e+01 1.497377841428141121e+00
2657 6.085799999999998988e+01 2.414975892219215936e+00
2658 6.001259999999999906e+01 3.372406767873649347e+00
2659 5.732600000000000051e+01 3.512018109292717849e+00
2660 5.773919999999999675e+01 2.991512813276921534e+00
2661 5.757979999999999876e+01 3.005743826742391267e+00
2662 5.851979999999999649e+01 3.263682134032050541e+00
2663 5.706899999999999551e+01 3.428464787627255816e+00
2664 5.934479999999999933e+01 3.798128480185997802e+00
2665 6.091060000000000230e+01 3.518373949426068403e+00
2666 5.783180000000000121e+01 3.730848497594077884e+00
2667 5.674120000000000630e+01 4.107769121068028717e+00
2668 5.638879999999998915e+01 4.297745933858816869e+00
2669 5.643719999999999715e+01 3.862917140193405707e+00
2670 5.438980000000000103e+01 4.811599745614757673e+00
2671 5.583580000000000609e+01 3.824229819453846879e+00
2672 5.618939999999999912e+01 3.715908519864287385e+00
2673 5.465099999999999625e+01 4.227778187180591729e+00
2674 5.576280000000000570e+01 4.977067348549746306e+00
2675 5.584759999999999991e+01 5.209553060292216209e+00
2676 5.625280000000000058e+01 5.448811205391503876e+00
2677 5.372259999999999991e+01 4.293297488877284351e+00
2678 5.635079999999999245e+01 4.260624568299816062e+00
2679 5.613140000000000640e+01 4.489005008685110099e+00
2680 5.688279999999999603e+01 3.100983629753630844e+00
2681 5.586240000000000094e+01 4.819061988395666241e+00
2682 5.383700000000000330e+01 4.737928982160876323e+00
2683 5.426379999999998915e+01 4.106826525676485318e+00
2684 5.415859999999999985e+01 4.042180823268546774e+00
2685 5.619480000000000075e+01 4.437666516537717598e+00
2686 5.559040000000000248e+01 4.117345111598005758e+00
2687 5.628419999999999845e+01 3.533233888663471323e+00
2688 5.555100000000000193e+01 4.817461032535706345e+00
2689 5.573879999999999058e+01 3.914496722696290121e+00
2690 5.645520000000000493e+01 3.938202974962056846e+00
2691 5.721099999999999852e+01 3.353524581690134454e+00
2692 5.698979999999998824e+01 4.501307431402567616e+00
2693 5.759219999999999118e+01 4.719508469321778144e+00
2694 5.636420000000000385e+01 3.299307022997404637e+00
2695 5.698420000000000130e+01 4.306174825991159416e+00
2696 5.832840000000000202e+01 3.138959555011819003e+00
2697 5.818740000000000379e+01 3.393015562593249879e+00
2698 5.839039999999999964e+01 3.693309395108945736e+00
2699 5.927219999999999800e+01 3.843189429627427600e+00
2700 5.734439999999999316e+01 3.871430305197290700e+00
2701 5.949139999999999873e+01 4.218075358264713692e+00
2702 5.954700000000000415e+01 4.076130076432792571e+00
2703 5.958319999999999794e+01 3.037749777713761201e+00
2704 6.036319999999999197e+01 4.073446318782167452e+00
2705 5.924320000000000164e+01 4.226359628805859359e+00
2706 5.975599999999999312e+01 2.674173696677161871e+00
2707 5.883959999999999724e+01 3.571949088103019143e+00
2708 6.064740000000000464e+01 3.844978986678600386e+00
2709 5.821839999999999549e+01 3.221849240420786575e+00
2710 5.906739999999999924e+01 3.153222334057654841e+00
2711 5.815080000000000382e+01 3.409346018226955266e+00
2712 5.814860000000000184e+01 3.392925494024292998e+00
2713 6.090679999999999694e+01 3.070067900226312041e+00
2714 5.943040000000000589e+01 3.486279272806468654e+00
2715 6.156000000000000227e+01 3.784091510521381707e+00
2716 6.084959999999999525e+01 3.883998461379716272e+00
2717 6.025880000000000791e+01 3.814726689030290885e+00
2718 6.011500000000000909e+01 4.353050011199043112e+00
2719 6.088379999999999370e+01 3.188052313247071723e+00
2720 6.044059999999999633e+01 3.476933356853420420e+00
2721 6.112740000000000151e+01 3.496859981183117583e+00
2722 6.202959999999999496e+01 3.611183934390492567e+00
2723 6.200519999999998788e+01 3.662240892131481740e+00
2724 6.033979999999998967e+01 3.221283351709377296e+00
2725 6.092319999999999425e+01 3.545126495909560305e+00
2726 5.875379999999999825e+01 4.084231133518278156e+00
2727 5.880879999999999797e+01 3.893470209466101117e+00
2728 5.936880000000000024e+01 4.173871233279724535e+00
2729 5.922599999999999909e+01 3.685680214017487799e+00
2730 5.809500000000000597e+01 4.852246490029129333e+00
2731 6.083039999999999736e+01 2.991063123372690757e+00
2732 6.084420000000000073e+01 4.142450071153543689e+00
2733 5.921240000000000236e+01 3.929377463161309425e+00
2734 5.947500000000000142e+01 4.032526225581179347e+00
2735 6.053979999999999961e+01 3.507777386323139623e+00
2736 5.928720000000000567e+01 3.591937676519457501e+00
2737 6.010800000000000409e+01 4.090955526524335362e+00
2738 5.797079999999999700e+01 3.725353152655463518e+00
2739 5.672179999999999467e+01 3.512273547433343968e+00
2740 5.600540000000000873e+01 3.807569708882555748e+00
2741 5.742200000000000415e+01 4.231341867540367119e+00
2742 5.868540000000000134e+01 4.230543857236324534e+00
2743 6.004359999999999076e+01 4.931431277834051663e+00
2744 6.046880000000000166e+01 4.592790397133315494e+00
2745 6.089520000000000266e+01 4.364928795753716173e+00
2746 6.085560000000000258e+01 3.829819041155860582e+00
2747 5.833160000000000167e+01 3.919005941307055263e+00
2748 6.103640000000000043e+01 3.931199487179454000e+00
2749 6.153879999999999484e+01 4.551446973436028998e+00
2750 6.201440000000000197e+01 3.797442524647344442e+00
2751 6.073700000000000188e+01 3.598404346373542673e+00
2752 6.287939999999999685e+01 4.267672129861899144e+00
2753 6.164079999999999870e+01 4.598029189989989440e+00
2754 6.164099999999999824e+01 3.556058087264604595e+00
2755 6.200740000000000407e+01 3.847198862549220166e+00
2756 6.275199999999999534e+01 3.383026136464214684e+00
2757 6.165499999999999403e+01 3.558544421529679092e+00
2758 6.121759999999999025e+01 3.863629843553856524e+00
2759 6.094859999999999900e+01 3.681631992472901960e+00
2760 5.985060000000000002e+01 3.712878135355374365e+00
2761 6.165080000000000382e+01 3.885249648606895256e+00
2762 5.988279999999999603e+01 3.250096631178832851e+00
2763 6.065240000000000009e+01 4.312491907006897662e+00
2764 6.094659999999998945e+01 4.902183224645933812e+00
2765 6.023440000000000794e+01 3.947858037974516510e+00
2766 5.899779999999999802e+01 4.140883832227124195e+00
2767 5.857959999999999212e+01 3.060242115911745664e+00
2768 5.822999999999999687e+01 3.866223149276305282e+00
2769 5.957239999999999469e+01 4.478148462032047306e+00
2770 5.855499999999999261e+01 3.724754853678291067e+00
2771 5.933040000000001157e+01 3.785662495257599680e+00
2772 5.931999999999999318e+01 3.532225168360589418e+00
2773 5.866039999999999566e+01 4.497177831484985511e+00
2774 5.643880000000000052e+01 4.531347502895798129e+00
2775 5.683379999999999654e+01 4.610753824701552261e+00
2776 5.741080000000000894e+01 4.755285677222768292e+00
2777 5.878619999999999379e+01 3.909568686185215469e+00
2778 5.854259999999999309e+01 4.957462202377342031e+00
2779 5.726299999999999812e+01 3.905035190622486940e+00
2780 5.683039999999999736e+01 4.899280662301353395e+00
2781 5.508999999999999631e+01 3.796217201372967143e+00
2782 5.590260000000000673e+01 4.009245042149458094e+00
2783 5.685779999999999745e+01 3.622809577110009727e+00
2784 5.644080000000000297e+01 3.562263262590231960e+00
2785 5.778719999999999857e+01 3.762809380237059464e+00
2786 5.677760000000000673e+01 4.419286183084322417e+00
2787 5.635660000000000025e+01 4.728031925442127914e+00
2788 5.567499999999999716e+01 4.470432668098244910e+00
2789 5.661140000000000327e+01 3.493287867897519217e+00
2790 5.498540000000000560e+01 4.034452642924440724e+00
2791 5.589120000000000488e+01 3.947016629303707891e+00
2792 5.529240000000000776e+01 4.448844097965223732e+00
2793 5.736040000000000560e+01 4.682343179221273743e+00
2794 5.524059999999999349e+01 4.272213445978558788e+00
2795 5.589019999999999300e+01 4.273321166493339263e+00
2796 5.672799999999999443e+01 3.910492910107367326e+00
2797 5.544219999999999970e+01 4.035303501844689222e+00
2798 5.460640000000000782e+01 3.533334114968467610e+00
2799 5.602319999999999567e+01 3.627540802251574714e+00
2800 5.584640000000000271e+01 3.305701239979197403e+00
2801 5.539480000000001070e+01 3.899505593277178050e+00
2802 5.643359999999999843e+01 3.394308019022433065e+00
2803 5.407300000000000040e+01 3.686114886977887029e+00
2804 5.509500000000000597e+01 3.529382642899463907e+00
2805 5.453439999999999088e+01 3.886528873943947193e+00
2806 5.442319999999999425e+01 3.874040561480997180e+00
2807 5.433079999999999643e+01 4.024404884203375943e+00
2808 5.509799999999999898e+01 3.954163800350206426e+00
2809 5.445059999999999434e+01 3.873846146660964607e+00
2810 5.639880000000000848e+01 3.331596378915069767e+00
2811 5.490659999999999030e+01 3.953200663766007761e+00
2812 5.345139999999999958e+01 4.498145774427500854e+00
2813 5.235020000000000806e+01 4.722092683546141423e+00
2814 5.410620000000000118e+01 4.197645696339794341e+00
2815 5.473720000000000852e+01 3.715996635089972688e+00
2816 5.695779999999999887e+01 3.996031685560062829e+00
2817 5.586760000000000304e+01 4.317177898581434192e+00
2818 5.518599999999999284e+01 3.242239448282620895e+00
2819 5.487019999999999698e+01 3.833895725238233965e+00
2820 5.395960000000000178e+01 2.488129845486364733e+00
2821 5.404780000000000939e+01 2.844835818109719749e+00
2822 5.277219999999999800e+01 3.148012952959374999e+00
2823 5.409660000000000224e+01 2.992316060846514247e+00
2824 5.482979999999999876e+01 2.316426565207712063e+00
2825 5.516120000000000800e+01 2.609447150643217306e+00
2826 5.662479999999999336e+01 2.277264523940949026e+00
2827 5.556700000000000728e+01 2.245390442662478225e+00
2828 5.451020000000001176e+01 1.639816048220043676e+00
2829 5.690160000000000906e+01 2.058505527804092239e+00
2830 5.620720000000000027e+01 3.102700545009137834e+00
2831 5.554740000000000322e+01 2.990336604464453707e+00
2832 5.401300000000001234e+01 3.114390534277934997e+00
2833 5.268440000000000367e+01 2.840704991370980093e+00
2834 5.117980000000000018e+01 2.916146586164694465e+00
2835 5.412460000000000093e+01 3.879731440190157254e+00
2836 5.400580000000000069e+01 4.174091387595626479e+00
2837 5.298559999999999803e+01 3.348942825430137660e+00
2838 5.349759999999999849e+01 3.055350815863867364e+00
2839 5.361039999999999139e+01 3.071945515141829119e+00
2840 5.258920000000000528e+01 3.912503632202787074e+00
2841 5.206619999999999493e+01 4.190646512413089830e+00
2842 5.287759999999999394e+01 4.646432202023397018e+00
2843 5.400980000000000558e+01 5.197889890330499085e+00
2844 5.377880000000000393e+01 4.751588849216649812e+00
2845 5.318179999999999552e+01 4.586002960313043886e+00
2846 5.324579999999999558e+01 4.323162707093034740e+00
2847 5.255260000000000531e+01 3.813835073518518914e+00
2848 5.502939999999999543e+01 2.932304630832204939e+00
2849 5.190260000000000673e+01 3.112708397521361636e+00
2850 5.446119999999999806e+01 3.494320722543938107e+00
2851 5.410080000000000666e+01 2.812382084994852871e+00
2852 5.396920000000000073e+01 3.218635579247827394e+00
2853 5.695280000000000342e+01 3.046555227137694111e+00
2854 5.662919999999999021e+01 2.772017523754132462e+00
2855 5.253419999999999845e+01 1.948145567456394778e+00
2856 5.250860000000000127e+01 3.000527561613123950e+00
2857 5.263959999999999440e+01 3.046678776635304953e+00
2858 5.236260000000000048e+01 2.490819473185481581e+00
2859 5.239959999999999951e+01 2.800013379968030680e+00
2860 5.407420000000000471e+01 3.368311783668489490e+00
2861 5.320860000000000412e+01 3.809848633213661628e+00
2862 5.433460000000000178e+01 3.933908159578715757e+00
2863 5.378540000000000276e+01 3.336409406532717004e+00
2864 5.457819999999999538e+01 4.438021968399884720e+00
2865 5.606680000000000064e+01 4.535468861319631451e+00
2866 5.515339999999999776e+01 3.873279557171157350e+00
2867 5.503199999999999648e+01 4.069292547851530273e+00
2868 5.393440000000000367e+01 4.302874393704746225e+00
2869 5.502859999999999729e+01 4.290665016987460056e+00
2870 5.436939999999999884e+01 3.676902398487074120e+00
2871 5.238940000000000197e+01 3.926864332772397770e+00
2872 5.144679999999999609e+01 4.605686045748232260e+00
2873 5.351700000000001012e+01 3.856658076625409937e+00
2874 5.318599999999999994e+01 3.708442443937885358e+00
2875 5.486780000000000257e+01 3.395620466424360551e+00
2876 5.378339999999999321e+01 3.131611733277291254e+00
2877 5.258079999999999643e+01 4.924621596833607562e+00
2878 5.430060000000000997e+01 3.563815624860523279e+00
2879 5.268640000000000612e+01 3.653482148307283683e+00
2880 5.487580000000000524e+01 3.078399498440707482e+00
2881 5.370180000000000575e+01 2.594620487084767113e+00
2882 5.525039999999999907e+01 2.815338041514729994e+00
2883 5.400559999999999405e+01 3.259836322271410403e+00
2884 5.311400000000001143e+01 3.106910864508346304e+00
2885 5.363679999999999382e+01 3.008292451208824048e+00
2886 5.458340000000000458e+01 3.174090252024980074e+00
2887 5.216120000000000800e+01 2.680839426746778997e+00
2888 5.396359999999999957e+01 3.075508629153883788e+00
2889 5.428940000000000055e+01 1.991250473446271041e+00
2890 5.236420000000000385e+01 3.652215781138895778e+00
2891 5.229020000000000579e+01 2.695058016444172200e+00
2892 5.398579999999999757e+01 2.774465864270093007e+00
2893 5.421259999999999479e+01 3.009903581179967258e+00
2894 5.374740000000000606e+01 3.229081684937685992e+00
2895 5.383139999999999503e+01 3.421601620294215884e+00
2896 5.454999999999999005e+01 3.272279217915242899e+00
2897 5.294880000000000564e+01 3.309997817521940000e+00
2898 5.453820000000000334e+01 3.467896415984768055e+00
2899 5.433640000000000470e+01 3.681863871465103966e+00
2900 5.327240000000000464e+01 2.808843087108996883e+00
2901 5.225679999999999836e+01 4.462651950578265136e+00
2902 5.170340000000000202e+01 4.111514169743306191e+00
2903 5.269060000000000343e+01 3.343543672213658891e+00
2904 5.205799999999999272e+01 3.579398977482112887e+00
2905 5.272280000000000655e+01 3.064353614059579289e+00
2906 5.427540000000000475e+01 3.107768441824456218e+00
2907 5.483880000000000621e+01 2.897735079678611658e+00
2908 5.403459999999999752e+01 4.048395243550215739e+00
2909 5.585499999999999687e+01 3.423757199335255574e+00
2910 5.575159999999999627e+01 3.308527558899879040e+00
2911 5.492499999999999716e+01 2.556705051428498798e+00
2912 5.529840000000000089e+01 2.916974769860034122e+00
2913 5.539139999999999731e+01 2.436977941631806921e+00
2914 5.612379999999999569e+01 1.446352526875795297e+00
2915 5.626459999999999440e+01 1.110168441273665429e+00
2916 5.543999999999999773e+01 1.934244741494726139e+00
2917 5.535779999999999745e+01 3.035006061278955336e+00
2918 5.439079999999999870e+01 2.918334722405913073e+00
2919 5.384159999999999258e+01 3.310491451129272011e+00
2920 5.538419999999999987e+01 3.266170912858051611e+00
2921 5.472939999999999827e+01 2.918623176773595063e+00
2922 5.427300000000000324e+01 3.020569178151694789e+00
2923 5.492580000000000240e+01 3.198562044419334338e+00
2924 5.605299999999999727e+01 3.227260981079776769e+00
2925 5.500360000000000582e+01 3.441462649514011929e+00
2926 5.222799999999999443e+01 4.014933683138490750e+00
2927 5.429919999999999902e+01 3.815301512593729072e+00
2928 5.354940000000000566e+01 3.531180591247068179e+00
2929 5.378419999999999845e+01 3.937345475317094667e+00
2930 5.363100000000000733e+01 4.812492850903780983e+00
2931 5.492340000000000089e+01 4.578743273868933983e+00
2932 5.601520000000000721e+01 4.258229185001670913e+00
2933 5.488300000000000267e+01 5.223490335015466002e+00
2934 5.585740000000000549e+01 4.410280858176720997e+00
2935 5.754899999999999949e+01 3.662802784753774521e+00
2936 5.820599999999999596e+01 3.376598679144442894e+00
2937 5.770160000000000622e+01 2.762638226044082490e+00
2938 5.875520000000000209e+01 3.565189446859731603e+00
2939 5.807739999999999725e+01 3.417241116456373629e+00
2940 5.847179999999999467e+01 3.791587017595666076e+00
2941 5.911220000000000852e+01 3.567089922051306594e+00
2942 5.734040000000000248e+01 4.047772825641280825e+00
2943 5.821159999999999712e+01 3.718249594634550625e+00
2944 5.912960000000000349e+01 3.750422361281458894e+00
2945 5.809299999999999642e+01 3.292725861653229558e+00
2946 5.772239999999999327e+01 4.171359784051237973e+00
2947 5.828979999999999961e+01 3.218174568291782389e+00
2948 5.593319999999999936e+01 4.057397761127199409e+00
2949 5.731580000000000297e+01 3.875074258901370250e+00
2950 5.724879999999999569e+01 3.943283103202201545e+00
2951 5.869840000000000657e+01 4.502897579115029636e+00
2952 5.657240000000000180e+01 4.378307532369100308e+00
2953 5.518920000000000670e+01 3.603002763251784923e+00
2954 5.591920000000000357e+01 4.087356509041020658e+00
2955 5.499220000000000397e+01 4.728646228256031314e+00
2956 5.869619999999999749e+01 4.168207359525194278e+00
2957 5.913439999999999230e+01 3.813503130718524758e+00
2958 5.806739999999999924e+01 4.617584802469793637e+00
2959 5.661780000000000257e+01 3.616379951277243432e+00
2960 5.644919999999999760e+01 3.542363735135058089e+00
2961 5.834360000000000213e+01 3.732946767367570029e+00
2962 5.813819999999999766e+01 4.089564234976630352e+00
2963 5.724840000000000373e+01 4.100072210095817127e+00
2964 5.686540000000000106e+01 4.505229224800887167e+00
2965 5.811180000000000234e+01 4.805459140602487800e+00
2966 5.704760000000000275e+01 4.480245302212816583e+00
2967 5.682679999999999154e+01 4.509888862488740990e+00
2968 5.853579999999999472e+01 5.231539776394710017e+00
2969 5.699199999999999733e+01 5.052323663424582278e+00
2970 5.571439999999999770e+01 4.756351590032007692e+00
2971 5.524759999999999849e+01 4.677431590948176954e+00
2972 5.720759999999999934e+01 5.160207860929634016e+00
2973 5.570980000000000842e+01 4.397670013996048510e+00
2974 5.505419999999999447e+01 5.387117926312733118e+00
2975 5.781799999999999784e+01 5.362329113361095523e+00
2976 5.797039999999999793e+01 5.320559328491693662e+00
2977 5.756939999999999458e+01 4.724833758768662406e+00
2978 5.864539999999999509e+01 4.454993078333567169e+00
2979 6.008440000000000225e+01 4.289615662037800980e+00
2980 5.653979999999999961e+01 3.906662405685959794e+00
2981 5.737359999999998905e+01 4.895669912075362618e+00
2982 5.523740000000000094e+01 3.773188048322002164e+00
2983 5.646480000000000388e+01 4.505925160497008974e+00
2984 5.604659999999999798e+01 4.006139384494751710e+00
2985 5.502300000000000324e+01 4.390794524912319474e+00
2986 5.542799999999999727e+01 4.703985314602928014e+00
2987 5.534680000000000888e+01 4.790621750044558702e+00
2988 5.627179999999999893e+01 4.486467183876419185e+00
2989 5.450379999999999825e+01 5.059171737745219666e+00
2990 5.417699999999999960e+01 4.688558337058418068e+00
2991 5.393840000000000146e+01 4.065869024944113619e+00
2992 5.460199999999999676e+01 4.311741968160896832e+00
2993 5.431499999999999773e+01 4.511944981934065346e+00
2994 5.324339999999999407e+01 4.511946379114006866e+00
2995 5.422840000000000060e+01 4.582326314002528989e+00
2996 5.245239999999999725e+01 3.737882658404354519e+00
2997 5.179639999999999134e+01 3.881867247601340054e+00
2998 5.354279999999999973e+01 3.319832181300734764e+00
2999 5.256079999999999330e+01 3.776543640950015934e+00
3000 5.350580000000000069e+01 4.099250959870595068e+00
3001 5.412800000000000011e+01 3.774604562070044356e+00
3002 5.263519999999999754e+01 4.331014803946067637e+00
3003 5.425480000000000302e+01 3.895030191410587594e+00
3004 5.394859999999999900e+01 4.582728825492514702e+00
3005 5.416720000000000113e+01 4.980625273196126912e+00
3006 5.499040000000000106e+01 4.707615418447007372e+00
3007 5.599280000000000257e+01 4.276894933476854455e+00
3008 5.779000000000000625e+01 4.720721817688477095e+00
3009 5.733960000000000434e+01 5.361140017570888539e+00
3010 5.622719999999999629e+01 5.340983687674023095e+00
3011 5.750460000000000349e+01 4.901539061152119459e+00
3012 5.676459999999999440e+01 4.721137800149451280e+00
3013 5.817719999999999203e+01 4.635690873214045382e+00
3014 5.693780000000000285e+01 4.016784220243851067e+00
3015 5.614780000000000371e+01 5.085000880235910792e+00
3016 5.548020000000000351e+01 4.144848256812305287e+00
3017 5.550339999999999918e+01 4.583999228621225441e+00
3018 5.751500000000000767e+01 4.562297465093656079e+00
3019 5.702580000000000382e+01 3.719673032942546254e+00
3020 5.592260000000000275e+01 4.284587434981341758e+00
3021 5.638479999999999848e+01 4.251452527313458241e+00
3022 5.667900000000000915e+01 3.680869712445689057e+00
3023 5.733960000000000434e+01 3.013042032232541523e+00
3024 5.760840000000000316e+01 3.446695374993270722e+00
3025 5.693800000000000239e+01 2.894838040374624999e+00
3026 5.574759999999999849e+01 2.822249806094420777e+00
3027 5.691620000000000346e+01 3.148341460515362122e+00
3028 5.748020000000000351e+01 3.046689408521977338e+00
3029 5.893699999999999761e+01 3.329609802964906606e+00
3030 5.949940000000000140e+01 4.270981410402063361e+00
3031 5.809300000000000352e+01 4.714823797343861145e+00
3032 5.803219999999998890e+01 3.613543428824398163e+00
3033 5.852519999999999811e+01 4.124961996430997146e+00
3034 5.812780000000000058e+01 4.270946493694342649e+00
3035 5.890679999999999694e+01 3.476273584170265885e+00
3036 5.790820000000000789e+01 4.194705485728408512e+00
3037 5.749600000000000222e+01 4.012489671014741965e+00
3038 5.809519999999999840e+01 3.526840233410070358e+00
3039 6.043260000000000076e+01 3.113274759477550280e+00
3040 6.133639999999999048e+01 3.007179297614293034e+00
3041 6.191000000000000369e+01 4.138806939203615087e+00
3042 5.993859999999999388e+01 2.492237590600061115e+00
3043 6.066379999999999484e+01 2.195573208071185611e+00
3044 5.792200000000000415e+01 2.667464324035092815e+00
3045 5.875219999999999487e+01 2.042829339910703368e+00
3046 5.861499999999999488e+01 2.932767416622054313e+00
3047 5.921159999999999712e+01 2.805494246652449508e+00
3048 5.501939999999999742e+01 3.205661649020371318e+00
3049 5.683120000000000260e+01 2.550573996574102775e+00
3050 5.626420000000000243e+01 2.994180761410372593e+00
3051 5.584479999999999933e+01 2.934269004709690432e+00
3052 5.679679999999999751e+01 3.176780551438830091e+00
3053 5.537219999999999942e+01 2.725725230466196081e+00
3054 5.474199999999999733e+01 2.313897992565792094e+00
3055 5.623940000000000339e+01 2.459923179288328488e+00
3056 5.659519999999999840e+01 2.921932037539544780e+00
3057 5.645539999999999736e+01 3.346153129789490421e+00
3058 5.739460000000000406e+01 2.956694513810989022e+00
3059 5.861720000000000397e+01 1.760458313053733681e+00
3060 6.057040000000000646e+01 2.608442456332898285e+00
3061 5.965480000000000160e+01 2.524427989069999434e+00
3062 5.912480000000000757e+01 1.550377538536985345e+00
3063 5.918640000000000612e+01 2.362434432529292305e+00
3064 5.993859999999999388e+01 2.243464438764295910e+00
3065 5.679159999999999542e+01 1.749584673000996293e+00
3066 5.708800000000000097e+01 1.804236636364532353e+00
3067 5.911139999999998906e+01 2.961745844599094291e+00
3068 5.799819999999999709e+01 2.488098879064092550e+00
3069 5.994600000000000506e+01 2.997273454324780761e+00
3070 5.907180000000001030e+01 2.643208526015305093e+00
3071 5.900499999999999545e+01 2.190191352370836952e+00
3072 6.002120000000000033e+01 2.050296435152730634e+00
3073 6.123299999999998988e+01 2.189231883560988745e+00
3074 6.013600000000000279e+01 2.344023549369756765e+00
3075 5.766400000000000858e+01 2.533069410813685529e+00
3076 5.811420000000000385e+01 2.510190039020949282e+00
3077 5.847319999999999851e+01 2.894367832878189883e+00
3078 6.002840000000001197e+01 3.144380315419875060e+00
3079 5.777079999999999416e+01 2.857059458954257281e+00
3080 6.081820000000000448e+01 3.059962188001674743e+00
3081 5.867640000000000100e+01 2.925268460842525009e+00
3082 5.834320000000000306e+01 2.265941877454052289e+00
3083 5.963660000000000139e+01 2.455555327823014888e+00
3084 5.824719999999999942e+01 1.759042907947387047e+00
3085 6.116599999999999682e+01 1.339369433726184555e+00
3086 5.826440000000000197e+01 1.897610741959477876e+00
3087 5.866319999999999624e+01 1.829261149207515258e+00
3088 5.976140000000000185e+01 2.173903136756557331e+00
3089 5.945799999999999130e+01 1.934266806828881302e+00
3090 5.898720000000000852e+01 2.052901330312784101e+00
3091 5.774740000000000606e+01 2.233399285394351175e+00
3092 6.083800000000000097e+01 1.271210855837851428e+00
3093 6.087579999999999103e+01 1.728476008511544038e+00
3094 6.032540000000000191e+01 2.059482548602925789e+00
3095 6.169579999999999842e+01 2.520302210450166669e+00
3096 6.087120000000000175e+01 1.914976311080635485e+00
3097 6.093099999999999739e+01 2.087297123075676719e+00
3098 6.124819999999999709e+01 2.406352848607202777e+00
3099 6.151839999999999975e+01 2.429895875958473894e+00
3100 5.923619999999999663e+01 2.828010726995213275e+00
3101 5.978079999999999927e+01 2.724135376959082588e+00
3102 5.943619999999999948e+01 2.474383954037851829e+00
3103 5.812060000000000315e+01 2.143405861707016857e+00
3104 6.001919999999999789e+01 2.123377034819770692e+00
3105 5.993740000000000379e+01 1.610461464301459866e+00
3106 5.793479999999999563e+01 2.523404516124990504e+00
3107 6.071840000000000970e+01 2.463503336307868885e+00
3108 5.907559999999999434e+01 1.448494711070771768e+00
3109 5.711440000000000339e+01 1.234604603911713339e+00
3110 5.713500000000000512e+01 1.537711104206508361e+00
3111 5.723420000000000840e+01 1.708802092695347552e+00
3112 5.727959999999999496e+01 1.531440043880268886e+00
3113 5.904780000000000939e+01 1.362598294436037749e+00
3114 5.710800000000000409e+01 1.606281270512732950e+00
3115 5.664459999999998985e+01 1.926681657150448812e+00
3116 5.802599999999999625e+01 1.915126815644332181e+00
3117 5.806019999999999470e+01 1.429630592845578807e+00
3118 5.763340000000000884e+01 1.518498642738939530e+00
3119 5.927420000000000755e+01 1.857909328250439751e+00
3120 5.818120000000000402e+01 2.182007706677497882e+00
3121 5.861899999999999267e+01 1.499341508796444566e+00
3122 5.881539999999999679e+01 1.574328850018318793e+00
3123 5.932080000000000553e+01 1.950909888231642464e+00
3124 5.940080000000000382e+01 2.536207426848205326e+00
3125 5.865439999999999543e+01 1.945351456164154502e+00
3126 5.809519999999999840e+01 2.115236939919498571e+00
3127 5.881779999999999831e+01 1.552868993830453181e+00
3128 5.921259999999999479e+01 1.501125034099424438e+00
3129 6.014600000000000080e+01 1.963789174020470485e+00
3130 6.008039999999999736e+01 1.565598584567577500e+00
3131 5.887359999999999616e+01 1.616762186593934780e+00
3132 5.710999999999999943e+01 8.880001351351243244e-01
3133 5.878999999999999915e+01 2.279486556222694027e+00
3134 5.843640000000000612e+01 1.979030198860037837e+00
3135 6.069140000000000157e+01 1.403482770824067138e+00
3136 6.092800000000001148e+01 1.579269172750484396e+00
3137 6.030840000000000600e+01 1.845930152524738244e+00
3138 6.143000000000000682e+01 1.476593837180691926e+00
3139 6.099980000000000757e+01 1.633361598666995151e+00
3140 6.216419999999999391e+01 1.774308324953697724e+00
3141 6.250719999999999743e+01 1.783841369629038054e+00
3142 6.253260000000000218e+01 1.915014372792015473e+00
3143 6.198499999999999943e+01 1.651579777061950249e+00
3144 5.997639999999999816e+01 1.998727687305100753e+00
3145 5.956179999999999097e+01 1.099911938293243630e+00
3146 5.957280000000000797e+01 2.375890155710065788e+00
3147 5.864900000000000091e+01 2.697306389715487196e+00
3148 5.809759999999999991e+01 2.123997789076061515e+00
3149 5.808959999999999724e+01 1.899604666239794293e+00
3150 5.625460000000000349e+01 2.877772382937886064e+00
3151 5.814239999999999498e+01 2.548024138033232688e+00
3152 5.923240000000000549e+01 2.134864016278320786e+00
3153 5.958759999999999479e+01 2.666932224110690974e+00
3154 6.040180000000000149e+01 2.193033285657104425e+00
3155 6.098899999999999721e+01 1.954670529782449373e+00
3156 5.853199999999999648e+01 2.496188903108096380e+00
3157 5.909759999999999991e+01 2.973577516729638326e+00
3158 6.045399999999999352e+01 3.112529286609203361e+00
3159 6.224579999999999558e+01 3.212230569557546822e+00
3160 5.952380000000000848e+01 1.613853931432457145e+00
3161 5.976760000000000161e+01 2.984923524648495974e+00
3162 6.039079999999999870e+01 1.822332097066833301e+00
3163 6.157360000000001321e+01 1.820115987512884059e+00
3164 6.190880000000000649e+01 2.216615697860140344e+00
3165 6.024500000000000455e+01 2.301702083241877972e+00
3166 5.951960000000000406e+01 3.096446616365280846e+00
3167 6.077499999999999858e+01 3.633556791905143246e+00
3168 5.960040000000000049e+01 2.650730414055717521e+00
3169 6.044499999999999318e+01 2.670755653368536375e+00
3170 5.914139999999999731e+01 2.447618623887308331e+00
3171 5.918439999999999657e+01 2.687417430917645955e+00
3172 5.743300000000000693e+01 2.760244525399878857e+00
3173 5.808000000000000540e+01 1.671793838964601209e+00
3174 5.809759999999999991e+01 2.738374972132194607e+00
3175 5.678060000000000684e+01 3.423143918680604081e+00
3176 5.737879999999999825e+01 2.374821364229317666e+00
3177 5.798700000000000188e+01 1.366255261655010322e+00
3178 5.679959999999999809e+01 2.065416618505816260e+00
3179 5.803459999999999752e+01 2.621892699558851625e+00
3180 5.663160000000000593e+01 2.563680083005677179e+00
3181 5.682760000000000389e+01 2.363852949741163556e+00
3182 5.960740000000000549e+01 2.004919920595333860e+00
3183 5.835760000000000502e+01 3.039165814495811802e+00
3184 5.933500000000000085e+01 2.334327089334312433e+00
3185 5.813840000000000430e+01 2.602043559973582720e+00
3186 5.845980000000000842e+01 3.168098197973034935e+00
3187 5.843479999999999563e+01 3.767603847540236917e+00
3188 5.835199999999999676e+01 2.414094480338330850e+00
3189 5.592659999999999343e+01 2.749239452648677418e+00
3190 5.985580000000000211e+01 2.887406897546656026e+00
3191 5.936019999999999897e+01 2.969278072528742651e+00
3192 6.027899999999999636e+01 2.216689315172516217e+00
3193 5.995979999999999421e+01 1.919532326375359199e+00
3194 6.147340000000000515e+01 1.799857585477250721e+00
3195 5.931319999999999482e+01 3.343466481363316589e+00
3196 6.006199999999999761e+01 2.589330415377689487e+00
3197 5.902159999999999940e+01 3.485216097747742214e+00
3198 5.914300000000000779e+01 2.641477359357826682e+00
3199 5.945979999999999421e+01 2.775995668584517961e+00
3200 6.100339999999999918e+01 2.576665870461283259e+00
3201 6.030420000000000158e+01 2.789158602876502080e+00
3202 5.886800000000000921e+01 2.956708183098224474e+00
3203 5.972780000000000200e+01 3.006625183158021297e+00
3204 5.993159999999998888e+01 3.227937949837325515e+00
3205 6.128900000000000858e+01 3.674874321660537291e+00
3206 6.069020000000000437e+01 3.275581492193408994e+00
3207 6.065919999999999845e+01 2.164745516683195703e+00
3208 6.177120000000000033e+01 3.488381531885524911e+00
3209 6.051000000000000512e+01 2.567836069534035204e+00
3210 6.021300000000000097e+01 2.252269468780323525e+00
3211 6.160280000000000200e+01 2.874635467672379097e+00
3212 6.178040000000000731e+01 2.235576464359919857e+00
3213 6.160620000000000118e+01 1.544078298532816973e+00
3214 6.000980000000000558e+01 1.631672722086140892e+00
3215 5.964560000000000173e+01 1.084516430488722927e+00
3216 5.845279999999998921e+01 2.065031242378670306e+00
3217 5.954480000000000928e+01 2.503624163487803145e+00
3218 5.895600000000000307e+01 1.404032221852475004e+00
3219 5.990399999999999636e+01 1.130075395714816855e+00
3220 5.946200000000000330e+01 1.762915358149675926e+00
3221 5.798540000000000560e+01 2.155723240121515172e+00
3222 5.874159999999999116e+01 1.619170271466221944e+00
3223 6.050219999999999487e+01 2.346259566203193536e+00
3224 6.157100000000000506e+01 2.069091452787913621e+00
3225 6.171519999999999584e+01 1.846811617897180069e+00
3226 5.796599999999999397e+01 1.640848244049400328e+00
3227 6.011420000000000385e+01 1.246766358224346893e+00
3228 5.830159999999999343e+01 1.148002459927678354e+00
3229 5.816580000000000439e+01 1.060355615819522423e+00
3230 5.934140000000000015e+01 1.102185087904931304e+00
3231 5.831239999999998957e+01 1.360714888578793413e+00
3232 5.909380000000000166e+01 7.012984756863513969e-01
3233 5.924179999999999779e+01 1.570911312582604635e+00
3234 5.926160000000000139e+01 1.509465351705696623e+00
3235 5.976659999999999684e+01 1.522840545822181646e+00
3236 5.897760000000000957e+01 1.846291430950162793e+00
3237 6.020159999999999911e+01 2.128254281799991432e+00
3238 5.775520000000000209e+01 1.956207952135967876e+00
3239 5.798359999999998848e+01 1.079261881102079546e+00
3240 6.045380000000000109e+01 1.635401587378464860e+00
3241 6.108379999999999654e+01 1.715106699887793074e+00
3242 5.923040000000001015e+01 1.295766540700908687e+00
3243 5.931580000000000297e+01 1.039750562394654798e+00
3244 5.889560000000000173e+01 9.821010375720007346e-01
3245 5.805519999999999925e+01 1.183667568196408393e+00
3246 5.864180000000000348e+01 1.347153841251992779e+00
3247 5.739640000000000697e+01 1.955083253470296878e+00
3248 6.005939999999999657e+01 1.873330202607110362e+00
3249 5.872920000000000584e+01 2.196878720366693294e+00
3250 5.737300000000000466e+01 2.020712943492964708e+00
3251 5.939700000000000557e+01 1.674069317561252435e+00
3252 5.926020000000001176e+01 1.650510621595631999e+00
3253 5.844279999999999831e+01 1.295462061196698267e+00
3254 5.898940000000000339e+01 1.270755101504613238e+00
3255 5.801759999999999451e+01 1.375316242905608721e+00
3256 5.888519999999999754e+01 1.261109746215610006e+00
3257 5.745320000000000249e+01 2.161896600672659208e+00
3258 5.689079999999999870e+01 1.693587609779901415e+00
3259 5.750879999999999370e+01 1.823838510395039636e+00
3260 5.756220000000000425e+01 1.801361738241378685e+00
3261 5.704639999999999134e+01 1.722279155073300094e+00
3262 5.759600000000000364e+01 2.426703855026402401e+00
3263 5.659679999999999467e+01 9.170290900511275378e-01
3264 5.833060000000000400e+01 1.784862069740964730e+00
3265 5.770380000000000109e+01 8.821926955036518692e-01
3266 5.705280000000000484e+01 2.379270802577965860e+00
3267 5.766060000000000230e+01 1.449721645006377901e+00
3268 5.864479999999999649e+01 1.477759152230159412e+00
3269 5.613260000000000360e+01 2.091323611495838897e+00
3270 5.395000000000000284e+01 2.506540659953475192e+00
3271 5.619980000000000331e+01 2.017027742000590873e+00
3272 5.446099999999999852e+01 1.893698307545317983e+00
3273 5.486959999999999127e+01 1.659824390711258868e+00
3274 5.435760000000000502e+01 1.720602559570338030e+00
3275 5.540180000000000149e+01 2.237219406316689696e+00
3276 5.649980000000000757e+01 1.419598884192291077e+00
3277 5.611839999999999407e+01 1.131650992134942690e+00
3278 5.659919999999999618e+01 1.548608882836463696e+00
3279 5.763300000000000267e+01 1.716890724536654922e+00
3280 5.559700000000000131e+01 1.340021522215222305e+00
3281 5.607580000000000098e+01 1.716174196286612164e+00
3282 5.563899999999999579e+01 1.336176245859804101e+00
3283 5.621559999999999491e+01 1.607919117368780348e+00
3284 5.298340000000000316e+01 1.453762335459273025e+00
3285 5.568220000000000169e+01 2.296301781560951216e+00
3286 5.762380000000000280e+01 2.452126479609075371e+00
3287 5.921340000000000003e+01 1.713201975249853515e+00
3288 5.634599999999998943e+01 1.982988875410045759e+00
3289 5.562559999999999860e+01 2.056972583191133186e+00
3290 5.552619999999999578e+01 2.518382900196076246e+00
3291 5.530459999999999354e+01 1.205698821430957191e+00
3292 5.572540000000000049e+01 8.757570713388507233e-01
3293 5.687199999999999989e+01 1.367603480545439121e+00
3294 5.515080000000000382e+01 1.584138185891621919e+00
3295 5.708460000000000178e+01 1.421274205774522237e+00
3296 5.614099999999999824e+01 1.393676576541344136e+00
3297 5.588799999999999812e+01 2.175030059562396367e+00
3298 5.697259999999999991e+01 1.893799579681018752e+00
3299 5.445399999999999352e+01 1.904661586739228918e+00
3300 5.574339999999999407e+01 2.038301226021316026e+00
3301 5.384560000000000457e+01 2.540779779516517678e+00
3302 5.383520000000000039e+01 1.506478978280147984e+00
3303 5.488020000000000209e+01 2.056961495021236264e+00
3304 5.650140000000000384e+01 1.904152149383026460e+00
3305 5.674339999999999407e+01 2.305980201129227414e+00
3306 5.549980000000000757e+01 1.991158766145983749e+00
3307 5.575339999999999918e+01 1.966349991227400951e+00
3308 5.777719999999999345e+01 1.835700158522628023e+00
3309 5.809759999999999991e+01 1.494722946903539462e+00
3310 5.679000000000000625e+01 1.773309471017396666e+00
3311 5.953999999999999915e+01 1.809743385123979253e+00
3312 5.642860000000000298e+01 1.080273839357410948e+00
3313 5.796280000000000143e+01 2.284454567725084040e+00
3314 5.734140000000000015e+01 1.739703068917222817e+00
3315 5.862940000000001106e+01 1.851656568589327145e+00
3316 5.457359999999999900e+01 2.666998486688734182e+00
3317 5.570599999999999596e+01 2.233266504472764868e+00
3318 5.394360000000000355e+01 1.971376445025149637e+00
3319 5.428379999999999939e+01 1.928770207152733507e+00
3320 5.418519999999999470e+01 1.997321474375119088e+00
3321 5.531300000000000239e+01 2.869441659974985903e+00
3322 5.497879999999999967e+01 1.819938974801077913e+00
3323 5.506779999999999831e+01 2.715871593429997954e+00
3324 5.511399999999999721e+01 1.739361354060737330e+00
3325 5.556220000000000425e+01 1.381639298804141713e+00
3326 5.619239999999999924e+01 1.430455720391232255e+00
3327 5.504480000000000928e+01 1.005278763328858682e+00
3328 5.346300000000000097e+01 2.381822747393264716e+00
3329 5.381499999999999773e+01 1.812211577051642264e+00
3330 5.296959999999999980e+01 1.547553594548505052e+00
3331 5.358820000000000761e+01 1.876592729390157643e+00
3332 5.493260000000000076e+01 1.790902087775877893e+00
3333 5.476879999999999882e+01 2.259292657448343622e+00
3334 5.357899999999999352e+01 2.314845256167244791e+00
3335 5.314819999999999567e+01 2.554614231542602365e+00
3336 5.255120000000000857e+01 3.097738548037906714e+00
3337 5.272119999999999607e+01 3.222179006821316527e+00
3338 5.291680000000000916e+01 2.373014140707972786e+00
3339 5.234120000000000061e+01 1.923015286470702856e+00
3340 5.249940000000000140e+01 2.208938416525005888e+00
3341 5.274800000000000466e+01 2.294985873594867609e+00
3342 5.158500000000000085e+01 2.178791279586000051e+00
3343 5.220819999999999794e+01 1.749749271181445742e+00
3344 5.097699999999999676e+01 1.929925366432598377e+00
3345 5.157759999999999678e+01 1.434743533876350563e+00
3346 5.208180000000000121e+01 1.496933142127596206e+00
3347 5.208419999999999561e+01 2.336672256008531789e+00
3348 5.309919999999999618e+01 1.500421498113113872e+00
3349 5.587740000000000151e+01 1.575658582307728262e+00
3350 5.676399999999999579e+01 1.832134340052606225e+00
3351 5.581140000000000612e+01 1.682115586991571821e+00
3352 5.594320000000000448e+01 2.932416360614570561e+00
3353 5.649179999999999779e+01 2.027700557774741341e+00
3354 5.660719999999999885e+01 2.590087417829753935e+00
3355 5.657339999999999236e+01 2.582672857332108052e+00
3356 5.626919999999999789e+01 3.130970397815986406e+00
3357 5.823940000000000339e+01 2.507311382337663375e+00
3358 5.800879999999999370e+01 3.699212850323700064e+00
3359 5.718959999999999866e+01 3.236694494078795614e+00
3360 5.864039999999999964e+01 1.947596356537976137e+00
3361 5.714480000000001070e+01 1.789430219930355559e+00
3362 5.737780000000000058e+01 2.141702675909987086e+00
3363 5.708999999999999631e+01 2.081616929216324241e+00
3364 5.714579999999999416e+01 3.098334938640430192e+00
3365 5.803820000000000334e+01 3.322739561265673824e+00
3366 5.581719999999999970e+01 3.194538995222942379e+00
3367 5.750339999999999918e+01 3.212380881526969656e+00
3368 5.635960000000000036e+01 2.495365425744294985e+00
3369 5.706000000000000227e+01 3.359191045475086845e+00
3370 5.592040000000000788e+01 4.262299206766225979e+00
3371 5.673900000000001143e+01 4.687797461495109452e+00
3372 5.667640000000000100e+01 3.641994844587235658e+00
3373 5.651960000000000406e+01 3.065591944143903014e+00
3374 5.606560000000000343e+01 3.056231308000100455e+00
3375 5.430399999999999494e+01 2.488177726771140463e+00
3376 5.685879999999999512e+01 2.741499405799679323e+00
3377 5.609939999999998861e+01 2.532495679759394935e+00
3378 5.525280000000000058e+01 2.359830865125718713e+00
3379 5.353279999999999461e+01 2.290558995529258013e+00
3380 5.608920000000000528e+01 2.856738663581253057e+00
3381 5.610439999999999827e+01 2.648883728667605908e+00
3382 5.575979999999999848e+01 2.945377387025303051e+00
3383 5.717640000000000100e+01 2.934677789468546294e+00
3384 5.610299999999999443e+01 2.453808941217713979e+00
3385 5.643419999999999703e+01 2.875980784358616038e+00
3386 5.352360000000000184e+01 4.002858074925963905e+00
3387 5.680260000000000531e+01 3.636209219503189871e+00
3388 5.518100000000000449e+01 3.735501968946075113e+00
3389 5.476579999999999870e+01 3.249079751560432161e+00
3390 5.478220000000000312e+01 3.824422815537004805e+00
3391 5.500119999999999720e+01 2.631447790095785777e+00
3392 5.514840000000000231e+01 2.466389776170830217e+00
3393 5.575259999999999394e+01 2.561951531157449669e+00
3394 5.422119999999999607e+01 2.601219304864547333e+00
3395 5.576900000000000546e+01 2.702386397242260152e+00
3396 5.517719999999999203e+01 2.406242205597766137e+00
3397 5.689900000000000091e+01 2.625535952905615922e+00
3398 5.697639999999999816e+01 2.373083506326736369e+00
3399 5.536919999999999931e+01 3.187442289987381550e+00
3400 5.546580000000000155e+01 3.303727874992127056e+00
3401 5.722960000000000491e+01 2.002032858871201970e+00
3402 5.766639999999999588e+01 3.110714716588455442e+00
3403 5.716639999999999588e+01 3.264269089398114776e+00
3404 5.710739999999999839e+01 2.325328993497479679e+00
3405 5.565119999999999578e+01 2.185292610155445292e+00
3406 5.540220000000000766e+01 2.265685757557742264e+00
3407 5.594720000000000937e+01 1.880838651240451131e+00
3408 5.653959999999999297e+01 2.002372644639353716e+00
3409 5.722200000000000131e+01 2.829158475589516275e+00
3410 5.449979999999999336e+01 1.643951249885470256e+00
3411 5.745159999999999911e+01 2.630597416557690860e+00
3412 5.494979999999999620e+01 3.042156569277786993e+00
3413 5.586299999999999955e+01 2.117368782238937985e+00
3414 5.571799999999999642e+01 2.687036404665928302e+00
3415 5.724940000000000140e+01 2.660180408919664341e+00
3416 5.868419999999999703e+01 2.155723941510136576e+00
3417 5.791320000000000334e+01 2.223187286757460690e+00
3418 5.601100000000000279e+01 1.605249936925710497e+00
3419 5.670340000000000202e+01 2.016133777307448582e+00
3420 5.593779999999999575e+01 2.020706953518990545e+00
3421 5.659399999999999409e+01 2.083745992197705288e+00
3422 5.735299999999999443e+01 1.574484093282621622e+00
3423 5.441299999999999670e+01 2.989342737124667249e+00
3424 5.677219999999999800e+01 2.218765195328247675e+00
3425 5.576219999999999288e+01 2.565323081407095973e+00
3426 5.662939999999999685e+01 3.157043320577024303e+00
3427 5.596540000000000248e+01 3.126201434328889306e+00
3428 5.526620000000000488e+01 1.615904413014581653e+00
3429 5.700760000000000360e+01 2.984629030214643652e+00
3430 5.727400000000000091e+01 3.274329696288996949e+00
3431 5.714159999999999684e+01 2.240025903421654085e+00
3432 5.841440000000000055e+01 2.230708812911267991e+00
3433 5.880080000000000240e+01 2.113248729326484998e+00
3434 5.867739999999999867e+01 1.963702026275880419e+00
3435 5.650760000000000360e+01 2.223416427032956388e+00
3436 5.706900000000000261e+01 2.417903273499584227e+00
3437 5.682100000000000506e+01 2.749452643709288768e+00
3438 5.785340000000000060e+01 2.906666855351675238e+00
3439 5.744340000000001112e+01 2.784953624030390706e+00
3440 5.809440000000000737e+01 2.186828948043261889e+00
3441 5.571939999999999316e+01 2.718342709814198788e+00
3442 5.676420000000000243e+01 3.642168929635197561e+00
3443 5.654299999999999216e+01 2.618069395566129831e+00
3444 5.639320000000000022e+01 2.380337008072596738e+00
3445 5.557559999999999434e+01 2.606535886574362415e+00
3446 5.593640000000000612e+01 3.314546142083407698e+00
3447 5.598659999999999570e+01 2.481078484852906829e+00
3448 5.565399999999999636e+01 2.461101753280428017e+00
3449 5.590499999999999403e+01 2.353559398018244764e+00
3450 5.687759999999999394e+01 1.601630234479856085e+00
3451 5.649139999999999873e+01 1.890781099969004897e+00
3452 5.542960000000000775e+01 2.851677942545405298e+00
3453 5.549519999999999698e+01 2.285682242132531350e+00
3454 5.367680000000000007e+01 2.609038465028830966e+00
3455 5.228040000000000020e+01 2.211782423295744593e+00
3456 5.294559999999999889e+01 2.115766728162630006e+00
3457 5.392399999999999949e+01 2.253823222881510713e+00
3458 5.349040000000000106e+01 2.344916401068490419e+00
3459 5.433359999999998990e+01 2.182350560290440722e+00
3460 5.398600000000000421e+01 3.364486385765292020e+00
3461 5.449660000000000082e+01 2.460966145236458402e+00
3462 5.522920000000000584e+01 3.912861821224971060e+00
3463 5.496040000000000703e+01 3.786502603722860183e+00
3464 5.626420000000000243e+01 2.303275674338614465e+00
3465 5.714520000000000266e+01 2.579954424403656521e+00
3466 5.719420000000000215e+01 2.915053555597221902e+00
3467 5.587120000000000175e+01 2.727185089428291853e+00
3468 5.604999999999999716e+01 2.159554528137689999e+00
3469 5.545479999999999876e+01 1.771939940291431759e+00
3470 5.438920000000000243e+01 2.889355615357861229e+00
3471 5.431740000000000634e+01 2.731902759616454013e+00
3472 5.491100000000000136e+01 2.911943337360808570e+00
3473 5.406359999999999388e+01 2.640522033235094046e+00
3474 5.414320000000000022e+01 2.732533936111316120e+00
3475 5.221599999999999397e+01 2.380697998486998479e+00
3476 5.546159999999999712e+01 2.383543674447774929e+00
3477 5.470019999999999527e+01 2.438121480156392629e+00
3478 5.412899999999999778e+01 3.320017987903076673e+00
3479 5.650160000000001048e+01 2.801932770071401180e+00
3480 5.665619999999999123e+01 2.838957588975220325e+00
3481 5.634480000000000643e+01 2.303422625572649984e+00
3482 5.647740000000000293e+01 2.546817945594070931e+00
3483 5.476799999999999358e+01 2.862452612708200839e+00
3484 5.704719999999999658e+01 2.957175806745347746e+00
3485 5.619659999999998945e+01 2.919595130835779706e+00
3486 5.716879999999999740e+01 3.644940936695683309e+00
3487 5.776119999999999521e+01 3.311285881949790788e+00
3488 5.674579999999999558e+01 3.287064689354318947e+00
3489 5.653920000000000812e+01 2.419576415821579563e+00
3490 5.624460000000000548e+01 2.856704095281832334e+00
3491 5.579439999999999600e+01 2.826587194480298493e+00
3492 5.569199999999999307e+01 2.842419068328946530e+00
3493 5.808620000000000516e+01 2.232779817178577098e+00
3494 5.616539999999999822e+01 3.220532832933083789e+00
3495 5.612080000000000979e+01 2.973226535600677067e+00
3496 5.381840000000001112e+01 2.695633129340860190e+00
3497 5.159919999999999618e+01 3.090924785885285964e+00
3498 5.579599999999999227e+01 2.135626053409163116e+00
3499 5.400399999999999778e+01 2.139070452322691551e+00
3500 5.528640000000000043e+01 1.446377173492447321e+00
3501 5.611260000000000758e+01 1.688990339818436937e+00
3502 5.560979999999999279e+01 1.828168556780255249e+00
3503 5.383220000000000027e+01 2.242013352324200071e+00
3504 5.425540000000000873e+01 2.049147405141952483e+00
3505 5.469880000000000564e+01 2.340133456023394398e+00
3506 5.397520000000000806e+01 1.929712463555127933e+00
3507 5.277240000000000464e+01 1.836038030107220109e+00
3508 5.566580000000000439e+01 2.003823213759137190e+00
3509 5.555119999999999436e+01 2.008370850216663062e+00
3510 5.590720000000000312e+01 2.403958325761908821e+00
3511 5.492739999999999867e+01 2.205312233675766453e+00
3512 5.895420000000000016e+01 2.092628460095101062e+00
3513 5.786939999999999884e+01 1.712731119586492268e+00
3514 5.656800000000000495e+01 1.783939460856225123e+00
3515 5.834539999999999793e+01 1.912125970745650161e+00
3516 5.794739999999999469e+01 1.656366495676605988e+00
3517 5.995680000000000121e+01 1.610693127817957926e+00
3518 5.841420000000000812e+01 2.483447658397495150e+00
3519 5.774519999999999698e+01 2.062778851937355995e+00
3520 5.697939999999999827e+01 2.067392978608566079e+00
3521 5.550959999999999894e+01 2.180447671465655546e+00
3522 5.598659999999999570e+01 1.059930397714868855e+00
3523 5.708759999999999479e+01 2.401654706239013226e+00
3524 5.550640000000000640e+01 2.865711033583112410e+00
3525 5.659619999999999607e+01 1.920039132934534765e+00
3526 5.514979999999999194e+01 2.108238760672044965e+00
3527 5.874460000000000548e+01 3.045107900879704399e+00
3528 5.574099999999999966e+01 2.125298604902379207e+00
3529 5.625739999999999696e+01 2.469791417913667075e+00
3530 5.566580000000000439e+01 1.588680645063696106e+00
3531 5.750379999999999825e+01 1.834546950066965110e+00
3532 5.600959999999999894e+01 2.156537087091246807e+00
3533 5.701539999999999964e+01 1.824216842373735270e+00
3534 5.722200000000000131e+01 1.723812124333739426e+00
3535 5.872319999999999851e+01 2.882286014954102971e+00
3536 5.884539999999999793e+01 3.083749984677746525e+00
3537 5.834099999999999397e+01 3.136197736112950274e+00
3538 5.687800000000000011e+01 2.050878504446326023e+00
3539 5.606000000000000227e+01 2.484503217949213472e+00
3540 5.831099999999999284e+01 2.109557432259192122e+00
3541 5.694819999999999993e+01 2.672270157001345847e+00
3542 5.700679999999999836e+01 2.033693888469942923e+00
3543 5.722820000000000107e+01 2.438747176728247368e+00
3544 5.841580000000000439e+01 1.411011535034352171e+00
3545 5.944480000000000075e+01 2.615050108888929525e+00
3546 5.850320000000000675e+01 1.894805138266202116e+00
3547 5.796760000000000446e+01 1.496972186782373315e+00
3548 5.637879999999999825e+01 1.870346821314164520e+00
3549 5.742580000000000240e+01 1.200083977061605411e+00
3550 5.607260000000000133e+01 2.102616305463267388e+00
3551 5.645720000000000027e+01 2.643950640991620027e+00
3552 5.695979999999999421e+01 2.464635362888393022e+00
3553 5.842940000000000111e+01 2.113733334174393352e+00
3554 5.958360000000000412e+01 2.490954075851258498e+00
3555 5.554200000000000870e+01 3.177901282293079444e+00
3556 5.485400000000000631e+01 3.274766739784683356e+00
3557 5.478100000000000591e+01 3.117963322426997586e+00
3558 5.557459999999999667e+01 2.934692605367724028e+00
3559 5.593400000000000460e+01 4.136102058702129547e+00
3560 5.627900000000001057e+01 3.550346214103632825e+00
3561 5.662519999999999243e+01 2.986644972540259069e+00
3562 5.738100000000000733e+01 3.225245479029463347e+00
3563 5.473619999999999663e+01 2.447449241966011879e+00
3564 5.497859999999999303e+01 4.122270787806158410e+00
3565 5.586820000000000164e+01 3.649804503257673360e+00
3566 5.637820000000000675e+01 3.572271785852805248e+00
3567 5.200679999999999836e+01 2.634688389923939500e+00
3568 5.478299999999999415e+01 3.301636890998159934e+00
3569 5.558999999999999631e+01 2.960403404943318773e+00
3570 5.448659999999999570e+01 3.004529868049242491e+00
3571 5.243920000000000670e+01 2.522577402578561667e+00
3572 5.189399999999999125e+01 1.937850025156745204e+00
3573 5.413960000000000861e+01 2.835474402635296265e+00
3574 5.328660000000000707e+01 2.503551103532739575e+00
3575 5.383740000000000236e+01 3.312951392338861822e+00
3576 5.372939999999999827e+01 2.219420007118976912e+00
3577 5.322220000000000084e+01 3.574035639441778045e+00
3578 5.294859999999999900e+01 3.147677703958903894e+00
3579 5.438020000000000209e+01 3.873705857702672617e+00
3580 5.267819999999998970e+01 3.605460196979020537e+00
3581 5.510520000000000351e+01 3.342604127323486107e+00
3582 5.359080000000000155e+01 3.596676125535908319e+00
3583 5.195720000000000027e+01 3.438689220037192129e+00
3584 5.299179999999999779e+01 4.057369693779454778e+00
3585 5.308540000000000703e+01 3.746229919265499309e+00
3586 5.348679999999999524e+01 2.407188590866947031e+00
3587 5.454399999999999693e+01 2.444279018442860441e+00
3588 5.404120000000000346e+01 2.515368655286934985e+00
3589 5.610320000000000107e+01 3.258555292150188354e+00
3590 5.567839999999999634e+01 3.055969287803789847e+00
3591 5.406379999999999342e+01 2.002653707459179699e+00
3592 5.565700000000000358e+01 2.778725391254054156e+00
3593 5.591440000000000055e+01 2.121471274375403837e+00
3594 5.411119999999999663e+01 2.488530255391724122e+00
3595 5.578659999999999997e+01 2.765619635452424063e+00
3596 5.540540000000000020e+01 2.952635996529203055e+00
3597 5.241479999999999961e+01 2.559903082540430308e+00
3598 5.337300000000000466e+01 2.651247419612134060e+00
3599 5.365980000000000416e+01 2.831968578921736146e+00
3600 5.270940000000000225e+01 2.656447516515243468e+00
3601 5.415820000000000078e+01 2.542968759540706003e+00
3602 5.185000000000000142e+01 3.206365593627775734e+00
3603 5.405259999999999820e+01 2.937302280665031962e+00
3604 5.134759999999999991e+01 2.262032335754729839e+00
3605 5.354039999999999822e+01 1.792987709941147090e+00
3606 5.360920000000000130e+01 1.509963453862377181e+00
3607 5.329799999999998761e+01 2.510357759364191033e+00
3608 5.473999999999999488e+01 3.437928236598315035e+00
3609 5.342100000000000648e+01 3.888895647867142813e+00
3610 5.378480000000000416e+01 2.592384962153576389e+00
3611 5.532559999999999434e+01 2.902634838900684411e+00
3612 5.654420000000000357e+01 3.681841608760485052e+00
3613 5.398559999999999803e+01 3.195226684916110838e+00
3614 5.698120000000000118e+01 3.058224575141596180e+00
3615 5.741240000000000521e+01 2.331955961848335868e+00
3616 5.690180000000000149e+01 2.848596881273305126e+00
3617 5.698199999999999221e+01 3.644366820176036192e+00
3618 5.717940000000000111e+01 3.862701599657938800e+00
3619 5.588620000000000942e+01 2.268842866308727668e+00
3620 5.628880000000000194e+01 3.525910167885732527e+00
3621 5.796759999999999025e+01 3.151393464485196194e+00
3622 5.818880000000000052e+01 3.277840342664662732e+00
3623 5.721779999999999688e+01 3.517381701209012057e+00
3624 5.625400000000000489e+01 2.174736820859020536e+00
3625 5.629080000000000439e+01 2.580381063331538272e+00
3626 5.656359999999999388e+01 3.872873626649854906e+00
3627 5.711940000000000595e+01 3.317945009791452016e+00
3628 5.538739999999999952e+01 3.220801100347551849e+00
3629 5.584639999999999560e+01 3.091894870140315277e+00
3630 5.534179999999999922e+01 2.654069801644260096e+00
3631 5.549559999999998894e+01 3.071617301683267076e+00
3632 5.511399999999999721e+01 3.753055405932610888e+00
3633 5.623080000000000211e+01 2.894981262806374911e+00
3634 5.570000000000000284e+01 3.322430375493216737e+00
3635 5.683399999999998897e+01 2.964305260933833619e+00
3636 5.645800000000000551e+01 2.327198573392480707e+00
3637 5.654740000000000322e+01 3.005919554479127953e+00
3638 5.531019999999999470e+01 2.427906100325957439e+00
3639 5.663240000000000407e+01 2.972327163688412099e+00
3640 5.521939999999999316e+01 3.538480652483491529e+00
3641 5.668079999999999785e+01 3.671568519311604106e+00
3642 5.789659999999999940e+01 3.924019751224502084e+00
3643 5.689379999999999882e+01 3.356544763890391803e+00
3644 5.630620000000000402e+01 3.063712824662260470e+00
3645 5.765919999999999845e+01 3.307363111604165962e+00
3646 5.664800000000000324e+01 3.654765327623650251e+00
3647 5.637240000000000606e+01 2.150546676545292080e+00
3648 5.697280000000000655e+01 2.175929528270619251e+00
3649 5.604000000000000625e+01 2.191584723436445170e+00
3650 5.426360000000001094e+01 2.379740399287283203e+00
3651 5.513320000000000221e+01 2.396464652774999315e+00
3652 5.332140000000000413e+01 3.346170212048395598e+00
3653 5.282540000000000191e+01 2.304382478669719347e+00
3654 5.407359999999999900e+01 2.382402276694681742e+00
3655 5.483079999999999643e+01 2.093777264180695763e+00
3656 5.473099999999999454e+01 1.900747936997433385e+00
3657 5.375480000000000302e+01 2.109425995857640235e+00
3658 5.298240000000000549e+01 2.143522066133213944e+00
3659 5.505100000000000193e+01 2.611790313176001632e+00
3660 5.526379999999998915e+01 1.860977880577842969e+00
3661 5.384700000000000131e+01 1.319243571142190374e+00
3662 5.496079999999999188e+01 1.035913100602555481e+00
3663 5.518780000000000285e+01 1.213549089241964030e+00
3664 5.491159999999999997e+01 1.931810562141122789e+00
3665 5.542780000000000484e+01 2.405123022217367179e+00
3666 5.557039999999999225e+01 1.689425099849057643e+00
3667 5.321039999999999281e+01 2.091033669743268320e+00
3668 5.361860000000000070e+01 2.026450563917116643e+00
3669 5.500699999999999079e+01 2.399810459182141198e+00
3670 5.454880000000000706e+01 2.329226659644784814e+00
3671 5.666019999999999612e+01 1.845254766150192349e+00
3672 5.672860000000000724e+01 2.675142188370553953e+00
3673 5.382419999999999760e+01 3.109919785460712127e+00
3674 5.449419999999999931e+01 2.640444620135026010e+00
3675 5.407200000000000273e+01 2.058164580396814713e+00
3676 5.477080000000000837e+01 2.415505734209711708e+00
3677 5.413240000000000407e+01 1.724527450636840431e+00
3678 5.407799999999999585e+01 1.746186977388160866e+00
3679 5.425119999999999720e+01 2.984922637523458988e+00
3680 5.374259999999999593e+01 1.736242623598441615e+00
3681 5.258539999999999281e+01 2.684941408671704721e+00
3682 5.399740000000000606e+01 3.158948490874771142e+00
3683 5.318079999999999785e+01 2.228662045263928526e+00
3684 5.349159999999999116e+01 2.559713040166807563e+00
3685 5.574479999999999791e+01 2.487669791592122426e+00
3686 5.596119999999999806e+01 2.359513329481314869e+00
3687 5.714599999999999369e+01 2.689997219329418598e+00
3688 5.411179999999999524e+01 2.913205703687949732e+00
3689 5.545979999999999421e+01 3.970476287802257254e+00
3690 5.693659999999999854e+01 3.666407490718946338e+00
3691 5.715439999999999543e+01 4.202565545949282999e+00
3692 5.898460000000000036e+01 3.820005074342179174e+00
3693 5.711899999999999267e+01 4.327811141905339554e+00
3694 5.825439999999999685e+01 3.418044266536056419e+00
3695 5.632720000000000482e+01 3.070040513087734624e+00
3696 5.637760000000000815e+01 3.169200108544742100e+00
3697 5.876720000000000255e+01 2.842738474077417532e+00
3698 5.868100000000000449e+01 3.776166807756247579e+00
3699 5.676459999999999440e+01 2.746359198648277378e+00
3700 5.869420000000000215e+01 2.860166266495707710e+00
3701 5.766800000000000637e+01 3.666809675999014306e+00
3702 5.785019999999999385e+01 2.842230819620390925e+00
3703 5.622599999999999909e+01 2.955057319241033209e+00
3704 5.621580000000000155e+01 3.432816166356712273e+00
3705 5.816620000000000346e+01 4.156394768546414653e+00
3706 5.693900000000000006e+01 3.379621233215344578e+00
3707 5.817820000000000391e+01 3.133036461964655128e+00
3708 5.722580000000000666e+01 3.685448470946242505e+00
3709 5.762879999999999825e+01 3.709004862763056298e+00
3710 5.648680000000000234e+01 3.018453741901637510e+00
3711 5.684479999999999933e+01 1.687819620694107403e+00
3712 5.573179999999999978e+01 2.241348369174234190e+00
3713 5.633319999999999794e+01 2.277541681726154010e+00
3714 5.595119999999999294e+01 2.225863848486694163e+00
3715 5.786280000000000712e+01 2.047135684804502365e+00
3716 5.639280000000000115e+01 2.366383982366343730e+00
3717 5.695019999999999527e+01 2.201686524462554306e+00
3718 5.733160000000000167e+01 2.315652764988740842e+00
3719 5.805540000000000589e+01 1.638805921395209975e+00
3720 5.640439999999999543e+01 2.378125961340145533e+00
3721 5.539800000000000324e+01 2.906919166402809118e+00
3722 5.605800000000000693e+01 1.061134185671162244e+00
3723 5.785920000000000840e+01 2.034596577211315704e+00
3724 5.773699999999998766e+01 1.160540529236269380e+00
3725 5.679580000000000695e+01 1.011178061470877410e+00
3726 5.679119999999998925e+01 1.338747725301522529e+00
3727 5.745479999999999876e+01 7.326180123365783059e-01
3728 5.927300000000000324e+01 1.575824482612196764e+00
3729 5.936200000000000188e+01 2.000453068682192193e+00
3730 5.871839999999999549e+01 1.295795033174613975e+00
3731 5.730879999999999797e+01 1.726960529948498246e+00
3732 5.826340000000000430e+01 1.893293059196065720e+00
3733 5.753759999999999764e+01 1.952634745158449370e+00
3734 5.571140000000000470e+01 2.942932686963803945e-01
3735 5.555600000000000449e+01 2.372355403391321449e+00
3736 5.628659999999999997e+01 1.344567338588886107e+00
3737 5.614399999999999125e+01 1.082800701883777306e+00
3738 5.624759999999999849e+01 1.677445286141995506e+00
3739 5.506719999999999970e+01 1.615449049645328872e+00
3740 5.755100000000000193e+01 2.681495746780144795e+00
3741 5.620960000000000178e+01 3.656529858759531404e+00
3742 5.536839999999999407e+01 2.439436223392610348e+00
3743 5.175580000000000069e+01 2.708888146823342336e+00
3744 5.243879999999999342e+01 2.940850181835178212e+00
3745 5.224040000000000106e+01 2.691872829091299657e+00
3746 5.254800000000000182e+01 2.658990364781339544e+00
3747 5.315940000000000509e+01 2.361378793840581469e+00
3748 5.231099999999999994e+01 2.400777107521645970e+00
3749 5.444660000000000366e+01 2.662597462629302303e+00
3750 5.174880000000000280e+01 2.823419521077234595e+00
3751 5.437380000000000280e+01 2.702403277085046795e+00
3752 5.341580000000000439e+01 2.414647575113187727e+00
3753 5.308759999999999479e+01 1.913044852584486311e+00
3754 5.481060000000000088e+01 2.749898697770519096e+00
3755 5.503400000000000603e+01 2.703922336162782880e+00
3756 5.371800000000000352e+01 2.353810034815894348e+00
3757 5.610700000000000642e+01 2.691870056299152658e+00
3758 5.532720000000000482e+01 3.431169158173348332e+00
3759 5.464700000000000557e+01 2.760462642384425180e+00
3760 5.614019999999999300e+01 3.267351996954107829e+00
3761 5.708039999999999736e+01 3.762153187737043769e+00
3762 5.500280000000000058e+01 3.808799531610977507e+00
3763 5.520900000000000318e+01 4.083635047356706238e+00
3764 5.329819999999999425e+01 3.971911010080663385e+00
3765 5.400919999999999987e+01 4.152468484166977447e+00
3766 5.463199999999999079e+01 3.315808498692286221e+00
3767 5.332780000000000342e+01 3.909950765930434891e+00
3768 5.525540000000000873e+01 3.794963679404588230e+00
3769 5.484740000000000748e+01 2.913435629630420021e+00
3770 5.315020000000000522e+01 3.756259217892183866e+00
3771 5.230939999999999657e+01 2.893907318488275315e+00
3772 5.136599999999999966e+01 3.299083072612751799e+00
3773 5.082659999999999911e+01 3.798059868933084005e+00
3774 5.271540000000000248e+01 3.464979787531234035e+00
3775 5.436679999999999779e+01 3.684569395736767561e+00
3776 5.642659999999999343e+01 2.281024534721185049e+00
3777 5.340940000000000509e+01 3.366456862637630554e+00
3778 5.666599999999999682e+01 3.092891152303940849e+00
3779 5.383899999999999864e+01 2.999369493743643922e+00
3780 5.560400000000000631e+01 2.431483876154640900e+00
3781 5.430319999999998970e+01 3.066276809422136207e+00
3782 5.590619999999999834e+01 4.031377763494758959e+00
3783 5.379459999999998843e+01 3.271614593438536556e+00
3784 5.507979999999999876e+01 3.705650187483971791e+00
3785 5.455100000000000193e+01 3.582984286875955604e+00
3786 5.536660000000000537e+01 3.321171957005538022e+00
3787 5.701320000000000476e+01 2.772308343601050051e+00
3788 5.385879999999999512e+01 3.187655557302262466e+00
3789 5.293420000000001124e+01 2.010143445627698977e+00
3790 5.303840000000000288e+01 2.809302626631740907e+00
3791 5.368219999999998748e+01 2.345527052071665342e+00
3792 5.403500000000000369e+01 2.109827158797610736e+00
3793 5.436739999999999640e+01 2.612017865176269549e+00
3794 5.342980000000000018e+01 2.205119904222897720e+00
3795 5.430280000000000484e+01 3.477164205498497473e+00
3796 5.349780000000000513e+01 3.415096852506529057e+00
3797 5.367519999999999669e+01 3.225747261023405255e+00
3798 5.203640000000000043e+01 3.251328806503580804e+00
3799 5.292440000000000566e+01 3.098456061976673226e+00
3800 5.376700000000001012e+01 2.108268654607377002e+00
3801 5.532059999999999889e+01 2.882644322145900606e+00
3802 5.592720000000000624e+01 3.517082898084718412e+00
3803 5.489059999999999206e+01 3.013507200588708024e+00
3804 5.714999999999999858e+01 4.091568911798992403e+00
3805 5.561739999999999640e+01 2.769967589702089228e+00
3806 5.672900000000000631e+01 3.684664674023947040e+00
3807 5.762740000000000151e+01 2.648342388740548614e+00
3808 5.585379999999999967e+01 2.569020582245303164e+00
3809 5.676720000000000255e+01 3.305833225073521842e+00
3810 5.600300000000000011e+01 3.603847743731690922e+00
3811 5.619760000000000133e+01 3.157729825048368522e+00
3812 5.749500000000000455e+01 3.622855315907605789e+00
3813 5.607399999999999807e+01 3.402855683099123230e+00
3814 5.682380000000000564e+01 4.145519483973026276e+00
3815 5.725499999999999545e+01 3.924643362141329916e+00
3816 5.610139999999999816e+01 3.580993042160233841e+00
3817 5.585160000000000480e+01 3.716166213720801359e+00
3818 5.713299999999999557e+01 4.121446202487664578e+00
3819 5.797599999999999909e+01 4.280136296895228121e+00
3820 5.530419999999999447e+01 4.225441216251859977e+00
3821 5.450940000000000651e+01 4.376359094955531326e+00
3822 5.425480000000000302e+01 4.512321880362702764e+00
3823 5.423160000000000025e+01 3.950262103709069716e+00
3824 5.212019999999999698e+01 4.506036834292414639e+00
3825 5.461299999999998533e+01 3.374371431837343671e+00
3826 5.314719999999999800e+01 3.527698733168692424e+00
3827 5.480419999999999447e+01 3.183139637527704124e+00
3828 5.584840000000000515e+01 3.663916588570214738e+00
3829 5.509239999999999782e+01 3.867226567968315099e+00
3830 5.479400000000000404e+01 3.327542829175906824e+00
3831 5.407119999999999749e+01 3.385356954886737046e+00
3832 5.630080000000000240e+01 3.479335849267788827e+00
3833 5.512539999999999907e+01 3.772171455276124519e+00
3834 5.463619999999999521e+01 5.097893026731730615e+00
3835 5.576879999999999882e+01 4.633064803345621208e+00
3836 5.664800000000000324e+01 3.700474315543887727e+00
3837 5.545939999999999515e+01 4.195274394839985099e+00
3838 5.577379999999999427e+01 4.342473879253621938e+00
3839 5.742280000000000939e+01 3.575440340992979582e+00
3840 5.692600000000000193e+01 4.106937613356209660e+00
3841 5.595460000000000633e+01 4.298256061241582771e+00
3842 5.571179999999999666e+01 4.357821890807378473e+00
3843 5.793740000000000379e+01 4.218565430095876145e+00
3844 5.424020000000000152e+01 3.143590385530532494e+00
3845 5.384499999999999176e+01 3.742156394380116602e+00
3846 5.229240000000000066e+01 3.356239462255337980e+00
3847 5.429600000000000648e+01 3.452245715472755716e+00
3848 5.318019999999999925e+01 3.317821446672499786e+00
3849 5.297200000000000131e+01 3.141438536721671504e+00
3850 5.306320000000000903e+01 3.026397864128244297e+00
3851 5.389059999999999206e+01 2.650281518631558253e+00
3852 5.199859999999999616e+01 2.025580363253948857e+00
3853 5.309339999999999549e+01 2.493815993212008308e+00
3854 5.513380000000000791e+01 3.058857399749128625e+00
3855 5.467000000000000171e+01 2.290000576419140899e+00
3856 5.500079999999999103e+01 2.118995713067866937e+00
3857 5.581359999999999388e+01 1.657380984565709703e+00
3858 5.441280000000000427e+01 1.639100104325541762e+00
3859 5.643599999999999994e+01 2.406303139672971714e+00
3860 5.585899999999999466e+01 2.454538930227019300e+00
3861 5.570319999999999538e+01 2.746565788762394433e+00
3862 5.625919999999999987e+01 2.676639525972819289e+00
3863 5.569039999999999679e+01 2.221444261736044368e+00
3864 5.487599999999999767e+01 2.025914983408730663e+00
3865 5.610460000000000491e+01 2.003385406755276321e+00
3866 5.740059999999999718e+01 1.890524130499264821e+00
3867 5.540679999999999694e+01 2.630488873194487098e+00
3868 5.819539999999999225e+01 2.174742864800343067e+00
3869 5.474859999999999616e+01 1.595316485215394708e+00
3870 5.622400000000000375e+01 2.079382542967983749e+00
3871 5.805160000000000764e+01 1.480111903877540991e+00
3872 5.632300000000000040e+01 2.301617500802424665e+00
3873 5.451239999999999952e+01 1.917593650385815973e+00
3874 5.618460000000000321e+01 2.299405464027603596e+00
3875 5.511260000000000048e+01 1.243579819714037749e+00
3876 5.570000000000000284e+01 2.106503529548431342e+00
3877 5.648380000000000933e+01 2.703783532755533958e+00
3878 5.613379999999999370e+01 2.345846480910461995e+00
3879 5.775359999999999161e+01 2.996278005793187482e+00
3880 5.743300000000000693e+01 2.102136798593278844e+00
3881 5.649359999999999360e+01 2.867452229419000354e+00
3882 5.588779999999999148e+01 1.641450002893781956e+00
3883 5.744420000000000215e+01 1.465144590816892078e+00
3884 5.663459999999999894e+01 1.928165606995415615e+00
3885 5.499320000000000164e+01 1.937136410271615983e+00
3886 5.792860000000000298e+01 2.046276806299675677e+00
3887 5.675580000000000069e+01 2.626719907413046950e+00
3888 5.372740000000000293e+01 2.041908569941367269e+00
3889 5.468019999999999214e+01 1.627883887751210956e+00
3890 5.575679999999999836e+01 1.744520138032232826e+00
3891 5.409739999999999327e+01 2.358027457007232819e+00
3892 5.716620000000000346e+01 1.445226885994030486e+00
3893 5.613119999999999976e+01 1.789688026444832936e+00
3894 5.597119999999999607e+01 2.605334886727614929e+00
3895 5.625020000000000664e+01 2.634042071038350308e+00
3896 5.889280000000000115e+01 2.240959533771191392e+00
3897 5.604860000000000042e+01 2.536297279105900859e+00
3898 5.655979999999999563e+01 1.191214251090038090e+00
3899 5.525319999999999254e+01 2.991175560210398654e+00
3900 5.756980000000000075e+01 2.458108433735175957e+00
3901 5.785819999999999652e+01 1.790937662790081486e+00
3902 5.590380000000000393e+01 1.640125882973621385e+00
3903 5.518619999999999948e+01 2.227846034177407120e+00
3904 5.540299999999999869e+01 2.526816922533169585e+00
3905 5.466440000000000055e+01 2.427205975602400034e+00
3906 5.649200000000000443e+01 2.304288888138811942e+00
3907 5.671240000000000236e+01 1.799033398244735960e+00
3908 5.531199999999999761e+01 1.663064905528343296e+00
3909 5.589919999999999334e+01 1.839251682614426286e+00
3910 5.703060000000000684e+01 1.983651836386616685e+00
3911 5.581180000000000518e+01 2.052068759081917548e+00
3912 5.722000000000000597e+01 2.006282353010163888e+00
3913 5.643900000000000006e+01 2.139672928276656449e+00
3914 5.646120000000000516e+01 2.061427843025314122e+00
3915 5.622780000000000200e+01 1.529838119540756880e+00
3916 5.642200000000000415e+01 1.678127337242320438e+00
3917 5.736679999999999779e+01 1.883526870527733710e+00
3918 5.758659999999999712e+01 2.782364470733480477e+00
3919 5.531420000000000670e+01 2.402583582729224343e+00
3920 5.694880000000000564e+01 1.718737057260359524e+00
3921 5.807160000000000366e+01 2.067725080372146529e+00
3922 5.559679999999999467e+01 1.621058602271984617e+00
3923 5.532200000000000273e+01 1.844761339577560832e+00
3924 5.622799999999999443e+01 1.656821945774500149e+00
3925 5.661459999999999582e+01 1.975727402249612075e+00
3926 5.711040000000000560e+01 2.063652947566523732e+00
3927 5.735439999999999827e+01 2.133871666244247844e+00
3928 5.817179999999999751e+01 1.895210097060481047e+00
3929 5.688780000000000570e+01 2.365811360189142398e+00
3930 5.856300000000000239e+01 2.345414061525171068e+00
3931 5.471599999999999397e+01 2.588720873327211347e+00
3932 5.470420000000000016e+01 3.277932365379126800e+00
3933 5.435159999999999769e+01 2.788083020284726210e+00
3934 5.511260000000000048e+01 3.371170842303902404e+00
3935 5.464059999999999206e+01 1.802096836465787666e+00
3936 5.683539999999999281e+01 2.806387308979287010e+00
3937 5.601879999999999882e+01 2.788212034978688969e+00
3938 5.734720000000000084e+01 2.225640535216772520e+00
3939 5.748479999999999279e+01 2.194211191294036745e+00
3940 5.817039999999999367e+01 1.493982505921672255e+00
3941 5.821540000000000248e+01 2.328678073070642451e+00
3942 5.692980000000000018e+01 1.814363037542376489e+00
3943 5.403000000000000824e+01 2.142671398044974307e+00
3944 5.540919999999999845e+01 1.432967254336259710e+00
3945 5.512800000000000011e+01 1.616887454339355212e+00
3946 5.459259999999999025e+01 2.009036895629346287e+00
3947 5.535779999999999745e+01 1.685811529204851222e+00
3948 5.416359999999999530e+01 2.344141473546339505e+00
3949 5.391119999999999379e+01 2.634250457340759688e+00
3950 5.199979999999999336e+01 1.662646839229546147e+00
3951 5.228880000000000194e+01 2.236987749631186517e+00
3952 5.461860000000000070e+01 1.987767201661200023e+00
3953 5.474780000000000513e+01 1.466500362086555542e+00
3954 5.443800000000000239e+01 1.717644270505391590e+00
3955 5.387699999999999534e+01 2.460426580900149318e+00
3956 5.310520000000000351e+01 2.358291218658119970e+00
3957 5.330040000000000333e+01 2.305142713152485534e+00
3958 5.124140000000001294e+01 2.176153682073028062e+00
3959 5.367659999999999343e+01 1.786496159525678529e+00
3960 5.276720000000000255e+01 2.685956654899702478e+00
3961 5.266839999999999833e+01 3.004532983343666697e+00
3962 5.235659999999999314e+01 3.091485993498919616e+00
3963 5.341299999999999670e+01 2.558683692838955803e+00
3964 5.415120000000000289e+01 3.509790003974597727e+00
3965 5.322039999999999793e+01 2.957231037304998367e+00
3966 5.275919999999999987e+01 2.649241421992339696e+00
3967 5.296860000000000213e+01 2.945210791777050918e+00
3968 5.271659999999999258e+01 3.302984136807199267e+00
3969 5.152339999999999520e+01 4.086142489928612065e+00
3970 5.190019999999999811e+01 3.289109537853671217e+00
3971 5.141199999999999903e+01 2.644219915211289518e+00
3972 5.200099999999999767e+01 3.317714068451348197e+00
3973 5.484679999999999467e+01 3.416242185794209352e+00
3974 5.430760000000000076e+01 2.402637161121088383e+00
3975 5.442360000000000042e+01 2.630714132702373309e+00
3976 5.361360000000000525e+01 2.459292493380972555e+00
3977 5.233819999999999339e+01 3.251069773474570823e+00
3978 5.352200000000000557e+01 3.637203376221901152e+00
3979 5.294799999999999329e+01 3.680212602554369106e+00
3980 5.338240000000000407e+01 3.393790124330023250e+00
3981 5.418719999999999715e+01 4.443257592352708230e+00
3982 5.162939999999999685e+01 3.208216446563416646e+00
3983 5.304220000000000113e+01 3.789844644837041532e+00
3984 5.368060000000000542e+01 3.734882933640625069e+00
3985 5.533980000000000388e+01 2.750886204843813854e+00
3986 5.316440000000000055e+01 2.919315297805291642e+00
3987 5.282759999999999678e+01 2.483466651275993975e+00
3988 5.352319999999999567e+01 3.554075906899007542e+00
3989 5.508980000000000388e+01 3.422912250116850075e+00
3990 5.344359999999998934e+01 3.611995787372958233e+00
3991 5.277820000000000533e+01 3.502385671510205967e+00
3992 5.346520000000000294e+01 3.787852989755541522e+00
3993 5.253060000000000684e+01 2.532829668177471572e+00
3994 5.299839999999998952e+01 2.620889964878342138e+00
3995 5.442640000000000100e+01 2.373242837975077624e+00
3996 5.265779999999999461e+01 3.049362758348045155e+00
3997 5.416559999999999775e+01 3.412590131850000041e+00
3998 5.304039999999999822e+01 3.543289834038418018e+00
3999 5.309439999999999316e+01 2.905377367572068437e+00
4000 5.346380000000000621e+01 3.936413081982121920e+00
4001 5.460660000000000025e+01 3.826101688141599233e+00
4002 5.410160000000000480e+01 3.888317081720573221e+00
4003 5.121200000000000330e+01 3.174165691957494762e+00
4004 5.240639999999999787e+01 3.848338536043833358e+00
4005 5.153699999999999903e+01 3.466173325152682505e+00
4006 5.334940000000000282e+01 3.198020595305789637e+00
4007 5.501939999999999742e+01 3.459672569478215109e+00
4008 5.370759999999999934e+01 3.531051680165556039e+00
4009 5.303859999999999530e+01 3.694610654453321708e+00
4010 5.563459999999999894e+01 2.571305296537149232e+00
4011 5.414719999999999800e+01 3.578666940635856442e+00
4012 5.477480000000000615e+01 3.682839028792867619e+00
4013 5.346099999999999852e+01 3.422853277603350008e+00
4014 5.300140000000000384e+01 3.425774477107329741e+00
4015 5.368040000000000589e+01 3.992195772754638217e+00
4016 5.383859999999999957e+01 4.089911496352946152e+00
4017 5.534579999999999700e+01 4.217531139422683317e+00
4018 5.584679999999999467e+01 3.748031594317208448e+00
4019 5.684539999999999793e+01 3.467781291834879820e+00
4020 5.646099999999999852e+01 4.020122784194532173e+00
4021 5.601380000000000337e+01 4.150876894344134094e+00
4022 5.663519999999999754e+01 3.465685010499367280e+00
4023 5.637919999999999021e+01 3.239948041558689873e+00
4024 5.449919999999999476e+01 3.201019155206665801e+00
4025 5.756760000000000588e+01 2.267537582488986292e+00
4026 5.485019999999999385e+01 3.014955182419798430e+00
4027 5.674859999999999616e+01 2.610442898820044988e+00
4028 5.663759999999999906e+01 2.669865653548881834e+00
4029 5.681680000000000064e+01 3.151205336375273003e+00
4030 5.797659999999999769e+01 3.078696511187811513e+00
4031 5.661619999999999209e+01 3.262975836870387170e+00
4032 5.658440000000000225e+01 3.057112972724428612e+00
4033 5.830199999999999960e+01 2.803790562791735219e+00
4034 5.817940000000000111e+01 3.112412615319505971e+00
4035 5.922440000000000282e+01 2.473158686376593085e+00
4036 5.673340000000000316e+01 2.750249524679534208e+00
4037 5.877719999999999345e+01 3.028977403679334657e+00
4038 5.802100000000000080e+01 2.040249357309052325e+00
4039 5.558999999999999631e+01 2.237971653082317047e+00
4040 5.681779999999999831e+01 2.001858364620233921e+00
4041 5.658379999999999654e+01 1.991843274959151922e+00
4042 5.485900000000000176e+01 2.034903437512453284e+00
4043 5.602180000000000604e+01 2.555026190081032489e+00
4044 5.669519999999999982e+01 2.280162071432642712e+00
4045 5.715879999999999939e+01 2.299409774703063736e+00
4046 5.704479999999999507e+01 3.001030988177229464e+00
4047 5.495560000000000400e+01 2.396429220319265418e+00
4048 5.517619999999999436e+01 2.621118469661376515e+00
4049 5.563040000000000873e+01 3.242105496124393582e+00
4050 5.271820000000000306e+01 2.741217793609256770e+00
4051 5.547840000000000771e+01 2.412819621936128200e+00
4052 5.457979999999999876e+01 2.584658668373833734e+00
4053 5.386960000000000548e+01 2.697631147507011384e+00
4054 5.356359999999999388e+01 2.265622026729082972e+00
4055 5.464840000000000231e+01 2.374591798183427027e+00
4056 5.574560000000000315e+01 2.312078867166947660e+00
4057 5.619619999999999749e+01 2.526700558435842847e+00
4058 5.690500000000000824e+01 2.559691497036312935e+00
4059 5.699479999999999791e+01 2.721948043589369259e+00
4060 5.780480000000000018e+01 1.129299478437849169e+00
4061 5.667559999999999576e+01 1.961821940951828491e+00
4062 5.855859999999999843e+01 1.827110628287186955e+00
4063 5.581119999999999948e+01 1.531239534494848398e+00
4064 5.516580000000000439e+01 9.436286727309630695e-01
4065 5.418900000000000006e+01 2.267437425817964147e+00
4066 5.625159999999999627e+01 1.849221925026847568e+00
4067 5.627420000000000755e+01 1.427043332208240978e+00
4068 5.838400000000000034e+01 1.596809644259451932e+00
4069 5.921059999999999945e+01 1.514476030843671550e+00
4070 5.787599999999999767e+01 9.942642707047264494e-01
4071 5.858060000000000400e+01 1.438743023614711403e+00
4072 5.919180000000000064e+01 1.076823231547313409e+00
4073 5.881219999999999715e+01 1.109901992069570076e+00
4074 5.887999999999999545e+01 1.257210054048248038e+00
4075 5.938600000000000279e+01 1.090282128625430502e+00
4076 5.787579999999999103e+01 1.775575521345122088e+00
4077 5.757260000000000133e+01 1.732333930857442805e+00
4078 5.908779999999999433e+01 1.517790193669730447e+00
4079 5.891499999999999915e+01 1.770409466761855066e+00
4080 5.827920000000000300e+01 1.901926778821940278e+00
4081 5.949300000000000921e+01 2.110535060121010442e+00
4082 5.982780000000000342e+01 1.455494098923111324e+00
4083 5.983559999999999945e+01 1.041581512892774342e+00
4084 6.152640000000000242e+01 7.453097933074535053e-01
4085 6.058079999999999643e+01 1.689631945720723616e+00
4086 5.986219999999999430e+01 1.534314189467073319e+00
4087 6.030100000000000193e+01 1.454856556503079545e+00
4088 5.875699999999999079e+01 1.884239432768563205e+00
4089 5.936399999999999721e+01 1.081201664815587771e+00
4090 5.902479999999999194e+01 7.129352509169402108e-01
4091 5.753359999999999985e+01 8.474090204853859110e-01
4092 5.665660000000000451e+01 7.569787632424046508e-01
4093 5.776380000000000337e+01 4.901675958282022960e-01
4094 5.839819999999999567e+01 1.206990220341489728e+00
4095 5.732019999999999982e+01 1.347916329747510744e+00
4096 5.666400000000000148e+01 6.576917819161192114e-01
4097 5.767499999999999716e+01 5.341447743823765082e-01
4098 5.767080000000000695e+01 1.591605162092659898e+00
4099 5.889300000000000779e+01 1.320945570415375636e+00
4100 5.806779999999999831e+01 2.035794476856639168e+00
4101 5.843099999999999739e+01 1.119938391162657032e+00
4102 5.943979999999999109e+01 1.858687868363054996e+00
4103 5.845319999999999538e+01 1.306459257688505238e+00
4104 5.857059999999999889e+01 9.919785723492212659e-01
4105 5.877419999999999334e+01 1.057321120568391892e+00
4106 5.861580000000000013e+01 1.689444012685829222e+00
4107 5.746959999999999980e+01 1.971263931593129071e+00
4108 5.808880000000000621e+01 9.285344753965787401e-01
4109 5.713799999999999812e+01 1.131854124876522594e+00
4110 5.595139999999999958e+01 1.671313773054000640e+00
4111 5.464800000000000324e+01 3.565662911717820682e-01
4112 5.328659999999999997e+01 1.858302377978352071e+00
4113 5.453920000000000812e+01 2.205495235088935413e+00
4114 5.564239999999999498e+01 2.056309463091584355e+00
4115 5.449300000000000921e+01 2.228995343198365564e+00
4116 5.477799999999999869e+01 2.381936170429425292e+00
4117 5.627319999999999567e+01 2.079681752576580500e+00
4118 5.622179999999999467e+01 1.407868499541062191e+00
4119 5.651079999999999615e+01 1.880702217789940844e+00
4120 5.522340000000000515e+01 2.198057971937955823e+00
4121 5.549980000000000757e+01 1.048587446043485416e+00
4122 5.595059999999999434e+01 1.441052493145201119e+00
4123 5.590600000000000591e+01 1.222835360954203532e+00
4124 5.661759999999999593e+01 1.349654314259766341e+00
4125 5.633759999999999479e+01 2.105517828943747727e+00
4126 5.628780000000000427e+01 1.532636588366595998e+00
4127 5.585639999999999361e+01 1.962435764044265785e+00
4128 5.487539999999999907e+01 1.264916964863701754e+00
4129 5.550480000000000302e+01 1.703758982955042356e+00
4130 5.558939999999999770e+01 1.612518889191689508e+00
4131 5.358559999999999945e+01 2.326231572307451589e+00
4132 5.544300000000000495e+01 7.196281817716698725e-01
4133 5.405359999999999587e+01 1.806825295373074569e+00
4134 5.363040000000000873e+01 2.259718577168404963e+00
4135 5.186299999999999955e+01 2.039686505323796695e+00
4136 5.232619999999999294e+01 2.910160427192975519e+00
4137 5.306000000000000227e+01 1.671431458361365197e+00
4138 5.319320000000000448e+01 1.627254827001597626e+00
4139 5.153260000000000218e+01 2.217453000178358113e+00
4140 5.258279999999999887e+01 2.097230524286731068e+00
4141 5.143239999999999412e+01 2.950996490679038686e+00
4142 5.302700000000000102e+01 2.194597821925465819e+00
4143 5.348160000000000025e+01 2.765781778810469493e+00
4144 5.399539999999999651e+01 2.671772693924391540e+00
4145 5.294500000000000739e+01 4.478015221054971740e+00
4146 5.320560000000000400e+01 4.440552124229597553e+00
4147 5.624079999999999302e+01 4.609739310633519160e+00
4148 5.508379999999999654e+01 2.967974439243034723e+00
4149 5.213400000000000034e+01 3.357845749881909647e+00
4150 5.292140000000000555e+01 2.467640453550719037e+00
4151 5.382999999999999829e+01 3.042268653488708896e+00
4152 5.301939999999999742e+01 2.893762431161204240e+00
4153 5.441199999999999903e+01 2.565876816996482734e+00
4154 5.322259999999999991e+01 3.009323506703792006e+00
4155 5.288739999999999952e+01 2.987817003767130775e+00
4156 5.295159999999999911e+01 2.822386686476536788e+00
4157 5.355700000000000216e+01 2.924416112662492129e+00
4158 5.329199999999999449e+01 2.607326492789116656e+00
4159 5.257979999999999876e+01 3.110465989526327579e+00
4160 5.182920000000000016e+01 3.036977476373508900e+00
4161 5.538759999999999906e+01 2.598063872963865428e+00
4162 5.290399999999999636e+01 3.280401487623123558e+00
4163 5.338040000000000873e+01 3.246005725195197478e+00
4164 5.552020000000000266e+01 3.199196779193177687e+00
4165 5.537959999999999638e+01 3.406319170013285103e+00
4166 5.603799999999999670e+01 2.899995931031627894e+00
4167 5.672100000000000364e+01 3.169762136186247581e+00
4168 5.627660000000000906e+01 3.582988100454702618e+00
4169 5.475339999999998497e+01 3.470166043289570457e+00
4170 5.539780000000000371e+01 3.144235912268671829e+00
4171 5.544120000000000203e+01 2.980166443673909704e+00
4172 5.459640000000000271e+01 2.968665445616935461e+00
4173 5.450800000000000267e+01 2.971434212632008354e+00
4174 5.536320000000000618e+01 2.793545394655329250e+00
4175 5.568019999999999925e+01 2.716330044747876649e+00
4176 5.663179999999999836e+01 3.523319144216146892e+00
4177 5.764400000000000546e+01 2.257216391930556121e+00
4178 5.630799999999999272e+01 2.452121954552830996e+00
4179 5.707559999999999434e+01 1.914240519892942416e+00
4180 5.663060000000000116e+01 1.996619855656053488e+00
4181 5.599299999999999500e+01 1.414602078324501244e+00
4182 5.422999999999999687e+01 1.799268562499773516e+00
4183 5.625399999999999778e+01 2.072166827260778277e+00
4184 5.415740000000000975e+01 2.048764849366564000e+00
4185 5.389460000000000406e+01 2.114756318822573089e+00
4186 5.485420000000000584e+01 2.143100359759196660e+00
4187 5.414000000000000057e+01 2.653470105352611519e+00
4188 5.612999999999999545e+01 2.174341610695062155e+00
4189 5.445340000000000202e+01 1.580747458641006631e+00
4190 5.451500000000000767e+01 1.856312322859491548e+00
4191 5.478099999999999170e+01 1.276110434092598389e+00
4192 5.588959999999999440e+01 1.916267217274249868e+00
4193 5.383180000000000121e+01 1.797244433014052012e+00
4194 5.621059999999999945e+01 1.094653647506826699e+00
4195 5.744899999999999807e+01 1.231533418141789848e+00
4196 5.769539999999999225e+01 1.851435693725278275e+00
4197 5.726780000000000115e+01 2.141165465815288105e+00
4198 5.702480000000000615e+01 3.113027611827430263e+00
4199 5.791939999999999600e+01 2.645741039482133239e+00
4200 5.602080000000000837e+01 2.318163228075193594e+00
4201 5.650000000000000000e+01 1.729500459670363810e+00
4202 5.613020000000000209e+01 1.570789416822001128e+00
4203 5.465019999999999811e+01 1.126326538797697063e+00
4204 5.516559999999999775e+01 1.505821519304330280e+00
4205 5.570700000000000784e+01 1.853535022598709725e+00
4206 5.591099999999998715e+01 2.012642660782088200e+00
4207 5.445060000000000855e+01 2.235674155148732911e+00
4208 5.509619999999999607e+01 1.918081237070004663e+00
4209 5.655539999999999878e+01 9.549693440105817555e-01
4210 5.699059999999999349e+01 2.199246736498658983e+00
4211 5.567859999999999587e+01 2.561324479248968444e+00
4212 5.498540000000000560e+01 2.419219570026664989e+00
4213 5.647500000000000142e+01 2.102168271095347318e+00
4214 5.549600000000000222e+01 2.054505040149573691e+00
4215 5.572740000000001004e+01 2.637981222071151155e+00
4216 5.613700000000000045e+01 3.371935930589428754e+00
4217 5.727159999999999940e+01 2.089918306537362991e+00
4218 5.713800000000001234e+01 1.917667875311050762e+00
4219 5.785920000000000130e+01 2.488758942123563411e+00
4220 5.815839999999999321e+01 3.246729857564377042e+00
4221 5.716520000000000579e+01 3.110301649679657832e+00
4222 5.583259999999999934e+01 2.918330092364467721e+00
4223 5.722919999999999163e+01 2.690576345692499149e+00
4224 5.828159999999999030e+01 2.419618657557424779e+00
4225 5.463920000000000243e+01 1.774161354556005321e+00
4226 5.423240000000000549e+01 2.545600276555609387e+00
4227 5.414639999999999276e+01 2.671910755994668651e+00
4228 5.385279999999998779e+01 2.518070203945870666e+00
4229 5.663400000000000034e+01 2.689185557004201144e+00
4230 5.288680000000000803e+01 2.562352409798464237e+00
4231 5.597659999999999769e+01 3.052444798518065827e+00
4232 5.620340000000000202e+01 2.670030915176825559e+00
4233 5.520340000000000202e+01 2.474219046083026452e+00
4234 5.320459999999999212e+01 2.659008816833821953e+00
4235 5.639639999999999276e+01 3.303972888508621697e+00
4236 5.582059999999999889e+01 3.266748727404664265e+00
4237 5.400020000000000664e+01 1.569585637039279113e+00
4238 5.538299999999999557e+01 2.124999049411552043e+00
4239 5.367079999999999984e+01 2.330667979786052779e+00
4240 5.574060000000000770e+01 3.507696048405561484e+00
4241 5.408180000000000121e+01 2.763282503111109900e+00
4242 5.599660000000000082e+01 2.785346119964265732e+00
4243 5.570680000000000121e+01 2.947598811236020300e+00
4244 5.471779999999999688e+01 3.263538060449119538e+00
4245 5.529619999999999891e+01 2.617416778428685475e+00
4246 5.830879999999999797e+01 1.707268049252957720e+00
4247 5.641779999999999973e+01 1.785934632622370621e+00
4248 5.579740000000000322e+01 2.110017565803659068e+00
4249 5.695900000000000318e+01 1.947302565088434356e+00
4250 5.566520000000000579e+01 3.261969851485448491e+00
4251 5.574179999999999779e+01 3.328144869443035780e+00
4252 5.523340000000000316e+01 2.160023399873251648e+00
4253 5.765380000000000393e+01 1.920861440083588834e+00
4254 5.706699999999999307e+01 1.436488412762177536e+00
4255 5.725800000000000267e+01 2.125149199468121974e+00
4256 5.676800000000000779e+01 2.044614330381159917e+00
4257 5.837559999999999860e+01 2.042860829327344252e+00
4258 5.755780000000000030e+01 2.174239129442757434e+00
4259 5.756459999999999866e+01 2.300077261311019861e+00
4260 5.702200000000000557e+01 2.193035065839121334e+00
4261 5.736639999999999873e+01 2.293250140739122145e+00
4262 5.833199999999999363e+01 2.263973551082255842e+00
4263 5.766740000000000066e+01 2.279628839964961795e+00
4264 5.855700000000000216e+01 2.200048399467611215e+00
4265 5.923279999999999745e+01 2.576722824053840455e+00
4266 5.733199999999999363e+01 2.474528205537371406e+00
4267 5.635039999999999338e+01 2.274868358389117606e+00
4268 5.807200000000000273e+01 2.294071786147939829e+00
4269 5.610840000000000316e+01 2.150332097142207299e+00
4270 5.635779999999999745e+01 2.613450430369781863e+00
4271 5.534380000000000166e+01 3.321372552424674662e+00
4272 5.718359999999999843e+01 2.417153194979581698e+00
4273 5.912180000000000746e+01 1.726173557901985456e+00
4274 5.553020000000000067e+01 2.265548382180349929e+00
4275 5.538139999999999930e+01 2.618762113671265990e+00
4276 5.422859999999999303e+01 2.699864331406302220e+00
4277 5.428199999999999648e+01 2.180420968528784087e+00
4278 5.600260000000000815e+01 1.730134228318716660e+00
4279 5.526939999999999742e+01 2.646106446838448090e+00
4280 5.544039999999999679e+01 2.184264097585270292e+00
4281 5.335299999999999443e+01 2.561319175737376330e+00
4282 5.346240000000000236e+01 2.939344016613231414e+00
4283 5.279500000000000171e+01 2.670498994570115414e+00
4284 5.392820000000000391e+01 2.684026727139652735e+00
4285 5.508700000000000330e+01 3.448203613477602403e+00
4286 5.639839999999999520e+01 2.632971273675426271e+00
4287 5.620399999999999352e+01 2.082833896401726115e+00
4288 5.478220000000000312e+01 2.651785427216915014e+00
4289 5.572119999999999607e+01 2.712256232733182948e+00
4290 5.334259999999999025e+01 2.838971709616001426e+00
4291 5.436560000000000770e+01 2.629874530847431391e+00
4292 5.448799999999999955e+01 2.212399385282864728e+00
4293 5.344960000000001088e+01 1.578067694365486329e+00
4294 5.328659999999999997e+01 2.085652139739510691e+00
4295 5.297560000000000002e+01 2.227800612263135083e+00
4296 5.322220000000000084e+01 2.357912592103447391e+00
4297 5.356739999999999924e+01 2.939324570033053696e+00
4298 5.304600000000000648e+01 1.682695837042452958e+00
4299 5.155679999999999552e+01 2.764160666820942414e+00
4300 5.312439999999999429e+01 2.187973063819570463e+00
4301 5.251520000000000721e+01 2.156928212064555428e+00
4302 5.196259999999999479e+01 2.420179672668952620e+00
4303 5.343399999999999039e+01 2.773692528021085124e+00
4304 5.361059999999999803e+01 2.872868553902179212e+00
4305 5.239639999999999276e+01 3.182792353893040715e+00
4306 5.495680000000000121e+01 4.626790631960776778e+00
4307 5.472240000000000748e+01 3.895845033879044017e+00
4308 5.400719999999999743e+01 4.255712080486647508e+00
4309 5.313099999999999312e+01 3.777562949839485817e+00
4310 5.440699999999999648e+01 3.472416507275589037e+00
4311 5.487079999999999558e+01 3.574211492343450036e+00
4312 5.510799999999998988e+01 3.499470359925913154e+00
4313 5.427620000000000289e+01 3.760244538856482688e+00
4314 5.651760000000000161e+01 3.123098148954016384e+00
4315 5.547459999999999525e+01 2.792301553915693901e+00
4316 5.292519999999999669e+01 1.721085643423941214e+00
4317 5.400820000000000221e+01 1.248488795304146581e+00
4318 5.190099999999999625e+01 1.931595961892651481e+00
4319 5.213580000000000325e+01 1.477872914698689977e+00
4320 5.406259999999999621e+01 2.225422397658475937e+00
4321 5.320700000000000784e+01 2.312775959750532628e+00
4322 5.403320000000000078e+01 1.904548521828729690e+00
4323 5.330100000000000193e+01 1.994380364925406823e+00
4324 5.183400000000000318e+01 4.121353010844861053e+00
4325 5.117600000000000193e+01 3.925641756452058040e+00
4326 5.080679999999999552e+01 3.398919091711364082e+00
4327 5.410979999999999279e+01 3.023412686352957124e+00
4328 5.349499999999999034e+01 3.873317627047903500e+00
4329 5.587960000000000349e+01 3.654248033180014232e+00
4330 5.375259999999999394e+01 3.040350698192561651e+00
4331 5.509239999999999782e+01 2.582188677846760427e+00
4332 5.554979999999999052e+01 2.347623571188532487e+00
4333 5.480579999999999785e+01 2.576720650749707797e+00
4334 5.523820000000000618e+01 2.473013940923099785e+00
4335 5.515540000000000731e+01 2.262297320866557548e+00
4336 5.433579999999999188e+01 1.741975508438623033e+00
4337 5.393800000000000239e+01 2.464815822734022888e+00
4338 5.321500000000001052e+01 1.032082089758368015e+00
4339 5.257339999999999236e+01 1.255011222260582260e+00
4340 5.320619999999998839e+01 2.139538443683589808e+00
4341 5.445199999999999818e+01 2.063102149676549590e+00
4342 5.656699999999999307e+01 1.832913920510180317e+00
4343 5.407080000000000553e+01 1.230654830567856850e+00
4344 5.308420000000000982e+01 1.199206717793058097e+00
4345 5.400979999999999848e+01 9.704527355827273771e-01
4346 5.350660000000000593e+01 1.166454203130152800e+00
4347 5.281079999999999330e+01 1.048764507408598945e+00
4348 5.387560000000000571e+01 7.682775852515806303e-01
4349 5.327460000000000662e+01 1.100651537953770021e+00
4350 5.468840000000000146e+01 6.712487824942404702e-01
4351 5.521779999999999688e+01 1.124030476455152971e+00
4352 5.664099999999999824e+01 4.951494319899807928e-01
4353 5.514180000000000348e+01 1.312007908512750287e+00
4354 5.455019999999999669e+01 3.235723597589884037e-01
4355 5.502020000000000266e+01 1.272332736354763627e+00
4356 5.332140000000000413e+01 1.098234860127832668e+00
4357 5.238459999999999894e+01 1.294113707523414591e+00
4358 5.506520000000000437e+01 1.367954104493275258e+00
4359 5.475460000000000349e+01 1.254272429737655292e+00
4360 5.280260000000000531e+01 1.315922690738327461e+00
4361 5.702300000000000324e+01 1.887446571429241882e+00
4362 5.528659999999999997e+01 1.953973973214587323e+00
4363 5.386459999999999582e+01 2.521429683334436955e+00
4364 5.358419999999999561e+01 9.175551601947428138e-01
4365 5.570380000000000109e+01 2.175319000054933394e+00
4366 5.600359999999999161e+01 1.806928766719927415e+00
4367 5.684140000000000015e+01 2.968691571719770383e+00
4368 5.649320000000000164e+01 2.236278987961922038e+00
4369 5.547760000000000957e+01 2.825633034914476482e+00
4370 5.625039999999999907e+01 2.077500567508947515e+00
4371 5.690380000000000393e+01 2.353144065287970488e+00
4372 5.507219999999999516e+01 1.932223121691695855e+00
4373 5.583340000000000458e+01 1.727902788932293543e+00
4374 5.717620000000000857e+01 1.697433413127006130e+00
4375 5.643939999999999912e+01 1.639282735832961579e+00
4376 5.591140000000000043e+01 1.747109993102895054e+00
4377 5.730140000000000100e+01 1.797737613780163501e+00
4378 5.684840000000000515e+01 2.542333378611073336e+00
4379 5.412300000000000466e+01 2.114826763590814895e+00
4380 5.706899999999999551e+01 2.895284939345348363e+00
4381 5.616580000000000439e+01 1.638251589958026111e+00
4382 5.465299999999999869e+01 1.729619634486148971e+00
4383 5.539579999999999416e+01 2.415432804281667512e+00
4384 5.429579999999999984e+01 1.838186985048039013e+00
4385 5.342139999999999134e+01 1.848050531776661565e+00
4386 5.581359999999999388e+01 2.653922449507521986e+00
4387 5.509900000000000375e+01 2.329280146311301980e+00
4388 5.740360000000000440e+01 2.411555906049038800e+00
4389 5.595299999999999585e+01 1.888460388782353672e+00
4390 5.570779999999999887e+01 2.437115301334756179e+00
4391 5.635079999999999245e+01 2.159837686494056275e+00
4392 5.592799999999999727e+01 2.038124019778973395e+00
4393 5.755460000000000775e+01 2.933882132601786541e+00
4394 5.702179999999999893e+01 2.242102966413451082e+00
4395 5.818639999999999191e+01 2.836729223595372495e+00
4396 5.709580000000001121e+01 2.095396103842899649e+00
4397 5.618479999999999563e+01 1.810897819315048674e+00
4398 5.669539999999999225e+01 2.301530701077002750e+00
4399 5.422619999999999152e+01 2.433071596151661797e+00
4400 5.492039999999999367e+01 1.990074523227711056e+00
4401 5.458419999999999561e+01 1.507844803685047808e+00
4402 5.586359999999999815e+01 2.341908855613300755e+00
4403 5.640679999999999694e+01 1.505615313418404266e+00
4404 5.566039999999999566e+01 1.713792113413992180e+00
4405 5.782699999999999818e+01 1.572689416254843930e+00
4406 5.686019999999999897e+01 1.470549785624410521e+00
4407 5.803359999999999985e+01 1.662504775331487439e+00
4408 5.756900000000000261e+01 1.744570388376462056e+00
4409 5.734140000000000015e+01 1.766234086410972237e+00
4410 5.795420000000000016e+01 1.623350200049268777e+00
4411 5.915979999999999706e+01 1.207183247067320497e+00
4412 5.650779999999999603e+01 1.234092554065536973e+00
4413 5.749719999999999942e+01 1.742587372845333826e+00
4414 5.583759999999999479e+01 1.680778429180954880e+00
4415 5.620919999999999561e+01 1.595226965669775065e+00
4416 5.738559999999999661e+01 1.865374870635926552e+00
4417 5.613219999999999033e+01 1.212773594699356305e+00
4418 5.649739999999999185e+01 1.579378905772772068e+00
4419 5.547820000000000107e+01 1.922338646544879959e+00
4420 5.863799999999999812e+01 1.094536102648058229e+00
4421 5.739839999999999520e+01 1.847595055200136338e+00
4422 5.581060000000000088e+01 1.663957369646229756e+00
4423 5.652700000000000102e+01 2.763153502793502359e+00
4424 5.830159999999999343e+01 2.015651370649200302e+00
4425 5.659059999999999491e+01 2.897783036736877094e+00
4426 5.817020000000000124e+01 1.213259655638478041e+00
4427 5.680040000000000333e+01 1.475880607637351849e+00
4428 5.725799999999999557e+01 2.327908658001855979e+00
4429 5.658880000000000621e+01 2.002376116517574189e+00
4430 5.653340000000000742e+01 2.175020102895602658e+00
4431 5.109539999999999793e+01 2.281628867278813200e+00
4432 5.289320000000000022e+01 1.878822490817053881e+00
4433 5.338739999999999952e+01 3.024096157201353829e+00
4434 5.225639999999999930e+01 2.640700961487309595e+00
4435 5.511839999999999407e+01 2.261971080274900014e+00
4436 5.415119999999999578e+01 1.759959076796957289e+00
4437 5.552779999999999916e+01 1.460742999983227541e+00
4438 5.723619999999999663e+01 1.735801864269076233e+00
4439 5.649600000000000222e+01 1.598948229305751978e+00
4440 5.630560000000000542e+01 1.569244878277447741e+00
4441 5.374179999999999779e+01 1.471140548010284599e+00
4442 5.316380000000000194e+01 2.412958124792056847e+00
4443 5.518919999999999249e+01 2.279763766709172579e+00
4444 5.360639999999999361e+01 2.131107516762118070e+00
4445 5.453260000000000218e+01 1.542686918334372104e+00
4446 5.223600000000000421e+01 1.667505274354477596e+00
4447 5.225099999999999767e+01 1.839245497479877312e+00
4448 5.351999999999999602e+01 1.527006823822341985e+00
4449 5.329339999999999833e+01 2.005403313052015690e+00
4450 5.469779999999999376e+01 2.847719991853130406e+00
4451 5.302300000000000324e+01 3.554777101310291343e+00
4452 5.408939999999999770e+01 1.849660781873259552e+00
4453 5.358700000000000330e+01 2.261530632116222073e+00
4454 5.270720000000000027e+01 2.280291970779181110e+00
4455 5.259220000000000539e+01 2.005672982317904918e+00
4456 5.395119999999999294e+01 2.669977189415670082e+00
4457 5.368560000000000088e+01 3.114988970766990661e+00
4458 5.206019999999999470e+01 2.028402196804174551e+00
4459 5.549880000000000280e+01 2.573049247876923129e+00
4460 5.559240000000001203e+01 2.313325806712058785e+00
4461 5.493740000000000379e+01 2.871768522705128834e+00
4462 5.652520000000000522e+01 2.757396981212534737e+00
4463 5.568719999999999715e+01 2.104392841652907631e+00
4464 5.576480000000000103e+01 1.646242737873123918e+00
4465 5.484779999999999234e+01 1.495845430517471097e+00
4466 5.459420000000000073e+01 2.284334395836125964e+00
4467 5.411739999999999640e+01 1.577808520702052464e+00
4468 5.570960000000000178e+01 2.161785106804097190e+00
4469 5.480780000000000030e+01 1.912773220222407478e+00
4470 5.483399999999998897e+01 1.846780809950114399e+00
4471 5.522079999999999700e+01 2.342458698035036591e+00
4472 5.585520000000000351e+01 2.020044957915541062e+00
4473 5.381460000000000576e+01 1.932205011897029312e+00
4474 5.399139999999999873e+01 1.368773220077014852e+00
4475 5.502700000000000102e+01 1.365970746392468405e+00
4476 5.585120000000000573e+01 2.460845275916387465e+00
4477 5.699500000000000455e+01 2.439331908535613103e+00
4478 5.587580000000000524e+01 1.860114091124519975e+00
4479 5.501599999999999824e+01 1.704884676451754233e+00
4480 5.521380000000000621e+01 1.194585598439893426e+00
4481 5.474220000000000397e+01 2.511823774073332238e+00
4482 5.661979999999999791e+01 2.281188627010049874e+00
4483 5.634360000000000213e+01 2.284282234751213725e+00
4484 5.591119999999999379e+01 2.789716192016671314e+00
4485 5.702480000000000615e+01 2.501636382850233264e+00
4486 5.650140000000000384e+01 2.773944117677931143e+00
4487 5.521220000000000994e+01 2.947754309979038645e+00
4488 5.523040000000001015e+01 2.984620158077069263e+00
4489 5.428079999999999927e+01 1.380502615716464598e+00
4490 5.418560000000000088e+01 2.165079076615909592e+00
4491 5.495399999999999352e+01 1.883773489568211890e+00
4492 5.324840000000000373e+01 1.320818552262194467e+00
4493 5.576160000000000139e+01 1.759876122913201169e+00
4494 5.479240000000000066e+01 2.445135278057228412e+00
4495 5.602700000000000102e+01 1.987992736405241878e+00
4496 5.486059999999999803e+01 1.957861008345587406e+00
4497 5.401919999999999789e+01 1.717299493973022839e+00
4498 5.444959999999999667e+01 1.409292151400837412e+00
4499 5.360599999999999454e+01 1.544871593369494978e+00
4500 5.495979999999999421e+01 2.231385782871262435e+00
4501 5.527640000000000242e+01 2.680227700774693300e+00
4502 5.289059999999999206e+01 2.654939646771655060e+00
4503 5.431259999999999621e+01 3.568752909350827895e+00
4504 5.150520000000000209e+01 3.971487886422417013e+00
4505 5.482440000000000424e+01 2.916942338819882075e+00
4506 5.551839999999999975e+01 3.117789352730552910e+00
4507 5.251939999999999742e+01 3.279029937039306120e+00
4508 5.410860000000000269e+01 3.357776330847544344e+00
4509 5.284199999999999875e+01 3.365002549776150431e+00
4510 5.470819999999999794e+01 3.525733573598548443e+00
4511 5.481439999999999912e+01 2.826655983313143050e+00
4512 5.415040000000000475e+01 2.724784947110505673e+00
4513 5.590540000000000020e+01 3.578091028467554668e+00
4514 5.795460000000000633e+01 3.295758032380410540e+00
4515 5.383400000000000318e+01 2.386807876641938719e+00
4516 5.315540000000000020e+01 2.055459201249199896e+00
4517 5.347519999999999385e+01 1.806812030068429165e+00
4518 5.383479999999999421e+01 3.163550807557861333e+00
4519 5.300280000000000058e+01 2.769104944201285612e+00
4520 5.271959999999999980e+01 4.025267053004060180e+00
4521 5.500059999999999860e+01 3.423416978400382060e+00
4522 5.488840000000000430e+01 4.204711991088092127e+00
4523 5.376160000000000139e+01 3.372547590175710486e+00
4524 5.338179999999999836e+01 3.755153753443392084e+00
4525 5.230219999999999203e+01 3.189385525771384344e+00
4526 5.338119999999999976e+01 4.157273735514658064e+00
4527 5.280399999999999494e+01 4.392467443248726511e+00
4528 5.273720000000000852e+01 4.479911797346015412e+00
4529 5.329080000000001149e+01 3.894978658734858712e+00
4530 5.338600000000000279e+01 3.506364864072192056e+00
4531 5.332659999999999911e+01 4.565411741343818441e+00
4532 5.215300000000000580e+01 4.237610402101637419e+00
4533 4.919140000000000157e+01 4.551655941303120123e+00
4534 5.204060000000000485e+01 4.689520449683528547e+00
4535 5.233679999999999666e+01 4.897007963236325701e+00
4536 5.401299999999999812e+01 3.895712432919040236e+00
4537 5.290660000000000451e+01 4.441526166533301456e+00
4538 5.367699999999999960e+01 4.170763680670484419e+00
4539 5.350799999999999557e+01 3.696039729223698167e+00
4540 5.439259999999999451e+01 3.596351335450973075e+00
4541 5.361280000000000712e+01 3.672678329502870209e+00
4542 5.467980000000000018e+01 2.913431233442794532e+00
4543 5.330740000000000833e+01 2.718959162620873116e+00
4544 5.192920000000000158e+01 2.537325038697249902e+00
4545 5.196179999999999666e+01 3.353756561231002298e+00
4546 5.281519999999999015e+01 2.011821033790032853e+00
4547 5.322220000000000084e+01 1.593424071614333748e+00
4548 5.352100000000000080e+01 1.629204689411369644e+00
4549 5.277499999999999858e+01 2.550459331179385281e+00
4550 5.274500000000000455e+01 2.830329973695646650e+00
4551 5.102919999999998879e+01 2.884844555950978773e+00
4552 5.463599999999998857e+01 2.770486311101356236e+00
4553 5.482059999999999178e+01 2.565382351229539726e+00
4554 5.601220000000000709e+01 4.136222599425712687e+00
4555 5.500700000000000500e+01 4.116007920303362155e+00
4556 5.377960000000000207e+01 3.950947629113805704e+00
4557 5.472240000000000748e+01 3.466421320035981690e+00
4558 5.412500000000000000e+01 3.959111971136960673e+00
4559 5.269679999999999609e+01 3.325482502134088580e+00
4560 5.398760000000000048e+01 4.026271025154666283e+00
4561 5.379760000000000275e+01 3.744030946453301478e+00
4562 5.267239999999999611e+01 3.626562919349392455e+00
4563 5.287719999999999487e+01 3.243656398572449362e+00
4564 5.378900000000000148e+01 3.041709269473333421e+00
4565 5.283780000000000143e+01 3.588195372607239531e+00
4566 5.475640000000000640e+01 2.812734066348967499e+00
4567 5.411939999999999884e+01 3.487142068800754391e+00
4568 5.599360000000000070e+01 3.225979610598926239e+00
4569 5.549840000000000373e+01 3.139524736007028416e+00
4570 5.470660000000000167e+01 3.139771973886001266e+00
4571 5.498100000000000875e+01 2.687557537988722878e+00
4572 5.509080000000000155e+01 3.320965924546653181e+00
4573 5.351440000000000197e+01 2.804200514941825872e+00
4574 5.668260000000000076e+01 2.567930662615329318e+00
4575 5.638879999999998915e+01 2.577434622255236452e+00
4576 5.559660000000000224e+01 2.073711216153300008e+00
4577 5.340660000000000451e+01 2.631723292445465212e+00
4578 5.494899999999999807e+01 3.053448476722670168e+00
4579 5.559479999999999933e+01 2.447636074256137828e+00
4580 5.667739999999999867e+01 2.374924766808414134e+00
4581 5.662319999999999709e+01 2.684763101653477424e+00
4582 5.605720000000000169e+01 3.071975447818552585e+00
4583 5.363660000000000849e+01 3.153955137283979138e+00
4584 5.697680000000000433e+01 2.916223563446395772e+00
4585 5.558500000000000085e+01 2.755754270612675860e+00
4586 5.557899999999999352e+01 2.745394077359386564e+00
4587 5.433199999999999363e+01 2.145439162502632335e+00
4588 5.414139999999999731e+01 2.714256179508485634e+00
4589 5.324600000000000222e+01 1.668353655553881154e+00
4590 5.613219999999999033e+01 2.037650085760555729e+00
4591 5.503140000000000498e+01 2.175008608718596026e+00
4592 5.670280000000000342e+01 2.088779881174652964e+00
4593 5.444519999999999982e+01 2.189040637356921781e+00
4594 5.529220000000000113e+01 2.253989501306516985e+00
4595 5.629120000000000346e+01 3.227161159905095111e+00
4596 5.605780000000000030e+01 3.060690058140483671e+00
4597 5.573179999999999978e+01 3.329677190359448868e+00
4598 5.462379999999999569e+01 2.551744366506958794e+00
4599 5.474660000000000082e+01 2.701399009402350337e+00
4600 5.512960000000000349e+01 2.210255941740684626e+00
4601 5.571679999999999922e+01 1.807236086403765762e+00
4602 5.566839999999999833e+01 1.695846752510379085e+00
4603 5.597139999999999560e+01 1.834732015309047393e+00
4604 5.620360000000000866e+01 2.170893393974010710e+00
4605 5.484919999999999618e+01 2.122226856865212952e+00
4606 5.594399999999999551e+01 2.499082247546085878e+00
4607 5.408039999999999736e+01 1.872125713727580409e+00
4608 5.576879999999999882e+01 2.211940784017510264e+00
4609 5.523559999999999803e+01 2.143919226090385877e+00
4610 5.496079999999999188e+01 2.123416744777153031e+00
4611 5.524539999999999651e+01 2.194490894945795301e+00
4612 5.715599999999999170e+01 1.755921251081607792e+00
4613 5.485399999999999920e+01 1.693295886725057597e+00
4614 5.477899999999999636e+01 1.403845689525739848e+00
4615 5.643600000000001415e+01 2.359592914042589751e+00
4616 5.615919999999999845e+01 1.639113062604284909e+00
4617 5.617860000000000298e+01 2.040812555821821750e+00
4618 5.830420000000000158e+01 1.919933965531106512e+00
4619 5.698719999999999430e+01 2.207875782737787507e+00
4620 5.598139999999999361e+01 2.933463176520202609e+00
4621 5.504600000000000648e+01 2.825121236336593622e+00
4622 5.669979999999999620e+01 3.320149531572334833e+00
4623 5.486180000000000234e+01 3.476821035371248314e+00
4624 5.335280000000000200e+01 3.759369249222533682e+00
4625 5.400540000000000873e+01 3.694119398178677294e+00
4626 5.347200000000000131e+01 3.711290136866154832e+00
4627 5.378940000000000055e+01 3.801365897674150229e+00
4628 5.280239999999999867e+01 3.852521268987361580e+00
4629 5.362140000000000839e+01 3.573914689524639865e+00
4630 5.405319999999998970e+01 3.625616586458087376e+00
4631 5.264620000000000033e+01 3.694219380599912395e+00
4632 5.384799999999999898e+01 3.775475376690993201e+00
4633 5.546659999999999258e+01 3.385585841180223099e+00
4634 5.508680000000000376e+01 2.174900005057703645e+00
4635 5.538039999999999452e+01 2.184476314360034976e+00
4636 5.582600000000000051e+01 3.564825224327274444e+00
4637 5.558399999999998897e+01 2.797195438291719238e+00
4638 5.547720000000000340e+01 3.426882412922860333e+00
4639 5.815720000000000312e+01 3.043652889539146589e+00
4640 5.726919999999999789e+01 3.024804990739072608e+00
4641 5.608680000000000376e+01 2.928809237898569506e+00
4642 5.783579999999999188e+01 2.436719309235267694e+00
4643 5.832140000000000413e+01 2.264737876223207547e+00
4644 5.760199999999999676e+01 3.421132409013132758e+00
4645 5.679740000000000322e+01 2.822489859680632485e+00
4646 5.814379999999999882e+01 2.836657235550323453e+00
4647 5.674139999999999873e+01 3.850484193968337188e+00
4648 5.648640000000000327e+01 3.440740892307935450e+00
4649 5.594780000000000797e+01 3.963551774860522681e+00
4650 5.769100000000000961e+01 3.934822821932392856e+00
4651 5.696540000000000248e+01 3.489186548179961989e+00
4652 5.513000000000000966e+01 3.558948923488506111e+00
4653 5.742079999999999984e+01 4.366143775919432812e+00
4654 5.626700000000001012e+01 3.464765423517154108e+00
4655 5.782500000000000284e+01 3.889756002630499143e+00
4656 5.775059999999999860e+01 3.408826409191290985e+00
4657 5.711979999999999791e+01 3.653236520128418263e+00
4658 5.863179999999999836e+01 3.879891920144167727e+00
4659 5.918039999999999878e+01 4.114697282668554834e+00
4660 5.716119999999999379e+01 4.088907946139163307e+00
4661 5.625379999999999825e+01 3.903955956718773823e+00
4662 5.669339999999999691e+01 3.824172125833249503e+00
4663 5.649699999999999989e+01 3.108517228519089404e+00
4664 5.687519999999999243e+01 3.436493717730325415e+00
4665 5.604779999999999518e+01 3.080329338236416969e+00
4666 5.681280000000000285e+01 3.330674098737370858e+00
4667 5.764280000000000115e+01 3.248968592030400337e+00
4668 5.789780000000000371e+01 2.857824534851642007e+00
4669 5.838600000000000279e+01 2.722189383566102627e+00
4670 5.963540000000000418e+01 3.492056409624563429e+00
4671 5.809680000000000888e+01 4.290622979475124943e+00
4672 5.986059999999999803e+01 3.953993278699394764e+00
4673 5.879439999999999600e+01 4.252633269869387611e+00
4674 5.744500000000000739e+01 4.367129290506521322e+00
4675 5.842640000000000100e+01 3.586464594555479835e+00
4676 5.942720000000000624e+01 3.183821494996224466e+00
4677 6.096439999999999770e+01 3.053752152352904758e+00
4678 5.825159999999999627e+01 2.701035203028645970e+00
4679 5.930599999999999739e+01 3.673113425964408485e+00
4680 5.881340000000000146e+01 3.453848411265322937e+00
4681 5.898139999999999361e+01 4.022450085209261950e+00
4682 5.799339999999999407e+01 3.472926968423033944e+00
4683 6.084779999999999234e+01 3.841856399190371363e+00
4684 6.007319999999999993e+01 3.767948878634103327e+00
4685 5.736299999999999955e+01 3.424863617722608389e+00
4686 5.994779999999999376e+01 2.822891232761191471e+00
4687 5.906700000000000728e+01 3.447849115028092104e+00
4688 5.917780000000000484e+01 3.818154657946687180e+00
4689 5.891899999999999693e+01 3.890376033238946096e+00
4690 5.851200000000000045e+01 3.438097148132962300e+00
4691 5.771899999999999409e+01 3.335804106958320858e+00
4692 5.564679999999999893e+01 3.819736162616469866e+00
4693 5.573559999999999803e+01 4.066464593230830538e+00
4694 5.590099999999999625e+01 2.976778795947055745e+00
4695 5.845479999999999876e+01 3.397974095251462323e+00
4696 5.777900000000001057e+01 3.361930207484979505e+00
4697 5.696340000000000003e+01 2.967816323157482117e+00
4698 5.676059999999999661e+01 2.882632860424648946e+00
4699 5.638340000000000884e+01 1.677526622143445945e+00
4700 5.894619999999999749e+01 2.884175145860598644e+00
4701 5.771760000000000446e+01 3.273619569833976950e+00
4702 5.905780000000000030e+01 3.330576063085784355e+00
4703 5.803659999999999997e+01 3.463558708611707004e+00
4704 5.621540000000000248e+01 3.864454223819969059e+00
4705 5.849019999999999442e+01 3.050903831981598646e+00
4706 5.776379999999998915e+01 3.246078574526499949e+00
4707 5.727419999999999334e+01 4.319448848174961775e+00
4708 6.041220000000000567e+01 3.179512407901564863e+00
4709 5.876579999999999870e+01 3.113141543842810499e+00
4710 6.008259999999999934e+01 2.623499214408115510e+00
4711 5.824660000000000082e+01 3.187419753970286873e+00
4712 5.848959999999999582e+01 2.396877862553701277e+00
4713 5.966760000000000730e+01 2.595738763435181173e+00
4714 5.993280000000000030e+01 3.329779553063534348e+00
4715 6.000019999999999243e+01 3.336851910408970223e+00
4716 5.851579999999999870e+01 3.558108726837896807e+00
4717 5.761959999999999127e+01 3.290246660662388134e+00
4718 6.206739999999999924e+01 4.284614882110174605e+00
4719 5.970699999999999363e+01 3.221678841846282726e+00
4720 5.878459999999999752e+01 2.928768104169397368e+00
4721 5.799660000000000082e+01 3.230089170286169598e+00
4722 5.679800000000000182e+01 3.201280506297441431e+00
4723 5.837380000000000280e+01 3.149925350226572718e+00
4724 5.928179999999999694e+01 3.306029708275470824e+00
4725 5.938360000000000127e+01 3.962007931339865507e+00
4726 5.946020000000000039e+01 3.606141732100944797e+00
4727 6.144059999999999633e+01 3.128578125602746507e+00
4728 6.103740000000000521e+01 3.403452489458315799e+00
4729 6.043019999999999925e+01 3.587896914907116486e+00
4730 6.140499999999999403e+01 2.952907719519864305e+00
4731 6.132600000000000051e+01 2.825706580662612488e+00
4732 6.060360000000000724e+01 2.485812504594824723e+00
4733 6.015699999999999648e+01 2.492560916005864602e+00
4734 5.834840000000000515e+01 2.427251031104940893e+00
4735 5.879479999999998796e+01 2.938586754206857776e+00
4736 6.119660000000001077e+01 2.734191296892007905e+00
4737 5.911440000000000339e+01 3.508042458123902918e+00
4738 6.002799999999999869e+01 3.187369172217112023e+00
4739 5.918859999999999388e+01 3.706917000419620134e+00
4740 5.930980000000000985e+01 3.350167809528350915e+00
4741 5.777200000000000557e+01 3.775904267854258922e+00
4742 5.909920000000001039e+01 2.779758585201241416e+00
4743 5.911480000000000246e+01 2.563091857893508241e+00
4744 5.785580000000000211e+01 3.096389076327456635e+00
4745 5.853340000000000742e+01 3.478608797781090445e+00
4746 5.987460000000000093e+01 2.987682748887504403e+00
4747 5.856180000000000518e+01 3.071207168525106113e+00
4748 5.999159999999999116e+01 3.095100006138735260e+00
4749 5.920019999999999527e+01 3.178985151270762977e+00
4750 6.089759999999999707e+01 3.009717722312176047e+00
4751 5.852880000000000393e+01 2.889503353865504387e+00
4752 5.858980000000000388e+01 2.106213406091604678e+00
4753 5.756679999999998643e+01 2.791860503678505356e+00
4754 5.966720000000000113e+01 1.357779286924056805e+00
4755 5.703820000000000334e+01 2.370933375698270673e+00
4756 5.885580000000000211e+01 2.130276308838831678e+00
4757 5.752799999999999869e+01 1.416347217316432427e+00
4758 5.480380000000000251e+01 2.516658235041062230e+00
4759 5.711399999999999721e+01 2.285228968834413621e+00
4760 5.892020000000000124e+01 2.484600738951833421e+00
4761 5.950399999999999778e+01 2.770957538469327908e+00
4762 5.737559999999999860e+01 3.101055956928221224e+00
4763 5.840080000000000382e+01 3.623627832987267983e+00
4764 5.826219999999999288e+01 3.408448238128311658e+00
4765 5.756820000000000448e+01 2.917904993655549895e+00
4766 5.964260000000000161e+01 2.583153972956315769e+00
4767 5.813419999999999987e+01 2.600265208012443985e+00
4768 5.939039999999999964e+01 2.286373085915770265e+00
4769 6.000159999999999627e+01 2.075918564876762407e+00
4770 6.028900000000000148e+01 2.058998067021919898e+00
4771 6.072019999999999840e+01 2.429935890512340269e+00
4772 6.008980000000000388e+01 1.858536938562159291e+00
4773 6.032279999999999376e+01 2.348023601244245473e+00
4774 6.004099999999999682e+01 1.721382002926718613e+00
4775 6.063060000000000116e+01 1.824179587650294643e+00
4776 5.970899999999998897e+01 2.099160003429942023e+00
4777 6.091340000000000288e+01 1.845936523285673925e+00
4778 6.180800000000000693e+01 1.974089379942054467e+00
4779 5.956680000000000064e+01 2.215860742916846426e+00
4780 6.079279999999999973e+01 2.539049970362931230e+00
4781 6.246179999999999666e+01 2.252726302061569541e+00
4782 6.192260000000000275e+01 2.038208283762972250e+00
4783 6.264759999999999707e+01 1.358661358838176847e+00
4784 6.197160000000000224e+01 1.989850961253128325e+00
4785 6.039039999999999964e+01 2.257157834091359838e+00
4786 5.962199999999999989e+01 1.883218033048749795e+00
4787 6.022680000000000433e+01 1.881394491328174157e+00
4788 6.067879999999998830e+01 1.669121862537303214e+00
4789 6.006660000000000821e+01 6.648515383151332170e-01
4790 6.066340000000000288e+01 1.448999285023978345e+00
4791 5.953179999999999694e+01 1.392156238358324361e+00
4792 6.014099999999999824e+01 1.432872415813773559e+00
4793 6.023760000000000048e+01 1.657378088427622798e+00
4794 6.074019999999999442e+01 1.326393829901211019e+00
4795 5.807699999999999818e+01 1.744459274388484804e+00
4796 5.926239999999999952e+01 2.096691538591216375e+00
4797 6.098700000000000188e+01 1.325949471133797575e+00
4798 5.981199999999999761e+01 2.632308158251993824e+00
4799 5.949099999999999966e+01 2.642182416109834175e+00
4800 6.018900000000000006e+01 2.188122464580080528e+00
4801 5.837960000000000349e+01 2.690294327392449780e+00
4802 5.895420000000000016e+01 1.561292935998878750e+00
4803 5.862079999999999558e+01 1.281016640016827246e+00
4804 5.738899999999999579e+01 1.911391723326225645e+00
4805 5.691019999999999612e+01 2.819205808734083440e+00
4806 5.511799999999999500e+01 2.606580948292224864e+00
4807 5.573600000000000421e+01 2.209506895214405020e+00
4808 5.696399999999999864e+01 2.017423663983348270e+00
4809 5.623300000000000409e+01 1.603499597754860062e+00
4810 5.520660000000000167e+01 2.406726068334326119e+00
4811 5.527079999999999416e+01 2.366569287386278919e+00
4812 5.555859999999999843e+01 2.187804627474765340e+00
4813 5.740720000000000312e+01 1.662582795532300262e+00
4814 5.716199999999999903e+01 2.970995429144917654e+00
4815 5.571760000000000446e+01 2.922310765130908816e+00
4816 5.298899999999999721e+01 1.969061258569676287e+00
4817 5.392699999999999960e+01 3.336125908894925995e+00
4818 5.396119999999999806e+01 2.833569203672287262e+00
4819 5.428020000000000067e+01 2.915291291106260285e+00
4820 5.329080000000000439e+01 2.845063140248385025e+00
4821 5.549199999999999733e+01 2.497052085960563605e+00
4822 5.370499999999999829e+01 3.082019195267933664e+00
4823 5.414700000000000557e+01 3.034892498919854464e+00
4824 5.379260000000000730e+01 2.233309913111030998e+00
4825 5.376940000000000452e+01 2.183743475777316867e+00
4826 5.334500000000000597e+01 2.147381735975231187e+00
4827 5.264879999999999427e+01 2.479059247375906772e+00
4828 5.365959999999999752e+01 2.039317328911809390e+00
4829 5.286880000000000024e+01 1.954026435849832710e+00
4830 5.267020000000000124e+01 1.950883684897692927e+00
4831 5.323919999999999675e+01 1.938354836452810259e+00
4832 5.309600000000000364e+01 1.570433239587089469e+00
4833 5.498360000000000269e+01 2.329091300915445029e+00
4834 5.333020000000000493e+01 2.320769034609002190e+00
4835 5.420879999999999654e+01 2.311746031033685700e+00
4836 5.477259999999999707e+01 1.807371784664129288e+00
4837 5.457739999999999725e+01 1.748352838531170628e+00
4838 5.574500000000000455e+01 2.088627166346353814e+00
4839 5.649859999999999616e+01 1.881538872306390608e+00
4840 5.633859999999999957e+01 2.453742685776158172e+00
4841 5.757519999999999527e+01 1.734213698481245514e+00
4842 5.666299999999999670e+01 2.386369510365065949e+00
4843 5.968980000000000530e+01 2.483101744190117532e+00
4844 5.725439999999999685e+01 2.170242062075104172e+00
4845 5.632080000000000553e+01 2.125298010162339324e+00
4846 5.595359999999999445e+01 1.501615519365727014e+00
4847 5.692519999999999669e+01 2.299885986739341970e+00
4848 5.722979999999999734e+01 1.394039637886957728e+00
4849 5.698160000000000025e+01 1.628930019368542537e+00
4850 5.693640000000000612e+01 1.685047954213766186e+00
4851 5.764479999999999649e+01 1.084591513888984116e+00
4852 5.618579999999999330e+01 7.918900630769395432e-01
4853 5.590319999999999112e+01 1.402930230624459984e+00
4854 5.694099999999999540e+01 8.259105036261489285e-01
4855 5.587920000000000442e+01 1.168483167187272409e+00
4856 5.501720000000000255e+01 7.085446718450429948e-01
4857 5.498799999999999955e+01 1.439554069842462924e+00
4858 5.535819999999999652e+01 2.334824385687284121e+00
4859 5.510319999999999396e+01 2.125948605211329667e+00
4860 5.787720000000000198e+01 1.890534472576472114e+00
4861 5.760000000000000142e+01 2.110230300227915468e+00
4862 5.852760000000000673e+01 1.547708825328587556e+00
4863 5.998059999999999548e+01 1.337142912332110356e+00
4864 5.944980000000000331e+01 1.756378578780781963e+00
4865 5.976380000000000337e+01 1.451726403975625912e+00
4866 5.913579999999999615e+01 1.656503628731311073e+00
4867 5.885060000000000002e+01 1.029554101541050315e+00
4868 6.023960000000001003e+01 1.236801021991816851e+00
4869 5.976639999999999731e+01 1.461875524112774993e+00
4870 5.831380000000000052e+01 1.976620801266647076e+00
4871 5.907419999999999760e+01 2.366437345885158194e+00
4872 5.710779999999999745e+01 2.517529716209919943e+00
4873 5.548120000000000118e+01 2.653021362899289581e+00
4874 5.567540000000000333e+01 2.367686205560187940e+00
4875 5.307059999999999889e+01 1.720123614162657244e+00
4876 5.274419999999999931e+01 2.714841997612384095e+00
4877 5.400459999999999638e+01 2.244159006844212101e+00
4878 5.391459999999999297e+01 1.859511303541873994e+00
4879 5.555519999999999925e+01 2.167792635839507209e+00
4880 5.697339999999999094e+01 1.540264460409316305e+00
4881 5.817500000000001137e+01 2.275758704256670928e+00
4882 5.607019999999999982e+01 1.866967431960182555e+00
4883 5.745080000000000098e+01 1.920217600169314753e+00
4884 5.737539999999999196e+01 2.654444930300870809e+00
4885 5.832340000000000657e+01 2.911453363528258009e+00
4886 5.881419999999999249e+01 3.271960408073422144e+00
4887 5.696540000000000248e+01 3.089705754274990834e+00
4888 5.737819999999999254e+01 2.368007236475429433e+00
4889 5.949179999999999779e+01 2.206941619526896492e+00
4890 5.944339999999999691e+01 2.948327886785998331e+00
4891 6.060419999999999163e+01 2.545019660434866271e+00
4892 5.938119999999999976e+01 2.627842406233677153e+00
4893 5.750520000000000209e+01 1.947134949611865284e+00
4894 5.740059999999999718e+01 2.809884048853261707e+00
4895 5.675799999999999557e+01 2.101153397541453582e+00
4896 5.769360000000000355e+01 3.277725462573092496e+00
4897 5.655460000000000775e+01 3.673886580720748807e+00
4898 5.607260000000000133e+01 2.992735185077357141e+00
4899 5.621080000000000609e+01 3.039287224334020987e+00
4900 5.715259999999999252e+01 3.075616329778471325e+00
4901 5.755560000000000542e+01 3.796894758615254606e+00
4902 5.772500000000000142e+01 2.027293289092625628e+00
4903 5.539059999999999206e+01 3.199392937417971705e+00
4904 5.608079999999999643e+01 3.134109537332733897e+00
4905 5.645340000000000202e+01 1.663624948117814251e+00
4906 5.616400000000000148e+01 2.263908390372719293e+00
4907 5.520680000000000121e+01 2.161894546919436610e+00
4908 5.332040000000000646e+01 2.029035053418248413e+00
4909 5.453579999999999472e+01 1.689932741856905896e+00
4910 5.371179999999999666e+01 1.633545332092133151e+00
4911 5.561620000000000630e+01 1.906855891775778078e+00
4912 5.379560000000000031e+01 3.152285819528425570e+00
4913 5.619640000000000413e+01 3.593169738267313562e+00
4914 5.596459999999999724e+01 2.900187229818103063e+00
4915 5.607100000000000506e+01 2.391782013478653379e+00
4916 5.397840000000000060e+01 2.642695057701512695e+00
4917 5.555799999999999272e+01 2.711852208362394823e+00
4918 5.711999999999999034e+01 3.152680472233111875e+00
4919 5.599679999999999325e+01 1.764110731218422323e+00
4920 5.527239999999999043e+01 2.167937390239855766e+00
4921 5.659059999999999491e+01 3.442721070316326681e+00
4922 5.619439999999999458e+01 2.702355573939151601e+00
4923 5.457880000000000109e+01 2.491724822688090590e+00
4924 5.475599999999999312e+01 2.014950818258351095e+00
4925 5.438919999999999533e+01 1.903503662197685964e+00
4926 5.374879999999999569e+01 2.482365877947891875e+00
4927 5.260580000000000211e+01 3.356207090154003758e+00
4928 5.535960000000000036e+01 2.775381279752388242e+00
4929 5.704919999999999902e+01 2.751120781063600695e+00
4930 5.616459999999999297e+01 2.257895898397442647e+00
4931 5.493359999999999843e+01 2.889536566302631115e+00
4932 5.522080000000001121e+01 2.472986088112910430e+00
4933 5.592519999999999669e+01 2.902972978172548846e+00
4934 5.624980000000000757e+01 3.780851072443875083e+00
4935 5.743560000000000798e+01 3.191187861596368247e+00
4936 5.595340000000000202e+01 3.787688884795053834e+00
4937 5.568439999999999657e+01 3.653513066625054151e+00
4938 5.318959999999999866e+01 3.131302369302587429e+00
4939 5.188799999999999812e+01 3.024992337180376634e+00
4940 5.501639999999999731e+01 3.178687573197465532e+00
4941 5.474020000000000152e+01 2.465915495713508765e+00
4942 5.461119999999999663e+01 2.962614215857338529e+00
4943 5.384600000000000364e+01 2.250757579127526053e+00
4944 5.583319999999999794e+01 3.157880927457525022e+00
4945 5.527339999999999520e+01 3.386440911635693940e+00
4946 5.402360000000000184e+01 4.130308526974711292e+00
4947 5.387960000000000349e+01 3.715240240953470607e+00
4948 5.522359999999999758e+01 3.400617456874559075e+00
4949 5.598820000000000618e+01 3.370454419214122588e+00
4950 5.496459999999999724e+01 3.666914960562896564e+00
4951 5.694159999999999400e+01 3.252146289452550132e+00
4952 5.471620000000000061e+01 3.818266699956930577e+00
4953 5.521320000000000761e+01 3.789849827103971336e+00
4954 5.408599999999999852e+01 3.769958514360603363e+00
4955 5.532620000000000715e+01 4.116022870684757251e+00
4956 5.543699999999999761e+01 2.654870497783273553e+00
4957 5.306759999999999167e+01 2.933019776271547308e+00
4958 5.443540000000000134e+01 3.495788764785424441e+00
4959 5.456240000000000379e+01 2.779256110544690017e+00
4960 5.409600000000000364e+01 2.851132659137416425e+00
4961 5.237539999999999907e+01 1.535159394981510550e+00
4962 5.472780000000000200e+01 1.730855474035887465e+00
4963 5.638879999999998915e+01 2.549932617148930714e+00
4964 5.371419999999999106e+01 2.333320576346079367e+00
4965 5.469819999999999993e+01 3.174064402623236525e+00
4966 5.432219999999999516e+01 2.326892681667979357e+00
4967 5.299280000000000257e+01 2.359397133167708827e+00
4968 5.431300000000000239e+01 3.000014893296365948e+00
4969 5.743900000000000006e+01 2.212374489095369601e+00
4970 5.472340000000000515e+01 2.493262723420859750e+00
4971 5.561839999999999407e+01 3.368494222646076786e+00
4972 5.634479999999999933e+01 2.894175936600951182e+00
4973 5.688739999999999242e+01 3.195509882319253148e+00
4974 5.704399999999999693e+01 3.705158447354174100e+00
4975 5.524679999999999325e+01 3.623829735514624506e+00
4976 5.444719999999999516e+01 3.438783824551929769e+00
4977 5.449460000000000548e+01 4.452521089001153065e+00
4978 5.603659999999999997e+01 4.013743684890703989e+00
4979 5.620440000000000680e+01 3.749450803517763386e+00
4980 5.868179999999999552e+01 2.929469964345085220e+00
4981 5.773680000000000234e+01 2.867793791750027577e+00
4982 5.526420000000000243e+01 2.862779899328622868e+00
4983 5.606839999999999691e+01 2.828470916944346936e+00
4984 5.486260000000000048e+01 3.380536603558671693e+00
4985 5.466240000000000521e+01 3.640867057171959242e+00
4986 5.432359999999999900e+01 2.772746517083739093e+00
4987 5.678940000000000055e+01 2.850653575585781585e+00
4988 5.567759999999999820e+01 2.936700919058664816e+00
4989 5.436399999999999011e+01 2.426667937728604230e+00
4990 5.245900000000000318e+01 3.012543390558882095e+00
4991 5.521779999999999688e+01 1.937958604305055399e+00
4992 5.434780000000000655e+01 2.597232825912995313e+00
4993 5.203320000000000078e+01 1.765225479081921733e+00
4994 5.265560000000000684e+01 2.409959843648851852e+00
4995 5.329020000000000579e+01 1.636492087362477532e+00
4996 5.683039999999999736e+01 2.558157846576320615e+00
4997 5.578539999999999566e+01 2.670240162981600385e+00
4998 5.784239999999999782e+01 2.317184042755342510e+00
4999 5.768339999999999179e+01 2.763537929538872895e+00
5000 5.825860000000000127e+01 2.447350577256965032e+00
5001 5.957939999999999969e+01 2.387477105230539909e+00
5002 6.073019999999998930e+01 3.288039396357652855e+00
5003 6.031120000000000658e+01 3.640103552373202156e+00
5004 6.041120000000000800e+01 3.207562481386762254e+00
5005 6.119279999999999831e+01 3.062730512467592980e+00
5006 5.984799999999999898e+01 2.635155752512552407e+00
5007 6.091659999999999542e+01 2.572866224272067903e+00
5008 6.066259999999999764e+01 2.661054236200382839e+00
5009 6.062999999999999545e+01 2.590709231079397767e+00
5010 5.872899999999999920e+01 3.226777562832615409e+00
5011 6.072339999999999094e+01 3.063997932114184586e+00
5012 6.108579999999999188e+01 3.006100336316138488e+00
5013 6.029360000000000497e+01 3.174086484013943554e+00
5014 6.107340000000000657e+01 3.778951839862477513e+00
5015 6.201020000000001176e+01 4.034238261679644388e+00
5016 6.160320000000000107e+01 2.325378840533300462e+00
5017 6.177159999999999940e+01 2.615138277032400982e+00
5018 6.045299999999999585e+01 2.348400085164366491e+00
5019 6.271820000000001016e+01 2.048801354939029817e+00
5020 6.289159999999999684e+01 2.539348177781061366e+00
5021 6.155199999999999960e+01 2.254523683619225505e+00
5022 6.236600000000000676e+01 2.827594680996553755e+00
5023 6.064339999999999975e+01 1.940924905296440572e+00
5024 6.083059999999998979e+01 3.096352791269108007e+00
5025 6.252320000000000988e+01 2.456307593116139554e+00
5026 6.033540000000000703e+01 2.527767213965716131e+00
5027 5.980579999999999785e+01 2.777024341268906404e+00
5028 5.958899999999999864e+01 2.987108876489104059e+00
5029 5.897259999999999991e+01 3.214873367335018717e+00
5030 5.932000000000000739e+01 3.231773630686406218e+00
5031 5.939479999999999649e+01 3.312345047243718366e+00
5032 5.878220000000000312e+01 2.474354710222444353e+00
5033 6.027459999999999951e+01 2.802061278416301704e+00
5034 5.870520000000000493e+01 3.059879493051972599e+00
5035 5.916800000000000637e+01 2.344572899271848865e+00
5036 5.880859999999999843e+01 3.184312668065119922e+00
5037 5.821820000000000306e+01 1.996347973675931087e+00
5038 5.835779999999999745e+01 2.394963154622634871e+00
5039 5.759539999999999793e+01 2.467916442669807697e+00
5040 6.055280000000000484e+01 3.060717633497084478e+00
5041 6.050900000000000034e+01 2.664955159097427639e+00
5042 5.887660000000001048e+01 3.089439154280271715e+00
5043 5.946699999999999875e+01 3.580092836785102595e+00
5044 5.845000000000000284e+01 3.264463177920681858e+00
5045 5.823039999999999594e+01 2.959344746392347680e+00
5046 5.701859999999999218e+01 4.045084776367485979e+00
5047 5.792640000000000100e+01 3.450134798525992696e+00
5048 5.837139999999999418e+01 3.607634300757215584e+00
5049 5.889719999999999800e+01 2.819091816880037626e+00
5050 5.936280000000000712e+01 3.420889222409869479e+00
5051 6.105100000000000193e+01 3.439394132692560113e+00
5052 5.884919999999999618e+01 3.238722345617171872e+00
5053 5.813780000000000570e+01 3.077155990846091704e+00
5054 5.827340000000000231e+01 3.196073047976219605e+00
5055 6.080979999999999563e+01 3.098825008289432414e+00
5056 5.943519999999999470e+01 4.215798813036504278e+00
5057 6.062179999999999325e+01 3.757161816052112080e+00
5058 6.077259999999998996e+01 2.858270338508937414e+00
5059 6.024699999999999989e+01 3.217161519103446832e+00
5060 6.207599999999998630e+01 3.962894527993395588e+00
5061 6.180100000000000193e+01 3.299684324295279580e+00
5062 6.137019999999999698e+01 3.807389135877759845e+00
5063 6.235860000000000269e+01 3.148345414340680826e+00
5064 5.995239999999999725e+01 2.922196373962570259e+00
5065 6.087000000000000455e+01 3.283033999214750587e+00
5066 5.988640000000000185e+01 3.639306907640520450e+00
5067 6.032779999999998921e+01 4.051956351196294825e+00
5068 6.003780000000000427e+01 3.591773571927940445e+00
5069 6.020840000000000458e+01 2.830649601769884338e+00
5070 5.742699999999999960e+01 3.434673178047658482e+00
5071 6.176639999999999731e+01 2.302067985095140212e+00
5072 6.031920000000000215e+01 3.535778289429357013e+00
5073 5.826040000000000418e+01 3.516152483610459178e+00
5074 5.958859999999999957e+01 3.071344794711266424e+00
5075 5.807520000000000948e+01 3.725906476550371327e+00
5076 5.807019999999999982e+01 3.722868016999796748e+00
5077 5.780159999999999343e+01 2.941639537400869031e+00
5078 5.779719999999999658e+01 3.371910122171111190e+00
5079 6.028419999999999845e+01 2.589258880838298804e+00
5080 6.097700000000001097e+01 2.378786463724729572e+00
5081 5.775559999999999405e+01 2.490393729513467491e+00
5082 5.723679999999999524e+01 2.796039890988680998e+00
5083 5.747480000000000189e+01 2.848163582380760062e+00
5084 5.840279999999999916e+01 2.749740459025177941e+00
5085 5.825879999999999370e+01 3.048314634679301527e+00
5086 5.957840000000000913e+01 2.558272379556172815e+00
5087 5.998479999999999279e+01 2.776881782143416633e+00
5088 5.877800000000000580e+01 3.874281332066633166e+00
5089 5.832620000000000715e+01 4.207717266167013470e+00
5090 5.801319999999999766e+01 3.994657956821834777e+00
5091 5.816279999999999006e+01 4.572831152798012333e+00
5092 5.847100000000000364e+01 3.485230161696640572e+00
5093 5.738819999999999766e+01 3.679752735171210265e+00
5094 5.839039999999999964e+01 2.843132660992096383e+00
5095 5.852760000000000673e+01 3.675689808457726304e+00
5096 6.054560000000000031e+01 3.380576963774083232e+00
5097 5.966920000000000357e+01 3.211042552193914101e+00
5098 5.948080000000000211e+01 3.055768465050976435e+00
5099 5.973379999999999512e+01 3.401771519664422705e+00
5100 5.769940000000000424e+01 2.910311675405230947e+00
5101 6.137159999999998661e+01 2.423484377502771459e+00
5102 6.006779999999999831e+01 2.729995551644726515e+00
5103 5.773139999999999361e+01 1.487114645210650954e+00
5104 5.917600000000000193e+01 2.001590627476058870e+00
5105 5.938580000000000325e+01 2.219035527430779808e+00
5106 5.785479999999999734e+01 2.491152751639289953e+00
5107 5.808120000000000260e+01 2.202865359480693286e+00
5108 5.952559999999999718e+01 2.451594331858352849e+00
5109 5.730840000000000600e+01 2.201387755030904003e+00
5110 5.799280000000000257e+01 2.631602118862196082e+00
5111 5.765279999999999916e+01 1.685048400491808485e+00
5112 5.791879999999999740e+01 2.022223793747861542e+00
5113 5.827100000000000080e+01 2.321008901318562856e+00
5114 5.705239999999999867e+01 3.157814948346402417e+00
5115 5.844779999999999376e+01 2.714745445156874659e+00
5116 5.926559999999999206e+01 2.825234271348130211e+00
5117 5.784120000000000061e+01 4.161635240142991243e+00
5118 5.816459999999999297e+01 3.203974813883529560e+00
5119 5.773120000000000118e+01 3.725844778301963256e+00
5120 5.859140000000000015e+01 3.967225454647114624e+00
5121 6.001759999999999451e+01 3.930064646796537886e+00
5122 5.914860000000000184e+01 3.462275374374487402e+00
5123 6.120620000000000260e+01 3.814889979016431898e+00
5124 5.973440000000000794e+01 3.228821389919237284e+00
5125 5.948940000000000339e+01 3.632633849977176421e+00
5126 6.028320000000000078e+01 3.143164181521545419e+00
5127 6.028000000000000824e+01 3.201277157635684656e+00
5128 6.002339999999999520e+01 2.366069628730312235e+00
5129 6.106539999999999679e+01 2.428780461054477868e+00
5130 6.132779999999998921e+01 2.577701726732554821e+00
5131 6.061100000000000421e+01 2.404728924432023796e+00
5132 5.862319999999999709e+01 2.559717193754029285e+00
5133 5.762879999999999825e+01 3.546506826724009631e+00
5134 5.681960000000000122e+01 3.798997895235005640e+00
5135 5.749880000000000280e+01 4.394494714071233155e+00
5136 5.601599999999999824e+01 4.117081694598736519e+00
5137 5.620799999999999130e+01 3.999150659827658494e+00
5138 5.808460000000000178e+01 4.366061819076776374e+00
5139 5.889079999999999870e+01 5.231427181181058650e+00
5140 5.948080000000000211e+01 4.744218893769551748e+00
5141 5.847460000000000946e+01 4.977886463952348350e+00
5142 5.692580000000000240e+01 5.005985980004338920e+00
5143 5.445759999999999934e+01 4.752658915596615685e+00
5144 5.751040000000000418e+01 4.429550357316192510e+00
5145 5.594779999999999376e+01 4.102573030672337140e+00
5146 5.684299999999999642e+01 4.972352529738814475e+00
5147 5.567439999999999145e+01 4.614006957948807219e+00
5148 5.575779999999999603e+01 4.396809173935115389e+00
5149 5.411200000000000188e+01 3.368852896758775195e+00
5150 5.426659999999999684e+01 4.231541946855779557e+00
5151 5.684879999999999711e+01 3.783838764006731470e+00
5152 5.630280000000000484e+01 4.143533008436158127e+00
5153 5.654580000000000695e+01 4.017203897239967958e+00
5154 5.697619999999999152e+01 3.879761996824031112e+00
5155 5.867480000000000473e+01 4.165508001672786342e+00
5156 5.975500000000000966e+01 4.408602907951679306e+00
5157 6.001860000000000639e+01 3.401786502413106650e+00
5158 5.795340000000000202e+01 3.253319358439929143e+00
5159 5.828999999999999915e+01 4.068383266114439678e+00
5160 5.898600000000000421e+01 4.023014819758932603e+00
5161 5.697119999999999607e+01 3.534624578650469306e+00
5162 5.642360000000000753e+01 2.525230391073257863e+00
5163 5.585939999999999372e+01 2.373257450846831595e+00
5164 5.815460000000000207e+01 2.692846428595585540e+00
5165 5.671079999999999188e+01 2.046337379808129242e+00
5166 5.736200000000000898e+01 1.981448056346670539e+00
5167 5.771259999999999479e+01 2.991222781405623365e+00
5168 5.764220000000000255e+01 3.621866893191962866e+00
5169 5.879220000000000113e+01 2.806363446170150322e+00
5170 5.621319999999999339e+01 2.877372751660791650e+00
5171 5.738139999999999930e+01 3.050811047574069956e+00
5172 5.744400000000000261e+01 3.372100603481457348e+00
5173 5.816700000000000870e+01 3.174403099796873295e+00
5174 5.743540000000000134e+01 1.853644682240908059e+00
5175 5.593640000000000612e+01 1.830043313148625561e+00
5176 5.617960000000000775e+01 2.531610848452027440e+00
5177 5.752380000000000848e+01 2.515670461725860729e+00
5178 5.830900000000000460e+01 2.057670333168070353e+00
5179 5.770960000000000178e+01 2.300564167329397502e+00
5180 5.760619999999998697e+01 2.133299630150439885e+00
5181 5.601579999999999160e+01 2.621143390202068879e+00
5182 5.682960000000000633e+01 3.081707119114339477e+00
5183 5.597340000000000515e+01 2.983124571317798068e+00
5184 5.769020000000000437e+01 3.008469210744892486e+00
5185 5.965879999999999939e+01 3.636382393533440727e+00
5186 5.846620000000000061e+01 2.838464477847134404e+00
5187 5.763459999999999894e+01 3.448749531061945817e+00
5188 5.809900000000000375e+01 3.734241202707719420e+00
5189 5.783619999999999806e+01 3.234292929219616308e+00
5190 5.957319999999999993e+01 2.704883382329079655e+00
5191 5.781000000000000227e+01 3.630263164014421839e+00
5192 5.682899999999999352e+01 2.727918840434956138e+00
5193 5.852680000000000149e+01 2.746001302257519594e+00
5194 5.856480000000000530e+01 1.949109548486180454e+00
5195 6.054619999999999891e+01 2.245250852800193098e+00
5196 5.882099999999999085e+01 2.659679845394929742e+00
5197 5.985379999999999967e+01 1.998033581299372807e+00
5198 6.032659999999999911e+01 3.225557918872329122e+00
5199 5.909360000000000213e+01 3.411400950929105669e+00
5200 5.966180000000000661e+01 3.026117372475826794e+00
5201 5.915959999999999752e+01 3.433653361654316338e+00
5202 6.018720000000000425e+01 2.801646807147537999e+00
5203 5.839959999999999951e+01 2.784513165348657449e+00
5204 5.967640000000000100e+01 2.888561948098050447e+00
5205 6.003380000000000649e+01 3.081837457102499123e+00
5206 5.745539999999999736e+01 3.738328520609175865e+00
5207 5.774220000000000397e+01 4.436200792570146767e+00
5208 5.661599999999999966e+01 3.307307533326770077e+00
5209 5.813439999999999230e+01 2.844142522448549038e+00
5210 5.863640000000000185e+01 2.303738988687736633e+00
5211 5.847140000000000271e+01 2.950611632865293377e+00
5212 5.866580000000000439e+01 3.256332702903681930e+00
5213 5.976940000000000452e+01 3.795228294582554174e+00
5214 6.032359999999999900e+01 3.269690023228499776e+00
5215 5.928320000000000078e+01 3.611849325760973173e+00
5216 5.924600000000000222e+01 3.398857043183781457e+00
5217 5.936720000000000397e+01 4.728168147602197280e+00
5218 5.740579999999998506e+01 4.217767545989228317e+00
5219 5.851919999999999789e+01 4.339606962848135296e+00
5220 5.792419999999999902e+01 5.119039209851787398e+00
5221 5.675199999999999534e+01 4.997489897938763193e+00
5222 5.509940000000000282e+01 4.457675668776273525e+00
5223 5.670119999999999294e+01 3.507485485643525802e+00
5224 5.710320000000000107e+01 4.164901366419137219e+00
5225 5.762839999999999918e+01 4.700488813729906568e+00
5226 5.817300000000000182e+01 3.816060984837638781e+00
5227 5.831580000000000297e+01 3.632413549143322928e+00
5228 5.810139999999999816e+01 3.147657485813855072e+00
5229 5.907079999999999842e+01 3.191947911855706810e+00
5230 5.911559999999999349e+01 3.286302318411986612e+00
5231 5.757799999999999585e+01 4.220753610434988090e+00
5232 5.735280000000000200e+01 4.409750209705761037e+00
5233 5.578119999999999834e+01 4.305057448164888889e+00
5234 5.653279999999999461e+01 4.535679868773809353e+00
5235 5.648659999999999570e+01 3.527852112546669527e+00
5236 5.678199999999999648e+01 2.320449921890149092e+00
5237 5.805859999999999843e+01 3.026783990971273930e+00
5238 5.624460000000000548e+01 3.295360454942676487e+00
5239 5.757959999999999212e+01 2.870062697572998367e+00
5240 5.703079999999999927e+01 2.988386874552891204e+00
5241 5.563020000000000209e+01 3.729386913689702432e+00
5242 5.593359999999999843e+01 2.996503276821167461e+00
5243 5.656879999999999598e+01 2.584734963589112144e+00
5244 5.675140000000000384e+01 3.226016324819203085e+00
5245 5.504399999999999693e+01 3.611252281411531317e+00
5246 5.413819999999999766e+01 3.876329783700039222e+00
5247 5.521519999999999584e+01 4.193781791176072637e+00
5248 5.600879999999999370e+01 3.871381215018742772e+00
5249 5.689000000000000057e+01 4.467328364917894312e+00
5250 5.606000000000000227e+01 3.545695012264872936e+00
5251 5.732119999999999749e+01 3.603592334324180690e+00
5252 5.751339999999999009e+01 3.459401527432165668e+00
5253 5.624800000000000466e+01 3.145152524123433491e+00
5254 5.594540000000000646e+01 3.160477756289386431e+00
5255 5.679999999999999716e+01 2.675976576878054569e+00
5256 5.515799999999999415e+01 2.704963881459417241e+00
5257 5.771939999999999316e+01 3.029378465626242356e+00
5258 5.761200000000000188e+01 2.911303969014572335e+00
5259 5.933599999999999852e+01 2.422710184896245345e+00
5260 5.827720000000000766e+01 3.419231789744590522e+00
5261 5.445360000000000866e+01 2.628005686447425493e+00
5262 5.393920000000000670e+01 2.841588448737782269e+00
5263 5.581939999999999458e+01 2.875031416871823176e+00
5264 5.601939999999999742e+01 3.201263020746655030e+00
5265 5.451279999999999148e+01 2.859613727761145530e+00
5266 5.544180000000000064e+01 3.343651876616342999e+00
5267 5.607820000000000249e+01 3.229845982705676466e+00
5268 5.578619999999999379e+01 3.453334381724422641e+00
5269 5.722220000000000084e+01 2.790666334766662260e+00
5270 5.756219999999999715e+01 3.190207108010387760e+00
5271 5.683180000000000121e+01 3.412471894682796769e+00
5272 5.683700000000000330e+01 2.899824587798372377e+00
5273 5.801939999999999742e+01 3.196404925537438935e+00
5274 5.853300000000000125e+01 3.729788122668632244e+00
5275 5.529159999999999542e+01 3.628410887427165665e+00
5276 5.502040000000000930e+01 3.505423667404555577e+00
5277 5.628659999999999997e+01 3.520131902074126184e+00
5278 5.703459999999999752e+01 3.854080462055768486e+00
5279 5.744499999999999318e+01 3.447828824057249886e+00
5280 5.784200000000000585e+01 3.494691425576800015e+00
5281 5.984339999999999549e+01 3.062489309042564223e+00
5282 5.748680000000000234e+01 4.329391563718855807e+00
5283 5.778740000000000521e+01 3.715816492777865410e+00
5284 5.646340000000000003e+01 4.596396680879490937e+00
5285 5.828340000000000742e+01 4.409693591169345339e+00
5286 5.655800000000000693e+01 3.302244497307853521e+00
5287 5.583039999999999736e+01 2.778206883585166320e+00
5288 5.768179999999999552e+01 3.343027841942090905e+00
5289 5.744840000000000657e+01 3.369172617720856966e+00
5290 5.832539999999998770e+01 3.193075026992004517e+00
5291 5.715679999999999694e+01 3.178181598335752867e+00
5292 5.771820000000000306e+01 3.085264739370027431e+00
5293 5.659599999999998943e+01 2.048678110392161855e+00
5294 5.512179999999999325e+01 2.565621350082663898e+00
5295 5.567640000000000100e+01 3.234823229791699895e+00
5296 5.623600000000000421e+01 3.164792606159208432e+00
5297 5.568640000000000612e+01 3.382360354545328018e+00
5298 5.616939999999999600e+01 3.039033209426971194e+00
5299 5.539839999999999520e+01 3.142364493180253682e+00
5300 5.653919999999999391e+01 2.527852976737373414e+00
5301 5.573859999999999815e+01 3.756727869835662759e+00
5302 5.414020000000000721e+01 3.296894725647150803e+00
5303 5.566240000000000521e+01 3.296574180569883161e+00
5304 5.639280000000000115e+01 3.550988047290500216e+00
5305 5.492640000000000100e+01 3.849230069507407759e+00
5306 5.803840000000000288e+01 3.872532841435950779e+00
5307 5.717699999999999960e+01 3.431650541649017949e+00
5308 5.840639999999999787e+01 3.983509062120984101e+00
5309 5.606099999999999994e+01 2.664887734971212563e+00
5310 5.591680000000000206e+01 2.512107918064030443e+00
5311 5.679440000000001021e+01 3.522552274700831099e+00
5312 5.608939999999999770e+01 4.224169945444901764e+00
5313 5.632000000000000739e+01 4.489534452479454707e+00
5314 5.608939999999999770e+01 4.360315140904382325e+00
5315 5.504039999999999822e+01 4.335834882464967954e+00
5316 5.522819999999999396e+01 4.394741506846562729e+00
5317 5.503600000000000136e+01 4.567011040056724092e+00
5318 5.666700000000000870e+01 4.243025920260209638e+00
5319 5.439139999999999731e+01 4.093629945170912166e+00
5320 5.481439999999999912e+01 4.293474188579685880e+00
5321 5.418179999999999552e+01 3.842624784180729502e+00
5322 5.586059999999999803e+01 4.221978347646989427e+00
5323 5.480679999999999552e+01 4.348911196150134550e+00
5324 5.354879999999999285e+01 4.792076889199504031e+00
5325 5.457979999999999876e+01 4.607905966054429037e+00
5326 5.450500000000000966e+01 5.260617507479516064e+00
5327 5.649719999999999942e+01 5.944862665528951595e+00
5328 5.649960000000000804e+01 5.518106665152459733e+00
5329 5.590279999999999916e+01 5.321234303429985601e+00
5330 5.808840000000000003e+01 4.912836122648505111e+00
5331 5.699320000000000164e+01 4.655188300380554978e+00
5332 5.646979999999999933e+01 5.435158326304764032e+00
5333 5.689760000000001128e+01 5.037007743492162959e+00
5334 5.729899999999999949e+01 4.521470451081150976e+00
5335 5.648580000000000467e+01 4.725222292337154961e+00
5336 5.818560000000000088e+01 5.012599482105066784e+00
5337 5.729700000000000415e+01 4.677986874714378018e+00
5338 6.018719999999999715e+01 4.797095582954336024e+00
5339 5.885719999999999885e+01 4.787050594259475211e+00
5340 6.069959999999999667e+01 5.396343284855031897e+00
5341 5.778519999999999612e+01 4.554798923333497562e+00
5342 5.935800000000000409e+01 4.303051215126307838e+00
5343 5.883440000000000225e+01 4.277055609645494805e+00
5344 6.049940000000000140e+01 4.922827858863237260e+00
5345 6.174579999999999558e+01 4.939997266396005671e+00
5346 5.980579999999999785e+01 5.241748650212064042e+00
5347 5.932399999999999807e+01 4.540135936290893071e+00
5348 5.959660000000000224e+01 4.125916747584711608e+00
5349 5.847119999999999607e+01 4.292346476229521812e+00
5350 6.093820000000000903e+01 5.139265779466946960e+00
5351 5.833239999999999270e+01 4.895254768446683613e+00
5352 5.734279999999999688e+01 4.624332283908672458e+00
5353 5.730599999999999739e+01 5.159988689910084858e+00
5354 5.776739999999999498e+01 5.118026038229973373e+00
5355 5.602020000000000266e+01 4.727677200486511744e+00
5356 5.787680000000000291e+01 3.954312475260394422e+00
5357 5.660779999999999745e+01 4.357789553431876683e+00
5358 5.756920000000000215e+01 4.532107769239386741e+00
5359 5.751960000000000406e+01 4.523989183010939996e+00
5360 5.535639999999999361e+01 3.981221014713951956e+00
5361 5.810640000000000782e+01 3.765286566517877631e+00
5362 5.648279999999999745e+01 4.714801818952731871e+00
5363 5.669380000000001019e+01 4.176713161326738977e+00
5364 5.629779999999999518e+01 5.192962695032576015e+00
5365 5.623799999999999955e+01 4.577522605077992246e+00
5366 5.751780000000000115e+01 5.047405348493420263e+00
5367 5.771340000000000003e+01 4.734988984992466676e+00
5368 5.978699999999999903e+01 4.413587683506468906e+00
5369 5.870520000000000493e+01 4.131617662853134476e+00
5370 5.670579999999999643e+01 4.420957963156854298e+00
5371 5.862699999999999534e+01 4.674632451861855387e+00
5372 5.914199999999999591e+01 3.454257187877010526e+00
5373 5.948279999999999745e+01 4.150711971698349601e+00
5374 5.883180000000000121e+01 4.543396882509823875e+00
5375 5.837619999999999720e+01 3.240827133927386861e+00
5376 5.854379999999999740e+01 2.451673231081173743e+00
5377 6.038560000000001082e+01 2.363229275377231708e+00
5378 5.665760000000000218e+01 2.693692998097593438e+00
5379 5.742059999999999320e+01 3.783357763680300412e+00
5380 5.574600000000000222e+01 3.452449333444301605e+00
5381 5.440540000000000020e+01 3.489565011287222962e+00
5382 5.801660000000000394e+01 3.159112287969517485e+00
5383 5.875120000000000431e+01 3.321413342539587976e+00
5384 5.949699999999999989e+01 3.791195769147248207e+00
5385 5.775220000000000198e+01 4.138146091186244213e+00
5386 5.815319999999999112e+01 4.508108848730252305e+00
5387 5.756660000000000821e+01 4.044451860017621136e+00
5388 5.786599999999999966e+01 4.491921611070254450e+00
5389 6.027680000000000149e+01 3.978964221000234502e+00
5390 5.882960000000000633e+01 3.837709281329163336e+00
5391 5.962319999999999709e+01 4.700347624591183937e+00
5392 5.892579999999999529e+01 5.164086020972152191e+00
5393 5.852219999999999800e+01 5.147432271725389086e+00
5394 6.007200000000000273e+01 5.153843264981968098e+00
5395 5.996180000000000376e+01 5.260275121322077752e+00
5396 5.810740000000000549e+01 4.926323778234637629e+00
5397 5.869899999999999807e+01 5.324522926986042570e+00
5398 5.727899999999999636e+01 4.460222747800830945e+00
5399 5.837440000000000140e+01 4.954236955172815371e+00
5400 5.878480000000000416e+01 4.190023889192042716e+00
5401 5.736519999999999442e+01 3.750047267968765752e+00
5402 5.884700000000000131e+01 4.354156496957820366e+00
5403 5.922380000000000422e+01 4.400561140581960018e+00
5404 5.907880000000000109e+01 4.034593296975543808e+00
5405 6.230079999999999529e+01 3.483861884748015836e+00
5406 5.916939999999999600e+01 3.754497490743601062e+00
5407 5.915399999999999636e+01 4.602863691225278941e+00
5408 5.964379999999999882e+01 4.365671461757056449e+00
5409 5.959840000000000515e+01 4.407264399602094151e+00
5410 5.946579999999998734e+01 4.335195537919830144e+00
5411 5.940880000000000649e+01 5.347201693596380423e+00
5412 5.881079999999999330e+01 4.623597788735520631e+00
5413 5.900280000000000058e+01 5.126182161414087446e+00
5414 5.702799999999999869e+01 4.709788844523712825e+00
5415 5.677499999999999858e+01 4.524245386802090430e+00
5416 5.881980000000000075e+01 5.427991410457462251e+00
5417 5.750280000000000058e+01 5.409070355615646974e+00
5418 5.767979999999998597e+01 3.874096337470197771e+00
5419 5.783360000000000412e+01 4.420102483879757571e+00
5420 5.799419999999999931e+01 4.579079116154251672e+00
5421 5.699040000000000106e+01 5.283754124483841075e+00
5422 5.716800000000000637e+01 5.035585884482560282e+00
5423 5.829980000000000473e+01 4.121191220023647794e+00
5424 5.740700000000000358e+01 3.984085872568511100e+00
5425 5.789259999999999451e+01 3.999454968867634186e+00
5426 5.759259999999999025e+01 3.800520160188602503e+00
5427 5.852799999999999869e+01 2.635871939226182903e+00
5428 5.897400000000000375e+01 3.290438475340329738e+00
5429 5.811760000000000304e+01 3.143739589724313443e+00
5430 5.934660000000000224e+01 3.221707306382750158e+00
5431 5.858520000000000039e+01 3.078154270337988496e+00
5432 5.931759999999999167e+01 3.130480801410542302e+00
5433 5.833540000000000703e+01 3.448160919678778136e+00
5434 5.850879999999999370e+01 3.733141855327760439e+00
5435 5.957680000000000575e+01 3.901050334461220181e+00
5436 5.848179999999999978e+01 3.734761629876798494e+00
5437 5.713899999999999579e+01 2.500332217926248379e+00
5438 5.798780000000000712e+01 3.415257453252974251e+00
5439 5.905660000000000309e+01 3.305949891937263629e+00
5440 5.715040000000000475e+01 3.470270221178749281e+00
5441 5.718299999999999272e+01 3.649437162084037123e+00
5442 5.881219999999999715e+01 2.791830215467982601e+00
5443 5.876539999999999964e+01 3.327821600987649120e+00
5444 5.726500000000000057e+01 3.022260941745433804e+00
5445 6.024439999999999884e+01 4.004948415148439800e+00
5446 6.052079999999999416e+01 3.838545280702052587e+00
5447 5.982880000000000109e+01 4.129083379153295930e+00
5448 6.065959999999999752e+01 3.608370619545612890e+00
5449 6.108359999999998990e+01 4.274364978333037968e+00
5450 6.119619999999999749e+01 3.533319022109381091e+00
5451 5.941479999999999961e+01 3.573111421716373748e+00
5452 5.830019999999999669e+01 3.643993440169727371e+00
5453 5.954919999999999902e+01 3.687777188497155301e+00
5454 5.889939999999999287e+01 3.663499088030458761e+00
5455 6.000760000000000360e+01 3.752060474992374495e+00
5456 6.124500000000000455e+01 3.435185561217908745e+00
5457 6.175740000000000407e+01 3.856955365051557116e+00
5458 6.073499999999999943e+01 3.613019069974582109e+00
5459 6.142159999999999087e+01 3.765958699720429514e+00
5460 6.059919999999999618e+01 3.558257218358448881e+00
5461 6.071099999999999142e+01 3.924373162684711591e+00
5462 6.059159999999999258e+01 4.502462513780653097e+00
5463 6.168800000000000239e+01 4.435913317457859328e+00
5464 6.042819999999998970e+01 3.482475227765446935e+00
5465 6.006199999999999761e+01 3.925722975453055152e+00
5466 5.936839999999999407e+01 4.139320220519305593e+00
5467 5.967020000000000124e+01 4.289990390665229469e+00
5468 5.972560000000000713e+01 3.934820134135738723e+00
5469 5.817239999999999611e+01 3.741216749668481611e+00
5470 6.030180000000000007e+01 4.419468297431264681e+00
5471 6.149600000000000222e+01 3.560123436062295088e+00
5472 5.877599999999999625e+01 4.241312061143344359e+00
5473 5.795600000000000307e+01 3.078156357302207269e+00
5474 5.927319999999999567e+01 3.900362520587027149e+00
5475 5.953840000000000288e+01 2.900680824909903865e+00
5476 5.854960000000001230e+01 3.653760130057801536e+00
5477 5.978220000000000312e+01 2.890400918903812233e+00
5478 5.866880000000001161e+01 2.375519436249681426e+00
5479 6.163980000000000103e+01 2.487912110987846148e+00
5480 6.072840000000000060e+01 2.369441024376846450e+00
5481 6.044159999999999400e+01 2.628949304950553678e+00
5482 5.969360000000000355e+01 3.795414934891836012e+00
5483 5.947859999999999303e+01 3.628425284885992586e+00
5484 6.009519999999999840e+01 2.940362146403057153e+00
5485 6.181060000000000088e+01 3.072922056935384560e+00
5486 5.946380000000000621e+01 3.204898018970337770e+00
5487 6.196720000000000539e+01 3.028415432532333806e+00
5488 5.984740000000000748e+01 2.861108045495661223e+00
5489 6.021859999999999502e+01 3.149246723900811062e+00
5490 5.978179999999999694e+01 2.792020177577520190e+00
5491 6.117659999999999343e+01 3.546779842053915388e+00
5492 5.992959999999999354e+01 2.432308888278788661e+00
5493 6.103500000000000369e+01 3.556954506315760600e+00
5494 6.136119999999999663e+01 3.430112352678844179e+00
5495 6.060539999999999594e+01 3.520328559665987456e+00
5496 6.089059999999999206e+01 2.944640726472416148e+00
5497 6.129780000000000939e+01 3.312202341645208215e+00
5498 6.092219999999999658e+01 3.611743417243256982e+00
5499 6.087500000000000000e+01 3.434318622376205887e+00
5500 6.050359999999999161e+01 3.350430510844837784e+00
5501 6.009779999999999234e+01 3.104327526534530701e+00
5502 5.748260000000000502e+01 3.824745111507432682e+00
5503 5.865279999999999916e+01 4.400333536449254623e+00
5504 5.922819999999999396e+01 3.274108237673273969e+00
5505 5.898619999999999663e+01 3.409067407957783402e+00
5506 5.971340000000000003e+01 3.070450137683397251e+00
5507 5.906980000000000075e+01 2.871990994414849396e+00
5508 5.834540000000000504e+01 3.532869095791690839e+00
5509 5.839899999999998670e+01 3.586398940441510863e+00
5510 6.134819999999999851e+01 3.475812208966416961e+00
5511 5.888139999999999930e+01 4.186827119430655664e+00
5512 6.065240000000000009e+01 4.236298522059087190e+00
5513 6.284420000000000073e+01 4.770182440116938594e+00
5514 6.062359999999999616e+01 4.581386764725282390e+00
5515 5.938239999999999696e+01 4.437386425363469833e+00
5516 5.995000000000000284e+01 3.832033903816614462e+00
5517 5.871359999999999957e+01 3.986965599048980735e+00
5518 5.886159999999999570e+01 4.409672138379449713e+00
5519 6.072260000000001412e+01 4.077336450184114724e+00
5520 6.161759999999999593e+01 4.768711722048208479e+00
5521 6.176879999999999882e+01 4.771790761548539095e+00
5522 6.126980000000001070e+01 4.980378928555537321e+00
5523 6.176919999999999789e+01 4.369151674181154910e+00
5524 6.089620000000000033e+01 4.589358329004174841e+00
5525 6.255599999999999739e+01 3.850246070058380266e+00
5526 6.066179999999999239e+01 3.762827005324587137e+00
5527 5.945960000000000178e+01 3.324797264195217039e+00
5528 6.153780000000000427e+01 3.127676893798335023e+00
5529 6.104020000000000579e+01 3.071087512917860085e+00
5530 6.006779999999999831e+01 2.734026560222120317e+00
5531 6.151839999999999975e+01 2.325707833757284071e+00
5532 6.047500000000000142e+01 3.509600091178481041e+00
5533 5.996159999999999712e+01 2.293621670633586795e+00
5534 5.831219999999999715e+01 3.193746168999659130e+00
5535 6.036399999999999721e+01 3.610904130546807256e+00
5536 5.839600000000000080e+01 2.459424355413273311e+00
5537 5.966860000000000497e+01 2.348707671891076210e+00
5538 5.976040000000000418e+01 2.706393801352641404e+00
5539 5.885980000000000700e+01 3.663115050336256395e+00
5540 5.753979999999999961e+01 3.754143816105077747e+00
5541 5.925300000000000011e+01 2.867815405495966807e+00
5542 5.957939999999999969e+01 2.323865531393758399e+00
5543 6.134539999999999793e+01 3.080272047725655771e+00
5544 5.785520000000000351e+01 3.140136753709939388e+00
5545 5.988519999999999754e+01 2.451328299514366371e+00
5546 6.083880000000000621e+01 2.605848182837979365e+00
5547 6.002580000000000382e+01 2.340375173342940762e+00
5548 5.926059999999999661e+01 2.738757318201084701e+00
5549 6.036499999999999488e+01 3.123081030008667991e+00
5550 5.998499999999999943e+01 3.679419378108452765e+00
5551 6.161580000000000013e+01 3.840447176046039246e+00
5552 6.089479999999999649e+01 3.375151947986934964e+00
5553 5.995620000000000260e+01 3.854417386843310034e+00
5554 6.175140000000000384e+01 3.130254310435494958e+00
5555 6.148920000000000385e+01 3.007429485790149570e+00
5556 5.997619999999999152e+01 3.423032239404121935e+00
5557 5.931599999999999540e+01 3.197285473647918597e+00
5558 5.999059999999999349e+01 3.217112054001229016e+00
5559 6.137700000000000955e+01 2.846097580899152213e+00
5560 6.076459999999999440e+01 2.953392769003134077e+00
5561 6.076780000000000115e+01 3.780456378798727091e+00
5562 6.034120000000000061e+01 2.461119150305405956e+00
5563 6.198179999999999978e+01 3.498181898072196372e+00
5564 5.927599999999999625e+01 3.950736943913121468e+00
5565 5.951320000000000476e+01 3.771179755991484139e+00
5566 6.172899999999999920e+01 3.403814436775305818e+00
5567 5.918039999999999878e+01 3.467715750750051118e+00
5568 6.165619999999999834e+01 2.847601311981719174e+00
5569 6.183259999999999934e+01 2.959915655555069858e+00
5570 6.154659999999999798e+01 2.771548673215030512e+00
5571 6.015119999999999578e+01 3.071023039965672830e+00
5572 5.872979999999999734e+01 3.050058457144716240e+00
5573 6.016060000000000230e+01 3.356392368004671223e+00
5574 6.135460000000000491e+01 2.656705532798092406e+00
5575 5.899479999999999791e+01 2.591696917465466488e+00
5576 5.935800000000000409e+01 3.628228735898551438e+00
5577 5.966019999999999612e+01 2.794565116793666704e+00
5578 6.028359999999999985e+01 3.609609880305624685e+00
5579 5.975280000000000058e+01 3.640229535619971202e+00
5580 5.955839999999999179e+01 4.569807546057053749e+00
5581 6.052020000000000266e+01 3.269339045128234478e+00
5582 6.138919999999999533e+01 4.054865131172675774e+00
5583 6.408079999999999643e+01 3.053884351444893674e+00
5584 6.179300000000000637e+01 3.525512093299354888e+00
5585 6.292440000000000566e+01 2.785731309369229969e+00
5586 6.249819999999999709e+01 3.239586200736136679e+00
5587 6.358239999999999270e+01 4.060544018724584703e+00
5588 6.320860000000000412e+01 2.328594333068771949e+00
5589 6.130660000000000309e+01 3.553492688609334316e+00
5590 6.360160000000000480e+01 2.822253689518360531e+00
5591 6.293699999999999761e+01 3.378186886482155149e+00
5592 6.286600000000000676e+01 3.921318890373493904e+00
5593 6.270860000000000412e+01 3.801344073877027441e+00
5594 6.356719999999999970e+01 3.764499014742863636e+00
5595 6.118299999999999272e+01 3.758649587285304072e+00
5596 6.340219999999999345e+01 3.411224277587153075e+00
5597 6.204499999999999460e+01 4.129914401049978423e+00
5598 6.052580000000000382e+01 4.147318848605686448e+00
5599 6.220160000000000622e+01 4.307099233590978571e+00
5600 6.157179999999999609e+01 3.782300626867197479e+00
5601 6.043019999999999925e+01 3.617071825662298235e+00
5602 5.976320000000000476e+01 3.901170341320665980e+00
5603 6.089479999999999649e+01 3.909691459949236503e+00
5604 6.085860000000000269e+01 3.654231351187277710e+00
5605 6.085199999999999676e+01 3.937097763581696608e+00
5606 6.067340000000000089e+01 3.854574753199111470e+00
5607 6.015700000000000358e+01 3.359208335307591220e+00
5608 6.037199999999999989e+01 3.086347394575017056e+00
5609 6.149699999999999989e+01 3.878078008498539120e+00
5610 6.148460000000000036e+01 3.908424343389544475e+00
5611 6.053600000000000136e+01 2.724704152747596364e+00
5612 6.054139999999999588e+01 4.041314049662559249e+00
5613 5.882639999999999958e+01 4.118425471949202610e+00
5614 6.135040000000000049e+01 4.144647561373584921e+00
5615 6.011140000000000327e+01 3.795552308689738474e+00
5616 5.943399999999999039e+01 3.562079707137390194e+00
5617 6.054139999999999588e+01 3.121548597731581332e+00
5618 6.037699999999999534e+01 4.388819221613029065e+00
5619 6.232719999999999061e+01 3.827818766869716338e+00
5620 6.124960000000000093e+01 2.620727434892839991e+00
5621 6.428180000000000405e+01 2.966829976928236245e+00
5622 6.189099999999999824e+01 2.913874849749041207e+00
5623 6.280060000000000997e+01 1.675434047642578861e+00
5624 6.134859999999999758e+01 2.213882482879341751e+00
5625 6.134819999999999851e+01 1.918389895719844862e+00
5626 6.166520000000000579e+01 2.120331208089905939e+00
5627 6.258520000000000039e+01 2.231267682731051583e+00
5628 6.065639999999999787e+01 2.074305485698767271e+00
5629 6.242179999999999751e+01 1.850896850718591224e+00
5630 6.367119999999999891e+01 1.899304681192567346e+00
5631 6.155359999999999587e+01 1.823858998936046527e+00
5632 6.168340000000000600e+01 2.699365741799358620e+00
5633 6.255180000000000007e+01 2.672728574322502659e+00
5634 6.006280000000000285e+01 2.751274459591408483e+00
5635 5.908199999999999363e+01 2.801837354308775563e+00
5636 6.131279999999999575e+01 2.724612947190848011e+00
5637 6.083220000000000027e+01 1.606739939131407446e+00
5638 6.007059999999999889e+01 2.338633474488894581e+00
5639 6.282860000000000866e+01 2.813352570866296087e+00
5640 6.203359999999999985e+01 3.072956187126657301e+00
5641 6.352319999999999567e+01 2.758202420418051748e+00
5642 6.221079999999999188e+01 3.098984109672071163e+00
5643 6.194339999999999691e+01 2.871501831446393371e+00
5644 6.269379999999999598e+01 3.477189317825533532e+00
5645 5.931760000000000588e+01 3.913557160436015092e+00
5646 5.940140000000000242e+01 3.621103838334382541e+00
5647 6.210540000000001015e+01 2.237352767893342254e+00
5648 6.345479999999999166e+01 3.161367721730580893e+00
5649 6.172400000000000375e+01 2.671146764968185039e+00
5650 5.986980000000001212e+01 1.900003018944971256e+00
5651 6.073959999999999582e+01 2.212303353520940430e+00
5652 6.021499999999999631e+01 1.995791291693598479e+00
5653 6.065560000000000684e+01 1.930040841018654696e+00
5654 6.097979999999999734e+01 2.660611319227217386e+00
5655 5.889939999999999998e+01 2.489447546746063722e+00
5656 5.993999999999999773e+01 2.780114860936504062e+00
5657 6.024759999999999849e+01 2.783797601838178704e+00
5658 6.114999999999999858e+01 3.135128258939337886e+00
5659 5.972620000000000573e+01 2.989757346675479877e+00
5660 6.147840000000000060e+01 3.060404856877598778e+00
5661 6.089600000000000080e+01 2.850135196793301517e+00
5662 6.195199999999999818e+01 2.450733963530109971e+00
5663 6.365599999999999170e+01 2.677072580263748502e+00
5664 6.144339999999999691e+01 2.225214283614051158e+00
5665 6.178819999999999624e+01 3.026517568427450122e+00
5666 5.951079999999999615e+01 2.911528195295384869e+00
5667 6.005440000000000822e+01 2.871985008317418764e+00
5668 6.001539999999999964e+01 3.219651889257594934e+00
5669 6.023659999999999570e+01 2.870259926905575298e+00
5670 6.021659999999999258e+01 4.067205503536795774e+00
5671 5.948899999999999721e+01 2.784317783587211270e+00
5672 5.784600000000000364e+01 3.418409677028194427e+00
5673 5.702619999999999578e+01 2.865114509404465881e+00
5674 5.911499999999999488e+01 1.962503421653067681e+00
5675 5.811899999999999267e+01 2.687390942903543412e+00
5676 5.871820000000000306e+01 2.787782479319359297e+00
5677 5.728340000000000742e+01 2.076790554678059397e+00
5678 5.938880000000000337e+01 2.399312791613465556e+00
5679 5.825320000000000675e+01 2.886204752265507434e+00
5680 6.009220000000000539e+01 3.363523645226832226e+00
5681 5.968659999999999854e+01 2.355249381275791976e+00
5682 6.118019999999999925e+01 1.764372146685613263e+00
5683 6.139719999999999800e+01 2.091315287564264658e+00
5684 6.113540000000000418e+01 2.351069485999936592e+00
5685 6.143980000000000530e+01 1.565083190121215884e+00
5686 5.981439999999999912e+01 1.728913684369465908e+00
5687 5.951639999999999731e+01 1.816827864163250927e+00
5688 6.003100000000000591e+01 2.239058212731414699e+00
5689 5.965180000000000149e+01 2.289006708596547313e+00
5690 5.988479999999999848e+01 2.801753428123181955e+00
5691 5.978560000000000230e+01 1.661652180211009133e+00
5692 6.105299999999999727e+01 2.358857486157227790e+00
5693 6.041620000000000346e+01 2.382494397055321844e+00
5694 5.947680000000000433e+01 2.425129133056629360e+00
5695 5.957519999999999527e+01 2.324173132965785094e+00
5696 6.023820000000000618e+01 1.507871596655364410e+00
5697 5.926739999999999498e+01 1.992342874105760275e+00
5698 6.111180000000000234e+01 2.433058509777354494e+00
5699 5.988320000000000221e+01 2.018397094726406493e+00
5700 6.042940000000000111e+01 1.587837840587004612e+00
5701 6.105720000000000169e+01 1.778841452181727956e+00
5702 5.959660000000000224e+01 1.918655708562638118e+00
5703 5.923519999999999897e+01 2.078003106831170399e+00
5704 6.059840000000000515e+01 2.712613936408940329e+00
5705 6.004659999999999798e+01 3.451023182767684716e+00
5706 5.961839999999999407e+01 2.505093860117820537e+00
5707 5.977519999999999811e+01 2.755628892285751252e+00
5708 6.094259999999999167e+01 3.025118451895726590e+00
5709 5.881420000000000670e+01 2.246396463672429622e+00
5710 5.781420000000000670e+01 2.209386401696181057e+00
5711 6.052299999999998903e+01 3.309250501246467469e+00
5712 6.008840000000000003e+01 2.551658513202736067e+00
5713 6.012040000000000362e+01 2.686193360128788399e+00
5714 5.952140000000000697e+01 3.459413645113864177e+00
5715 5.963199999999999079e+01 3.102674729970900547e+00
5716 5.876459999999999440e+01 2.416024198554311386e+00
5717 5.870759999999999934e+01 3.347115242712744632e+00
5718 5.856359999999999388e+01 3.138247340156602672e+00
5719 5.844539999999999225e+01 3.527863643623432743e+00
5720 5.969619999999999749e+01 3.067963851156006783e+00
5721 6.010259999999999536e+01 2.982513163089142161e+00
5722 5.908640000000000470e+01 3.512194318086628630e+00
5723 6.063059999999999405e+01 3.931422669721483576e+00
5724 5.956959999999999411e+01 3.446837943391013681e+00
5725 5.960660000000000025e+01 3.538824365237699165e+00
5726 5.766959999999998843e+01 3.404780011689449104e+00
5727 5.828079999999999927e+01 3.434248230981562955e+00
5728 5.945720000000000027e+01 3.339956591334684255e+00
5729 6.056980000000000075e+01 3.055747887506429006e+00
5730 5.999359999999999360e+01 3.279886041922797979e+00
5731 6.096720000000000539e+01 3.385937925006895721e+00
5732 5.890639999999999787e+01 3.433834178873523157e+00
5733 5.913500000000000512e+01 3.072493905608276954e+00
5734 5.917899999999999494e+01 2.885829087108245261e+00
5735 5.868299999999999272e+01 3.256618847823613994e+00
5736 5.997180000000000888e+01 2.449412458529595771e+00
5737 5.883379999999999654e+01 3.665685610087149549e+00
5738 5.847139999999999560e+01 3.664031032619675887e+00
5739 5.731580000000000297e+01 2.296329791645791651e+00
5740 5.692300000000000182e+01 3.279092886759995995e+00
5741 5.712480000000000757e+01 3.252046019354582818e+00
5742 5.506280000000000285e+01 2.822850309881839159e+00
5743 5.523499999999999943e+01 3.680367188202828377e+00
5744 5.524160000000000537e+01 4.075088952157976507e+00
5745 5.522620000000000573e+01 2.953691282446424538e+00
5746 5.552740000000000009e+01 3.070111784284084600e+00
5747 5.541240000000000521e+01 3.096429616187005518e+00
5748 5.719459999999999411e+01 3.302417933575336306e+00
5749 5.777000000000000313e+01 4.775185449801924165e+00
5750 5.854080000000000439e+01 4.365727810113680718e+00
5751 5.880319999999998970e+01 4.078906729995182445e+00
5752 5.870439999999999969e+01 3.774748368832020251e+00
5753 5.988980000000000103e+01 3.657933289714287994e+00
5754 5.950900000000000034e+01 4.972316184636692782e+00
5755 5.827239999999999043e+01 4.470886235188722857e+00
5756 5.762519999999999243e+01 4.582037297098310979e+00
5757 5.560799999999998988e+01 4.105537129292584630e+00
5758 5.855199999999999960e+01 3.896940132976127291e+00
5759 5.928540000000000276e+01 3.678967155058604277e+00
5760 5.734059999999999491e+01 3.233347399831943747e+00
5761 5.900879999999999370e+01 4.050896072722677488e+00
5762 5.858540000000000703e+01 3.663581139813885112e+00
5763 5.641139999999999333e+01 3.920385181075960901e+00
5764 5.821380000000000621e+01 3.705445769674682310e+00
5765 5.613040000000000873e+01 4.205769053098373789e+00
5766 5.685699999999999221e+01 3.822983369045699131e+00
5767 5.744780000000000797e+01 3.462232683110711307e+00
5768 5.653819999999999624e+01 3.764559144441749883e+00
5769 5.889680000000000604e+01 3.034518299829479293e+00
5770 6.057999999999999829e+01 4.279967392399150583e+00
5771 5.961399999999999721e+01 4.719126181826460709e+00
5772 5.829880000000000706e+01 4.647664870878707610e+00
5773 5.770259999999999678e+01 4.727895232341765563e+00
5774 5.916040000000000276e+01 4.932541126843240420e+00
5775 5.978960000000000719e+01 5.035600783223388888e+00
5776 5.810040000000000049e+01 5.173222180421018557e+00
5777 5.593879999999999342e+01 4.759899985503897035e+00
5778 5.741079999999999472e+01 4.715291163014219578e+00
5779 5.771300000000000097e+01 5.089608299270189207e+00
5780 5.883240000000000691e+01 4.552210228888820431e+00
5781 5.961280000000000712e+01 4.510342154648580681e+00
5782 5.828260000000000218e+01 4.853742429095304622e+00
5783 5.808859999999999957e+01 4.916829926690569508e+00
5784 5.806040000000000134e+01 5.176808195017467362e+00
5785 5.727619999999999578e+01 5.634219047214972242e+00
5786 5.712280000000000513e+01 5.653649917708028383e+00
5787 5.820720000000000027e+01 5.540461752597881429e+00
5788 5.790899999999999181e+01 4.843779119654404219e+00
5789 5.757359999999999900e+01 4.626535780473333581e+00
5790 5.660720000000001306e+01 5.197285001998638521e+00
5791 5.643179999999999552e+01 5.375410446840314549e+00
5792 5.629679999999999751e+01 5.952041017331786144e+00
5793 5.661900000000000688e+01 4.863052308992777739e+00
5794 5.639659999999999940e+01 5.332537471785828487e+00
5795 5.760639999999999361e+01 5.583232157809669083e+00
5796 5.716599999999999682e+01 5.115027906082235454e+00
5797 5.844579999999999842e+01 4.116125414998917265e+00
5798 5.814099999999999824e+01 4.398749913327649530e+00
5799 5.801400000000001000e+01 4.324265218508227093e+00
5800 5.866499999999999915e+01 6.020284239136887372e+00
5801 5.935840000000000316e+01 5.373127637419383262e+00
5802 5.767699999999999960e+01 5.018521033133168885e+00
5803 5.647459999999999525e+01 4.991377033244432937e+00
5804 5.784980000000000189e+01 5.084527332210928563e+00
5805 5.870040000000000191e+01 4.291016677665095536e+00
5806 5.936960000000000548e+01 4.700689826823292172e+00
5807 5.960999999999999943e+01 4.427053105622293039e+00
5808 5.926579999999999870e+01 4.436092635642317816e+00
5809 6.154379999999999740e+01 5.327678747071748155e+00
5810 6.085900000000000176e+01 4.893033398618898744e+00
5811 6.005040000000000333e+01 4.672793799002906034e+00
5812 6.056099999999999284e+01 3.980606828110507145e+00
5813 6.136380000000000479e+01 3.669792739651655644e+00
5814 6.237199999999999989e+01 3.354847990595103635e+00
5815 6.245600000000000307e+01 3.522880332909422485e+00
5816 6.413400000000000034e+01 3.582355292262341617e+00
5817 6.304099999999999682e+01 3.230186880042700270e+00
5818 6.347960000000000491e+01 3.699994882158623266e+00
5819 6.132419999999999760e+01 3.581977938513859261e+00
5820 5.926700000000001012e+01 3.906224980719877671e+00
5821 6.225779999999999603e+01 3.444938935888413045e+00
5822 6.061480000000000246e+01 4.119910886414897888e+00
5823 6.043519999999999470e+01 3.987850883872164243e+00
5824 5.968999999999999773e+01 5.306406867174811026e+00
5825 6.048040000000001015e+01 4.753810400931026692e+00
5826 6.024539999999999651e+01 4.719258201031174771e+00
5827 6.166699999999999449e+01 4.081788460956789599e+00
5828 6.229580000000000695e+01 4.416625357894869985e+00
5829 6.069880000000000564e+01 4.642210183953327629e+00
5830 6.119379999999999598e+01 4.028107917124366111e+00
5831 6.193139999999999645e+01 3.214279497492400495e+00
5832 5.898640000000000327e+01 4.032861679750497252e+00
5833 6.082200000000000273e+01 3.782899702609097137e+00
5834 6.021600000000000819e+01 4.091205660926861221e+00
5835 5.980140000000000100e+01 3.621286021291332258e+00
5836 5.885860000000000269e+01 3.865403498730759946e+00
5837 5.926680000000000348e+01 3.235481557975565359e+00
5838 5.930599999999999739e+01 3.077827350583524968e+00
5839 5.927159999999999940e+01 2.842873526557240016e+00
5840 5.986999999999999034e+01 2.765135251664915916e+00
5841 5.795619999999998839e+01 3.037860146879706846e+00
5842 5.705899999999999039e+01 4.209836908955023382e+00
5843 5.849260000000000304e+01 4.472533068407655854e+00
5844 5.891620000000000346e+01 3.857202772994958284e+00
5845 5.976740000000000919e+01 4.465335988254411248e+00
5846 6.026480000000000103e+01 3.091271394103081160e+00
5847 5.859200000000000585e+01 3.798193854978968886e+00
5848 5.980720000000000169e+01 3.210297187489034698e+00
5849 5.975539999999999452e+01 2.761398190772204497e+00
5850 5.846000000000000085e+01 3.539012235073510038e+00
5851 6.015660000000000451e+01 3.745414002216576943e+00
5852 5.953540000000000276e+01 3.674015814881585129e+00
5853 6.046699999999999875e+01 3.370441846405304087e+00
5854 5.812179999999999325e+01 3.355268554378323387e+00
5855 5.960080000000000666e+01 3.487573866171152392e+00
5856 6.005259999999999820e+01 4.039422024002937484e+00
5857 6.020759999999999934e+01 4.138272379628966213e+00
5858 6.015820000000000078e+01 3.784553832620167313e+00
5859 5.909239999999999782e+01 3.248511999054336297e+00
5860 5.916699999999999449e+01 3.221588068018628626e+00
5861 5.954819999999999425e+01 3.165968330858664359e+00
5862 5.996399999999999864e+01 1.825382261335963818e+00
5863 5.895299999999999585e+01 2.998383511160638726e+00
5864 5.931820000000000448e+01 2.562896789182115942e+00
5865 6.043900000000000006e+01 2.813470838661741080e+00
5866 6.052239999999999043e+01 2.495104913225092869e+00
5867 5.941620000000000346e+01 2.322835394942999621e+00
5868 5.950860000000000127e+01 3.389180155730881605e+00
5869 6.152079999999999416e+01 2.765441279796047702e+00
5870 6.126480000000000103e+01 2.839394293154791971e+00
5871 6.153320000000000078e+01 2.740513797082582581e+00
5872 5.977960000000000207e+01 2.453986154810169129e+00
5873 6.105480000000000018e+01 3.408580248725266770e+00
5874 6.072100000000000364e+01 3.374896715456638052e+00
5875 6.238719999999999288e+01 2.624441356174681772e+00
5876 6.087999999999999545e+01 2.993719733041154463e+00
5877 6.200480000000000302e+01 2.794266134783873312e+00
5878 5.982720000000000482e+01 2.975934964343139200e+00
5879 6.110360000000000724e+01 3.118362359957546737e+00
5880 6.148319999999999652e+01 3.431843754019114456e+00
5881 6.125639999999999930e+01 3.668814779734731690e+00
5882 6.040540000000000020e+01 3.213020194147556907e+00
5883 5.910139999999999816e+01 2.835183106608812675e+00
5884 6.014399999999999125e+01 2.669051516925066814e+00
5885 6.147599999999999909e+01 3.078918394501549027e+00
5886 6.014460000000000406e+01 3.616803158591851197e+00
5887 6.260180000000000433e+01 4.033814912957707222e+00
5888 6.345919999999999561e+01 2.887305586875070329e+00
5889 6.434319999999999595e+01 3.261095023454545494e+00
5890 6.141459999999999297e+01 3.103397964812118381e+00
5891 6.085639999999999361e+01 2.900105164989710271e+00
5892 6.184160000000000679e+01 3.241213496207862477e+00
5893 6.255080000000000240e+01 2.963440532894156654e+00
5894 6.097459999999999525e+01 2.406730406173486880e+00
5895 6.392100000000000648e+01 2.709861059168901409e+00
5896 6.354500000000000171e+01 3.975525454578300089e+00
5897 6.341499999999999915e+01 3.958992003022990591e+00
5898 6.394480000000000075e+01 2.831406596022548516e+00
5899 6.376960000000000406e+01 3.449137093245208341e+00
5900 6.344140000000000157e+01 3.440307888547186277e+00
5901 5.996600000000000819e+01 3.375096834166392057e+00
5902 6.347359999999999758e+01 3.733967097873252428e+00
5903 6.163239999999999696e+01 2.645055728713479493e+00
5904 6.040959999999999752e+01 3.091836458805672816e+00
5905 6.033720000000000994e+01 3.486100485069241639e+00
5906 6.053279999999999461e+01 2.950598412525837766e+00
5907 6.190099999999999625e+01 3.122353099827115397e+00
5908 6.158060000000000400e+01 4.115097700905774758e+00
5909 6.201960000000000406e+01 2.724828018059120449e+00
5910 6.084819999999999851e+01 3.517502334327581526e+00
5911 6.287680000000000291e+01 2.841502960054765214e+00
5912 6.158120000000000260e+01 3.404360314655308972e+00
5913 6.172899999999999920e+01 2.849300307092952345e+00
5914 6.166639999999999588e+01 1.687976246278365400e+00
5915 6.237980000000000302e+01 2.792913036956218065e+00
5916 6.337859999999999161e+01 2.143277855995343373e+00
5917 6.251100000000000279e+01 2.796313530346695941e+00
5918 6.189639999999999276e+01 3.042481758038985795e+00
5919 6.236580000000000013e+01 2.401626105787493248e+00
5920 6.254599999999999227e+01 2.364906205328237920e+00
5921 6.284959999999999525e+01 2.635057761795744469e+00
5922 6.157219999999999516e+01 1.621676845737152428e+00
5923 6.092540000000000333e+01 2.522068715955217311e+00
5924 6.282380000000000564e+01 1.049884427925283914e+00
5925 6.111880000000000024e+01 2.031078086140460925e+00
5926 5.937580000000000524e+01 1.931843480202264818e+00
5927 6.030140000000000100e+01 1.874867688131617749e+00
5928 5.996399999999999864e+01 2.233912836258389767e+00
5929 6.038820000000000476e+01 1.984199735913701357e+00
5930 6.015859999999999985e+01 3.101610750561712759e+00
5931 6.020560000000000400e+01 1.880139326752142015e+00
5932 6.192320000000000846e+01 2.555601461887201609e+00
5933 5.928459999999999752e+01 1.944123197742365416e+00
5934 5.954039999999999822e+01 1.559729915081453422e+00
5935 5.984059999999999491e+01 1.402127885750797276e+00
5936 5.857580000000000098e+01 8.497756127355025058e-01
5937 5.846720000000000539e+01 8.970715645922573422e-01
5938 5.833379999999999654e+01 9.877539531684995655e-01
5939 5.900560000000000116e+01 2.182739317463264772e+00
5940 6.073799999999999955e+01 2.379912351327250875e+00
5941 5.975459999999999638e+01 1.742898014228026593e+00
5942 6.030140000000000100e+01 2.143018069919151891e+00
5943 5.975080000000000524e+01 1.245975325598383865e+00
5944 6.106539999999999679e+01 2.200524730149606700e+00
5945 5.937680000000000291e+01 1.867702276060078992e+00
5946 6.131820000000000448e+01 2.173485355828282284e+00
5947 5.876600000000000534e+01 2.360000288135575719e+00
5948 5.792540000000000333e+01 1.515469263297675617e+00
5949 5.967600000000000193e+01 2.030220342721449356e+00
5950 5.995660000000000167e+01 1.573940878178084368e+00
5951 5.779359999999999076e+01 1.899066941421496235e+00
5952 5.962599999999999767e+01 2.172896647335073261e+00
5953 5.806420000000000670e+01 2.033798483626143128e+00
5954 6.159479999999999933e+01 1.938469363183229932e+00
5955 5.970139999999999958e+01 1.397748234840594517e+00
5956 5.976559999999999206e+01 1.439182034351456752e+00
5957 5.911979999999999791e+01 1.905395106533023908e+00
5958 5.889759999999999707e+01 2.331225833762141875e+00
5959 6.025760000000000360e+01 1.900836586348232160e+00
5960 5.804680000000000462e+01 2.827555501135212257e+00
5961 5.803880000000000194e+01 2.791346275903439089e+00
5962 5.816299999999999670e+01 3.105979626462479271e+00
5963 5.671099999999999852e+01 2.745957392240455874e+00
5964 5.848700000000000188e+01 2.984426068777714214e+00
5965 5.765119999999999578e+01 2.524923925982721418e+00
5966 5.943359999999999843e+01 2.376799336923500761e+00
5967 5.939460000000000406e+01 1.799691075712718247e+00
5968 5.925519999999998788e+01 2.335844368103320523e+00
5969 5.901459999999999440e+01 3.121019597503353449e+00
5970 6.047820000000000107e+01 2.150568936816488197e+00
5971 5.972100000000000364e+01 2.410567053620370714e+00
5972 6.204999999999999716e+01 1.996212674040518165e+00
5973 6.109160000000000679e+01 2.858981617289625188e+00
5974 6.278020000000000067e+01 1.804888415387499556e+00
5975 6.171020000000000749e+01 3.665745298298832999e+00
5976 6.202300000000000324e+01 3.010876124984222191e+00
5977 6.242940000000000111e+01 3.140513940105981838e+00
5978 6.346020000000000039e+01 3.158040853440627238e+00
5979 6.177700000000000102e+01 3.331879961823353664e+00
5980 6.148360000000000269e+01 3.078867656785527096e+00
5981 6.286720000000000397e+01 3.535827387189595772e+00
5982 6.165140000000000242e+01 2.194051678516255155e+00
5983 6.078699999999999903e+01 3.018810533968635745e+00
5984 6.135520000000000351e+01 2.552419956041716897e+00
5985 5.827839999999999776e+01 2.661500473041476855e+00
5986 5.999040000000000106e+01 2.668801028177258949e+00
5987 5.875419999999999021e+01 3.960579305101716407e+00
5988 5.871300000000000097e+01 2.874588318350995486e+00
5989 5.703459999999999752e+01 2.263615472645475357e+00
5990 5.813919999999999533e+01 2.847191295294363211e+00
5991 5.849439999999999884e+01 2.952242396552152481e+00
5992 5.863920000000000243e+01 3.108734705953533517e+00
5993 5.837720000000000198e+01 3.027800434638980853e+00
5994 5.907279999999999376e+01 3.038780931886995162e+00
5995 5.821499999999999631e+01 3.340189491630678020e+00
5996 5.824740000000000606e+01 3.398896851627009941e+00
5997 5.787879999999999825e+01 3.118853499605263035e+00
5998 5.839379999999999882e+01 2.570037718011158656e+00
5999 6.005940000000000367e+01 3.117603189631419358e+00
6000 6.066379999999999484e+01 2.941526969449710815e+00
6001 6.150520000000000209e+01 3.231045482812026748e+00
6002 6.116280000000000427e+01 2.210081761383501320e+00
6003 6.135599999999999454e+01 1.498498475141032182e+00
6004 6.181680000000001485e+01 1.604579082501077725e+00
6005 6.204899999999999949e+01 2.082108642698550227e+00
6006 6.242660000000000764e+01 2.042460704150755202e+00
6007 6.254520000000000124e+01 1.496310940947769508e+00
6008 6.183500000000000085e+01 2.119383325403877194e+00
6009 5.886419999999999675e+01 9.617462201641345798e-01
6010 5.848039999999999594e+01 1.376314400128110016e+00
6011 5.787379999999999569e+01 1.442462433479638095e+00
6012 5.897659999999999769e+01 1.779959024247468324e+00
6013 5.848140000000000782e+01 2.266869746588895396e+00
6014 5.877280000000000371e+01 2.932726968539690393e+00
6015 5.660139999999999816e+01 2.370760023283671636e+00
6016 5.757780000000000342e+01 2.591672269404447171e+00
6017 5.732759999999999678e+01 2.006472937270772139e+00
6018 5.796520000000000294e+01 1.252071672069933195e+00
6019 5.763339999999999463e+01 1.221962375852873706e+00
6020 5.796200000000000330e+01 1.359513736598493949e+00
6021 5.907620000000000715e+01 1.225213888266044382e+00
6022 5.859819999999999851e+01 9.881330436737758571e-01
6023 5.831580000000000297e+01 1.394367853903695886e+00
6024 5.833220000000000027e+01 1.441451418536191964e+00
6025 5.817799999999999727e+01 1.996984306398024378e+00
6026 5.699300000000000921e+01 1.802852051611556261e+00
6027 6.128220000000000312e+01 2.329526121768116464e+00
6028 6.182560000000000855e+01 2.217570735737644405e+00
6029 6.010499999999999687e+01 3.116864347385045253e+00
6030 6.119980000000000331e+01 2.824452958007976022e+00
6031 5.929520000000000124e+01 4.051263451319846887e+00
6032 5.915600000000000591e+01 2.878015191064841716e+00
6033 5.748019999999998930e+01 2.352730828632974003e+00
6034 5.837919999999999021e+01 2.898517944053478512e+00
6035 5.772979999999999734e+01 3.188880310077504276e+00
6036 5.803060000000000684e+01 2.306660176098768389e+00
6037 5.885899999999999466e+01 2.804067046274037356e+00
6038 5.855199999999999960e+01 1.853549675622425230e+00
6039 5.575019999999999243e+01 1.796729214990394174e+00
6040 5.977919999999998879e+01 2.695598803976586577e+00
6041 5.832820000000000249e+01 3.482314602674491333e+00
6042 6.050560000000000116e+01 4.117334434801234622e+00
6043 6.066280000000000427e+01 3.102216941479110091e+00
6044 6.404019999999999868e+01 3.320917889981624072e+00
6045 6.159759999999999991e+01 3.276613551824504977e+00
6046 6.044080000000000297e+01 3.652663109568140332e+00
6047 5.982160000000000366e+01 3.891682572872561696e+00
6048 5.702200000000000557e+01 3.979282216681796491e+00
6049 5.914099999999999824e+01 3.820117223332289758e+00
6050 5.989939999999999287e+01 3.139608951446024143e+00
6051 6.237519999999999243e+01 2.883197910654069940e+00
6052 6.057139999999999702e+01 3.322568892889957937e+00
6053 6.094899999999999807e+01 3.685320740451229593e+00
6054 6.009459999999999980e+01 3.868314347102623341e+00
6055 5.932119999999999749e+01 3.634776971424793501e+00
6056 6.118240000000000833e+01 3.853147415814764720e+00
6057 6.179819999999999425e+01 3.138862983948168761e+00
6058 6.135360000000000724e+01 3.488303743655360556e+00
6059 5.961719999999998976e+01 3.285741613700017716e+00
6060 5.993540000000000134e+01 3.899725883700032369e+00
6061 6.210999999999999943e+01 2.505326182356302223e+00
6062 5.978560000000000230e+01 2.947377065799354323e+00
6063 6.024539999999999651e+01 1.896079251508227204e+00
6064 6.018939999999999912e+01 1.536472026429376969e+00
6065 6.103580000000000894e+01 2.470310772352338091e+00
6066 6.064180000000000348e+01 2.517670516966030281e+00
6067 5.974620000000000175e+01 2.834755317836091137e+00
6068 5.934239999999999782e+01 2.127465432856666450e+00
6069 6.115599999999999170e+01 3.174955483152479552e+00
6070 5.960900000000000176e+01 2.629088632967705674e+00
6071 6.083779999999999433e+01 2.289743311377935964e+00
6072 5.832040000000000646e+01 2.052120242091092006e+00
6073 5.903680000000000661e+01 1.955700066983686813e+00
6074 5.989939999999999998e+01 1.936807984287549633e+00
6075 5.929500000000000171e+01 2.819702466573378086e+00
6076 6.039999999999999858e+01 1.757490028421213379e+00
6077 5.937359999999999616e+01 1.741308326517736926e+00
6078 5.966560000000000485e+01 1.916736906307175747e+00
6079 5.969899999999999807e+01 2.045442054911358998e+00
6080 6.114339999999999975e+01 1.920504612855693516e+00
6081 6.009720000000000084e+01 1.991734488329204522e+00
6082 5.919640000000000413e+01 1.486431070719392622e+00
6083 6.108220000000000027e+01 1.547036144374137834e+00
6084 6.088279999999999603e+01 2.898121121002363854e+00
6085 6.249479999999999791e+01 1.635363773599011639e+00
6086 6.325520000000000209e+01 2.299832052998652454e+00
6087 6.086480000000000246e+01 2.125746445839673093e+00
6088 6.236059999999999803e+01 2.064098517028680746e+00
6089 6.277700000000000102e+01 1.918607015519333103e+00
6090 6.319219999999999970e+01 1.493071368689386613e+00
6091 6.164919999999999334e+01 1.732612695324606156e+00
6092 6.304079999999999018e+01 1.645531218786201011e+00
6093 6.540000000000000568e+01 8.916065948612080794e-01
6094 6.238880000000000337e+01 7.275280008357066786e-01
6095 6.409099999999999397e+01 6.631227940585369129e-01
6096 6.688100000000000023e+01 1.289102633617666083e+00
6097 6.332380000000000564e+01 1.320223750733186430e+00
6098 6.204680000000000462e+01 9.728465613857099070e-01
6099 6.163340000000000884e+01 1.913309898578898771e+00
6100 6.445160000000001332e+01 1.686169448187222031e+00
6101 6.320700000000000784e+01 2.170207731992493283e+00
6102 6.341019999999999612e+01 1.885820763487346730e+00
6103 6.425300000000000011e+01 1.807958118983955309e+00
6104 6.348319999999999652e+01 2.174585227577892077e+00
6105 6.466679999999999495e+01 2.808263540339473785e+00
6106 6.569819999999999993e+01 1.625611402519063775e+00
6107 6.377360000000000184e+01 2.218248833652348928e+00
6108 6.436839999999999407e+01 2.804079493880299534e+00
6109 6.303140000000000498e+01 2.985651213387122915e+00
6110 6.272200000000000131e+01 3.227925810795532868e+00
6111 6.213879999999998915e+01 2.299931640723262394e+00
6112 6.121939999999999316e+01 2.678569298711534152e+00
6113 6.168399999999999039e+01 1.934900204144905711e+00
6114 6.233440000000000225e+01 2.704195800603204081e+00
6115 6.173300000000000409e+01 1.780862038452165619e+00
6116 6.185400000000000631e+01 1.557540856606978386e+00
6117 6.013779999999999148e+01 1.926333167445340111e+00
6118 6.176019999999999754e+01 2.513782622264700173e+00
6119 6.141100000000000136e+01 2.426054376966847226e+00
6120 6.093939999999999912e+01 2.086885691167584156e+00
6121 6.106480000000000530e+01 2.450328000901103476e+00
6122 6.255440000000000111e+01 1.526052308408857527e+00
6123 6.197500000000000142e+01 1.317957662445953027e+00
6124 6.294940000000000424e+01 1.275812826397351829e+00
6125 6.145320000000000249e+01 2.128646751342271326e+00
6126 6.121240000000000236e+01 1.882044879379872526e+00
6127 6.153279999999999461e+01 1.800040319548426693e+00
6128 6.195219999999999061e+01 1.598452811940346940e+00
6129 6.284439999999999316e+01 6.666159074009558871e-01
6130 6.315799999999999415e+01 1.653226251908672673e+00
6131 6.258879999999999200e+01 1.442853350829529591e+00
6132 6.104399999999999693e+01 2.404737474237052197e+00
6133 6.153320000000000078e+01 1.871690923202866896e+00
6134 6.044239999999999924e+01 1.778025570119845522e+00
6135 6.077200000000000557e+01 1.549287629847989178e+00
6136 6.104520000000000124e+01 6.749201671308994177e-01
6137 5.901760000000000161e+01 1.825596069233278884e+00
6138 6.004980000000000473e+01 1.188806137265450147e+00
6139 5.977140000000000697e+01 1.960702967815370679e+00
6140 6.084400000000000830e+01 1.933285721252811840e+00
6141 6.385320000000000107e+01 1.758878037841168140e+00
6142 6.341819999999999879e+01 1.620928978086331629e+00
6143 6.170139999999999958e+01 1.731890680152763595e+00
6144 6.235679999999999978e+01 1.830346882970546929e+00
6145 6.094959999999999667e+01 2.021562536257536014e+00
6146 6.041960000000000264e+01 1.693937580904326223e+00
6147 6.063440000000000651e+01 1.521813749445048547e+00
6148 6.130380000000000251e+01 1.953647345863628759e+00
6149 6.220120000000000715e+01 1.891581970732434614e+00
6150 6.230840000000000600e+01 8.651901340167951204e-01
6151 6.107899999999999352e+01 1.772187823002967511e+00
6152 6.466179999999999950e+01 1.436471799932041327e+00
6153 6.269080000000000297e+01 2.062364456637090004e+00
6154 6.201380000000000337e+01 2.426610168939379530e+00
6155 6.078599999999998715e+01 2.294273218254529567e+00
6156 6.243900000000000006e+01 3.025404858857737356e+00
6157 6.162280000000000513e+01 3.208968761455929464e+00
6158 6.001259999999999906e+01 3.087261227690330401e+00
6159 5.855059999999999576e+01 3.102423473351115124e+00
6160 5.969860000000001321e+01 2.735447248257586228e+00
6161 6.055199999999999960e+01 2.853681706147341401e+00
6162 6.088079999999998648e+01 2.388586685050387626e+00
6163 6.367720000000000624e+01 3.217886951401494056e+00
6164 6.247799999999999443e+01 2.388089529309988635e+00
6165 6.103799999999999670e+01 2.549718180505445631e+00
6166 6.093000000000000682e+01 3.307066119689777040e+00
6167 5.977740000000000009e+01 3.682514071663542499e+00
6168 6.062539999999999196e+01 2.232722564045967584e+00
6169 6.172899999999999920e+01 2.289278139501619957e+00
6170 5.963480000000000558e+01 2.120786465441535817e+00
6171 6.065660000000000451e+01 1.964682581996390454e+00
6172 5.868160000000000309e+01 2.288497753549258551e+00
6173 5.869779999999999376e+01 2.843719049413989008e+00
6174 6.013940000000000197e+01 2.946278922301824643e+00
6175 5.930480000000000018e+01 2.765939426668631906e+00
6176 5.957600000000000051e+01 2.900646217655646009e+00
6177 6.015760000000000218e+01 2.605381409314190488e+00
6178 5.815699999999999648e+01 3.197147090767015865e+00
6179 6.074539999999999651e+01 2.165981986998045006e+00
6180 6.126939999999999742e+01 2.531757912597490279e+00
6181 6.081419999999999249e+01 2.372017561486423620e+00
6182 5.874099999999999966e+01 3.096703318046467590e+00
6183 5.900619999999999976e+01 2.035754472425394646e+00
6184 5.830679999999999552e+01 2.369402294250598118e+00
6185 5.845540000000001157e+01 2.722073365653467469e+00
6186 6.003439999999999088e+01 2.780620658773862885e+00
6187 5.960040000000000049e+01 2.535032001375920441e+00
6188 5.872599999999999909e+01 2.560279875326131993e+00
6189 6.081820000000000448e+01 2.329414268008160871e+00
6190 6.044559999999999178e+01 2.222734074962634310e+00
6191 6.009239999999999782e+01 3.334963299348284949e+00
6192 6.118159999999998888e+01 2.268752372560741470e+00
6193 6.169800000000000040e+01 2.248866292157005731e+00
6194 6.151839999999999975e+01 1.758161780951911002e+00
6195 6.022239999999999327e+01 2.589786085374619962e+00
6196 5.976980000000001070e+01 1.917753631726453412e+00
6197 5.969339999999999691e+01 1.981457132516370567e+00
6198 5.796720000000000539e+01 2.081362196255135188e+00
6199 5.849859999999999616e+01 1.487639381032917818e+00
6200 5.938620000000000942e+01 2.343339367654629690e+00
6201 6.020940000000000225e+01 2.933756412519622714e+00
6202 5.874220000000000397e+01 2.910980706222561665e+00
6203 5.887759999999999394e+01 1.363314508101486799e+00
6204 5.850800000000000267e+01 2.279785919774047542e+00
6205 5.889700000000000557e+01 1.904318943874686587e+00
6206 5.953160000000000451e+01 1.683324676941439169e+00
6207 5.903940000000000055e+01 2.565332985793461251e+00
6208 6.150519999999998788e+01 1.567428324358086433e+00
6209 6.142079999999999984e+01 1.333348938575345199e+00
6210 6.292600000000000193e+01 2.195418921299532311e+00
6211 6.190099999999999625e+01 2.853306643177349500e+00
6212 6.197920000000000584e+01 2.138578395102690433e+00
6213 6.103840000000000288e+01 2.321024852947508599e+00
6214 6.176320000000000476e+01 3.012624044251122957e+00
6215 6.102520000000000522e+01 3.327348198190264394e+00
6216 6.132899999999999352e+01 2.280612479138006243e+00
6217 6.046559999999999491e+01 2.508477986349491928e+00
6218 6.039700000000000557e+01 2.196132637160150392e+00
6219 5.935399999999999920e+01 2.964756772485729552e+00
6220 5.848380000000000933e+01 3.140954700723969317e+00
6221 6.007419999999999760e+01 2.628005759506625960e+00
6222 6.129180000000000206e+01 3.909721978862435776e+00
6223 6.035560000000000258e+01 3.069149557776551962e+00
6224 6.088559999999999661e+01 3.303207369814981309e+00
6225 6.051660000000000394e+01 2.913703315027113661e+00
6226 5.849719999999999942e+01 2.071390477915739936e+00
6227 6.093740000000000379e+01 2.266663726272601931e+00
6228 6.025860000000000127e+01 1.827821754985972547e+00
6229 5.885620000000000118e+01 1.990936591657304300e+00
6230 5.817200000000000415e+01 2.111662113123215168e+00
6231 5.776599999999999824e+01 1.557204675050778864e+00
6232 5.795940000000000225e+01 2.425869552964463605e+00
6233 6.101239999999999952e+01 2.673565987216324213e+00
6234 6.201839999999999975e+01 2.866137157918302147e+00
6235 5.989840000000000231e+01 1.900287738212295574e+00
6236 6.025020000000000664e+01 1.868867537307018045e+00
6237 5.820560000000000400e+01 2.792175619118539842e+00
6238 5.938440000000000651e+01 2.200975031207759613e+00
6239 6.060900000000000176e+01 1.970412484735111436e+00
6240 6.053340000000000742e+01 2.284380136492172308e+00
6241 5.999719999999999942e+01 2.671360168902725096e+00
6242 5.997220000000000084e+01 2.064184088689767105e+00
6243 5.787179999999999325e+01 2.682716957116422218e+00
6244 6.022999999999999687e+01 2.553590836449723067e+00
6245 6.093240000000000833e+01 2.968148333220562041e+00
6246 6.172280000000000655e+01 2.407325410491900630e+00
6247 6.206420000000000670e+01 3.052771414960510299e+00
6248 6.259779999999999234e+01 1.734399225092077890e+00
6249 6.149400000000000688e+01 2.292662016085231347e+00
6250 6.008939999999999770e+01 3.347037933456983971e+00
6251 6.039339999999999975e+01 2.176785843393877595e+00
6252 5.993500000000000227e+01 2.053764640848605882e+00
6253 5.945159999999999911e+01 3.205858394876479167e+00
6254 5.943979999999999109e+01 2.621758835591101011e+00
6255 5.949119999999999209e+01 2.291827906279177540e+00
6256 5.904180000000000206e+01 3.344036045260277312e+00
6257 6.179619999999999891e+01 2.631688483084575481e+00
6258 6.055720000000000880e+01 2.639889352226716834e+00
6259 5.978579999999999472e+01 2.326177695705982984e+00
6260 6.047100000000000364e+01 2.234711632403607595e+00
6261 6.023300000000000409e+01 1.588006851370610928e+00
6262 5.939659999999999940e+01 1.849869240784330238e+00
6263 5.826479999999999393e+01 2.462423706838447135e+00
6264 5.886120000000001085e+01 1.972454986051647152e+00
6265 5.760259999999999536e+01 9.759959262210069486e-01
6266 5.718059999999999121e+01 1.737995134630703875e+00
6267 5.668019999999999925e+01 1.580224044874649847e+00
6268 5.841159999999999997e+01 2.781681298783165168e+00
6269 5.993800000000000239e+01 2.916219209867461526e+00
6270 5.943920000000000670e+01 3.097953949302667098e+00
6271 5.999419999999999931e+01 3.361514318279782199e+00
6272 5.895260000000000389e+01 2.617066519597848195e+00
6273 5.758939999999999770e+01 3.067728783318367736e+00
6274 5.635740000000000549e+01 3.391000661751630396e+00
6275 5.563859999999999673e+01 3.290934075304458251e+00
6276 5.708120000000000260e+01 1.603300655522849283e+00
6277 5.881140000000000612e+01 2.609836509822022865e+00
6278 5.960379999999999967e+01 2.624615680818812802e+00
6279 5.890879999999999939e+01 3.214458180160383982e+00
6280 5.849919999999999476e+01 2.438170681474124635e+00
6281 5.971219999999999573e+01 1.904411539557560928e+00
6282 6.117179999999999751e+01 2.040924700227814803e+00
6283 5.955319999999998970e+01 1.567032415746401064e+00
6284 5.902180000000000604e+01 1.908609722284783095e+00
6285 5.923799999999999955e+01 1.162272291676954339e+00
6286 5.863339999999999463e+01 2.113428089148055022e+00
6287 5.828680000000000661e+01 1.791138417878416211e+00
6288 6.025080000000000524e+01 2.085378093296273772e+00
6289 6.123740000000000094e+01 8.446261468839346698e-01
6290 6.092739999999999867e+01 1.741038830124130632e+00
6291 6.141520000000000579e+01 2.586076122622843698e+00
6292 5.910280000000000200e+01 2.794283183931077996e+00
6293 6.024280000000000257e+01 2.856905996353397370e+00
6294 6.160900000000000176e+01 3.857420443768087459e+00
6295 6.115540000000000020e+01 3.230604904348409523e+00
6296 6.116060000000000230e+01 2.854973255216236350e+00
6297 6.128600000000000136e+01 3.109313789246753501e+00
6298 6.047580000000000666e+01 1.815913508953552080e+00
6299 6.124880000000000280e+01 1.265872992049360990e+00
6300 5.929800000000000182e+01 1.267545754598231378e+00
6301 6.186899999999999267e+01 1.697212396843718940e+00
6302 6.112219999999999942e+01 1.462044251040302001e+00
6303 6.032380000000000564e+01 1.654130983930837795e+00
6304 6.152219999999999800e+01 1.048630474476114571e+00
6305 6.188219999999999743e+01 1.332875159945596799e+00
6306 6.283959999999999724e+01 1.416166758542227733e+00
6307 6.130059999999999576e+01 1.111484938269520217e+00
6308 6.114960000000000662e+01 1.428340900485595366e+00
6309 6.065059999999999718e+01 1.182573451418558186e+00
6310 6.072440000000000282e+01 6.976833436452386517e-01
6311 6.017940000000000822e+01 9.506916050959959286e-01
6312 6.022180000000000888e+01 1.696835181153431238e+00
6313 6.064160000000000394e+01 1.207289678577598391e+00
6314 6.024239999999999640e+01 1.515858901085453070e+00
6315 6.010379999999999967e+01 2.748513247557667682e+00
6316 5.859799999999999898e+01 2.069080607419634177e+00
6317 5.457399999999999807e+01 2.304292845972490511e+00
6318 5.784799999999999898e+01 1.916969378993833795e+00
6319 5.604240000000000776e+01 2.268320799181631209e+00
6320 5.663340000000000884e+01 2.190982000838892496e+00
6321 5.586260000000000048e+01 1.913918025412791213e+00
6322 5.545620000000000260e+01 1.519500849621349348e+00
6323 5.732399999999999807e+01 8.746752082916269266e-01
6324 5.755879999999999797e+01 1.854928988398207856e+00
6325 5.670359999999999445e+01 1.101571735294619492e+00
6326 5.623400000000000176e+01 1.241521808104875557e+00
6327 5.651960000000000406e+01 1.068877115481475570e+00
6328 5.633659999999999712e+01 1.687107052916322791e+00
6329 5.764479999999999649e+01 1.404333675448964813e+00
6330 5.451219999999999288e+01 2.396392178254636018e+00
6331 5.642079999999999984e+01 1.886002702012910426e+00
6332 5.625300000000000011e+01 1.782328544348656507e+00
6333 5.940299999999999869e+01 1.579587085285265147e+00
6334 5.645160000000000622e+01 1.516752573098196111e+00
6335 5.695720000000000027e+01 1.086374977620527149e+00
6336 5.710099999999999909e+01 1.511096079010200155e+00
6337 5.592899999999999494e+01 1.419330800060366826e+00
6338 5.716359999999999530e+01 1.323787010058641522e+00
6339 5.538259999999998939e+01 1.679642619130629289e+00
6340 5.535280000000000200e+01 2.510647396987478519e+00
6341 5.341979999999999507e+01 1.990751002009040871e+00
6342 5.547400000000000375e+01 3.097669678968369311e+00
6343 5.558679999999999666e+01 2.461231714406427518e+00
6344 5.659840000000000515e+01 2.134266592532433116e+00
6345 5.599400000000000688e+01 2.380847344959352796e+00
6346 5.473679999999999524e+01 2.026675571471664661e+00
6347 5.663099999999999312e+01 1.911385487022437379e+00
6348 5.588959999999999440e+01 2.697257846035487017e+00
6349 5.444700000000000273e+01 2.144981808780670018e+00
6350 5.461979999999999791e+01 3.108601414141091812e+00
6351 5.217919999999999447e+01 2.556568252951600062e+00
6352 5.327259999999999707e+01 2.581909380284288513e+00
6353 5.416920000000000357e+01 3.056206097762387497e+00
6354 5.252099999999999369e+01 2.640681548388597033e+00
6355 5.234060000000000912e+01 2.164801988173513880e+00
6356 5.329200000000000870e+01 1.337465453759460354e+00
6357 5.507040000000000646e+01 1.109841127369138203e+00
6358 5.155539999999999878e+01 2.224300601987060144e+00
6359 5.434259999999999025e+01 2.969332188893656799e+00
6360 5.459220000000000539e+01 2.648040156795210098e+00
6361 5.137100000000000222e+01 2.143293932245411426e+00
6362 5.363419999999999987e+01 2.387206524790011830e+00
6363 5.392280000000000939e+01 1.939603885333290645e+00
6364 5.527459999999999951e+01 2.719128810483239178e+00
6365 5.435479999999999734e+01 2.495599253085318381e+00
6366 5.542239999999999611e+01 1.597686141893957190e+00
6367 5.657419999999999760e+01 2.315605897384095169e+00
6368 5.572340000000000515e+01 1.883387471552255166e+00
6369 5.525900000000000034e+01 1.996125607270243574e+00
6370 5.638960000000000861e+01 1.523957652954962994e+00
6371 5.483700000000000330e+01 1.159217218643684655e+00
6372 5.363619999999999521e+01 1.786329855317880799e+00
6373 5.552419999999999334e+01 1.452274227547951213e+00
6374 5.565619999999999834e+01 1.585171369915567618e+00
6375 5.570139999999999958e+01 2.316445338875924076e+00
6376 5.569339999999999691e+01 2.611826527164467393e+00
6377 5.507399999999999807e+01 3.201985196717811899e+00
6378 5.613559999999999661e+01 2.519626489779784873e+00
6379 5.518560000000000088e+01 2.230623815886488170e+00
6380 5.640180000000000149e+01 1.972317021170785223e+00
6381 5.316380000000000194e+01 1.084575729029558788e+00
6382 5.279860000000000042e+01 1.982017731504942537e+00
6383 5.471340000000000003e+01 1.104773337839033642e+00
6384 5.323479999999999279e+01 1.736959099115462646e+00
6385 5.467300000000000182e+01 1.287222436100303513e+00
6386 5.449600000000000222e+01 2.497012583068014102e+00
6387 5.373760000000000048e+01 2.133260445421514273e+00
6388 5.456120000000000658e+01 1.830803089357235125e+00
6389 5.642459999999999809e+01 2.050359726487037015e+00
6390 5.346760000000000446e+01 1.000381151361819709e+00
6391 5.319279999999999831e+01 1.994228360043051929e+00
6392 5.324120000000000630e+01 1.344046469434743818e+00
6393 5.456000000000000227e+01 1.928150699504579180e+00
6394 5.583820000000000761e+01 2.311571126312144564e+00
6395 5.243619999999999948e+01 1.792696436098426771e+00
6396 5.416920000000000357e+01 2.004895656137744453e+00
6397 5.396739999999999782e+01 2.066178009756177492e+00
6398 5.472740000000000293e+01 2.367325741844581888e+00
6399 5.323099999999999454e+01 2.887832917604479910e+00
6400 5.280100000000000193e+01 2.643010631836352875e+00
6401 5.373940000000000339e+01 1.852123032630391908e+00
6402 5.312259999999999849e+01 3.327816492536811221e+00
6403 5.381340000000000146e+01 3.259591638227094190e+00
6404 5.417780000000000484e+01 3.263084324990698004e+00
6405 5.374179999999999779e+01 2.739583769845339578e+00
6406 5.452519999999999811e+01 2.201879568005480348e+00
6407 5.563399999999999324e+01 2.442961284998189431e+00
6408 5.526879999999999882e+01 2.339698790870312184e+00
6409 5.570559999999998979e+01 1.786692868962094005e+00
6410 5.603260000000000218e+01 2.588911935157316879e+00
6411 5.742820000000000391e+01 1.530181934281018119e+00
6412 5.601160000000000139e+01 1.204376838036999020e+00
6413 5.627520000000000522e+01 9.537523536012900705e-01
6414 5.554800000000000182e+01 9.224196008325055152e-01
6415 5.597740000000000293e+01 1.593604959831638412e+00
6416 5.526320000000000476e+01 1.757622107280173873e+00
6417 5.645360000000000866e+01 1.874195072024253506e+00
6418 5.746219999999999573e+01 2.281934677417388979e+00
6419 5.686720000000000397e+01 2.935282342807928213e+00
6420 5.661979999999999791e+01 2.551531656084242705e+00
6421 5.467179999999999751e+01 2.150720128701081535e+00
6422 5.575300000000000011e+01 2.086113400560956954e+00
6423 5.535379999999999967e+01 2.160071284008933556e+00
6424 5.673639999999998906e+01 2.317517889467089809e+00
6425 5.823460000000000036e+01 1.735225163487436273e+00
6426 5.638400000000000034e+01 1.872884662759562779e+00
6427 5.540720000000000312e+01 2.344205714522511919e+00
6428 5.632100000000000506e+01 6.703647365427271021e-01
6429 5.676380000000000337e+01 1.801268828354057883e+00
6430 5.557559999999999434e+01 1.685944971818476024e+00
6431 5.657280000000000797e+01 2.139341064907603673e+00
6432 5.434580000000001121e+01 2.023518666086378204e+00
6433 5.979060000000000485e+01 1.547642196374859669e+00
6434 5.813320000000000221e+01 1.970075133592625649e+00
6435 5.560379999999999967e+01 2.205854145676906963e+00
6436 5.369399999999999551e+01 2.675790634560184955e+00
6437 5.520880000000001075e+01 1.971044360738743118e+00
6438 5.623120000000000118e+01 1.630677881127968520e+00
6439 5.497059999999999036e+01 1.760966520976477989e+00
6440 5.763459999999999894e+01 1.952844112570176094e+00
6441 5.619940000000000424e+01 1.689776259745650266e+00
6442 5.653440000000000509e+01 1.932624714733825577e+00
6443 5.541159999999999997e+01 1.847551733511134886e+00
6444 5.436699999999999733e+01 2.111548057705531001e+00
6445 5.756380000000000052e+01 1.937053915615153832e+00
6446 5.661339999999999861e+01 1.622533835702663518e+00
6447 5.977820000000000533e+01 2.061937756577535197e+00
6448 5.664280000000000825e+01 2.501644617446690866e+00
6449 5.732979999999999876e+01 2.958153753948566944e+00
6450 5.920320000000000249e+01 2.173936344974250368e+00
6451 5.811260000000000048e+01 2.444803134814743650e+00
6452 5.959300000000000352e+01 1.773131354412299521e+00
6453 5.843819999999999482e+01 2.275873992996975570e+00
6454 5.823559999999999803e+01 1.971645598985780623e+00
6455 5.773080000000000211e+01 2.225826541309992024e+00
6456 5.784680000000000888e+01 2.264504456166955837e+00
6457 5.756320000000000903e+01 2.748783140227689437e+00
6458 6.048479999999999279e+01 1.600248465707746925e+00
6459 5.875820000000000221e+01 1.503881841103216654e+00
6460 5.852319999999999567e+01 1.749578678425178557e+00
6461 5.830399999999999494e+01 8.611405460202177231e-01
6462 5.702719999999999345e+01 1.787822953203141108e+00
6463 5.751599999999999824e+01 1.399514744473954408e+00
6464 5.926539999999999964e+01 1.797760998575728131e+00
6465 6.029880000000000706e+01 2.069372840258613344e+00
6466 5.942600000000000193e+01 1.837590966455810548e+00
6467 6.208880000000000621e+01 2.483146800332190818e+00
6468 6.086180000000000234e+01 1.593861886111841875e+00
6469 6.004300000000000637e+01 1.690249212394432377e+00
6470 6.120259999999999678e+01 1.930248100115630194e+00
6471 6.036040000000000560e+01 1.312221523981373927e+00
6472 6.176280000000000570e+01 1.271398109169587398e+00
6473 6.065360000000000440e+01 1.192737241809779469e+00
6474 6.066979999999999507e+01 2.062088366680729479e+00
6475 6.276999999999999602e+01 1.333290305972408607e+00
6476 6.029819999999999425e+01 2.011083994267767405e+00
6477 6.217260000000000275e+01 1.338923645321121514e+00
6478 6.067180000000000462e+01 1.106200719580312519e+00
6479 6.086400000000001143e+01 1.148533186285881635e+00
6480 6.002240000000000464e+01 9.528503177309647354e-01
6481 6.206400000000000006e+01 1.122626099821307566e+00
6482 6.003300000000000125e+01 1.352728797653098614e+00
6483 6.025280000000000058e+01 1.983117755454778530e+00
6484 6.031680000000000064e+01 8.588705327347077034e-01
6485 6.134499999999999176e+01 1.636819452474830516e+00
6486 6.123659999999999570e+01 2.097082651685430399e+00
6487 5.823679999999999524e+01 2.375241080816850481e+00
6488 5.944519999999999982e+01 2.216253530623246260e+00
6489 6.152199999999999136e+01 2.093808625447894478e+00
6490 6.016240000000000521e+01 2.297258550533656685e+00
6491 5.994039999999999679e+01 1.511517584416402826e+00
6492 6.032019999999999982e+01 8.560428680854719197e-01
6493 6.267679999999999296e+01 1.408787688759381318e+00
6494 6.244480000000000075e+01 1.721618480384083494e+00
6495 6.271679999999999922e+01 1.892016562295372406e+00
6496 6.117499999999999716e+01 2.199094268102211647e+00
6497 5.864539999999999509e+01 2.037770244163948696e+00
6498 5.939719999999999800e+01 2.090637135420684078e+00
6499 6.018220000000000169e+01 1.736495399360447056e+00
6500 6.138759999999999906e+01 2.177335759133165904e+00
6501 5.943380000000000507e+01 2.318163521410860906e+00
6502 5.940339999999999776e+01 1.293182294960768086e+00
6503 6.008619999999999806e+01 2.287558618265332466e+00
6504 6.126820000000000022e+01 2.190090946056807208e+00
6505 6.200879999999999370e+01 2.121512543446302246e+00
6506 6.331640000000000157e+01 1.730972226235880207e+00
6507 6.084040000000000248e+01 1.898911679884031312e+00
6508 6.113580000000000325e+01 1.092498399083495109e+00
6509 6.173360000000000269e+01 1.609071548440279553e+00
6510 6.045759999999999224e+01 1.781546891889181694e+00
6511 6.024259999999999593e+01 1.704270110047112485e+00
6512 6.003859999999999530e+01 2.064266157257829359e+00
6513 6.044439999999999458e+01 2.166742893838583317e+00
6514 5.982200000000000273e+01 1.806322296823022366e+00
6515 6.126559999999999206e+01 2.106068614266875638e+00
6516 6.079279999999999973e+01 2.245388472402938262e+00
6517 6.003560000000000230e+01 2.406328300128642628e+00
6518 5.899099999999999966e+01 2.341301911330531116e+00
6519 6.046520000000000294e+01 3.082854098396484055e+00
6520 5.925719999999999743e+01 2.693603005641328263e+00
6521 5.979940000000000566e+01 3.299369765273361566e+00
6522 5.761140000000000327e+01 2.432070864099152185e+00
6523 5.653500000000000369e+01 2.632336361485743126e+00
6524 5.723780000000000712e+01 1.946036307986056535e+00
6525 5.802599999999999625e+01 2.125753645180926465e+00
6526 5.845199999999999818e+01 1.403038103545302784e+00
6527 5.929279999999999973e+01 2.763408205821208607e+00
6528 5.865419999999998879e+01 2.760401078104410821e+00
6529 5.965299999999999869e+01 1.268129772539072331e+00
6530 5.791779999999999973e+01 1.453888644979387967e+00
6531 5.793039999999999878e+01 1.901922955327055131e+00
6532 5.766459999999999297e+01 1.759820890886342193e+00
6533 5.923340000000000316e+01 2.345704168901099340e+00
6534 5.899300000000000921e+01 1.571792938016965291e+00
6535 6.084140000000000015e+01 2.299383562609770060e+00
6536 6.278139999999999787e+01 2.972719651766711380e+00
6537 6.058780000000000143e+01 2.674597530844594395e+00
6538 5.958959999999999724e+01 3.130521970534624998e+00
6539 5.908300000000000551e+01 1.737314778616701361e+00
6540 6.051300000000001234e+01 1.758727926656082019e+00
6541 6.030399999999999494e+01 1.113749953984286556e+00
6542 5.960519999999998930e+01 1.869178159512890236e+00
6543 6.097079999999999700e+01 2.168568622847799165e+00
6544 6.127219999999999800e+01 2.597376405529240095e+00
6545 6.009260000000000446e+01 3.469723961354850506e+00
6546 6.081299999999998818e+01 2.482821153446217011e+00
6547 5.969879999999999143e+01 3.283181693418748104e+00
6548 5.650900000000000034e+01 2.796148222108406411e+00
6549 5.745500000000000540e+01 2.340340522231754594e+00
6550 5.735479999999999734e+01 2.339846685575786900e+00
6551 5.844579999999999842e+01 1.815120258274916187e+00
6552 5.894540000000000646e+01 1.210263660530217056e+00
6553 5.902740000000000009e+01 1.828336787356202198e+00
6554 5.952120000000000744e+01 1.826337918349175915e+00
6555 5.948440000000000794e+01 8.986122011190368353e-01
6556 6.137179999999999325e+01 1.041430992433006519e+00
6557 5.969039999999999679e+01 1.732382604391996983e+00
6558 6.095680000000000121e+01 2.465975432156613856e+00
6559 6.115260000000000673e+01 2.074606017536822389e+00
6560 6.198339999999999606e+01 2.593207582898060970e+00
6561 6.054540000000000788e+01 2.118601663361944887e+00
6562 5.897719999999999629e+01 3.029580002574614461e+00
6563 6.079099999999999682e+01 2.735702118287003604e+00
6564 6.114540000000000930e+01 2.222789105605838866e+00
6565 5.936440000000000339e+01 2.645236028788358063e+00
6566 6.038559999999999661e+01 2.779561815826372850e+00
6567 5.840480000000000160e+01 2.828951656002625548e+00
6568 5.973559999999999803e+01 2.846661491642446418e+00
6569 5.917499999999999716e+01 2.857698038631793835e+00
6570 5.905260000000000531e+01 2.550410078399158120e+00
6571 5.891759999999999309e+01 2.518169884658300273e+00
6572 6.071200000000000330e+01 2.416080578126482248e+00
6573 5.737019999999999698e+01 3.600903702128120720e+00
6574 6.045259999999999678e+01 2.687724161442165638e+00
6575 6.137800000000000011e+01 2.631075764777593751e+00
6576 6.119720000000000937e+01 2.222448620778441075e+00
6577 5.965060000000001139e+01 2.387363610345101694e+00
6578 5.987379999999999569e+01 1.463864102982239901e+00
6579 6.080519999999999925e+01 2.495655415316786474e+00
6580 6.127740000000000009e+01 2.849982225909487799e+00
6581 6.055140000000000100e+01 2.117483272188943833e+00
6582 5.973839999999999861e+01 2.438116200676251566e+00
6583 5.965380000000000393e+01 2.548492596026129320e+00
6584 6.140200000000000102e+01 2.481815899699250760e+00
6585 6.191859999999999076e+01 3.226898952245018659e+00
6586 6.087380000000000280e+01 2.379536331304903385e+00
6587 5.906099999999999994e+01 2.308573239037480018e+00
6588 6.102579999999998961e+01 3.259678295783190016e+00
6589 6.005160000000000764e+01 2.663958582260617991e+00
6590 5.924059999999999349e+01 2.200217254727360405e+00
6591 5.775280000000000058e+01 3.055543780082361049e+00
6592 5.968959999999999866e+01 3.303792567338330599e+00
6593 5.896340000000000003e+01 2.978356440723641363e+00
6594 5.982719999999999061e+01 2.446714881632104266e+00
6595 5.956079999999999330e+01 2.712678873733490370e+00
6596 5.961379999999999058e+01 3.476693146080049424e+00
6597 5.950379999999999825e+01 4.080904207648104354e+00
6598 5.892559999999999576e+01 4.116443334724771752e+00
6599 5.907780000000000342e+01 4.495334260319246766e+00
6600 5.909380000000000166e+01 4.537923079118903580e+00
6601 5.774819999999999709e+01 3.794625287429576055e+00
6602 5.968400000000000460e+01 3.378354048941585308e+00
6603 5.828580000000000894e+01 3.349999025671499986e+00
6604 6.104999999999999716e+01 3.540383448159251767e+00
6605 5.901059999999999661e+01 3.394143339342051036e+00
6606 6.094639999999999702e+01 2.972082443001876406e+00
6607 6.140420000000000300e+01 3.034110392190764394e+00
6608 5.921860000000000213e+01 2.001918112211385381e+00
6609 6.205159999999999343e+01 2.648489993939942444e+00
6610 6.022259999999999991e+01 4.032245246509689629e+00
6611 5.902680000000000149e+01 3.435656879259045837e+00
6612 5.980619999999998981e+01 3.227286642366928415e+00
6613 6.109720000000000084e+01 2.187210998509288906e+00
6614 6.008139999999999503e+01 2.880298340102982468e+00
6615 6.142020000000000124e+01 3.735111943703962378e+00
6616 5.884519999999999840e+01 3.816205669509964427e+00
6617 6.050480000000000302e+01 3.987657792739992324e+00
6618 5.654679999999999751e+01 3.301047729433792988e+00
6619 5.814739999999999043e+01 3.179245553272032954e+00
6620 5.731920000000000215e+01 3.914265278695352457e+00
6621 5.875779999999999603e+01 3.758078098177310977e+00
6622 5.738199999999999079e+01 3.292858126309118560e+00
6623 5.690619999999999834e+01 3.157010096911315955e+00
6624 5.801900000000000546e+01 3.998442326706739269e+00
6625 5.809219999999999118e+01 2.768599608466344453e+00
6626 5.735040000000000049e+01 1.996046865181276608e+00
6627 5.765840000000000742e+01 3.159722742267112139e+00
6628 6.165800000000000125e+01 3.249696441208009379e+00
6629 5.925900000000000034e+01 2.933242942546695708e+00
6630 5.823880000000000479e+01 2.985394250681138395e+00
6631 5.831920000000000215e+01 2.721619259191116580e+00
6632 5.890380000000000393e+01 2.842533382741528669e+00
6633 5.627599999999999625e+01 2.314418682952589457e+00
6634 5.915320000000000533e+01 2.726776872426490694e+00
6635 5.919440000000000879e+01 3.170297797999423572e+00
6636 6.037580000000000524e+01 2.876335479738064471e+00
6637 6.042179999999999751e+01 3.677588627348088668e+00
6638 6.002779999999999916e+01 3.190394726675682247e+00
6639 6.085260000000000957e+01 2.599100961486490835e+00
6640 5.841040000000000276e+01 3.804366129593733881e+00
6641 5.813400000000000034e+01 3.477215909315957365e+00
6642 6.042100000000000648e+01 3.978613054821993344e+00
6643 6.099079999999999302e+01 2.115152389781879361e+00
6644 5.878440000000000509e+01 3.295255894160574517e+00
6645 5.895280000000000342e+01 4.211404320651246813e+00
6646 5.873339999999999606e+01 4.033488025022510470e+00
6647 6.034079999999998734e+01 3.802068399174321378e+00
6648 6.170860000000000412e+01 3.557650602293597419e+00
6649 5.914739999999999043e+01 4.225813839723656429e+00
6650 6.034279999999999688e+01 3.910938766076502482e+00
6651 5.875439999999999685e+01 3.055808928581758899e+00
6652 5.856199999999999761e+01 3.599020622336026598e+00
6653 5.986059999999999803e+01 3.942457676120315391e+00
6654 5.964659999999999940e+01 3.292447085072134794e+00
6655 6.090599999999999170e+01 3.757853983326121305e+00
6656 5.869039999999999679e+01 3.203158948288393759e+00
6657 5.771099999999999852e+01 3.956114892163775654e+00
6658 5.802319999999999567e+01 3.871401724440385994e+00
6659 5.713299999999999557e+01 3.436139263766821994e+00
6660 5.948539999999999139e+01 4.011707143847864643e+00
6661 5.946179999999999666e+01 3.166618504335500184e+00
6662 5.929000000000000625e+01 3.714188288172801222e+00
6663 6.107799999999999585e+01 3.804770931343961493e+00
6664 6.327540000000000475e+01 3.213258615175566213e+00
6665 6.199679999999999325e+01 3.810768472631209214e+00
6666 6.045680000000000121e+01 4.268590468995589582e+00
6667 6.020479999999999876e+01 4.351161623290956904e+00
6668 6.056420000000000670e+01 3.065057733877128765e+00
6669 6.084420000000000073e+01 4.342061762803472114e+00
6670 6.020079999999999387e+01 3.023161965889356928e+00
6671 5.992899999999999494e+01 3.609428353631638053e+00
6672 5.893960000000000576e+01 3.477732567061476932e+00
6673 5.889200000000001012e+01 2.682934229533031623e+00
6674 6.039700000000000557e+01 2.968291158225552895e+00
6675 6.010319999999999396e+01 3.224598299323498285e+00
6676 6.030999999999998806e+01 2.270111697692428265e+00
6677 5.923760000000000048e+01 1.654438940547520387e+00
6678 5.879940000000000566e+01 2.613397828115727517e+00
6679 5.803659999999999997e+01 2.384477445479406210e+00
6680 6.090140000000000242e+01 1.541566828911417497e+00
6681 6.045159999999999911e+01 1.513004444144167238e+00
6682 6.065320000000000533e+01 1.651149233715717646e+00
6683 6.015919999999999845e+01 1.548027891221602559e+00
6684 5.811659999999999116e+01 1.934769580079240381e+00
6685 5.928920000000000812e+01 2.015778587047694081e+00
6686 5.732179999999999609e+01 1.812688310769394517e+00
6687 5.801939999999999742e+01 2.510016901935124611e+00
6688 5.880360000000000298e+01 2.671653369731934013e+00
6689 5.893140000000001066e+01 2.720122917810885887e+00
6690 5.936699999999999733e+01 3.363588036606148357e+00
6691 5.824259999999999593e+01 2.793054895271483762e+00
6692 5.991720000000000113e+01 2.252052653025678808e+00
6693 6.060040000000000049e+01 2.565937467671416172e+00
6694 5.969060000000000343e+01 2.282040816462317157e+00
6695 6.004260000000000730e+01 2.659439724453254605e+00
6696 5.893300000000000693e+01 2.969797245604488101e+00
6697 5.864000000000000057e+01 1.687784133116554397e+00
6698 5.702980000000000160e+01 2.511512331644023099e+00
6699 5.821480000000000388e+01 2.001344516069134549e+00
6700 5.912340000000000373e+01 1.427727077560693614e+00
6701 5.989260000000000161e+01 2.099842195975688774e+00
6702 6.117699999999999960e+01 2.000871390169792097e+00
6703 6.122200000000000131e+01 1.740616189744309539e+00
6704 6.026199999999998624e+01 2.102007250225364388e+00
6705 5.975959999999999894e+01 2.184793200282351577e+00
6706 5.937759999999999394e+01 1.898994525531865651e+00
6707 6.063859999999999673e+01 2.570787203951350186e+00
6708 6.083520000000000039e+01 2.069093142417712361e+00
6709 5.868939999999999912e+01 3.580124540850499582e+00
6710 6.177559999999999718e+01 3.657695149681012392e+00
6711 6.091599999999999682e+01 3.218800907170245917e+00
6712 6.192140000000000555e+01 2.537670326894335027e+00
6713 6.189300000000000779e+01 2.804336413485371438e+00
6714 6.062500000000000000e+01 2.619580607654591109e+00
6715 6.202779999999999916e+01 2.582456402729772282e+00
6716 6.145439999999999969e+01 2.564553210210307910e+00
6717 6.225499999999999545e+01 2.177725712756314991e+00
6718 6.034780000000000655e+01 2.185321310928898253e+00
6719 6.003900000000000148e+01 2.006500575629123428e+00
6720 6.012939999999999685e+01 2.608226686467263633e+00
6721 5.908559999999999945e+01 2.062119232246283129e+00
6722 5.824960000000000804e+01 2.160977937879051680e+00
6723 5.854520000000000124e+01 1.995423351572292558e+00
6724 5.934779999999999234e+01 2.142578771480759592e+00
6725 5.842899999999999494e+01 2.345639443733839702e+00
6726 6.019819999999999993e+01 2.530553526800016328e+00
6727 6.149740000000000606e+01 3.562448771280789295e+00
6728 6.002219999999999800e+01 2.789913122661707767e+00
6729 6.085060000000000002e+01 2.376731294866964994e+00
6730 6.242999999999999261e+01 1.655422338860992104e+00
6731 6.093179999999999552e+01 2.264539342117949605e+00
6732 6.081319999999999482e+01 1.700681919701624967e+00
6733 5.870560000000000400e+01 2.259088180660506318e+00
6734 6.191299999999999670e+01 2.847609467606117661e+00
6735 6.024339999999999407e+01 2.389377234343711631e+00
6736 6.034879999999999711e+01 1.993858037072850031e+00
6737 5.957540000000000191e+01 2.663877844046156795e+00
6738 5.880760000000000076e+01 2.963897091330939038e+00
6739 5.970380000000000109e+01 3.486111855922009006e+00
6740 5.912299999999999045e+01 3.897143240888124360e+00
6741 5.966859999999999076e+01 3.674021508919074641e+00
6742 5.949339999999999407e+01 3.243718786824775879e+00
6743 5.860199999999999676e+01 2.940540032034932416e+00
6744 5.795059999999999434e+01 3.329785249531866942e+00
6745 5.936999999999999034e+01 2.341412172173024775e+00
6746 5.874819999999999709e+01 2.289630667160098110e+00
6747 5.860259999999999536e+01 2.885171642727689445e+00
6748 5.893079999999999785e+01 2.460493956911904867e+00
6749 6.017300000000000182e+01 2.249221287468175845e+00
6750 6.077640000000000242e+01 2.448383247778010752e+00
6751 6.102380000000000848e+01 2.433836911545224968e+00
6752 6.063060000000000116e+01 2.570679156954441602e+00
6753 6.051780000000000115e+01 2.817658395192715659e+00
6754 6.012659999999999627e+01 2.915231909814381073e+00
6755 6.019060000000000343e+01 1.865014715223449304e+00
6756 5.970639999999999503e+01 3.076247475090390537e+00
6757 6.089739999999999043e+01 2.908083982281116420e+00
6758 5.891600000000001103e+01 3.035545196500952336e+00
6759 5.891100000000000136e+01 2.526023404483814794e+00
6760 6.007119999999999749e+01 2.658585314034514813e+00
6761 5.899159999999999116e+01 2.294656864980034960e+00
6762 6.094840000000000657e+01 2.509688707389824192e+00
6763 6.076219999999999288e+01 2.577733072294336569e+00
6764 5.876020000000001176e+01 2.199356476790427450e+00
6765 5.937599999999999767e+01 2.843339951535868160e+00
6766 5.985779999999999745e+01 3.181974310392842398e+00
6767 6.009819999999999851e+01 3.571353283000716416e+00
6768 6.033820000000000761e+01 3.340655174063913435e+00
6769 6.064319999999999311e+01 3.232252507462868074e+00
6770 6.054960000000001230e+01 3.146045283844466134e+00
6771 5.985999999999999233e+01 2.930693747220954215e+00
6772 6.016500000000000625e+01 3.641584523253579508e+00
6773 6.173499999999999233e+01 3.496568546446645165e+00
6774 6.033400000000000318e+01 3.750006389327890322e+00
6775 6.105100000000000193e+01 3.917986186805665128e+00
6776 6.200619999999999976e+01 3.195231602247323277e+00
6777 6.137279999999999802e+01 2.929707635925468789e+00
6778 6.180100000000000193e+01 3.064395627199594685e+00
6779 6.237740000000000151e+01 2.540615651372714279e+00
6780 6.052980000000000160e+01 2.914725405934494251e+00
6781 5.978919999999999391e+01 2.664536183278433334e+00
6782 6.083460000000000178e+01 2.876184258353417622e+00
6783 6.069800000000000040e+01 2.467714359483285325e+00
6784 5.898839999999999861e+01 3.360988195159274383e+00
6785 5.857880000000000109e+01 3.213857101988200515e+00
6786 5.853440000000000509e+01 3.158532489622355666e+00
6787 5.765099999999999625e+01 3.473098178859906682e+00
6788 5.673660000000000991e+01 3.274914797059611082e+00
6789 5.876059999999999661e+01 3.298311878522101726e+00
6790 5.950000000000000000e+01 3.414486690558335091e+00
6791 5.850919999999999987e+01 3.708910636831251217e+00
6792 6.015439999999999543e+01 3.244471982927268794e+00
6793 5.862599999999999767e+01 4.062964247935243023e+00
6794 5.821140000000000470e+01 3.705464598130712162e+00
6795 5.574980000000000757e+01 3.710235845872874361e+00
6796 5.544420000000000925e+01 4.074885484525915480e+00
6797 5.587939999999999685e+01 3.639950731534700612e+00
6798 5.750119999999999720e+01 3.200470395426271875e+00
6799 5.662160000000000082e+01 4.030187594641221338e+00
6800 5.751040000000000418e+01 3.377337159360906949e+00
6801 5.625919999999999987e+01 2.851576860615895104e+00
6802 5.709320000000000306e+01 3.907551800296446665e+00
6803 5.752060000000000173e+01 3.163956568602040331e+00
6804 5.779560000000000031e+01 4.045111228136996750e+00
6805 5.850899999999999324e+01 3.645403802049917097e+00
6806 5.712820000000000675e+01 4.209139991969855998e+00
6807 5.570919999999999561e+01 3.948072617366606973e+00
6808 5.545259999999999678e+01 3.527405217436748952e+00
6809 5.851780000000000115e+01 3.895622768184825890e+00
6810 5.531520000000000437e+01 3.323122644742440901e+00
6811 5.709380000000000166e+01 4.219113872841072421e+00
6812 5.509339999999999549e+01 3.144286355916076747e+00
6813 5.650339999999999918e+01 2.882158227439985954e+00
6814 5.882379999999999143e+01 3.026253041634160201e+00
6815 5.799339999999999407e+01 2.893491366498264217e+00
6816 5.959759999999999991e+01 3.308696125061955762e+00
6817 5.832619999999999294e+01 2.974808221045517787e+00
6818 5.921419999999999106e+01 3.023221942233153658e+00
6819 5.658200000000000784e+01 2.472078639525855159e+00
6820 5.646399999999999864e+01 3.004581528266456303e+00
6821 5.765260000000000673e+01 2.287635418505316487e+00
6822 5.738559999999999661e+01 3.102962514759079582e+00
6823 5.960220000000000340e+01 2.242065144459456594e+00
6824 5.901299999999999812e+01 2.211125903244768764e+00
6825 5.879099999999999682e+01 2.786583255529969438e+00
6826 5.887219999999999942e+01 2.309810509976954584e+00
6827 6.061520000000000152e+01 1.661747956821371774e+00
6828 5.918739999999998957e+01 1.730348210043284984e+00
6829 6.132200000000000273e+01 1.203147339273124450e+00
6830 6.080119999999999436e+01 2.104993043218907900e+00
6831 6.078499999999998948e+01 2.173187244578800748e+00
6832 5.844800000000000040e+01 2.623936676065183438e+00
6833 6.039700000000000557e+01 2.651131200072903926e+00
6834 6.023880000000000479e+01 3.024714537274550974e+00
6835 5.870980000000000842e+01 3.706772810950248687e+00
6836 5.892200000000000415e+01 4.169117767585846401e+00
6837 5.880140000000000100e+01 4.365531111789263896e+00
6838 5.960979999999999279e+01 3.875018486665579243e+00
6839 5.876419999999999533e+01 3.606156706522888111e+00
6840 5.711559999999999349e+01 3.295611295040723032e+00
6841 5.737100000000000222e+01 2.966627431950293659e+00
6842 5.770560000000000400e+01 3.621418391735481634e+00
6843 5.717100000000000648e+01 2.522595821767728896e+00
6844 5.585299999999999443e+01 2.672290523128052264e+00
6845 5.632540000000000191e+01 2.813036119213545572e+00
6846 5.411119999999999663e+01 3.130886588811546911e+00
6847 5.613600000000000279e+01 2.979446230426049169e+00
6848 5.661800000000000921e+01 3.736254381061332452e+00
6849 5.453580000000000894e+01 3.160084446972897698e+00
6850 5.650119999999999720e+01 2.496875846332773818e+00
6851 5.645700000000000784e+01 2.893343933928353984e+00
6852 5.679919999999999902e+01 2.771589542482796542e+00
6853 5.886660000000000537e+01 3.261911643193296406e+00
6854 5.703619999999999379e+01 2.634262210183337061e+00
6855 5.706579999999998876e+01 2.162821516445589509e+00
6856 5.740779999999999461e+01 3.185914090492711015e+00
6857 5.770620000000000260e+01 3.181652971648541772e+00
6858 5.646380000000000621e+01 3.139964157757217933e+00
6859 5.642519999999999669e+01 2.816664202918053306e+00
6860 5.844600000000000506e+01 3.119329466407803952e+00
6861 5.823179999999999978e+01 2.393255513312358751e+00
6862 5.876520000000000721e+01 2.014026303701121456e+00
6863 5.843419999999999703e+01 2.133048361383304670e+00
6864 5.882160000000000366e+01 2.195978262187493257e+00
6865 5.812179999999999325e+01 2.688212006520318553e+00
6866 5.677980000000000160e+01 2.996452227551775316e+00
6867 5.757639999999999958e+01 3.159870663175946781e+00
6868 5.917100000000000648e+01 3.092218336405110346e+00
6869 5.783659999999999712e+01 3.290268348934475284e+00
6870 5.702579999999998961e+01 2.871647936638473730e+00
6871 5.666379999999999484e+01 2.298197753023006662e+00
6872 5.747100000000000364e+01 2.351888704849784961e+00
6873 5.718979999999999109e+01 2.766448732942651034e+00
6874 5.776919999999999789e+01 2.159295355434267982e+00
6875 5.849419999999999931e+01 2.355650235497621647e+00
6876 5.827980000000000160e+01 2.099052612966144871e+00
6877 5.928100000000000591e+01 2.422760491670607141e+00
6878 5.983439999999999515e+01 2.850486563378258342e+00
6879 5.903260000000000218e+01 2.970718291592119087e+00
6880 5.772000000000000597e+01 2.519658834048768004e+00
6881 5.802579999999998961e+01 2.849268459096123696e+00
6882 5.864860000000000184e+01 3.280514064594145740e+00
6883 5.670879999999999654e+01 3.449519762517674337e+00
6884 5.812079999999999558e+01 3.498492091172996865e+00
6885 5.889059999999999206e+01 2.930867224559993822e+00
6886 5.683079999999999643e+01 3.862363870999208970e+00
6887 5.730100000000000193e+01 3.417984060817135461e+00
6888 5.847319999999999851e+01 2.623933313176995075e+00
6889 5.955220000000000624e+01 3.123530968631495153e+00
6890 5.875000000000000000e+01 3.711571322229980652e+00
6891 5.873179999999999978e+01 3.277034066347189079e+00
6892 5.596820000000000306e+01 2.340400399931600539e+00
6893 5.635219999999999629e+01 2.887976390485212264e+00
6894 5.478140000000000498e+01 2.710477693691649037e+00
6895 5.599539999999999651e+01 2.303917561025133676e+00
6896 5.709459999999999980e+01 2.889227448298246070e+00
6897 5.700019999999999243e+01 2.613948345319776045e+00
6898 5.478300000000000125e+01 2.855852881364865148e+00
6899 5.817200000000000415e+01 2.971579687640900858e+00
6900 5.659179999999999922e+01 2.084019393383851781e+00
6901 5.690380000000000393e+01 2.724898227824297692e+00
6902 5.636420000000000385e+01 2.439513449850194693e+00
6903 5.608919999999999106e+01 2.688518988588327385e+00
6904 5.490760000000000218e+01 2.753623149234476930e+00
6905 5.566140000000000043e+01 2.246693421007860181e+00
6906 5.555440000000000111e+01 2.906194165571185373e+00
6907 5.415360000000000440e+01 2.869981750464626558e+00
6908 5.404700000000000415e+01 3.693000481992926964e+00
6909 5.516540000000001243e+01 2.238170299150625819e+00
6910 5.413759999999999906e+01 2.864536326877352934e+00
6911 5.312300000000000466e+01 3.086316782185522190e+00
6912 5.410340000000000060e+01 3.156370530847098621e+00
6913 5.479880000000000706e+01 2.691896200079045176e+00
6914 5.485280000000000200e+01 3.379545938732007482e+00
6915 5.590240000000001430e+01 2.374449554738950141e+00
6916 5.674099999999999966e+01 2.599263941965109570e+00
6917 5.490720000000000312e+01 2.245202643860906289e+00
6918 5.500619999999999976e+01 2.647042355535701219e+00
6919 5.475900000000000034e+01 2.295034901695397256e+00
6920 5.626299999999999812e+01 1.864762526436007262e+00
6921 5.536699999999999733e+01 1.818945166848082717e+00
6922 5.572960000000000491e+01 1.620158352754446085e+00
6923 5.675560000000000116e+01 2.304320821413546216e+00
6924 5.514939999999999998e+01 2.253487334776922868e+00
6925 5.683800000000000097e+01 2.068540819031618572e+00
6926 5.513879999999998915e+01 2.709425745799283192e+00
6927 5.594439999999999458e+01 1.691926300995406862e+00
6928 5.564339999999999975e+01 1.993267339821731543e+00
6929 5.575159999999999627e+01 1.899058474086567472e+00
6930 5.640739999999999554e+01 2.234265115871436169e+00
6931 5.564020000000000721e+01 2.120289931117911753e+00
6932 5.494320000000000448e+01 2.957272735477741499e+00
6933 5.596020000000000749e+01 2.512801327602323553e+00
6934 5.540140000000000242e+01 2.314566941784143239e+00
6935 5.714320000000000022e+01 2.344059613576412016e+00
6936 5.620019999999999527e+01 1.398406704789419086e+00
6937 5.718040000000000589e+01 1.575175078523019412e+00
6938 5.633619999999999806e+01 2.631818252083529597e+00
6939 5.623440000000000794e+01 2.166182902711587754e+00
6940 5.433400000000000318e+01 2.699657104152302978e+00
6941 5.448880000000000479e+01 2.017308908422307034e+00
6942 5.506479999999999109e+01 1.743565023737284614e+00
6943 5.414120000000000488e+01 1.273101830962472869e+00
6944 5.330080000000000240e+01 1.302305414255811922e+00
6945 5.464679999999999893e+01 1.421285429461654370e+00
6946 5.380739999999999412e+01 2.268387737579270258e+00
6947 5.555539999999999878e+01 2.798155057890823194e+00
6948 5.515720000000000312e+01 2.809100872521312908e+00
6949 5.627760000000000673e+01 2.892418484244629440e+00
6950 5.758239999999999270e+01 2.612433954763258459e+00
6951 5.834720000000000084e+01 2.286598021515807488e+00
6952 5.587419999999999476e+01 2.180177504700018254e+00
6953 5.745139999999999958e+01 3.071555340214465524e+00
6954 5.759080000000000155e+01 3.204412525253263588e+00
6955 5.632939999999999969e+01 2.803718182699539430e+00
6956 5.784100000000000819e+01 2.089003743414548975e+00
6957 5.875600000000000733e+01 1.988194497527844273e+00
6958 5.984919999999999618e+01 2.056338248440659378e+00
6959 5.795399999999999352e+01 3.489131364680899683e+00
6960 5.705780000000000030e+01 2.255778276338346267e+00
6961 5.802499999999999858e+01 2.318599974122315110e+00
6962 5.760180000000000433e+01 1.540554559890690456e+00
6963 5.960719999999999885e+01 2.273466787089707619e+00
6964 5.887320000000001130e+01 2.428177084151812881e+00
6965 5.882580000000000098e+01 2.223210064748718739e+00
6966 5.889700000000000557e+01 2.768444429639142612e+00
6967 5.898499999999999943e+01 2.948617058893881371e+00
6968 5.964039999999998543e+01 2.898627931970572114e+00
6969 5.923999999999999488e+01 2.156106398116753642e+00
6970 5.967099999999999227e+01 2.024645055312165098e+00
6971 5.958899999999999864e+01 2.602996719168120698e+00
6972 5.815079999999998961e+01 2.256439662831690729e+00
6973 5.830679999999999552e+01 1.581598037429231995e+00
6974 5.937359999999999616e+01 3.071734110889156266e+00
6975 6.059720000000000084e+01 2.927899429966814626e+00
6976 6.219519999999999982e+01 3.203167599736235438e+00
6977 6.294559999999999178e+01 3.234603500894661643e+00
6978 6.183779999999999433e+01 3.424115248060437988e+00
6979 6.161859999999999360e+01 3.383352474691336820e+00
6980 6.167380000000000706e+01 3.177539317144636666e+00
6981 6.056199999999999761e+01 2.840347387204600782e+00
6982 6.117100000000000648e+01 3.259807883909724868e+00
6983 6.023499999999999943e+01 2.621207446960273746e+00
6984 5.910799999999998988e+01 2.623705349310399448e+00
6985 5.972040000000000504e+01 4.125253937395854109e+00
6986 5.890820000000000078e+01 3.086919829214874955e+00
6987 5.795080000000000098e+01 2.972413287549361183e+00
6988 5.927060000000000173e+01 2.858955621901117183e+00
6989 5.939999999999999858e+01 2.794195082666920182e+00
6990 5.790159999999999485e+01 3.396889242822025423e+00
6991 5.673360000000000269e+01 3.408553307196470428e+00
6992 5.775339999999999918e+01 3.774199269778955479e+00
6993 5.838360000000000127e+01 3.648556882933305712e+00
6994 5.980539999999999878e+01 3.505217831747406976e+00
6995 5.911119999999999663e+01 3.850716311545165471e+00
6996 5.866340000000000288e+01 3.595062320461217542e+00
6997 5.923399999999999466e+01 3.256075625657365080e+00
6998 6.172299999999999898e+01 4.331578585227330969e+00
6999 6.102960000000000207e+01 3.178738071625279549e+00
7000 6.088140000000000640e+01 2.838019641933438475e+00
7001 5.942419999999999902e+01 3.895099438011820681e+00
7002 5.968920000000000670e+01 3.783562875386108804e+00
7003 5.806980000000000075e+01 3.868474545864299063e+00
7004 5.932840000000000202e+01 3.302075354682264319e+00
7005 5.888640000000000185e+01 4.003008364717716816e+00
7006 5.996920000000000073e+01 3.480081130088779506e+00
7007 6.040679999999999694e+01 2.671810523222033940e+00
7008 6.076459999999999440e+01 3.170891415359409216e+00
7009 6.245019999999999527e+01 2.831265122167120118e+00
7010 6.030840000000000600e+01 2.549062488053205566e+00
7011 6.065360000000000440e+01 3.098278600771726232e+00
7012 6.023160000000000025e+01 3.700937725496066033e+00
7013 6.158620000000000516e+01 3.176446850177096604e+00
7014 6.205159999999999343e+01 3.673540489500557893e+00
7015 6.162719999999999487e+01 3.696152479538689306e+00
7016 5.989220000000000255e+01 3.948294187620775109e+00
7017 6.031000000000000227e+01 3.144240563315727321e+00
7018 5.990859999999999985e+01 3.703090132308420213e+00
7019 5.851639999999999731e+01 4.020762759477360504e+00
7020 6.001019999999999754e+01 3.794619574081176339e+00
7021 6.070280000000000342e+01 3.609956868440396871e+00
7022 5.858899999999999864e+01 3.206586259560157082e+00
7023 5.883539999999999281e+01 2.388904344673515645e+00
7024 5.635399999999999920e+01 2.880319343406213317e+00
7025 5.765499999999999403e+01 3.647425557842133514e+00
7026 5.736960000000000548e+01 3.818979325421911319e+00
7027 5.996500000000001052e+01 3.335756921599653868e+00
7028 5.987180000000000746e+01 2.869998737281952650e+00
7029 6.050520000000000209e+01 2.846483098843201720e+00
7030 6.019519999999999982e+01 2.519424385053061766e+00
7031 5.810160000000000480e+01 2.932583838187750924e+00
7032 6.067540000000000333e+01 2.848842524254366904e+00
7033 6.223260000000000502e+01 3.184954952271695561e+00
7034 6.126880000000001303e+01 3.768322378990418109e+00
7035 5.928940000000000055e+01 2.507009798145990231e+00
7036 5.979979999999999052e+01 2.456438322449802314e+00
7037 6.161760000000000304e+01 2.485177959020238525e+00
7038 6.082920000000000016e+01 3.116453964363985030e+00
7039 6.172000000000000597e+01 2.744395481704485551e+00
7040 6.254420000000000357e+01 3.118559480272902196e+00
7041 6.545019999999999527e+01 2.912941021030119426e+00
7042 6.382459999999999667e+01 2.943302846803231176e+00
7043 6.404840000000000089e+01 2.708685387415821655e+00
7044 6.402880000000000393e+01 3.536149616744179269e+00
7045 6.471099999999998431e+01 3.335837897740236091e+00
7046 6.400620000000000687e+01 2.818100656825443640e+00
7047 6.138500000000000512e+01 2.196680004006045905e+00
7048 6.325379999999999825e+01 1.368378672736461743e+00
7049 6.302459999999999951e+01 2.239887525747666253e+00
7050 6.360519999999998930e+01 8.445219902406325696e-01
7051 6.161420000000000385e+01 1.739290600216075955e+00
7052 6.177179999999999893e+01 7.353860156407655557e-01
7053 6.156380000000000052e+01 1.635132200159975513e+00
7054 6.099519999999999698e+01 2.211627444213875471e+00
7055 6.179199999999999449e+01 1.114697663045903564e+00
7056 6.201820000000000022e+01 1.899168816087711154e+00
7057 6.103920000000000812e+01 2.049424883229439054e+00
7058 5.966979999999999507e+01 2.128872328722416274e+00
7059 6.159500000000000597e+01 1.546354086229929647e+00
7060 6.178919999999999391e+01 2.052249446826577728e+00
7061 6.118220000000000169e+01 1.912018941328772481e+00
7062 6.200120000000000431e+01 2.378054068350844652e+00
7063 6.106939999999999458e+01 2.905602293501297506e+00
7064 6.157399999999999807e+01 2.990747077236723062e+00
7065 6.147080000000001121e+01 3.474856272135583790e+00
7066 6.145860000000000412e+01 4.086590780589610006e+00
7067 6.057080000000000553e+01 2.808645714930952497e+00
7068 6.132659999999999911e+01 3.417845339976634200e+00
7069 6.120040000000000191e+01 3.337079376940261799e+00
7070 6.060800000000000409e+01 2.647021586613906408e+00
7071 6.099200000000000443e+01 2.651706680611564337e+00
7072 6.098160000000000025e+01 3.265405011327078277e+00
7073 6.033079999999999643e+01 3.169428508737814454e+00
7074 6.114560000000000173e+01 2.101365434187970838e+00
7075 6.279579999999999984e+01 3.249500828127299457e+00
7076 6.285000000000000142e+01 2.809323064369777967e+00
7077 6.263260000000000360e+01 2.816592176372007206e+00
7078 6.214659999999999229e+01 3.605257811585738992e+00
7079 6.051680000000000348e+01 2.943591036812008177e+00
7080 5.921959999999999980e+01 2.995153907230811097e+00
7081 6.017000000000000171e+01 3.822844846446164180e+00
7082 6.237519999999999243e+01 3.632408252385735725e+00
7083 6.078579999999999472e+01 3.681597940025499671e+00
7084 6.214800000000000324e+01 3.365657998074075952e+00
7085 6.043039999999999878e+01 3.009341025540308578e+00
7086 6.076879999999999882e+01 3.700942813932686537e+00
7087 6.174499999999999034e+01 3.877075629904580101e+00
7088 6.245660000000000167e+01 3.704498968551618088e+00
7089 6.283060000000000400e+01 3.030861944727933910e+00
7090 6.258939999999999770e+01 3.953683604943621699e+00
7091 6.252819999999999112e+01 3.564459065833130769e+00
7092 6.355780000000000030e+01 3.335492544137972803e+00
7093 6.193139999999999645e+01 3.625437249215603952e+00
7094 6.400600000000000023e+01 3.002681268466568021e+00
7095 6.254860000000000042e+01 3.098750891569053145e+00
7096 6.335199999999999676e+01 3.246549824043980514e+00
7097 6.283040000000001157e+01 2.811004924933428128e+00
7098 6.147040000000000504e+01 3.350764910882289449e+00
7099 6.106860000000000355e+01 2.270126720692041467e+00
7100 6.266299999999999670e+01 3.366101412613708543e+00
7101 6.234359999999999502e+01 2.768578878775174168e+00
7102 6.301340000000000430e+01 2.780968156595827967e+00
7103 6.406579999999999586e+01 2.916921217996811588e+00
7104 6.279619999999999891e+01 2.608053809260844069e+00
7105 6.286739999999999640e+01 2.748742572159132092e+00
7106 6.266439999999998633e+01 2.828327514274114662e+00
7107 6.191539999999999822e+01 2.071415141394886916e+00
7108 6.226040000000000418e+01 2.940036606574822020e+00
7109 6.300280000000000058e+01 3.187137617361383679e+00
7110 6.384300000000000352e+01 2.340299211639399246e+00
7111 6.314160000000000394e+01 2.122560352027711872e+00
7112 6.510320000000000107e+01 2.085704512149312073e+00
7113 6.350999999999999091e+01 2.650846068710893899e+00
7114 6.374620000000000886e+01 2.822848340240758258e+00
7115 6.277940000000000964e+01 2.825751363443005371e+00
7116 6.337179999999999325e+01 2.940201671994625787e+00
7117 6.288900000000001000e+01 2.115110644859978795e+00
7118 6.380360000000000298e+01 2.976011956965226801e+00
7119 6.349539999999999651e+01 2.820272548531435053e+00
7120 6.325180000000000291e+01 3.163641590319611119e+00
7121 6.270100000000000051e+01 2.582653039027892117e+00
7122 6.255459999999999354e+01 2.267850552395374475e+00
7123 6.289280000000000115e+01 3.752463056713548628e+00
7124 6.327880000000000393e+01 2.776824623918479507e+00
7125 6.209239999999999782e+01 2.451950286608600482e+00
7126 5.992959999999999354e+01 3.133318823228814498e+00
7127 6.055960000000000321e+01 2.348647808420837091e+00
7128 6.064499999999999602e+01 3.067934992792383131e+00
7129 6.034879999999999711e+01 2.080489776951572445e+00
7130 6.100820000000000221e+01 1.935367818271245044e+00
7131 6.193240000000000833e+01 2.125526637800618790e+00
7132 6.028300000000000125e+01 1.954068146201661582e+00
7133 6.122000000000000597e+01 2.024212459204813630e+00
7134 6.128560000000000230e+01 3.103097196028509863e+00
7135 6.302799999999999869e+01 1.479799689147148989e+00
7136 6.178260000000000218e+01 2.542536632577787614e+00
7137 6.066699999999999449e+01 2.721226150102192154e+00
7138 6.179939999999999145e+01 3.064500228095929479e+00
7139 6.203880000000000194e+01 3.156216385484366782e+00
7140 6.173439999999999372e+01 3.006043760160520772e+00
7141 6.328720000000000567e+01 4.073846108040901193e+00
7142 6.185280000000000200e+01 4.054437276860994643e+00
7143 6.351319999999999766e+01 3.557898968773564263e+00
7144 6.148799999999999955e+01 3.985341711823465971e+00
7145 5.925879999999999370e+01 2.935439747635777863e+00
7146 5.879260000000000730e+01 3.669752325157653594e+00
7147 5.929659999999999798e+01 2.144623539924898292e+00
7148 6.035660000000000025e+01 2.723540204953839083e+00
7149 5.930300000000001148e+01 2.878031507819190704e+00
7150 6.191599999999999682e+01 2.415173418204168865e+00
7151 6.262420000000000897e+01 2.536885041147904030e+00
7152 6.056520000000000437e+01 2.472899794168780918e+00
7153 6.139579999999999416e+01 2.531399303152309876e+00
7154 5.934220000000000539e+01 3.127885962115625862e+00
7155 5.861739999999999640e+01 2.450275324937995602e+00
7156 5.998120000000000118e+01 2.746016364117300768e+00
7157 6.000520000000000209e+01 3.164240741789410727e+00
7158 6.209060000000000912e+01 2.559306993699661081e+00
7159 6.076040000000000418e+01 1.794883875909526028e+00
7160 6.152360000000000184e+01 1.987989207214164500e+00
7161 6.098979999999998824e+01 1.755215118439901856e+00
7162 6.052180000000000604e+01 2.361469430672351155e+00
7163 6.024719999999999942e+01 2.119626408591853917e+00
7164 5.996699999999999875e+01 2.801349931729344434e+00
7165 6.055499999999999261e+01 1.947820361326988881e+00
7166 5.936120000000001085e+01 2.132939068984391007e+00
7167 6.059759999999999991e+01 2.587886791959802757e+00
7168 6.148360000000000269e+01 3.014156420625844213e+00
7169 6.116620000000000346e+01 2.284224041551090600e+00
7170 6.038080000000000069e+01 2.005115007175397590e+00
7171 6.145940000000000225e+01 1.740585570433123230e+00
7172 6.157719999999999061e+01 2.458240515490703437e+00
7173 6.081380000000000052e+01 2.185158784161920664e+00
7174 6.053679999999999239e+01 2.750149485391658821e+00
7175 6.005540000000000589e+01 2.127939935242533664e+00
7176 5.996880000000000166e+01 2.430313237424344575e+00
7177 6.029520000000000124e+01 2.120296175537747629e+00
7178 6.033360000000000412e+01 2.191577670994117710e+00
7179 6.068680000000000518e+01 1.260800996192499523e+00
7180 6.074900000000000233e+01 2.005253141127073757e+00
7181 6.051900000000000546e+01 1.637516705258300620e+00
7182 6.007319999999999993e+01 1.827863460983888189e+00
7183 5.983899999999999864e+01 2.414987701832040479e+00
7184 6.266340000000000288e+01 2.528216012922946287e+00
7185 6.183939999999999770e+01 2.482103424114312951e+00
7186 6.231099999999999994e+01 3.408430571392059516e+00
7187 6.221559999999999491e+01 4.210552102515774386e+00
7188 6.228139999999999787e+01 3.907489164156440431e+00
7189 6.390940000000000509e+01 3.604804855744621062e+00
7190 6.161380000000000479e+01 4.186065927813367615e+00
7191 6.071940000000000737e+01 2.982533883797466423e+00
7192 5.951780000000000115e+01 4.095428137814163705e+00
7193 6.085560000000000258e+01 3.636046309936109111e+00
7194 6.292079999999999984e+01 4.440534845263574226e+00
7195 6.313340000000000884e+01 3.083069958336981831e+00
7196 6.141680000000000206e+01 3.169656629983760521e+00
7197 6.158420000000000982e+01 3.640087365984503887e+00
7198 6.073099999999999454e+01 4.742075554016405015e+00
7199 6.106359999999999388e+01 3.601687877648477532e+00
7200 6.226059999999999661e+01 5.013584893865865588e+00
7201 6.253580000000000894e+01 5.092053632082050640e+00
7202 6.141799999999999216e+01 4.029726968418580135e+00
7203 6.116179999999999239e+01 4.904261342139099256e+00
7204 6.160040000000000049e+01 4.020928664873326674e+00
7205 6.243500000000000227e+01 4.523031726618772730e+00
7206 6.091079999999999472e+01 3.522046898040967378e+00
7207 6.086559999999999349e+01 3.606251345649662099e+00
7208 6.211399999999999721e+01 3.308582923246748742e+00
7209 6.068039999999999878e+01 3.287680259392630866e+00
7210 6.180919999999999703e+01 4.227332278399701160e+00
7211 6.088880000000000337e+01 4.603608657564193685e+00
7212 6.194700000000000273e+01 4.232224908957461729e+00
7213 6.225599999999999312e+01 3.081016832151359797e+00
7214 6.149740000000000606e+01 4.025200512769518291e+00
7215 6.132059999999999889e+01 3.782257131396541183e+00
7216 6.229680000000000462e+01 4.269272250864309726e+00
7217 5.985900000000000176e+01 3.449725913750250950e+00
7218 6.110960000000000036e+01 3.998656980537340644e+00
7219 6.064499999999999602e+01 4.228654774275148576e+00
7220 6.284859999999999758e+01 4.138943987057566609e+00
7221 6.263959999999999440e+01 4.179023059041431232e+00
7222 6.267880000000000251e+01 4.440415641806517932e+00
7223 6.200039999999999907e+01 3.798585016555507288e+00
7224 6.284919999999999618e+01 4.255494212427035627e+00
7225 6.443720000000000425e+01 4.687582280024531478e+00
7226 6.169540000000000646e+01 4.963048044095483391e+00
7227 6.184479999999999933e+01 3.467367928559067725e+00
7228 6.400239999999999441e+01 3.989679842794405573e+00
7229 6.125679999999999836e+01 4.991513577262912449e+00
7230 6.209020000000000294e+01 5.038576079806674990e+00
7231 6.019399999999999551e+01 4.929632951853513134e+00
7232 6.193019999999999925e+01 5.431788680720190499e+00
7233 6.142940000000000111e+01 5.485932647052822908e+00
7234 6.066440000000000055e+01 5.374441943867290128e+00
7235 6.193979999999999109e+01 5.527276902055839436e+00
7236 6.144979999999999620e+01 5.162152135689145993e+00
7237 6.089500000000000313e+01 4.666244828553255175e+00
7238 6.052960000000000207e+01 4.822764208210889691e+00
7239 6.008160000000000167e+01 4.491909416718018022e+00
7240 6.031680000000000064e+01 4.806214888246258532e+00
7241 5.883339999999999748e+01 4.758516294812912051e+00
7242 6.142540000000000333e+01 5.288078960076145307e+00
7243 6.023440000000000794e+01 4.830737513879220124e+00
7244 6.141719999999999402e+01 3.743687779716678321e+00
7245 6.119119999999999493e+01 4.644850907402733320e+00
7246 6.041580000000000439e+01 3.124938583716486473e+00
7247 5.889700000000000557e+01 3.930350488188044888e+00
7248 5.966599999999999682e+01 2.984962941143490145e+00
7249 6.002960000000000207e+01 3.574366524015128999e+00
7250 5.911200000000000188e+01 4.483790682001111527e+00
7251 6.028439999999999088e+01 4.547680979136509372e+00
7252 5.914600000000000080e+01 3.777631766067201635e+00
7253 5.641720000000000113e+01 3.205125163234657570e+00
7254 6.023940000000000339e+01 3.878807266157986433e+00
7255 5.750660000000000593e+01 3.844356711857004338e+00
7256 5.640499999999999403e+01 4.673515935567139401e+00
7257 5.823999999999999488e+01 4.081414382294450860e+00
7258 5.674980000000000757e+01 4.023773267966274325e+00
7259 5.682059999999999889e+01 3.463507362198035899e+00
7260 5.572920000000000584e+01 3.488426687204419174e+00
7261 5.812839999999999918e+01 3.711117218305021392e+00
7262 5.657939999999999969e+01 3.877321958259333456e+00
7263 5.487840000000001339e+01 2.433851147461570275e+00
7264 5.653279999999999461e+01 1.693626060262418465e+00
7265 5.704719999999999658e+01 2.544837918610928007e+00
7266 5.492420000000000613e+01 3.163953291690634551e+00
7267 5.646859999999999502e+01 3.064246995266536988e+00
7268 5.495979999999999421e+01 3.138991040445958003e+00
7269 5.654860000000000042e+01 3.335187881964072343e+00
7270 5.535520000000000351e+01 2.284977311047092119e+00
7271 5.408259999999999934e+01 2.383904806824299172e+00
7272 5.596300000000000097e+01 2.974125538708814354e+00
7273 5.563279999999999603e+01 3.989635034937406122e+00
7274 5.625979999999999848e+01 4.198272858212051872e+00
7275 5.590460000000000207e+01 4.891211911990729355e+00
7276 5.531820000000000448e+01 3.943380208907074636e+00
7277 5.539120000000000488e+01 4.519533563543919108e+00
7278 5.591019999999999612e+01 3.546915701281889710e+00
7279 5.518460000000000321e+01 3.904875522727964121e+00
7280 5.530879999999999797e+01 4.195933091935570403e+00
7281 5.501680000000000348e+01 3.514492263755888857e+00
7282 5.501059999999999661e+01 4.035992483640176154e+00
7283 5.558959999999999724e+01 4.070718487933056018e+00
7284 5.580800000000000693e+01 3.541050205800533757e+00
7285 5.651140000000000185e+01 4.033036241840630254e+00
7286 5.710760000000000502e+01 4.211245094743357953e+00
7287 5.747639999999999816e+01 3.594428673377731975e+00
7288 5.757719999999999061e+01 4.146847471513753547e+00
7289 5.837199999999999989e+01 4.705821356575278891e+00
7290 5.841340000000000288e+01 4.138054563197542279e+00
7291 5.988100000000000733e+01 4.634931464433967641e+00
[truncated: 708,997 more chars]
