# Supplementary material for: Hairpin protein partitioning from the ER to lipid droplets involves major structural rearrangements
Source: Nat Commun. 2024 May 27;15:4504. doi: 10.1038/s41467-024-48843-8 (PMC11130287; doi:10.1038/s41467-024-48843-8)
Supplement: Supplementary file 4 — Source Data [file 41467_2024_48843_MOESM4_ESM.zip › Source_data_MD_Simulations/FigS2B/UBXD8_Partial_Insertion_AVG_ERROR_helix2.txt]

0 8.192319999999999425e+01 4.580834334485360260e-01
1 8.124660000000000082e+01 9.024362404070452870e-01
2 7.663319999999998799e+01 6.945080215519471301e-01
3 7.746359999999999957e+01 1.236126744310630299e+00
4 7.698699999999999477e+01 9.435295013935705022e-01
5 7.695619999999999550e+01 1.260878024235492223e+00
6 7.911719999999999686e+01 1.573163421898691849e+00
7 7.721340000000000714e+01 1.286535024008285566e+00
8 7.706099999999999284e+01 1.097188516163015493e+00
9 7.687940000000000396e+01 1.182701943855678062e+00
10 7.684740000000000748e+01 6.777019167746228812e-01
11 7.958999999999998920e+01 8.582398266219044558e-01
12 7.705740000000000123e+01 1.116379598523727923e+00
13 7.916319999999998913e+01 1.367462976464077329e+00
14 7.914779999999998950e+01 1.978501521859409751e+00
15 7.856199999999999761e+01 2.282246524808396515e+00
16 7.545719999999998606e+01 1.564204012269499344e+00
17 7.632939999999999259e+01 1.487634810025632914e+00
18 7.647400000000000375e+01 2.600310966019257375e+00
19 7.467560000000000286e+01 2.983255840185349950e+00
20 7.576880000000001303e+01 2.285794293456872683e+00
21 7.608820000000000050e+01 2.763676296529677501e+00
22 7.662480000000000757e+01 2.646100971618429387e+00
23 7.543760000000000332e+01 3.711454007259150423e+00
24 7.299380000000000734e+01 2.935755690107745064e+00
25 7.500059999999999150e+01 3.014421876247582510e+00
26 7.475979999999999848e+01 2.462527959638225461e+00
27 7.304319999999998458e+01 2.782806689657044252e+00
28 7.094199999999999307e+01 3.554040292399621936e+00
29 7.014059999999999206e+01 3.618394954672581765e+00
30 7.112919999999999732e+01 3.690004600539138480e+00
31 7.004439999999999600e+01 2.870776795224594835e+00
32 6.940479999999999450e+01 2.021226981810801515e+00
33 7.179879999999999995e+01 3.586145723754125658e+00
34 7.046580000000000155e+01 3.639772810492434729e+00
35 6.728159999999999741e+01 3.983550552961515834e+00
36 7.227080000000000837e+01 4.313334546728319729e+00
37 7.134139999999999304e+01 4.361803274793579099e+00
38 7.312579999999999814e+01 5.000389092060735230e+00
39 7.289919999999999334e+01 4.544720342551343606e+00
40 7.372400000000000375e+01 4.290393250041306672e+00
41 7.428640000000000043e+01 5.499916949191142379e+00
42 7.397119999999999607e+01 4.830338972784415041e+00
43 7.208440000000000225e+01 4.521066914789030555e+00
44 6.968040000000000589e+01 4.282758378428555446e+00
45 6.994419999999999504e+01 4.354210177747509292e+00
46 6.979679999999999040e+01 4.327083132087942374e+00
47 6.686420000000001096e+01 3.715321524713575574e+00
48 6.742119999999999891e+01 4.001176201068880722e+00
49 6.463360000000000127e+01 3.337354911902537857e+00
50 6.705760000000000787e+01 4.341713473733613604e+00
51 6.648300000000000409e+01 3.929220574108814201e+00
52 6.764380000000001303e+01 4.711614096251942385e+00
53 6.793420000000000414e+01 4.859486618152168091e+00
54 6.623240000000001260e+01 3.652525138585632547e+00
55 6.708880000000000621e+01 5.162840686288896030e+00
56 6.776200000000001467e+01 5.113230524824789569e+00
57 6.456559999999998922e+01 4.162479776287206334e+00
58 6.069320000000000448e+01 4.904704185983084663e+00
59 6.351579999999999870e+01 4.724355095883458588e+00
60 6.466660000000000252e+01 4.937004505568129531e+00
61 6.452559999999999718e+01 5.415811345311061231e+00
62 6.485200000000000387e+01 5.118581967693788037e+00
63 6.639480000000000359e+01 4.758593299705282220e+00
64 6.650820000000000221e+01 5.436274278584552810e+00
65 6.381080000000000751e+01 5.684209942639346202e+00
66 6.412840000000001339e+01 5.403623588667146649e+00
67 6.728480000000000416e+01 3.843572644298530072e+00
68 6.617619999999999436e+01 4.300050384821088478e+00
69 6.925800000000000978e+01 5.005638284974255114e+00
70 6.959120000000000061e+01 4.309289810630053452e+00
71 6.922700000000000387e+01 3.548033134005374123e+00
72 6.889700000000000557e+01 4.622101954738774054e+00
73 6.904900000000000659e+01 4.661491306438316329e+00
74 6.942960000000000775e+01 4.643421605669682428e+00
75 6.786279999999997870e+01 3.612895574466551629e+00
76 6.429440000000001021e+01 3.518205901876693353e+00
77 6.372719999999999629e+01 5.444638194774745088e+00
78 6.230919999999999703e+01 3.914522524140076065e+00
79 6.693219999999999459e+01 4.679228033767962813e+00
80 6.598200000000001353e+01 3.568616785254477008e+00
81 6.704560000000000741e+01 3.848117759112889225e+00
82 6.621980000000000643e+01 3.398284371855893049e+00
83 6.691240000000000521e+01 3.721355759397372065e+00
84 6.688259999999999650e+01 5.190379921354505655e+00
85 6.448620000000001085e+01 4.407411624978998077e+00
86 6.270119999999999294e+01 3.225180781289631593e+00
87 6.541159999999999286e+01 3.321259888656713066e+00
88 6.316580000000000439e+01 3.847846996958169008e+00
89 6.354819999999999425e+01 4.051097939077749288e+00
90 6.438540000000000418e+01 5.084582378917662737e+00
91 6.415859999999999275e+01 4.331898720884409748e+00
92 6.325699999999999079e+01 5.134213933992232803e+00
93 6.295479999999999876e+01 4.925198257126304213e+00
94 6.363079999999998648e+01 4.134662244004943865e+00
95 6.299880000000000280e+01 3.943615461984091297e+00
96 6.295479999999999876e+01 4.121404977917116241e+00
97 6.133300000000000551e+01 3.942524663207574775e+00
98 6.253880000000000194e+01 2.376873617170251141e+00
99 6.034000000000001052e+01 2.503784239905667341e+00
100 5.860399999999999920e+01 1.953005642592975377e+00
101 5.965159999999999485e+01 3.564297311953648961e+00
102 6.026320000000000476e+01 3.188757317827746185e+00
103 6.068439999999999657e+01 2.546140099837399529e+00
104 5.976599999999999824e+01 3.892276084760688093e+00
105 5.961499999999999488e+01 3.407821497672669953e+00
106 5.974199999999999733e+01 3.149626212743346088e+00
107 5.856279999999999575e+01 3.862330927302837225e+00
108 5.894840000000000657e+01 4.665446273187591864e+00
109 6.145120000000000715e+01 3.954710794988679723e+00
110 5.986139999999998906e+01 2.874394970772109481e+00
111 5.962199999999999989e+01 4.294200582180576653e+00
112 6.111020000000000607e+01 3.387196025033095914e+00
113 5.943800000000000239e+01 3.234560619311377838e+00
114 6.074360000000000070e+01 2.840887559900953541e+00
115 5.883920000000000528e+01 2.804681035697286884e+00
116 5.649259999999999593e+01 5.652751291893178376e+00
117 5.601000000000000512e+01 4.061598995469640982e+00
118 5.835860000000000269e+01 3.511641560296267173e+00
119 5.354959999999999809e+01 3.072668606927861035e+00
120 5.563160000000000593e+01 1.771031803215289635e+00
121 5.330599999999999739e+01 2.527308560504633039e+00
122 5.463680000000000803e+01 3.410623126644161562e+00
123 5.199880000000000280e+01 3.707988127273332157e+00
124 5.369480000000000786e+01 4.445344894606042985e+00
125 5.393440000000000367e+01 3.201553792770003071e+00
126 5.760259999999999536e+01 4.520775655570623996e+00
127 5.800899999999999324e+01 5.114932984898238999e+00
128 5.435640000000000782e+01 4.021877955383530434e+00
129 5.781319999999999482e+01 3.923950462480381152e+00
130 5.798199999999999221e+01 4.223486787004311793e+00
131 5.852259999999999707e+01 3.737707795962653456e+00
132 5.946779999999999688e+01 3.736300270588540862e+00
133 5.926480000000000103e+01 4.192720695681982690e+00
134 5.890439999999999543e+01 2.771161440262909892e+00
135 5.681879999999999598e+01 4.457715499221545308e+00
136 5.812839999999999918e+01 3.794377931624629774e+00
137 5.891560000000000485e+01 4.441453965538763704e+00
138 5.900439999999999685e+01 4.905616068140678188e+00
139 5.791660000000000252e+01 4.744268800141913545e+00
140 5.739280000000000115e+01 5.097777683657850112e+00
141 5.766559999999999775e+01 4.234617910508573502e+00
142 5.740260000000000673e+01 5.199619390686206266e+00
143 5.680619999999998981e+01 4.072980760082227647e+00
144 5.863620000000000942e+01 4.701592933464146640e+00
145 5.724460000000000548e+01 4.156446565036052476e+00
146 6.019480000000000786e+01 5.449405350311168128e+00
147 5.991079999999999472e+01 5.423929154404582675e+00
148 6.084919999999999618e+01 5.495933670633224466e+00
149 5.937800000000000011e+01 4.831682208092747288e+00
150 5.799560000000000315e+01 5.062081402743341840e+00
151 5.709619999999999607e+01 5.089583286674852047e+00
152 5.724699999999999989e+01 5.070657416943093132e+00
153 5.765600000000000591e+01 4.237983577127217849e+00
154 5.789539999999999509e+01 4.694719293844946684e+00
155 5.721699999999999875e+01 4.151912609870299420e+00
156 5.634080000000000155e+01 3.904231902948387845e+00
157 5.775760000000000360e+01 2.826465617692881516e+00
158 5.579659999999999798e+01 2.740829737141655453e+00
159 5.565259999999999252e+01 2.540173373610547625e+00
160 5.693939999999999912e+01 1.810466362018360531e+00
161 5.703179999999999694e+01 1.414405723970317830e+00
162 6.090360000000000440e+01 2.072701977612797286e+00
163 5.847419999999999618e+01 1.281645642133581120e+00
164 5.705059999999999576e+01 1.126159086452709124e+00
165 5.712219999999999942e+01 2.119161256723989251e+00
166 5.771880000000000166e+01 2.144306291554450628e+00
167 5.865119999999999578e+01 1.437486734547487321e+00
168 5.848740000000000094e+01 2.111052658746341848e+00
169 5.825619999999999976e+01 2.367408902576822793e+00
170 5.967460000000001230e+01 3.124775826839423232e+00
171 5.770639999999999503e+01 2.975791075999791424e+00
172 5.835639999999999361e+01 3.693851221692612263e+00
173 5.911440000000000339e+01 2.747165194887267070e+00
174 5.832739999999999725e+01 1.998029881658430096e+00
175 5.790299999999999869e+01 2.444680838064552830e+00
176 5.861119999999999663e+01 6.341840994537779608e-01
177 5.891320000000000334e+01 1.893226418577556025e+00
178 5.918560000000000088e+01 1.406572418327616925e+00
179 5.946979999999999933e+01 2.605868813275141971e+00
180 6.020759999999999934e+01 2.297847002739737299e+00
181 5.860240000000000293e+01 1.499484193981382774e+00
182 5.971040000000000703e+01 1.672556596351824743e+00
183 5.903459999999999752e+01 1.675294758542506202e+00
184 5.971239999999998815e+01 2.007577019195029067e+00
185 5.942340000000000089e+01 2.745977109882746792e+00
186 6.015679999999999694e+01 1.248802543238922480e+00
187 5.667440000000000566e+01 2.894203829725889410e+00
188 5.837940000000001106e+01 3.020385758144148447e+00
189 5.634859999999999758e+01 1.287499455533865689e+00
190 5.816100000000000136e+01 2.434289760895361976e+00
191 5.638419999999999987e+01 1.689005255172405073e+00
192 5.598899999999999721e+01 2.056634337941483093e+00
193 5.819379999999999598e+01 1.271590827271099400e+00
194 5.603759999999999764e+01 1.390138629058267572e+00
195 5.733939999999999770e+01 2.066394417336631761e+00
196 5.540360000000000440e+01 1.801706781915415556e+00
197 5.584359999999999502e+01 2.929630387608648245e+00
198 5.589180000000000348e+01 1.382611395873764248e+00
199 5.857520000000000948e+01 1.894116836945388460e+00
200 5.668139999999999645e+01 1.552797954661197632e+00
201 5.721619999999999351e+01 2.385232724913860292e+00
202 5.466539999999999822e+01 1.929190039368854137e+00
203 5.674280000000000257e+01 1.774400843101693770e+00
204 5.452859999999999729e+01 1.705186291289018774e+00
205 5.537500000000000000e+01 1.723539613701988937e+00
206 5.711999999999999034e+01 2.397270531250071279e+00
207 5.872699999999999676e+01 2.453319644889348616e+00
208 5.539839999999999520e+01 2.654149515004760040e+00
209 5.731620000000000203e+01 1.545375071625008756e+00
210 5.903079999999999927e+01 1.583631179283862656e+00
211 5.741359999999999530e+01 2.781044891403228192e+00
212 5.778060000000000684e+01 2.337544431235478282e+00
213 5.605380000000000251e+01 2.484373698138023112e+00
214 5.805259999999999820e+01 2.440385913743971624e+00
215 5.812740000000000151e+01 2.583403268558742916e+00
216 5.770460000000000633e+01 3.099425025387773758e+00
217 5.935539999999999594e+01 2.362821865482032990e+00
218 5.985819999999998942e+01 3.832867306860491041e+00
219 6.015240000000000009e+01 4.227168921157516301e+00
220 6.152960000000000207e+01 3.024654434476770515e+00
221 6.142759999999999820e+01 3.147800026685304342e+00
222 6.201720000000000255e+01 3.881764231892502970e+00
223 6.187300000000000466e+01 3.159722962539596391e+00
224 6.073420000000000130e+01 2.667266366900764130e+00
225 6.056140000000000612e+01 2.662119465388433248e+00
226 5.767759999999999820e+01 2.810219701019832872e+00
227 5.883240000000000691e+01 3.903584656184619472e+00
228 5.919899999999999807e+01 3.285822101088248903e+00
229 5.857780000000000342e+01 3.208834871413610124e+00
230 5.891300000000001091e+01 3.385824673547053187e+00
231 5.843060000000000542e+01 2.950274354699915502e+00
232 5.844060000000000343e+01 2.602447872292547260e+00
233 6.037019999999999698e+01 2.941901227437794031e+00
234 5.879240000000000066e+01 2.425257307586145217e+00
235 5.724320000000000164e+01 2.798098031163311017e+00
236 5.731760000000000588e+01 2.087746701111031999e+00
237 5.770100000000000051e+01 2.971230519498614608e+00
238 6.004919999999999902e+01 2.095938422759599629e+00
239 5.778220000000000312e+01 2.819395685603565571e+00
240 5.862199999999999989e+01 1.547309329125886146e+00
241 6.067499999999999716e+01 2.561163876053228705e+00
242 5.896159999999999712e+01 2.042820101722127912e+00
243 5.761200000000000188e+01 2.475809734208183510e+00
244 5.930560000000000542e+01 2.629592053532257001e+00
245 5.983379999999999654e+01 2.316280922513501928e+00
246 5.900480000000000302e+01 2.373322285742077487e+00
247 5.523420000000000130e+01 3.265496634816823729e+00
248 5.760379999999999967e+01 4.056304529001734771e+00
249 5.638040000000000873e+01 2.908400517122771589e+00
250 5.633440000000000225e+01 2.435042761020839830e+00
251 5.462460000000000804e+01 2.624931977785329273e+00
252 5.588360000000000127e+01 2.872429057087397819e+00
253 5.428679999999999239e+01 2.864205836178677522e+00
254 5.390080000000000382e+01 2.816926259595731619e+00
255 5.341659999999999542e+01 2.424324179642648236e+00
256 5.387839999999999918e+01 3.015643939194413203e+00
257 5.439720000000001221e+01 2.559448978198237690e+00
258 5.394339999999999691e+01 2.712109637901830350e+00
259 5.597720000000000340e+01 3.216502391107459946e+00
260 5.712740000000000151e+01 2.924133165230339060e+00
261 5.379560000000000031e+01 3.267150129394117197e+00
262 5.396939999999999316e+01 2.933684135690139527e+00
263 5.243840000000000146e+01 3.773229922493460453e+00
264 5.132899999999999352e+01 3.671154445130305088e+00
265 5.036059999999999803e+01 3.533935829638110260e+00
266 5.188199999999999079e+01 4.053788825284316388e+00
267 5.191859999999999076e+01 3.635277448558774882e+00
268 5.128840000000000288e+01 3.784097499800976649e+00
269 5.053300000000000125e+01 4.709894682474332406e+00
270 4.806280000000000285e+01 5.145453265942660614e+00
271 4.669559999999999889e+01 5.538173811645856759e+00
272 4.728860000000000241e+01 4.545938817010188870e+00
273 4.880639999999999645e+01 4.057816886947956725e+00
274 4.900139999999999674e+01 4.796879132102454868e+00
275 4.879780000000000229e+01 4.660559283176215040e+00
276 4.891920000000000357e+01 5.823570598181153635e+00
277 5.035159999999999769e+01 5.763806454765808773e+00
278 4.756740000000000634e+01 5.083937541709182106e+00
279 4.683419999999999561e+01 6.230607324490928356e+00
280 4.701179999999999382e+01 5.478088815636342979e+00
281 4.889880000000000848e+01 6.520714773090447558e+00
282 4.850220000000000198e+01 5.726240144457793058e+00
283 4.594219999999999970e+01 4.750001291789296864e+00
284 4.691439999999999344e+01 5.862589855004356032e+00
285 4.740500000000000114e+01 6.717818139842727021e+00
286 4.811759999999999593e+01 6.952760698312577148e+00
287 5.057860000000000156e+01 6.290703907195123179e+00
288 5.168439999999999657e+01 6.428881747862530638e+00
289 5.004279999999999973e+01 6.524708155312389124e+00
290 5.035239999999999583e+01 5.351611896242102873e+00
291 5.043799999999999528e+01 5.946033144879029564e+00
292 5.158060000000000400e+01 5.585702989597638002e+00
293 5.035520000000000351e+01 4.521365275223844904e+00
294 4.812099999999999511e+01 5.677045900818488811e+00
295 4.981520000000000437e+01 4.919311150151004952e+00
296 5.140740000000000975e+01 4.545400088881065059e+00
297 4.932300000000000040e+01 4.060110037917691983e+00
298 5.008460000000000178e+01 4.196831820313985162e+00
299 4.806620000000000203e+01 3.513427994423679035e+00
300 4.818760000000000332e+01 3.061728643756660428e+00
301 5.129999999999999716e+01 3.437808918482817777e+00
302 5.370040000000000191e+01 3.803380534209007902e+00
303 5.006080000000000041e+01 4.343745023824487461e+00
304 5.140859999999999985e+01 4.237827534008433261e+00
305 5.153179999999999694e+01 4.744613142501714620e+00
306 5.259519999999999840e+01 5.011517577740298712e+00
307 5.373319999999999652e+01 4.514905087817461471e+00
308 5.292159999999999798e+01 4.939003118848985352e+00
309 5.103439999999999799e+01 4.345516020911669663e+00
310 5.273859999999999815e+01 4.529365082216270544e+00
311 5.142899999999999494e+01 4.274546525656258922e+00
312 4.957379999999999853e+01 4.538789842237686223e+00
313 5.187640000000000384e+01 3.727424994282246384e+00
314 5.220000000000000284e+01 4.636609433627119969e+00
315 5.227880000000000393e+01 4.882654355163797533e+00
316 5.199980000000000757e+01 4.994564576817482227e+00
317 5.233460000000000178e+01 4.474312430754025627e+00
318 5.193400000000000460e+01 4.508377313402241349e+00
319 5.297259999999999991e+01 5.069235718330721951e+00
320 5.230339999999999634e+01 5.524102421932453488e+00
321 4.914860000000000184e+01 5.258975524567499171e+00
322 4.904180000000000916e+01 5.649095519815539035e+00
323 5.069419999999999504e+01 6.049315772217548570e+00
324 4.978600000000000136e+01 4.929371773360171183e+00
325 5.323679999999999524e+01 5.097926946514632185e+00
326 5.066520000000000579e+01 6.539822391472110752e+00
327 4.978159999999999741e+01 5.398958096521957017e+00
328 5.130460000000000775e+01 4.337265051619510814e+00
329 4.984560000000000457e+01 4.892380022851863686e+00
330 4.951979999999999649e+01 5.274633715434654313e+00
331 5.118500000000000227e+01 6.442707064580850407e+00
332 5.166440000000000055e+01 5.835584540386677510e+00
333 4.974320000000000164e+01 5.666531096888112629e+00
334 4.996300000000000097e+01 5.614800206596846976e+00
335 5.065599999999999881e+01 5.847538497521840739e+00
336 5.152579999999998961e+01 4.595911804201643136e+00
337 5.242459999999999809e+01 4.329791316911242305e+00
338 4.848960000000000292e+01 3.909686888741859434e+00
339 4.649239999999999640e+01 4.166524149455995030e+00
340 4.706080000000000751e+01 6.128060426595024701e+00
341 5.008699999999999619e+01 5.409812662190807586e+00
342 4.905659999999998888e+01 3.815150320498525094e+00
343 5.134000000000001052e+01 5.321494151082005075e+00
344 4.909740000000000038e+01 4.202753360357944779e+00
345 4.947360000000000468e+01 4.636313109357476314e+00
346 4.836339999999999861e+01 3.382166697251925314e+00
347 5.125099999999999767e+01 3.899821277956208032e+00
348 4.843160000000000309e+01 4.916282250644282037e+00
349 4.837899999999999778e+01 4.658658536531733674e+00
350 4.673400000000000176e+01 5.052088764065810089e+00
351 4.951680000000000348e+01 5.099447996793379012e+00
352 4.659880000000000422e+01 5.076054076938109283e+00
353 4.565339999999999776e+01 4.938198558988894149e+00
354 4.570900000000000318e+01 5.725679928183201817e+00
355 4.472359999999999758e+01 5.408027445196631255e+00
356 4.496159999999999712e+01 5.535803620794363944e+00
357 4.715840000000000742e+01 5.364108452296616036e+00
358 4.500979999999999848e+01 6.351518038390507215e+00
359 4.594299999999999784e+01 6.521570326232785320e+00
360 4.557699999999999818e+01 5.726712236528041622e+00
361 4.665959999999999752e+01 6.485812063882208989e+00
362 4.704180000000000206e+01 7.080982928379363273e+00
363 4.617440000000000566e+01 6.480771766387086075e+00
364 4.931719999999999970e+01 6.591851026229277544e+00
365 5.024340000000000117e+01 7.118133196843115407e+00
366 4.821759999999999025e+01 5.998612190165321323e+00
367 4.524459999999999837e+01 5.400321898553825939e+00
368 4.418599999999999994e+01 4.724342349999626656e+00
369 4.740820000000000078e+01 5.351095756197977060e+00
370 4.704080000000000439e+01 6.227090482079089107e+00
371 4.556140000000000612e+01 5.202407816386561912e+00
372 4.595620000000000260e+01 4.480224364024641304e+00
373 4.625820000000000221e+01 3.963034053853183636e+00
374 4.907000000000000739e+01 4.413409303475035905e+00
375 4.873179999999999978e+01 4.649483320972341183e+00
376 5.068880000000000052e+01 5.054634114552704283e+00
377 4.833960000000000434e+01 5.010027908904301164e+00
378 4.980440000000000111e+01 4.442474225924107678e+00
379 4.966440000000000055e+01 3.775081356474321304e+00
380 4.631320000000000192e+01 3.539155824769516290e+00
381 4.853900000000000148e+01 3.861662325993820755e+00
382 4.886339999999999861e+01 4.280338665105833940e+00
383 4.838340000000000884e+01 4.342286647378313269e+00
384 4.669279999999999831e+01 4.553727276857936879e+00
385 4.606920000000000215e+01 4.749631626979086363e+00
386 4.584160000000000679e+01 5.375677249240322197e+00
387 4.732540000000000191e+01 5.573666029463911542e+00
388 4.700839999999999463e+01 5.018476618257775357e+00
389 4.637619999999999720e+01 5.285923142838911737e+00
390 4.535839999999999606e+01 5.059377713513788066e+00
391 4.489500000000000313e+01 4.547407595542761527e+00
392 4.574539999999999651e+01 4.845849767378266115e+00
393 4.832760000000000389e+01 4.800350658858163477e+00
394 4.741879999999999740e+01 4.655398761867773239e+00
395 4.659259999999999735e+01 5.332708539569736672e+00
396 4.645600000000000307e+01 4.412124177762906108e+00
397 4.473440000000000083e+01 4.233969112782944855e+00
398 4.771480000000000388e+01 4.686930120238620212e+00
399 4.684419999999999362e+01 3.577367170420168385e+00
400 4.756839999999999691e+01 3.649158835677065671e+00
401 4.625300000000000011e+01 3.900854091093385101e+00
402 4.698819999999999908e+01 5.013548782249953817e+00
403 4.676680000000000348e+01 4.148361646722714902e+00
404 4.343319999999999936e+01 4.836611064784928082e+00
405 4.552139999999999276e+01 4.518726392248151313e+00
406 4.372599999999999909e+01 4.333701531024026998e+00
407 4.340420000000000300e+01 5.329092353487599354e+00
408 4.608079999999999643e+01 3.978762203499978334e+00
409 4.646139999999999759e+01 5.780330624453933197e+00
410 4.870159999999999911e+01 5.295701234775239463e+00
411 4.622560000000000002e+01 5.250207749032413496e+00
412 4.667459999999999809e+01 5.185919525792894724e+00
413 4.566600000000000392e+01 5.477031575589098367e+00
414 4.515259999999999962e+01 5.938968547483645111e+00
415 4.525140000000000384e+01 5.847676226331277149e+00
416 4.412959999999999638e+01 5.494272964460356512e+00
417 4.607279999999999376e+01 5.443173334737742231e+00
418 4.808220000000000027e+01 6.217142851181722385e+00
419 4.562760000000000815e+01 6.158402550012461951e+00
420 4.606819999999999737e+01 5.264106210174714917e+00
421 4.614339999999999975e+01 5.269429673883123222e+00
422 4.693560000000000088e+01 5.426106453802764129e+00
423 4.614739999999999753e+01 4.915062193706199345e+00
424 4.638200000000000500e+01 5.039449247685703348e+00
425 4.423139999999999361e+01 4.942356463064960792e+00
426 4.570980000000000132e+01 5.495201247634157404e+00
427 4.609519999999999840e+01 4.807710294100508541e+00
428 4.560439999999999827e+01 4.341997610317168466e+00
429 4.412820000000000675e+01 4.427927717567214039e+00
430 4.714059999999999917e+01 5.177863795813868464e+00
431 4.367559999999999576e+01 5.028500345828764040e+00
432 4.741840000000000543e+01 4.955126328157538396e+00
433 4.679419999999999646e+01 5.342696767738179808e+00
434 4.513240000000000407e+01 6.125731202721842905e+00
435 4.737720000000000198e+01 5.494635918056808954e+00
436 5.019859999999999189e+01 5.428393379997436874e+00
437 4.961820000000000164e+01 5.372138727918332357e+00
438 5.011440000000000339e+01 5.019609121037214905e+00
439 4.821220000000000994e+01 5.588741442578999852e+00
440 4.884099999999999397e+01 6.355932126761580925e+00
441 4.742659999999999343e+01 5.680359894232054785e+00
442 4.806560000000000343e+01 5.801399435308691288e+00
443 4.795940000000000225e+01 6.743918715998881375e+00
444 4.736919999999999931e+01 5.403741070036572225e+00
445 4.779160000000000252e+01 5.413784883794330760e+00
446 4.878580000000000183e+01 6.056506143974427658e+00
447 4.792960000000000775e+01 6.571852381787040009e+00
448 4.782580000000000098e+01 5.896764016984231027e+00
449 4.823819999999999908e+01 5.677998143007798149e+00
450 4.602560000000001139e+01 6.280485360861849387e+00
451 4.644340000000000401e+01 6.599104797470638495e+00
452 4.755919999999999703e+01 6.763164717201555654e+00
453 4.800280000000000058e+01 5.393454495219182299e+00
454 4.489100000000000534e+01 6.526173905130018937e+00
455 4.308199999999999363e+01 7.191773561507621260e+00
456 4.423760000000000048e+01 6.551532758675636003e+00
457 4.322879999999999967e+01 5.247374500833726252e+00
458 4.394800000000000040e+01 5.611627991946722460e+00
459 4.393939999999999202e+01 5.278265181667173067e+00
460 4.312879999999999825e+01 5.422339416893780850e+00
461 4.470040000000000191e+01 5.701768698219877862e+00
462 4.631219999999999715e+01 5.589418226613570795e+00
463 4.608520000000000039e+01 6.279749335124769516e+00
464 4.749960000000000093e+01 6.624049641118339160e+00
465 4.470039999999999480e+01 5.995834764901380787e+00
466 4.572240000000000038e+01 5.719990409782170104e+00
467 4.688119999999999976e+01 6.457326062078637463e+00
468 4.828160000000000451e+01 5.001033402008028261e+00
469 4.270120000000000005e+01 5.056918226746404343e+00
470 4.608360000000000412e+01 5.209254830395609659e+00
471 4.499380000000000024e+01 4.530290537261379313e+00
472 4.556920000000000215e+01 5.412854008007235151e+00
473 4.570399999999999352e+01 5.007533804179458592e+00
474 4.629240000000000066e+01 6.462830683841251478e+00
475 4.341240000000000521e+01 6.793574644323855161e+00
476 4.280559999999999832e+01 5.788544581153365343e+00
477 4.287039999999999651e+01 6.788365350215027405e+00
478 3.966559999999999775e+01 6.297990299135113546e+00
479 4.026420000000000243e+01 6.384298397788121804e+00
480 3.847820000000000107e+01 6.576147932642634863e+00
481 4.030040000000000333e+01 6.905460439970674713e+00
482 4.067940000000000111e+01 6.613281234606615655e+00
483 4.336160000000000281e+01 6.649259914306252739e+00
484 4.267179999999999751e+01 6.247285441853925647e+00
485 4.603079999999999927e+01 6.301712861754333872e+00
486 4.585779999999999745e+01 6.810655641860040355e+00
487 4.624960000000000093e+01 5.951088563279829380e+00
488 4.777700000000000102e+01 5.304220651518938290e+00
489 4.743859999999999388e+01 3.966995997981343169e+00
490 4.646519999999999584e+01 4.948549528094063454e+00
491 4.489819999999999567e+01 5.693745771633994757e+00
492 4.622240000000000038e+01 5.104762267530193576e+00
493 4.647519999999999385e+01 4.702548920745003969e+00
494 4.605859999999999843e+01 5.314046440143330940e+00
495 4.729919999999999902e+01 5.591652803241633052e+00
496 4.411219999999999430e+01 5.451999672780620365e+00
497 4.547920000000000584e+01 5.518692384251907335e+00
498 4.717860000000000298e+01 6.300975572718876982e+00
499 4.501140000000000185e+01 4.835186776950815002e+00
500 4.684400000000000119e+01 5.130745996441453904e+00
501 4.690259999999999962e+01 6.554567241855100868e+00
502 4.720779999999999887e+01 4.838096587708847984e+00
503 4.761760000000000304e+01 6.031867469366347656e+00
504 4.495860000000000412e+01 5.992852039555123689e+00
505 4.412619999999999720e+01 6.690661087814863350e+00
506 4.462420000000000186e+01 5.780818927453098333e+00
507 4.292419999999999902e+01 6.225144935822779502e+00
508 4.485299999999999443e+01 5.696659603662483029e+00
509 4.314180000000000348e+01 5.936218010821368019e+00
510 4.478960000000000008e+01 6.184251273032169038e+00
511 4.277740000000000009e+01 6.374359836720860706e+00
512 4.412300000000000466e+01 6.093293467411527331e+00
513 4.100919999999999987e+01 5.616455190954522614e+00
514 4.081480000000000530e+01 6.260587022955594882e+00
515 4.226559999999999917e+01 6.191647474461057676e+00
516 4.157280000000000086e+01 6.311775499176123461e+00
517 4.289300000000000068e+01 6.426312815293074188e+00
518 4.237740000000000151e+01 6.399626092827610968e+00
519 4.119500000000000028e+01 6.100058196443701952e+00
520 4.318599999999999994e+01 7.077257751417564968e+00
521 4.299360000000000070e+01 6.834602844935469435e+00
522 4.027880000000000393e+01 7.593899195538480917e+00
523 4.315359999999999729e+01 6.922080245706490054e+00
524 3.981119999999999948e+01 5.843731618751840884e+00
525 4.178079999999999927e+01 6.317720217926716231e+00
526 3.996459999999999724e+01 6.603048790369490106e+00
527 4.118740000000000379e+01 6.034282098808439798e+00
528 4.103300000000000125e+01 6.183397971989187170e+00
529 4.048019999999999641e+01 6.014473359488757609e+00
530 4.165059999999999718e+01 6.653426922120660336e+00
531 4.195720000000000027e+01 6.454745177929178901e+00
532 4.215800000000000125e+01 7.210006907070201088e+00
533 4.289419999999999789e+01 6.482099773375909813e+00
534 4.227300000000000324e+01 6.830899776749766339e+00
535 4.069719999999999516e+01 6.625490867249006044e+00
536 3.834599999999999653e+01 5.241290703633981529e+00
537 3.947160000000000224e+01 4.574622009303062953e+00
538 3.962000000000000455e+01 5.181745929703616582e+00
539 4.199860000000000326e+01 5.697971889014545432e+00
540 4.115480000000000160e+01 5.232365716576010684e+00
541 4.273140000000000072e+01 4.208865772152872609e+00
542 3.868959999999999866e+01 4.908820066777758839e+00
543 4.054919999999999902e+01 4.975697574411048762e+00
544 3.972639999999999816e+01 4.335911554448499849e+00
545 3.858659999999999712e+01 5.480741268113283660e+00
546 3.892780000000000484e+01 4.873329362150684574e+00
547 3.986700000000000443e+01 5.168777503433476639e+00
548 3.950739999999999696e+01 5.253544012188343437e+00
549 4.224580000000000268e+01 3.891901719211316557e+00
550 3.929999999999999716e+01 3.450382958455481042e+00
551 4.013880000000000337e+01 3.802490030493177020e+00
552 4.128300000000000125e+01 4.655261006646136401e+00
553 4.088080000000000069e+01 4.113052573454416994e+00
554 3.955519999999999925e+01 4.568808828567902047e+00
555 4.037800000000000011e+01 2.896374630464781053e+00
556 4.140639999999999787e+01 3.985393025537129930e+00
557 3.932680000000000575e+01 3.157372761015081242e+00
558 4.028580000000000183e+01 4.120384733492735485e+00
559 4.075019999999999953e+01 4.687111480645621775e+00
560 3.933060000000000400e+01 3.829028467901485211e+00
561 3.963360000000000127e+01 3.941819971535990508e+00
562 3.927279999999999660e+01 4.454838963643916294e+00
563 3.650039999999999907e+01 4.042755699767178079e+00
564 3.713280000000000314e+01 5.297509795366121210e+00
565 4.032600000000000051e+01 3.541310977590078846e+00
566 3.987580000000000524e+01 5.100826877281760652e+00
567 4.005799999999999983e+01 4.341323116286093686e+00
568 4.069259999999999877e+01 3.553583043633566252e+00
569 3.960240000000000293e+01 4.230376991238487427e+00
570 3.986740000000000350e+01 4.617527534081415475e+00
571 3.890800000000000125e+01 3.863023965755325140e+00
572 3.694979999999999620e+01 3.360303764840315122e+00
573 3.519339999999999691e+01 3.886750083038527759e+00
574 3.720139999999999958e+01 4.222873719163289685e+00
575 3.711639999999999873e+01 3.568764678148448333e+00
576 3.567439999999999856e+01 4.342328044724396818e+00
577 3.637559999999999860e+01 4.500329984345592393e+00
578 3.668099999999999739e+01 4.131145148745078544e+00
579 3.692040000000000077e+01 4.217093820156245343e+00
580 3.652559999999999718e+01 4.302658383836670986e+00
581 3.705740000000000123e+01 4.229747137595816220e+00
582 3.679160000000000252e+01 4.792738879596926793e+00
583 3.474640000000000128e+01 4.619699943502824091e+00
584 3.595439999999999969e+01 3.630737573551687358e+00
585 3.558520000000000039e+01 4.746400930389256700e+00
586 3.740059999999999718e+01 4.570128966232791079e+00
587 3.795320000000000249e+01 4.670477452252606021e+00
588 3.620579999999999643e+01 4.701410642775208260e+00
589 3.903160000000000451e+01 4.911515632470286441e+00
590 3.857519999999999527e+01 5.880326939210098303e+00
591 3.854439999999999600e+01 5.808484432965279609e+00
592 4.112279999999999802e+01 5.578501744375455651e+00
593 3.783700000000000330e+01 5.580772211800083760e+00
594 3.709079999999999444e+01 4.472738922852529164e+00
595 3.565019999999999811e+01 4.982085309586739896e+00
596 3.744859999999999900e+01 3.871445173058762901e+00
597 3.556739999999999924e+01 4.914880227228329623e+00
598 3.562720000000000198e+01 4.488059655575000306e+00
599 3.671240000000000236e+01 5.191296220405844153e+00
600 3.593379999999999797e+01 5.021285583593109614e+00
601 3.552439999999999998e+01 4.056214369088498195e+00
602 3.405980000000000274e+01 4.207033134169494204e+00
603 3.535160000000000480e+01 5.190622919072430008e+00
604 3.293439999999999657e+01 3.869641591672283276e+00
605 3.240240000000000009e+01 3.326093547692247743e+00
606 3.473059999999999548e+01 4.784081676560298035e+00
607 3.302480000000000615e+01 5.267714399243755174e+00
608 3.102980000000000160e+01 6.193831934432835418e+00
609 3.155519999999999570e+01 5.515678448930828814e+00
610 3.073160000000000380e+01 5.838608968581470826e+00
611 3.122440000000000282e+01 5.874066323084886854e+00
612 3.373059999999999548e+01 5.445736017105492266e+00
613 3.432319999999999993e+01 5.137579503229122047e+00
614 3.274560000000000315e+01 4.620644185392335679e+00
615 3.477020000000000266e+01 4.927302640593532068e+00
616 3.424779999999999802e+01 4.775432189027501551e+00
617 3.358740000000000236e+01 4.285898557828916822e+00
618 3.683459999999999468e+01 4.786481802744056324e+00
619 3.431900000000000261e+01 4.247203390467662487e+00
620 3.300519999999999499e+01 4.777042410529761085e+00
621 3.299699999999999989e+01 4.917168494164094739e+00
622 3.264339999999999975e+01 4.726771038245876078e+00
623 3.400700000000000500e+01 3.876943631264195389e+00
624 3.258079999999999643e+01 4.165540689034258115e+00
625 3.353779999999999717e+01 4.594127333019841330e+00
626 3.320020000000000238e+01 3.837535723872808724e+00
627 3.587300000000000466e+01 3.587959130202015512e+00
628 3.632200000000000273e+01 3.140920871336939868e+00
629 3.968200000000000216e+01 3.429037497607746676e+00
630 3.802360000000000184e+01 3.087219663062542363e+00
631 3.523719999999999430e+01 1.970804980712196119e+00
632 3.804139999999999588e+01 2.797236244581425613e+00
633 3.735560000000000258e+01 2.186663332111278724e+00
634 3.698020000000000351e+01 2.414280338320303088e+00
635 3.802559999999999718e+01 2.295812616046875476e+00
636 3.543280000000000030e+01 2.605381989651421204e+00
637 3.856879999999999598e+01 2.122363972555131539e+00
638 3.645919999999999561e+01 2.326053471440414189e+00
639 3.585179999999999723e+01 2.388174908167322918e+00
640 3.845860000000000412e+01 1.401883550085384345e+00
641 3.715279999999999916e+01 2.043344814758389472e+00
642 3.811159999999999570e+01 1.932706011787618250e+00
643 3.689200000000000301e+01 1.980942280835057634e+00
644 3.807039999999999935e+01 2.088380800524655356e+00
645 3.854160000000000252e+01 2.064004081391313861e+00
646 4.046179999999999666e+01 2.307389648932316462e+00
647 3.776480000000000103e+01 1.629199101399211758e+00
648 3.727660000000000196e+01 3.175158850829356449e+00
649 3.609120000000000061e+01 2.550079957962103627e+00
650 3.550919999999999987e+01 3.601480910958712034e+00
651 3.332659999999999911e+01 4.314059921697888988e+00
652 3.428139999999999787e+01 4.167033751723159263e+00
653 3.608400000000000318e+01 4.065699369112280692e+00
654 3.715259999999999962e+01 3.695658129210547482e+00
655 3.578580000000000183e+01 3.764017092416026777e+00
656 3.614699999999999847e+01 3.324974598399212500e+00
657 3.549940000000000140e+01 4.000197631117742958e+00
658 3.728759999999999764e+01 3.461100675796645820e+00
659 3.409420000000000073e+01 2.835770010420449516e+00
660 3.673479999999999279e+01 2.497371856972844917e+00
661 3.530800000000000693e+01 3.050122777856655532e+00
662 3.545579999999999643e+01 2.705279865744022683e+00
663 3.544440000000000168e+01 4.281893474620778406e+00
664 3.573999999999999488e+01 4.233817917671943931e+00
665 3.686219999999999430e+01 3.937666663393436739e+00
666 3.761299999999999955e+01 3.720448919149408340e+00
667 3.643560000000000798e+01 4.012746855708692273e+00
668 3.607979999999999876e+01 3.287790484808908342e+00
669 3.639640000000000697e+01 3.348873489399085024e+00
670 3.514479999999999649e+01 4.073648854773812999e+00
671 3.349099999999999966e+01 4.111594192037926199e+00
672 3.300740000000000407e+01 3.430638641419407886e+00
673 3.159439999999999671e+01 3.894756737974786276e+00
674 3.257059999999999889e+01 2.864997320766635713e+00
675 3.332119999999999749e+01 4.079194649927850413e+00
676 3.389399999999999835e+01 4.197582199314266127e+00
677 3.460779999999999745e+01 4.172939274899648332e+00
678 3.289880000000000138e+01 4.784135260629657438e+00
679 3.320280000000000342e+01 4.932784215025018959e+00
680 3.480219999999999914e+01 4.188907298090995823e+00
681 3.384720000000000084e+01 4.695741222852894303e+00
682 3.298600000000000421e+01 4.500895884154620497e+00
683 3.414739999999999753e+01 3.267224946036008770e+00
684 3.604260000000000019e+01 3.132705343309517332e+00
685 3.247659999999999769e+01 2.992713706320736744e+00
686 3.245979999999999421e+01 3.884767889076515157e+00
687 3.045319999999999894e+01 3.082888131606464910e+00
688 3.137580000000000524e+01 2.932691179104952806e+00
689 3.030539999999999878e+01 2.860534308131962078e+00
690 3.132260000000000133e+01 2.739336716798429716e+00
691 3.351739999999999498e+01 2.727033180582883798e+00
692 3.198999999999999844e+01 3.365016398176982726e+00
693 3.218999999999999773e+01 3.721938699119048621e+00
694 3.442280000000000229e+01 3.899055253776227747e+00
695 3.595280000000000342e+01 2.767494916345827782e+00
696 3.703940000000000055e+01 1.716444874733820125e+00
697 3.726999999999999602e+01 2.125520566825924274e+00
698 3.791219999999999857e+01 2.489264942106404366e+00
699 3.615720000000000312e+01 2.815510431875542174e+00
700 3.679540000000000077e+01 2.616231466823988328e+00
701 3.695559999999999690e+01 3.327535143015020846e+00
702 3.746620000000000061e+01 2.867765226095051023e+00
703 3.532039999999999935e+01 3.247300547839698126e+00
704 3.683340000000000458e+01 3.663178396966218830e+00
705 3.523059999999999548e+01 3.702811824546313080e+00
706 3.471119999999999806e+01 1.904984165813458752e+00
707 3.607600000000000051e+01 2.631408322552773349e+00
708 3.638759999999999906e+01 3.122085695172379882e+00
709 3.604059999999999775e+01 3.116509914632070721e+00
710 3.666740000000000066e+01 2.431010433544044336e+00
711 3.564999999999999858e+01 2.727767350783420586e+00
712 3.467539999999999623e+01 2.979129182831787404e+00
713 3.559660000000000224e+01 3.759511655521232676e+00
714 3.540659999999999741e+01 2.667984161872030135e+00
715 3.408720000000000283e+01 2.729975199887353821e+00
716 3.319779999999999376e+01 2.213875288267160180e+00
717 3.383099999999999596e+01 1.624716344473705165e+00
718 3.382460000000000377e+01 2.544536996783501426e+00
719 3.521379999999999910e+01 3.075652144180156977e+00
720 3.468119999999999692e+01 3.304477464289929056e+00
721 3.628679999999999950e+01 3.156989178315313449e+00
722 3.577599999999999625e+01 2.774011780796902027e+00
723 3.362440000000000140e+01 2.983140608151080730e+00
724 3.440079999999999671e+01 3.721948923883829252e+00
725 3.374020000000000152e+01 4.266780232446943266e+00
726 3.492759999999999820e+01 3.817619599698219623e+00
727 3.578160000000000451e+01 3.896174150111875623e+00
728 3.299419999999999931e+01 4.177939122581850739e+00
729 3.457100000000000506e+01 3.203631339589498417e+00
730 3.345860000000000412e+01 4.071310753062213017e+00
731 3.441260000000000474e+01 3.698112595365371291e+00
732 3.142259999999999920e+01 4.898195762523175567e+00
733 3.262100000000000222e+01 4.429588170473639508e+00
734 3.260860000000000269e+01 4.237760366986316640e+00
735 3.297299999999999898e+01 3.872778196592208122e+00
736 3.349239999999999640e+01 3.789672361563726888e+00
737 3.466920000000000357e+01 3.804448757967440198e+00
738 3.374580000000000268e+01 4.230817778160623988e+00
739 3.071340000000000003e+01 3.943381915057175391e+00
740 3.134880000000000422e+01 4.511845195925941354e+00
741 3.018599999999999994e+01 4.326950159176784716e+00
742 2.861019999999999897e+01 3.836733656640762380e+00
743 3.044360000000000355e+01 4.183874401556529676e+00
744 2.995739999999999981e+01 4.187287146590259468e+00
745 3.239360000000000639e+01 4.514579126341678794e+00
746 3.312839999999999918e+01 3.978505283143406679e+00
747 3.261459999999999582e+01 4.403537964864161047e+00
748 3.254500000000000171e+01 4.981159880991573807e+00
749 3.220819999999999794e+01 3.669958990506569485e+00
750 3.328640000000000043e+01 3.851186659719313621e+00
751 3.496439999999999770e+01 4.594514978536907712e+00
752 3.371099999999999852e+01 4.484320621900267589e+00
753 3.485640000000000072e+01 4.770914533713635386e+00
754 3.295019999999999527e+01 5.278806913687978053e+00
755 3.293319999999999936e+01 4.215781392814385242e+00
756 3.332819999999999538e+01 4.911663078021536677e+00
757 3.329200000000000159e+01 4.838043629402281276e+00
758 3.204399999999999693e+01 3.731776563515023515e+00
759 3.114300000000000068e+01 4.473920061869679721e+00
760 3.324919999999999476e+01 3.473819516324933687e+00
761 3.289459999999999695e+01 3.615617917866875253e+00
762 3.455960000000000321e+01 4.015768515240886849e+00
763 3.267800000000000438e+01 3.909597790054624156e+00
764 3.529240000000000066e+01 3.508895627971853948e+00
765 3.372019999999999840e+01 3.323158670903332279e+00
766 3.545700000000000074e+01 4.093234251786721067e+00
767 3.383620000000000516e+01 3.889256292917708802e+00
768 3.413439999999999941e+01 3.283740691345770735e+00
769 3.306719999999999970e+01 3.263691277066505858e+00
770 3.354860000000000042e+01 3.252661059501896990e+00
771 3.589900000000000091e+01 3.200123185128972647e+00
772 3.767799999999999727e+01 3.262823893500842232e+00
773 3.988459999999999894e+01 2.130105811456322940e+00
774 3.659900000000000375e+01 1.877699166533340458e+00
775 3.698060000000000258e+01 2.385908675536429602e+00
776 3.580360000000000298e+01 1.979026924526293474e+00
777 3.510119999999999862e+01 2.891080315729744221e+00
778 3.563060000000000116e+01 2.333033366242326156e+00
779 3.494680000000000319e+01 2.863981108876243464e+00
780 3.518060000000000542e+01 3.653066510207554796e+00
781 3.514300000000000068e+01 2.968029137323284328e+00
782 3.493259999999999366e+01 2.925022319231085799e+00
783 3.575359999999999872e+01 3.119412619067891246e+00
784 3.452519999999999811e+01 3.322719240622054038e+00
785 3.445139999999999958e+01 3.195315140639495510e+00
786 3.689900000000000091e+01 3.226732712822678373e+00
787 3.602199999999999847e+01 3.379747623713936555e+00
788 3.396900000000000119e+01 3.077348625034219687e+00
789 3.440439999999999543e+01 2.348923406158659244e+00
790 3.567839999999999634e+01 2.390879965201096802e+00
791 3.815660000000000451e+01 2.915659960969385178e+00
792 4.010580000000000211e+01 3.225851322054381853e+00
793 3.927179999999999893e+01 3.172256627702116027e+00
794 3.870979999999999421e+01 3.582371643478661216e+00
795 3.703840000000000288e+01 1.927940384970447951e+00
796 3.851460000000000150e+01 2.957775577693479541e+00
797 3.914719999999999800e+01 3.293072272513920762e+00
798 3.621659999999999968e+01 3.338994179090463366e+00
799 3.691000000000000369e+01 3.007416499256463371e+00
800 3.509220000000000539e+01 3.997682792818859632e+00
801 3.676960000000000406e+01 3.508730398306486364e+00
802 3.452139999999999276e+01 3.258008233261542763e+00
803 3.697319999999999851e+01 4.002513384362380577e+00
804 3.541539999999999822e+01 3.005124843995669259e+00
805 3.849720000000000653e+01 3.422558240848503353e+00
806 3.586480000000000246e+01 4.343658747185372704e+00
807 3.756739999999999924e+01 3.436076909500135557e+00
808 3.712599999999999767e+01 3.887386597702882973e+00
809 3.554760000000000275e+01 3.716412222560892875e+00
810 3.631879999999999598e+01 3.199542372277635049e+00
811 3.376700000000000301e+01 3.878443254709291299e+00
812 3.811899999999999977e+01 4.694059880316824085e+00
813 3.913119999999999976e+01 4.787498130756814518e+00
814 3.824499999999999744e+01 4.021334276083001313e+00
815 3.884560000000000457e+01 4.016720738114613276e+00
816 3.685019999999999385e+01 3.904272525324020027e+00
817 3.601599999999999824e+01 4.259168660666069250e+00
818 3.620439999999999969e+01 5.506347054808658825e+00
819 3.913700000000000756e+01 4.716674124846870875e+00
820 3.759380000000000166e+01 4.705583792899664886e+00
821 3.700179999999999580e+01 4.562206986974615575e+00
822 3.658700000000000330e+01 4.202407129253422191e+00
823 3.563419999999999987e+01 3.316020619960014404e+00
824 3.581119999999999948e+01 3.486530669878009192e+00
825 3.512699999999999534e+01 4.727478109944032170e+00
826 3.584279999999999688e+01 4.724562941902667568e+00
827 3.569200000000000017e+01 3.446081716964936259e+00
828 3.585499999999999687e+01 3.227225644419676520e+00
829 3.280579999999999785e+01 2.603323558837816964e+00
830 3.316840000000000543e+01 2.184648650927649705e+00
831 3.527340000000000231e+01 3.169379719755901714e+00
832 3.392000000000000171e+01 2.606235783654272442e+00
833 3.596280000000000143e+01 3.079837078807903250e+00
834 3.424040000000000106e+01 2.976302264219815807e+00
835 3.430199999999999960e+01 2.846789672596133691e+00
836 3.304080000000000439e+01 2.598241334441433459e+00
837 3.377459999999999951e+01 3.773125798061866654e+00
838 3.412199999999999989e+01 3.340784853892869499e+00
839 3.315099999999999625e+01 2.593752108432878067e+00
840 3.426700000000000301e+01 3.419283363513470952e+00
841 3.278560000000000230e+01 3.297411998522477905e+00
842 3.526459999999999440e+01 3.132629995387262056e+00
843 3.333619999999999806e+01 4.602407469140470830e+00
844 3.479560000000000031e+01 3.924907964271264760e+00
845 3.542040000000000788e+01 4.893778128195025445e+00
846 3.432139999999999702e+01 4.896418312195149447e+00
847 3.534220000000000539e+01 4.535400898707853123e+00
848 3.437659999999999627e+01 3.857172618382536999e+00
849 3.356600000000000250e+01 4.411948023265912511e+00
850 3.368299999999999983e+01 4.765781446940259514e+00
851 3.287920000000000442e+01 4.327149402551291324e+00
852 3.468339999999999890e+01 3.895436638940492635e+00
853 3.286580000000000013e+01 4.400391558941090686e+00
854 3.228020000000000067e+01 4.252501018459607707e+00
855 3.310620000000000118e+01 4.407212918841111993e+00
856 3.508200000000000074e+01 4.107157342980665149e+00
857 3.383759999999999479e+01 3.288131367205391342e+00
858 3.444260000000000588e+01 3.599113675337303864e+00
859 3.642699999999999960e+01 3.934251878057631213e+00
860 3.472320000000000562e+01 3.458913244358696293e+00
861 3.588620000000000232e+01 2.648804491086497404e+00
862 3.534740000000000038e+01 2.520918286656669949e+00
863 3.533820000000000761e+01 2.289213758476913441e+00
864 3.519039999999999679e+01 2.588375098010332831e+00
865 3.403280000000000172e+01 2.980385644845310988e+00
866 3.513680000000000803e+01 3.282751521513622261e+00
867 3.530499999999999972e+01 4.167169802155895830e+00
868 3.526039999999999708e+01 3.259422140196019058e+00
869 3.625840000000000884e+01 4.434615993296374903e+00
870 3.637460000000000093e+01 3.855250773685157117e+00
871 3.455620000000000402e+01 4.339880131063528879e+00
872 3.228320000000000078e+01 4.902053336307144349e+00
873 3.206640000000000157e+01 4.757945141339904538e+00
874 3.334380000000000166e+01 4.621413873697095553e+00
875 3.282419999999999760e+01 4.752066316035583604e+00
876 3.292040000000000077e+01 3.654357066297710066e+00
877 3.667099999999999937e+01 4.249681512772456315e+00
878 3.517860000000000298e+01 3.831355338258250587e+00
879 3.486919999999999931e+01 4.146096143603039685e+00
880 3.443260000000000076e+01 4.346440765499973935e+00
881 3.494140000000000157e+01 5.751172934975959272e+00
882 3.210760000000000502e+01 4.420589350754037028e+00
883 3.242519999999999669e+01 4.471691012581257674e+00
884 3.150520000000000209e+01 4.642735292044981144e+00
885 3.300599999999999312e+01 4.032740894230622430e+00
886 3.240900000000000603e+01 4.301108424580807998e+00
887 3.150120000000000076e+01 5.550830852403989546e+00
888 3.383440000000000225e+01 5.665201599943288535e+00
889 3.323499999999999943e+01 5.133628260791776476e+00
890 3.396459999999999724e+01 5.103231341806874433e+00
891 3.624920000000000186e+01 3.899090800686744629e+00
892 3.399380000000000024e+01 4.127744395187280091e+00
893 3.483520000000000039e+01 4.046806320050417405e+00
894 3.320499999999999829e+01 4.586343833599919151e+00
895 3.477620000000000289e+01 4.981160944197648099e+00
896 3.342580000000000240e+01 4.856798949102175023e+00
897 3.414059999999999206e+01 5.509700119607237490e+00
898 3.499800000000000466e+01 6.082602252325890468e+00
899 3.390460000000000207e+01 5.634179298531418745e+00
900 3.046199999999999974e+01 5.873902573247193004e+00
901 3.187160000000000082e+01 5.508332165728569763e+00
902 2.995100000000000051e+01 5.254164999312449957e+00
903 3.127720000000000056e+01 6.750345475010890439e+00
904 3.031320000000000192e+01 5.943480646220696606e+00
905 2.994399999999999906e+01 5.454510551827724818e+00
906 2.924339999999999762e+01 5.979418169688418772e+00
907 3.092440000000000211e+01 6.761375697888707847e+00
908 3.167980000000000018e+01 6.574428610305234066e+00
909 3.394239999999999924e+01 5.801111607959287930e+00
910 3.177799999999999869e+01 6.986300468774585326e+00
911 3.259060000000000201e+01 7.258668939137533194e+00
912 3.205819999999999936e+01 6.729354877846761340e+00
913 3.254719999999999658e+01 6.867040453645222975e+00
914 3.310500000000000398e+01 7.106928067737846355e+00
915 3.475740000000000407e+01 6.294451204672254718e+00
916 3.391039999999999566e+01 6.304622187570005920e+00
917 3.216140000000000043e+01 6.240705348596422120e+00
918 3.125440000000000396e+01 5.548760370389047125e+00
919 3.293500000000000227e+01 6.809837061193167784e+00
920 3.107559999999999789e+01 7.463327550630482143e+00
921 2.999839999999999662e+01 7.111634740901700447e+00
922 3.035260000000000247e+01 7.077182685786766569e+00
923 3.230280000000000484e+01 6.610790091358218490e+00
924 3.120620000000000260e+01 6.883319840890731456e+00
925 3.205960000000000321e+01 5.803568726912777365e+00
926 3.091139999999999688e+01 4.947984232796220461e+00
927 3.308440000000000225e+01 5.250575812994227043e+00
928 3.236520000000000152e+01 4.916641857202942667e+00
929 3.173200000000000642e+01 4.863282471746835256e+00
930 3.210280000000000200e+01 4.221813405635070460e+00
931 3.284559999999999746e+01 3.632231684240419867e+00
932 3.408939999999999770e+01 4.261880435676252077e+00
933 3.493599999999999994e+01 4.078182536375732248e+00
934 3.344099999999999540e+01 3.115379180773987233e+00
935 3.469760000000000133e+01 3.475113760440081023e+00
936 3.680620000000000402e+01 2.550368105195796709e+00
937 3.567999999999999261e+01 2.118126115225436479e+00
938 3.632179999999999609e+01 2.589029415051129934e+00
939 3.687839999999999918e+01 1.936819446412081147e+00
940 3.554720000000000368e+01 2.796028760939343716e+00
941 3.606380000000000052e+01 2.676845447910655817e+00
942 3.505319999999999681e+01 3.151474821730296139e+00
943 3.432099999999999795e+01 3.452372065696280412e+00
944 3.393520000000000181e+01 3.984262575684489605e+00
945 3.163060000000000471e+01 4.639780784476783992e+00
946 3.379279999999999973e+01 3.471896938562548662e+00
947 3.333100000000000307e+01 3.950094226724218505e+00
948 3.180819999999999936e+01 2.897959508343758817e+00
949 3.199139999999999873e+01 3.738029733429096169e+00
950 3.232739999999999725e+01 2.588867375513856040e+00
951 3.207399999999999807e+01 2.952648384078266464e+00
952 3.238960000000000150e+01 3.003910073221233823e+00
953 3.124279999999999902e+01 2.204178384795568046e+00
954 3.148640000000000327e+01 3.153732957623394562e+00
955 3.145040000000000191e+01 3.290351526508983326e+00
956 3.167699999999999960e+01 3.546175111299497029e+00
957 3.152420000000000044e+01 3.074018352580218494e+00
958 3.188039999999999807e+01 4.140181982473716715e+00
959 3.018120000000000047e+01 3.148386487075562012e+00
960 3.086999999999999744e+01 3.120767700422446111e+00
961 3.080079999999999885e+01 2.961172232748375155e+00
962 3.262340000000000373e+01 3.525229576637527451e+00
963 3.223559999999999803e+01 3.976655545555838334e+00
964 3.290740000000000265e+01 4.015911010966253691e+00
965 3.043939999999999912e+01 3.927166689612244799e+00
966 3.200300000000000011e+01 4.370440627671310807e+00
967 3.312800000000000011e+01 3.744499058619190190e+00
968 3.077599999999999980e+01 4.001740751223146653e+00
969 3.341819999999999879e+01 3.937707225277166323e+00
970 3.368740000000000379e+01 3.419463567286541661e+00
971 3.121559999999999491e+01 3.880786565633311813e+00
972 3.102219999999999800e+01 3.699213228782574525e+00
973 3.390660000000000451e+01 4.128871745162351559e+00
974 3.206079999999999330e+01 4.501048867986215285e+00
975 3.085199999999999676e+01 3.581148195760682995e+00
976 2.914739999999999753e+01 3.740045097054311540e+00
977 3.023460000000000036e+01 4.475175657781490735e+00
978 3.078940000000000055e+01 4.223540331049296270e+00
979 3.052839999999999776e+01 4.524354138216857280e+00
980 3.022579999999999956e+01 3.856389382829488177e+00
981 3.084459999999999624e+01 3.346380643023146195e+00
982 3.214299999999999358e+01 3.257886959364919122e+00
983 3.113399999999999679e+01 4.242997459344042710e+00
984 3.135279999999999490e+01 3.270289716829381632e+00
985 3.008879999999999910e+01 3.432810375188236396e+00
986 3.280200000000000671e+01 2.234597520807717785e+00
987 3.183439999999999870e+01 2.329169853832047554e+00
988 3.146820000000000306e+01 1.127248203369603852e+00
989 3.243619999999999948e+01 3.524833935379083627e+00
990 2.986280000000000356e+01 3.162889759697609104e+00
991 3.172599999999999909e+01 3.892222778824459883e+00
992 3.226899999999999835e+01 3.344567427934440840e+00
993 3.329520000000000124e+01 2.841463980415728674e+00
994 3.280579999999999785e+01 2.421975613419754758e+00
995 3.235860000000000269e+01 2.819467986695361805e+00
996 3.068820000000000192e+01 2.673625409813424003e+00
997 3.411139999999999617e+01 2.795618580564952271e+00
998 3.611860000000000070e+01 4.140614955293476562e+00
999 3.316039999999999566e+01 3.332729495173588408e+00
1000 3.297000000000000597e+01 3.898325476406504286e+00
1001 3.305720000000000169e+01 3.853858465486246221e+00
1002 3.094139999999999802e+01 3.651365603168217344e+00
1003 3.225679999999999836e+01 3.582460533208982945e+00
1004 3.496580000000000155e+01 4.219932884774354243e+00
1005 3.370299999999999585e+01 3.873159867601645878e+00
1006 3.559459999999999980e+01 4.505345807815421821e+00
1007 3.617600000000000193e+01 4.876614883297634151e+00
1008 3.493880000000000052e+01 4.404008450491438076e+00
1009 3.413000000000000256e+01 4.191740125532592565e+00
1010 3.482980000000000587e+01 4.829315192861198369e+00
1011 3.444100000000000250e+01 4.002742689706646040e+00
1012 3.316740000000000066e+01 3.672109089882815258e+00
1013 3.235879999999999512e+01 4.907861696502867410e+00
1014 3.542540000000000333e+01 4.929878047984554534e+00
1015 3.423539999999999850e+01 5.172475566689512583e+00
1016 3.478979999999999961e+01 3.895127781215912854e+00
1017 3.416379999999999484e+01 5.329777867040990103e+00
1018 3.439860000000000184e+01 4.347515949136932178e+00
1019 3.255380000000000251e+01 4.624582674361006340e+00
1020 3.545080000000000098e+01 3.586030835338702705e+00
1021 3.574080000000000013e+01 4.447371820749868476e+00
1022 3.284440000000000026e+01 4.218236186843974167e+00
1023 3.289679999999999893e+01 4.040478361778466088e+00
1024 3.391000000000000369e+01 4.382859860867102775e+00
1025 3.185539999999999594e+01 3.505687420178815294e+00
1026 3.277120000000000033e+01 3.391633392924417567e+00
1027 3.256180000000000518e+01 3.387499294760073720e+00
1028 3.199200000000000088e+01 3.492708942926679327e+00
1029 3.295700000000000074e+01 3.497573067142414782e+00
1030 3.075919999999999987e+01 4.509253653544009310e+00
1031 3.272480000000000189e+01 2.894958243567599343e+00
1032 3.240200000000000102e+01 2.484857098506874085e+00
1033 3.454579999999999984e+01 3.877499445776877440e+00
1034 3.057620000000000005e+01 4.012414409305199214e+00
1035 3.181099999999999994e+01 3.200862846171325327e+00
1036 3.219400000000000261e+01 3.717309747653536167e+00
1037 2.955819999999999936e+01 4.480039851608464296e+00
1038 2.954159999999999897e+01 4.248159051636366534e+00
1039 2.917000000000000526e+01 3.635663460773012723e+00
1040 3.054419999999999646e+01 2.794622126871537660e+00
1041 3.041900000000000048e+01 3.851806983741526302e+00
1042 3.108439999999999870e+01 3.293749760986708797e+00
1043 2.770240000000000080e+01 3.616640491948293956e+00
1044 3.122840000000000060e+01 4.128081768569996868e+00
1045 3.037359999999999971e+01 3.347206508119867863e+00
1046 3.223619999999999663e+01 3.450850230305569699e+00
1047 3.169500000000000384e+01 4.319269262271108190e+00
1048 3.151960000000000406e+01 3.565854529842741094e+00
1049 3.067239999999999966e+01 3.088470645481351973e+00
1050 2.962880000000000180e+01 4.222568861723867251e+00
1051 2.937760000000000105e+01 3.889522496142681529e+00
1052 2.844559999999999533e+01 3.439999402325529143e+00
1053 2.662640000000000029e+01 4.021763599218631136e+00
1054 2.802580000000000382e+01 3.797457985547700421e+00
1055 2.602619999999999933e+01 4.646108336231517200e+00
1056 2.651320000000000121e+01 3.141856742755786414e+00
1057 2.745660000000000167e+01 3.248595137594095128e+00
1058 2.902400000000000091e+01 3.444461838952493693e+00
1059 2.948759999999999692e+01 2.776842589705076136e+00
1060 3.050099999999999767e+01 3.036585648388664183e+00
1061 2.947479999999999833e+01 3.188223246888460594e+00
1062 2.761939999999999529e+01 4.728929059311420602e+00
1063 2.688740000000000308e+01 4.323739821959688534e+00
1064 2.864280000000000115e+01 3.625772352478847438e+00
1065 2.899680000000000035e+01 3.532066663017559449e+00
1066 2.876660000000000039e+01 3.776646518804745334e+00
1067 3.030720000000000169e+01 3.238251014359448288e+00
1068 2.934959999999999880e+01 4.356211212510247677e+00
1069 2.995059999999999789e+01 3.606704252915671649e+00
1070 2.984400000000000119e+01 2.731037941882169306e+00
1071 3.054080000000000084e+01 2.367614924771339613e+00
1072 3.007600000000000051e+01 2.879285341886073102e+00
1073 3.087899999999999778e+01 3.276860888106175373e+00
1074 2.987699999999999889e+01 2.801786401565972806e+00
1075 3.073580000000000112e+01 3.659489400449194463e+00
1076 3.032540000000000191e+01 3.098523953110577267e+00
1077 3.170720000000000027e+01 3.023354208821718458e+00
1078 2.984560000000000102e+01 3.441416970958328658e+00
1079 3.045939999999999515e+01 2.758960958041994260e+00
1080 2.872459999999999880e+01 3.221335519314931339e+00
1081 3.101139999999999830e+01 2.498315506096057348e+00
1082 2.913680000000000092e+01 1.449509307317479179e+00
1083 3.052640000000000242e+01 2.838601946029065903e+00
1084 3.073280000000000456e+01 3.013085772426665976e+00
1085 2.954120000000000346e+01 2.667173821107278631e+00
1086 3.155560000000000542e+01 3.038048842267023097e+00
1087 3.032319999999999638e+01 1.404302315030492521e+00
1088 3.088680000000000092e+01 2.827797692905204219e+00
1089 3.004759999999999920e+01 2.341377177645668883e+00
1090 3.012400000000000233e+01 1.774446911011991590e+00
1091 2.971659999999999968e+01 2.863137811562691759e+00
1092 2.956820000000000093e+01 3.549047888096185321e+00
1093 2.855159999999999698e+01 3.049150381335758553e+00
1094 2.904019999999999868e+01 4.304550247354535841e+00
1095 2.768079999999999785e+01 3.526092663558346718e+00
1096 3.009420000000000073e+01 4.494697386031678121e+00
1097 2.853219999999999956e+01 4.271192015351217286e+00
1098 2.761000000000000298e+01 4.530818981155614544e+00
1099 3.071259999999999835e+01 3.942112221639561209e+00
1100 3.076240000000000308e+01 3.781302554411640759e+00
1101 2.914260000000000517e+01 3.668344701360546800e+00
1102 3.087319999999999709e+01 3.193757929461779721e+00
1103 3.148999999999999844e+01 2.755702422250994488e+00
1104 2.900719999999999388e+01 2.960157798496558801e+00
1105 3.070360000000000156e+01 3.621917940539238767e+00
1106 2.998179999999999978e+01 4.149684637656214647e+00
1107 2.908460000000000178e+01 3.949307459289539413e+00
1108 3.081120000000000303e+01 3.572076476224997688e+00
1109 3.005220000000000624e+01 2.909416208107736601e+00
1110 2.953480000000000061e+01 3.292436549426579262e+00
1111 3.042620000000000147e+01 2.635443361561768949e+00
1112 2.955940000000000012e+01 2.984691697311465663e+00
1113 2.923020000000000351e+01 2.543629743496486295e+00
1114 2.738719999999999999e+01 3.547400822010390531e+00
1115 3.044919999999999760e+01 2.950834545005870169e+00
1116 2.889739999999999753e+01 3.987735062413249487e+00
1117 2.936139999999999617e+01 3.444400541168230578e+00
1118 2.923360000000000269e+01 3.568906954236829687e+00
1119 2.906040000000000489e+01 3.626426688628904049e+00
1120 2.996259999999999835e+01 3.455595538832633817e+00
1121 2.988340000000000174e+01 2.689813266381143819e+00
1122 2.969340000000000401e+01 3.347637729504194137e+00
1123 2.906519999999999726e+01 4.159085913034256343e+00
1124 2.958460000000000178e+01 3.644685013550553965e+00
1125 2.770679999999999765e+01 3.093156153833815480e+00
1126 2.797619999999999862e+01 4.470088119041949248e+00
1127 2.806080000000000041e+01 4.201088291383554107e+00
1128 2.933340000000000103e+01 3.600682564181407752e+00
1129 2.902200000000000202e+01 3.837630508529970452e+00
1130 3.148980000000000246e+01 3.941753349970035902e+00
1131 3.171939999999999671e+01 3.972303488909174174e+00
1132 2.930679999999999907e+01 3.978552444294280122e+00
1133 2.663879999999999626e+01 3.874215816394332101e+00
1134 2.749099999999999611e+01 3.546044083200319275e+00
1135 2.620919999999999916e+01 3.212640899945090389e+00
1136 2.358940000000000126e+01 3.199679866486646151e+00
1137 2.533500000000000085e+01 4.049761434948977445e+00
1138 2.629759999999999920e+01 3.909260621652130396e+00
1139 2.583800000000000097e+01 4.311288104499627849e+00
1140 2.335360000000000014e+01 3.179648126444182488e+00
1141 2.491600000000000037e+01 3.196116305768611721e+00
1142 2.487580000000000169e+01 3.544367457248189801e+00
1143 2.268740000000000023e+01 2.578800272995177778e+00
1144 2.347199999999999775e+01 2.107601727082230259e+00
1145 2.415660000000000096e+01 2.852826424442958864e+00
1146 2.529039999999999822e+01 2.579102814546175182e+00
1147 2.437580000000000169e+01 3.113669493057990234e+00
1148 2.608859999999999602e+01 2.915065235633672813e+00
1149 2.559759999999999991e+01 4.281515737212698625e+00
1150 2.595120000000000005e+01 4.598808675298418969e+00
1151 2.584859999999999758e+01 4.258897196223453641e+00
1152 2.678519999999999612e+01 4.780281877881261465e+00
1153 2.762300000000000111e+01 3.852781146133271051e+00
1154 2.879239999999999711e+01 5.302616309709764941e+00
1155 2.749660000000000082e+01 4.656097985223248692e+00
1156 2.699479999999999791e+01 4.906797427243150267e+00
1157 2.714880000000000138e+01 4.331222565511959388e+00
1158 2.657080000000000197e+01 4.495915002755277889e+00
1159 2.747040000000000148e+01 5.287507092004699594e+00
1160 2.936119999999999663e+01 4.635360244037133981e+00
1161 2.710660000000000380e+01 4.196216263254314072e+00
1162 2.728059999999999974e+01 5.147348129668324113e+00
1163 2.916000000000000369e+01 4.887508166745095473e+00
1164 2.794680000000000319e+01 4.341337124895969346e+00
1165 3.213719999999999999e+01 4.240293521915670105e+00
1166 2.988340000000000529e+01 5.352725553211186593e+00
1167 2.824980000000000402e+01 5.840459792858776922e+00
1168 2.927400000000000091e+01 5.187749785793451807e+00
1169 2.886180000000000589e+01 6.295226765732906848e+00
1170 2.879239999999999711e+01 5.309956539181841961e+00
1171 2.883620000000000161e+01 5.745829453786459595e+00
1172 2.733540000000000347e+01 4.945559289706271677e+00
1173 3.075640000000000285e+01 7.094836520174371941e+00
1174 2.725899999999999679e+01 6.375484878815100842e+00
1175 3.166440000000000055e+01 6.216351692753555369e+00
1176 2.976940000000000097e+01 5.292925433822017744e+00
1177 2.791100000000000136e+01 5.687045398095569304e+00
1178 2.946640000000000015e+01 4.669707225083816304e+00
1179 3.036739999999999640e+01 5.096509005976542106e+00
1180 2.931620000000000203e+01 4.424782023105771067e+00
1181 2.964760000000000062e+01 4.360735686555653245e+00
1182 3.044500000000000028e+01 4.205140406692741806e+00
1183 2.957780000000000342e+01 5.224109083087756566e+00
1184 3.095120000000000005e+01 6.018966531889008209e+00
1185 2.823780000000000001e+01 5.550140455159670694e+00
1186 2.796619999999999706e+01 4.967383217751575764e+00
1187 2.700280000000000058e+01 6.109220142702339373e+00
1188 2.738260000000000360e+01 5.415015875138317725e+00
1189 2.771379999999999910e+01 4.245696884140459204e+00
1190 2.856259999999999621e+01 5.266314229895514565e+00
1191 2.847099999999999653e+01 4.677535701627513198e+00
1192 2.810180000000000433e+01 4.704177797660288540e+00
1193 2.738059999999999761e+01 4.656545840856717966e+00
1194 2.879320000000000235e+01 4.770781406855694406e+00
1195 2.756859999999999644e+01 4.550544236462271463e+00
1196 2.739320000000000022e+01 5.092765483703328933e+00
1197 2.900779999999999603e+01 5.371022006285208761e+00
1198 2.769479999999999720e+01 4.724200414038337570e+00
1199 2.911200000000000188e+01 4.110891436172938285e+00
1200 3.060360000000000014e+01 3.892254345234904989e+00
1201 3.009160000000000679e+01 2.932201242752617620e+00
1202 2.927240000000000464e+01 3.553056989129220078e+00
1203 3.029660000000000153e+01 5.464121357363872278e+00
1204 3.065460000000000562e+01 4.622905394662538470e+00
1205 2.900479999999999947e+01 4.509880791329190508e+00
1206 3.128340000000000032e+01 3.927932429154044502e+00
1207 3.140779999999999816e+01 3.653664663320923989e+00
1208 3.222840000000000060e+01 3.076091931005964231e+00
1209 3.179180000000000206e+01 3.577111084660357321e+00
1210 3.271659999999999968e+01 4.402518811771279239e+00
1211 3.332920000000000016e+01 4.215942081196087265e+00
1212 3.211800000000000210e+01 4.411690487783565651e+00
1213 3.299940000000000140e+01 4.240025335773360382e+00
1214 3.198440000000000083e+01 5.074542222506380540e+00
1215 3.260479999999999734e+01 5.657441820469743199e+00
1216 3.258020000000000493e+01 5.465959658833935642e+00
1217 3.271540000000000248e+01 5.088271774188166674e+00
1218 3.404719999999999658e+01 4.397110318379560567e+00
1219 3.349419999999999931e+01 4.707780822425784883e+00
1220 3.165900000000000247e+01 5.051375963042149309e+00
1221 3.082579999999999742e+01 5.112436658971923009e+00
1222 2.852920000000000300e+01 5.509206871410802009e+00
1223 2.933780000000000499e+01 5.475173380998996642e+00
1224 2.861759999999999948e+01 5.431538379501704483e+00
1225 2.955300000000000438e+01 5.856071816499520466e+00
1226 3.048999999999999844e+01 6.012701602441286042e+00
1227 2.880380000000000251e+01 5.388579793600535517e+00
1228 2.936420000000000030e+01 6.088704764726237784e+00
1229 2.846859999999999857e+01 5.304755418301582814e+00
1230 2.850919999999999987e+01 5.319641667631382909e+00
1231 2.911059999999999803e+01 5.620561947705939865e+00
1232 2.830839999999999890e+01 6.480918296661362099e+00
1233 2.875899999999999679e+01 5.640141303194449840e+00
1234 2.851559999999999917e+01 6.119687969823297102e+00
1235 3.085219999999999985e+01 5.649167042316946663e+00
1236 2.893959999999999511e+01 5.575207767249575674e+00
1237 2.970240000000000080e+01 5.762790085366636283e+00
1238 2.900040000000000262e+01 6.078884381858236097e+00
1239 3.040459999999999852e+01 5.325489563223271716e+00
1240 2.970499999999999474e+01 5.566218968024883473e+00
1241 3.132699999999999818e+01 5.099178655430695706e+00
1242 3.049780000000000157e+01 6.277058989048931892e+00
1243 2.803279999999999816e+01 6.304227568227529943e+00
1244 2.893960000000000221e+01 5.380777925913686310e+00
1245 2.938700000000000045e+01 5.163238495363157377e+00
1246 2.914560000000000173e+01 5.049716163112536904e+00
1247 2.958880000000000265e+01 5.340788671348080996e+00
1248 3.058299999999999841e+01 4.345522514036717965e+00
1249 2.740339999999999776e+01 4.128848213243009546e+00
1250 2.964059999999999917e+01 4.539556010008026554e+00
1251 2.915820000000000078e+01 5.724126619144618289e+00
1252 3.113480000000000203e+01 5.661590189337267098e+00
1253 3.001079999999999970e+01 4.685203666010687940e+00
1254 2.994619999999999749e+01 4.977825849906764688e+00
1255 2.736900000000000688e+01 4.999726128499440314e+00
1256 2.973740000000000094e+01 4.422203980822231983e+00
1257 2.962160000000000082e+01 4.530579261860451901e+00
1258 3.116460000000000008e+01 4.797426481771241313e+00
1259 3.159320000000000306e+01 4.881200322871413810e+00
1260 3.173419999999999774e+01 4.599362315799875311e+00
1261 3.017800000000000438e+01 4.857084187040615397e+00
1262 3.087219999999999942e+01 5.035942083860773799e+00
1263 3.038980000000000103e+01 5.761195288479640020e+00
1264 2.960180000000000433e+01 6.087094317652717024e+00
1265 2.946820000000000306e+01 5.732796974601489737e+00
1266 3.164700000000000202e+01 5.658702678176332768e+00
1267 3.028579999999999472e+01 5.136267558451369730e+00
1268 2.840059999999999718e+01 5.416660008529240677e+00
1269 2.878600000000000136e+01 5.166198408888298843e+00
1270 2.996739999999999782e+01 4.959923455860987040e+00
1271 2.889739999999999753e+01 6.071674916198987582e+00
1272 2.974719999999999942e+01 5.512509137588797792e+00
1273 2.683619999999999806e+01 5.099867060228138627e+00
1274 2.852680000000000149e+01 5.272799805795777672e+00
1275 2.777579999999999671e+01 4.721410479083554712e+00
1276 2.826119999999999521e+01 4.611629242686362318e+00
1277 2.923820000000000618e+01 5.249232967967796704e+00
1278 2.819220000000000326e+01 4.699603229209886379e+00
1279 2.936720000000000397e+01 5.185729189998259159e+00
1280 2.740460000000000562e+01 4.334121905069123315e+00
1281 2.902619999999999933e+01 4.785485383114234992e+00
1282 2.996740000000000492e+01 4.672857803100797014e+00
1283 2.830439999999999756e+01 3.823756944158454463e+00
1284 2.710219999999999985e+01 3.814791930367893880e+00
1285 2.600459999999999994e+01 3.048168165964601162e+00
1286 2.536200000000000188e+01 4.324240576101195721e+00
1287 2.500140000000000029e+01 4.350687289153290394e+00
1288 2.350160000000000338e+01 4.250712350653711447e+00
1289 2.561159999999999926e+01 4.338005556474080038e+00
1290 2.608880000000000265e+01 4.753279284031183494e+00
1291 2.532019999999999982e+01 4.688437525658200933e+00
1292 2.600939999999999941e+01 4.285849522323432303e+00
1293 2.624819999999999709e+01 4.434317042341469950e+00
1294 2.584239999999999782e+01 4.723092822293459392e+00
1295 2.643319999999999936e+01 4.369878372678123846e+00
1296 2.517839999999999989e+01 4.437230150442953658e+00
1297 2.622279999999999944e+01 4.972909799302616562e+00
1298 2.538240000000000052e+01 4.194532504105790593e+00
1299 2.724580000000000268e+01 4.693856055739247246e+00
1300 2.756400000000000006e+01 4.755729411982980714e+00
1301 2.586639999999999873e+01 4.234691201020447160e+00
1302 2.734260000000000446e+01 4.392991933523211934e+00
1303 2.720579999999999998e+01 4.328599213602478457e+00
1304 2.669920000000000115e+01 5.244124929099228893e+00
1305 2.400780000000000314e+01 4.080443283762194007e+00
1306 2.433500000000000085e+01 4.010486883160198524e+00
1307 2.576520000000000010e+01 5.080813552178430115e+00
1308 2.631400000000000006e+01 4.520120573613053416e+00
1309 2.513439999999999941e+01 4.382027253224241470e+00
1310 2.374440000000000239e+01 3.734687302573001411e+00
1311 2.556879999999999953e+01 4.264886815848692336e+00
1312 2.502580000000000027e+01 4.077551376990852461e+00
1313 2.500019999999999953e+01 4.529711402727550684e+00
1314 2.512119999999999820e+01 5.734127974853717724e+00
1315 2.551860000000000284e+01 4.456553400106408880e+00
1316 2.537099999999999866e+01 4.434920319464600524e+00
1317 2.819879999999999853e+01 5.041752119253781750e+00
1318 2.530099999999999838e+01 4.984144420058472136e+00
1319 2.466619999999999990e+01 4.277806292014635581e+00
1320 2.441400000000000148e+01 4.778192838301944967e+00
1321 2.307299999999999685e+01 4.165000600240052364e+00
1322 2.647559999999999647e+01 4.142246565331426211e+00
1323 2.718640000000000256e+01 4.624538745431808096e+00
1324 2.623360000000000269e+01 3.766737926641564815e+00
1325 2.685719999999999885e+01 5.119936065225815014e+00
1326 2.661340000000000217e+01 4.642090310194320502e+00
1327 2.870700000000000429e+01 4.840417312587830700e+00
1328 2.880839999999999890e+01 5.822709291043129731e+00
1329 2.718299999999999983e+01 6.508995725916554953e+00
1330 2.655499999999999616e+01 5.270405130537879401e+00
1331 2.778500000000000369e+01 5.431109197944743450e+00
1332 2.957219999999999871e+01 4.974944762708426005e+00
1333 2.973379999999999512e+01 5.158716199986193907e+00
1334 2.927499999999999858e+01 5.942623050471904200e+00
1335 2.563399999999999679e+01 4.607641678776681182e+00
1336 2.581960000000000122e+01 4.431634512005699911e+00
1337 2.489499999999999957e+01 3.337310497990859659e+00
1338 2.632740000000000080e+01 3.600194112544488068e+00
1339 2.853779999999999717e+01 2.842493657336810475e+00
1340 2.927839999999999776e+01 3.164646212138095827e+00
1341 2.750219999999999843e+01 3.361830256274102258e+00
1342 2.947520000000000806e+01 3.122592095038991822e+00
1343 2.782740000000000080e+01 3.560919539669493705e+00
1344 2.866940000000000310e+01 4.041295530891053644e+00
1345 2.886519999999999797e+01 4.094835951781218064e+00
1346 2.873859999999999815e+01 4.168979621921891976e+00
1347 2.831540000000000035e+01 4.761404260089664220e+00
1348 2.993260000000000076e+01 3.936734104305242621e+00
1349 2.997860000000000014e+01 4.222555269975752701e+00
1350 2.932099999999999795e+01 4.483077148566595227e+00
1351 2.984140000000000015e+01 2.974341656232517561e+00
1352 3.057099999999999795e+01 3.264809777000798441e+00
1353 3.282219999999999516e+01 4.599908411262119579e+00
1354 3.001039999999999708e+01 3.774369876946348512e+00
1355 3.007419999999999760e+01 4.539385142505535597e+00
1356 2.911840000000000117e+01 5.145504652412628666e+00
1357 2.903759999999999764e+01 4.003219730167206336e+00
1358 2.941580000000000084e+01 4.988716944465781289e+00
1359 2.893580000000000041e+01 4.160278590671542709e+00
1360 2.696360000000000312e+01 4.728841173902967654e+00
1361 2.816720000000000113e+01 4.211572527215932560e+00
1362 2.793480000000000274e+01 3.816985652579794941e+00
1363 3.104159999999999897e+01 4.382496189159780009e+00
1364 3.099540000000000006e+01 3.486281556042196694e+00
1365 3.021079999999999899e+01 4.090081538551523010e+00
1366 3.023500000000000298e+01 4.916586124538040892e+00
1367 2.775779999999999603e+01 4.298899174439894111e+00
1368 2.809700000000000131e+01 3.583949910364262692e+00
1369 2.814460000000000406e+01 3.608095659485762052e+00
1370 2.653480000000000061e+01 3.723106384727677742e+00
1371 2.896079999999999544e+01 4.193869377078880412e+00
1372 3.049859999999999971e+01 3.462413754593751669e+00
1373 3.218439999999999657e+01 3.321849154913569802e+00
1374 3.263739999999999952e+01 3.636810939270833654e+00
1375 3.246819999999999595e+01 4.289444676412087709e+00
1376 3.100879999999999725e+01 3.047858860249273771e+00
1377 3.112780000000000058e+01 2.962709117007607418e+00
1378 3.134519999999999840e+01 3.454565887633350485e+00
1379 3.109660000000000224e+01 4.381576890572615568e+00
1380 3.079639999999999844e+01 4.513006409035998701e+00
1381 2.923580000000000467e+01 4.111329637963855532e+00
1382 2.766700000000000159e+01 3.502780095866709686e+00
1383 2.722100000000000364e+01 3.696845379509399621e+00
1384 2.956140000000000256e+01 3.732236311918097904e+00
1385 2.623759999999999692e+01 3.681821490512542816e+00
1386 2.694120000000000203e+01 3.768370272677566302e+00
1387 2.575539999999999807e+01 4.135140148531847970e+00
1388 2.760379999999999967e+01 4.636814004464703487e+00
1389 2.595720000000000027e+01 3.707554270944660946e+00
1390 2.703439999999999799e+01 3.784733106574359685e+00
1391 2.730400000000000205e+01 4.067006614206571946e+00
1392 2.739919999999999689e+01 4.084382894881429138e+00
1393 2.515899999999999892e+01 4.563182722618063458e+00
1394 2.638139999999999574e+01 3.693194796920411527e+00
1395 2.495139999999999958e+01 3.650031502329808664e+00
1396 2.591519999999999868e+01 3.875596990400317132e+00
1397 2.475600000000000023e+01 3.746282819008729614e+00
1398 2.470880000000000010e+01 3.523230045285149714e+00
1399 2.622039999999999438e+01 4.360661909389444979e+00
1400 2.658820000000000050e+01 4.760124884076046392e+00
1401 2.610579999999999856e+01 5.430489918230213320e+00
1402 2.552440000000000353e+01 5.682040553181575859e+00
1403 2.466740000000000421e+01 4.898137446826089203e+00
1404 2.562979999999999947e+01 4.208270727032660474e+00
1405 2.486080000000000112e+01 3.692600713860084038e+00
1406 2.467219999999999658e+01 2.886573060222103138e+00
1407 2.697119999999999962e+01 2.399922672087582143e+00
1408 2.414959999999999951e+01 3.235373630355542485e+00
1409 2.559700000000000131e+01 3.187464095484057847e+00
1410 2.621019999999999683e+01 3.121416657865462962e+00
1411 2.516799999999999926e+01 3.191969385818103522e+00
1412 2.874200000000000088e+01 3.019796933570202402e+00
1413 2.770439999999999969e+01 3.452399983779399495e+00
1414 2.787199999999999633e+01 2.885697724987841273e+00
1415 2.893339999999999890e+01 3.680596479920068997e+00
1416 2.709499999999999886e+01 3.971243583564221247e+00
1417 2.796859999999999857e+01 4.483868504762376972e+00
1418 2.875339999999999918e+01 3.426501488107074778e+00
1419 2.914699999999999847e+01 3.818889922477473053e+00
1420 2.814200000000000301e+01 3.040972673339896737e+00
1421 2.637699999999999889e+01 2.876075339764241789e+00
1422 2.765520000000000067e+01 2.695955094581510725e+00
1423 2.767399999999999949e+01 2.884902646537661042e+00
1424 2.843380000000000152e+01 3.847601449214822278e+00
1425 3.075140000000000029e+01 3.798483082494905183e+00
1426 2.876639999999999731e+01 3.087117394593215103e+00
1427 2.910559999999999903e+01 3.682334787604190307e+00
1428 3.003139999999999787e+01 4.495659885711996040e+00
1429 2.983680000000000021e+01 4.876021914634921295e+00
1430 3.057119999999999749e+01 4.318518425571435948e+00
1431 2.959619999999999962e+01 4.940353043255107934e+00
1432 3.024579999999999558e+01 5.414717908811131686e+00
1433 2.963640000000000185e+01 3.872231197643033251e+00
1434 2.834719999999999729e+01 4.611498024720384059e+00
1435 2.933600000000000207e+01 4.706043238220405378e+00
1436 2.802980000000000160e+01 5.308521243434936032e+00
1437 2.681960000000000122e+01 5.191577653083886190e+00
1438 2.889880000000000138e+01 5.501704218876183106e+00
1439 2.770640000000000214e+01 4.451360822040828502e+00
1440 2.718580000000000041e+01 5.175846121360256014e+00
1441 2.726499999999999702e+01 4.997313862466515211e+00
1442 2.952419999999999689e+01 5.451929400863514630e+00
1443 2.878880000000000194e+01 5.006135558691953591e+00
1444 2.870900000000000318e+01 4.395328711256985876e+00
1445 2.726419999999999888e+01 5.612546775929799558e+00
1446 2.740240000000000009e+01 5.160940461582558925e+00
1447 2.862719999999999843e+01 5.914570343820419573e+00
1448 2.784260000000000446e+01 4.351186547138606642e+00
1449 2.710459999999999781e+01 5.874401999182554235e+00
1450 3.077619999999999578e+01 7.092365193079103847e+00
1451 2.908439999999999870e+01 6.502298335819419961e+00
1452 2.932320000000000348e+01 5.423536229435551803e+00
1453 2.884880000000000067e+01 5.634473032325206354e+00
1454 2.852599999999999980e+01 5.544636839325006505e+00
1455 2.921180000000000376e+01 5.061243146895830769e+00
1456 2.920579999999999998e+01 5.627458797005980173e+00
1457 2.825559999999999761e+01 5.205571804134489611e+00
1458 2.759200000000000230e+01 5.102732538552261055e+00
1459 2.570339999999999847e+01 4.444425151580348121e+00
1460 2.534019999999999939e+01 5.001219678438450167e+00
1461 2.465599999999999881e+01 4.349037484317650026e+00
1462 2.469460000000000122e+01 4.328925304044873634e+00
1463 2.448140000000000072e+01 4.345201506029380489e+00
1464 2.185459999999999781e+01 4.427530432193549359e+00
1465 2.383220000000000027e+01 4.573523800309778231e+00
1466 2.233559999999999945e+01 4.105316880339444197e+00
1467 2.392300000000000182e+01 4.901843261468077806e+00
1468 2.314379999999999882e+01 5.034773682301916686e+00
1469 2.163400000000000034e+01 4.604207406275263814e+00
1470 2.176480000000000103e+01 5.297240665856139508e+00
1471 2.159440000000000026e+01 4.541873072643046960e+00
1472 2.104679999999999751e+01 5.457469511779245330e+00
1473 2.145339999999999847e+01 4.681591700266054090e+00
1474 2.264599999999999724e+01 4.586352590021834708e+00
1475 2.302599999999999980e+01 5.006980391413571319e+00
1476 2.345560000000000045e+01 4.658649011033134002e+00
1477 2.469080000000000297e+01 4.521155271830420652e+00
1478 2.491239999999999810e+01 5.802235311326144007e+00
1479 2.402240000000000109e+01 5.292628886290819956e+00
1480 2.670400000000000063e+01 5.679752825607818245e+00
1481 2.552220000000000155e+01 4.993206267720171176e+00
1482 2.449380000000000024e+01 4.239541129886581494e+00
1483 2.523640000000000327e+01 4.161852929645641019e+00
1484 2.541939999999999955e+01 4.089401927910729206e+00
1485 2.627780000000000271e+01 3.594211216943155485e+00
1486 2.465140000000000242e+01 4.208995268232074594e+00
1487 2.407560000000000144e+01 4.571181253024210633e+00
1488 2.262239999999999895e+01 5.027029927104074147e+00
1489 2.363499999999999801e+01 4.753762804347729798e+00
1490 2.409360000000000213e+01 5.201380529051877311e+00
1491 2.558719999999999928e+01 5.077868390574926671e+00
1492 2.478419999999999845e+01 5.376795517034286043e+00
1493 2.536519999999999797e+01 4.580466713338282148e+00
1494 2.549239999999999640e+01 6.136235846836398444e+00
1495 2.739059999999999917e+01 5.429661577667617145e+00
1496 2.628780000000000427e+01 4.772494135355223044e+00
1497 2.717399999999999949e+01 6.237230141657431837e+00
1498 2.648419999999999774e+01 5.488116962310479074e+00
1499 2.686720000000000397e+01 5.030158497701638254e+00
1500 2.873700000000000188e+01 5.114161694745288145e+00
1501 2.948139999999999716e+01 5.522892463917796313e+00
1502 2.848339999999999961e+01 5.772600451096541185e+00
1503 2.506859999999999644e+01 5.227696093691751145e+00
1504 2.807140000000000057e+01 4.912978343937616010e+00
1505 2.710459999999999781e+01 5.191500504478449685e+00
1506 2.823500000000000298e+01 5.457976863270857848e+00
1507 2.892579999999999885e+01 4.990700931933308659e+00
1508 3.016820000000000235e+01 5.157354999609780499e+00
1509 2.913459999999999894e+01 4.951526476552457368e+00
1510 2.849200000000000088e+01 3.920602280262562189e+00
1511 2.835919999999999774e+01 4.765591324484296898e+00
1512 2.713859999999999673e+01 3.703555141752314039e+00
1513 2.709900000000000020e+01 3.784066267918678506e+00
1514 3.056779999999999831e+01 3.103709901392202930e+00
1515 2.858160000000000167e+01 3.720078027138677523e+00
1516 2.911320000000000618e+01 3.540030117386009145e+00
1517 2.908040000000000447e+01 2.834522190422928301e+00
1518 2.917319999999999780e+01 3.231964819115455523e+00
1519 3.022680000000000433e+01 4.191728745040642856e+00
1520 2.893799999999999883e+01 4.335496114633249576e+00
1521 3.076920000000000144e+01 3.820424671682455919e+00
1522 3.000999999999999801e+01 4.169193754192769497e+00
1523 3.213600000000000279e+01 3.565528347945084331e+00
1524 3.043999999999999773e+01 4.596750974329586903e+00
1525 3.011520000000000508e+01 4.486605241382397580e+00
1526 3.185480000000000089e+01 3.712363197748839827e+00
1527 3.013859999999999673e+01 4.716415237020591178e+00
1528 2.700260000000000105e+01 4.758699146615596121e+00
1529 2.927799999999999869e+01 5.133606459400642308e+00
1530 2.698219999999999885e+01 5.565117122936407590e+00
1531 2.829099999999999682e+01 5.202915828648392527e+00
1532 2.756019999999999825e+01 5.589877389710796507e+00
1533 2.718500000000000227e+01 5.863134008361057248e+00
1534 2.880819999999999936e+01 5.109839178682634042e+00
1535 2.839699999999999847e+01 4.896703405353441063e+00
1536 2.856779999999999831e+01 4.954965343168406200e+00
1537 2.786220000000000141e+01 5.105390409361461046e+00
1538 2.924819999999999709e+01 4.946419880277047376e+00
1539 2.806519999999999726e+01 5.246503402457678433e+00
1540 2.882140000000000057e+01 4.890596369360284079e+00
1541 2.776879999999999882e+01 4.961399467085873205e+00
1542 2.773799999999999955e+01 4.397414394846133945e+00
1543 2.995840000000000103e+01 5.326219136310483826e+00
1544 2.960760000000000147e+01 4.500287338381850688e+00
1545 2.801100000000000279e+01 4.382417269042279351e+00
1546 2.918019999999999570e+01 5.219318188422698235e+00
1547 2.797819999999999752e+01 3.763042018367586117e+00
1548 2.965639999999999787e+01 4.358310815901041302e+00
1549 2.769100000000000250e+01 4.916708598239273087e+00
1550 2.489699999999999847e+01 4.851422306911654658e+00
1551 2.654239999999999711e+01 3.897224587831703779e+00
1552 2.769999999999999929e+01 5.080015527535324260e+00
1553 2.602919999999999590e+01 5.334164732364383710e+00
1554 2.631460000000000221e+01 3.779808001473091039e+00
1555 2.620979999999999421e+01 2.712878831057516482e+00
1556 2.532600000000000051e+01 3.526360900418446853e+00
1557 2.614339999999999620e+01 3.059697809915220557e+00
1558 2.835239999999999938e+01 3.772910140461869677e+00
1559 2.704879999999999285e+01 4.598067606288537057e+00
1560 2.604560000000000031e+01 3.889060869670207587e+00
1561 2.749220000000000397e+01 4.025554783132382575e+00
1562 2.502619999999999933e+01 4.834110775727010534e+00
1563 2.611359999999999815e+01 4.314661966828918338e+00
1564 2.641399999999999793e+01 4.644270328049391772e+00
1565 2.476879999999999882e+01 3.746675842930637490e+00
1566 2.584239999999999782e+01 3.896201263795287417e+00
1567 2.668459999999999965e+01 3.852752289986989709e+00
1568 2.671979999999999933e+01 5.278663811231019132e+00
1569 2.687359999999999971e+01 4.742138628087542607e+00
1570 2.807140000000000057e+01 5.243529449521572516e+00
1571 2.926499999999999702e+01 5.179905149710754664e+00
1572 2.757459999999999667e+01 5.399631532614054485e+00
1573 2.586340000000000217e+01 5.540002935739293477e+00
1574 2.712060000000000315e+01 5.537472799752609198e+00
1575 2.715199999999999747e+01 5.345154837794691360e+00
1576 2.898559999999999803e+01 5.019624285541696374e+00
1577 2.872319999999999851e+01 5.598619418392358327e+00
1578 2.660499999999999687e+01 5.484790161893159599e+00
1579 2.585639999999999716e+01 5.577783858128602112e+00
1580 2.816059999999999874e+01 5.412460080961336573e+00
1581 2.842899999999999494e+01 4.200377963945624238e+00
1582 2.688560000000000016e+01 4.561028117431418671e+00
1583 2.881820000000000093e+01 4.716476450911208929e+00
1584 2.753260000000000218e+01 4.646470243959386792e+00
1585 2.770579999999999998e+01 6.448553465080365754e+00
1586 2.797580000000000311e+01 5.836318095511930260e+00
1587 2.751879999999999882e+01 5.298558863691145149e+00
1588 2.648240000000000194e+01 5.317196273225203385e+00
1589 2.657060000000000244e+01 5.354049925803829879e+00
1590 2.547900000000000276e+01 4.812995906917022282e+00
1591 2.735740000000000194e+01 5.068182779655840520e+00
1592 2.729139999999999944e+01 5.465498861769161110e+00
1593 2.778179999999999694e+01 5.366606893745805351e+00
1594 2.845679999999999765e+01 4.530995982342073347e+00
1595 2.865360000000000085e+01 5.098439444379034846e+00
1596 3.009560000000000102e+01 5.633758351935233222e+00
1597 3.020199999999999818e+01 5.512981530895963544e+00
1598 2.899260000000000304e+01 5.864713187189974697e+00
1599 2.866340000000000288e+01 5.910111508931112034e+00
1600 2.730000000000000071e+01 6.044001303772194689e+00
1601 2.753059999999999974e+01 5.020448128205289962e+00
1602 2.858380000000000365e+01 6.368673245818158080e+00
1603 3.000459999999999994e+01 5.422011099951751234e+00
1604 2.783879999999999910e+01 4.671354667759663570e+00
1605 2.590220000000000056e+01 6.259522700014753305e+00
1606 2.717020000000000124e+01 5.512487071368060043e+00
1607 2.580400000000000205e+01 6.355260454143480509e+00
1608 2.723140000000000072e+01 5.618876062701508189e+00
1609 2.468799999999999883e+01 3.776884430320843311e+00
1610 2.368619999999999948e+01 5.580937350660728491e+00
1611 2.330819999999999936e+01 5.369507980439176542e+00
1612 2.410960000000000036e+01 4.863445014390519461e+00
1613 2.575600000000000023e+01 4.806437375021128666e+00
1614 2.399780000000000157e+01 4.510884431239621684e+00
1615 2.366779999999999973e+01 4.805648504832620738e+00
1616 2.467559999999999576e+01 5.023739169980861341e+00
1617 2.512099999999999866e+01 5.217404580823687965e+00
1618 2.511399999999999721e+01 4.907966136802494717e+00
1619 2.426960000000000051e+01 4.746411727610658104e+00
1620 2.380339999999999989e+01 4.702157654524144803e+00
1621 2.387939999999999685e+01 5.389002747076680144e+00
1622 2.495020000000000238e+01 4.913998660154478060e+00
1623 2.352040000000000219e+01 3.899896086820775043e+00
1624 2.253940000000000055e+01 5.245343974230860518e+00
1625 2.321719999999999828e+01 5.390822893770486068e+00
1626 2.582919999999999661e+01 5.581066546100306169e+00
1627 2.439420000000000144e+01 5.094552709708674243e+00
1628 2.502959999999999852e+01 5.580158876591239547e+00
1629 2.439880000000000138e+01 5.808944650450716729e+00
1630 2.502380000000000138e+01 5.594460420094148567e+00
1631 2.401859999999999928e+01 5.683143261259564483e+00
1632 2.292060000000000031e+01 5.120506081238454854e+00
1633 2.552720000000000056e+01 6.271712961544078091e+00
1634 2.367360000000000042e+01 6.938940383660894717e+00
1635 2.533559999999999590e+01 6.445622512061963683e+00
1636 2.274959999999999738e+01 6.859097174410054620e+00
1637 2.511360000000000170e+01 6.706139459331277308e+00
1638 2.560140000000000171e+01 6.386525256193699818e+00
1639 2.471320000000000050e+01 6.462025783916371502e+00
1640 2.561179999999999879e+01 5.680221139357164439e+00
1641 2.608099999999999952e+01 6.064100460909267909e+00
1642 2.671119999999999806e+01 5.540109554151433358e+00
1643 2.677459999999999951e+01 6.441405341072706570e+00
1644 2.443860000000000099e+01 5.769904287594378012e+00
1645 2.644460000000000122e+01 6.177193191733604039e+00
1646 2.559680000000000177e+01 6.206426098166319072e+00
1647 2.485360000000000014e+01 6.372969521973253393e+00
1648 2.595620000000000260e+01 6.335508095804155637e+00
1649 2.563799999999999812e+01 6.373531868595307515e+00
1650 2.525519999999999854e+01 7.131449106037284658e+00
1651 2.451000000000000156e+01 6.202769336352917051e+00
1652 2.419500000000000028e+01 5.945984789755184075e+00
1653 2.539519999999999911e+01 6.430384333148368547e+00
1654 2.569839999999999947e+01 5.265750511370624665e+00
1655 2.677079999999999771e+01 6.067988961097408485e+00
1656 2.355860000000000198e+01 5.956765126140193267e+00
1657 2.452819999999999823e+01 5.550783262927854622e+00
1658 2.413960000000000150e+01 6.112329222808600804e+00
1659 2.569099999999999540e+01 5.649231721216611213e+00
1660 2.537900000000000134e+01 6.062222087650698477e+00
1661 2.425139999999999674e+01 5.651671551673893568e+00
1662 2.499060000000000059e+01 6.075873050681686927e+00
1663 2.297040000000000148e+01 5.707210986813085363e+00
1664 2.421140000000000114e+01 6.075678132356913785e+00
1665 2.464500000000000313e+01 5.950048678792468237e+00
1666 2.429180000000000206e+01 6.211978985154408939e+00
1667 2.562400000000000233e+01 6.030569405951647255e+00
1668 2.669460000000000122e+01 5.820968686395761260e+00
1669 2.484699999999999775e+01 5.891789371659512220e+00
1670 2.596360000000000312e+01 6.538284500386931875e+00
1671 2.557679999999999865e+01 6.289693998280043274e+00
1672 2.651780000000000115e+01 5.588918130729775058e+00
1673 2.682719999999999771e+01 6.697740385533019314e+00
1674 2.762519999999999953e+01 6.796190906088497741e+00
1675 2.835739999999999483e+01 5.867624150199124422e+00
1676 2.671359999999999602e+01 6.032552438893506341e+00
1677 2.699019999999999797e+01 6.419490530563932040e+00
1678 2.955300000000000438e+01 6.156066127000261012e+00
1679 2.848799999999999955e+01 6.202806023083422993e+00
1680 2.962519999999999953e+01 5.816870336529773589e+00
1681 2.792540000000000333e+01 5.919811142933530945e+00
1682 2.840439999999999898e+01 6.919752247588059291e+00
1683 2.695560000000000400e+01 6.026533707530390416e+00
1684 2.727139999999999986e+01 6.631210795020769488e+00
1685 2.719959999999999667e+01 7.281922601071778800e+00
1686 2.510020000000000095e+01 7.401086538610394783e+00
1687 2.487679999999999936e+01 6.781183037789202395e+00
1688 2.409380000000000166e+01 6.464122538442476085e+00
1689 2.471000000000000085e+01 6.465150287502990700e+00
1690 2.528259999999999508e+01 6.484793095234417493e+00
1691 2.646879999999999811e+01 5.650589926016573727e+00
1692 2.557140000000000057e+01 6.110897731757584772e+00
1693 2.595139999999999958e+01 5.706529057842429253e+00
1694 2.693620000000000303e+01 5.840640933322300832e+00
1695 2.646360000000000312e+01 5.975382756610659207e+00
1696 2.665480000000000160e+01 6.189293707039601244e+00
1697 2.761979999999999791e+01 5.854913255719506715e+00
1698 2.798360000000000269e+01 7.079261462045316478e+00
1699 3.079600000000000293e+01 5.983326666662953208e+00
1700 2.841920000000000002e+01 6.279276298428028369e+00
1701 3.165400000000000347e+01 6.774317400299456615e+00
1702 3.005380000000000251e+01 5.968301690765975387e+00
1703 2.854339999999999833e+01 5.997874367473863266e+00
1704 2.768159999999999599e+01 5.932531780614412220e+00
1705 2.923139999999999716e+01 5.637654282412145612e+00
1706 2.930880000000000152e+01 6.443697853872418335e+00
1707 2.994379999999999953e+01 5.887614025392629458e+00
1708 2.686880000000000024e+01 6.038880852608370375e+00
1709 2.816939999999999600e+01 6.333364499853137985e+00
1710 2.738260000000000360e+01 6.109355832491671023e+00
1711 2.674560000000000315e+01 5.592543254012435128e+00
1712 2.682540000000000191e+01 5.207530352095895765e+00
1713 2.420100000000000051e+01 5.263529044281981761e+00
1714 2.538360000000000127e+01 5.825485680009864886e+00
1715 2.802100000000000435e+01 5.279495703189841294e+00
1716 2.729860000000000042e+01 5.176873192188504724e+00
1717 2.687719999999999843e+01 5.932182231860379851e+00
1718 2.525859999999999772e+01 5.419132510651496482e+00
1719 2.784299999999999997e+01 5.415031013761601564e+00
1720 2.849900000000000233e+01 4.873998178087472155e+00
1721 2.867360000000000042e+01 5.454514259583523206e+00
1722 2.946780000000000044e+01 4.179789252103508268e+00
1723 2.945380000000000109e+01 4.177167139581559496e+00
1724 2.889659999999999940e+01 5.505817480447386281e+00
1725 3.072520000000000095e+01 5.499088836525556800e+00
1726 2.815320000000000533e+01 5.708939154694154361e+00
1727 2.825559999999999761e+01 5.627914623375161796e+00
1728 2.722580000000000311e+01 4.475175048196438965e+00
1729 2.915119999999999933e+01 4.640196378602957417e+00
1730 2.755320000000000391e+01 5.407466270999754521e+00
1731 2.907839999999999847e+01 5.225375696349497723e+00
1732 2.703279999999999816e+01 5.489133595750790739e+00
1733 2.604520000000000124e+01 4.917507615855821967e+00
1734 2.686700000000000088e+01 5.583365895228432407e+00
1735 2.860459999999999781e+01 5.357993673755131248e+00
1736 3.043799999999999883e+01 5.255694268124812218e+00
1737 3.120520000000000138e+01 6.190180865855213987e+00
1738 3.011979999999999791e+01 5.914493806911965024e+00
1739 3.050400000000000134e+01 4.952239768024161215e+00
1740 2.898079999999999856e+01 4.059887923576216195e+00
1741 2.980660000000000309e+01 5.015224865148121935e+00
1742 3.129719999999999658e+01 6.158982353603556170e+00
1743 2.954400000000000048e+01 5.560172889398314666e+00
1744 2.945359999999999445e+01 5.499086706717761786e+00
1745 2.738160000000000238e+01 4.934632554506970692e+00
1746 2.978419999999999845e+01 5.230297730722409888e+00
1747 2.870760000000000289e+01 4.650194108636757306e+00
1748 2.996079999999999899e+01 5.211864068833722108e+00
1749 3.003480000000000061e+01 4.704627453050878927e+00
1750 2.788240000000000052e+01 4.962326942876698510e+00
1751 2.944320000000000093e+01 4.393175784327323363e+00
1752 3.131859999999999644e+01 4.186491577442859047e+00
1753 3.131159999999999854e+01 5.157671355175704520e+00
1754 3.158940000000000126e+01 4.781246235867799399e+00
1755 3.080040000000000333e+01 3.780230295630148785e+00
1756 3.042899999999999494e+01 3.914836875273349115e+00
1757 2.983439999999999515e+01 4.139150160117412547e+00
1758 3.240140000000000242e+01 4.047252002037926566e+00
1759 3.135459999999999781e+01 4.270696613902701166e+00
1760 3.066239999999999810e+01 4.789395474169992006e+00
1761 2.967700000000000315e+01 3.618463574502304603e+00
1762 2.875740000000000052e+01 3.761938464143186334e+00
1763 2.899619999999999820e+01 4.107823904696987327e+00
1764 2.901000000000000156e+01 5.612975766917223552e+00
1765 2.964020000000000010e+01 5.289017363556296480e+00
1766 2.979180000000000206e+01 4.271172292474280319e+00
1767 3.098199999999999932e+01 4.478678465797695019e+00
1768 2.939440000000000097e+01 4.582573596572127705e+00
1769 2.941939999999999600e+01 4.662427227099636085e+00
1770 2.478580000000000183e+01 5.203262764074096047e+00
1771 2.541499999999999915e+01 5.395631240179410426e+00
1772 2.611860000000000426e+01 5.633786510687105675e+00
1773 2.660359999999999303e+01 5.717752359800132744e+00
1774 2.599499999999999744e+01 5.335085453861071692e+00
1775 2.673379999999999512e+01 5.463705880810203475e+00
1776 2.783180000000000476e+01 5.120002807811730783e+00
1777 2.595860000000000056e+01 5.738046312814145011e+00
1778 2.613799999999999812e+01 4.769983287182460785e+00
1779 2.619900000000000162e+01 5.035059181380095339e+00
1780 2.890019999999999456e+01 4.921593411894159331e+00
1781 2.795799999999999841e+01 5.206125353850021398e+00
1782 2.755539999999999878e+01 5.783056483210240906e+00
1783 3.082579999999999742e+01 5.759445726109413854e+00
1784 3.098899999999999721e+01 6.771530592118742753e+00
1785 3.020720000000000027e+01 5.411715021321798602e+00
1786 2.842599999999999838e+01 5.830956168588475208e+00
1787 2.863840000000000074e+01 4.984068960999636921e+00
1788 2.963480000000000203e+01 4.508740803372932149e+00
1789 2.769440000000000168e+01 4.698396506043311938e+00
1790 2.721820000000000306e+01 4.778190891121869122e+00
1791 2.502939999999999898e+01 5.516268148667176519e+00
1792 2.671100000000000207e+01 5.304230017636865746e+00
1793 2.745739999999999625e+01 5.140710897142533931e+00
1794 2.610319999999999752e+01 5.466209285418917929e+00
1795 2.678219999999999956e+01 4.751715895547627966e+00
1796 2.592819999999999681e+01 5.642948104670110432e+00
1797 2.647540000000000049e+01 5.288203691992205968e+00
1798 2.603679999999999950e+01 5.633103957144762752e+00
1799 2.496600000000000108e+01 5.287734683207923503e+00
1800 2.379279999999999973e+01 5.220165402743479177e+00
1801 2.497719999999999985e+01 5.238976704662848149e+00
1802 2.775399999999999778e+01 4.991819363719002922e+00
1803 2.932600000000000051e+01 5.350443099407748093e+00
1804 2.874119999999999919e+01 6.263162935131097342e+00
1805 2.807780000000000342e+01 5.294484325408848946e+00
1806 2.763859999999999673e+01 5.514225708837098061e+00
1807 2.896679999999999922e+01 5.799083723485979114e+00
1808 2.752420000000000044e+01 5.951413992657543339e+00
1809 2.816699999999999449e+01 5.679951865993231763e+00
1810 2.776000000000000156e+01 5.839466229031553546e+00
1811 2.682279999999999376e+01 6.155747970149525017e+00
1812 2.947680000000000433e+01 5.912243448302851867e+00
1813 2.842599999999999838e+01 6.019800581414637364e+00
1814 2.760459999999999781e+01 5.927900273115263019e+00
1815 2.735379999999999967e+01 6.197460037144248979e+00
1816 2.860659999999999670e+01 6.302681211040265907e+00
1817 2.641480000000000317e+01 5.348410047107457821e+00
1818 2.493039999999999878e+01 5.474895502929713942e+00
1819 2.697520000000000095e+01 5.448367721804393327e+00
1820 2.597240000000000038e+01 4.918497352647452914e+00
1821 2.625079999999999814e+01 5.157715148396622595e+00
1822 2.633740000000000236e+01 5.430036527317287920e+00
1823 2.529279999999999973e+01 5.250098150701565380e+00
1824 2.563000000000000256e+01 5.790555724626091028e+00
1825 2.578960000000000008e+01 6.102031206737636992e+00
1826 2.441179999999999950e+01 6.635298217261978770e+00
1827 2.461720000000000041e+01 6.263312027354217548e+00
1828 2.471140000000000114e+01 6.111823103461028417e+00
1829 2.417220000000000368e+01 5.891546631573072013e+00
1830 2.469879999999999853e+01 6.678043949540914070e+00
1831 2.351239999999999597e+01 5.871944799468059806e+00
1832 2.291180000000000305e+01 6.851419370612194193e+00
1833 2.292739999999999867e+01 5.705641829627932538e+00
1834 2.285300000000000153e+01 6.517609089228963981e+00
1835 2.323200000000000287e+01 6.919860079510279149e+00
1836 2.161919999999999931e+01 6.094713968021797434e+00
1837 2.127520000000000167e+01 6.237847887853629203e+00
1838 2.047599999999999909e+01 6.672797596211052173e+00
1839 2.157319999999999993e+01 5.856158033386734907e+00
1840 2.019480000000000075e+01 6.055658916418591886e+00
1841 2.241619999999999635e+01 5.850758401438226564e+00
1842 2.263279999999999603e+01 5.789293078779135016e+00
1843 2.342659999999999698e+01 6.069029165196027975e+00
1844 2.453020000000000067e+01 5.321593877025941666e+00
1845 2.572400000000000020e+01 5.858274749446290564e+00
1846 2.518499999999999872e+01 5.843842646752220205e+00
1847 2.596939999999999671e+01 7.054627755452444582e+00
1848 2.328680000000000305e+01 6.395773813386462336e+00
1849 2.482620000000000005e+01 6.749859017194359545e+00
1850 2.287660000000000338e+01 6.028668520328515079e+00
1851 2.201780000000000115e+01 5.928957671631667203e+00
1852 2.233919999999999817e+01 6.369350945897077843e+00
1853 2.191000000000000014e+01 6.655893520782916184e+00
1854 2.225099999999999767e+01 6.147047649075122244e+00
1855 2.159359999999999857e+01 6.451699475952052509e+00
1856 2.091680000000000206e+01 6.310920607328220910e+00
1857 2.301860000000000284e+01 6.320299642263806028e+00
1858 2.066259999999999764e+01 5.906181850231162045e+00
1859 1.937440000000000140e+01 5.063334731972595648e+00
1860 2.223840000000000217e+01 6.576694237076861960e+00
1861 2.026139999999999830e+01 5.460231970163905046e+00
1862 2.134440000000000026e+01 7.361796354694959632e+00
1863 2.196359999999999957e+01 6.522952997531103136e+00
1864 1.815939999999999799e+01 6.681960201018859458e+00
1865 1.917839999999999989e+01 6.142718932850500302e+00
1866 2.239460000000000406e+01 6.805697111097437357e+00
1867 2.339280000000000115e+01 6.699340734131978614e+00
1868 2.089780000000000015e+01 6.862438624279273647e+00
1869 2.018120000000000047e+01 6.479747145684003229e+00
1870 2.166859999999999786e+01 6.545870323188506035e+00
1871 2.043299999999999983e+01 6.037971162567770556e+00
1872 1.987699999999999889e+01 6.321111617429326479e+00
1873 2.006299999999999883e+01 5.732226373757407067e+00
1874 2.267320000000000135e+01 6.590188260740355020e+00
1875 1.994640000000000057e+01 6.376069633245859514e+00
1876 2.189399999999999835e+01 5.076225172310620870e+00
1877 2.180860000000000198e+01 5.997143884216885823e+00
1878 2.165480000000000160e+01 6.303087036682897271e+00
1879 2.233800000000000097e+01 5.495666700228462709e+00
1880 2.114680000000000248e+01 6.222388926449390567e+00
1881 2.035200000000000031e+01 6.045934376091093299e+00
1882 1.820040000000000191e+01 5.838860865614114104e+00
1883 1.961899999999999977e+01 6.195561998721343500e+00
1884 1.848780000000000001e+01 6.138483652499205689e+00
1885 1.795319999999999894e+01 6.499975331645496901e+00
1886 1.808820000000000050e+01 6.525472901790336344e+00
1887 1.839039999999999964e+01 5.191511360673305653e+00
1888 1.863640000000000185e+01 6.405897917388319485e+00
1889 2.020500000000000185e+01 6.535162663622076984e+00
1890 2.094640000000000057e+01 6.146100608353235017e+00
1891 2.283879999999999910e+01 5.625463901937332700e+00
1892 2.238879999999999981e+01 7.116218374389587709e+00
1893 2.033460000000000178e+01 6.515974177972162273e+00
1894 2.202959999999999852e+01 6.675566196810574837e+00
1895 2.288080000000000069e+01 6.167736670124624787e+00
1896 2.355000000000000071e+01 6.617253913822560563e+00
1897 1.962660000000000338e+01 6.418588241038678532e+00
1898 1.965719999999999956e+01 7.078047631374063897e+00
1899 2.322820000000000107e+01 6.127015295557861840e+00
1900 2.252019999999999911e+01 6.080000732894691673e+00
1901 2.307019999999999982e+01 5.026225776066969075e+00
1902 2.147899999999999920e+01 5.582350164581222352e+00
1903 2.100339999999999918e+01 5.631518577435397077e+00
1904 2.097019999999999840e+01 4.373186219680108344e+00
1905 2.120200000000000173e+01 5.020772044217901353e+00
1906 2.141340000000000288e+01 4.795454235836266399e+00
1907 2.103859999999999886e+01 4.353401002434762468e+00
1908 2.057359999999999900e+01 6.105536651925037361e+00
1909 2.068400000000000105e+01 4.966929184113660689e+00
1910 1.910539999999999594e+01 5.631966197341741420e+00
1911 2.196019999999999683e+01 4.556893339985037983e+00
1912 2.169379999999999953e+01 4.684638755763351092e+00
1913 2.261899999999999977e+01 4.665032175666101288e+00
1914 2.227380000000000138e+01 4.408122442945522579e+00
1915 2.148140000000000072e+01 4.944193674200071165e+00
1916 2.108159999999999812e+01 4.736300375609637570e+00
1917 2.042599999999999838e+01 5.177459701436602835e+00
1918 2.054939999999999856e+01 3.980369034147462237e+00
1919 2.333579999999999899e+01 4.283159435743665533e+00
1920 2.345120000000000005e+01 5.470370520540631887e+00
1921 2.254520000000000124e+01 6.982774104322722053e+00
1922 2.130140000000000100e+01 6.582095669921548264e+00
1923 2.119999999999999929e+01 6.979884978994997269e+00
1924 2.311820000000000164e+01 5.933761932534872940e+00
1925 2.344000000000000128e+01 6.041939642201003657e+00
1926 2.112160000000000082e+01 5.705877542324230944e+00
1927 2.300380000000000180e+01 5.439670463548320178e+00
1928 2.129179999999999851e+01 5.470998515079307900e+00
1929 2.315180000000000149e+01 6.173569945501548695e+00
1930 2.255799999999999983e+01 6.287505553079058451e+00
1931 2.289880000000000138e+01 5.926555919925163174e+00
1932 2.512120000000000175e+01 5.828327577616068567e+00
1933 2.616960000000000264e+01 5.786330081148153504e+00
1934 2.536179999999999879e+01 5.148528142294649612e+00
1935 2.450060000000000215e+01 5.983558336642168740e+00
1936 2.245599999999999952e+01 5.838260610832646691e+00
1937 2.182180000000000319e+01 5.997755002665579482e+00
1938 2.519000000000000483e+01 5.065227860619894606e+00
1939 2.645500000000000185e+01 6.251718355780272240e+00
1940 2.380480000000000018e+01 5.545767109426792629e+00
1941 2.399199999999999733e+01 5.297960634055334239e+00
1942 2.397059999999999746e+01 5.988319320811140045e+00
1943 2.235040000000000049e+01 5.627887707479601431e+00
1944 2.538840000000000074e+01 4.613040772418989910e+00
1945 2.540299999999999869e+01 4.026510836940588867e+00
1946 2.449859999999999971e+01 4.605836980180692208e+00
1947 2.458060000000000045e+01 4.631140564483008148e+00
1948 2.604159999999999897e+01 4.694140173450298548e+00
1949 2.195920000000000272e+01 4.887892391614201415e+00
1950 2.264440000000000097e+01 4.786516600618868189e+00
1951 2.129400000000000048e+01 4.352921713056645103e+00
1952 2.098039999999999949e+01 5.400142076649465217e+00
1953 2.323519999999999897e+01 4.936849768020088014e+00
1954 2.293639999999999901e+01 4.834616018672010185e+00
1955 2.358859999999999957e+01 5.266496403492552325e+00
1956 2.390980000000000061e+01 4.571432155462880509e+00
1957 2.280819999999999936e+01 5.431234448263119852e+00
1958 2.341719999999999757e+01 4.747359901250377767e+00
1959 2.158739999999999881e+01 4.899909457122650913e+00
1960 2.192660000000000053e+01 5.276226792699494794e+00
1961 2.141260000000000119e+01 4.008310542859672587e+00
1962 1.978540000000000276e+01 4.786800740369292484e+00
1963 2.052799999999999869e+01 4.556428891138321724e+00
1964 1.956800000000000139e+01 3.904855643938709875e+00
1965 2.170700000000000074e+01 3.752927976926815568e+00
1966 2.052680000000000149e+01 3.093316555414269420e+00
1967 2.042160000000000153e+01 3.614249848585457059e+00
1968 1.967880000000000251e+01 4.129405016706402698e+00
1969 2.123960000000000292e+01 4.917033956360276292e+00
1970 2.156540000000000035e+01 5.129988792190485647e+00
1971 2.119619999999999749e+01 3.690080296145328731e+00
1972 2.165359999999999729e+01 4.086966225453790180e+00
1973 2.279560000000000031e+01 3.255452627208696104e+00
1974 2.436159999999999926e+01 2.838865359258871290e+00
1975 2.350679999999999836e+01 3.586753310725452781e+00
1976 2.380320000000000036e+01 2.810520811522306150e+00
1977 2.503059999999999974e+01 3.782987503019273667e+00
1978 2.456439999999999912e+01 3.809904488041662152e+00
1979 2.285579999999999856e+01 4.447556249447554677e+00
1980 2.482039999999999935e+01 3.381505174918411960e+00
1981 2.690679999999999694e+01 3.528937941080857232e+00
1982 2.734959999999999880e+01 3.612226245406010339e+00
1983 2.687099999999999866e+01 3.608065753281111565e+00
1984 2.564160000000000394e+01 3.144832899853345687e+00
1985 2.425519999999999854e+01 4.170285768625454637e+00
1986 2.546740000000000137e+01 3.976688125563783149e+00
1987 2.369239999999999924e+01 4.058950747175924967e+00
1988 2.410900000000000176e+01 4.383445448502809150e+00
1989 2.501939999999999742e+01 5.578579063525046955e+00
1990 2.490339999999999776e+01 5.602487794542706290e+00
1991 2.636179999999999879e+01 5.819611020678272517e+00
1992 2.562780000000000058e+01 5.379632153967405905e+00
1993 2.645139999999999958e+01 4.393528182224394563e+00
1994 2.730679999999999907e+01 5.284261593827467074e+00
1995 2.422199999999999775e+01 5.222369630732776713e+00
1996 2.527359999999999829e+01 4.690666678415766455e+00
1997 2.695299999999999585e+01 3.567584661924647182e+00
1998 2.337640000000000029e+01 4.265803845466876965e+00
1999 2.387440000000000140e+01 3.488760589091776776e+00
2000 2.310960000000000036e+01 3.776243134121530343e+00
2001 2.272019999999999840e+01 3.489170851649428418e+00
2002 2.336840000000000117e+01 3.990468950887851918e+00
2003 2.482119999999999749e+01 3.769908427535077156e+00
2004 2.431280000000000285e+01 3.146698757745964858e+00
2005 2.182239999999999824e+01 4.820246787043168446e+00
2006 2.228079999999999927e+01 4.086744086922986519e+00
2007 2.209700000000000131e+01 3.790137960549720741e+00
2008 2.318379999999999797e+01 3.848458053818437197e+00
2009 2.285820000000000007e+01 3.989555999356319216e+00
2010 2.093440000000000012e+01 4.154799379994177144e+00
2011 2.052560000000000073e+01 4.202638605447773124e+00
2012 2.250959999999999894e+01 4.410010390917463496e+00
2013 2.260820000000000007e+01 3.501911277002887957e+00
2014 2.169239999999999924e+01 4.290431816029710355e+00
2015 2.236000000000000298e+01 5.543805068723105300e+00
2016 2.308439999999999870e+01 5.109297279274322534e+00
2017 2.166159999999999997e+01 5.351662684437425987e+00
2018 1.937620000000000076e+01 4.504919856334849371e+00
2019 2.069119999999999848e+01 3.792232802980322948e+00
2020 2.126939999999999742e+01 3.481623145603211178e+00
2021 2.235219999999999985e+01 3.311304074228157646e+00
2022 2.347579999999999956e+01 3.166753004577401498e+00
2023 2.309059999999999846e+01 3.090096135721346116e+00
2024 2.305999999999999872e+01 3.000208046119468452e+00
2025 2.164880000000000138e+01 3.197947159038122766e+00
2026 2.121799999999999997e+01 3.545941353152925135e+00
2027 1.958640000000000114e+01 2.619769663157430539e+00
2028 2.096940000000000026e+01 2.447634966248030786e+00
2029 2.138520000000000110e+01 3.363571142699377958e+00
2030 1.960879999999999868e+01 3.294958201859319313e+00
2031 2.161560000000000059e+01 2.716137280772089380e+00
2032 2.283220000000000027e+01 3.548050173264182927e+00
2033 2.290220000000000056e+01 3.618967658324677927e+00
2034 2.094239999999999924e+01 3.583943778576890171e+00
2035 2.431339999999999790e+01 4.153399066788550975e+00
2036 2.134100000000000108e+01 3.000485560705133281e+00
2037 2.196100000000000207e+01 4.091341833677552664e+00
2038 2.258760000000000190e+01 3.281570716592894232e+00
2039 2.385900000000000176e+01 2.576383278939684551e+00
2040 2.008059999999999690e+01 3.002199375124843694e+00
2041 1.949220000000000041e+01 3.511877211976523583e+00
2042 1.974900000000000233e+01 2.997696128696168749e+00
2043 1.881680000000000064e+01 3.716865167315058560e+00
2044 1.747439999999999927e+01 3.687372382605261123e+00
2045 1.794619999999999749e+01 3.421699827863338150e+00
2046 1.863860000000000028e+01 3.392566952618620402e+00
2047 1.881340000000000146e+01 3.781739532014334326e+00
2048 1.926280000000000214e+01 3.322583036133182954e+00
2049 1.937280000000000157e+01 3.051953923636462562e+00
2050 2.138940000000000197e+01 2.987416323179613364e+00
2051 2.088680000000000092e+01 2.771041138633636880e+00
2052 1.983899999999999864e+01 2.190466781304842847e+00
2053 2.175580000000000069e+01 2.341744587268218325e+00
2054 2.355319999999999681e+01 2.037187696801646908e+00
2055 2.295880000000000365e+01 1.568391695973936573e+00
2056 2.260740000000000194e+01 1.869297121380118831e+00
2057 2.361560000000000059e+01 1.929953918620856523e+00
2058 2.392160000000000153e+01 2.612347153040727843e+00
2059 2.352439999999999998e+01 2.120560974836611656e+00
2060 2.209619999999999962e+01 1.721512553541216572e+00
2061 2.357779999999999987e+01 2.090317973897751536e+00
2062 2.382979999999999876e+01 2.891674551535839743e+00
2063 2.345020000000000238e+01 2.749414241615838694e+00
2064 2.453099999999999881e+01 2.802625725993394212e+00
2065 2.541840000000000188e+01 2.525776151601720532e+00
2066 2.448580000000000112e+01 2.396435342753899800e+00
2067 2.171219999999999928e+01 2.467745617360103338e+00
2068 2.321460000000000079e+01 2.283301830244963693e+00
2069 2.274699999999999633e+01 2.861894910719120499e+00
2070 2.315200000000000102e+01 3.122352792366678731e+00
2071 2.237099999999999866e+01 3.224347475071506430e+00
2072 2.323819999999999908e+01 3.401906317346201636e+00
2073 2.374940000000000140e+01 2.790237733240664042e+00
2074 2.411499999999999844e+01 3.906449774411543174e+00
2075 2.470459999999999923e+01 3.924491422847041555e+00
2076 2.443359999999999843e+01 3.917638458050971995e+00
2077 2.359660000000000224e+01 4.508884949519115892e+00
2078 2.298880000000000123e+01 5.003779111031980698e+00
2079 2.322240000000000038e+01 4.231305960102624830e+00
2080 2.419359999999999999e+01 3.584474696242113900e+00
2081 2.510880000000000223e+01 3.237420002409325370e+00
2082 2.273280000000000456e+01 2.727356044230381915e+00
2083 2.309339999999999904e+01 2.474098293924475112e+00
2084 2.603679999999999950e+01 1.929149250835715312e+00
2085 2.147699999999999676e+01 1.982199889012205674e+00
2086 2.411120000000000374e+01 2.393991435239482879e+00
2087 2.300099999999999767e+01 2.592023379524188709e+00
2088 2.270360000000000156e+01 3.150204547009606504e+00
2089 2.246520000000000294e+01 2.872088263267686958e+00
2090 2.363860000000000383e+01 3.427813374149764947e+00
2091 2.240719999999999956e+01 4.189007284787172658e+00
2092 2.440240000000000009e+01 4.339178195004210536e+00
2093 2.281020000000000181e+01 3.389173980780567419e+00
2094 2.395019999999999882e+01 3.235283671024844931e+00
2095 2.421159999999999712e+01 3.790053810699789860e+00
2096 2.465020000000000167e+01 3.579574850732974767e+00
2097 2.588979999999999748e+01 3.074586169226680710e+00
2098 2.415279999999999916e+01 3.348796815574214492e+00
2099 2.358760000000000190e+01 5.055585842214529890e+00
2100 2.222760000000000247e+01 4.168888586661917195e+00
2101 2.364900000000000091e+01 4.570944628848613966e+00
2102 2.388919999999999888e+01 4.198704041963424949e+00
2103 2.384720000000000084e+01 3.781633069455575757e+00
2104 2.101320000000000121e+01 4.231445581831343006e+00
2105 2.094580000000000197e+01 4.588590706524171559e+00
2106 2.270139999999999958e+01 4.483868834834489725e+00
2107 2.112559999999999860e+01 4.330626454452056961e+00
2108 2.385780000000000101e+01 4.270423748528944685e+00
2109 2.162080000000000268e+01 5.616169466104099506e+00
2110 2.291019999999999968e+01 5.143677699078743615e+00
2111 2.313940000000000197e+01 4.534769820839862575e+00
2112 2.503800000000000026e+01 3.956940868903653374e+00
2113 2.446300000000000097e+01 3.890317436919511707e+00
2114 2.527800000000000225e+01 4.002523963700904908e+00
2115 2.421819999999999951e+01 4.360173761675101289e+00
2116 2.368979999999999819e+01 3.245196442744260334e+00
2117 2.234060000000000201e+01 3.196373302353778367e+00
2118 2.316580000000000084e+01 3.451553498354037686e+00
2119 2.464380000000000237e+01 3.845943092662708285e+00
2120 2.304899999999999949e+01 4.612725363600134187e+00
2121 2.413979999999999748e+01 4.979384310534786806e+00
2122 2.415280000000000271e+01 4.844324418533506815e+00
2123 2.395880000000000365e+01 5.001866990634596277e+00
2124 2.491799999999999926e+01 5.582349648669455711e+00
2125 2.525760000000000360e+01 5.673472619833464847e+00
2126 2.487040000000000006e+01 6.015316614111014815e+00
2127 2.491279999999999717e+01 5.192051012076055905e+00
2128 2.458899999999999864e+01 5.588376673059896049e+00
2129 2.462560000000000215e+01 5.383175335060154332e+00
2130 2.696460000000000079e+01 5.128607394605283254e+00
2131 2.557400000000000162e+01 5.568457933755089684e+00
2132 2.421979999999999933e+01 5.401531556142201929e+00
2133 2.699040000000000106e+01 5.518126454513342161e+00
2134 2.841359999999999530e+01 6.315328853511904761e+00
2135 2.771920000000000073e+01 5.551228832609947261e+00
2136 2.862780000000000058e+01 5.419695536835995142e+00
2137 2.736340000000000217e+01 5.936296600406687496e+00
2138 2.700219999999999843e+01 5.785318282687651248e+00
2139 2.518020000000000280e+01 5.915223190379210294e+00
2140 2.697799999999999798e+01 6.490369727527084187e+00
2141 2.675460000000000349e+01 6.277264905036268772e+00
2142 2.529560000000000031e+01 6.224427457043740120e+00
2143 2.617680000000000362e+01 4.953122355847875191e+00
2144 2.715939999999999799e+01 4.979511940742787246e+00
2145 2.984959999999999880e+01 5.613726631035750536e+00
2146 2.987659999999999627e+01 5.289888230199197849e+00
2147 3.045539999999999736e+01 4.528378046055784090e+00
2148 2.639900000000000091e+01 4.730081301626853474e+00
2149 2.598620000000000374e+01 4.449483272471084661e+00
2150 2.508239999999999981e+01 3.743795556383921586e+00
2151 3.061039999999999850e+01 4.744698655130797249e+00
2152 2.986399999999999721e+01 3.852055731684056461e+00
2153 3.165840000000000032e+01 4.371198083820956093e+00
2154 2.928819999999999979e+01 3.946580650639233134e+00
2155 2.950040000000000262e+01 3.004705065060462754e+00
2156 2.964960000000000306e+01 3.335926409260252079e+00
2157 3.047599999999999909e+01 4.692009352079341333e+00
2158 3.009779999999999944e+01 3.930819949069150443e+00
2159 2.887519999999999953e+01 3.592026841770534329e+00
2160 2.866199999999999903e+01 3.916683443935697451e+00
2161 2.858640000000000470e+01 4.010333418557613605e+00
2162 2.667980000000000018e+01 3.638293703372501131e+00
2163 2.655720000000000169e+01 3.728728827898323051e+00
2164 2.922699999999999676e+01 5.003990927249968301e+00
2165 2.770700000000000074e+01 3.747404040132316094e+00
2166 2.571720000000000184e+01 3.909262799045365444e+00
2167 2.906419999999999959e+01 4.696085649985528576e+00
2168 2.873700000000000188e+01 3.990128298689153752e+00
2169 2.827799999999999869e+01 3.662872654079035062e+00
2170 2.908880000000000265e+01 3.087898021632190293e+00
2171 3.065040000000000120e+01 2.672100306500487132e+00
2172 2.991920000000000002e+01 3.549967655063916094e+00
2173 3.205400000000000205e+01 2.475744364832524802e+00
2174 3.041020000000000323e+01 3.521710895573343603e+00
2175 3.120419999999999661e+01 3.021000885799274283e+00
2176 2.871859999999999857e+01 3.240667111568234393e+00
2177 3.056219999999999715e+01 3.813443886043164976e+00
2178 3.265480000000000160e+01 3.453979529759839462e+00
2179 3.055140000000000100e+01 3.442758981979423982e+00
2180 3.038539999999999708e+01 3.371870158828776276e+00
2181 3.120879999999999654e+01 4.360386509473673122e+00
2182 3.139380000000000592e+01 4.604659756377229129e+00
2183 2.838480000000000203e+01 4.428993342961806690e+00
2184 2.942180000000000106e+01 4.299284158089577090e+00
2185 2.837239999999999895e+01 4.944768852838320683e+00
2186 2.849399999999999977e+01 4.172560806027876268e+00
2187 2.617419999999999547e+01 5.024628283962903730e+00
2188 2.728659999999999997e+01 5.640416123656125436e+00
2189 2.867399999999999949e+01 4.520844514026112648e+00
2190 2.764920000000000044e+01 4.700742200121167613e+00
2191 2.678600000000000136e+01 4.231246974592714594e+00
2192 2.596499999999999631e+01 3.475872932084830058e+00
2193 2.493220000000000169e+01 3.504943199539758414e+00
2194 2.442979999999999663e+01 2.525660141824311200e+00
2195 2.525479999999999947e+01 3.478387734568990641e+00
2196 2.547139999999999915e+01 3.373847828222251266e+00
2197 2.505460000000000065e+01 3.793157572260872801e+00
2198 2.556020000000000181e+01 4.275801233920958566e+00
2199 2.579680000000000106e+01 4.127533979508830164e+00
2200 2.542900000000000205e+01 4.473296860258662022e+00
2201 2.784959999999999880e+01 4.195362016322309984e+00
2202 2.839420000000000144e+01 4.304061350863856106e+00
2203 2.582839999999999847e+01 4.001960495557145947e+00
2204 2.747380000000000067e+01 4.107516061076328384e+00
2205 2.493260000000000076e+01 3.698133286943563469e+00
2206 2.525600000000000023e+01 4.740903837877330496e+00
2207 2.666359999999999530e+01 3.768721105096528579e+00
2208 2.615900000000000247e+01 3.868834046583027320e+00
2209 2.198720000000000141e+01 4.486742010858213447e+00
2210 2.200540000000000163e+01 3.743404403480873999e+00
2211 2.276340000000000074e+01 4.031119810672959325e+00
2212 2.308020000000000138e+01 3.610090972814951282e+00
2213 2.140700000000000003e+01 3.779200095258253622e+00
2214 2.305719999999999814e+01 3.152630284698793250e+00
2215 2.413999999999999702e+01 4.083894876218044701e+00
2216 2.544579999999999842e+01 3.652024790715418856e+00
2217 2.317460000000000164e+01 2.955306570899202345e+00
2218 2.218979999999999819e+01 2.899007159701403324e+00
2219 2.485260000000000247e+01 3.625730344082416678e+00
2220 2.542099999999999937e+01 4.154470026369186719e+00
2221 2.559179999999999922e+01 3.149216936319249260e+00
2222 2.580839999999999890e+01 2.693496621122810630e+00
2223 2.480619999999999692e+01 2.509207084319665881e+00
2224 2.476859999999999928e+01 2.692691302024797118e+00
2225 2.565999999999999659e+01 3.122352817988383933e+00
2226 2.502439999999999998e+01 2.554226655565241533e+00
2227 2.697619999999999862e+01 4.528158825836390733e+00
2228 2.529139999999999944e+01 3.700102167238088047e+00
2229 2.660420000000000229e+01 3.856937514661081590e+00
2230 2.606639999999999802e+01 3.587223713124120472e+00
2231 2.548880000000000123e+01 3.972160756062120601e+00
2232 2.501419999999999888e+01 3.704780364879947996e+00
2233 2.736179999999999879e+01 4.163940330023954139e+00
2234 2.537359999999999971e+01 4.078026548221578729e+00
2235 2.631879999999999953e+01 3.394502642803508330e+00
2236 2.787519999999999598e+01 2.750187795769590604e+00
2237 2.740799999999999770e+01 3.443498720778039424e+00
2238 2.719460000000000122e+01 3.276918364561436370e+00
2239 2.681340000000000146e+01 2.959779891816281427e+00
2240 2.785500000000000043e+01 3.090859207404956788e+00
2241 2.855179999999999652e+01 2.449515811747292826e+00
2242 2.568400000000000460e+01 2.464366482485914833e+00
2243 2.829140000000000299e+01 3.101840532329152023e+00
2244 2.652099999999999724e+01 2.803660935277302535e+00
2245 2.741920000000000002e+01 4.126379802199501512e+00
2246 2.830239999999999867e+01 3.542689741989834662e+00
2247 2.946440000000000126e+01 3.138670630697014907e+00
2248 2.777499999999999858e+01 3.942130855260895128e+00
2249 2.528340000000000032e+01 3.657182900539703407e+00
2250 2.763059999999999761e+01 4.286399650989160648e+00
2251 2.847100000000000364e+01 4.277998326320382461e+00
2252 2.805480000000000018e+01 3.605161992476898281e+00
2253 2.791380000000000194e+01 3.328954387191269682e+00
2254 2.750459999999999994e+01 3.763333433008560380e+00
2255 2.709679999999999467e+01 3.305463808907911805e+00
2256 2.605760000000000076e+01 3.845737272357538927e+00
2257 2.502660000000000196e+01 3.384876749307129451e+00
2258 2.676539999999999964e+01 3.972510829185995185e+00
2259 2.624940000000000140e+01 3.935048061714112588e+00
2260 2.548720000000000141e+01 4.195315362639618684e+00
2261 2.561080000000000112e+01 3.633834882324731286e+00
2262 2.798700000000000188e+01 3.383734422202782977e+00
2263 2.887219999999999942e+01 3.117149703174360020e+00
2264 2.828099999999999881e+01 3.921455413491271358e+00
2265 2.806879999999999953e+01 4.495746491073535189e+00
2266 2.925380000000000180e+01 4.285804730969434928e+00
2267 2.876019999999999754e+01 5.224224577102328126e+00
2268 2.942440000000000211e+01 4.247147556654936373e+00
2269 2.947900000000000276e+01 3.847749326554420257e+00
2270 3.015299999999999869e+01 4.877875234156773487e+00
2271 2.847380000000000422e+01 4.852540888235770566e+00
2272 2.806940000000000168e+01 4.684548623720325544e+00
2273 2.996979999999999933e+01 4.249102468992715487e+00
2274 2.767399999999999949e+01 4.567025719218142932e+00
2275 2.896059999999999945e+01 4.174197442383385415e+00
2276 2.703559999999999874e+01 4.203758514472495378e+00
2277 2.502239999999999753e+01 4.336738429741871848e+00
2278 2.564600000000000435e+01 4.746703850041626538e+00
2279 2.680679999999999907e+01 3.946940479916057232e+00
2280 2.758779999999999788e+01 3.660694047854860411e+00
2281 2.778639999999999688e+01 5.265094594401889871e+00
2282 2.694939999999999714e+01 4.814136945289362757e+00
2283 2.733620000000000161e+01 4.238333799029991411e+00
2284 2.635560000000000258e+01 4.341295102616268053e+00
2285 2.439939999999999642e+01 3.825765142817838971e+00
2286 2.727959999999999852e+01 4.452826765999323477e+00
2287 2.756080000000000041e+01 4.612600736244141686e+00
2288 2.765939999999999799e+01 5.540032090881783944e+00
2289 2.729679999999999751e+01 5.244286791547540183e+00
2290 2.880499999999999616e+01 4.381429145838146688e+00
2291 2.846659999999999968e+01 5.077873402124160940e+00
2292 2.799780000000000157e+01 5.704496636163439938e+00
2293 2.607400000000000162e+01 5.734342696421272478e+00
2294 2.474640000000000128e+01 5.513956703493417599e+00
2295 2.651820000000000022e+01 5.434265951533840067e+00
2296 2.575439999999999685e+01 5.125394522180706680e+00
2297 2.491779999999999973e+01 5.805789995513099377e+00
2298 2.587339999999999662e+01 6.339915788715178913e+00
2299 2.364340000000000330e+01 6.743113432829082043e+00
2300 2.301780000000000115e+01 7.072965626383319382e+00
2301 2.508480000000000132e+01 6.176383915528567137e+00
2302 2.262880000000000180e+01 6.180773145165578519e+00
2303 2.514499999999999957e+01 5.810482802659344692e+00
2304 2.428040000000000020e+01 6.034810967047766539e+00
2305 2.685699999999999932e+01 5.807222654591434718e+00
2306 2.822540000000000049e+01 7.229803851281167759e+00
2307 2.628699999999999903e+01 7.228539476270431585e+00
2308 2.408319999999999794e+01 6.871867940523885387e+00
2309 2.302800000000000225e+01 6.388336954168901904e+00
2310 2.498059999999999903e+01 7.540365469126810716e+00
2311 2.721840000000000259e+01 6.455488521250734912e+00
2312 2.586059999999999803e+01 7.388230606038227677e+00
2313 2.426679999999999993e+01 6.962668484999124274e+00
2314 2.553120000000000189e+01 6.940107603776758616e+00
2315 2.663980000000000103e+01 6.717118062979092308e+00
2316 2.388899999999999935e+01 8.088197856135815655e+00
2317 2.602900000000000347e+01 6.369606763372445357e+00
2318 2.530320000000000036e+01 6.562600383384622482e+00
2319 2.503940000000000055e+01 7.951383339268709882e+00
2320 2.630860000000000198e+01 6.834630902104369632e+00
2321 2.524499999999999744e+01 7.089322229945540066e+00
2322 2.802260000000000062e+01 6.829038606421843127e+00
2323 2.743079999999999785e+01 6.917313081825919419e+00
2324 2.773460000000000036e+01 6.987231535307814489e+00
2325 2.838240000000000052e+01 6.762033744961643222e+00
2326 2.729639999999999844e+01 6.032019858057497075e+00
2327 2.815119999999999933e+01 6.438083176846971512e+00
2328 2.729959999999999809e+01 7.152450816887872875e+00
2329 2.921979999999999933e+01 6.850880844971688255e+00
2330 2.661800000000000210e+01 6.902813020790871334e+00
2331 3.068979999999999819e+01 6.474608877144626184e+00
2332 3.052060000000000173e+01 6.686396862885121806e+00
2333 2.931119999999999592e+01 6.151041273800720077e+00
2334 2.798360000000000269e+01 7.233324494864031173e+00
2335 2.838979999999999748e+01 6.947455121985315785e+00
2336 2.611720000000000397e+01 6.421997978199620150e+00
2337 2.525779999999999959e+01 6.997630875660703964e+00
2338 2.606840000000000401e+01 7.102045534069745258e+00
2339 2.548560000000000159e+01 7.357626870669644603e+00
2340 2.762340000000000373e+01 5.519444983691747630e+00
2341 2.573140000000000072e+01 7.180854938515330410e+00
2342 2.537020000000000053e+01 6.255057661764596766e+00
2343 2.594019999999999726e+01 6.171409274387819721e+00
2344 2.685779999999999745e+01 5.840044728595835011e+00
2345 2.654940000000000211e+01 5.676397326473895610e+00
2346 2.653540000000000276e+01 6.174363310334110899e+00
2347 2.805880000000000152e+01 6.030982197950844004e+00
2348 2.662259999999999849e+01 6.135541238391279073e+00
2349 2.860679999999999978e+01 6.162039866148222522e+00
2350 2.656359999999999744e+01 6.213053359500464445e+00
2351 2.842859999999999943e+01 7.066197107921628806e+00
2352 2.566760000000000019e+01 6.836149124178025893e+00
2353 2.683319999999999794e+01 7.091104903468852250e+00
2354 2.737200000000000344e+01 5.906765754624098363e+00
2355 2.976759999999999806e+01 6.250796983425393805e+00
2356 2.922300000000000253e+01 6.224184823733947880e+00
2357 2.682939999999999969e+01 5.922711774854487743e+00
2358 2.660640000000000072e+01 6.446408672121245687e+00
2359 2.648799999999999955e+01 6.537624663438548644e+00
2360 2.716659999999999897e+01 6.325918403520550015e+00
2361 2.930620000000000047e+01 6.352033566661939190e+00
2362 2.988199999999999790e+01 6.264783775997379678e+00
2363 3.025319999999999965e+01 5.445799169267997009e+00
2364 2.961139999999999617e+01 6.293337064546916437e+00
2365 2.967880000000000251e+01 6.281718181516900756e+00
2366 2.767900000000000205e+01 6.237110542550933445e+00
2367 2.889980000000000615e+01 6.364930537877062200e+00
2368 2.950639999999999574e+01 6.834391037100525423e+00
2369 2.648479999999999990e+01 6.670305344734975606e+00
2370 2.957839999999999847e+01 5.550902626420318953e+00
2371 2.777759999999999962e+01 5.974831127990145596e+00
2372 2.722500000000000142e+01 6.252721052469875751e+00
2373 2.705659999999999599e+01 5.456087958235277036e+00
2374 2.393039999999999878e+01 5.170300197087206229e+00
2375 2.529139999999999944e+01 5.718429438928139596e+00
2376 2.524380000000000024e+01 5.534785194747851023e+00
2377 2.568020000000000280e+01 6.155312283873175083e+00
2378 2.613700000000000045e+01 6.393447139063558105e+00
2379 2.621120000000000161e+01 7.137966827605743525e+00
2380 2.461260000000000048e+01 7.103054816626434231e+00
2381 2.552360000000000184e+01 5.447113948505207581e+00
2382 2.786019999999999897e+01 5.635295444961160527e+00
2383 2.755040000000000333e+01 6.071242163511516132e+00
2384 2.418479999999999563e+01 6.387954504534294919e+00
2385 2.525140000000000029e+01 4.794100629732337637e+00
2386 2.653179999999999694e+01 5.711083213541892967e+00
2387 2.611179999999999879e+01 5.445538617253577129e+00
2388 2.595159999999999556e+01 5.410816696950654148e+00
2389 2.776239999999999597e+01 4.692766404584826745e+00
2390 2.550339999999999918e+01 5.034510229208001064e+00
2391 2.716560000000000130e+01 5.053487426322538667e+00
2392 2.703859999999999530e+01 6.012853176986778792e+00
2393 2.840520000000000067e+01 5.737669989812937743e+00
2394 2.716440000000000055e+01 6.101910314647372324e+00
2395 2.841179999999999950e+01 6.962898910080483894e+00
2396 2.670560000000000400e+01 6.008973427133788903e+00
2397 2.749800000000000111e+01 7.223306456187498448e+00
2398 2.713039999999999807e+01 5.763466287573823621e+00
2399 2.516100000000000136e+01 7.015849627807027034e+00
2400 2.756140000000000256e+01 6.864106028318617270e+00
2401 2.877640000000000242e+01 6.602326272458821421e+00
2402 2.879199999999999449e+01 6.200410631563040731e+00
2403 2.939819999999999567e+01 5.380285601341251223e+00
2404 2.797039999999999438e+01 5.850877175945499609e+00
2405 2.919779999999999376e+01 6.161002148352164198e+00
2406 2.985799999999999699e+01 6.447611402682391635e+00
2407 3.023279999999999745e+01 5.615593827192276954e+00
2408 2.909200000000000230e+01 6.162922345770713406e+00
2409 2.770919999999999916e+01 6.226207194753480501e+00
2410 2.792280000000000229e+01 6.547104003450685994e+00
2411 2.689339999999999620e+01 6.578489021652312196e+00
2412 2.427759999999999962e+01 5.675854139070171556e+00
2413 2.636619999999999919e+01 5.990622628074648404e+00
2414 2.737859999999999872e+01 6.403366393390276023e+00
2415 2.735079999999999956e+01 6.808079572977977278e+00
2416 2.751539999999999964e+01 8.017533843271257510e+00
2417 2.791779999999999973e+01 7.346780080552295367e+00
2418 2.948239999999999483e+01 7.234143159213812346e+00
2419 3.086200000000000188e+01 7.450347417402762851e+00
2420 2.930040000000000333e+01 6.457109691495104720e+00
2421 2.847540000000000049e+01 7.317669790855555689e+00
2422 2.942960000000000065e+01 7.250461147265048645e+00
2423 2.965659999999999741e+01 7.303488402674436664e+00
2424 2.785539999999999594e+01 7.775047089760934504e+00
2425 2.570939999999999870e+01 7.457445860882932820e+00
2426 2.782060000000000244e+01 6.740013137079183814e+00
2427 2.755339999999999989e+01 6.573837738186119495e+00
2428 2.701419999999999888e+01 7.874648870394159061e+00
2429 2.506080000000000041e+01 5.734761438107081943e+00
2430 2.392699999999999960e+01 6.321962113141774253e+00
2431 2.873620000000000374e+01 6.068003417269967059e+00
2432 2.403580000000000183e+01 5.891635341057693154e+00
2433 2.591039999999999921e+01 6.671352550120552394e+00
2434 2.936519999999999797e+01 6.502865555430159539e+00
2435 3.042300000000000182e+01 6.241636106022201425e+00
2436 2.887319999999999709e+01 6.684184901093026099e+00
2437 3.039160000000000039e+01 8.045785702341319734e+00
2438 3.067980000000000018e+01 7.422180964649137458e+00
2439 3.030679999999999907e+01 7.227721740078265178e+00
2440 2.838700000000000045e+01 6.594832128265282201e+00
2441 3.001200000000000045e+01 6.100713433689539222e+00
2442 3.175899999999999679e+01 5.530737838661312189e+00
2443 2.874080000000000013e+01 6.158596953202897240e+00
2444 2.988519999999999754e+01 6.409164715624024566e+00
2445 2.843260000000000076e+01 5.947827163595121647e+00
2446 2.928120000000000189e+01 6.134490410131880012e+00
2447 3.007639999999999958e+01 6.900563250054302600e+00
2448 2.998000000000000043e+01 6.764821239323326907e+00
2449 2.930140000000000100e+01 7.703295910712504302e+00
2450 2.931460000000000221e+01 6.880894270950542513e+00
2451 3.032540000000000191e+01 7.677183116742754443e+00
2452 2.803500000000000369e+01 6.392086006930756348e+00
2453 2.711979999999999791e+01 5.771157578164020308e+00
2454 2.767659999999999698e+01 6.321996283453509946e+00
2455 2.956879999999999953e+01 6.008855414469548073e+00
2456 2.929579999999999629e+01 6.607041561243579331e+00
2457 2.854060000000000130e+01 7.278897029632991789e+00
2458 2.685340000000000060e+01 6.684055814249310501e+00
2459 2.760879999999999512e+01 6.916408029606119889e+00
2460 2.901760000000000517e+01 7.193724729790542227e+00
2461 2.545960000000000178e+01 6.311962633602957951e+00
2462 2.646719999999999828e+01 6.643712139459385213e+00
2463 2.837040000000000006e+01 6.451221395053807761e+00
2464 2.706699999999999662e+01 4.677874893581486226e+00
2465 2.649220000000000397e+01 6.148382202823764686e+00
2466 2.765620000000000189e+01 5.903135108736711878e+00
2467 2.508439999999999870e+01 6.042115501047626402e+00
2468 2.416539999999999822e+01 5.832877119226839824e+00
2469 2.617000000000000526e+01 6.042484019010724516e+00
2470 2.595980000000000132e+01 7.034696356773332049e+00
2471 2.555020000000000024e+01 6.898154201813699871e+00
2472 2.807119999999999749e+01 5.920039036357782614e+00
2473 2.837599999999999767e+01 6.447409197499410993e+00
2474 2.841300000000000026e+01 5.527961859492157792e+00
2475 2.703879999999999839e+01 5.667543971774722245e+00
2476 2.838579999999999970e+01 6.004956049131417117e+00
2477 2.568199999999999861e+01 4.841420427932281889e+00
2478 2.574200000000000088e+01 5.755639300720641671e+00
2479 2.710940000000000083e+01 4.813019747310414154e+00
2480 2.757379999999999853e+01 5.748453353033318614e+00
2481 2.953740000000000165e+01 6.374655050118398059e+00
2482 2.826619999999999777e+01 6.321145208900045276e+00
2483 2.799100000000000321e+01 6.279295864983589048e+00
2484 2.697739999999999938e+01 6.491174935864846063e+00
2485 2.724920000000000186e+01 7.218412182190761861e+00
2486 2.823759999999999692e+01 7.042803973418541474e+00
2487 2.717819999999999681e+01 7.225019603572020443e+00
2488 2.519560000000000244e+01 6.872016080307146169e+00
2489 2.478099999999999881e+01 6.957961293367476152e+00
2490 2.749700000000000344e+01 6.625861109320055675e+00
2491 2.871499999999999631e+01 6.925643138366283758e+00
2492 2.816700000000000159e+01 7.132885099312900046e+00
2493 2.988999999999999702e+01 6.872529362614612225e+00
2494 2.761919999999999931e+01 6.760424060071970942e+00
2495 2.906660000000000110e+01 6.276155451229677773e+00
2496 2.679199999999999449e+01 6.882453701987394368e+00
2497 2.809359999999999857e+01 6.891894785035534099e+00
2498 2.615859999999999985e+01 7.089643954952885352e+00
2499 2.614420000000000144e+01 7.407477699730185883e+00
2500 2.644080000000000297e+01 7.580915466617470955e+00
2501 2.858460000000000178e+01 8.147862397463518036e+00
2502 2.661680000000000135e+01 8.582589578443093004e+00
2503 2.677100000000000435e+01 8.674621610191419308e+00
2504 2.685660000000000380e+01 9.079979209667831341e+00
2505 2.661839999999999762e+01 7.545215684657397226e+00
2506 2.584379999999999811e+01 9.487743514239831200e+00
2507 2.766199999999999903e+01 8.630861106517704329e+00
2508 2.674399999999999977e+01 8.322264451457908052e+00
2509 2.600800000000000267e+01 7.907690292367297147e+00
2510 2.802520000000000167e+01 8.467058102552501353e+00
2511 2.617760000000000176e+01 7.251013924135023991e+00
2512 2.850479999999999947e+01 7.798194249440057568e+00
2513 2.881000000000000227e+01 7.167249330112634098e+00
2514 2.622680000000000433e+01 7.793424358521739315e+00
2515 2.596920000000000073e+01 7.453249607520199049e+00
2516 2.741520000000000579e+01 8.361207412329871858e+00
2517 2.742859999999999943e+01 7.445567404033087477e+00
2518 2.995879999999999654e+01 7.669043201860320735e+00
2519 2.870100000000000051e+01 7.160408787213198067e+00
2520 2.865679999999999694e+01 7.586202562020078588e+00
2521 2.822400000000000020e+01 7.651728196950020155e+00
2522 2.928239999999999554e+01 7.318668488734818567e+00
2523 3.131299999999999883e+01 6.745290018968790768e+00
2524 2.896659999999999258e+01 7.541277608469269644e+00
2525 3.033819999999999339e+01 7.488712270611015853e+00
2526 3.159379999999999811e+01 6.920386367248579695e+00
2527 3.079759999999999920e+01 7.619504811206565975e+00
2528 2.933179999999999765e+01 7.157509664122010840e+00
2529 2.792339999999999733e+01 6.042011576288148333e+00
2530 3.066159999999999997e+01 6.281406502368716893e+00
2531 2.987899999999999778e+01 6.867500995267492137e+00
2532 3.035320000000000462e+01 6.623450625769017996e+00
2533 2.990059999999999718e+01 6.897728197602453371e+00
2534 2.931420000000000670e+01 7.037177089714313105e+00
2535 3.010080000000000311e+01 6.454967615100790645e+00
2536 3.078060000000000329e+01 6.815602227829907100e+00
2537 3.093580000000000041e+01 6.061562118134235178e+00
2538 3.145439999999999969e+01 5.505119650652471996e+00
2539 2.984700000000000131e+01 6.513701454626239062e+00
2540 2.999200000000000088e+01 5.593456684376843846e+00
2541 2.845659999999999812e+01 5.812169802061877277e+00
2542 2.627340000000000231e+01 6.315512055882720688e+00
2543 2.839880000000000138e+01 5.420615399749368457e+00
2544 2.900600000000000023e+01 6.091826005394442412e+00
2545 3.096500000000000341e+01 5.989753998287408621e+00
2546 3.138399999999999679e+01 5.184286705034743648e+00
2547 2.906159999999999854e+01 5.562890404097495356e+00
2548 2.798999999999999844e+01 6.740410972633640974e+00
2549 3.051159999999999783e+01 6.084060319227612368e+00
2550 2.831240000000000379e+01 6.566643255728150663e+00
2551 2.704279999999999973e+01 6.638702797384440579e+00
2552 2.831460000000000221e+01 6.596284206126961536e+00
2553 2.726219999999999999e+01 6.516716494677361027e+00
2554 2.656520000000000437e+01 7.760008754634236894e+00
2555 2.567799999999999727e+01 8.054960121564848308e+00
2556 2.792219999999999658e+01 8.581184400302792170e+00
2557 2.652419999999999689e+01 8.383335242730067804e+00
2558 2.586140000000000327e+01 6.248800240686207097e+00
2559 2.722199999999999775e+01 7.546039438009847444e+00
2560 2.667060000000000031e+01 6.753691681443563688e+00
2561 2.709459999999999624e+01 7.379077772188066042e+00
2562 2.704299999999999571e+01 6.890415598496217875e+00
2563 2.691639999999999944e+01 8.428403979876616603e+00
2564 2.467719999999999914e+01 8.890555745958740985e+00
2565 2.562939999999999685e+01 7.919210862705953424e+00
2566 2.621460000000000079e+01 8.605825192740088170e+00
2567 2.791799999999999926e+01 8.118824486340370683e+00
2568 2.523819999999999908e+01 8.989387037612742049e+00
2569 2.614699999999999847e+01 8.454824506753524815e+00
2570 2.592440000000000211e+01 8.357132372291346201e+00
2571 2.515459999999999852e+01 8.626724563123595146e+00
2572 2.211240000000000094e+01 8.951504430429558568e+00
2573 2.302479999999999905e+01 8.737667791350274271e+00
2574 2.352740000000000009e+01 7.876550506916082384e+00
2575 2.531219999999999715e+01 8.981357035103325615e+00
2576 2.618459999999999965e+01 8.806081224244980632e+00
2577 2.368700000000000117e+01 8.471925811762044844e+00
2578 2.513740000000000308e+01 9.221394656341306728e+00
2579 2.461179999999999879e+01 8.211433684320905257e+00
2580 2.541480000000000317e+01 8.721171909325029503e+00
2581 2.322739999999999938e+01 9.039717299119480742e+00
2582 2.476099999999999923e+01 8.705451069301346934e+00
2583 2.631259999999999621e+01 7.746848755978136047e+00
2584 2.574380000000000024e+01 8.863443585424345628e+00
2585 2.564699999999999847e+01 7.513867286557568193e+00
2586 2.562320000000000420e+01 7.264876166322451034e+00
2587 2.740679999999999694e+01 8.260196270791633211e+00
2588 2.597520000000000095e+01 8.683214121049877221e+00
2589 2.481119999999999948e+01 8.185447469259088393e+00
2590 2.463260000000000005e+01 9.338738898159643753e+00
2591 2.621419999999999817e+01 9.404898380737559904e+00
2592 2.493999999999999773e+01 9.536814969370013273e+00
2593 2.512360000000000326e+01 9.448543069066257516e+00
2594 2.467520000000000024e+01 8.599635645304980258e+00
2595 2.210880000000000223e+01 8.016552662585084477e+00
2596 2.295639999999999858e+01 8.413108170468271751e+00
2597 2.513260000000000360e+01 9.090107702772284526e+00
2598 2.381020000000000181e+01 7.676429500229908776e+00
2599 2.484519999999999840e+01 8.694744534027437410e+00
2600 2.621220000000000283e+01 8.075768537544892212e+00
2601 2.443740000000000379e+01 8.758788594777247027e+00
2602 2.536300000000000310e+01 8.685937720246444727e+00
2603 2.623380000000000223e+01 8.598523782138419946e+00
2604 2.417099999999999937e+01 8.565793352632317337e+00
2605 2.633460000000000178e+01 7.811508180114771882e+00
2606 2.551839999999999975e+01 8.325156438650267887e+00
2607 2.407140000000000057e+01 8.701952776704777293e+00
2608 2.581979999999999720e+01 8.577805003146201202e+00
2609 2.415799999999999770e+01 8.220947385794413975e+00
2610 2.331619999999999848e+01 8.536559913220312268e+00
2611 2.267160000000000153e+01 7.886435552770340252e+00
2612 2.476660000000000039e+01 9.011509026128752708e+00
2613 2.320120000000000005e+01 8.184383492481275724e+00
2614 2.401820000000000022e+01 8.768314448740987643e+00
2615 2.246279999999999788e+01 8.929170910672501904e+00
2616 2.269959999999999667e+01 8.797337759117811018e+00
2617 2.280780000000000030e+01 8.495003931252767870e+00
2618 2.298140000000000072e+01 7.356489851009108349e+00
2619 2.294320000000000093e+01 8.243653609413728489e+00
2620 2.328719999999999857e+01 9.384852038897577131e+00
2621 2.220599999999999952e+01 7.783777483972675881e+00
2622 2.247679999999999723e+01 7.946435253118218078e+00
2623 2.240960000000000107e+01 8.756786422426895200e+00
2624 2.129339999999999833e+01 7.493863172489874103e+00
2625 2.260780000000000101e+01 7.688654479946409381e+00
2626 2.391319999999999979e+01 8.370300440963871935e+00
2627 2.457440000000000424e+01 8.884948970478108166e+00
2628 2.365979999999999706e+01 7.585825605166520269e+00
2629 2.284639999999999915e+01 8.097885598599180668e+00
2630 2.133220000000000027e+01 7.880671389672328608e+00
2631 2.362439999999999785e+01 7.166455651715149422e+00
2632 2.453840000000000288e+01 7.673668559952273149e+00
2633 2.249980000000000047e+01 7.880081783331946532e+00
2634 2.435260000000000247e+01 7.680838165721238120e+00
2635 2.379939999999999856e+01 8.296633749178035089e+00
2636 2.369820000000000348e+01 8.370610431264854157e+00
2637 2.567540000000000333e+01 9.126786065642164658e+00
2638 2.531480000000000175e+01 8.411753046303724446e+00
2639 2.601079999999999970e+01 9.497146861663242845e+00
2640 2.494479999999999720e+01 8.063469374407022272e+00
2641 2.510140000000000171e+01 8.461248383542464779e+00
2642 2.436120000000000374e+01 8.466428523999949718e+00
2643 2.238980000000000103e+01 8.841535710044945873e+00
2644 2.343020000000000280e+01 8.774973496940035034e+00
2645 2.358279999999999887e+01 9.226303499885530002e+00
2646 2.292399999999999949e+01 7.904805267683701508e+00
2647 2.351039999999999708e+01 8.732966857145399331e+00
2648 2.622440000000000282e+01 8.281151835825738772e+00
2649 2.390960000000000107e+01 8.801790711440483861e+00
2650 2.468480000000000274e+01 8.887380718299400684e+00
2651 2.435279999999999845e+01 9.000691401886854237e+00
2652 2.310319999999999752e+01 9.515432666568557352e+00
2653 2.221879999999999811e+01 7.910829991347304357e+00
2654 2.280079999999999885e+01 8.217092470697892281e+00
2655 2.441920000000000002e+01 7.669255136713081455e+00
2656 2.427820000000000178e+01 8.073871519413719611e+00
2657 2.505099999999999838e+01 7.244010298170480588e+00
2658 2.680679999999999907e+01 7.903862769051596793e+00
2659 2.438260000000000360e+01 8.894717113433118882e+00
2660 2.310919999999999774e+01 8.941682013581113253e+00
2661 2.375440000000000040e+01 8.391638174278011064e+00
2662 2.426780000000000115e+01 8.349127601851584757e+00
2663 2.491919999999999646e+01 8.347045472021822121e+00
2664 2.407760000000000034e+01 9.245017281108781404e+00
2665 2.416420000000000101e+01 9.219047366837854085e+00
2666 2.397840000000000060e+01 8.289714864095145685e+00
2667 2.315840000000000032e+01 8.495725883525196309e+00
2668 2.438840000000000074e+01 7.791732339345338154e+00
2669 2.351979999999999649e+01 9.060880625634574415e+00
2670 2.220960000000000178e+01 7.982628352115611392e+00
2671 2.256800000000000139e+01 8.209061515179429946e+00
2672 2.250639999999999574e+01 8.760341607951140475e+00
2673 2.251780000000000115e+01 7.697316963202178286e+00
2674 2.438660000000000139e+01 8.861570513627929913e+00
2675 2.449159999999999826e+01 7.683068296455524582e+00
2676 2.448780000000000001e+01 7.371290109065033569e+00
2677 2.437620000000000076e+01 7.712219921138140144e+00
2678 2.579299999999999571e+01 6.893306979962519954e+00
2679 2.369900000000000162e+01 7.758494080683441929e+00
2680 2.383159999999999812e+01 8.390702266675894805e+00
2681 2.522479999999999833e+01 8.390913673253944438e+00
2682 2.294099999999999895e+01 7.274215003696274273e+00
2683 2.419239999999999924e+01 8.496761541199091994e+00
2684 2.601159999999999783e+01 7.842578885035202951e+00
2685 2.554139999999999944e+01 8.131257061980022627e+00
2686 2.260319999999999752e+01 7.636677457638236355e+00
2687 2.532560000000000144e+01 7.996889998493164065e+00
2688 2.434400000000000119e+01 8.750040708476731766e+00
2689 2.508960000000000079e+01 7.878929783162177181e+00
2690 2.209700000000000131e+01 7.452928262099399959e+00
2691 2.337140000000000128e+01 6.393791392280482988e+00
2692 2.277400000000000091e+01 6.654337376478592248e+00
2693 2.514120000000000132e+01 7.819205235316438518e+00
2694 2.313480000000000203e+01 7.793621245095247119e+00
2695 2.492720000000000269e+01 7.714332864998761252e+00
2696 2.543959999999999866e+01 7.350843149462516379e+00
2697 2.633059999999999690e+01 7.656995487004023992e+00
2698 2.574279999999999902e+01 7.299479989149912917e+00
2699 2.479060000000000130e+01 6.880015869749138702e+00
2700 2.575319999999999965e+01 7.222987439557126521e+00
2701 2.340840000000000032e+01 6.225459710575596439e+00
2702 2.711680000000000135e+01 7.059885752050099050e+00
2703 2.739519999999999911e+01 7.486090132505752059e+00
2704 2.538340000000000174e+01 7.364010318298039870e+00
2705 2.856500000000000483e+01 7.712616894413983459e+00
2706 2.877479999999999905e+01 7.141397523734411834e+00
2707 2.650459999999999994e+01 7.707796388592525361e+00
2708 2.678039999999999665e+01 8.448299547719647862e+00
2709 2.594919999999999760e+01 8.412218258699663664e+00
2710 2.523000000000000043e+01 7.572295467029796612e+00
2711 2.653320000000000078e+01 8.241592338377333959e+00
2712 2.351360000000000028e+01 7.925904756430018239e+00
2713 2.490020000000000167e+01 8.109215751970101138e+00
2714 2.259519999999999840e+01 7.641464756969046590e+00
2715 2.355539999999999878e+01 8.538803005574024496e+00
2716 2.617599999999999838e+01 7.769116927939751172e+00
2717 2.434679999999999822e+01 7.603310723099508728e+00
2718 2.406439999999999912e+01 7.333532052701479564e+00
2719 2.562339999999999662e+01 8.591619482262931484e+00
2720 2.613620000000000232e+01 8.127436965735261865e+00
2721 2.541239999999999810e+01 8.120503031709304764e+00
2722 2.445519999999999783e+01 6.966130262347955515e+00
2723 2.621280000000000499e+01 7.591856170397329073e+00
2724 2.542200000000000415e+01 8.164274826339445568e+00
2725 2.748360000000000269e+01 7.297574268755337989e+00
2726 2.526799999999999713e+01 8.022732980724212482e+00
2727 2.693999999999999773e+01 8.832312802431763643e+00
2728 2.664539999999999509e+01 8.710574022875874789e+00
2729 2.693680000000000518e+01 8.653227667870526219e+00
2730 2.536240000000000094e+01 8.371963022374142582e+00
2731 2.862860000000000582e+01 8.601256097105817844e+00
2732 2.885640000000000072e+01 8.165395674919862401e+00
2733 2.784619999999999962e+01 8.159131960692878494e+00
2734 3.047700000000000387e+01 7.835868482816694680e+00
2735 2.893240000000000123e+01 8.340134428652813625e+00
2736 3.061939999999999529e+01 7.915129657055528511e+00
2737 2.777359999999999829e+01 7.220339967619253230e+00
2738 2.878460000000000107e+01 8.217235401763781866e+00
2739 3.091639999999999944e+01 6.256218836325979638e+00
2740 3.017200000000000415e+01 8.148939646358904554e+00
2741 2.637420000000000186e+01 6.991252851385078237e+00
2742 2.477660000000000196e+01 7.019907609648433855e+00
2743 2.776600000000000179e+01 7.127064904994200312e+00
2744 2.851759999999999806e+01 6.732478590237030325e+00
2745 2.652079999999999771e+01 7.624449458944559055e+00
2746 2.460159999999999769e+01 7.417857920451159437e+00
2747 2.647759999999999536e+01 7.407846292141865518e+00
2748 2.589200000000000301e+01 7.084950246826013043e+00
2749 2.662859999999999872e+01 6.558523337459431168e+00
2750 2.685879999999999512e+01 6.937210692490173969e+00
2751 2.491960000000000264e+01 6.954932595503711568e+00
2752 2.485600000000000165e+01 6.181032619231190850e+00
2753 2.231739999999999924e+01 6.404923672300864901e+00
2754 2.441700000000000159e+01 7.398119155569204075e+00
2755 2.263940000000000197e+01 7.707250438904914347e+00
2756 2.284979999999999833e+01 7.214536355996828298e+00
2757 2.218820000000000192e+01 7.216593874675226061e+00
2758 2.302740000000000009e+01 8.170863996420450803e+00
2759 2.271780000000000044e+01 7.410146019613917723e+00
2760 2.147879999999999967e+01 8.350446653443155398e+00
2761 2.095599999999999952e+01 8.152332382821494861e+00
2762 2.268560000000000088e+01 7.884666382796419626e+00
2763 2.281200000000000117e+01 8.459236764625991611e+00
2764 2.381259999999999977e+01 8.995272005225855239e+00
2765 2.298580000000000112e+01 9.566183278194078099e+00
2766 2.334799999999999898e+01 7.482249282134349144e+00
2767 2.222400000000000020e+01 8.109340081658928057e+00
2768 2.371379999999999910e+01 7.246295171465209961e+00
2769 2.429179999999999851e+01 8.182222497096981684e+00
2770 2.380339999999999989e+01 8.764330242979207597e+00
2771 2.362439999999999785e+01 8.845628192954979596e+00
2772 2.317900000000000205e+01 8.699706969777775356e+00
2773 2.291099999999999781e+01 9.023705668958845294e+00
2774 2.264939999999999998e+01 8.244645615670815886e+00
2775 2.278900000000000148e+01 7.837653623374791323e+00
2776 2.248280000000000101e+01 7.587165496547441990e+00
2777 2.295319999999999894e+01 7.854522719554639210e+00
2778 2.286179999999999879e+01 7.420771336727739254e+00
2779 2.346359999999999957e+01 8.381927175059443513e+00
2780 2.103620000000000090e+01 8.707105091360732629e+00
2781 2.282660000000000267e+01 8.730432587678574663e+00
2782 2.327260000000000062e+01 8.391975393672218786e+00
2783 2.263240000000000052e+01 8.524678755706867506e+00
2784 2.093919999999999959e+01 8.062766742998336511e+00
2785 2.220339999999999847e+01 7.735316177636179624e+00
2786 2.250219999999999843e+01 8.298555924496744396e+00
2787 2.308059999999999690e+01 8.373517801258918425e+00
2788 2.391579999999999728e+01 8.909270755342436843e+00
2789 2.326060000000000016e+01 8.113444203789166309e+00
2790 2.570800000000000551e+01 8.815144831481783072e+00
2791 2.309919999999999973e+01 7.915546082993895283e+00
2792 2.612099999999999866e+01 8.439658002549627724e+00
2793 2.494579999999999842e+01 8.381806709296032665e+00
2794 2.475260000000000105e+01 8.182283253957907121e+00
2795 2.201920000000000144e+01 8.928523230187620285e+00
2796 2.565520000000000067e+01 9.219912226914093623e+00
2797 2.471100000000000207e+01 8.730338435593433033e+00
2798 2.597340000000000515e+01 9.498723175669454122e+00
2799 2.750140000000000029e+01 9.625805070122705587e+00
2800 2.761439999999999984e+01 8.834278472405088678e+00
2801 2.622760000000000247e+01 8.895924880977807092e+00
2802 2.739719999999999800e+01 9.061819457040622083e+00
2803 2.856639999999999802e+01 9.034419009986196514e+00
2804 2.639199999999999591e+01 9.131757478163773811e+00
2805 2.742880000000000251e+01 8.205746729701079545e+00
2806 2.957959999999999923e+01 8.643215395210278373e+00
2807 2.895620000000000260e+01 9.468806469244157142e+00
2808 2.988980000000000103e+01 8.708706789874142373e+00
2809 2.518500000000000227e+01 9.191551790639053365e+00
2810 2.585239999999999938e+01 8.960526143480638694e+00
2811 2.699139999999999873e+01 8.594103781546973408e+00
2812 2.797560000000000358e+01 8.120632387197440849e+00
2813 2.588020000000000209e+01 8.829364327741831886e+00
2814 2.757780000000000342e+01 9.102137363938208381e+00
2815 2.695620000000000260e+01 8.711257151066083892e+00
2816 2.712419999999999476e+01 8.602334657056767142e+00
2817 2.916939999999999600e+01 8.265598522067231002e+00
2818 2.917179999999999751e+01 8.574449899089735538e+00
2819 2.863179999999999836e+01 8.102383152628613416e+00
2820 2.598700000000000188e+01 8.119189136853506739e+00
2821 2.634939999999999571e+01 8.887097391612179820e+00
2822 2.511380000000000123e+01 8.317889926658081023e+00
2823 2.686779999999999902e+01 7.989425052655540149e+00
2824 2.561019999999999897e+01 7.211822196366185267e+00
2825 2.670739999999999981e+01 7.434396473689038665e+00
2826 2.466240000000000165e+01 7.265654737736991997e+00
2827 2.420339999999999847e+01 7.704294613266032599e+00
2828 2.475760000000000360e+01 6.959063038082066832e+00
2829 2.452740000000000009e+01 7.519888853433937648e+00
2830 2.516599999999999682e+01 7.912086566766062923e+00
2831 2.289339999999999975e+01 7.535378279024881110e+00
2832 2.565439999999999898e+01 6.934072434579840127e+00
2833 2.710180000000000433e+01 8.067027633025686484e+00
2834 2.588500000000000156e+01 7.532693754560846777e+00
2835 2.349219999999999686e+01 8.334974329414578165e+00
2836 2.591700000000000159e+01 8.386044183046021061e+00
2837 2.569779999999999376e+01 7.741264570598268335e+00
2838 2.666559999999999420e+01 7.669596873891090461e+00
2839 2.619200000000000017e+01 7.932850085561934605e+00
2840 2.556540000000000035e+01 7.660512403749504706e+00
2841 2.555339999999999989e+01 7.420852180713477964e+00
2842 2.572180000000000177e+01 6.899176324170878338e+00
2843 2.482359999999999900e+01 6.760848731335438622e+00
2844 2.541099999999999781e+01 7.073787358975388351e+00
2845 2.520059999999999789e+01 7.120274043040758727e+00
2846 2.728520000000000323e+01 6.780175887984027483e+00
2847 2.792820000000000391e+01 7.696920513556053223e+00
2848 2.659100000000000108e+01 7.073251037535710495e+00
2849 2.534979999999999833e+01 7.207985657033454174e+00
2850 2.263279999999999603e+01 7.033819738378285891e+00
2851 2.182159999999999656e+01 7.370406895687644955e+00
2852 2.224459999999999837e+01 7.324217001700590757e+00
2853 2.324060000000000059e+01 8.352732183423576373e+00
2854 2.378219999999999956e+01 8.704324747618278124e+00
2855 2.509060000000000201e+01 8.196779946295984942e+00
2856 2.362839999999999918e+01 7.887548509391242746e+00
2857 2.276699999999999946e+01 8.372461726398036319e+00
2858 2.204939999999999856e+01 7.925900496978244725e+00
2859 2.205219999999999914e+01 8.249521888691488058e+00
2860 2.366400000000000148e+01 9.003721306215558329e+00
2861 2.304619999999999891e+01 9.486586460471436055e+00
2862 2.378560000000000230e+01 7.673637737605287334e+00
2863 2.208940000000000126e+01 7.158617691146804241e+00
2864 2.413220000000000098e+01 8.875840748458704965e+00
2865 2.218400000000000105e+01 8.296691615336802883e+00
2866 2.448120000000000118e+01 8.968377326584780818e+00
2867 2.513220000000000098e+01 8.853044874617998161e+00
2868 2.468720000000000070e+01 8.765637963776509167e+00
2869 2.551159999999999783e+01 9.468492456985959649e+00
2870 2.240280000000000271e+01 9.399056443707527464e+00
2871 2.267859999999999943e+01 8.363421795413644944e+00
2872 2.590620000000000189e+01 9.472154434551834257e+00
2873 2.532560000000000144e+01 8.798861792754788524e+00
2874 2.440719999999999956e+01 8.612361578103881143e+00
2875 2.338879999999999981e+01 8.048991933900792262e+00
2876 2.331759999999999877e+01 9.199237170983254330e+00
2877 2.142520000000000024e+01 7.764495292805579929e+00
2878 2.304820000000000135e+01 8.623673590297812552e+00
2879 2.302000000000000313e+01 8.493307007285205046e+00
2880 2.457620000000000005e+01 9.119496838751576462e+00
2881 2.527060000000000173e+01 8.093927114077565932e+00
2882 2.381039999999999779e+01 8.003867378211610983e+00
2883 2.316560000000000130e+01 8.683139048063205578e+00
2884 2.351020000000000465e+01 7.966628940273293935e+00
2885 2.278760000000000119e+01 8.860954944474100259e+00
2886 2.207160000000000011e+01 8.424992489492201031e+00
2887 2.178859999999999886e+01 7.561856478934256387e+00
2888 2.033820000000000050e+01 6.743987991685632011e+00
2889 2.218120000000000047e+01 8.074346727259115397e+00
2890 2.311659999999999826e+01 7.490475416687514709e+00
2891 2.418400000000000105e+01 7.608018843299481304e+00
2892 2.063519999999999754e+01 9.204431999422887145e+00
2893 1.983659999999999712e+01 8.726975414655411711e+00
2894 2.040700000000000003e+01 7.862339524594443851e+00
2895 2.270540000000000092e+01 8.634459304901493937e+00
2896 2.008800000000000097e+01 7.468711187346850799e+00
2897 2.142119999999999891e+01 7.843373097845083741e+00
2898 2.040259999999999962e+01 7.833277866129861877e+00
2899 2.072899999999999920e+01 7.734282032612981084e+00
2900 2.213419999999999987e+01 8.712993636632589300e+00
2901 2.339240000000000208e+01 7.851120086204260495e+00
2902 2.198720000000000141e+01 7.652323565558372565e+00
2903 2.162259999999999849e+01 7.253080981762163759e+00
2904 2.121239999999999881e+01 8.001880122071309387e+00
2905 2.096879999999999811e+01 7.518435514919310059e+00
2906 1.960459999999999781e+01 6.641861875107008650e+00
2907 2.146600000000000108e+01 7.727897918580445058e+00
2908 2.076100000000000279e+01 6.391465127809116353e+00
2909 2.176979999999999649e+01 7.565972997044068116e+00
2910 2.335839999999999961e+01 7.723055942306776167e+00
2911 2.465119999999999933e+01 7.535486608839538469e+00
2912 2.482799999999999585e+01 7.575175361666552476e+00
2913 2.158439999999999870e+01 7.829633562817610581e+00
2914 2.022959999999999781e+01 7.662287609323993109e+00
2915 2.278320000000000078e+01 6.683115569253609500e+00
2916 2.222479999999999833e+01 6.838665065054729375e+00
2917 1.890280000000000271e+01 7.356829531258692434e+00
2918 2.041359999999999886e+01 6.555587537970948731e+00
2919 2.184779999999999944e+01 7.583884104599699860e+00
2920 2.113719999999999999e+01 7.718224238255842806e+00
2921 2.309920000000000329e+01 7.471424642730460697e+00
2922 2.045319999999999894e+01 8.813140232176040811e+00
2923 2.220859999999999701e+01 9.018326339626439037e+00
2924 2.193120000000000047e+01 8.741011485634828659e+00
2925 2.094139999999999802e+01 7.873823917767020397e+00
2926 2.081320000000000192e+01 9.159664877712504705e+00
2927 2.173859999999999815e+01 9.284795186109384701e+00
2928 2.245799999999999841e+01 9.359386061061911732e+00
2929 2.227120000000000033e+01 9.358833198214400184e+00
2930 2.386319999999999908e+01 8.275088327746114913e+00
2931 2.242239999999999966e+01 8.789073746874581872e+00
2932 2.172980000000000089e+01 9.085662518055574566e+00
2933 2.299699999999999989e+01 9.435014365648839885e+00
2934 2.236880000000000024e+01 9.680806021814506224e+00
2935 2.205740000000000123e+01 9.325301649169317031e+00
2936 2.313520000000000110e+01 9.587030782885804570e+00
2937 2.445479999999999876e+01 8.924232840530326172e+00
2938 2.363000000000000256e+01 9.111476600419933902e+00
2939 2.308639999999999759e+01 9.551604022780674441e+00
2940 2.324680000000000035e+01 8.702479625486059689e+00
2941 2.328519999999999968e+01 1.005303666122828687e+01
2942 2.314379999999999882e+01 9.680723747323852990e+00
2943 2.426559999999999917e+01 9.507147414866354396e+00
2944 2.512440000000000140e+01 9.165698160424005536e+00
2945 2.398780000000000001e+01 9.659580804155011080e+00
2946 2.625159999999999627e+01 9.481273963344797551e+00
2947 2.707079999999999842e+01 1.098010871130153987e+01
2948 2.708940000000000126e+01 9.861781370928884627e+00
2949 2.764979999999999905e+01 9.469565018098773379e+00
2950 2.532039999999999935e+01 9.657613471660583926e+00
2951 2.410300000000000153e+01 9.488925776925436040e+00
2952 2.495840000000000103e+01 1.018453597411290801e+01
2953 2.387220000000000297e+01 1.079746427046646851e+01
2954 2.522479999999999833e+01 1.058690986983453897e+01
2955 2.465180000000000149e+01 1.049642569792212754e+01
2956 2.545299999999999585e+01 9.566628179248944264e+00
2957 2.487319999999999709e+01 1.026735340932608409e+01
2958 2.434519999999999840e+01 9.878878452132104471e+00
2959 2.598740000000000094e+01 9.711012386358078174e+00
2960 2.291280000000000072e+01 9.389519133161186915e+00
2961 2.508279999999999887e+01 1.003616277428779036e+01
2962 2.623559999999999803e+01 9.740812781693321654e+00
2963 2.536059999999999803e+01 9.148872186668693729e+00
2964 2.707119999999999749e+01 1.028993810438138823e+01
2965 2.592339999999999733e+01 1.044348491108212151e+01
2966 2.502980000000000160e+01 9.310100800313602321e+00
2967 2.506439999999999912e+01 9.636713135089161497e+00
2968 2.634880000000000067e+01 1.077016486559049824e+01
2969 2.609700000000000131e+01 1.102211047304462532e+01
2970 2.720019999999999527e+01 1.127218886782864260e+01
2971 2.668299999999999983e+01 1.166281885994976619e+01
2972 2.838680000000000092e+01 1.127427093305815475e+01
2973 2.948559999999999803e+01 1.168550372932207004e+01
2974 2.621580000000000155e+01 1.117124118583069503e+01
2975 2.844360000000000355e+01 1.107322083803985180e+01
2976 2.679239999999999711e+01 1.031970531207165642e+01
2977 2.553259999999999863e+01 1.026457408215265410e+01
2978 2.708260000000000289e+01 1.032088613482388872e+01
2979 2.587320000000000420e+01 1.044684379284001707e+01
2980 2.434819999999999851e+01 1.115155225213064050e+01
2981 2.369760000000000133e+01 1.034768997834782489e+01
2982 2.572920000000000229e+01 1.049351336169159232e+01
2983 2.627479999999999905e+01 1.080573544151438092e+01
2984 2.558919999999999817e+01 1.062763358946854098e+01
2985 2.792739999999999867e+01 1.154449721590334121e+01
2986 2.755019999999999669e+01 1.126974832868950749e+01
2987 2.755199999999999960e+01 1.164386366117363991e+01
2988 2.845980000000000132e+01 1.122363718016579348e+01
2989 2.788560000000000016e+01 1.098809177464404030e+01
2990 2.485620000000000118e+01 1.065737386939202658e+01
2991 2.696360000000000312e+01 1.036194452639078811e+01
2992 2.429379999999999740e+01 1.036750822676307315e+01
2993 2.674120000000000275e+01 1.147880368470512558e+01
2994 2.309339999999999904e+01 9.843019693569651452e+00
2995 2.639680000000000248e+01 1.088447833348020488e+01
2996 2.943680000000000518e+01 9.731290563537809746e+00
2997 2.503260000000000218e+01 1.010779498248752617e+01
2998 2.650000000000000000e+01 1.038956315924784057e+01
2999 2.603400000000000247e+01 1.015810885155302756e+01
3000 2.605480000000000018e+01 1.007269627617153951e+01
3001 2.703240000000000265e+01 1.058998604569430135e+01
3002 2.589900000000000091e+01 9.676415199855780358e+00
3003 2.713539999999999708e+01 9.384642265318374754e+00
3004 2.749479999999999791e+01 9.055669134415191834e+00
3005 2.632260000000000133e+01 1.003232498117958649e+01
3006 2.566580000000000084e+01 9.780675303474703597e+00
3007 2.454420000000000002e+01 9.186304986881287604e+00
3008 2.492040000000000077e+01 8.889204876028001578e+00
3009 2.301980000000000004e+01 8.644842390234769525e+00
3010 2.093020000000000280e+01 8.616866578519132958e+00
3011 2.318059999999999832e+01 9.134957390595753068e+00
3012 2.210839999999999961e+01 1.013623870516080672e+01
3013 2.334919999999999618e+01 1.010014812327027123e+01
3014 2.112920000000000442e+01 1.059522383869260231e+01
3015 2.345759999999999934e+01 1.154467217585670546e+01
3016 2.082799999999999940e+01 1.015669473401657363e+01
3017 2.229379999999999740e+01 1.012075221473186559e+01
3018 2.378640000000000043e+01 9.871785474168287777e+00
3019 2.700580000000000069e+01 1.016946928959422181e+01
3020 2.485799999999999699e+01 9.215728385754431429e+00
3021 2.278140000000000143e+01 9.452382263112300009e+00
3022 2.275439999999999685e+01 1.028158157716992349e+01
3023 2.437359999999999971e+01 8.791681161643658982e+00
3024 2.445280000000000342e+01 8.603888625034612048e+00
3025 2.482379999999999853e+01 1.041338164248290532e+01
3026 2.479940000000000211e+01 8.340422534140580879e+00
3027 2.425979999999999848e+01 8.802545029251483300e+00
3028 2.613999999999999702e+01 9.565208664739101252e+00
3029 2.464059999999999917e+01 9.544916697803078165e+00
3030 2.429860000000000042e+01 8.744054037344461960e+00
3031 2.471700000000000230e+01 7.537324092806411358e+00
3032 2.430020000000000024e+01 7.918809159968436262e+00
3033 2.500000000000000000e+01 8.770458747408826028e+00
3034 2.552439999999999998e+01 9.015746476471040438e+00
3035 2.525399999999999778e+01 9.785784305818310713e+00
3036 2.375280000000000058e+01 8.908706529682072883e+00
3037 2.902499999999999858e+01 9.313054102709807935e+00
3038 2.696119999999999806e+01 1.060922949285196637e+01
3039 2.422660000000000124e+01 1.017878881439240857e+01
3040 2.417439999999999856e+01 8.968432882505169346e+00
3041 2.619339999999999691e+01 9.768615011760877209e+00
3042 2.161280000000000001e+01 1.030173012032444824e+01
3043 2.446140000000000114e+01 1.031373238590181884e+01
3044 2.350359999999999872e+01 9.995114148822912270e+00
3045 2.419399999999999906e+01 1.079631837248235193e+01
3046 2.191359999999999886e+01 1.042667332028772975e+01
3047 2.302479999999999905e+01 1.014790917342089749e+01
3048 2.552260000000000062e+01 1.000237636404469654e+01
3049 2.504479999999999862e+01 1.029656914666239587e+01
3050 2.702839999999999776e+01 1.112157689035147534e+01
3051 2.479820000000000135e+01 9.914195331543552925e+00
3052 2.501379999999999981e+01 9.943121696529717113e+00
3053 2.637999999999999545e+01 1.065484703972797398e+01
3054 2.543500000000000227e+01 1.053413850298162835e+01
3055 2.414540000000000219e+01 1.044560307727610393e+01
3056 2.657580000000000453e+01 9.839057399568314821e+00
3057 2.439539999999999864e+01 1.046225115584595322e+01
3058 2.446219999999999928e+01 1.049073140405377025e+01
3059 2.415960000000000107e+01 1.017526685487903926e+01
3060 2.451340000000000074e+01 1.064019692524532168e+01
3061 2.566379999999999839e+01 1.107147064991819185e+01
3062 2.564059999999999917e+01 1.015882205612442135e+01
3063 2.450240000000000151e+01 1.001614591187648351e+01
3064 2.622960000000000491e+01 9.877384603628634352e+00
3065 2.417459999999999809e+01 9.410525530914837233e+00
3066 2.513000000000000256e+01 1.002582174587200647e+01
3067 2.451320000000000121e+01 8.848405878574965300e+00
3068 2.455679999999999907e+01 9.218627444039595886e+00
3069 2.372640000000000171e+01 8.305430448086362105e+00
3070 2.452120000000000033e+01 9.051130401889036392e+00
3071 2.418020000000000280e+01 9.276096072809940196e+00
3072 2.436120000000000019e+01 8.504276225052899818e+00
3073 2.405279999999999774e+01 8.894737182851441659e+00
3074 2.445560000000000045e+01 8.842971620897579044e+00
3075 2.468079999999999785e+01 9.226361395046261293e+00
3076 2.482440000000000069e+01 8.959053193725328157e+00
3077 2.539979999999999905e+01 8.512402934072140326e+00
3078 2.438960000000000150e+01 8.047941772155164486e+00
3079 2.491920000000000002e+01 9.151486412162778805e+00
3080 2.432160000000000011e+01 8.660376165502279733e+00
3081 2.585080000000000311e+01 9.765547261264982737e+00
3082 2.820779999999999887e+01 1.018973146417509845e+01
3083 2.457979999999999876e+01 9.927316227057540132e+00
3084 2.806720000000000326e+01 9.009810037509115688e+00
3085 2.688279999999999603e+01 8.311881045347075059e+00
3086 2.481479999999999819e+01 8.812535723161635914e+00
3087 2.741979999999999862e+01 8.098656814064911558e+00
3088 2.616580000000000084e+01 7.752941988174553600e+00
3089 2.688799999999999812e+01 7.913599499595617814e+00
3090 2.563579999999999970e+01 8.364571546229967680e+00
3091 2.409379999999999811e+01 8.781296739775964255e+00
3092 2.476079999999999970e+01 8.176913737590728815e+00
3093 2.699419999999999931e+01 7.694866519440085817e+00
3094 2.547040000000000148e+01 8.218378378244700855e+00
3095 2.492340000000000089e+01 7.344798069926770090e+00
3096 2.357300000000000040e+01 7.070550264300508481e+00
3097 2.408879999999999910e+01 6.731586620700947599e+00
3098 2.458239999999999981e+01 7.786268588226326948e+00
3099 2.639880000000000138e+01 6.737681134633784374e+00
3100 2.411780000000000257e+01 7.667950888731616566e+00
3101 2.384880000000000067e+01 8.470186498064844471e+00
3102 2.476020000000000110e+01 8.972908431049544831e+00
3103 2.419819999999999993e+01 9.134365008691078813e+00
3104 2.362259999999999849e+01 7.951263867335808477e+00
3105 2.661820000000000164e+01 8.311712821795516959e+00
3106 2.513340000000000174e+01 9.043289660737400482e+00
3107 2.733780000000000499e+01 9.789403901770526772e+00
3108 2.484639999999999915e+01 9.098244444287040267e+00
3109 2.464020000000000010e+01 8.805563870190256992e+00
3110 2.413260000000000005e+01 9.162674904633473005e+00
3111 2.481080000000000041e+01 7.834642426556555961e+00
3112 2.557119999999999749e+01 8.253342064400335687e+00
3113 2.440879999999999939e+01 8.479646018083537129e+00
3114 2.612559999999999860e+01 9.513197416641789417e+00
3115 2.664179999999999993e+01 9.016581061133981834e+00
3116 2.642900000000000205e+01 8.674058777757965188e+00
3117 2.800720000000000098e+01 9.103762691986208466e+00
3118 2.709779999999999944e+01 8.665091655141333504e+00
3119 2.634039999999999893e+01 8.962701599852579193e+00
3120 2.573460000000000036e+01 8.887390269814867239e+00
3121 2.735879999999999512e+01 8.943642458864283995e+00
3122 2.664560000000000173e+01 7.379612020153904162e+00
3123 2.569320000000000093e+01 7.215009230208926816e+00
3124 2.333180000000000121e+01 7.711359856212132158e+00
3125 2.528900000000000148e+01 8.104410734902321778e+00
3126 2.389639999999999986e+01 8.478585601856007514e+00
3127 2.637119999999999820e+01 8.499349139316491275e+00
3128 2.512719999999999843e+01 8.211631873872574872e+00
3129 2.488940000000000197e+01 8.665435174761853432e+00
3130 2.750699999999999434e+01 8.998973928176479120e+00
3131 2.454299999999999926e+01 8.593156686573333758e+00
3132 2.537300000000000111e+01 8.281917888991655374e+00
3133 2.374879999999999924e+01 8.083432752983103597e+00
3134 2.484700000000000131e+01 9.723748318421243653e+00
3135 2.386439999999999984e+01 8.543195938757344621e+00
3136 2.437519999999999953e+01 8.477118686912433532e+00
3137 2.495799999999999841e+01 8.266966181133197367e+00
3138 2.461280000000000001e+01 8.612210970012288413e+00
3139 2.590660000000000451e+01 8.928448405406170352e+00
3140 2.544139999999999802e+01 8.148627273841896113e+00
3141 2.576559999999999917e+01 7.802420366014638731e+00
3142 2.381940000000000168e+01 8.730193393505095045e+00
3143 2.431460000000000221e+01 8.034153085920133108e+00
3144 2.935199999999999676e+01 7.998223687794683734e+00
3145 2.659460000000000335e+01 7.721919391446661507e+00
3146 2.653179999999999694e+01 8.677673238374444153e+00
3147 2.702459999999999951e+01 8.998968201299522462e+00
3148 2.369919999999999760e+01 9.662654026301469301e+00
3149 2.574540000000000006e+01 1.014096408671285943e+01
3150 2.629899999999999949e+01 9.351916543682369465e+00
3151 2.314859999999999829e+01 9.590755943511439341e+00
3152 2.381060000000000088e+01 9.416767932151666187e+00
3153 2.485900000000000176e+01 8.937617387201131081e+00
3154 2.465919999999999845e+01 7.825281860227142339e+00
3155 2.609519999999999840e+01 8.417982686606094944e+00
3156 2.639080000000000226e+01 8.360700269235826099e+00
3157 2.393419999999999703e+01 8.909314938422594921e+00
3158 2.543400000000000105e+01 7.219133355188834145e+00
3159 2.341319999999999979e+01 8.158220518716074565e+00
3160 2.315259999999999962e+01 7.377618881997091371e+00
3161 2.565899999999999892e+01 6.090162217872361339e+00
3162 2.614720000000000510e+01 6.218155568333748384e+00
3163 2.534379999999999811e+01 6.335549462517042762e+00
3164 2.499580000000000268e+01 6.198880417623813699e+00
3165 2.577100000000000435e+01 6.296037668248181340e+00
3166 2.445960000000000178e+01 7.612777315014541912e+00
3167 2.604719999999999658e+01 8.202331636309274643e+00
3168 2.474940000000000140e+01 7.856764018856617682e+00
3169 2.508380000000000365e+01 8.081409319666960300e+00
3170 2.517500000000000071e+01 7.589704674096350523e+00
3171 2.269719999999999871e+01 7.237023246611826721e+00
3172 2.303800000000000026e+01 8.004884848640859474e+00
3173 2.430659999999999599e+01 7.800939459321549307e+00
3174 2.312800000000000011e+01 7.785360271689422795e+00
3175 2.396260000000000190e+01 7.090969121918385021e+00
3176 2.364639999999999986e+01 8.030314382886885483e+00
3177 2.314739999999999753e+01 8.001205967102707817e+00
3178 2.396019999999999683e+01 7.685463891789487079e+00
3179 2.437379999999999924e+01 8.094532645681281835e+00
3180 2.299000000000000199e+01 7.495160673394534179e+00
3181 2.295759999999999934e+01 8.484433919125070389e+00
3182 2.518840000000000146e+01 8.913726428828741888e+00
3183 2.396879999999999811e+01 9.083101361979837307e+00
3184 2.351740000000000208e+01 8.338795090898923235e+00
3185 2.329459999999999908e+01 8.327942490675592779e+00
3186 2.174139999999999873e+01 9.386443674150502403e+00
3187 2.043299999999999983e+01 8.547088243372709115e+00
3188 1.939839999999999876e+01 8.030987563681067698e+00
3189 2.067500000000000071e+01 7.532680898591151752e+00
3190 2.011340000000000217e+01 7.871739998755040268e+00
3191 2.281619999999999848e+01 8.649285137628426767e+00
3192 2.228580000000000183e+01 8.747369791657375160e+00
3193 2.097080000000000055e+01 9.866347893318986095e+00
3194 2.403099999999999881e+01 9.411843738609347199e+00
3195 2.444519999999999982e+01 9.206096829384316393e+00
3196 2.376559999999999917e+01 8.340731510365262835e+00
3197 2.374440000000000239e+01 8.138411538377742005e+00
3198 2.431639999999999802e+01 7.743903086170434769e+00
3199 2.326419999999999888e+01 8.237308858601817718e+00
3200 2.393400000000000105e+01 7.770608856453912416e+00
3201 2.296180000000000021e+01 7.307350909324116017e+00
3202 2.310060000000000002e+01 8.624756393545268907e+00
3203 2.439059999999999917e+01 8.151193093529315092e+00
3204 2.152120000000000033e+01 8.917830186317745600e+00
3205 2.553280000000000172e+01 8.835918905920312483e+00
3206 2.255160000000000053e+01 8.535374389445372856e+00
3207 2.355239999999999867e+01 8.138464482198100924e+00
3208 2.369539999999999935e+01 8.428483235315828992e+00
3209 2.221159999999999712e+01 7.682281341372495298e+00
3210 2.445500000000000185e+01 8.624272194220214516e+00
3211 2.524839999999999662e+01 8.986569279096444873e+00
3212 2.285200000000000031e+01 8.560204203171789317e+00
3213 2.332239999999999824e+01 7.387429223214255991e+00
3214 2.532099999999999795e+01 7.414686232066734384e+00
3215 2.485960000000000036e+01 7.748772029683155260e+00
3216 2.694460000000000122e+01 7.944466363954219901e+00
3217 2.663919999999999888e+01 7.538549814917987035e+00
3218 2.679460000000000264e+01 7.393520734264562577e+00
3219 2.456939999999999813e+01 8.014277377780230083e+00
3220 2.515419999999999945e+01 7.150710864802183764e+00
3221 2.435919999999999774e+01 7.214894834437989068e+00
3222 2.433239999999999981e+01 8.250203399189622644e+00
3223 2.366779999999999973e+01 7.657007015276921180e+00
3224 2.262059999999999960e+01 7.255786422435543948e+00
3225 2.322420000000000329e+01 6.648217110774887750e+00
3226 2.529879999999999995e+01 6.961984541206623689e+00
3227 2.439939999999999642e+01 6.812760160757163952e+00
3228 2.406240000000000379e+01 6.366672717204804322e+00
3229 2.246260000000000190e+01 6.307904917482506590e+00
3230 2.052520000000000167e+01 6.829970022774624283e+00
3231 2.183699999999999974e+01 7.781363767361090922e+00
3232 2.166979999999999862e+01 8.100941018918726755e+00
3233 2.178800000000000026e+01 7.577149300363559270e+00
3234 2.297500000000000142e+01 7.107229080309709346e+00
3235 2.476100000000000279e+01 6.968568105428833093e+00
3236 2.194220000000000326e+01 7.168006866068141747e+00
3237 2.421560000000000201e+01 6.904350840448362447e+00
3238 2.539379999999999882e+01 6.965799982198742413e+00
3239 2.384599999999999653e+01 6.863525432312463259e+00
3240 2.544259999999999877e+01 6.031674584060382927e+00
3241 2.499900000000000233e+01 7.005843224052333618e+00
3242 2.285420000000000229e+01 6.952193192942784705e+00
3243 2.279860000000000042e+01 7.477822643523983182e+00
3244 2.464699999999999847e+01 8.012231589264004583e+00
3245 2.393960000000000221e+01 6.811442029996290337e+00
3246 2.513959999999999440e+01 6.676202816571706222e+00
3247 2.563740000000000308e+01 7.523565514302377188e+00
3248 2.658720000000000283e+01 7.143663717729159757e+00
3249 2.582899999999999707e+01 7.087774742470305256e+00
3250 2.092780000000000129e+01 6.902993961463387507e+00
3251 2.368700000000000117e+01 6.256514428977207665e+00
3252 2.144120000000000203e+01 7.210520704637079170e+00
3253 2.273920000000000030e+01 6.977371323929951075e+00
3254 2.475779999999999959e+01 7.247054614945300344e+00
3255 2.416839999999999833e+01 7.404381084736251672e+00
3256 2.442939999999999756e+01 7.455138140101763788e+00
3257 2.351259999999999906e+01 7.831713818060513255e+00
3258 2.372780000000000200e+01 7.784004508734562400e+00
3259 2.201060000000000016e+01 8.464915336138925994e+00
3260 2.371260000000000190e+01 7.782587228422176651e+00
3261 2.405239999999999867e+01 7.477081776201194074e+00
3262 2.355640000000000001e+01 8.447607995639948797e+00
3263 2.185020000000000095e+01 7.267946688852360282e+00
3264 2.388560000000000016e+01 8.212697654729534946e+00
3265 2.137119999999999820e+01 7.723792971850035549e+00
3266 2.209959999999999880e+01 8.205324269521589997e+00
3267 2.258980000000000032e+01 7.852541700112135814e+00
3268 2.450439999999999685e+01 8.273638907276529508e+00
3269 2.263140000000000285e+01 8.080579120830387652e+00
3270 2.227019999999999911e+01 8.990414848715266416e+00
3271 2.248539999999999850e+01 8.523397893328692021e+00
3272 2.345919999999999916e+01 7.850475793988540119e+00
3273 2.280239999999999867e+01 8.292775359793607137e+00
3274 2.504799999999999827e+01 8.575630397819159256e+00
3275 2.028240000000000265e+01 8.271145611582472412e+00
3276 2.288399999999999679e+01 8.834907777673743468e+00
3277 2.179080000000000084e+01 8.631233007629905529e+00
3278 2.431600000000000250e+01 8.956592110842159116e+00
3279 2.539780000000000015e+01 9.286227278717658962e+00
3280 2.454320000000000235e+01 8.749609007950011730e+00
3281 2.423039999999999949e+01 8.438837496243186465e+00
3282 2.571980000000000288e+01 8.338007864712048800e+00
3283 2.440899999999999892e+01 9.840418117133030051e+00
3284 2.446240000000000236e+01 1.033089784520203303e+01
3285 2.374980000000000047e+01 9.448997713620212124e+00
3286 2.376060000000000016e+01 9.224777263869301080e+00
3287 2.025099999999999767e+01 8.961958826060291372e+00
3288 2.224140000000000228e+01 8.182434129768475728e+00
3289 2.304919999999999902e+01 9.071847156560785663e+00
3290 2.188020000000000209e+01 7.841024195345912773e+00
3291 2.236179999999999879e+01 8.797595864325661097e+00
3292 2.305659999999999954e+01 8.879297907379839927e+00
3293 2.201840000000000330e+01 8.996113821423113777e+00
3294 2.434499999999999886e+01 8.266802598344778374e+00
3295 2.476999999999999957e+01 7.886182412295570821e+00
3296 2.326800000000000068e+01 8.009364584035365553e+00
3297 2.303779999999999717e+01 7.698883775717099809e+00
3298 2.542840000000000344e+01 7.670321070724484436e+00
3299 2.431340000000000146e+01 8.774671570378004049e+00
3300 2.327060000000000173e+01 8.499709889637411919e+00
3301 2.610640000000000072e+01 8.604474875784109855e+00
3302 2.605660000000000309e+01 7.683248951322609877e+00
3303 2.539900000000000091e+01 7.223002018551565762e+00
3304 2.464320000000000022e+01 5.970721098158914053e+00
3305 2.377940000000000254e+01 6.401691005351633379e+00
3306 2.398039999999999949e+01 7.355403187317469005e+00
3307 2.418080000000000140e+01 8.293760225133107511e+00
3308 2.154579999999999629e+01 8.291219309124560510e+00
3309 2.289020000000000010e+01 8.516767684515057724e+00
3310 2.375479999999999947e+01 7.764884088767840531e+00
3311 2.484060000000000201e+01 8.577234223687726811e+00
3312 2.311960000000000193e+01 7.216380126351438662e+00
3313 2.126100000000000279e+01 8.136316601509555824e+00
3314 2.289420000000000144e+01 8.302890149339566150e+00
3315 2.102439999999999642e+01 8.187687446892438103e+00
3316 2.031939999999999813e+01 8.904577400865242964e+00
3317 1.782119999999999749e+01 8.896293175924451901e+00
3318 1.650900000000000034e+01 7.459748199503787980e+00
3319 1.851800000000000068e+01 8.262057133668344377e+00
3320 1.892419999999999902e+01 8.836934271114614603e+00
3321 2.258999999999999986e+01 9.265439387314561515e+00
3322 2.182180000000000319e+01 8.956203041021344902e+00
3323 2.267160000000000153e+01 9.072623984713573009e+00
3324 2.448380000000000223e+01 1.047331762298842861e+01
3325 2.511540000000000106e+01 1.068763390690381065e+01
3326 2.405400000000000205e+01 9.647164727524870642e+00
3327 2.429440000000000310e+01 9.916647032540787166e+00
3328 2.273660000000000281e+01 9.799442325357093253e+00
3329 2.299000000000000199e+01 1.015991537366330455e+01
3330 2.170179999999999865e+01 7.728276135853323403e+00
3331 2.111420000000000030e+01 1.005355191521881864e+01
3332 2.279639999999999844e+01 9.990970053403222195e+00
3333 2.367620000000000147e+01 9.841967849571549465e+00
3334 2.215899999999999892e+01 9.663090578070766767e+00
3335 2.244399999999999906e+01 9.952569167807876482e+00
3336 2.286059999999999803e+01 9.667246013627664780e+00
3337 2.250099999999999767e+01 8.669161006694938720e+00
3338 2.275000000000000000e+01 8.482735007059927668e+00
3339 2.255040000000000333e+01 8.622117450371456826e+00
3340 2.501139999999999830e+01 9.074290330819263062e+00
3341 2.378179999999999694e+01 8.335359401489535358e+00
3342 2.466300000000000381e+01 9.146510565237434776e+00
3343 2.471139999999999759e+01 8.722320359170486981e+00
3344 2.396260000000000190e+01 8.306324508950995167e+00
3345 2.381719999999999615e+01 8.209282577180541551e+00
3346 2.408340000000000103e+01 7.431946913696302559e+00
3347 2.190759999999999863e+01 7.798797407805897031e+00
3348 2.356820000000000093e+01 8.418834477052033805e+00
3349 2.463040000000000163e+01 8.071841666435236817e+00
3350 2.200560000000000116e+01 8.083558452067999056e+00
3351 2.199399999999999977e+01 8.500221714755445745e+00
3352 2.112559999999999860e+01 8.931189670363069766e+00
3353 2.145280000000000342e+01 8.769669245302242899e+00
3354 2.013820000000000121e+01 9.233951584884987795e+00
3355 1.812620000000000076e+01 8.158732486851128840e+00
3356 2.043199999999999861e+01 8.808822591016349790e+00
3357 2.077100000000000080e+01 8.783704061499339133e+00
3358 2.291560000000000130e+01 8.623185590488006369e+00
3359 2.102199999999999847e+01 8.334911805172266597e+00
3360 2.160180000000000433e+01 8.340845565768496783e+00
3361 2.171600000000000108e+01 8.957669308475280090e+00
3362 2.142259999999999920e+01 8.635702054147076367e+00
3363 2.466799999999999926e+01 8.579163796081759941e+00
3364 2.181759999999999877e+01 9.159685883697104458e+00
3365 2.232019999999999982e+01 9.365798551752007484e+00
3366 2.221999999999999886e+01 9.258146691428041919e+00
3367 2.020860000000000056e+01 8.836992721961468789e+00
3368 1.971700000000000230e+01 8.438058530254457068e+00
3369 2.035820000000000007e+01 8.362008722310687148e+00
3370 2.262640000000000029e+01 8.665746114905513053e+00
3371 2.079440000000000310e+01 7.936010234872432179e+00
3372 2.231220000000000070e+01 8.493251492332015928e+00
3373 2.290740000000000265e+01 7.376302518742028802e+00
3374 2.406859999999999999e+01 7.867036573450005399e+00
3375 2.141760000000000019e+01 7.815161913101991153e+00
3376 2.113499999999999801e+01 7.958257522850087362e+00
3377 2.114599999999999724e+01 8.904291697827511953e+00
3378 2.510119999999999862e+01 7.652742558847775101e+00
3379 2.297119999999999962e+01 8.190659828853839031e+00
3380 2.088399999999999679e+01 8.598446934185265178e+00
3381 2.125339999999999918e+01 7.966971839287495527e+00
3382 2.045860000000000056e+01 7.698477172012657910e+00
3383 2.179540000000000077e+01 7.583147165128735878e+00
3384 2.282799999999999585e+01 7.298070643670147462e+00
3385 2.344539999999999935e+01 6.975666853283634339e+00
3386 2.428980000000000317e+01 7.559838809921808789e+00
3387 2.400980000000000203e+01 7.664810220220719117e+00
3388 2.399080000000000013e+01 8.081656010496859111e+00
3389 2.266159999999999997e+01 7.605750574926843477e+00
3390 2.414700000000000202e+01 7.741270397034327289e+00
3391 2.501260000000000261e+01 7.931311173318064789e+00
3392 2.417219999999999658e+01 8.523392312454003417e+00
3393 2.440280000000000271e+01 8.635596824308091612e+00
3394 2.252720000000000056e+01 9.224557005732037851e+00
3395 2.604080000000000084e+01 8.872778673673765937e+00
3396 2.566659999999999897e+01 1.082696997908463565e+01
3397 2.772240000000000038e+01 9.557868359001393088e+00
3398 2.611220000000000141e+01 1.029356499333442976e+01
3399 2.499879999999999924e+01 9.943784951013372009e+00
3400 2.686379999999999768e+01 9.941759471642834356e+00
3401 2.781939999999999458e+01 1.052999466134717466e+01
3402 2.921079999999999899e+01 1.087129258699258649e+01
3403 2.733040000000000447e+01 1.103247641683407387e+01
3404 2.630080000000000240e+01 1.170719136736049037e+01
3405 2.578039999999999665e+01 1.089580909010432208e+01
3406 2.457699999999999818e+01 1.030767427114380652e+01
3407 2.578460000000000107e+01 9.915180759219671458e+00
3408 2.593099999999999383e+01 1.023804645037323269e+01
3409 2.536560000000000059e+01 1.023465642452153723e+01
3410 2.626660000000000039e+01 1.004907836808928323e+01
3411 2.641179999999999950e+01 9.733682453830102332e+00
3412 2.581359999999999744e+01 9.706063649492515211e+00
3413 2.549640000000000128e+01 1.038142290671177648e+01
3414 2.569160000000000110e+01 1.011230481186163743e+01
3415 2.520520000000000138e+01 9.818921253987118902e+00
3416 2.602439999999999642e+01 9.202407548462520737e+00
3417 2.641940000000000310e+01 9.723627107617815568e+00
3418 2.387299999999999756e+01 1.008939002318772360e+01
3419 2.693640000000000256e+01 1.041338451263564835e+01
3420 2.587300000000000111e+01 1.002415226939415582e+01
3421 2.617360000000000042e+01 9.951671998614100900e+00
3422 2.542559999999999931e+01 9.918619273265811387e+00
3423 2.450899999999999679e+01 9.833219912114241623e+00
3424 2.462760000000000105e+01 1.006915350007139409e+01
3425 2.436240000000000094e+01 1.013430755641449821e+01
3426 2.272879999999999967e+01 9.054944268851132350e+00
3427 2.708500000000000085e+01 1.028399223648092686e+01
3428 2.603279999999999816e+01 1.031106923417741328e+01
3429 2.569239999999999924e+01 1.063136375673412637e+01
3430 2.729779999999999518e+01 1.116886021185689160e+01
3431 2.617219999999999658e+01 9.582790042153693122e+00
3432 2.463499999999999801e+01 9.071681277470013072e+00
3433 2.669440000000000168e+01 9.838113935506134666e+00
3434 2.497919999999999874e+01 9.597538540271667529e+00
3435 2.540339999999999776e+01 9.792661601832261198e+00
3436 2.667520000000000024e+01 9.968588904754772884e+00
3437 2.652920000000000300e+01 9.693460745884310725e+00
3438 2.674199999999999733e+01 8.551935336518861064e+00
3439 2.861080000000000112e+01 9.116372196877440715e+00
3440 2.525919999999999987e+01 9.071632013700730468e+00
3441 2.607079999999999842e+01 9.282972025811560002e+00
3442 2.627599999999999980e+01 9.651419907972091039e+00
3443 2.621719999999999828e+01 8.502755216516584724e+00
3444 2.587900000000000134e+01 9.398835046961938389e+00
3445 2.649359999999999715e+01 9.329511784010993125e+00
3446 2.539819999999999922e+01 1.027418009341864646e+01
3447 2.652720000000000056e+01 9.436575198237971307e+00
3448 2.590279999999999561e+01 9.612033285002711480e+00
3449 2.744840000000000302e+01 9.090393855493831055e+00
3450 2.756359999999999744e+01 8.261320318689984177e+00
3451 2.640119999999999933e+01 8.230259137597064623e+00
3452 2.663160000000000238e+01 8.179021607013885031e+00
3453 2.322259999999999991e+01 8.192549886817900529e+00
3454 2.649180000000000135e+01 7.691966741477759051e+00
3455 2.745360000000000156e+01 8.035724916147888308e+00
3456 2.534680000000000177e+01 8.275670657535858510e+00
3457 2.336139999999999972e+01 8.493645604097217472e+00
3458 2.355559999999999832e+01 8.439889234344251534e+00
3459 2.496759999999999735e+01 8.992996210829847570e+00
3460 2.614120000000000488e+01 9.710000895571534230e+00
3461 2.317379999999999995e+01 9.525112822008987123e+00
3462 2.384660000000000224e+01 9.271481351326766429e+00
3463 2.375439999999999685e+01 1.052935869880022679e+01
3464 2.356320000000000192e+01 1.015005349109057597e+01
3465 2.340620000000000189e+01 8.499474470342269328e+00
3466 2.337379999999999924e+01 9.078992091196028014e+00
3467 2.410480000000000089e+01 8.846032753274204907e+00
3468 2.361220000000000141e+01 9.063094722665100633e+00
3469 2.579660000000000153e+01 8.212506850408102466e+00
3470 2.477400000000000091e+01 8.053310414978424703e+00
3471 2.447259999999999991e+01 9.309721454909377414e+00
3472 2.300939999999999941e+01 7.935414164868775266e+00
3473 2.437920000000000087e+01 6.943574534200665838e+00
3474 2.300160000000000338e+01 8.660605524326806304e+00
3475 2.233319999999999794e+01 8.239561213559857933e+00
3476 2.274159999999999826e+01 8.408094892899340422e+00
3477 2.457639999999999958e+01 8.706635605559702284e+00
3478 2.428979999999999606e+01 8.399818071363212013e+00
3479 2.417239999999999966e+01 9.178986761511316317e+00
3480 2.544040000000000035e+01 8.674249037697729037e+00
3481 2.677980000000000160e+01 8.025197778995854847e+00
3482 2.361159999999999926e+01 8.945754209008873303e+00
3483 2.421620000000000061e+01 8.877887782124755489e+00
3484 2.495039999999999480e+01 9.078377976709276709e+00
3485 2.260559999999999903e+01 8.594087705393750554e+00
3486 2.285900000000000176e+01 8.256403725593848719e+00
3487 2.432839999999999847e+01 7.237297244690173770e+00
3488 2.430220000000000269e+01 7.977723281237574682e+00
3489 2.387699999999999889e+01 8.096465204025767193e+00
3490 2.301019999999999754e+01 9.007074279254057458e+00
3491 2.401360000000000028e+01 8.349020486739748392e+00
3492 2.362320000000000064e+01 8.018707438982918490e+00
3493 2.525280000000000058e+01 9.366207003477981630e+00
3494 2.471740000000000137e+01 8.361763687643893661e+00
3495 2.484779999999999944e+01 8.530362803069984068e+00
3496 2.510719999999999885e+01 9.448708776970532242e+00
3497 2.390079999999999671e+01 9.033752165739327822e+00
3498 2.432860000000000156e+01 8.439227867998349453e+00
3499 2.712359999999999971e+01 9.732513527758387184e+00
3500 2.743900000000000006e+01 1.060156497504024209e+01
3501 2.891179999999999950e+01 9.547830578304161264e+00
3502 2.411459999999999937e+01 8.359704155530861769e+00
3503 2.501699999999999946e+01 7.745365463294807462e+00
3504 2.649900000000000233e+01 8.342379550224263696e+00
3505 2.333760000000000190e+01 8.507283639799487318e+00
3506 2.542219999999999658e+01 8.136711696502464619e+00
3507 2.507140000000000057e+01 8.104529521693409677e+00
3508 2.448420000000000130e+01 8.118402968071983139e+00
3509 2.564960000000000306e+01 8.283759168879791801e+00
3510 2.380519999999999925e+01 8.531445154954697685e+00
3511 2.615180000000000149e+01 8.583492190944197020e+00
3512 2.564440000000000097e+01 8.282946744245069937e+00
3513 2.412839999999999918e+01 8.165586693434832455e+00
3514 2.656200000000000117e+01 6.261274483681416925e+00
3515 2.507359999999999900e+01 6.823218012638904817e+00
3516 2.768840000000000146e+01 8.444183487347963535e+00
3517 2.693220000000000169e+01 8.723476661973711188e+00
3518 2.571159999999999712e+01 8.408390940483201348e+00
3519 2.602179999999999538e+01 8.557776844017375595e+00
3520 2.453599999999999426e+01 7.739308129283907434e+00
3521 2.519180000000000064e+01 7.651558457726111762e+00
3522 2.709060000000000201e+01 7.404047426104184204e+00
3523 2.867719999999999914e+01 8.305410537234147128e+00
3524 3.038820000000000121e+01 7.701754321711385742e+00
3525 2.832239999999999824e+01 7.607975818047794547e+00
3526 2.628339999999999321e+01 7.984280368824731688e+00
3527 2.569900000000000162e+01 8.872869105311988136e+00
3528 2.683059999999999690e+01 7.029199735958568063e+00
3529 2.606979999999999720e+01 6.583382670937487191e+00
3530 2.916039999999999921e+01 5.936610821672580585e+00
3531 2.505619999999999692e+01 5.936356582281761440e+00
3532 2.640740000000000265e+01 6.365174584251400702e+00
3533 2.793140000000000356e+01 6.953002974830371663e+00
3534 2.817819999999999681e+01 5.081258351235449666e+00
3535 2.578559999999999874e+01 6.565223625132657226e+00
3536 2.908680000000000021e+01 6.620909794884688004e+00
3537 2.728000000000000114e+01 7.316449477717999805e+00
3538 2.894840000000000302e+01 6.351598731658037345e+00
3539 2.732760000000000034e+01 7.470999052871040824e+00
3540 2.654899999999999949e+01 8.600649189450759735e+00
3541 2.873960000000000292e+01 8.980664699675630303e+00
3542 2.792099999999999937e+01 9.113336714946946415e+00
3543 2.547639999999999816e+01 8.473386995056934268e+00
3544 2.568779999999999930e+01 7.155562599264993828e+00
3545 2.577880000000000038e+01 7.803053542812582677e+00
3546 2.691000000000000369e+01 8.463509480115208206e+00
3547 2.527420000000000044e+01 8.239481208911152876e+00
3548 2.517259999999999920e+01 8.125656648419253614e+00
3549 2.548279999999999745e+01 8.125576737192258037e+00
3550 2.606359999999999744e+01 8.323497613864017097e+00
3551 2.480120000000000147e+01 8.384762758241878444e+00
3552 2.332620000000000005e+01 8.457922560061660988e+00
3553 2.800819999999999865e+01 8.948279152552181870e+00
3554 2.652980000000000160e+01 7.924489234770906165e+00
3555 2.568300000000000338e+01 8.311223101325097673e+00
3556 2.604979999999999762e+01 8.696034178405692927e+00
3557 2.591420000000000101e+01 9.129391433825148283e+00
3558 2.648580000000000112e+01 9.099041608433273254e+00
3559 2.519300000000000139e+01 9.103104951608544937e+00
3560 2.474019999999999797e+01 6.688317016410032068e+00
3561 2.455040000000000333e+01 8.261970765380375781e+00
3562 2.481380000000000052e+01 7.848517625131511188e+00
3563 2.653380000000000294e+01 8.563327742881268634e+00
3564 2.763600000000000279e+01 7.712623273569116478e+00
3565 2.615679999999999694e+01 7.965712971981855794e+00
3566 2.778699999999999903e+01 8.003746812587214876e+00
3567 2.751960000000000406e+01 8.417451545925285217e+00
3568 2.861999999999999744e+01 8.495256026748103650e+00
3569 2.765319999999999823e+01 8.501087814627018346e+00
3570 2.725580000000000069e+01 8.031707680935603832e+00
3571 2.651940000000000097e+01 8.910741547592992973e+00
3572 2.716240000000000165e+01 7.643436743245802134e+00
3573 2.754899999999999949e+01 7.874589386120396384e+00
3574 2.746799999999999997e+01 7.968216026188043699e+00
3575 2.817980000000000018e+01 7.490097603636415968e+00
3576 2.976999999999999957e+01 6.801793851624730713e+00
3577 3.126039999999999708e+01 6.479850150119213836e+00
3578 2.798360000000000269e+01 7.137901028173478046e+00
3579 2.829299999999999926e+01 7.236105339200086028e+00
3580 2.997599999999999909e+01 8.585335650980688627e+00
3581 2.725819999999999865e+01 8.156756430836953342e+00
3582 2.850000000000000000e+01 6.947019406911140393e+00
3583 2.641139999999999688e+01 6.205358075727781753e+00
3584 2.509440000000000026e+01 6.935627438667680167e+00
3585 2.627479999999999905e+01 7.036157157994695766e+00
3586 2.394699999999999562e+01 7.616672543834346776e+00
3587 2.461700000000000088e+01 6.324038564082290037e+00
3588 2.463459999999999894e+01 6.366315151482841550e+00
3589 2.713459999999999894e+01 6.043733274061654726e+00
3590 2.711639999999999873e+01 6.481110038257336114e+00
3591 2.541340000000000288e+01 7.128580608227698789e+00
3592 2.299520000000000053e+01 6.371466628022153245e+00
3593 2.175000000000000000e+01 6.164019370508174056e+00
3594 1.961340000000000217e+01 6.358879150290560389e+00
3595 1.949839999999999662e+01 7.796403666306663816e+00
3596 1.934459999999999980e+01 6.892471061092675377e+00
3597 1.996780000000000044e+01 7.216722560276236820e+00
3598 2.011000000000000298e+01 6.684524569481363088e+00
3599 1.990879999999999939e+01 7.462337469720865535e+00
3600 2.024380000000000024e+01 7.811696237821846189e+00
3601 2.058739999999999881e+01 6.775463364818674172e+00
3602 2.075099999999999767e+01 7.527517811337278708e+00
3603 2.113359999999999772e+01 5.938604439428508464e+00
3604 2.360799999999999699e+01 6.029447019420603127e+00
3605 2.184619999999999962e+01 7.524925128664070151e+00
3606 2.375319999999999965e+01 6.738960954924726465e+00
3607 2.323740000000000094e+01 6.566958897998372180e+00
3608 2.217500000000000071e+01 6.796715824572924447e+00
3609 2.190539999999999665e+01 6.507762949585671031e+00
3610 2.072219999999999729e+01 7.437577312001535823e+00
3611 2.102040000000000219e+01 5.730281714540742755e+00
3612 2.192779999999999774e+01 7.547098406142587201e+00
3613 2.114639999999999986e+01 7.312725579973583301e+00
3614 2.115980000000000061e+01 7.432657588776708124e+00
3615 2.152819999999999823e+01 5.772107742584159595e+00
3616 2.095519999999999783e+01 6.597694987796873356e+00
3617 2.083060000000000045e+01 7.114190622129828334e+00
3618 2.133239999999999981e+01 7.063181824645321072e+00
3619 2.197560000000000002e+01 8.284814477584877324e+00
3620 2.274460000000000193e+01 8.051759005832202831e+00
3621 2.154680000000000106e+01 7.576430206370278420e+00
3622 2.393079999999999785e+01 7.922324903208653346e+00
3623 2.376879999999999882e+01 8.861173707359538909e+00
3624 2.616460000000000008e+01 8.633722245242777760e+00
3625 2.126760000000000161e+01 7.574783147259068983e+00
3626 2.362880000000000180e+01 6.973182128124864043e+00
3627 2.386560000000000059e+01 7.452564742959297384e+00
3628 2.411019999999999897e+01 6.992154668769848591e+00
3629 2.206299999999999883e+01 6.483638478508807701e+00
3630 2.375600000000000023e+01 7.922224596664751317e+00
3631 2.238439999999999941e+01 7.764186415072733993e+00
3632 2.189819999999999922e+01 8.624001226344997661e+00
3633 2.135919999999999774e+01 7.307325723683050001e+00
3634 2.377159999999999940e+01 7.008429408077105016e+00
3635 2.344679999999999964e+01 7.858469338999802822e+00
3636 2.292119999999999891e+01 6.943678284022092306e+00
3637 2.365459999999999852e+01 6.877732705477873409e+00
3638 2.191879999999999740e+01 6.997404481091542117e+00
3639 2.195380000000000109e+01 6.063069918119038171e+00
3640 1.882740000000000080e+01 6.599642727299713130e+00
3641 2.194300000000000139e+01 6.444597917636134099e+00
3642 2.115879999999999939e+01 6.369869564755623159e+00
3643 2.111379999999999768e+01 5.320191112356773111e+00
3644 2.009339999999999904e+01 5.533388998434864980e+00
3645 2.103200000000000003e+01 5.780979453345254093e+00
3646 2.014859999999999829e+01 5.691850402812778320e+00
3647 1.960679999999999978e+01 6.071849559401155005e+00
3648 2.065680000000000049e+01 5.500491304601798248e+00
3649 1.966380000000000194e+01 5.357846092601018739e+00
3650 2.170599999999999952e+01 6.373907115733644879e+00
3651 2.078420000000000556e+01 5.674947128564282295e+00
3652 2.163579999999999970e+01 7.161406445105598984e+00
3653 2.164239999999999853e+01 6.929421104825422617e+00
3654 2.186479999999999890e+01 7.647919897070052819e+00
3655 2.102179999999999538e+01 7.626575217750100499e+00
3656 2.433059999999999690e+01 6.386569211086653652e+00
3657 2.107079999999999842e+01 6.502666181805737189e+00
3658 2.235940000000000083e+01 6.479137588290588390e+00
3659 2.345119999999999294e+01 7.013808833437077617e+00
3660 2.234080000000000155e+01 7.457860118827651874e+00
3661 2.134479999999999933e+01 7.525067146012717423e+00
3662 2.323740000000000094e+01 7.366858861685894766e+00
3663 2.225699999999999790e+01 7.389569952304395173e+00
3664 2.327599999999999980e+01 6.662000372260571623e+00
3665 2.269059999999999988e+01 6.308270334093174725e+00
3666 2.416359999999999530e+01 6.037126823912181806e+00
3667 2.351759999999999806e+01 6.478859076102827963e+00
3668 2.455219999999999914e+01 5.844891591124679486e+00
3669 2.315359999999999729e+01 6.186409198234463780e+00
3670 2.237780000000000058e+01 7.157798641481889490e+00
3671 2.523499999999999588e+01 6.407226963359421212e+00
3672 2.319160000000000110e+01 5.619400093248387407e+00
3673 2.037979999999999947e+01 6.438297907987792890e+00
3674 2.074900000000000233e+01 5.813132422369199581e+00
3675 2.113560000000000016e+01 6.738845489251108489e+00
3676 1.966340000000000288e+01 6.736882439823333790e+00
3677 2.012819999999999965e+01 6.964715956304319278e+00
3678 1.995319999999999894e+01 7.255488848589046746e+00
3679 2.142720000000000269e+01 7.918376173938694862e+00
3680 1.884019999999999939e+01 5.951471195595253505e+00
3681 2.025380000000000180e+01 6.626424757891692607e+00
3682 2.050939999999999941e+01 6.640587580026333647e+00
3683 1.916700000000000159e+01 6.464800117559706294e+00
3684 2.071620000000000061e+01 6.186840902431547384e+00
3685 2.031519999999999726e+01 6.153919995580054092e+00
3686 2.211759999999999948e+01 6.384304232099219156e+00
3687 2.227320000000000277e+01 5.989826657925920728e+00
3688 2.161599999999999966e+01 6.592016984201420904e+00
3689 2.229739999999999966e+01 7.202717551591203637e+00
3690 2.455619999999999692e+01 8.392082232199586045e+00
3691 2.266179999999999950e+01 7.735390386528659512e+00
3692 2.301060000000000016e+01 7.074450772180126634e+00
3693 2.254840000000000089e+01 7.332232694616284796e+00
3694 2.321440000000000126e+01 7.412783987679661735e+00
3695 2.494519999999999982e+01 6.855769187479986648e+00
3696 2.434259999999999735e+01 7.023756548172779723e+00
3697 2.249859999999999971e+01 7.077939579284354465e+00
3698 2.354560000000000031e+01 6.529645617336364616e+00
3699 2.104439999999999955e+01 6.337157158221657482e+00
3700 2.192780000000000129e+01 7.787581973372735611e+00
3701 2.242040000000000077e+01 6.805275945029708673e+00
3702 2.179820000000000135e+01 6.842444857797540081e+00
3703 2.222800000000000153e+01 6.861273362867857273e+00
3704 2.055059999999999576e+01 6.687718472543532577e+00
3705 2.143779999999999930e+01 7.633391892992263728e+00
3706 1.928999999999999915e+01 7.555604367620104789e+00
3707 1.935979999999999990e+01 8.028003738912930842e+00
3708 1.810539999999999594e+01 7.849313939956791053e+00
3709 2.041180000000000305e+01 7.342376636484947205e+00
3710 1.990380000000000038e+01 5.721343047921527258e+00
3711 1.890259999999999962e+01 5.940595448942808332e+00
3712 1.761100000000000065e+01 5.640753141203751930e+00
3713 1.926079999999999970e+01 5.582579284882570825e+00
3714 2.015939999999999799e+01 6.634428847157831655e+00
3715 1.768440000000000012e+01 5.792513496574694720e+00
3716 1.951300000000000168e+01 6.929140027449293804e+00
3717 2.046300000000000097e+01 6.661652335569606898e+00
3718 2.064620000000000033e+01 6.728931525286908411e+00
3719 2.233099999999999952e+01 6.290531742229745760e+00
3720 2.544300000000000139e+01 6.901481736554838875e+00
3721 2.417480000000000118e+01 6.882545513979549057e+00
3722 2.329540000000000077e+01 6.652302642544158928e+00
3723 2.592459999999999809e+01 7.183415386012422132e+00
3724 2.518440000000000012e+01 8.099685137584053507e+00
3725 2.234779999999999944e+01 7.850058783983721256e+00
3726 2.190660000000000096e+01 8.401975389633083324e+00
3727 2.358340000000000103e+01 7.954044901055060457e+00
3728 2.310699999999999932e+01 7.603905365008166939e+00
3729 2.224220000000000041e+01 9.159456452868806053e+00
3730 2.476800000000000068e+01 9.247267133591414279e+00
3731 2.315240000000000009e+01 8.346278397465543009e+00
3732 2.181080000000000041e+01 8.031410652681133300e+00
3733 2.081460000000000221e+01 7.710766076597058927e+00
3734 1.972100000000000009e+01 6.659223167907800445e+00
3735 2.053760000000000119e+01 6.919891176022929358e+00
3736 2.246520000000000294e+01 7.035584071845065068e+00
3737 2.089839999999999876e+01 7.407813305422862982e+00
3738 2.217739999999999867e+01 7.546589150603072227e+00
3739 2.230679999999999907e+01 7.591144321642159021e+00
3740 2.477879999999999683e+01 7.657144989615907171e+00
3741 2.288220000000000098e+01 7.884150538390296781e+00
3742 2.379720000000000013e+01 7.820065940386947467e+00
3743 2.618099999999999383e+01 7.719061559542066853e+00
3744 2.267460000000000164e+01 7.584802576731974000e+00
3745 2.323039999999999949e+01 7.117746714234778338e+00
3746 2.426840000000000330e+01 6.587115141547169372e+00
3747 2.479039999999999822e+01 5.556294618538509589e+00
3748 2.340319999999999823e+01 6.007658408398399708e+00
3749 2.188000000000000256e+01 6.532675133511538945e+00
3750 2.082059999999999889e+01 7.331546792321521622e+00
3751 2.125439999999999685e+01 6.450988008669679807e+00
3752 1.842999999999999972e+01 6.591431316489613224e+00
3753 2.111820000000000164e+01 6.966589176347346424e+00
3754 2.158619999999999806e+01 6.627437057566068823e+00
3755 2.102699999999999747e+01 6.415031067734590309e+00
3756 2.140240000000000009e+01 6.469900887030650694e+00
3757 2.466400000000000148e+01 6.691850763428604409e+00
3758 2.171460000000000079e+01 5.722328481308984749e+00
3759 2.071240000000000236e+01 5.958153268253512103e+00
3760 2.011759999999999948e+01 6.045166377197570107e+00
3761 1.999060000000000059e+01 6.477014951966684642e+00
3762 2.078439999999999799e+01 5.790968047572011557e+00
3763 2.149759999999999849e+01 6.363290536192732993e+00
3764 2.055499999999999972e+01 7.693767903959671806e+00
3765 2.064139999999999731e+01 6.895629691913566006e+00
3766 1.946840000000000259e+01 6.378039451743771515e+00
3767 2.339700000000000202e+01 5.467545079832446753e+00
3768 2.067439999999999856e+01 7.133024237166169179e+00
3769 2.181120000000000303e+01 6.688705766588929791e+00
3770 2.281960000000000122e+01 5.855692946868030546e+00
3771 2.427839999999999776e+01 6.797934466291947864e+00
3772 2.381499999999999773e+01 6.491155601277787568e+00
3773 2.256759999999999877e+01 7.621515526980181754e+00
3774 2.350120000000000076e+01 7.657067059390299413e+00
3775 2.137800000000000011e+01 7.422325754101607664e+00
3776 2.287579999999999814e+01 8.188577636683918470e+00
3777 2.460040000000000049e+01 8.313093958809801620e+00
3778 2.162959999999999994e+01 7.517599024156582210e+00
3779 1.935040000000000049e+01 6.891251349936381665e+00
3780 1.929320000000000235e+01 7.738589180981246152e+00
3781 1.909199999999999875e+01 7.316157494204181155e+00
3782 1.924759999999999849e+01 7.551949155549180226e+00
3783 2.009259999999999735e+01 7.724779984439686054e+00
3784 1.816879999999999740e+01 7.537886374309445969e+00
3785 1.895339999999999847e+01 7.392172674390121045e+00
3786 1.819999999999999929e+01 7.250462556278735704e+00
3787 1.759240000000000137e+01 7.978343099165390306e+00
3788 1.784619999999999962e+01 7.997195635471222808e+00
3789 1.877520000000000167e+01 7.226362738750386150e+00
3790 1.958659999999999712e+01 7.697101384807140789e+00
3791 2.064620000000000033e+01 7.063519187487210971e+00
3792 1.935620000000000118e+01 6.866902302494188426e+00
3793 2.019640000000000057e+01 7.439922454434588772e+00
3794 2.070859999999999701e+01 8.336218934744934472e+00
3795 1.791859999999999786e+01 7.901398638722134216e+00
3796 2.228580000000000183e+01 7.149569790693702132e+00
3797 2.013419999999999987e+01 7.036518209455582706e+00
3798 2.209699999999999775e+01 7.458216060158085803e+00
3799 2.143140000000000001e+01 6.812133578255786581e+00
3800 2.079759999999999920e+01 7.995665518767027358e+00
3801 2.206619999999999848e+01 7.013882208306608135e+00
3802 2.148859999999999815e+01 6.920309499437146350e+00
3803 2.069439999999999813e+01 7.189747971104411661e+00
3804 1.966399999999999793e+01 6.982095095313440858e+00
3805 1.928960000000000008e+01 7.256752770213410919e+00
3806 1.962979999999999947e+01 7.757959512139773750e+00
3807 2.020439999999999969e+01 8.403754083027417110e+00
3808 2.022319999999999851e+01 9.624215564501865217e+00
3809 1.995519999999999783e+01 7.908049526400298568e+00
3810 2.177280000000000015e+01 7.736610825936638847e+00
3811 2.023620000000000374e+01 8.152368933751709790e+00
3812 2.103779999999999717e+01 6.839235000495303751e+00
3813 2.165279999999999916e+01 7.290419101258856394e+00
3814 2.051079999999999970e+01 7.806140164767732870e+00
3815 1.996260000000000190e+01 7.591656544391348405e+00
3816 2.292079999999999629e+01 8.263642830616531043e+00
3817 2.240820000000000078e+01 8.440436810497427444e+00
3818 2.124579999999999913e+01 7.881230357755061533e+00
3819 2.125880000000000081e+01 8.642956695020517444e+00
3820 1.907379999999999853e+01 8.102964945746709446e+00
3821 1.777660000000000196e+01 7.435018733533897972e+00
3822 1.924340000000000117e+01 6.836250595757882742e+00
3823 1.962140000000000128e+01 7.445332726480395458e+00
3824 1.938260000000000360e+01 7.268816204032125583e+00
3825 1.906000000000000227e+01 6.133612684218005207e+00
3826 1.947699999999999676e+01 6.919339292157887122e+00
3827 2.034299999999999997e+01 7.719432632000876815e+00
3828 1.974460000000000193e+01 7.845858370376054047e+00
3829 1.879200000000000159e+01 6.679255838789228683e+00
3830 1.793939999999999912e+01 7.481704135288965496e+00
3831 1.844920000000000115e+01 7.046812915921636389e+00
3832 1.898580000000000112e+01 6.597186275375282349e+00
3833 1.974220000000000397e+01 7.991504295938280933e+00
3834 1.982260000000000133e+01 7.583815074749647778e+00
3835 2.037379999999999924e+01 8.023288754120718735e+00
3836 2.083980000000000388e+01 7.874055998784870170e+00
3837 1.801299999999999812e+01 7.588479937378762585e+00
3838 1.799940000000000140e+01 7.449255257272366926e+00
3839 1.851820000000000022e+01 7.932991558800500442e+00
3840 1.707140000000000057e+01 7.107498286176366697e+00
3841 1.669219999999999970e+01 6.411521151177775657e+00
3842 1.671499999999999631e+01 6.793038942917963396e+00
3843 1.758500000000000085e+01 8.112428869333770720e+00
3844 1.735640000000000072e+01 7.429241579596130407e+00
3845 1.738659999999999783e+01 7.345307272538025067e+00
3846 1.665559999999999974e+01 8.003679646762481781e+00
3847 1.747959999999999781e+01 7.808661383873678474e+00
3848 1.776180000000000092e+01 6.894120384211462671e+00
3849 1.777159999999999940e+01 7.463137123757006108e+00
3850 1.684540000000000148e+01 7.365291171976842577e+00
3851 1.798000000000000043e+01 6.797645945472593709e+00
3852 1.648000000000000043e+01 6.724241952815202872e+00
3853 1.799019999999999797e+01 6.919266535695817844e+00
3854 1.924359999999999715e+01 7.123203670259610654e+00
3855 2.017460000000000164e+01 6.833949362411166462e+00
3856 1.998059999999999903e+01 7.974965703249137228e+00
3857 2.081460000000000221e+01 6.561436340314519278e+00
3858 1.855959999999999965e+01 6.129625108275381429e+00
3859 1.803280000000000172e+01 7.042509776493036888e+00
3860 1.739120000000000132e+01 6.399615472198310506e+00
3861 1.886919999999999931e+01 6.913281266663464208e+00
3862 1.899520000000000053e+01 6.617124810066680851e+00
3863 1.833520000000000039e+01 6.157311578278299002e+00
3864 2.007540000000000191e+01 6.844041002799442275e+00
3865 2.058259999999999934e+01 7.297225333508620793e+00
3866 1.957779999999999987e+01 7.235552774460288994e+00
3867 2.219119999999999848e+01 8.127280614818220172e+00
3868 1.968840000000000146e+01 7.582167761794774918e+00
3869 2.013859999999999673e+01 7.275630158824732518e+00
3870 1.772180000000000177e+01 6.652980928275685102e+00
3871 1.861800000000000210e+01 7.623473974507947837e+00
3872 1.759219999999999828e+01 7.193324691128573534e+00
3873 1.770559999999999690e+01 7.833323614405317770e+00
3874 1.720700000000000074e+01 6.753448446534555671e+00
3875 1.984320000000000306e+01 7.443890710643190189e+00
3876 1.862180000000000035e+01 6.698000790683738437e+00
3877 1.808899999999999864e+01 7.446010319627551333e+00
3878 1.605560000000000187e+01 6.646588668482501738e+00
3879 1.807820000000000249e+01 7.169794398167912419e+00
3880 1.944320000000000093e+01 8.548035841759203279e+00
3881 1.828159999999999741e+01 7.820775688382835433e+00
3882 1.977659999999999840e+01 8.364170661099638693e+00
3883 1.968620000000000303e+01 7.380200964201449665e+00
3884 1.922019999999999840e+01 7.520531137625853013e+00
3885 1.647540000000000049e+01 7.076244272776343713e+00
3886 1.788500000000000156e+01 7.071726346515395889e+00
3887 2.035119999999999862e+01 6.521660281860746089e+00
3888 1.905379999999999896e+01 5.986516632566887708e+00
3889 1.931920000000000215e+01 6.608131193612909904e+00
3890 1.854739999999999966e+01 6.372239019999170750e+00
3891 1.898899999999999721e+01 7.089740802032187261e+00
3892 1.913659999999999783e+01 6.714904994711392128e+00
3893 1.964239999999999853e+01 7.112208239920987829e+00
3894 1.906320000000000192e+01 8.357418957549034744e+00
3895 2.114999999999999858e+01 8.005272217732510853e+00
3896 1.925299999999999656e+01 7.390126624084325968e+00
3897 1.965240000000000009e+01 7.313586461374473657e+00
3898 1.897800000000000153e+01 7.412753415566985637e+00
3899 1.727400000000000091e+01 7.320901900722342148e+00
3900 2.097279999999999944e+01 7.768028313027700804e+00
3901 2.317320000000000135e+01 8.635922331285755149e+00
3902 2.051379999999999626e+01 8.344458982582393602e+00
3903 2.257600000000000051e+01 8.708363850919413451e+00
3904 2.269560000000000244e+01 7.976208265084355986e+00
3905 2.306279999999999930e+01 8.205648534515720627e+00
3906 2.242900000000000205e+01 8.412777733899783783e+00
3907 2.342340000000000089e+01 7.315974743532129843e+00
3908 2.226399999999999935e+01 7.956296711410401734e+00
3909 2.197860000000000014e+01 8.268946736314122248e+00
3910 2.404560000000000031e+01 8.731744020984583798e+00
3911 2.039720000000000155e+01 8.972635596746364683e+00
3912 2.451200000000000045e+01 8.961109203664465284e+00
3913 2.285419999999999874e+01 8.233916605844390446e+00
3914 2.150179999999999936e+01 9.078673975421738263e+00
3915 2.203840000000000288e+01 7.804188888539282054e+00
3916 2.287259999999999849e+01 8.710653434042706422e+00
3917 2.379459999999999908e+01 8.565821625973773834e+00
3918 2.219219999999999970e+01 9.708004274411912604e+00
3919 2.433680000000000376e+01 9.343437703115485604e+00
3920 2.459020000000000294e+01 8.855170355899426582e+00
3921 2.460000000000000142e+01 8.954516424687598786e+00
3922 2.265119999999999933e+01 1.029464991303735388e+01
3923 2.320520000000000138e+01 9.726497574769656040e+00
3924 2.306719999999999970e+01 9.517329206873110792e+00
3925 2.323799999999999955e+01 1.070711568630879995e+01
3926 2.422580000000000311e+01 9.999499041052006376e+00
3927 2.286619999999999919e+01 1.001769739770572087e+01
3928 2.350859999999999772e+01 1.019537214465464992e+01
3929 2.472800000000000153e+01 8.981481583792286116e+00
3930 2.244079999999999941e+01 9.700801840672758303e+00
3931 2.402540000000000120e+01 8.161913592289494090e+00
3932 2.428980000000000317e+01 8.822602778772258958e+00
3933 2.603020000000000067e+01 8.541387734554614752e+00
3934 2.625539999999999807e+01 8.234714521341949478e+00
3935 2.575799999999999912e+01 8.522786905701678961e+00
3936 2.509819999999999851e+01 7.322481772732519545e+00
3937 2.500160000000000338e+01 8.608980272250599697e+00
3938 2.521719999999999828e+01 8.978992649067041754e+00
3939 2.281459999999999866e+01 8.981476406916627298e+00
3940 2.584779999999999944e+01 8.175811159267317052e+00
3941 2.408140000000000214e+01 8.067554968390361125e+00
3942 2.473960000000000292e+01 8.755825990047997109e+00
3943 2.701259999999999906e+01 8.933139947857080543e+00
3944 2.613719999999999999e+01 8.568969774249410420e+00
3945 2.591399999999999793e+01 8.631086972102645305e+00
3946 2.656379999999999697e+01 8.198431237255089599e+00
3947 2.762060000000000315e+01 8.787478567143136132e+00
3948 2.971199999999999974e+01 9.114357390403341697e+00
3949 2.587659999999999627e+01 9.325849415897726757e+00
3950 2.377919999999999945e+01 9.589019396789225880e+00
3951 2.413320000000000221e+01 9.190778462785402780e+00
3952 2.480140000000000100e+01 8.967345121494989968e+00
3953 2.585000000000000142e+01 8.541226286663992084e+00
3954 2.684580000000000410e+01 8.924453329588319050e+00
3955 2.739500000000000313e+01 8.389949983164381564e+00
3956 2.511280000000000001e+01 8.394850490151686273e+00
3957 2.533479999999999421e+01 8.928859149521846561e+00
3958 2.498920000000000030e+01 8.735030694393696393e+00
3959 2.656620000000000203e+01 8.734855077904843057e+00
3960 2.566760000000000019e+01 7.666615459771018770e+00
3961 2.417239999999999966e+01 8.651600215451473730e+00
3962 2.409759999999999991e+01 8.179751603074508992e+00
3963 2.426720000000000255e+01 9.062467550948802852e+00
3964 2.097680000000000078e+01 7.863848255911350726e+00
3965 2.304119999999999635e+01 9.025433846192656873e+00
3966 2.327060000000000173e+01 7.814501297459742091e+00
3967 2.056859999999999999e+01 8.043288544370392756e+00
3968 1.974080000000000013e+01 8.448501383795827380e+00
3969 1.996679999999999922e+01 8.387918480290565526e+00
3970 2.094100000000000250e+01 7.923857621133786999e+00
3971 2.297339999999999804e+01 8.389883878099862358e+00
3972 2.295039999999999836e+01 8.911664300679193573e+00
3973 2.514219999999999899e+01 8.750495356949796744e+00
3974 2.481119999999999948e+01 8.939814295162959112e+00
3975 2.449139999999999873e+01 8.884135634264032078e+00
3976 2.259240000000000137e+01 8.415937559654299349e+00
3977 2.292579999999999885e+01 8.895646330199959095e+00
3978 2.296620000000000061e+01 8.713267434894902408e+00
3979 2.272819999999999752e+01 8.402688433590764561e+00
3980 2.210160000000000124e+01 9.683320024041339735e+00
3981 2.189079999999999870e+01 1.001034826726822580e+01
3982 2.163579999999999970e+01 1.035883167697979346e+01
3983 2.044139999999999802e+01 1.123173733524782669e+01
3984 2.184940000000000282e+01 1.057859323199450685e+01
3985 2.306359999999999744e+01 1.045323824506071198e+01
3986 2.351259999999999906e+01 1.053396889154320526e+01
3987 2.176379999999999626e+01 1.074105851171102977e+01
3988 2.301440000000000197e+01 1.101979852665192716e+01
3989 2.446940000000000026e+01 1.089078283908002653e+01
3990 2.580219999999999914e+01 1.086091348055033556e+01
3991 2.385400000000000276e+01 1.089885224048844492e+01
3992 2.482459999999999667e+01 1.065140174286933927e+01
3993 2.111659999999999826e+01 1.058452570349753508e+01
3994 2.245319999999999894e+01 1.108332607983722617e+01
3995 2.360219999999999985e+01 1.114874129361696120e+01
3996 2.100939999999999941e+01 1.012945466093807134e+01
3997 2.059819999999999851e+01 1.014000654595449369e+01
3998 2.224540000000000006e+01 9.625121038615567670e+00
3999 2.278779999999999717e+01 1.049516293689621449e+01
4000 2.466179999999999950e+01 1.056336033428756949e+01
4001 2.280819999999999936e+01 9.524886172128253392e+00
4002 2.334459999999999624e+01 1.060630711454274078e+01
4003 2.211779999999999902e+01 9.807762808714329594e+00
4004 2.377839999999999776e+01 9.648180456852990972e+00
4005 2.312320000000000064e+01 8.483790640509701220e+00
4006 2.239460000000000051e+01 8.648022796454689853e+00
4007 2.321100000000000207e+01 9.109685504999610828e+00
4008 2.324920000000000186e+01 9.189809100955253385e+00
4009 2.367079999999999984e+01 8.482933461486068083e+00
4010 2.362699999999999889e+01 9.295016389442245952e+00
4011 2.383560000000000301e+01 9.425084893410776488e+00
4012 2.608980000000000388e+01 9.722352313715028060e+00
4013 2.299279999999999902e+01 9.481679186304500462e+00
4014 2.495679999999999765e+01 8.796970521264693588e+00
4015 2.494079999999999941e+01 9.705714792430281790e+00
4016 2.469800000000000040e+01 9.080566797287492165e+00
4017 2.460659999999999670e+01 8.852594677720199812e+00
4018 2.463919999999999888e+01 1.059049609187407270e+01
4019 2.368740000000000379e+01 1.028283448315686854e+01
4020 2.305920000000000059e+01 1.083013169412080501e+01
4021 2.337480000000000047e+01 1.098886281432250733e+01
4022 2.267340000000000089e+01 1.053428139210264369e+01
4023 2.516239999999999810e+01 1.082526634351321526e+01
4024 2.879340000000000188e+01 1.265746399117927723e+01
4025 2.554239999999999711e+01 1.118818957865837938e+01
4026 2.751079999999999970e+01 1.132753645026136979e+01
4027 2.617999999999999972e+01 1.138674739510805090e+01
4028 2.526120000000000232e+01 1.171283302843509411e+01
4029 2.536779999999999902e+01 1.026911596350922373e+01
4030 2.608960000000000079e+01 1.230349627577462002e+01
4031 2.362559999999999860e+01 1.134734894713298026e+01
4032 2.594780000000000086e+01 1.209330145295320058e+01
4033 2.691220000000000212e+01 1.114266530557209123e+01
4034 2.686179999999999879e+01 1.186009141415022761e+01
4035 2.700120000000000076e+01 1.106038477956350441e+01
4036 2.583619999999999806e+01 1.106378904860355661e+01
4037 2.450200000000000244e+01 9.415475486665558336e+00
4038 2.346679999999999922e+01 9.516650483862482801e+00
4039 2.449500000000000099e+01 8.124027538111867841e+00
4040 2.378079999999999927e+01 8.561332393500441285e+00
4041 2.505319999999999681e+01 9.151410384853253532e+00
4042 2.547380000000000067e+01 9.813175695563591816e+00
4043 2.761919999999999931e+01 9.660990290441244355e+00
4044 2.564600000000000435e+01 1.019717349857302402e+01
4045 2.530020000000000024e+01 9.778101956514873905e+00
4046 2.544640000000000057e+01 9.283220534275807623e+00
4047 2.488980000000000103e+01 9.056656113157879773e+00
4048 2.513560000000000016e+01 7.847149263777260408e+00
4049 2.369040000000000035e+01 9.174762273105498522e+00
4050 2.531540000000000035e+01 8.430414374631888919e+00
4051 2.642300000000000182e+01 7.630058814976459658e+00
4052 2.534199999999999875e+01 7.669712302296611384e+00
4053 2.342320000000000135e+01 7.687679730061598882e+00
4054 2.182320000000000348e+01 8.323206023642573115e+00
4055 2.186439999999999984e+01 8.010004587264605291e+00
4056 2.333399999999999963e+01 7.949327644524409209e+00
4057 2.138579999999999970e+01 7.600289959731798994e+00
4058 2.234179999999999922e+01 7.760624244994728471e+00
4059 2.072459999999999880e+01 7.031432380959087958e+00
4060 2.408340000000000103e+01 8.500162961261388261e+00
4061 2.386240000000000094e+01 7.747013657403734932e+00
4062 2.266739999999999711e+01 9.925724568413130555e+00
4063 2.275040000000000262e+01 8.241733238099858028e+00
4064 2.458859999999999957e+01 8.883045984795980843e+00
4065 2.233120000000000260e+01 8.344811453352315667e+00
4066 2.646459999999999724e+01 9.004675095082552261e+00
4067 2.373860000000000170e+01 7.996019042498585527e+00
4068 2.287679999999999936e+01 7.890666371859856199e+00
4069 2.062320000000000064e+01 7.873379987781612854e+00
4070 2.163439999999999941e+01 8.442420068203192685e+00
4071 2.289799999999999969e+01 8.758575642192054644e+00
4072 2.167299999999999827e+01 7.169506733381314056e+00
4073 2.021460000000000079e+01 7.447643657426151975e+00
4074 1.990540000000000376e+01 8.321426558469408263e+00
4075 2.003600000000000136e+01 8.728999470729734256e+00
4076 1.958360000000000056e+01 8.601172611219938702e+00
4077 2.272719999999999985e+01 8.109523672325027022e+00
4078 2.465620000000000189e+01 8.494432964712828493e+00
4079 2.206380000000000052e+01 7.261636517480064335e+00
4080 2.062900000000000134e+01 8.125009745224923918e+00
4081 2.340360000000000085e+01 8.240394867237855081e+00
4082 2.393500000000000227e+01 8.938834792074411340e+00
4083 2.314880000000000138e+01 1.001515476225904244e+01
4084 2.229220000000000113e+01 7.805029836714269642e+00
4085 2.235239999999999938e+01 8.831633559427157110e+00
4086 2.228000000000000114e+01 8.666698014815098716e+00
4087 2.238560000000000016e+01 8.660869229355677490e+00
4088 2.471220000000000283e+01 9.465902612640803682e+00
4089 2.518319999999999936e+01 9.206584280394112696e+00
4090 2.392559999999999931e+01 8.169280500019569402e+00
4091 2.230480000000000018e+01 9.076250950254737049e+00
4092 2.150100000000000122e+01 8.370804869306176954e+00
4093 2.365939999999999799e+01 8.149423982589198090e+00
4094 2.568859999999999744e+01 9.195338304162604004e+00
4095 2.479440000000000310e+01 8.947663809509160515e+00
4096 2.485260000000000247e+01 1.001716916738456575e+01
4097 2.533380000000000010e+01 9.477546447894622972e+00
4098 2.263080000000000069e+01 8.610414811842689531e+00
4099 2.361899999999999977e+01 8.666425348435190301e+00
4100 2.585600000000000165e+01 9.547909077908103725e+00
4101 2.660320000000000462e+01 8.896666788859747044e+00
4102 2.433140000000000214e+01 8.369138233294989959e+00
4103 2.380219999999999914e+01 8.390375559651664261e+00
4104 2.351899999999999835e+01 8.345873528876412095e+00
4105 2.415380000000000038e+01 8.615902262212589591e+00
4106 2.474940000000000140e+01 9.444096410350754311e+00
4107 2.128460000000000107e+01 7.797493051487764504e+00
4108 1.998700000000000188e+01 7.671278151651130806e+00
4109 2.131739999999999924e+01 8.030101735843700794e+00
4110 1.894999999999999929e+01 8.402188324478331083e+00
4111 1.832260000000000133e+01 8.350683783259906789e+00
4112 1.996460000000000079e+01 8.789947615771096068e+00
4113 2.008439999999999870e+01 7.519145858939032756e+00
4114 2.053759999999999764e+01 8.367962803932625704e+00
4115 2.125959999999999894e+01 7.875137970092969120e+00
4116 1.900000000000000000e+01 8.263819160654472640e+00
4117 1.974459999999999837e+01 9.228416958937215142e+00
4118 2.144220000000000326e+01 1.039288927449917566e+01
4119 1.917880000000000251e+01 9.007904339634162483e+00
4120 2.042300000000000182e+01 8.429008178902188675e+00
4121 2.017680000000000007e+01 8.403727570072698327e+00
4122 1.947420000000000329e+01 7.947596901705572314e+00
4123 1.752220000000000155e+01 7.567043905779851976e+00
4124 1.810119999999999862e+01 7.656120110865555439e+00
4125 1.894200000000000017e+01 7.430395321919284868e+00
4126 1.873599999999999710e+01 8.119314044917834039e+00
4127 1.907760000000000034e+01 7.746250481878312222e+00
4128 1.936020000000000252e+01 8.392607496600803074e+00
4129 1.843679999999999808e+01 8.278588509643414639e+00
4130 1.907740000000000080e+01 8.882635467472477231e+00
4131 2.111480000000000246e+01 8.934527611015592896e+00
4132 2.234719999999999729e+01 8.303266775914162068e+00
4133 2.074080000000000013e+01 9.087681074509600165e+00
4134 1.980899999999999750e+01 7.846793500532557530e+00
4135 1.911779999999999902e+01 6.992419165925337410e+00
4136 1.975219999999999843e+01 8.294594386225284666e+00
4137 2.054400000000000048e+01 8.564657363841241988e+00
4138 2.071399999999999864e+01 7.864966517411247082e+00
4139 1.945020000000000238e+01 7.586852777799236058e+00
4140 2.060660000000000025e+01 8.106920128384144775e+00
4141 2.042160000000000153e+01 8.140249836952179407e+00
4142 1.938659999999999783e+01 6.377894440017019662e+00
4143 2.018020000000000280e+01 6.937182836858200474e+00
4144 2.018280000000000030e+01 8.155598653195237802e+00
4145 2.004379999999999740e+01 6.762061705722596905e+00
4146 2.282520000000000238e+01 8.373742338524634121e+00
4147 2.055320000000000391e+01 7.849529363726210462e+00
4148 2.077260000000000062e+01 8.267496238160619626e+00
4149 2.185119999999999862e+01 8.445668259646479825e+00
4150 2.112780000000000058e+01 7.493633059604666968e+00
4151 2.312979999999999947e+01 8.200682890589050089e+00
4152 2.155480000000000018e+01 8.154154383625563440e+00
4153 1.919099999999999895e+01 7.757873306518996870e+00
4154 1.928479999999999706e+01 8.592165032865697327e+00
4155 2.011540000000000106e+01 8.500938576886671427e+00
4156 2.213719999999999999e+01 7.993667861000980146e+00
4157 2.432339999999999947e+01 1.018526863897069568e+01
4158 2.347019999999999840e+01 9.850847611855540364e+00
4159 2.114560000000000173e+01 9.325691406432017772e+00
4160 2.223780000000000001e+01 8.658384682606795835e+00
4161 1.921719999999999828e+01 8.208123982494415216e+00
4162 2.001800000000000068e+01 8.021447315790336319e+00
4163 2.228200000000000003e+01 8.922902070514950879e+00
4164 2.150760000000000005e+01 8.135153508570073910e+00
4165 2.100120000000000076e+01 8.853958402432214214e+00
4166 2.133699999999999974e+01 8.522171648118805010e+00
4167 2.055080000000000240e+01 6.906021033272343956e+00
4168 1.825240000000000151e+01 6.662900417085641180e+00
4169 2.129459999999999908e+01 7.546340112133828271e+00
4170 2.112079999999999913e+01 6.091441349303134523e+00
4171 2.267839999999999989e+01 7.465342331601410031e+00
4172 2.155699999999999861e+01 6.830347967709990087e+00
4173 2.034219999999999828e+01 7.556102844191573631e+00
4174 2.209199999999999875e+01 8.113666352519061320e+00
4175 2.025459999999999994e+01 6.952385786764136988e+00
4176 2.168260000000000076e+01 6.895084867352975877e+00
4177 2.050280000000000058e+01 8.076202906812085303e+00
4178 2.061340000000000217e+01 7.207241328552831838e+00
4179 2.211639999999999873e+01 7.109227021835777371e+00
4180 2.280359999999999943e+01 8.267383042293371176e+00
4181 2.155900000000000105e+01 7.535504166278456317e+00
4182 2.296979999999999933e+01 6.599064354285385292e+00
4183 2.177780000000000271e+01 6.903521277724868455e+00
4184 2.372420000000000329e+01 7.615254025441305252e+00
4185 2.185799999999999699e+01 7.993248245863504131e+00
4186 2.331279999999999930e+01 7.657287433027440748e+00
4187 2.155000000000000071e+01 7.101261932924316511e+00
4188 2.403219999999999956e+01 6.695163241624508821e+00
4189 2.155480000000000018e+01 6.058644161196463429e+00
4190 2.419539999999999935e+01 6.661341646245146464e+00
4191 2.407400000000000162e+01 7.022276514065791453e+00
4192 2.118960000000000221e+01 7.933290311592030797e+00
4193 2.067599999999999838e+01 8.211016005343065416e+00
4194 2.074899999999999878e+01 6.781419703867324067e+00
4195 1.867280000000000229e+01 7.547768037771164451e+00
4196 1.899560000000000315e+01 6.851330665498490902e+00
4197 1.959320000000000306e+01 7.962041609537092057e+00
4198 2.028539999999999921e+01 1.008585356863761007e+01
4199 1.843079999999999785e+01 6.884431174178443413e+00
4200 2.026999999999999957e+01 9.344662870323359627e+00
4201 2.219600000000000151e+01 8.445499634716702175e+00
4202 2.164780000000000015e+01 7.654993023641497807e+00
4203 1.922579999999999956e+01 7.860571309516885208e+00
4204 2.192179999999999751e+01 7.172909464924257072e+00
4205 1.979019999999999868e+01 7.269619623611678350e+00
4206 1.957820000000000249e+01 7.120727858302127622e+00
4207 2.105720000000000169e+01 6.794757622755943416e+00
4208 2.050779999999999959e+01 6.506285523399660597e+00
4209 1.949060000000000059e+01 5.861802375379093988e+00
4210 2.005999999999999872e+01 7.163818205398571060e+00
4211 2.027980000000000160e+01 7.424660840200042244e+00
4212 2.183559999999999945e+01 7.178650996392009986e+00
4213 1.944619999999999749e+01 6.403977222945127501e+00
4214 1.876459999999999795e+01 7.724078469824086746e+00
4215 2.114020000000000010e+01 8.588766297437601338e+00
4216 2.080880000000000152e+01 7.612655964379317020e+00
4217 2.117360000000000042e+01 8.243711055586555148e+00
4218 2.129339999999999833e+01 7.865994973809734780e+00
4219 1.974599999999999866e+01 7.692597548292773091e+00
4220 2.382839999999999847e+01 8.575651003160050578e+00
4221 2.255499999999999972e+01 8.453288794309585796e+00
4222 2.232440000000000424e+01 7.525272739774950814e+00
4223 2.153600000000000136e+01 8.517695059110769407e+00
4224 2.180319999999999681e+01 7.178290796004295871e+00
4225 2.639859999999999829e+01 7.198734280969120825e+00
4226 2.258260000000000289e+01 7.095075929685318528e+00
4227 2.186000000000000298e+01 7.067591708637389836e+00
4228 2.044800000000000040e+01 6.578762874583639508e+00
4229 1.824739999999999895e+01 6.728010574307980107e+00
4230 2.012140000000000128e+01 6.379878899164152628e+00
4231 2.037599999999999767e+01 7.682299010062027200e+00
4232 1.979000000000000270e+01 8.260873876291780604e+00
4233 2.169819999999999993e+01 8.759201928943070925e+00
4234 1.964420000000000144e+01 8.453208292240290689e+00
4235 2.245420000000000016e+01 8.542888094315646441e+00
4236 2.526719999999999544e+01 8.369397060242750541e+00
4237 2.335780000000000101e+01 8.861894377163380909e+00
4238 2.118759999999999977e+01 8.284217943052922806e+00
4239 2.228859999999999886e+01 6.976353056432851751e+00
4240 2.272359999999999758e+01 7.355271087322343249e+00
4241 2.326759999999999806e+01 7.407229482606839888e+00
4242 2.175319999999999965e+01 6.543123103839632471e+00
4243 2.206579999999999941e+01 6.946470110207052073e+00
4244 2.297440000000000282e+01 7.656831436566956306e+00
4245 2.374520000000000053e+01 6.900687011595294074e+00
4246 2.348880000000000479e+01 6.034043960065257117e+00
4247 1.837480000000000047e+01 6.193948184478135666e+00
4248 2.088340000000000174e+01 6.597496704660033906e+00
4249 2.142060000000000031e+01 6.170641189374083346e+00
4250 2.001980000000000004e+01 6.981889872520190110e+00
4251 2.249839999999999662e+01 7.460747413496853220e+00
4252 2.198060000000000258e+01 6.865875102854697154e+00
4253 2.362539999999999907e+01 7.392172187388493576e+00
4254 2.279700000000000060e+01 6.716537191142470498e+00
4255 2.083040000000000092e+01 7.505444544329136214e+00
4256 2.128480000000000061e+01 7.633035000050767849e+00
4257 1.996399999999999864e+01 5.877456681252529513e+00
4258 2.107979999999999876e+01 6.940438899089884650e+00
4259 2.106299999999999883e+01 8.302132275506092896e+00
4260 2.262920000000000087e+01 8.344404431234142550e+00
4261 2.384540000000000148e+01 8.021934183724022560e+00
4262 2.436480000000000246e+01 8.608411901855067327e+00
4263 2.357220000000000226e+01 8.302969523730650891e+00
4264 2.383460000000000178e+01 6.441968777322658823e+00
4265 2.292280000000000229e+01 8.151415638525618235e+00
4266 2.142719999999999914e+01 8.398972100918063788e+00
4267 2.417439999999999856e+01 8.597160352581541432e+00
4268 2.319660000000000011e+01 9.939386043815785499e+00
4269 2.274260000000000304e+01 9.903796664310107190e+00
4270 2.493599999999999994e+01 9.304917994265181846e+00
4271 2.275000000000000000e+01 9.404693504841079132e+00
4272 2.100479999999999947e+01 7.561839191096304980e+00
4273 2.119440000000000168e+01 8.169860946674672775e+00
4274 2.031060000000000088e+01 8.269486966432681996e+00
4275 1.956419999999999959e+01 8.369841491450122462e+00
4276 1.994819999999999993e+01 8.994628394325136611e+00
4277 2.158120000000000260e+01 7.992996056048069065e+00
4278 2.309420000000000073e+01 8.295735007339613887e+00
4279 2.421580000000000155e+01 9.620757801337688875e+00
4280 2.348880000000000123e+01 9.653344143456193294e+00
4281 2.597680000000000433e+01 9.822845858100389904e+00
4282 2.433619999999999806e+01 8.966308593395611481e+00
4283 2.264519999999999911e+01 9.350749768441030341e+00
4284 2.195840000000000103e+01 9.733226530190282944e+00
4285 2.330560000000000187e+01 1.019736401860794750e+01
4286 2.164959999999999951e+01 8.897715700560452134e+00
4287 2.039719999999999800e+01 1.017883813173193275e+01
4288 2.106559999999999988e+01 8.926947861839453324e+00
4289 2.027679999999999794e+01 8.231792200487083377e+00
4290 2.100120000000000076e+01 8.348225940401947653e+00
4291 2.178539999999999921e+01 8.241900594401755598e+00
4292 2.119960000000000022e+01 8.587651174098770213e+00
4293 2.095200000000000173e+01 7.925283187369394078e+00
4294 2.072180000000000177e+01 9.540039074972387567e+00
4295 1.895860000000000056e+01 8.398524120820276551e+00
4296 2.042539999999999978e+01 8.017374580746492896e+00
4297 1.775199999999999889e+01 8.793132615854259981e+00
4298 1.912480000000000047e+01 9.314470022067816046e+00
4299 2.136439999999999984e+01 8.360688610874106530e+00
4300 2.095539999999999736e+01 9.445215599868538092e+00
4301 1.988820000000000121e+01 1.042863540603467420e+01
4302 1.919519999999999982e+01 8.556126172047722633e+00
4303 2.173360000000000269e+01 9.307918661440911734e+00
4304 2.018459999999999965e+01 9.024250965481842357e+00
4305 1.922599999999999909e+01 9.020042944465396673e+00
4306 1.749879999999999924e+01 8.124781653189209862e+00
4307 1.913719999999999999e+01 8.739642163841720546e+00
4308 1.796039999999999992e+01 9.044166542473663029e+00
4309 1.656360000000000099e+01 7.896973468867678037e+00
4310 1.746539999999999893e+01 7.714369763499803412e+00
4311 1.581039999999999779e+01 7.558858022743910610e+00
4312 1.666019999999999968e+01 7.817268952262036663e+00
4313 1.852139999999999986e+01 8.777067367179084201e+00
4314 1.753999999999999915e+01 8.184690391212120275e+00
4315 1.671059999999999945e+01 8.346102135008891310e+00
4316 1.790639999999999787e+01 7.545661813784128924e+00
4317 1.845439999999999969e+01 8.696503893404520014e+00
4318 1.903679999999999950e+01 9.411685478807713778e+00
4319 1.942220000000000013e+01 9.497914817053267456e+00
4320 1.841839999999999833e+01 9.892727545424467195e+00
4321 1.865840000000000032e+01 1.013736039647402443e+01
4322 2.026060000000000016e+01 9.878686931368964252e+00
4323 1.890459999999999852e+01 9.320104160791338188e+00
4324 1.732660000000000267e+01 9.698951644791307558e+00
4325 1.779319999999999879e+01 9.360291578364424936e+00
4326 1.972340000000000160e+01 9.033118675629143723e+00
4327 2.100440000000000040e+01 8.301118717859658602e+00
4328 2.335119999999999862e+01 8.624266500520493040e+00
4329 2.026980000000000004e+01 8.835097868841067736e+00
4330 2.085780000000000101e+01 9.589014741463275371e+00
4331 2.134979999999999833e+01 1.033161244104713461e+01
4332 1.900040000000000262e+01 9.084861604229311993e+00
4333 2.099239999999999995e+01 1.000164785062941597e+01
4334 2.033059999999999690e+01 9.290733721725105809e+00
4335 2.105560000000000187e+01 9.520717391457431233e+00
4336 1.907480000000000331e+01 9.423799689721761297e+00
4337 2.089099999999999824e+01 8.703233996624472724e+00
4338 1.881880000000000308e+01 8.577498233867496324e+00
4339 2.159459999999999980e+01 8.699771549184495356e+00
4340 2.058559999999999945e+01 9.307387679042923523e+00
4341 2.119219999999999970e+01 7.939745877041656463e+00
4342 2.176740000000000208e+01 9.083084306996164869e+00
4343 2.266360000000000241e+01 9.153805532564037506e+00
4344 2.030880000000000152e+01 8.833284106831388982e+00
4345 2.031099999999999994e+01 9.414093914976630728e+00
4346 2.096499999999999986e+01 8.906450273818409258e+00
4347 1.901679999999999993e+01 7.956975362032986610e+00
4348 1.863919999999999888e+01 7.689793450542087960e+00
4349 1.922879999999999967e+01 8.009263633568320273e+00
4350 1.676820000000000022e+01 7.998194743315518274e+00
4351 1.921079999999999899e+01 8.269321536377697512e+00
4352 1.885040000000000049e+01 8.258931749808807510e+00
4353 2.090220000000000056e+01 8.624000818181778882e+00
4354 1.958779999999999788e+01 8.562893554868002965e+00
4355 1.976920000000000144e+01 8.313564782450425739e+00
4356 1.966619999999999635e+01 9.256851466454454780e+00
4357 2.031339999999999790e+01 9.352512033031553429e+00
4358 2.268599999999999994e+01 1.036045434524953635e+01
4359 2.153259999999999863e+01 8.152337110792217345e+00
4360 1.946959999999999980e+01 8.500652194273095930e+00
4361 1.931439999999999912e+01 8.441466899064403506e+00
4362 2.036699999999999733e+01 7.885812642968382136e+00
4363 1.828159999999999741e+01 8.205252281800966330e+00
4364 2.000380000000000180e+01 8.013658627119076172e+00
4365 1.837440000000000140e+01 7.805593197701248265e+00
4366 1.894599999999999795e+01 8.366413496833633445e+00
4367 1.859479999999999933e+01 7.583996805906499716e+00
4368 1.983600000000000207e+01 7.665247795081383764e+00
4369 1.769219999999999970e+01 7.672990120676554504e+00
4370 2.021119999999999806e+01 9.198138935241191305e+00
4371 2.010219999999999985e+01 8.232677112094217264e+00
4372 2.188619999999999877e+01 9.012423245276488970e+00
4373 2.253979999999999961e+01 9.249989307669496341e+00
4374 2.131380000000000052e+01 8.511738028863433669e+00
4375 2.154940000000000211e+01 8.787248359298832412e+00
4376 2.142139999999999844e+01 8.438320589311596009e+00
4377 2.234900000000000020e+01 7.947017599074509775e+00
4378 2.142559999999999931e+01 8.923482547077682625e+00
4379 2.089339999999999975e+01 8.092202264402441614e+00
4380 1.948120000000000118e+01 8.661041237172351970e+00
4381 1.916059999999999874e+01 7.541862171108670410e+00
4382 2.053359999999999985e+01 7.346037296937716121e+00
4383 2.020779999999999887e+01 7.719246110340050038e+00
4384 1.964620000000000033e+01 8.344974906612959487e+00
4385 1.985620000000000118e+01 7.924040143260254077e+00
4386 2.413560000000000016e+01 8.598280914694520050e+00
4387 2.035439999999999827e+01 8.621213151755382498e+00
4388 2.012340000000000018e+01 7.553149544924950831e+00
4389 2.059299999999999997e+01 7.545985014562379689e+00
4390 2.283039999999999736e+01 8.545790086820527875e+00
4391 2.239760000000000062e+01 9.389922029921228486e+00
4392 2.035180000000000078e+01 9.352983478655351846e+00
4393 2.330199999999999960e+01 8.797024647004233699e+00
4394 2.141580000000000084e+01 9.406144457321500951e+00
4395 2.309779999999999944e+01 9.084100608866020110e+00
4396 2.274399999999999977e+01 9.415679455036688239e+00
4397 2.236380000000000123e+01 8.612223008724285478e+00
4398 2.261519999999999797e+01 8.974768001012614960e+00
4399 2.196419999999999817e+01 9.357715466501424828e+00
4400 2.117239999999999966e+01 8.186696704287999893e+00
4401 2.077120000000000033e+01 8.214413592703985856e+00
4402 2.405300000000000082e+01 8.327095037286410317e+00
4403 2.170120000000000005e+01 7.723108096614988760e+00
4404 2.162579999999999814e+01 9.166880888939267891e+00
4405 2.177980000000000160e+01 8.281764833174143803e+00
4406 2.401980000000000004e+01 9.413097672498675905e+00
4407 2.164219999999999899e+01 8.177682275070363715e+00
4408 2.441799999999999926e+01 9.676949201065385253e+00
4409 2.401979999999999649e+01 8.837603333030964237e+00
4410 2.330959999999999965e+01 9.026851502489668277e+00
4411 2.309420000000000073e+01 8.384531573797071147e+00
4412 2.448800000000000310e+01 8.875905303685929226e+00
4413 2.594300000000000139e+01 7.746473344690472551e+00
4414 2.497540000000000049e+01 8.213479879320336963e+00
4415 2.389499999999999957e+01 7.348454623932845209e+00
4416 2.435199999999999676e+01 8.635513566661797924e+00
4417 2.217239999999999966e+01 7.786630000712760236e+00
4418 2.329080000000000084e+01 7.613302187093324847e+00
4419 2.479279999999999973e+01 8.685847488414701445e+00
4420 2.523159999999999670e+01 7.857880093765746921e+00
4421 2.281899999999999906e+01 8.964711743274293099e+00
4422 2.195360000000000156e+01 7.981011858655517877e+00
4423 2.374859999999999971e+01 8.353414653182253957e+00
4424 2.388100000000000023e+01 8.692217148691121054e+00
4425 2.418979999999999819e+01 8.343681251821644551e+00
4426 2.400319999999999965e+01 9.170562675866731794e+00
4427 2.219979999999999976e+01 8.841594708648434775e+00
4428 1.922160000000000224e+01 8.019684315981521650e+00
4429 2.018979999999999819e+01 7.655404874466143816e+00
4430 2.190199999999999747e+01 8.174414792509614003e+00
4431 2.107280000000000086e+01 8.359811258156490510e+00
4432 2.091420000000000101e+01 7.952454390438211895e+00
4433 1.886420000000000030e+01 8.142826135439710455e+00
4434 1.929540000000000077e+01 7.593826221872607363e+00
4435 2.005839999999999890e+01 7.889246537407739623e+00
4436 2.100539999999999807e+01 7.241169853552669622e+00
4437 1.999640000000000128e+01 7.694873247039224928e+00
4438 1.887320000000000420e+01 7.794244432400103229e+00
4439 1.946219999999999928e+01 7.025887726970876379e+00
4440 2.131320000000000192e+01 7.014636523156419834e+00
4441 1.982919999999999661e+01 7.530295199525712135e+00
4442 1.668360000000000198e+01 7.028586848577742074e+00
4443 1.813040000000000163e+01 6.865418866172697143e+00
4444 1.734619999999999962e+01 7.246028492353586259e+00
4445 1.507239999999999824e+01 6.081270555402052302e+00
4446 1.862160000000000082e+01 6.597007428220767800e+00
4447 2.077139999999999986e+01 8.267863920505707398e+00
4448 1.844040000000000035e+01 8.212991477409433472e+00
4449 2.020819999999999794e+01 7.931077724496210735e+00
4450 2.111039999999999850e+01 8.475182653370957553e+00
4451 1.824279999999999902e+01 7.542271145483965711e+00
4452 1.945579999999999998e+01 7.464152053113601859e+00
4453 1.857600000000000051e+01 6.414425211973400209e+00
4454 1.761200000000000188e+01 7.948501166886748237e+00
4455 1.827019999999999911e+01 7.168704270089538255e+00
4456 1.958559999999999945e+01 8.405943633406067761e+00
4457 1.800519999999999854e+01 7.618333714927431721e+00
4458 1.970040000000000191e+01 8.733727875769888627e+00
4459 2.027440000000000353e+01 8.214410857024381230e+00
4460 2.078280000000000172e+01 8.229555805266770108e+00
4461 2.116940000000000310e+01 8.847444519633903326e+00
4462 1.928079999999999927e+01 8.990096499593317247e+00
4463 2.086120000000000374e+01 7.879959088218668306e+00
4464 1.866120000000000090e+01 7.814718643175837087e+00
4465 1.978899999999999793e+01 8.342686718318024219e+00
4466 1.824759999999999849e+01 7.692426559155440380e+00
4467 2.009199999999999875e+01 7.179213076654013648e+00
4468 1.880640000000000356e+01 7.539459835293241596e+00
4469 1.967640000000000100e+01 7.936546526544149494e+00
4470 2.116380000000000194e+01 8.930794004566445565e+00
4471 1.966900000000000048e+01 6.811220818619815098e+00
4472 1.865199999999999747e+01 6.451656525265430098e+00
4473 2.089600000000000080e+01 8.070963754100249687e+00
4474 2.275600000000000023e+01 8.758283767953626509e+00
4475 2.265400000000000347e+01 7.933472813339691676e+00
4476 2.540320000000000178e+01 8.785969325691958431e+00
4477 2.351960000000000051e+01 7.880884973656193893e+00
4478 2.489260000000000161e+01 8.001326018104748528e+00
4479 2.462060000000000315e+01 9.829881063776916506e+00
4480 2.349980000000000047e+01 9.173145791493777068e+00
4481 2.251500000000000057e+01 8.948851421271893258e+00
4482 2.365579999999999927e+01 8.580609411457906788e+00
4483 2.573899999999999721e+01 8.962665420509681624e+00
4484 2.392880000000000251e+01 8.231450425775520330e+00
4485 2.307180000000000319e+01 9.072377943626465324e+00
4486 2.321999999999999886e+01 9.873901854889989949e+00
4487 2.253559999999999874e+01 8.575126539474505094e+00
4488 2.157660000000000267e+01 8.678251683835863872e+00
4489 2.146740000000000137e+01 7.585795977219529362e+00
4490 1.924940000000000140e+01 8.902895423849477297e+00
4491 2.260199999999999676e+01 9.408379426872620854e+00
4492 2.100739999999999696e+01 8.464929871416536855e+00
4493 2.207200000000000273e+01 9.876157062339581572e+00
4494 2.191920000000000002e+01 9.833726302475577441e+00
4495 2.150140000000000029e+01 9.116199048287613849e+00
4496 2.380339999999999989e+01 9.527349065086259117e+00
4497 2.440080000000000027e+01 8.921721252762832677e+00
4498 2.291499999999999915e+01 8.779874363565802753e+00
4499 2.240280000000000271e+01 8.002392449261655827e+00
4500 2.172919999999999874e+01 9.128382609860302921e+00
4501 2.239799999999999969e+01 9.029070508086643798e+00
4502 2.143919999999999959e+01 9.576483301922474212e+00
4503 2.274180000000000135e+01 9.507073784924569892e+00
4504 2.412559999999999860e+01 1.003034904517285320e+01
4505 2.489000000000000057e+01 9.278566328910949679e+00
4506 2.484719999999999729e+01 1.008299285093468534e+01
4507 2.293839999999999790e+01 9.401175201430936212e+00
4508 2.283399999999999608e+01 8.826555101510439982e+00
4509 2.726079999999999970e+01 1.025795994299061320e+01
4510 2.404560000000000031e+01 8.699707464507067556e+00
4511 2.291680000000000206e+01 9.095670558677902306e+00
4512 2.105579999999999785e+01 8.824198644182937201e+00
4513 2.330420000000000158e+01 8.618686639622071155e+00
4514 2.529479999999999862e+01 1.016538083261025704e+01
4515 2.246259999999999835e+01 9.004581405484655576e+00
4516 2.289880000000000138e+01 9.511148281464230081e+00
4517 2.423479999999999990e+01 9.881490261696358246e+00
4518 2.133020000000000138e+01 8.333223200658913754e+00
4519 2.214760000000000062e+01 8.632438592193981464e+00
4520 2.278819999999999979e+01 9.068773052182967476e+00
4521 2.467940000000000111e+01 9.918307362045199582e+00
4522 2.337200000000000344e+01 9.861855878078934268e+00
4523 2.292299999999999827e+01 9.352685847391645879e+00
4524 2.207900000000000063e+01 9.601942649276759667e+00
4525 2.064839999999999876e+01 9.834938692640639246e+00
4526 2.002019999999999911e+01 9.479649657661404660e+00
4527 2.089760000000000062e+01 1.024065730937228658e+01
4528 1.957379999999999853e+01 9.559812146271495337e+00
4529 2.017939999999999756e+01 1.074536028097708673e+01
4530 2.206240000000000023e+01 9.023037841436773121e+00
4531 2.288459999999999894e+01 9.056579149325644451e+00
4532 1.768039999999999878e+01 9.427054609367658600e+00
4533 2.020960000000000178e+01 8.721168906058405668e+00
4534 2.059619999999999962e+01 8.195384805608581402e+00
4535 1.897440000000000282e+01 9.013553162210781622e+00
4536 2.358860000000000312e+01 9.839848716723242461e+00
4537 2.161420000000000030e+01 8.532808561780814927e+00
4538 2.227499999999999858e+01 9.266982201342569780e+00
4539 2.301639999999999731e+01 8.297615838781643660e+00
4540 2.323019999999999996e+01 8.843066406626153508e+00
4541 2.082180000000000319e+01 7.530425631529734432e+00
4542 2.342760000000000176e+01 9.493681261133639637e+00
4543 1.977779999999999916e+01 8.489310183519036102e+00
4544 2.202159999999999940e+01 8.583092750751328381e+00
4545 1.982160000000000011e+01 8.683763173187069029e+00
4546 1.974800000000000111e+01 8.260593876955820036e+00
4547 1.869359999999999644e+01 7.766400677791480689e+00
4548 2.071879999999999811e+01 7.332323535687715221e+00
4549 2.150059999999999860e+01 8.421932237200676852e+00
4550 2.180380000000000251e+01 9.819674061393278919e+00
4551 2.141499999999999915e+01 9.120887448050217117e+00
4552 2.131240000000000023e+01 6.604419711677929961e+00
4553 2.374660000000000082e+01 7.555928176471769397e+00
4554 2.242999999999999972e+01 8.122074449301729615e+00
4555 2.293100000000000094e+01 8.480091258942913157e+00
4556 2.340200000000000102e+01 8.184224713434987919e+00
4557 2.489840000000000231e+01 9.372344618503952063e+00
4558 2.469059999999999988e+01 8.949823107078708873e+00
4559 2.366619999999999635e+01 9.925681298127598140e+00
4560 2.391680000000000206e+01 9.307734170677630203e+00
4561 2.364639999999999986e+01 8.501183181651832399e+00
4562 2.099159999999999826e+01 9.026335232418524868e+00
4563 2.027799999999999869e+01 7.841308753008006782e+00
4564 2.055859999999999843e+01 7.340270090943520565e+00
4565 2.064580000000000126e+01 8.428410343119276504e+00
4566 2.034379999999999811e+01 9.047916464689537364e+00
4567 2.028620000000000090e+01 9.359530284795278376e+00
4568 1.965079999999999671e+01 1.011820857424870290e+01
4569 1.857140000000000057e+01 9.748779848165613160e+00
4570 1.833319999999999794e+01 8.179446599373333626e+00
4571 1.854239999999999711e+01 9.162456795423375766e+00
4572 1.887259999999999849e+01 9.671320905026364656e+00
4573 1.979019999999999868e+01 9.636791110738055721e+00
4574 1.951399999999999935e+01 9.874583936551452723e+00
4575 2.024719999999999942e+01 1.022615427382161180e+01
4576 2.151999999999999957e+01 1.051115579943518874e+01
4577 2.181159999999999854e+01 1.109167968019271377e+01
4578 2.079299999999999926e+01 9.888362926187527435e+00
4579 1.959259999999999735e+01 8.924037743532913680e+00
4580 1.890579999999999927e+01 9.373022907899029477e+00
4581 2.029759999999999920e+01 9.479045481903753512e+00
4582 2.033299999999999841e+01 9.987386533022538870e+00
4583 2.042079999999999984e+01 1.007871850742940545e+01
4584 2.032460000000000022e+01 1.081929083664913804e+01
4585 2.193039999999999878e+01 1.095018461433413215e+01
4586 2.037940000000000040e+01 1.092057413728783644e+01
4587 1.902139999999999986e+01 1.084501723594757649e+01
4588 2.020899999999999963e+01 9.317000882258193784e+00
4589 1.959779999999999944e+01 1.003653880339233240e+01
4590 2.068860000000000099e+01 1.068938423147002403e+01
4591 2.042519999999999669e+01 1.011366642677125149e+01
4592 2.159639999999999915e+01 1.067430141451889014e+01
4593 2.249640000000000128e+01 9.983217043017743819e+00
4594 2.097100000000000009e+01 9.011073094809518125e+00
4595 2.227219999999999800e+01 1.004048949962102100e+01
4596 2.210379999999999967e+01 9.454207522156469423e+00
4597 2.304919999999999902e+01 9.738485920922203221e+00
4598 2.381519999999999726e+01 8.575612577069932740e+00
4599 2.483339999999999748e+01 7.730422842768692071e+00
4600 2.274579999999999913e+01 8.727788129417440643e+00
4601 2.218779999999999930e+01 8.356031122010017853e+00
4602 2.218199999999999861e+01 6.975709047831625043e+00
4603 2.242219999999999658e+01 8.698896787064438030e+00
4604 2.205720000000000169e+01 7.374208244415125790e+00
4605 1.884819999999999851e+01 7.261411319571422496e+00
4606 1.892859999999999943e+01 8.376544163794518383e+00
4607 1.718019999999999925e+01 8.909278055600239554e+00
4608 1.736619999999999919e+01 9.180356922908824657e+00
4609 1.966999999999999815e+01 9.603644491545903605e+00
4610 1.976299999999999812e+01 9.747391314603103041e+00
4611 2.024260000000000304e+01 9.962450455987221787e+00
4612 2.216760000000000019e+01 9.808873996947864882e+00
4613 2.109839999999999804e+01 9.563342920129967339e+00
4614 2.227380000000000138e+01 1.007395901282112582e+01
4615 1.943399999999999750e+01 9.648927633680335347e+00
4616 2.083919999999999817e+01 9.777799132320115660e+00
4617 2.173879999999999768e+01 1.008565406267734055e+01
4618 2.207520000000000238e+01 1.025982888902149348e+01
4619 2.158619999999999806e+01 9.758587481392989815e+00
4620 2.303479999999999706e+01 1.032729062397296715e+01
4621 2.401959999999999695e+01 9.993229770599691975e+00
4622 2.252199999999999847e+01 1.046538808836060319e+01
4623 2.130679999999999907e+01 1.075455974143060978e+01
4624 1.916019999999999968e+01 1.095367374135271632e+01
4625 1.953099999999999881e+01 9.917487423737929575e+00
4626 2.058159999999999812e+01 9.476611156315319917e+00
4627 2.107620000000000005e+01 9.180038768545587757e+00
4628 2.062599999999999767e+01 9.349151773289381850e+00
4629 1.968179999999999907e+01 8.662604547825091927e+00
4630 2.245179999999999865e+01 1.056363837851334253e+01
4631 2.373559999999999803e+01 1.053793814595625555e+01
4632 2.068140000000000001e+01 9.058723594855955241e+00
4633 2.134920000000000329e+01 9.137514337717888679e+00
4634 2.385319999999999752e+01 1.141971586826922547e+01
4635 2.193260000000000076e+01 1.036324745087175891e+01
4636 1.960280000000000200e+01 9.861832772461719188e+00
4637 1.942340000000000089e+01 7.955775505128333869e+00
4638 1.669220000000000326e+01 8.730145187337949864e+00
4639 1.842539999999999978e+01 8.344649920038587965e+00
4640 1.718860000000000099e+01 7.257404024029528777e+00
4641 1.936500000000000199e+01 8.879039880527624717e+00
4642 2.193540000000000134e+01 1.054202683965469767e+01
4643 2.317640000000000100e+01 8.976350949467160945e+00
4644 2.361439999999999984e+01 8.260558226173335683e+00
4645 2.340159999999999840e+01 8.278567772749099163e+00
4646 2.376400000000000290e+01 8.690644008357493178e+00
4647 2.431039999999999779e+01 8.844031608265543909e+00
4648 2.252319999999999922e+01 9.843868021870264329e+00
4649 2.139999999999999858e+01 8.915542819144553377e+00
4650 1.899000000000000199e+01 8.309954223700632525e+00
4651 2.040559999999999974e+01 8.373939300472628133e+00
4652 1.735200000000000031e+01 7.147373145429026131e+00
4653 1.973460000000000036e+01 7.161975149914999506e+00
4654 1.972359999999999758e+01 6.023905195801141588e+00
4655 2.114320000000000022e+01 7.808538164855185038e+00
4656 2.205199999999999960e+01 8.252862965056429800e+00
4657 1.987020000000000053e+01 8.583693360785904503e+00
4658 2.452359999999999829e+01 8.425970209299341818e+00
4659 2.170639999999999858e+01 7.919329282710751094e+00
4660 2.170739999999999981e+01 8.289845955625471774e+00
4661 1.904700000000000060e+01 8.130336303007398513e+00
4662 2.104540000000000077e+01 8.568883001185159998e+00
4663 1.865040000000000120e+01 9.050107551184128241e+00
4664 1.983879999999999910e+01 8.883150456454060873e+00
4665 2.166279999999999717e+01 9.550842599058995575e+00
4666 1.936100000000000065e+01 9.164586546047781113e+00
4667 2.101660000000000039e+01 8.728873973657769625e+00
4668 2.036999999999999744e+01 9.561210475666770847e+00
4669 1.905140000000000100e+01 9.220326591178860554e+00
4670 2.158820000000000050e+01 9.001707737535138421e+00
4671 2.037640000000000029e+01 8.434680425955686900e+00
4672 2.016399999999999793e+01 1.002769910597640290e+01
4673 1.788299999999999912e+01 8.735921167226726070e+00
4674 1.912780000000000058e+01 9.407337669712934058e+00
4675 1.873720000000000141e+01 9.529152001726071575e+00
4676 1.838899999999999935e+01 9.059964988894824600e+00
4677 1.887359999999999971e+01 9.085510097292280207e+00
4678 1.771000000000000085e+01 7.748924038858555186e+00
4679 1.786159999999999926e+01 8.042915016833138253e+00
4680 1.893380000000000152e+01 6.895746534785048176e+00
4681 1.742960000000000065e+01 7.941453406524525249e+00
4682 1.855380000000000251e+01 8.431683164825395593e+00
4683 2.038299999999999912e+01 9.136654893340340422e+00
4684 1.773960000000000292e+01 1.036854147737279419e+01
4685 1.653040000000000020e+01 1.044668040901031780e+01
4686 1.669340000000000046e+01 8.721560441113732409e+00
4687 1.508499999999999908e+01 9.485732954284554097e+00
4688 1.747560000000000002e+01 8.767922684878099560e+00
4689 1.671519999999999939e+01 8.778776285565088600e+00
4690 1.750720000000000098e+01 7.992748585561789021e+00
4691 1.608840000000000003e+01 8.155521077650401907e+00
4692 1.578279999999999994e+01 6.725956677826582464e+00
4693 1.490920000000000201e+01 8.205842120830745046e+00
4694 1.659019999999999939e+01 9.240112117934499381e+00
4695 1.639379999999999882e+01 7.604873597371621052e+00
4696 1.560400000000000276e+01 7.038907136764911421e+00
4697 1.586599999999999966e+01 7.221089574295556979e+00
4698 1.460020000000000095e+01 7.316924990185427191e+00
4699 1.482280000000000086e+01 7.017952273419932219e+00
4700 1.646860000000000213e+01 7.631784916256485474e+00
4701 1.866000000000000014e+01 8.610430804553278250e+00
4702 1.975779999999999959e+01 8.339202136415687860e+00
4703 2.007580000000000098e+01 7.813248427638788129e+00
4704 1.821379999999999910e+01 7.513215856875136822e+00
4705 1.814540000000000219e+01 7.746318049757575430e+00
4706 2.012060000000000315e+01 6.689099446711792574e+00
4707 1.839160000000000039e+01 7.894250928872224016e+00
4708 1.844439999999999813e+01 7.643260009184561277e+00
4709 1.938040000000000163e+01 7.318183985662016333e+00
4710 1.930680000000000263e+01 6.477883428404681787e+00
4711 1.770799999999999841e+01 6.216589219177988568e+00
4712 1.896120000000000161e+01 6.291497000873480516e+00
4713 2.025019999999999953e+01 6.549110995547411385e+00
4714 1.937160000000000082e+01 6.569456029839914279e+00
4715 2.176419999999999888e+01 7.999712636838898661e+00
4716 1.936639999999999873e+01 7.076524630636142454e+00
4717 1.592520000000000024e+01 7.018121084164905987e+00
4718 1.710060000000000002e+01 6.293995688590833026e+00
4719 1.788039999999999807e+01 7.636260328721119706e+00
4720 1.920819999999999794e+01 8.321316436237717440e+00
4721 2.096100000000000207e+01 7.641518210408190015e+00
4722 1.878320000000000078e+01 6.813831711452814410e+00
4723 2.034880000000000067e+01 7.655909102908680985e+00
4724 2.141860000000000142e+01 7.019949564491185789e+00
4725 1.899459999999999837e+01 7.657968595391337452e+00
4726 1.755499999999999972e+01 6.859838522880840728e+00
4727 1.868260000000000076e+01 6.632635926085495903e+00
4728 1.888659999999999783e+01 7.811039734119908040e+00
4729 1.877040000000000219e+01 7.105326478635586973e+00
4730 1.693459999999999965e+01 6.874505064948311706e+00
4731 1.736699999999999733e+01 7.683710322493944034e+00
4732 1.560539999999999949e+01 6.088345086146151885e+00
4733 1.603559999999999874e+01 8.036364459629739443e+00
4734 1.647560000000000002e+01 6.662746470337888027e+00
4735 1.563739999999999952e+01 7.137127408698823672e+00
4736 1.467140000000000022e+01 6.900920011708583601e+00
4737 1.820139999999999958e+01 7.388481893325582917e+00
4738 1.641319999999999979e+01 8.276928084259278506e+00
4739 1.711919999999999931e+01 8.878671591629007764e+00
4740 1.942939999999999756e+01 8.682943066034695789e+00
4741 1.827180000000000248e+01 8.640652662386099081e+00
4742 1.736659999999999826e+01 7.997482887008886543e+00
4743 2.038020000000000209e+01 7.366299615953725066e+00
4744 1.970660000000000167e+01 8.480093832499731477e+00
4745 1.831519999999999726e+01 8.735888265768970484e+00
4746 1.659800000000000253e+01 8.402173299807614626e+00
4747 1.879560000000000031e+01 8.069150312641349743e+00
4748 1.755579999999999785e+01 7.074195979190850636e+00
4749 1.989719999999999800e+01 8.061852052227205689e+00
4750 1.775539999999999807e+01 8.186097476087123681e+00
4751 1.916460000000000008e+01 8.090245250176288039e+00
4752 1.855440000000000111e+01 8.130002344895110866e+00
4753 1.847540000000000049e+01 7.621467762052136052e+00
4754 1.914780000000000015e+01 7.633541287764152194e+00
4755 1.916720000000000113e+01 7.333360514252658113e+00
4756 2.143560000000000088e+01 7.188012468547894329e+00
4757 2.000319999999999965e+01 6.405417640716332350e+00
4758 1.935699999999999932e+01 6.403326641676184039e+00
4759 2.091920000000000002e+01 8.529880952979354447e+00
4760 2.128099999999999881e+01 7.880818013379067288e+00
4761 1.997240000000000038e+01 7.896611570034326455e+00
4762 1.920199999999999818e+01 6.726040130715842835e+00
4763 2.195559999999999690e+01 6.713618366276116411e+00
4764 2.145360000000000156e+01 6.733278527433719240e+00
4765 1.817139999999999844e+01 6.715758831881918134e+00
4766 2.026539999999999964e+01 7.502180107675367360e+00
4767 2.036039999999999850e+01 6.096406827632157466e+00
4768 1.998559999999999803e+01 6.931903211095781003e+00
4769 1.763220000000000098e+01 6.270523795664920463e+00
4770 1.946119999999999806e+01 6.162848973648468842e+00
4771 1.871959999999999980e+01 6.515788238425186840e+00
4772 1.817800000000000438e+01 6.963607622489941029e+00
4773 1.871139999999999759e+01 6.042350367861829774e+00
4774 1.833859999999999957e+01 6.117331134408206417e+00
4775 1.958299999999999841e+01 6.925365792505115081e+00
4776 1.825300000000000011e+01 5.459448858630328694e+00
4777 1.954139999999999944e+01 6.571511367105744128e+00
4778 1.739059999999999917e+01 5.961813821984043749e+00
4779 1.730680000000000263e+01 5.798718806081218702e+00
4780 1.837699999999999889e+01 6.780839771001818228e+00
4781 2.137959999999999994e+01 6.987396628788149044e+00
4782 1.809100000000000108e+01 6.982038390040547604e+00
4783 1.805260000000000176e+01 6.585825977658383401e+00
4784 2.033079999999999998e+01 7.070981461720855066e+00
4785 2.229899999999999949e+01 7.774314714494131806e+00
4786 2.206779999999999831e+01 5.858575481463049073e+00
4787 2.136820000000000164e+01 6.259208176119404499e+00
4788 1.948079999999999856e+01 6.505377574899092075e+00
4789 2.129240000000000066e+01 6.087789671793861324e+00
4790 2.108759999999999835e+01 6.543509239544174960e+00
4791 2.037280000000000157e+01 6.049019824070674289e+00
4792 2.008500000000000085e+01 6.854187187405957005e+00
4793 2.078880000000000194e+01 6.658417706332339314e+00
4794 2.047560000000000002e+01 6.350916529761668983e+00
4795 1.754759999999999920e+01 5.988731021510316666e+00
4796 2.092020000000000124e+01 6.141437638859486903e+00
4797 2.118339999999999890e+01 6.111837999161952695e+00
4798 1.899200000000000088e+01 5.128140902900386600e+00
4799 2.090060000000000429e+01 5.416292611002473834e+00
4800 2.018520000000000181e+01 4.415258229367791110e+00
4801 2.139900000000000091e+01 5.318676090908337706e+00
4802 2.006719999999999970e+01 5.616456928705141571e+00
4803 2.200919999999999987e+01 5.998076494343831833e+00
4804 2.140020000000000167e+01 6.164607727341619103e+00
4805 2.025059999999999860e+01 6.503260404443297560e+00
4806 2.069440000000000168e+01 6.056803292827001250e+00
4807 1.986680000000000135e+01 6.462423677847189296e+00
4808 1.967099999999999937e+01 6.554780844543926399e+00
4809 2.092640000000000100e+01 6.395808024636136402e+00
4810 1.976360000000000383e+01 7.679723748156569663e+00
4811 1.901579999999999870e+01 7.532877885111372684e+00
4812 1.944279999999999831e+01 6.602248486084115520e+00
4813 1.876440000000000197e+01 6.727727988556018168e+00
4814 1.947059999999999746e+01 6.962870313886363682e+00
4815 2.092760000000000176e+01 7.011209211541186370e+00
4816 1.944300000000000139e+01 7.960386116263457268e+00
4817 1.961999999999999744e+01 6.986809858583528765e+00
4818 2.058659999999999712e+01 6.848544958456503018e+00
4819 2.099399999999999977e+01 8.039642693552989883e+00
4820 2.280020000000000024e+01 7.315110658903253515e+00
4821 2.209580000000000055e+01 9.210721784529155798e+00
4822 1.995880000000000365e+01 6.570049719142161848e+00
4823 2.271140000000000470e+01 7.416396777950865271e+00
4824 2.198700000000000188e+01 7.949989896848926207e+00
4825 2.431519999999999726e+01 8.215984096381880875e+00
4826 2.376439999999999841e+01 7.654911874607047473e+00
4827 2.425359999999999872e+01 6.075434368668629403e+00
4828 2.206799999999999784e+01 6.454943178680970561e+00
4829 2.150580000000000069e+01 6.553849845091050952e+00
4830 1.986580000000000013e+01 6.069132322828362014e+00
4831 2.261299999999999955e+01 7.397219823690520002e+00
4832 2.220519999999999783e+01 6.095714011664261633e+00
4833 2.163239999999999696e+01 5.995828387137176030e+00
4834 2.137959999999999994e+01 6.658878768081004651e+00
4835 2.138879999999999626e+01 6.544295576454351782e+00
4836 2.411000000000000298e+01 6.863162040925450569e+00
4837 2.194660000000000011e+01 7.018420327110652224e+00
4838 2.321399999999999864e+01 6.178936251491837339e+00
4839 2.205819999999999936e+01 6.685820682010548133e+00
4840 2.334740000000000038e+01 5.917029055869169163e+00
4841 2.266239999999999810e+01 5.645027656973877761e+00
4842 2.286299999999999955e+01 6.347292487352383716e+00
4843 2.491000000000000014e+01 6.373594947908126862e+00
4844 2.165159999999999840e+01 5.807538374216737687e+00
4845 2.230279999999999774e+01 6.622570053385619104e+00
4846 2.062700000000000244e+01 6.109229489878408081e+00
4847 2.026899999999999835e+01 6.100180200617027815e+00
4848 2.094539999999999935e+01 6.106646147272658531e+00
4849 1.919500000000000028e+01 6.606363181055064260e+00
4850 2.152599999999999980e+01 6.370437567388915312e+00
4851 2.273679999999999879e+01 8.037704216503614774e+00
4852 2.006279999999999930e+01 6.654357455983259229e+00
4853 1.927579999999999671e+01 7.411025631584335471e+00
4854 1.987239999999999895e+01 7.301702982729439739e+00
4855 1.859900000000000020e+01 6.420504073668983125e+00
4856 2.011499999999999844e+01 6.671900149132928171e+00
4857 1.896580000000000155e+01 7.428325826994934822e+00
4858 1.780720000000000169e+01 7.164359831275925572e+00
4859 1.898639999999999972e+01 7.422720313200545483e+00
4860 2.025819999999999865e+01 6.733172294839929073e+00
4861 2.060119999999999862e+01 7.228756415317921125e+00
4862 2.116819999999999524e+01 6.814842703393820145e+00
4863 1.928420000000000201e+01 7.479534404760767252e+00
4864 2.024900000000000233e+01 7.251213774258761902e+00
4865 2.020980000000000132e+01 6.927355780671295093e+00
4866 2.012760000000000105e+01 6.263032860204390317e+00
4867 1.999859999999999971e+01 7.150306877889927470e+00
4868 2.004420000000000002e+01 8.115210328266297068e+00
4869 2.059339999999999904e+01 7.223688352081642172e+00
4870 2.105860000000000198e+01 8.019796229830282286e+00
4871 1.944839999999999947e+01 8.151314400021629325e+00
4872 1.978800000000000026e+01 8.790303981091895480e+00
4873 1.858640000000000470e+01 7.986385778811339264e+00
4874 1.900500000000000256e+01 7.661731986959606999e+00
4875 1.924320000000000164e+01 7.086701610199204637e+00
4876 1.793020000000000280e+01 7.648827431181852710e+00
4877 1.808400000000000318e+01 7.497995214722400270e+00
4878 2.161560000000000059e+01 7.488317336224472598e+00
4879 2.079620000000000246e+01 7.949935463385849665e+00
4880 2.060260000000000247e+01 8.502659455017589352e+00
4881 2.193539999999999779e+01 7.358006733348372741e+00
4882 2.389140000000000086e+01 7.597550118821197351e+00
4883 2.381320000000000192e+01 8.048489345958035557e+00
4884 2.500919999999999987e+01 8.557483655374399589e+00
4885 2.180880000000000152e+01 9.114570275772742036e+00
4886 2.563899999999999935e+01 8.051814642675276801e+00
4887 2.393039999999999878e+01 7.821089021869014779e+00
4888 2.265859999999999985e+01 7.930643260669339334e+00
4889 2.491999999999999815e+01 8.332465723901897547e+00
4890 2.192899999999999849e+01 9.562528151069672688e+00
4891 2.310340000000000060e+01 9.012750424149112760e+00
4892 2.386859999999999715e+01 7.997196531785372819e+00
4893 2.276360000000000383e+01 8.192930096613787683e+00
4894 2.345419999999999661e+01 7.262537790056585507e+00
4895 2.207939999999999969e+01 7.104447100795388437e+00
4896 2.124839999999999662e+01 6.948553096004951968e+00
4897 2.336919999999999931e+01 7.258033780026102555e+00
4898 2.160079999999999956e+01 7.959215355297279970e+00
4899 2.256200000000000117e+01 7.664658943488613652e+00
4900 2.134519999999999840e+01 7.835200211353886779e+00
4901 2.107520000000000238e+01 7.571458181354499217e+00
4902 2.145459999999999923e+01 7.443543267020082510e+00
4903 2.091140000000000043e+01 6.851574100015265678e+00
4904 1.973960000000000292e+01 7.343386551721215127e+00
4905 2.149599999999999866e+01 7.591704088016077101e+00
4906 2.122080000000000055e+01 8.044779944286853279e+00
4907 2.177700000000000102e+01 7.381830298780918120e+00
4908 2.478099999999999881e+01 7.470336062052362891e+00
4909 2.283519999999999683e+01 7.109415297477000628e+00
4910 2.230059999999999576e+01 6.985204819330639303e+00
4911 2.165800000000000125e+01 6.806357833672866953e+00
4912 2.090199999999999747e+01 5.949682848690339476e+00
4913 1.839020000000000010e+01 6.065821147379800493e+00
4914 1.872739999999999938e+01 6.019720821433498514e+00
4915 1.834880000000000067e+01 5.599634983818141620e+00
4916 2.063240000000000052e+01 6.140525160603123034e+00
4917 1.907119999999999749e+01 6.035210302218142253e+00
4918 1.878340000000000032e+01 6.885588297887116127e+00
4919 1.754820000000000135e+01 5.812061654180898707e+00
4920 1.684960000000000235e+01 5.926358413730981489e+00
4921 1.629159999999999897e+01 6.026214404416755599e+00
4922 1.813700000000000045e+01 6.097565055003513201e+00
4923 1.469959999999999845e+01 5.515090487743605330e+00
4924 1.602919999999999945e+01 5.529236261184721890e+00
4925 1.551340000000000074e+01 5.579834181048751951e+00
4926 1.527959999999999852e+01 5.506562474720504419e+00
4927 1.630000000000000071e+01 5.123104644646641503e+00
4928 1.698280000000000456e+01 5.323923668874301462e+00
4929 1.623280000000000456e+01 4.679702070858784424e+00
4930 1.521180000000000021e+01 4.835460841739904758e+00
4931 1.575839999999999996e+01 5.631837516122068621e+00
4932 1.617220000000000013e+01 5.253052091118076028e+00
4933 1.524120000000000097e+01 5.583999623209156660e+00
4934 1.619380000000000308e+01 5.198213996364521527e+00
4935 1.439420000000000144e+01 4.401890243066040043e+00
4936 1.855239999999999867e+01 4.935358099266961673e+00
4937 1.939819999999999922e+01 4.969343066442485579e+00
4938 1.828519999999999612e+01 5.555223044307041391e+00
4939 1.592440000000000033e+01 4.537896478325612826e+00
4940 1.706419999999999959e+01 5.096539982380202005e+00
4941 1.731119999999999948e+01 5.352538974356002122e+00
4942 1.785079999999999956e+01 4.801735706179589336e+00
4943 1.599600000000000044e+01 4.528146287389576585e+00
4944 1.704979999999999762e+01 3.820613201045088836e+00
4945 1.620039999999999836e+01 4.454602658823792360e+00
4946 1.340860000000000163e+01 3.713710646779040836e+00
4947 1.469019999999999904e+01 4.234313738021782569e+00
4948 1.515319999999999823e+01 4.516853465854300254e+00
4949 1.479320000000000235e+01 5.262509450062773375e+00
4950 1.243539999999999779e+01 4.606987307123820763e+00
4951 1.514540000000000042e+01 5.317943892896952462e+00
4952 1.516260000000000119e+01 5.216085556046794025e+00
4953 1.449479999999999791e+01 4.621373937694286838e+00
4954 1.531580000000000119e+01 5.540034847543831020e+00
4955 1.633620000000000161e+01 4.707921897398043676e+00
4956 1.638779999999999859e+01 4.659652814534576137e+00
4957 1.760159999999999769e+01 5.599500396285367998e+00
4958 1.720479999999999876e+01 5.559324817997235435e+00
4959 1.522059999999999924e+01 3.981765453664993792e+00
4960 1.707979999999999876e+01 5.366761551624964710e+00
4961 1.696219999999999928e+01 4.171715267369046742e+00
4962 1.586999999999999922e+01 5.412165607222306107e+00
4963 1.653539999999999921e+01 4.808100128741080503e+00
4964 1.574279999999999902e+01 4.240651472592389837e+00
4965 1.732220000000000226e+01 5.368310612473908172e+00
4966 1.686280000000000001e+01 4.023864474854986106e+00
4967 1.725479999999999947e+01 4.682512952678294482e+00
4968 1.558380000000000010e+01 2.816692931790755416e+00
4969 1.489259999999999806e+01 4.204266695631949879e+00
4970 1.429080000000000084e+01 4.582241245504212301e+00
4971 1.658999999999999986e+01 3.983443766391084662e+00
4972 1.519040000000000035e+01 3.850273554956841426e+00
4973 1.496239999999999881e+01 4.083975931368841294e+00
4974 1.756419999999999959e+01 4.314082775283757165e+00
4975 1.455300000000000082e+01 4.048444007269953460e+00
4976 1.486399999999999899e+01 3.794472822408931467e+00
4977 1.517879999999999896e+01 3.945325085718539349e+00
4978 1.479579999999999984e+01 3.361773762762747086e+00
4979 1.895100000000000051e+01 3.653380867087361761e+00
4980 1.690439999999999898e+01 3.073967502756006276e+00
4981 1.444019999999999904e+01 4.113667156200170538e+00
4982 1.531220000000000070e+01 3.877079637046419780e+00
4983 1.489379999999999882e+01 3.855337436852965816e+00
4984 1.838739999999999597e+01 4.712160639027493048e+00
4985 1.429900000000000126e+01 5.431314831603853754e+00
4986 1.526299999999999990e+01 5.425127714625712194e+00
4987 1.368799999999999883e+01 5.112673296818407209e+00
4988 1.336779999999999902e+01 5.869981140685206711e+00
4989 1.167000000000000171e+01 3.766174026781024420e+00
4990 1.482820000000000071e+01 4.396313868685901127e+00
4991 1.496399999999999864e+01 4.725938196802832003e+00
4992 1.476060000000000016e+01 4.792421372124951340e+00
4993 1.346159999999999890e+01 4.482148240297279429e+00
4994 1.386860000000000070e+01 3.069940945360349893e+00
4995 1.335459999999999958e+01 3.362488966227249687e+00
4996 1.398839999999999861e+01 3.052842853472808482e+00
4997 1.288780000000000214e+01 3.866504730632046805e+00
4998 1.061420000000000030e+01 5.131438468110087747e+00
4999 1.392259999999999920e+01 4.573099750497467753e+00
5000 1.444120000000000026e+01 4.119888555774294581e+00
5001 1.472359999999999935e+01 4.149833602447211334e+00
5002 1.564319999999999844e+01 4.884620905658901613e+00
5003 1.391840000000000011e+01 4.179843170263687568e+00
5004 1.408059999999999867e+01 4.784203721414881372e+00
5005 1.428480000000000061e+01 5.458139605396696403e+00
5006 1.648400000000000176e+01 4.328750655789727730e+00
5007 1.603960000000000008e+01 3.897123766061324712e+00
5008 1.511279999999999824e+01 4.718028930814221589e+00
5009 1.547760000000000069e+01 4.755225139570154802e+00
5010 1.778180000000000049e+01 5.567300756380959115e+00
5011 1.946580000000000155e+01 4.929356918706536916e+00
5012 1.946560000000000201e+01 4.758646905161171503e+00
5013 1.759959999999999880e+01 5.757517635926093114e+00
5014 1.831779999999999831e+01 6.082373677438767778e+00
5015 1.711840000000000117e+01 5.114807160392265573e+00
5016 1.801920000000000144e+01 4.865718556595726163e+00
5017 1.606240000000000023e+01 3.550261473187573458e+00
5018 1.674100000000000321e+01 4.412850307907577374e+00
5019 1.425260000000000105e+01 3.671364450446182204e+00
5020 1.362040000000000006e+01 3.442770519218496972e+00
5021 1.532920000000000016e+01 3.959754976258000436e+00
5022 1.563300000000000090e+01 2.753900753476783869e+00
5023 1.681700000000000017e+01 4.030729144956281651e+00
5024 1.663159999999999883e+01 3.732634132620018530e+00
5025 1.781380000000000052e+01 4.557995176829391148e+00
5026 1.669019999999999726e+01 4.617090784465906594e+00
5027 1.635060000000000002e+01 3.798725445198691819e+00
5028 1.556399999999999828e+01 4.605170945795605597e+00
5029 1.311599999999999966e+01 4.402897645869138010e+00
5030 1.427019999999999911e+01 5.605958218895321643e+00
5031 1.466039999999999921e+01 5.317795495127655592e+00
5032 1.586580000000000190e+01 4.500525048480455759e+00
5033 1.626780000000000115e+01 4.975844872179998823e+00
5034 1.675099999999999767e+01 4.213386400509689267e+00
5035 1.610820000000000007e+01 3.881530310586277288e+00
5036 1.590700000000000003e+01 4.537634908187303751e+00
5037 1.552339999999999876e+01 4.959766983236207238e+00
5038 1.350000000000000000e+01 4.571640852035513625e+00
5039 1.506119999999999948e+01 6.050101092709112116e+00
5040 1.620760000000000289e+01 6.220510960363304420e+00
5041 1.639140000000000086e+01 5.641977005270405243e+00
5042 1.851079999999999970e+01 6.106491957908402490e+00
5043 1.632260000000000133e+01 5.681208812215936099e+00
5044 1.271799999999999997e+01 5.056256385904496220e+00
5045 1.508799999999999919e+01 5.470957495722298169e+00
5046 1.551140000000000008e+01 5.194672136718543776e+00
5047 1.413339999999999996e+01 4.865327693794118780e+00
5048 1.493419999999999881e+01 4.837301523783689383e+00
5049 1.505459999999999887e+01 4.919893898042923652e+00
5050 1.638919999999999888e+01 6.050012372879909783e+00
5051 1.714420000000000144e+01 5.417208442731365814e+00
5052 1.784679999999999822e+01 4.809995986692712222e+00
5053 1.818079999999999785e+01 6.808395972033353338e+00
5054 1.799719999999999942e+01 5.786659978951589345e+00
5055 1.804580000000000339e+01 6.393936598997521870e+00
5056 1.725380000000000180e+01 5.029191182685343264e+00
5057 1.822359999999999758e+01 4.670732093366091853e+00
5058 1.684119999999999706e+01 5.248638767528205129e+00
5059 1.800500000000000256e+01 4.055697030104689738e+00
5060 1.861319999999999908e+01 5.370318526121146796e+00
5061 1.846580000000000155e+01 5.054906166488157382e+00
5062 1.838459999999999894e+01 4.209706912363377462e+00
5063 1.861639999999999873e+01 5.553206912046407595e+00
5064 1.859299999999999997e+01 5.322278361754484877e+00
5065 2.285559999999999903e+01 5.725440025709812808e+00
5066 1.955319999999999681e+01 4.779883457993508777e+00
5067 2.044739999999999824e+01 4.477027286939403439e+00
5068 1.930359999999999943e+01 4.533333180784310912e+00
5069 1.775840000000000174e+01 4.126842091478664543e+00
5070 1.892439999999999856e+01 4.678331314475279612e+00
5071 1.903559999999999874e+01 4.106686572895477561e+00
5072 2.123440000000000083e+01 4.536724435978009673e+00
5073 2.026739999999999853e+01 3.404750100668182622e+00
5074 2.050559999999999761e+01 4.328398794935605309e+00
5075 2.293960000000000221e+01 4.509071359825656877e+00
5076 2.363740000000000308e+01 4.772151251584552334e+00
5077 2.185660000000000025e+01 5.106370504379798447e+00
5078 2.075939999999999941e+01 4.547224890853760471e+00
5079 2.231220000000000070e+01 5.453140947380692438e+00
5080 2.169420000000000215e+01 5.930505532583204342e+00
5081 2.347500000000000142e+01 4.829020886266697232e+00
5082 2.344160000000000110e+01 5.041636032876628981e+00
5083 2.048639999999999617e+01 4.561808821947714421e+00
5084 2.108259999999999934e+01 3.820710453305772081e+00
5085 1.951700000000000301e+01 5.045661161830033770e+00
5086 2.116619999999999990e+01 5.626726070460513540e+00
5087 2.030040000000000333e+01 5.646070028612823144e+00
5088 2.350339999999999918e+01 5.969575305497031970e+00
5089 2.443240000000000123e+01 5.484883200944209669e+00
5090 2.135979999999999990e+01 5.767885209676073544e+00
5091 2.160239999999999938e+01 4.310290594379918794e+00
5092 2.063179999999999836e+01 5.114376469521968893e+00
5093 1.865200000000000102e+01 6.226700166219664823e+00
5094 1.846560000000000201e+01 6.172159671298207861e+00
5095 1.796180000000000021e+01 5.403429521331799990e+00
5096 1.769640000000000057e+01 5.645156186324697956e+00
5097 1.740299999999999869e+01 6.162331221218152244e+00
5098 1.758439999999999870e+01 4.895788619619926507e+00
5099 1.784320000000000306e+01 4.092741500754719652e+00
5100 1.588180000000000192e+01 4.825909550747920385e+00
5101 1.744140000000000157e+01 5.024139485324824683e+00
5102 2.059400000000000119e+01 4.281669889190431455e+00
5103 1.963879999999999626e+01 5.414150728600008122e+00
5104 1.890060000000000429e+01 4.679234002270028725e+00
5105 1.787100000000000222e+01 6.099740178073161267e+00
5106 1.863579999999999970e+01 4.847111431770471768e+00
5107 2.058380000000000010e+01 5.149282259888265045e+00
5108 1.994120000000000203e+01 5.150809127894373951e+00
5109 1.883040000000000092e+01 4.700634711185289305e+00
5110 1.842280000000000229e+01 5.728609558348343178e+00
5111 1.998880000000000123e+01 4.998966824454829982e+00
5112 1.939959999999999951e+01 5.150822385600187125e+00
5113 2.000439999999999685e+01 5.695183288358680151e+00
5114 1.789160000000000039e+01 5.536479615062264159e+00
5115 1.939880000000000138e+01 5.195508109126574681e+00
5116 2.093239999999999768e+01 4.560495916893247959e+00
5117 2.083120000000000260e+01 6.043741863448503615e+00
5118 2.076320000000000121e+01 6.913243646219912719e+00
5119 2.001879999999999882e+01 5.940673304601086890e+00
5120 1.848199999999999932e+01 5.990503224270895544e+00
5121 2.056700000000000017e+01 6.706452278216850083e+00
5122 1.923460000000000036e+01 5.774129756768545896e+00
5123 2.116639999999999944e+01 6.637388628670165325e+00
5124 2.032880000000000109e+01 7.042632237452129296e+00
5125 1.948879999999999768e+01 6.828094600399146508e+00
5126 2.105359999999999943e+01 7.227955266048621041e+00
5127 2.157420000000000115e+01 7.183188252579769006e+00
5128 2.412259999999999849e+01 7.286260360980796769e+00
5129 2.264119999999999777e+01 6.889122709895649344e+00
5130 2.116820000000000235e+01 5.892513062522644063e+00
5131 1.964000000000000057e+01 4.790323387830929924e+00
5132 2.140500000000000114e+01 5.252163927373173280e+00
5133 2.208039999999999736e+01 5.307593862382463890e+00
5134 2.242479999999999762e+01 4.942066008462452587e+00
5135 2.222299999999999898e+01 4.996361524149349087e+00
5136 2.255579999999999785e+01 4.370340164335036803e+00
5137 2.276440000000000197e+01 4.454963906475561508e+00
5138 2.162880000000000180e+01 4.104304651460463305e+00
5139 2.128659999999999997e+01 4.783459514619100794e+00
5140 2.196780000000000044e+01 4.530403826592062089e+00
5141 2.320060000000000144e+01 5.534989652022847650e+00
5142 2.358760000000000190e+01 4.792096898853361431e+00
5143 2.298260000000000147e+01 4.329965344895961188e+00
5144 2.387800000000000367e+01 5.205013091241943002e+00
5145 2.402319999999999922e+01 4.096539851142669164e+00
5146 2.339399999999999835e+01 5.026795520010734819e+00
5147 2.262219999999999942e+01 4.235846563793358222e+00
5148 2.341560000000000130e+01 4.497241444263361032e+00
5149 2.445240000000000080e+01 4.884397081319249878e+00
5150 2.378539999999999921e+01 5.515264712414083448e+00
5151 2.264540000000000219e+01 4.228018255400512793e+00
5152 2.132420000000000115e+01 4.487738757102512466e+00
5153 2.186460000000000292e+01 4.831006326636305026e+00
5154 2.033500000000000085e+01 5.590746325849528020e+00
5155 2.213360000000000127e+01 6.261991214302363495e+00
5156 2.008299999999999841e+01 4.970818660945095502e+00
5157 2.215859999999999985e+01 5.695911506335047392e+00
5158 2.154339999999999833e+01 4.657675202072381282e+00
5159 2.360239999999999938e+01 4.049414590777288048e+00
5160 2.184519999999999840e+01 5.004239230092821344e+00
5161 2.243399999999999750e+01 3.640844704186103620e+00
5162 2.281460000000000221e+01 4.481794735147963671e+00
5163 2.317999999999999972e+01 4.298898268161273961e+00
5164 2.309939999999999571e+01 5.662970609847802983e+00
5165 2.354180000000000206e+01 5.261184538865748550e+00
5166 2.308380000000000365e+01 4.286302214263479016e+00
5167 2.400339999999999918e+01 5.152349899608914541e+00
5168 2.487899999999999778e+01 5.092005648072279733e+00
5169 2.363860000000000383e+01 5.499508360571879528e+00
5170 2.435040000000000049e+01 4.800245240401785907e+00
5171 2.101240000000000308e+01 6.067373412606149152e+00
5172 2.276580000000000226e+01 5.709513502217154368e+00
5173 2.037819999999999965e+01 6.026747696062943582e+00
5174 2.321739999999999782e+01 6.914510722242029672e+00
5175 2.269779999999999731e+01 6.489023035249604554e+00
5176 2.273499999999999943e+01 5.634849179880505154e+00
5177 2.221240000000000236e+01 6.697044551740715335e+00
5178 2.121999999999999886e+01 6.215092391911805514e+00
5179 2.113019999999999854e+01 6.194776808893116993e+00
5180 1.966420000000000101e+01 5.669677369304181980e+00
5181 1.984360000000000213e+01 5.877765300520258585e+00
5182 1.790299999999999869e+01 6.198454820356441353e+00
5183 2.186080000000000112e+01 5.683815671888032384e+00
5184 2.240760000000000218e+01 7.168522450826249504e+00
5185 2.470279999999999987e+01 6.899483038025384651e+00
5186 2.417540000000000333e+01 7.763454332190019791e+00
5187 2.365619999999999479e+01 7.150509002301863148e+00
5188 2.605739999999999412e+01 6.706375209306439267e+00
5189 2.736280000000000356e+01 6.377861757046793478e+00
5190 2.573120000000000118e+01 6.854197005630929596e+00
5191 2.508399999999999608e+01 6.356015984876060010e+00
5192 2.653179999999999694e+01 7.716038369007764963e+00
5193 2.447220000000000084e+01 7.699684743676198373e+00
5194 2.504960000000000164e+01 7.110106140417314258e+00
5195 2.556620000000000203e+01 7.296912642481065525e+00
5196 2.447139999999999915e+01 6.444509666995620556e+00
5197 2.197739999999999938e+01 5.895125821218746509e+00
5198 2.231359999999999744e+01 6.145465493190893191e+00
5199 2.231639999999999802e+01 6.369171290521239648e+00
5200 2.475519999999999854e+01 6.066037490157804690e+00
5201 2.157339999999999947e+01 5.072271669380495673e+00
5202 2.111019999999999897e+01 5.030583722790030521e+00
5203 2.144359999999999644e+01 5.271995945370216319e+00
5204 1.980640000000000001e+01 4.320994076367150605e+00
5205 2.007620000000000005e+01 4.608016887121833882e+00
5206 2.090439999999999898e+01 5.671181334431125265e+00
5207 2.126879999999999882e+01 5.682136819190469978e+00
5208 1.960279999999999490e+01 4.961986202318582784e+00
5209 1.984060000000000201e+01 4.525206343140609100e+00
5210 2.172160000000000224e+01 5.613932030938743267e+00
5211 2.008779999999999788e+01 3.873048219684335880e+00
5212 1.943179999999999907e+01 3.600588023087340162e+00
5213 1.977199999999999847e+01 4.773405283442837543e+00
5214 1.912160000000000082e+01 4.683207359064939013e+00
5215 1.840539999999999665e+01 5.260143614769466680e+00
5216 1.768580000000000041e+01 5.209476767584244605e+00
5217 1.810960000000000036e+01 4.918298279689835795e+00
5218 1.913980000000000103e+01 5.283734992597564073e+00
5219 1.817599999999999838e+01 5.474340990475474733e+00
5220 1.882099999999999795e+01 5.365284119224256187e+00
5221 1.854599999999999937e+01 5.330309394397289680e+00
5222 2.068199999999999861e+01 5.834115967308156847e+00
5223 2.185119999999999862e+01 6.363971938341651757e+00
5224 1.996679999999999922e+01 5.885382491563314389e+00
5225 2.322719999999999985e+01 6.770969073330640242e+00
5226 2.212640000000000029e+01 5.413347493741741623e+00
5227 2.371480000000000388e+01 6.415390303948778516e+00
5228 2.380860000000000198e+01 4.018203962966539144e+00
5229 2.478880000000000194e+01 4.694524797250516635e+00
5230 2.207300000000000040e+01 5.693405834823300538e+00
5231 2.333860000000000312e+01 4.098454270575675018e+00
5232 2.539760000000000062e+01 4.896295723095163588e+00
5233 2.534479999999999933e+01 6.508277703970535732e+00
5234 2.568779999999999930e+01 6.485686871257352770e+00
5235 2.474060000000000059e+01 5.998376597713751757e+00
5236 2.268339999999999890e+01 5.957461020266938689e+00
5237 2.454639999999999844e+01 5.662027443239744606e+00
5238 2.580720000000000169e+01 5.383992172356865780e+00
5239 2.528880000000000194e+01 6.926600328588333078e+00
5240 2.542480000000000118e+01 6.889237225702129486e+00
5241 2.311059999999999803e+01 6.666748302433503248e+00
5242 2.401159999999999783e+01 6.548232052088562405e+00
5243 2.216420000000000101e+01 7.730859498917308947e+00
5244 2.112719999999999843e+01 7.475625739160569161e+00
5245 2.352080000000000126e+01 7.088521653490238883e+00
5246 2.375999999999999801e+01 6.540158768715023108e+00
5247 2.450799999999999912e+01 7.079063774257157604e+00
5248 2.554179999999999851e+01 7.353077268191869464e+00
5249 2.149359999999999715e+01 6.540295623899579525e+00
5250 2.143620000000000303e+01 7.309214553698639705e+00
5251 2.314500000000000313e+01 7.623866016661101419e+00
5252 2.516440000000000055e+01 7.894851814188789341e+00
5253 2.646659999999999968e+01 7.747041187963310982e+00
5254 2.300459999999999994e+01 7.056190210588145995e+00
5255 2.375819999999999865e+01 7.709871798674734045e+00
5256 2.392999999999999972e+01 6.245067532060802229e+00
5257 2.602819999999999823e+01 6.890456033674404068e+00
5258 2.772899999999999565e+01 7.407745594983670578e+00
5259 2.485839999999999961e+01 6.025462090827557127e+00
5260 2.544780000000000086e+01 5.302744643295583593e+00
5261 2.642900000000000205e+01 4.689726090082447563e+00
5262 2.796019999999999683e+01 6.309060699660449245e+00
5263 2.677120000000000033e+01 7.067592390057592766e+00
5264 2.810139999999999461e+01 6.155932778060527077e+00
5265 2.776100000000000279e+01 4.435511334671572214e+00
5266 2.685459999999999781e+01 6.369614346881607325e+00
5267 2.816979999999999862e+01 5.862761413532020960e+00
5268 2.775000000000000000e+01 5.750789768370950128e+00
5269 2.504520000000000124e+01 5.039051437721190574e+00
5270 2.961899999999999977e+01 6.179676813555866843e+00
5271 2.712500000000000000e+01 5.299956135667539314e+00
5272 2.922179999999999467e+01 6.837365301927342820e+00
5273 2.791680000000000206e+01 5.334460538048809930e+00
5274 2.666100000000000136e+01 5.767534086591946441e+00
5275 2.833220000000000027e+01 5.922338419239481233e+00
5276 2.745040000000000191e+01 5.930153836790408306e+00
5277 2.871100000000000207e+01 6.415668308134391040e+00
5278 2.904439999999999600e+01 5.201582817566205996e+00
5279 2.827440000000000353e+01 6.335138878351444625e+00
5280 2.612639999999999674e+01 6.938152287749237423e+00
5281 2.599840000000000373e+01 6.476100521764621476e+00
5282 2.693539999999999779e+01 6.687710762884410798e+00
5283 2.518740000000000379e+01 6.421977506033480054e+00
5284 2.555420000000000158e+01 7.510520335635873401e+00
5285 2.435820000000000007e+01 6.500033799296739190e+00
5286 2.369300000000000139e+01 5.978055958252650015e+00
5287 2.527780000000000271e+01 6.574993520300989047e+00
5288 2.428659999999999997e+01 6.270247998923167643e+00
5289 2.355339999999999989e+01 6.646253625013117450e+00
5290 2.375280000000000058e+01 6.955412438669615227e+00
5291 2.384459999999999980e+01 6.288764537490651563e+00
5292 2.306559999999999988e+01 6.817665609869700383e+00
5293 2.655980000000000274e+01 5.558293654710949383e+00
5294 2.730280000000000129e+01 5.859334941100397209e+00
5295 2.767880000000000251e+01 5.555779307351939700e+00
5296 2.596640000000000015e+01 6.299225537159310662e+00
5297 2.330539999999999878e+01 6.254890001271005140e+00
5298 2.322040000000000148e+01 6.294295694356914161e+00
5299 2.366059999999999874e+01 5.529601856191817433e+00
5300 2.527120000000000033e+01 7.325621089846237943e+00
5301 2.648320000000000007e+01 6.770289207412043098e+00
5302 2.509740000000000038e+01 5.963592552145057013e+00
5303 2.466779999999999973e+01 5.678893331627210550e+00
5304 2.573199999999999932e+01 5.969717956486721100e+00
5305 2.720840000000000103e+01 5.944632850563607462e+00
5306 2.659959999999999880e+01 6.091492668303885694e+00
5307 2.653819999999999979e+01 5.764343288875151572e+00
5308 2.422699999999999676e+01 5.252321711395827819e+00
5309 2.383239999999999981e+01 5.253250822871491366e+00
5310 2.441680000000000206e+01 5.499127417327224876e+00
5311 2.495599999999999952e+01 5.463789952038786701e+00
5312 2.567399999999999949e+01 5.096932748232017474e+00
5313 2.566100000000000136e+01 4.834433418716200137e+00
5314 2.309660000000000224e+01 6.146611636340789886e+00
5315 2.230080000000000240e+01 5.018995145644195688e+00
5316 2.004019999999999868e+01 5.480356246814617194e+00
5317 2.297840000000000060e+01 5.240885990746221523e+00
5318 2.161760000000000304e+01 6.625860491136227104e+00
5319 2.147100000000000009e+01 5.924153029758769229e+00
5320 2.202180000000000248e+01 6.655882567473677014e+00
5321 1.948039999999999949e+01 6.338353531320258583e+00
5322 2.065579999999999927e+01 6.136326793123064505e+00
5323 2.034920000000000329e+01 5.867504174007887485e+00
5324 2.013999999999999702e+01 6.087276908437793566e+00
5325 2.215180000000000149e+01 6.262128056180262803e+00
5326 2.331700000000000017e+01 6.502641770849752589e+00
5327 2.345139999999999958e+01 6.040965873765552274e+00
5328 2.514120000000000488e+01 5.325551692735693621e+00
5329 2.443160000000000309e+01 6.804372515375683328e+00
5330 2.276839999999999975e+01 4.814728308845681148e+00
5331 2.429839999999999733e+01 5.274536617372182157e+00
5332 2.371359999999999957e+01 4.497431965911212970e+00
5333 2.488340000000000174e+01 4.753158517028439611e+00
5334 2.231920000000000215e+01 5.104869780121721767e+00
5335 2.311479999999999890e+01 5.053704394995813587e+00
5336 2.424219999999999686e+01 5.553767524122700472e+00
5337 2.419819999999999993e+01 6.495145266427841513e+00
5338 2.263759999999999906e+01 4.869041528678923925e+00
5339 2.051619999999999777e+01 4.845068828406877692e+00
5340 2.110740000000000194e+01 5.483434001426478410e+00
5341 2.116460000000000008e+01 4.102691844143305566e+00
5342 2.416380000000000194e+01 4.506552628340203981e+00
5343 2.186980000000000146e+01 4.413947352653856626e+00
5344 2.218339999999999890e+01 4.695863793595379754e+00
5345 2.262760000000000105e+01 5.266422137276881799e+00
5346 2.361260000000000403e+01 4.497329319496182976e+00
5347 2.324579999999999558e+01 6.109588970790096774e+00
5348 2.221120000000000161e+01 5.807305849703458200e+00
5349 2.267599999999999838e+01 5.815089350990231054e+00
5350 2.280720000000000169e+01 8.153918534790497219e+00
5351 2.276980000000000004e+01 7.252264117639400709e+00
5352 2.115099999999999980e+01 6.837608149053291839e+00
5353 2.013899999999999935e+01 6.679071570210937558e+00
5354 2.182100000000000151e+01 7.960608825962999902e+00
5355 2.045060000000000144e+01 5.917524243127356698e+00
5356 1.991360000000000241e+01 5.657354693494125009e+00
5357 2.159920000000000329e+01 6.349116633989329905e+00
5358 1.927099999999999724e+01 5.618979466059649930e+00
5359 2.228439999999999799e+01 6.522363096915104741e+00
5360 2.003620000000000090e+01 6.223520215440776049e+00
5361 2.292460000000000164e+01 7.204629204060400305e+00
5362 2.320520000000000138e+01 8.249007103403414476e+00
5363 2.364139999999999731e+01 6.826727459625145045e+00
5364 2.321239999999999526e+01 6.332384906810386127e+00
5365 2.240280000000000271e+01 6.620616873977832384e+00
5366 2.361739999999999995e+01 6.531332676261406789e+00
5367 2.396300000000000097e+01 7.171516330595644639e+00
5368 2.325439999999999685e+01 6.798959706308016493e+00
5369 2.151920000000000144e+01 8.114984605777141979e+00
5370 2.150559999999999761e+01 8.501033445881741812e+00
5371 2.550919999999999987e+01 8.201078813912229037e+00
5372 2.365759999999999863e+01 7.227670427461395875e+00
5373 2.434479999999999933e+01 7.157087773109952700e+00
5374 2.414620000000000033e+01 8.350021884522217164e+00
5375 2.470139999999999958e+01 7.998304933421828800e+00
5376 2.334540000000000148e+01 8.539635521964623166e+00
5377 2.375219999999999843e+01 7.716493169309488920e+00
5378 2.462679999999999580e+01 8.077274091672263623e+00
5379 2.459440000000000026e+01 6.216042687112114606e+00
5380 2.442819999999999681e+01 6.279553394310776859e+00
5381 2.395360000000000156e+01 7.125243544469198831e+00
5382 2.279459999999999908e+01 7.103592649357084454e+00
5383 2.389020000000000010e+01 7.067123598183351341e+00
5384 2.511860000000000070e+01 8.917109884261829933e+00
5385 2.708060000000000400e+01 8.817016586578477089e+00
5386 2.324119999999999919e+01 7.501440525125823378e+00
5387 2.315240000000000009e+01 7.891373090153574132e+00
5388 2.381240000000000379e+01 7.619853167089244650e+00
5389 2.520360000000000156e+01 8.747842424735370770e+00
5390 2.400399999999999778e+01 8.484475436937747972e+00
5391 2.413579999999999970e+01 7.897630056668899279e+00
5392 2.438899999999999935e+01 7.081452992147869274e+00
5393 2.503920000000000101e+01 7.980184666534978710e+00
5394 2.423219999999999885e+01 7.299286772829246317e+00
5395 2.511680000000000135e+01 7.500408241689247468e+00
5396 2.546920000000000073e+01 7.374386441731949127e+00
5397 2.496620000000000061e+01 7.923939678720427260e+00
5398 2.362100000000000222e+01 8.051520184412380488e+00
5399 2.463719999999999999e+01 6.702649514333865355e+00
5400 2.462719999999999843e+01 8.180567307467130789e+00
5401 2.366740000000000066e+01 8.102312823385677376e+00
5402 2.351160000000000139e+01 8.289495331321443672e+00
5403 2.298159999999999670e+01 7.666736419624715637e+00
5404 2.244940000000000424e+01 8.038600786704114043e+00
5405 2.281320000000000192e+01 6.917989704531223083e+00
5406 2.446799999999999997e+01 7.775398011677601140e+00
5407 2.345319999999999894e+01 7.627456595222287916e+00
5408 2.427040000000000219e+01 7.734965818153303196e+00
5409 2.323620000000000019e+01 7.315542716162622305e+00
5410 2.443900000000000006e+01 8.285781508101694115e+00
5411 2.571219999999999573e+01 8.975249038996075512e+00
5412 2.443120000000000047e+01 8.057824313795878268e+00
5413 2.433559999999999945e+01 8.173917805312211016e+00
5414 2.287519999999999953e+01 8.507762965198311989e+00
5415 2.203840000000000288e+01 8.348962218623341869e+00
5416 2.195860000000000056e+01 7.385602678725683212e+00
5417 2.238439999999999941e+01 9.069470822931180010e+00
5418 2.242780000000000129e+01 8.069745177637271283e+00
5419 2.274560000000000315e+01 9.076283911822061512e+00
5420 2.333640000000000114e+01 9.697778939942896415e+00
5421 2.385260000000000247e+01 1.038402391599711372e+01
5422 2.401700000000000301e+01 1.052951573815244402e+01
5423 2.210200000000000031e+01 1.052059992585974157e+01
5424 2.357860000000000156e+01 9.438107376375835855e+00
5425 2.145739999999999981e+01 9.972839184906170829e+00
5426 2.327699999999999747e+01 1.208604393505170016e+01
5427 2.242360000000000042e+01 9.787831582531442365e+00
5428 2.040199999999999747e+01 9.314187264598020377e+00
5429 2.125619999999999976e+01 9.952092899084089339e+00
5430 1.995620000000000260e+01 8.791907367118923844e+00
5431 2.397800000000000153e+01 8.954742296682804081e+00
5432 2.204820000000000135e+01 9.490010214536125588e+00
5433 2.139059999999999917e+01 1.038091946062582416e+01
5434 2.028999999999999915e+01 9.635080761467440524e+00
5435 2.009420000000000073e+01 9.484640093962447338e+00
5436 1.938119999999999976e+01 1.004579503434148258e+01
5437 1.813159999999999883e+01 9.363073609023908617e+00
5438 2.218939999999999912e+01 1.039540908901617122e+01
5439 2.138980000000000103e+01 1.014388114441410238e+01
5440 2.180300000000000438e+01 9.914261138380409122e+00
5441 2.112440000000000140e+01 9.811124839079360171e+00
5442 2.020580000000000354e+01 9.195261916443707051e+00
5443 2.091239999999999810e+01 9.093639867951665678e+00
5444 2.424559999999999960e+01 9.510781295351081965e+00
5445 2.159360000000000213e+01 7.844548367369531761e+00
5446 1.902499999999999858e+01 7.671785893779881960e+00
5447 2.196679999999999922e+01 6.927442878292104034e+00
5448 2.289160000000000039e+01 7.110905847218059961e+00
5449 2.295519999999999783e+01 6.574977362090304922e+00
5450 1.985040000000000049e+01 5.900457593102419018e+00
5451 2.084039999999999893e+01 6.177299905945963232e+00
5452 2.127280000000000015e+01 6.865371631018963861e+00
5453 1.830740000000000123e+01 5.979552054125794491e+00
5454 1.924480000000000146e+01 5.814842163980033618e+00
5455 2.157779999999999987e+01 6.605506765722066298e+00
5456 2.084860000000000113e+01 7.338675872935116473e+00
5457 2.283919999999999817e+01 7.479653849744652305e+00
5458 2.461439999999999984e+01 8.950906316569287924e+00
5459 2.458840000000000003e+01 7.274263297956707675e+00
5460 2.149419999999999931e+01 7.216568821261250655e+00
5461 2.306019999999999825e+01 6.317382251534254145e+00
5462 2.258480000000000132e+01 6.024023608187471623e+00
5463 2.391779999999999973e+01 7.146658768403594486e+00
5464 2.143900000000000361e+01 5.772379038143632179e+00
5465 2.294279999999999831e+01 5.940699624791680122e+00
5466 2.064120000000000132e+01 6.806756110806380988e+00
5467 2.079639999999999844e+01 5.073888990508168106e+00
5468 2.129899999999999949e+01 5.681090761464737682e+00
5469 2.030020000000000024e+01 4.401585799686290379e+00
5470 2.354700000000000415e+01 5.608657015721321137e+00
5471 2.451520000000000010e+01 5.367656482302122889e+00
5472 2.495599999999999952e+01 5.373526082564407780e+00
5473 2.104320000000000235e+01 5.024052128710449594e+00
5474 2.330499999999999972e+01 4.712869291631161417e+00
5475 2.425459999999999638e+01 4.835975736911838574e+00
5476 2.331320000000000192e+01 6.039137735803017826e+00
5477 2.081280000000000285e+01 5.209003992319452436e+00
5478 2.100879999999999725e+01 4.837723674622186998e+00
5479 2.190499999999999758e+01 5.165326723451285851e+00
5480 2.174140000000000228e+01 5.530926682573183761e+00
5481 2.178440000000000154e+01 5.467622039607346274e+00
5482 2.108680000000000021e+01 5.814449280198425996e+00
5483 2.207800000000000296e+01 6.941249397622880402e+00
5484 2.186739999999999995e+01 6.671991892081404529e+00
5485 2.245040000000000191e+01 6.310584737407461731e+00
5486 2.273939999999999984e+01 5.642826749777100304e+00
5487 2.167060000000000031e+01 5.359379774563469923e+00
5488 2.092719999999999914e+01 5.598792851320719244e+00
5489 2.150800000000000267e+01 6.027656639192382038e+00
5490 2.223479999999999990e+01 6.372300604334355967e+00
5491 2.075559999999999761e+01 6.607353440523671573e+00
5492 2.351879999999999882e+01 6.316259332231379808e+00
5493 2.066480000000000317e+01 7.509933530464833140e+00
5494 2.171679999999999922e+01 7.593601213653505155e+00
5495 1.962859999999999872e+01 7.295672934555112121e+00
5496 2.236840000000000117e+01 6.319036569604578268e+00
5497 2.179520000000000124e+01 6.096294030966681987e+00
5498 2.390299999999999869e+01 6.548642723496221230e+00
5499 2.240460000000000207e+01 6.307436751010667031e+00
5500 2.174419999999999931e+01 6.102474916949678807e+00
5501 2.111159999999999926e+01 5.210366110745002111e+00
5502 2.306099999999999994e+01 7.211120584208808637e+00
5503 2.373519999999999897e+01 7.732336533803995771e+00
5504 2.333639999999999759e+01 6.911008994929756177e+00
5505 2.334600000000000364e+01 6.964102451859823795e+00
5506 2.263960000000000150e+01 5.674447487465188011e+00
5507 2.233480000000000132e+01 6.974203842160049405e+00
5508 2.325919999999999987e+01 7.179578285108394908e+00
5509 2.202139999999999986e+01 6.479045661823969127e+00
5510 1.811399999999999721e+01 6.801564108350372173e+00
5511 1.869560000000000244e+01 7.234769567028378034e+00
5512 1.851660000000000039e+01 6.713678071519366242e+00
5513 1.685699999999999932e+01 6.381422060951618569e+00
5514 1.786700000000000088e+01 6.310845065440918944e+00
5515 1.763519999999999754e+01 6.407571542480036797e+00
5516 1.569399999999999906e+01 6.128426244966973968e+00
5517 1.878439999999999799e+01 7.469301400264953372e+00
5518 1.866279999999999717e+01 6.992016724236291836e+00
5519 1.875019999999999953e+01 5.750304432984396641e+00
5520 1.904299999999999926e+01 5.746688486424159414e+00
5521 1.947719999999999985e+01 5.461123850637338961e+00
5522 1.696440000000000126e+01 4.959071385652761954e+00
5523 1.846979999999999933e+01 5.128948004415720519e+00
5524 1.893279999999999674e+01 7.124477616780053424e+00
5525 1.941979999999999862e+01 6.666128582018201243e+00
5526 1.877919999999999945e+01 6.417894473423507939e+00
5527 2.132319999999999993e+01 7.105803849811785255e+00
5528 1.953000000000000114e+01 6.128992165111650792e+00
5529 1.857659999999999911e+01 4.617557108255403442e+00
5530 1.639900000000000091e+01 4.604726936529460524e+00
5531 1.823240000000000194e+01 5.791847329479602458e+00
5532 1.751460000000000150e+01 5.083727849521450182e+00
5533 1.695440000000000325e+01 5.261874621083251213e+00
5534 1.811639999999999873e+01 6.353413461124657324e+00
5535 1.955819999999999936e+01 6.635123386343316554e+00
5536 1.893759999999999977e+01 7.412704341062038793e+00
5537 1.982699999999999818e+01 7.075353927543130972e+00
5538 1.863459999999999894e+01 6.008216145246439766e+00
5539 1.839900000000000091e+01 6.535428340973527206e+00
5540 2.053219999999999956e+01 6.194034048340386178e+00
5541 1.840280000000000271e+01 6.318010493185335363e+00
5542 1.853340000000000032e+01 7.001894632740484958e+00
5543 1.966579999999999728e+01 5.851167229878154963e+00
5544 2.051679999999999993e+01 7.212779316740530078e+00
5545 2.120819999999999794e+01 7.566734293735970951e+00
5546 1.805499999999999972e+01 6.377087905933239043e+00
5547 1.986059999999999803e+01 7.467463374399636145e+00
5548 1.873440000000000083e+01 7.446482598381600759e+00
5549 2.229899999999999949e+01 8.687920524498368380e+00
5550 2.210679999999999978e+01 8.949064735043545937e+00
5551 2.286439999999999984e+01 8.891432247281649381e+00
5552 2.352100000000000435e+01 8.764835697262100211e+00
5553 2.421460000000000079e+01 8.295140252461076003e+00
5554 2.128299999999999770e+01 8.560537071936547449e+00
5555 2.217160000000000153e+01 8.972928100012836694e+00
5556 2.209720000000000084e+01 8.872017747502535912e+00
5557 2.040780000000000172e+01 8.792490938977417514e+00
5558 2.143840000000000146e+01 9.546839081497077828e+00
5559 2.188419999999999987e+01 1.020792737591721000e+01
5560 2.172680000000000433e+01 8.759876617395931930e+00
5561 2.156080000000000041e+01 8.384453773025407841e+00
5562 2.126999999999999957e+01 9.528338499444695131e+00
5563 2.284940000000000282e+01 8.397774870047422624e+00
5564 2.184920000000000329e+01 8.479907029679040420e+00
5565 2.331859999999999644e+01 9.082214499118592244e+00
5566 2.197900000000000276e+01 8.517581746012185206e+00
5567 2.109280000000000044e+01 8.245603033859925546e+00
5568 2.104619999999999891e+01 8.655339241878390766e+00
5569 1.891519999999999868e+01 9.480739006638669863e+00
5570 2.009720000000000084e+01 1.004095458569552513e+01
5571 2.405000000000000071e+01 1.045712453784500084e+01
5572 2.192620000000000147e+01 1.039901345090004092e+01
5573 2.241520000000000223e+01 1.054782504367606677e+01
5574 2.255039999999999978e+01 1.053019029875528823e+01
5575 2.238340000000000174e+01 9.656990349379043437e+00
5576 2.307780000000000342e+01 9.251604005360368532e+00
5577 2.349439999999999884e+01 8.853536078200617609e+00
5578 2.389739999999999753e+01 1.007529014808010359e+01
5579 2.263159999999999883e+01 8.706391673247876994e+00
5580 2.368580000000000041e+01 8.221347774665659358e+00
5581 2.576119999999999521e+01 9.934978028762822433e+00
5582 2.447860000000000014e+01 9.271514295302575093e+00
5583 2.355640000000000356e+01 9.567578906285540086e+00
5584 2.293879999999999697e+01 9.791189784290770248e+00
5585 2.171799999999999997e+01 8.072482408776126661e+00
5586 2.141680000000000206e+01 8.107056469027460466e+00
5587 2.303359999999999985e+01 9.734685353312658052e+00
5588 2.248140000000000072e+01 9.934125147591004179e+00
5589 2.404780000000000229e+01 1.003428609279205297e+01
5590 2.229560000000000031e+01 9.433702401920466940e+00
5591 2.380420000000000158e+01 9.953055817787822335e+00
5592 2.521419999999999817e+01 9.994045897032892256e+00
5593 2.697559999999999647e+01 1.092776002884397002e+01
5594 2.651759999999999806e+01 1.105835523972710632e+01
5595 2.540960000000000107e+01 1.175773865196875079e+01
5596 2.593059999999999832e+01 1.207247341881521585e+01
5597 2.512420000000000186e+01 1.091003479884459360e+01
5598 2.636600000000000321e+01 1.041164626367991985e+01
5599 2.750160000000000338e+01 1.055449692443936449e+01
5600 2.763200000000000500e+01 1.080615307683543946e+01
5601 2.822999999999999687e+01 1.102674099088211790e+01
5602 2.784959999999999880e+01 1.032307479232810721e+01
5603 2.829400000000000048e+01 1.046496480643867244e+01
5604 2.537979999999999947e+01 1.033457792616611748e+01
5605 2.868599999999999994e+01 1.065522435990908612e+01
5606 2.987959999999999994e+01 1.051647524449137805e+01
5607 3.148700000000000188e+01 1.112361514256943273e+01
5608 2.962620000000000076e+01 9.201616046760483059e+00
5609 2.858680000000000376e+01 9.078641477225543710e+00
5610 3.006280000000000285e+01 9.720428576559781320e+00
5611 2.996240000000000236e+01 9.220601241133898895e+00
5612 2.665620000000000189e+01 9.057648314656512767e+00
5613 2.696820000000000306e+01 9.937024155752062882e+00
5614 2.870240000000000080e+01 9.628154205661644482e+00
5615 2.777239999999999398e+01 8.932188787077890879e+00
5616 2.944399999999999906e+01 8.898584269421736082e+00
5617 2.749259999999999948e+01 9.438817814112102411e+00
5618 2.902920000000000300e+01 8.651086763638426547e+00
5619 2.676079999999999970e+01 8.593264392068942215e+00
5620 2.885340000000000060e+01 8.735406411152260020e+00
5621 2.875099999999999767e+01 9.448127894985331565e+00
5622 2.795199999999999818e+01 9.148296431576754983e+00
5623 2.686480000000000246e+01 1.045552678118132839e+01
5624 2.600679999999999836e+01 9.192830930241237652e+00
5625 2.731800000000000139e+01 9.860775028363644168e+00
5626 2.499239999999999640e+01 1.034561247138128515e+01
5627 2.547300000000000253e+01 9.948433191211570659e+00
5628 2.798320000000000007e+01 9.333174171309567058e+00
5629 2.778500000000000369e+01 9.752663746894999264e+00
5630 2.642160000000000153e+01 8.661744907811588234e+00
5631 2.743399999999999750e+01 8.885538579062046693e+00
5632 2.768700000000000117e+01 1.008349905538747215e+01
5633 2.528859999999999886e+01 9.675715306270641136e+00
5634 2.452540000000000120e+01 7.223563711077794380e+00
5635 2.445280000000000342e+01 8.106930523447205772e+00
5636 2.463319999999999865e+01 7.726768216531411326e+00
5637 2.542680000000000007e+01 6.561973077664979392e+00
5638 2.299879999999999924e+01 8.057437425881754933e+00
5639 2.231899999999999906e+01 7.702545880421615365e+00
5640 2.375000000000000000e+01 7.525658403090056403e+00
5641 2.140559999999999974e+01 8.074222115349565243e+00
5642 2.217459999999999809e+01 7.593145886126513311e+00
5643 2.340480000000000160e+01 6.520547083795960042e+00
5644 2.151320000000000121e+01 6.207374365381871151e+00
5645 1.983019999999999783e+01 7.306944956135908775e+00
5646 2.129560000000000031e+01 6.982911934716060642e+00
5647 2.019479999999999720e+01 6.581655004024444366e+00
5648 1.878140000000000143e+01 5.680943249848566801e+00
5649 1.910520000000000351e+01 6.772649404184451605e+00
5650 1.968779999999999930e+01 6.832918640815211830e+00
5651 1.954639999999999844e+01 7.623731131670370864e+00
5652 1.885760000000000147e+01 7.832051284816769154e+00
5653 1.962680000000000291e+01 6.992464866697579495e+00
5654 1.831179999999999808e+01 6.067412545063999296e+00
5655 2.094720000000000226e+01 6.541065151181419068e+00
5656 2.053999999999999915e+01 6.845855254093530462e+00
5657 2.050000000000000000e+01 6.048301097002362958e+00
5658 2.078320000000000078e+01 6.953790393159689387e+00
5659 2.025740000000000052e+01 7.082736570563668899e+00
5660 2.099640000000000128e+01 7.173662102998719092e+00
5661 2.039139999999999731e+01 7.616431251445784589e+00
5662 2.195819999999999794e+01 7.561139810372507597e+00
5663 2.164059999999999917e+01 7.085258096075257583e+00
5664 2.198939999999999984e+01 8.274859150946316078e+00
5665 1.857280000000000086e+01 6.547169632138761131e+00
5666 2.185079999999999956e+01 6.977538381979707438e+00
5667 2.099920000000000186e+01 6.797024051156506097e+00
5668 1.993820000000000192e+01 6.575622783584837094e+00
5669 1.612899999999999778e+01 5.916623030073827394e+00
5670 1.757379999999999853e+01 6.194228432339253132e+00
5671 1.840419999999999590e+01 5.778535090487898707e+00
5672 1.998639999999999972e+01 6.493159690628284686e+00
5673 2.137320000000000064e+01 6.967578399415394586e+00
5674 2.308559999999999945e+01 8.018997237061501693e+00
5675 2.417360000000000042e+01 7.505756130330906828e+00
5676 2.218900000000000006e+01 6.506715484789541648e+00
5677 2.212559999999999860e+01 6.746532369150837205e+00
5678 2.112320000000000064e+01 5.713359091812802326e+00
5679 2.223419999999999774e+01 7.151915661695123383e+00
5680 2.336959999999999837e+01 8.071203729803876570e+00
5681 2.159639999999999915e+01 8.131318488904490493e+00
5682 2.043539999999999779e+01 7.476977264108804810e+00
5683 2.488459999999999894e+01 8.265685053762936718e+00
5684 2.160539999999999949e+01 7.166117769615567568e+00
5685 2.347840000000000060e+01 7.663232475137368382e+00
5686 2.367679999999999652e+01 7.049885765883018962e+00
5687 2.323479999999999990e+01 7.979032309246528953e+00
5688 2.246780000000000044e+01 8.526998076228235135e+00
5689 2.458079999999999998e+01 8.142241364145377247e+00
5690 2.455000000000000071e+01 7.771598831643331096e+00
5691 2.424820000000000064e+01 7.033720133186989187e+00
5692 2.389859999999999829e+01 6.101625675834269735e+00
5693 2.703800000000000026e+01 7.066399382995557588e+00
5694 2.837219999999999942e+01 7.131444394510833895e+00
5695 2.671539999999999893e+01 6.694069581950877534e+00
5696 2.290939999999999799e+01 5.148456487919461644e+00
5697 2.229060000000000130e+01 6.118848398841076452e+00
5698 2.236200000000000188e+01 5.828006712418920543e+00
5699 2.223420000000000130e+01 5.608959036398821318e+00
5700 2.004700000000000415e+01 6.058923019811358834e+00
5701 1.992340000000000089e+01 6.026324688232455706e+00
5702 2.039599999999999724e+01 6.088566300862625624e+00
5703 2.310660000000000025e+01 6.853184857276214181e+00
5704 2.371260000000000190e+01 6.809207229039222042e+00
5705 2.060199999999999676e+01 6.542365890104282933e+00
5706 2.266719999999999757e+01 7.253446294831167762e+00
5707 2.223000000000000043e+01 7.042924704978749340e+00
5708 2.154939999999999856e+01 7.331518459909925234e+00
5709 2.317440000000000211e+01 7.174233765915354333e+00
5710 2.227100000000000080e+01 6.533954551418307055e+00
5711 2.284420000000000073e+01 7.003464293619265035e+00
5712 2.179560000000000031e+01 6.499797748238016482e+00
5713 2.098140000000000072e+01 6.555008427759647205e+00
5714 2.329139999999999944e+01 7.382585376952981449e+00
5715 2.520620000000000260e+01 7.974628720636466106e+00
5716 2.332060000000000244e+01 7.441805413204513719e+00
5717 2.231700000000000017e+01 7.281686634290163163e+00
5718 2.282479999999999976e+01 7.912988560082720113e+00
5719 2.125479999999999947e+01 7.429554206814833250e+00
5720 2.305460000000000065e+01 7.987364344262756433e+00
5721 2.595860000000000056e+01 6.360505650339444372e+00
5722 2.499159999999999826e+01 6.895325585351280928e+00
5723 2.546979999999999933e+01 5.683732339932976885e+00
5724 2.681019999999999825e+01 7.030337228895922941e+00
5725 2.533660000000000423e+01 6.553507992518206038e+00
5726 2.497840000000000060e+01 5.767750602097840407e+00
5727 2.330179999999999652e+01 6.821731999426538628e+00
5728 2.377260000000000417e+01 6.327352397962357600e+00
5729 2.488459999999999894e+01 6.669126171246125168e+00
5730 2.434039999999999893e+01 5.472039843422193961e+00
5731 2.390119999999999933e+01 6.187472695050862725e+00
5732 2.327239999999999753e+01 5.535461574972767806e+00
5733 2.230680000000000263e+01 6.153623813006447563e+00
5734 2.203280000000000172e+01 5.983043609401488716e+00
5735 2.264140000000000086e+01 5.997199136930505325e+00
5736 2.341219999999999857e+01 5.856886861806363420e+00
5737 2.159880000000000067e+01 4.601894613308740389e+00
5738 2.096059999999999945e+01 5.342910716828421336e+00
5739 1.952799999999999869e+01 5.726475621182718356e+00
5740 2.053439999999999799e+01 6.055863655004131374e+00
5741 2.250999999999999801e+01 6.653428499653392336e+00
5742 2.259079999999999799e+01 7.078844981492388833e+00
5743 2.500679999999999836e+01 6.894174064527235579e+00
5744 2.230540000000000234e+01 6.289408700982946243e+00
5745 2.232180000000000319e+01 6.711116070520610322e+00
5746 2.277380000000000138e+01 8.515020044133777333e+00
5747 2.240059999999999718e+01 7.144182106301601998e+00
5748 2.420120000000000005e+01 6.645808816991352508e+00
5749 2.197939999999999827e+01 7.197198119268357175e+00
5750 2.114519999999999911e+01 6.333125998430790382e+00
5751 2.217000000000000171e+01 6.556562068645425789e+00
5752 2.170840000000000103e+01 6.757890313404028682e+00
5753 2.320040000000000191e+01 6.431265882235005726e+00
5754 2.258619999999999806e+01 5.928681400783820443e+00
5755 2.115060000000000073e+01 5.173855510931861801e+00
5756 2.324340000000000117e+01 5.770300731157778529e+00
5757 2.508099999999999952e+01 6.931072096003618732e+00
5758 2.475300000000000011e+01 6.596387441622876047e+00
5759 2.476340000000000074e+01 6.913141413858101103e+00
5760 2.584039999999999893e+01 6.087903314606761818e+00
5761 2.430499999999999972e+01 6.536350584232764049e+00
5762 2.591820000000000235e+01 6.355796783409614292e+00
5763 2.601180000000000092e+01 5.880525224161528897e+00
5764 2.459979999999999833e+01 6.642725551458527278e+00
5765 2.593840000000000146e+01 6.265525380045954940e+00
5766 2.538179999999999836e+01 7.579546062397139572e+00
5767 2.797939999999999827e+01 7.532129301067527649e+00
5768 2.960260000000000247e+01 8.084459366463535801e+00
5769 2.708999999999999631e+01 6.752211649526397075e+00
5770 2.618580000000000041e+01 7.040934332316981958e+00
5771 2.577580000000000382e+01 6.861624585475365912e+00
5772 2.625099999999999767e+01 7.603802459296270300e+00
5773 2.522380000000000067e+01 5.880346366669227720e+00
5774 2.416760000000000019e+01 6.637361467330221920e+00
5775 2.637359999999999971e+01 7.281819825290926751e+00
5776 2.866539999999999822e+01 7.303806588895958463e+00
5777 2.550619999999999976e+01 6.430950632060550731e+00
5778 2.690879999999999583e+01 7.032767093541488101e+00
5779 2.477720000000000056e+01 7.183446606748043806e+00
5780 2.416139999999999688e+01 7.166549895730859099e+00
5781 2.530939999999999657e+01 8.164270410024400348e+00
5782 2.419059999999999988e+01 8.313783853817705349e+00
5783 2.596720000000000184e+01 5.014066959265701229e+00
5784 2.366480000000000317e+01 5.087449674640526887e+00
5785 2.518799999999999883e+01 6.245112770799258861e+00
5786 2.483680000000000376e+01 6.920617379396148294e+00
5787 2.576940000000000097e+01 6.723067803317174018e+00
5788 2.608619999999999806e+01 7.328071442883183018e+00
5789 2.391879999999999740e+01 7.081113191582238287e+00
5790 2.512579999999999814e+01 6.957199496349087298e+00
5791 2.611139999999999617e+01 7.706044934205872998e+00
5792 2.623379999999999512e+01 8.919556035588318110e+00
5793 2.512140000000000128e+01 7.579727365017820517e+00
5794 2.515879999999999939e+01 6.719444312738962921e+00
5795 2.568120000000000047e+01 7.555184537256518951e+00
5796 2.589059999999999917e+01 7.585406829432419507e+00
5797 2.386260000000000048e+01 7.515565749030474585e+00
5798 2.503720000000000212e+01 6.634090836881870956e+00
5799 2.599259999999999948e+01 7.625010366419182617e+00
5800 2.324719999999999942e+01 7.510350417390656119e+00
5801 2.003480000000000061e+01 6.195640185808080957e+00
5802 2.102860000000000085e+01 6.714360494343448060e+00
5803 2.022359999999999758e+01 6.438879620555115757e+00
5804 2.171199999999999974e+01 8.098482835692127679e+00
5805 2.119180000000000064e+01 7.729176423914775107e+00
5806 2.231340000000000146e+01 8.256333668644938228e+00
5807 2.027560000000000429e+01 7.322731957951211790e+00
5808 2.077819999999999823e+01 7.879465085397611368e+00
5809 2.020219999999999771e+01 8.113956521451171966e+00
5810 1.963840000000000074e+01 8.196350517638933297e+00
5811 1.996619999999999706e+01 7.405061487388203467e+00
5812 2.074919999999999831e+01 7.573081979749064274e+00
5813 2.101499999999999702e+01 7.108019527266367099e+00
5814 1.988459999999999894e+01 6.805330925678779508e+00
5815 2.227959999999999852e+01 6.722318377464726602e+00
5816 2.055160000000000053e+01 8.209219122912969624e+00
5817 1.988159999999999883e+01 6.731522505941727630e+00
5818 2.033220000000000027e+01 7.308482088094627294e+00
5819 2.356500000000000128e+01 7.819932316842645115e+00
5820 2.017999999999999972e+01 8.019774889608809687e+00
5821 2.099660000000000082e+01 7.598846215577730767e+00
5822 2.031279999999999930e+01 7.492095714284489283e+00
5823 2.204759999999999920e+01 7.169176960293279777e+00
5824 1.955219999999999914e+01 7.274926838944842267e+00
5825 2.136139999999999972e+01 7.890039460484338463e+00
5826 2.275799999999999912e+01 6.583372552119467258e+00
5827 2.327580000000000027e+01 7.562203326544453041e+00
5828 2.090419999999999590e+01 8.396123759926361174e+00
5829 2.013759999999999906e+01 7.540429476362734640e+00
5830 1.954939999999999856e+01 7.068698638929234335e+00
5831 1.846100000000000207e+01 6.442977336604561067e+00
5832 1.808840000000000003e+01 6.428581900232740232e+00
5833 2.004739999999999966e+01 7.946889678861785988e+00
5834 2.093280000000000030e+01 7.883058687590748903e+00
5835 1.878880000000000194e+01 7.190995632873100618e+00
5836 1.954780000000000229e+01 6.915770611580462912e+00
5837 2.254520000000000124e+01 7.015654075850662252e+00
5838 2.018079999999999785e+01 7.275873316104396693e+00
5839 2.046000000000000085e+01 6.447208183392249659e+00
5840 2.090960000000000107e+01 7.212259366384433434e+00
5841 2.059639999999999915e+01 6.701114281072960921e+00
5842 2.232199999999999918e+01 6.818504780375239882e+00
5843 2.057419999999999760e+01 6.863450440704004230e+00
5844 2.042599999999999838e+01 6.908401053789509305e+00
5845 2.006700000000000017e+01 7.786161164527741541e+00
5846 2.234619999999999962e+01 7.475205604663994308e+00
5847 2.259759999999999991e+01 7.307748614176599489e+00
5848 2.137480000000000047e+01 7.821321624380370707e+00
5849 2.212359999999999971e+01 7.176537480428844873e+00
5850 2.444399999999999906e+01 5.588779494666075820e+00
5851 2.448880000000000123e+01 7.339386952055326319e+00
5852 1.992640000000000100e+01 7.121203272481413826e+00
5853 2.168779999999999930e+01 7.382208246317628841e+00
5854 2.052219999999999800e+01 7.714248310237362460e+00
5855 1.922739999999999938e+01 7.507513210644386703e+00
5856 2.132620000000000005e+01 7.603613911292444349e+00
5857 2.317060000000000031e+01 7.232825420815851558e+00
5858 2.363100000000000023e+01 7.272920596294173201e+00
5859 2.031439999999999912e+01 5.887234981551186408e+00
5860 2.073199999999999932e+01 6.230389406770655114e+00
5861 1.861460000000000292e+01 4.406915652471691480e+00
5862 2.117660000000000053e+01 5.047555476465809932e+00
5863 2.191820000000000235e+01 5.048558989652392803e+00
5864 2.100699999999999790e+01 5.215698388519029116e+00
5865 2.153299999999999770e+01 5.282570775673525176e+00
5866 2.056979999999999720e+01 5.739792152334437958e+00
5867 1.896600000000000108e+01 6.479997512345200938e+00
5868 2.122579999999999956e+01 7.051490500029053976e+00
5869 1.931179999999999808e+01 6.415337462051392770e+00
5870 1.931400000000000006e+01 5.877251976902129194e+00
5871 1.877420000000000044e+01 5.727964290391482471e+00
5872 1.925300000000000011e+01 6.542810435890680232e+00
5873 1.993199999999999861e+01 6.096344786837437191e+00
5874 1.899340000000000117e+01 4.776675191804440779e+00
5875 1.878120000000000189e+01 5.274894261689043518e+00
5876 1.723619999999999663e+01 5.501368516287560517e+00
5877 2.108200000000000074e+01 6.209953887107375614e+00
5878 1.883800000000000097e+01 5.563498172912433759e+00
5879 2.105059999999999931e+01 5.378866873980057584e+00
5880 1.928099999999999881e+01 5.392823520197929987e+00
5881 1.951459999999999795e+01 4.929667993688823913e+00
5882 1.889320000000000022e+01 5.602356428503990848e+00
5883 1.828539999999999921e+01 5.763291834359941745e+00
5884 2.007940000000000325e+01 6.124337551768355148e+00
5885 1.793019999999999925e+01 6.330413335004279496e+00
5886 1.711659999999999826e+01 6.120397206717878014e+00
5887 1.917579999999999885e+01 6.085325551850122139e+00
5888 2.092799999999999727e+01 6.201938445357225049e+00
5889 1.885620000000000118e+01 8.024396976221952471e+00
5890 1.868960000000000221e+01 6.948515562909821419e+00
5891 1.819839999999999947e+01 7.340462032324667874e+00
5892 2.041179999999999950e+01 6.464096963381660288e+00
5893 1.981899999999999906e+01 5.576891636028084243e+00
5894 1.936779999999999902e+01 5.899401972403643057e+00
5895 1.985659999999999670e+01 6.793670669674825469e+00
5896 1.802579999999999671e+01 6.775792047576429944e+00
5897 1.753699999999999903e+01 5.526959757407321483e+00
5898 1.695540000000000092e+01 5.632091949533494457e+00
5899 1.840319999999999823e+01 5.377811595063552552e+00
5900 1.822619999999999862e+01 6.223673130234267603e+00
5901 2.007560000000000144e+01 6.129064767809196290e+00
5902 1.874879999999999924e+01 7.311382054851187640e+00
5903 2.066420000000000101e+01 7.948065734000946847e+00
5904 1.900680000000000192e+01 7.739205372129623228e+00
5905 1.909320000000000306e+01 6.211052010086535624e+00
5906 1.781680000000000064e+01 6.283329381148181625e+00
5907 1.887140000000000128e+01 6.588853348496989781e+00
5908 2.109619999999999962e+01 7.787810251412139451e+00
5909 2.173859999999999815e+01 7.278908135702771176e+00
5910 1.957579999999999742e+01 6.053477951723290396e+00
5911 2.051260000000000261e+01 6.175497444578857298e+00
5912 2.079220000000000113e+01 7.504383633050751179e+00
5913 1.950799999999999912e+01 6.295151581971636823e+00
5914 1.882620000000000005e+01 5.855634082829970666e+00
5915 1.834240000000000137e+01 6.631880388547429561e+00
5916 1.861399999999999721e+01 6.215235557885154805e+00
5917 1.787880000000000180e+01 6.455494722482545633e+00
5918 1.753659999999999997e+01 6.508178741245510324e+00
5919 1.815559999999999974e+01 6.604524331698687689e+00
5920 1.996920000000000073e+01 7.295931619197099316e+00
5921 1.979499999999999815e+01 6.426387545114284450e+00
5922 1.989460000000000051e+01 6.945254792158455537e+00
5923 2.011299999999999955e+01 7.100537219112367460e+00
5924 2.110559999999999903e+01 6.950482864377120151e+00
5925 2.096860000000000213e+01 7.171273575035328918e+00
5926 2.067660000000000053e+01 7.195136694184482096e+00
5927 2.187140000000000128e+01 7.076751354117226001e+00
5928 2.141019999999999968e+01 7.122062714691580254e+00
5929 2.047719999999999985e+01 5.771331093603969897e+00
5930 1.860079999999999956e+01 6.901756509179384658e+00
5931 2.059440000000000026e+01 6.542060235736139262e+00
5932 1.900399999999999778e+01 6.872524473583196958e+00
5933 2.181400000000000006e+01 6.519293532277864678e+00
5934 1.998920000000000030e+01 5.555585430177453432e+00
5935 2.091460000000000008e+01 5.716616681919472143e+00
5936 2.227439999999999998e+01 6.384264327861119526e+00
5937 2.151820000000000022e+01 6.054295621457544740e+00
5938 2.019539999999999935e+01 5.070305715437679162e+00
5939 2.011800000000000210e+01 5.272001145675140776e+00
5940 2.056820000000000093e+01 6.187728057372916091e+00
5941 1.949660000000000082e+01 5.969731120243188194e+00
5942 2.051299999999999812e+01 5.915035073437857172e+00
5943 1.950840000000000174e+01 6.100755262096653198e+00
5944 2.116499999999999915e+01 6.379790084320957178e+00
5945 2.235620000000000118e+01 5.938404583050905572e+00
5946 1.904739999999999966e+01 6.075774785819501034e+00
5947 1.932239999999999824e+01 4.836776336362887285e+00
5948 1.771740000000000137e+01 5.037336491440689734e+00
5949 1.945260000000000034e+01 5.520276548145029771e+00
5950 2.071180000000000021e+01 4.861784465810882416e+00
5951 2.069320000000000093e+01 5.327166777190290858e+00
5952 2.010360000000000014e+01 5.705819111047948589e+00
5953 2.348760000000000403e+01 6.282718148062985897e+00
5954 2.176820000000000022e+01 6.202760671829922856e+00
5955 2.028979999999999961e+01 6.557537796459887325e+00
5956 2.199180000000000135e+01 6.447661271499922186e+00
5957 2.230140000000000100e+01 6.997027315081741250e+00
5958 2.051360000000000028e+01 4.696629562569310856e+00
5959 2.189200000000000301e+01 5.902351531381369476e+00
5960 1.995139999999999958e+01 5.584663331661094965e+00
5961 2.063459999999999894e+01 4.606473302647048129e+00
5962 2.351140000000000185e+01 4.835424255223112588e+00
5963 2.221140000000000114e+01 6.463955721382998121e+00
5964 2.137299999999999756e+01 7.066475964722443770e+00
5965 2.018960000000000221e+01 6.296275944397608626e+00
5966 2.139999999999999858e+01 6.712238940919786678e+00
5967 2.055260000000000176e+01 6.604637689381606336e+00
5968 2.173280000000000101e+01 5.694849135139578244e+00
5969 2.372540000000000049e+01 5.948987857442642024e+00
5970 2.304360000000000142e+01 5.757333331326230486e+00
5971 2.175559999999999761e+01 5.826632438038286566e+00
5972 2.171300000000000097e+01 5.982918364811607326e+00
5973 2.374119999999999919e+01 6.407928853537622871e+00
5974 2.062640000000000029e+01 6.344437680992697892e+00
5975 1.963999999999999702e+01 6.048394544009177309e+00
5976 1.948980000000000246e+01 6.220519125603586552e+00
5977 1.833079999999999998e+01 6.191836893200594716e+00
5978 1.800580000000000069e+01 5.148220860841150603e+00
5979 1.856259999999999621e+01 4.756550158255454797e+00
5980 1.899340000000000117e+01 4.348012121418246778e+00
5981 2.154499999999999815e+01 6.279056591558957123e+00
5982 2.152039999999999864e+01 6.421069360161124173e+00
5983 2.113660000000000139e+01 7.050151820209263676e+00
5984 2.249419999999999931e+01 6.737482541127657321e+00
5985 2.341040000000000276e+01 6.188623915540514275e+00
5986 2.194220000000000326e+01 6.541141786569069971e+00
5987 2.150459999999999994e+01 6.469787270691362835e+00
5988 2.023400000000000176e+01 6.540969194240253692e+00
5989 1.886840000000000117e+01 6.062479945368891343e+00
5990 1.882220000000000226e+01 6.747834825482911469e+00
5991 2.034259999999999735e+01 6.177729878199595959e+00
5992 2.109019999999999939e+01 6.236126787678389682e+00
5993 2.156139999999999901e+01 6.660118933472584324e+00
5994 2.340060000000000429e+01 5.612331491278824913e+00
5995 2.338180000000000192e+01 6.280760688961169791e+00
5996 2.167360000000000042e+01 5.661201911961804889e+00
5997 2.150359999999999872e+01 5.356322937239688109e+00
5998 2.356939999999999813e+01 4.504888576646485454e+00
5999 2.278920000000000101e+01 4.308726525552533104e+00
6000 2.379280000000000328e+01 4.617230627984700853e+00
6001 2.106920000000000215e+01 4.989181282735675182e+00
6002 2.274260000000000304e+01 5.303502764023037663e+00
6003 2.308039999999999736e+01 5.210831132170760327e+00
6004 2.240899999999999892e+01 5.981779006282327948e+00
6005 2.216879999999999740e+01 5.959741748767306113e+00
6006 2.107639999999999958e+01 5.278726851050354441e+00
6007 2.139000000000000057e+01 6.426669488934373398e+00
6008 2.325420000000000442e+01 6.206860226555773963e+00
6009 2.149980000000000047e+01 5.610838984679563879e+00
6010 2.062180000000000035e+01 4.438004564215769499e+00
6011 1.981119999999999948e+01 5.361791643844433963e+00
6012 1.984819999999999851e+01 7.033526110849379620e+00
6013 2.150179999999999936e+01 6.919777767529820878e+00
6014 2.099739999999999895e+01 6.685915354534485822e+00
6015 1.893120000000000047e+01 4.218028633378392733e+00
6016 1.857860000000000156e+01 5.756042255578045719e+00
6017 2.052660000000000196e+01 5.336262831607903045e+00
6018 1.862899999999999778e+01 5.101286002568372169e+00
6019 2.061080000000000112e+01 5.107734287529059891e+00
6020 2.096839999999999549e+01 5.418239526635934666e+00
6021 2.085399999999999920e+01 5.782404849195531327e+00
6022 1.889359999999999928e+01 5.522810658351415825e+00
6023 1.817239999999999966e+01 6.680683806916773548e+00
6024 1.811840000000000117e+01 6.222680545231290772e+00
6025 1.635099999999999909e+01 5.761619563976781322e+00
6026 1.887160000000000082e+01 6.154139241843655128e+00
6027 1.950999999999999801e+01 7.559848670443079399e+00
6028 1.872119999999999962e+01 6.497166677252477207e+00
6029 1.732860000000000156e+01 6.190037528803842726e+00
6030 1.949440000000000239e+01 7.274255566585490662e+00
6031 1.983600000000000207e+01 6.716369697984171161e+00
6032 2.096199999999999974e+01 7.720454131720489777e+00
6033 1.936979999999999791e+01 6.744493513378153615e+00
6034 2.031840000000000046e+01 7.387036903116160680e+00
6035 1.859420000000000073e+01 6.886389256497195355e+00
6036 1.773460000000000036e+01 6.124866173884944587e+00
6037 1.748079999999999856e+01 6.370625485146650391e+00
6038 1.841159999999999997e+01 6.879469448147871979e+00
6039 1.916319999999999979e+01 7.812025828938355509e+00
6040 1.678280000000000172e+01 6.803752296490516827e+00
6041 1.802819999999999823e+01 6.038729200088376103e+00
6042 1.870139999999999958e+01 6.184064440802665708e+00
6043 1.994300000000000139e+01 5.518007350484411155e+00
6044 1.776200000000000045e+01 6.380102751523677007e+00
6045 1.845339999999999847e+01 4.726329777745094773e+00
6046 1.861759999999999948e+01 6.560757179472502365e+00
6047 1.756320000000000192e+01 6.240820852419975751e+00
6048 1.810480000000000089e+01 6.538247027453152782e+00
6049 1.735219999999999985e+01 5.943729781206410046e+00
6050 1.796600000000000108e+01 6.300293301109084254e+00
6051 1.848100000000000165e+01 7.283748002230718832e+00
6052 1.776820000000000022e+01 6.319344683746883184e+00
6053 1.617259999999999920e+01 6.902799690560344814e+00
6054 1.621940000000000026e+01 6.675546788690795097e+00
6055 1.901360000000000028e+01 8.705334606320427326e+00
6056 1.895880000000000365e+01 7.969886068947284130e+00
6057 1.795640000000000214e+01 8.157340863786432195e+00
6058 1.885779999999999745e+01 8.099116709370226985e+00
6059 1.851780000000000115e+01 7.328278233800896935e+00
6060 1.922439999999999927e+01 7.680354390781717555e+00
6061 1.878120000000000189e+01 7.194333022038944314e+00
6062 1.742040000000000077e+01 6.760775160290421582e+00
6063 1.679599999999999937e+01 7.092570354955952006e+00
6064 2.053340000000000032e+01 6.389845961210644631e+00
6065 1.988719999999999999e+01 6.092357608676628011e+00
6066 2.211420000000000030e+01 6.239314137948176686e+00
6067 1.838600000000000279e+01 7.237871902707314398e+00
6068 2.060219999999999985e+01 7.344105649566867733e+00
6069 2.274300000000000210e+01 8.118013215066849142e+00
6070 2.206439999999999912e+01 7.603315553625273004e+00
6071 1.983699999999999974e+01 7.515921127845873961e+00
6072 1.951039999999999708e+01 7.471566050567978401e+00
6073 1.975319999999999965e+01 7.120956685165273470e+00
6074 2.267660000000000053e+01 7.208055030866509227e+00
6075 2.126600000000000179e+01 6.926040548538536790e+00
6076 1.692800000000000082e+01 6.970161518931967670e+00
6077 1.966179999999999950e+01 7.127117860117088810e+00
6078 1.964519999999999911e+01 8.173957550171152775e+00
6079 2.118840000000000146e+01 9.059688376980743030e+00
6080 1.933820000000000050e+01 8.715016325400659625e+00
6081 1.845519999999999783e+01 9.048489241414834794e+00
6082 2.080699999999999861e+01 8.635231707371840315e+00
6083 2.052580000000000027e+01 7.942368067018803046e+00
6084 2.065880000000000294e+01 8.544162926349191167e+00
6085 2.129119999999999635e+01 8.363327526289999980e+00
6086 1.826100000000000279e+01 9.137344577063950979e+00
6087 2.048679999999999879e+01 8.157787412773146229e+00
6088 1.752199999999999847e+01 8.097805396525652455e+00
6089 2.063640000000000185e+01 7.715342432322753297e+00
6090 2.020980000000000132e+01 7.960833722167546256e+00
6091 2.165459999999999852e+01 8.045206913933288462e+00
6092 2.215339999999999776e+01 8.324791445315611327e+00
6093 1.969180000000000064e+01 7.796860590776264033e+00
6094 1.897659999999999769e+01 7.283701886266349845e+00
6095 1.844100000000000250e+01 7.623682983965164084e+00
6096 1.941499999999999915e+01 7.103102843124264432e+00
6097 1.984039999999999893e+01 7.729105664176159074e+00
6098 1.976359999999999673e+01 7.867395882247187444e+00
6099 2.148240000000000194e+01 8.288955995057518678e+00
6100 1.943059999999999832e+01 7.705536173946625489e+00
6101 2.169539999999999935e+01 7.924169026970588448e+00
6102 2.060600000000000165e+01 7.042306667562837852e+00
6103 2.002959999999999852e+01 6.921807177897980168e+00
6104 1.834920000000000329e+01 7.292003320898859720e+00
6105 1.801520000000000010e+01 7.301357382843273847e+00
6106 1.687659999999999982e+01 7.208812488059319179e+00
6107 1.835620000000000118e+01 7.177433593701859849e+00
6108 1.802860000000000085e+01 6.838524025548202268e+00
6109 1.551299999999999990e+01 7.201392493122423133e+00
6110 1.618339999999999890e+01 7.287121635323511093e+00
6111 1.569679999999999964e+01 7.377014308783736318e+00
6112 1.712859999999999872e+01 7.176436104920045800e+00
6113 1.694739999999999824e+01 7.560663952854932646e+00
6114 1.901620000000000132e+01 7.083433892682276856e+00
6115 1.811499999999999844e+01 6.793047999241577983e+00
6116 1.750900000000000034e+01 7.852838248684356870e+00
6117 1.835379999999999967e+01 8.355919015404587924e+00
6118 1.857000000000000028e+01 7.945174203250674694e+00
6119 1.718360000000000198e+01 8.315226657644394948e+00
6120 1.802359999999999829e+01 7.944882622669766192e+00
6121 1.881179999999999808e+01 7.405856873583231526e+00
6122 1.979459999999999908e+01 7.609288127545176472e+00
6123 1.864499999999999957e+01 7.511288251691582651e+00
6124 1.800900000000000389e+01 7.823891921543906669e+00
6125 1.951719999999999899e+01 7.879092609685455884e+00
6126 1.897339999999999804e+01 7.034191277467509273e+00
6127 1.881700000000000017e+01 7.269932615918802021e+00
6128 1.881279999999999930e+01 7.574325809733826631e+00
6129 1.737480000000000047e+01 6.760979925425010251e+00
6130 1.859519999999999840e+01 6.579725862982438223e+00
6131 1.666700000000000159e+01 6.429091830110999162e+00
6132 1.717839999999999989e+01 7.194958710652897160e+00
6133 1.732620000000000005e+01 7.532069789373966096e+00
6134 1.840220000000000056e+01 7.053129327610546895e+00
6135 1.745459999999999923e+01 6.673528869196564628e+00
6136 2.070219999999999771e+01 6.571609686522777771e+00
6137 1.896139999999999759e+01 6.416041686896991614e+00
6138 1.993140000000000001e+01 7.397787850972749268e+00
6139 2.059580000000000055e+01 8.292215985609635354e+00
6140 2.087979999999999947e+01 7.445427280687118454e+00
6141 2.007620000000000005e+01 7.275646024374741394e+00
6142 1.643260000000000076e+01 6.772035242672619582e+00
6143 2.064979999999999905e+01 7.561865586745111223e+00
6144 1.772640000000000171e+01 7.569050828736717307e+00
6145 1.799879999999999924e+01 8.240000302912616092e+00
6146 1.764739999999999753e+01 7.545902785485643527e+00
6147 1.676379999999999981e+01 6.797997554574434886e+00
6148 1.711359999999999815e+01 7.164244678122042131e+00
6149 1.724100000000000321e+01 7.589256669793162935e+00
6150 1.781920000000000215e+01 6.779070239494497940e+00
6151 1.959720000000000084e+01 6.611547917999233803e+00
6152 1.773460000000000036e+01 7.057822817838373730e+00
6153 1.530559999999999832e+01 7.393711201284506984e+00
6154 1.555640000000000178e+01 7.019814867074486209e+00
6155 1.714399999999999835e+01 7.102875248798897090e+00
6156 1.609200000000000230e+01 6.448056296280298305e+00
6157 1.561639999999999873e+01 6.701900211730998258e+00
6158 1.314460000000000228e+01 7.166373496267131493e+00
6159 1.328380000000000294e+01 6.952439286466297830e+00
6160 1.447779999999999845e+01 7.239362543207792378e+00
6161 1.358659999999999890e+01 6.265234313894413098e+00
6162 1.657819999999999894e+01 6.057670307304615420e+00
6163 1.659779999999999944e+01 6.916465336571852696e+00
6164 1.519699999999999918e+01 5.993906485757014124e+00
6165 1.405039999999999978e+01 6.022523999786135285e+00
6166 1.469120000000000026e+01 6.156357776477905830e+00
6167 1.689240000000000208e+01 7.110679520833434353e+00
6168 1.704899999999999949e+01 6.683270456894589095e+00
6169 1.742119999999999891e+01 6.972719689762381101e+00
6170 1.675400000000000134e+01 6.253439610326464226e+00
6171 1.792559999999999931e+01 6.911891316275162289e+00
6172 1.770660000000000167e+01 6.942499011739216463e+00
6173 1.946859999999999857e+01 7.014788998109636076e+00
6174 1.960440000000000182e+01 7.177166068024344092e+00
6175 2.017280000000000229e+01 7.245844140747164097e+00
6176 1.892040000000000077e+01 6.995910957695215870e+00
6177 1.948039999999999594e+01 5.938112444876738394e+00
6178 1.766420000000000101e+01 6.268721422427383949e+00
6179 1.795319999999999894e+01 7.051398847888268762e+00
6180 2.114240000000000208e+01 6.849131049118565961e+00
6181 1.914080000000000226e+01 7.131648681195674300e+00
6182 1.746460000000000079e+01 6.590817949845072299e+00
6183 1.844680000000000319e+01 7.722055205189871430e+00
6184 1.813100000000000023e+01 7.844611184756068667e+00
6185 1.609559999999999746e+01 7.270075491217404817e+00
6186 1.724439999999999884e+01 6.462937800102983132e+00
6187 1.816940000000000310e+01 6.131822512760785493e+00
6188 1.755399999999999849e+01 6.081724242351012499e+00
6189 1.974780000000000157e+01 6.604572158134089932e+00
6190 1.836600000000000321e+01 6.952424636053238238e+00
6191 1.667419999999999902e+01 6.815783690229612723e+00
6192 1.613439999999999941e+01 6.664782064553948615e+00
6193 1.593940000000000090e+01 5.950950617170335910e+00
6194 1.726060000000000016e+01 4.806319736347135496e+00
6195 1.706320000000000192e+01 4.971984757820562706e+00
6196 1.357899999999999885e+01 5.986258678005819789e+00
6197 1.744079999999999941e+01 7.457429275025006632e+00
6198 1.924419999999999931e+01 7.562209621003637139e+00
6199 1.582920000000000016e+01 6.338623070667635417e+00
6200 1.803160000000000096e+01 6.661933848966079097e+00
6201 1.767559999999999931e+01 6.970554035942909898e+00
6202 1.647040000000000148e+01 7.226636986039909338e+00
6203 1.753000000000000114e+01 6.962819474896645211e+00
6204 1.787719999999999843e+01 6.667400449350555647e+00
6205 1.756000000000000227e+01 7.978459154498443340e+00
6206 1.605879999999999797e+01 7.920990121948138452e+00
6207 1.577400000000000091e+01 6.970432841653378730e+00
6208 1.486999999999999922e+01 8.196503683888636260e+00
6209 1.771300000000000097e+01 7.445520709795922620e+00
6210 1.640039999999999765e+01 7.414617598231212803e+00
6211 1.750200000000000244e+01 8.078056484080811117e+00
6212 1.709060000000000201e+01 7.648651026684379239e+00
6213 1.705799999999999983e+01 7.614841540045333979e+00
6214 1.815440000000000254e+01 8.202068561527633861e+00
6215 1.765740000000000265e+01 7.152915442531107892e+00
6216 1.731179999999999808e+01 7.748507997801898917e+00
6217 1.974060000000000059e+01 6.322839264760728106e+00
6218 1.801759999999999806e+01 7.814076173675299053e+00
6219 1.825219999999999843e+01 7.990797509135115995e+00
6220 1.786179999999999879e+01 7.354097064358071201e+00
6221 1.715579999999999927e+01 8.819008794189967304e+00
6222 1.834700000000000131e+01 8.211778935163804860e+00
6223 1.830400000000000205e+01 8.260226979932209446e+00
6224 1.641619999999999990e+01 7.912246206482707933e+00
6225 1.664420000000000144e+01 6.856920483132351585e+00
6226 1.672200000000000131e+01 7.068746768699526228e+00
6227 1.846799999999999997e+01 7.179612875357555879e+00
6228 1.769099999999999895e+01 7.501454978869098511e+00
6229 1.787419999999999831e+01 8.235772106609068999e+00
6230 1.652499999999999858e+01 6.967820347856279461e+00
6231 1.658640000000000114e+01 8.019313150638275545e+00
6232 1.904299999999999926e+01 8.782719464949337862e+00
6233 1.836619999999999919e+01 8.589883507475525093e+00
6234 1.826839999999999975e+01 8.295091963806065394e+00
6235 2.064499999999999957e+01 8.414093172766747841e+00
6236 1.956119999999999948e+01 8.162216558754122886e+00
6237 1.967179999999999751e+01 8.670174053154871885e+00
6238 1.734100000000000108e+01 8.268943187614725687e+00
6239 1.683160000000000167e+01 7.144538471307996019e+00
6240 1.869500000000000028e+01 7.650518518375077015e+00
6241 1.796539999999999893e+01 9.347904687575713467e+00
6242 1.849380000000000024e+01 8.675423269904470658e+00
6243 1.730400000000000205e+01 9.458501027118410676e+00
6244 1.581719999999999970e+01 7.652161856103148807e+00
6245 1.561299999999999955e+01 7.633747090387524636e+00
6246 1.631299999999999883e+01 8.480124499086084455e+00
6247 1.771799999999999997e+01 8.112652498412586510e+00
6248 1.897380000000000067e+01 7.529036036040736235e+00
6249 1.643239999999999768e+01 7.937970030681648304e+00
6250 1.706639999999999802e+01 6.410115372440654546e+00
6251 1.679940000000000211e+01 7.538763068832976977e+00
6252 1.796499999999999986e+01 7.255282527924050484e+00
6253 1.808820000000000050e+01 7.893908331872114381e+00
6254 1.795980000000000132e+01 8.451715065712994246e+00
6255 1.911439999999999984e+01 7.290641094444301196e+00
6256 1.939399999999999835e+01 8.269734709166915110e+00
6257 1.967439999999999856e+01 8.297288229777244339e+00
6258 1.904459999999999553e+01 9.383748093805587942e+00
6259 2.136899999999999977e+01 8.289745709007002361e+00
6260 1.866380000000000194e+01 7.837818203556396135e+00
6261 1.807920000000000016e+01 1.008786372390111197e+01
6262 1.880199999999999960e+01 9.009582876027058873e+00
6263 2.061059999999999803e+01 8.752990079281479652e+00
6264 2.067040000000000077e+01 8.856844415930540393e+00
6265 2.028600000000000136e+01 9.078221138527084122e+00
6266 2.049940000000000140e+01 8.890222452109957985e+00
6267 2.078340000000000032e+01 8.040450433153605303e+00
6268 2.016560000000000130e+01 8.231029707636826842e+00
6269 1.844879999999999853e+01 7.407575427358130682e+00
6270 1.834759999999999991e+01 7.699814863228855444e+00
6271 1.885000000000000142e+01 7.385659093134479214e+00
6272 1.868299999999999983e+01 7.985745600756388285e+00
6273 1.809859999999999758e+01 8.626088812897766189e+00
6274 1.797640000000000171e+01 7.209603226807978160e+00
6275 1.659460000000000335e+01 6.295181596109837407e+00
6276 1.714939999999999998e+01 8.030407733608548426e+00
6277 1.951140000000000185e+01 7.932561929666858802e+00
6278 1.781920000000000215e+01 8.295387718003299327e+00
6279 1.724220000000000041e+01 8.801924723150046148e+00
6280 1.831940000000000168e+01 7.258430599516674242e+00
6281 1.624540000000000006e+01 8.501546549187388280e+00
6282 1.980160000000000053e+01 8.263227624118798076e+00
6283 1.835620000000000118e+01 7.169980543348775548e+00
6284 1.910860000000000269e+01 8.051076855179063685e+00
6285 1.962599999999999767e+01 8.602678601458967123e+00
6286 1.723219999999999885e+01 7.224847726561438144e+00
6287 1.993399999999999750e+01 7.747194397974017654e+00
6288 1.921260000000000190e+01 7.986497377949860699e+00
6289 1.821799999999999997e+01 8.702470950253152537e+00
6290 1.773519999999999897e+01 7.383977862372016254e+00
6291 1.924479999999999791e+01 7.636104804938181445e+00
6292 2.001859999999999928e+01 8.825093797121931871e+00
6293 2.041019999999999968e+01 8.500373273686280484e+00
6294 2.115500000000000114e+01 8.660462195518203288e+00
6295 1.775699999999999790e+01 7.278716507736785246e+00
6296 1.833340000000000103e+01 8.223463472771067373e+00
6297 1.801999999999999957e+01 7.341954546304410911e+00
6298 1.972699999999999676e+01 7.679972286408330184e+00
6299 1.831800000000000139e+01 8.154722376635515246e+00
6300 1.847219999999999729e+01 7.827373681638048808e+00
6301 1.798120000000000118e+01 7.355345274832447267e+00
6302 1.960099999999999909e+01 7.541205548186575847e+00
6303 1.831599999999999895e+01 6.928324859589076290e+00
6304 1.568199999999999861e+01 7.525541442314963803e+00
6305 1.724340000000000117e+01 6.492572362939053043e+00
6306 1.978920000000000101e+01 7.235040104380900061e+00
6307 2.132180000000000319e+01 7.908130870945422330e+00
6308 1.989359999999999928e+01 7.296623786930499733e+00
6309 1.903280000000000172e+01 7.442717559601465638e+00
6310 1.901180000000000092e+01 7.935613283924563888e+00
6311 2.169519999999999982e+01 9.504027737333261783e+00
6312 1.919539999999999935e+01 8.496938505603061742e+00
6313 2.161800000000000210e+01 8.910394819535214950e+00
6314 2.125799999999999912e+01 8.173312087519965630e+00
6315 2.134159999999999968e+01 8.881267101489516591e+00
6316 1.969760000000000133e+01 8.590042936330409162e+00
6317 1.961779999999999902e+01 9.920332987959628923e+00
6318 1.951620000000000488e+01 8.231338046271700293e+00
6319 1.538419999999999810e+01 9.024519658796249288e+00
6320 1.813579999999999970e+01 9.656539274087792890e+00
6321 1.930280000000000129e+01 9.662851146116242518e+00
6322 1.949939999999999785e+01 9.094214770281157101e+00
6323 1.903120000000000189e+01 9.596056341643684817e+00
6324 1.933200000000000074e+01 9.000797662429702584e+00
6325 1.910040000000000049e+01 8.697564425056015125e+00
6326 1.854860000000000042e+01 9.211465406112102627e+00
6327 1.876499999999999702e+01 8.850218379226580723e+00
6328 1.721799999999999997e+01 9.457460407530129842e+00
6329 1.827239999999999753e+01 8.213121757772739784e+00
6330 1.882820000000000249e+01 7.399571060000709188e+00
6331 1.898299999999999699e+01 7.864770852351643526e+00
6332 1.787339999999999662e+01 8.416241239888504921e+00
6333 1.690399999999999991e+01 7.020334647294243169e+00
6334 1.597980000000000089e+01 7.399597726363237982e+00
6335 1.598859999999999992e+01 6.969677218350931902e+00
6336 1.743400000000000105e+01 7.601577799378230971e+00
6337 1.732039999999999935e+01 7.282046424460640210e+00
6338 1.987519999999999953e+01 6.579856499347078724e+00
6339 1.724380000000000024e+01 7.152786776634683541e+00
6340 1.921600000000000108e+01 7.797562383206689596e+00
6341 2.025860000000000127e+01 9.604914161407169360e+00
6342 1.927459999999999951e+01 7.866763698497621249e+00
6343 1.927880000000000038e+01 8.964230445052157492e+00
6344 1.709579999999999700e+01 7.475679181987411326e+00
6345 1.883919999999999817e+01 7.201206384488642698e+00
6346 1.959179999999999922e+01 8.719483206704397915e+00
6347 2.031620000000000203e+01 8.366891185619660831e+00
6348 1.924459999999999837e+01 7.672644089751589291e+00
6349 1.675699999999999790e+01 6.586432891937790579e+00
6350 1.627520000000000167e+01 7.038121348200810701e+00
6351 1.855640000000000001e+01 6.040413817612167335e+00
6352 1.715719999999999956e+01 6.157011491949645254e+00
6353 1.450120000000000076e+01 6.096215044763431123e+00
6354 1.477740000000000009e+01 6.969103848272028223e+00
6355 1.612400000000000233e+01 6.103051630127340310e+00
6356 1.606460000000000221e+01 7.683988238408488769e+00
6357 1.763520000000000110e+01 7.373273549245273450e+00
6358 1.688419999999999987e+01 7.233642514805384671e+00
6359 1.939219999999999899e+01 6.719794017081177628e+00
6360 1.695080000000000098e+01 6.656298012559233257e+00
6361 2.006739999999999924e+01 6.199503609806190418e+00
6362 1.838080000000000069e+01 6.822647154294291916e+00
6363 1.713159999999999883e+01 6.760127824826981602e+00
6364 1.551200000000000045e+01 6.669575500734659990e+00
6365 1.670579999999999998e+01 5.620171110562382388e+00
6366 1.889320000000000022e+01 5.905215853125098668e+00
6367 1.676360000000000028e+01 5.753299912919540127e+00
6368 1.876259999999999906e+01 6.516481182969838137e+00
6369 1.641000000000000014e+01 7.754301371496983286e+00
6370 1.438220000000000098e+01 7.604405625162296012e+00
6371 1.605460000000000065e+01 6.647437567062964625e+00
6372 1.584319999999999951e+01 6.222802361637398860e+00
6373 1.501320000000000121e+01 6.750789491015106059e+00
6374 1.436200000000000010e+01 6.794336523899886515e+00
6375 1.645120000000000005e+01 6.638507467194715517e+00
6376 1.434800000000000253e+01 5.460346794847374952e+00
6377 1.297240000000000215e+01 5.786049530379083095e+00
6378 1.466039999999999921e+01 7.188724485470284087e+00
6379 1.436000000000000298e+01 6.388610490552699694e+00
6380 1.817020000000000124e+01 7.332784591954135678e+00
6381 1.742060000000000031e+01 7.017352968748259201e+00
6382 1.608399999999999963e+01 6.760744911620315101e+00
6383 1.471839999999999904e+01 7.316061528445478856e+00
6384 1.489579999999999949e+01 6.295631364049198986e+00
6385 1.554100000000000037e+01 6.352853859487088251e+00
6386 1.345399999999999885e+01 6.989196526067926740e+00
6387 1.757260000000000133e+01 6.939906677182338335e+00
6388 1.566019999999999968e+01 5.694301568410299552e+00
6389 1.620980000000000132e+01 6.881490974490920287e+00
6390 1.736540000000000106e+01 6.042522894288445023e+00
6391 1.555640000000000178e+01 5.205252766965308808e+00
6392 1.565919999999999845e+01 5.002668187277664380e+00
6393 1.500219999999999843e+01 5.719166200767380914e+00
6394 1.492939999999999756e+01 5.889815491846921880e+00
6395 1.384979999999999833e+01 6.253684414167378414e+00
6396 1.327280000000000015e+01 5.577464394507598122e+00
6397 1.358659999999999890e+01 6.094051608577006007e+00
6398 1.564440000000000097e+01 5.450229907811229069e+00
6399 1.450799999999999912e+01 6.966691886397732958e+00
6400 1.587460000000000093e+01 7.396529335303146269e+00
6401 1.635020000000000095e+01 5.503930823693190533e+00
6402 1.524520000000000053e+01 4.770175564064701668e+00
6403 1.461539999999999928e+01 5.362727870030325583e+00
6404 1.245540000000000092e+01 5.781990318912684224e+00
6405 1.341259999999999764e+01 6.038248663975340769e+00
6406 1.430500000000000149e+01 6.014882642246646149e+00
6407 1.518880000000000052e+01 6.268652910474466822e+00
6408 1.405200000000000138e+01 6.387058058292566898e+00
6409 1.455099999999999838e+01 5.744894937246459499e+00
6410 1.373500000000000298e+01 5.957895333085334144e+00
6411 1.172580000000000133e+01 5.243498773910413746e+00
6412 1.513039999999999985e+01 6.149502643954224190e+00
6413 1.475000000000000000e+01 6.431520473418397721e+00
6414 1.281820000000000093e+01 6.239224101761371877e+00
6415 1.468440000000000012e+01 7.747222891333382933e+00
6416 1.552959999999999852e+01 7.415863707485460310e+00
6417 1.443700000000000117e+01 7.250073401007743890e+00
6418 1.569200000000000195e+01 5.918409293044879504e+00
6419 1.552819999999999823e+01 6.321541301929459067e+00
6420 1.506580000000000119e+01 7.914641502430794340e+00
6421 1.441999999999999815e+01 5.916913174958713384e+00
6422 1.425160000000000160e+01 5.913338215255406816e+00
6423 1.513860000000000028e+01 6.879958084756038872e+00
6424 1.670899999999999963e+01 5.856919278938373274e+00
6425 1.496059999999999945e+01 6.662664623707245326e+00
6426 1.509859999999999935e+01 5.769633864293297165e+00
6427 1.581039999999999779e+01 5.602550966122485931e+00
6428 1.697119999999999962e+01 5.471781365515256290e+00
6429 1.597620000000000040e+01 5.727516986618198302e+00
6430 1.852019999999999911e+01 5.231047584566594466e+00
6431 1.866460000000000008e+01 7.003566340658164968e+00
6432 1.670559999999999690e+01 6.703912079375741406e+00
6433 1.808140000000000214e+01 6.466634918410036903e+00
6434 1.792440000000000211e+01 7.230896722260663267e+00
6435 1.830799999999999983e+01 6.030025094475146119e+00
6436 1.995459999999999923e+01 7.441384911963632831e+00
6437 1.972659999999999769e+01 7.663276315519361503e+00
6438 2.064240000000000208e+01 8.448037748968690863e+00
6439 1.939979999999999905e+01 6.740459060924560042e+00
6440 1.792420000000000258e+01 7.891478570711575102e+00
6441 1.866000000000000014e+01 7.175916409769556914e+00
6442 1.751320000000000121e+01 7.430721006201215673e+00
6443 1.888100000000000023e+01 6.724085555672235870e+00
6444 2.132160000000000011e+01 7.235196570100911551e+00
6445 2.034019999999999939e+01 7.443010215766199700e+00
6446 1.989439999999999742e+01 6.926943179209715140e+00
6447 2.281660000000000110e+01 8.724553373554430280e+00
6448 2.085679999999999978e+01 7.555276526507815227e+00
6449 1.923979999999999890e+01 8.640131908252326909e+00
6450 1.820360000000000156e+01 7.313647153643660026e+00
6451 1.934400000000000119e+01 7.286480286118944605e+00
6452 1.890859999999999985e+01 8.495350877273992296e+00
6453 2.164620000000000033e+01 8.631531513700219094e+00
6454 2.002520000000000167e+01 9.087472842985555133e+00
6455 2.363000000000000256e+01 9.242752702523203467e+00
6456 2.149900000000000233e+01 7.905352227446919677e+00
6457 2.055799999999999983e+01 8.270462071734565157e+00
6458 2.678940000000000055e+01 8.952697008611425034e+00
6459 2.431920000000000215e+01 7.411860697017989885e+00
6460 2.032400000000000162e+01 7.266004541699654595e+00
6461 1.925659999999999883e+01 6.838243895036209885e+00
6462 2.156599999999999895e+01 7.074696527767109444e+00
6463 2.156800000000000139e+01 6.491448140438310865e+00
6464 1.999159999999999826e+01 6.703058081801169799e+00
6465 2.169259999999999877e+01 7.144901693375493856e+00
6466 2.025140000000000029e+01 6.376054940792150738e+00
6467 1.842859999999999943e+01 6.412088512177604116e+00
6468 2.052280000000000015e+01 7.312638147207887407e+00
6469 1.862540000000000262e+01 6.044707824866311086e+00
6470 1.847019999999999840e+01 7.457636378370829711e+00
6471 1.916799999999999926e+01 9.020564226255471496e+00
6472 1.887059999999999960e+01 9.834217376487057294e+00
6473 1.947380000000000067e+01 9.750000325743584995e+00
6474 1.965719999999999956e+01 9.657761539404459583e+00
6475 1.718960000000000221e+01 9.159328239996643362e+00
6476 1.663680000000000092e+01 9.810165349880705321e+00
6477 1.710979999999999990e+01 8.817647003140915984e+00
6478 1.859619999999999962e+01 9.077099926298046739e+00
6479 1.808999999999999986e+01 8.017953738953599085e+00
6480 1.587560000000000038e+01 7.724734328635517677e+00
6481 1.711080000000000112e+01 8.094303554475827056e+00
6482 1.800140000000000029e+01 7.623662991502180297e+00
6483 1.555219999999999914e+01 6.302177321529440768e+00
6484 1.337520000000000131e+01 7.412981982441344542e+00
6485 1.626539999999999964e+01 7.935252689612347865e+00
6486 1.512500000000000000e+01 8.169092282499935465e+00
6487 1.616340000000000288e+01 7.720464631613825901e+00
6488 1.518360000000000198e+01 7.136909054205468728e+00
6489 1.797099999999999653e+01 7.596770840297867977e+00
6490 1.657039999999999935e+01 8.255245695192845901e+00
6491 1.646300000000000097e+01 7.396074785992904133e+00
6492 1.573899999999999899e+01 7.709159580654688426e+00
6493 1.713539999999999708e+01 7.594958230826551748e+00
6494 1.572080000000000055e+01 8.147411109794324702e+00
6495 1.768459999999999965e+01 7.266187278621436541e+00
6496 1.884900000000000020e+01 8.360221035355465347e+00
6497 2.068459999999999965e+01 8.161084979829579922e+00
6498 2.069979999999999976e+01 7.391649766594732718e+00
6499 1.982740000000000080e+01 7.774269707696020326e+00
6500 1.991560000000000130e+01 7.697442653764950293e+00
6501 2.062760000000000105e+01 8.380939468102607037e+00
6502 1.801100000000000279e+01 7.755315813040756012e+00
6503 2.024100000000000321e+01 7.936788373139351371e+00
6504 2.051780000000000115e+01 8.345480134300242270e+00
6505 2.045619999999999905e+01 9.737090330894542234e+00
6506 1.903859999999999886e+01 9.118159079989776927e+00
6507 2.052179999999999893e+01 9.633452350637334405e+00
6508 2.091600000000000392e+01 9.314265132580239026e+00
6509 1.930940000000000012e+01 8.605890125257236178e+00
6510 1.932799999999999940e+01 8.140481533668630476e+00
6511 1.786540000000000106e+01 7.969015942260373464e+00
6512 1.825880000000000081e+01 9.117316699117125722e+00
6513 1.880140000000000100e+01 9.483640594623986786e+00
6514 1.547479999999999833e+01 9.455626859812097607e+00
6515 1.685660000000000025e+01 9.720831983323236614e+00
6516 1.721520000000000294e+01 1.004334829586229105e+01
6517 1.755799999999999983e+01 9.982404820482887686e+00
6518 1.712760000000000105e+01 8.818943508606912118e+00
6519 1.777959999999999852e+01 8.428284677679082293e+00
6520 1.812920000000000087e+01 8.130222242472834537e+00
6521 1.822820000000000107e+01 9.446887781274847740e+00
6522 1.921839999999999904e+01 9.822780965083158122e+00
6523 1.661019999999999897e+01 8.881747392940196661e+00
6524 1.728720000000000212e+01 8.011697460089214573e+00
6525 1.679720000000000013e+01 8.680492573120490718e+00
6526 1.666739999999999711e+01 8.616079923491888337e+00
6527 1.563379999999999903e+01 7.731203820363292678e+00
6528 1.824459999999999837e+01 8.525510671390891915e+00
6529 1.554320000000000235e+01 7.884209902837442385e+00
6530 1.517019999999999946e+01 8.594244927391818223e+00
6531 1.533720000000000105e+01 8.444004952153923327e+00
6532 1.477100000000000080e+01 8.130318591543630902e+00
6533 1.494799999999999862e+01 7.803788146791274194e+00
6534 1.354600000000000115e+01 7.778967515036940839e+00
6535 1.465980000000000061e+01 8.655042439641761121e+00
6536 1.403079999999999927e+01 9.409343991586235134e+00
6537 1.491459999999999830e+01 9.956746177743006854e+00
6538 1.596379999999999733e+01 8.394158060937378707e+00
6539 1.810300000000000153e+01 9.083105825652367571e+00
6540 1.572000000000000242e+01 8.926584197776886498e+00
6541 1.686939999999999884e+01 9.606863157555643795e+00
6542 1.373820000000000086e+01 8.689474628077350715e+00
6543 1.246799999999999997e+01 7.717505731776295619e+00
6544 1.484339999999999904e+01 6.640841703278282715e+00
6545 1.204599999999999937e+01 6.976983600382044237e+00
6546 1.293000000000000149e+01 7.123507310307190643e+00
6547 1.471720000000000006e+01 7.834324432393644067e+00
6548 1.500139999999999851e+01 7.301762015294664288e+00
6549 1.598280000000000101e+01 8.369592651497443470e+00
6550 1.387340000000000018e+01 7.357686259144242236e+00
6551 1.422779999999999845e+01 7.155771362473788422e+00
6552 1.551039999999999885e+01 7.904087634129569828e+00
6553 1.555539999999999701e+01 8.417675159329919055e+00
6554 1.276719999999999899e+01 7.524818702932315695e+00
6555 1.539739999999999931e+01 8.093534879643133451e+00
6556 1.501120000000000232e+01 8.297496978727982864e+00
6557 1.610340000000000060e+01 9.085415735562133221e+00
6558 1.381080000000000041e+01 7.400028996699944628e+00
6559 1.587779999999999880e+01 9.616628325561926260e+00
6560 1.536680000000000135e+01 9.516404377284519711e+00
6561 1.653020000000000067e+01 8.052497025892030535e+00
6562 1.466939999999999955e+01 8.755900838177643308e+00
6563 1.518219999999999992e+01 8.688767412700146409e+00
6564 1.537920000000000087e+01 8.347347604598720494e+00
6565 1.656020000000000181e+01 9.407767660396382681e+00
6566 1.447820000000000107e+01 8.774280968375698819e+00
6567 1.550860000000000127e+01 9.313876050710572230e+00
6568 1.408479999999999777e+01 9.613687048786225375e+00
6569 1.526839999999999975e+01 8.954793400631864131e+00
6570 1.521539999999999893e+01 8.929698712050702980e+00
6571 1.416380000000000017e+01 8.375845143745197063e+00
6572 1.437220000000000120e+01 8.952745350561468030e+00
6573 1.526839999999999975e+01 8.399769009204955950e+00
6574 1.518940000000000090e+01 8.642870525930607783e+00
6575 1.375779999999999959e+01 8.522644056394703682e+00
6576 1.590300000000000047e+01 8.370817475014014519e+00
6577 1.438820000000000121e+01 7.845602699092020238e+00
6578 1.471560000000000024e+01 8.060905644404975590e+00
6579 1.346959999999999980e+01 7.829589524872935691e+00
6580 1.358179999999999765e+01 8.307426602263783266e+00
6581 1.446340000000000181e+01 7.990991896379322945e+00
6582 1.515660000000000096e+01 8.811901509209008054e+00
6583 1.554480000000000040e+01 7.439394999057383551e+00
6584 1.487500000000000000e+01 7.571913258879819253e+00
6585 1.479060000000000130e+01 7.581181605000634427e+00
6586 1.393280000000000030e+01 8.442521383567827442e+00
6587 1.385559999999999903e+01 6.521377183386955600e+00
6588 1.519399999999999906e+01 7.558338288274745409e+00
6589 1.540360000000000085e+01 6.346746023593507147e+00
6590 1.605499999999999972e+01 7.315391975827405524e+00
6591 1.455799999999999805e+01 7.212069594783455884e+00
6592 1.672899999999999920e+01 8.003995042477225041e+00
6593 1.784320000000000306e+01 7.715483675830052235e+00
6594 1.708000000000000185e+01 7.409169448730402507e+00
6595 1.648639999999999972e+01 7.259359462652334116e+00
6596 1.624499999999999744e+01 7.247462916083116546e+00
6597 1.511420000000000030e+01 6.179137301598013998e+00
6598 1.617819999999999681e+01 6.269262351505158648e+00
6599 1.743639999999999901e+01 6.101577504875274727e+00
6600 1.660199999999999676e+01 6.833299472436429767e+00
6601 1.560439999999999827e+01 6.926772423575066284e+00
6602 1.708439999999999870e+01 6.325171508188532243e+00
6603 1.718599999999999994e+01 5.942224256959677042e+00
6604 1.871959999999999980e+01 7.132901830811916533e+00
6605 1.505000000000000071e+01 6.966370458136718291e+00
6606 1.673559999999999803e+01 7.674080628192539777e+00
6607 1.686739999999999995e+01 7.235165986209301181e+00
6608 1.792200000000000060e+01 6.916809038855995517e+00
6609 1.785820000000000007e+01 6.913377093143408203e+00
6610 1.562880000000000180e+01 6.399929920866322064e+00
6611 1.739760000000000062e+01 7.697740908084656830e+00
6612 1.705039999999999978e+01 7.598895486055852189e+00
6613 1.984159999999999968e+01 7.122152857668810455e+00
6614 1.957699999999999818e+01 7.291613988685907266e+00
6615 1.750200000000000244e+01 6.786785059216182248e+00
6616 1.686980000000000146e+01 5.739449990373643118e+00
6617 1.661139999999999972e+01 6.681342419604012761e+00
6618 1.668660000000000210e+01 6.704965268217279117e+00
6619 1.623400000000000176e+01 7.890138756701303713e+00
6620 1.658659999999999712e+01 7.631185924088076611e+00
6621 1.383539999999999814e+01 5.994205192350357869e+00
6622 1.335219999999999985e+01 6.637592445457916490e+00
6623 1.301860000000000106e+01 6.611639546133772249e+00
6624 1.377059999999999818e+01 6.429737522480991174e+00
6625 1.482340000000000124e+01 5.487360120130627017e+00
6626 1.384120000000000061e+01 5.993528252373555354e+00
6627 1.584780000000000122e+01 5.394398838795662066e+00
6628 1.564819999999999744e+01 6.729798305447199702e+00
6629 1.501660000000000039e+01 6.132600626814043387e+00
6630 1.682679999999999865e+01 6.962598293166135655e+00
6631 1.802080000000000126e+01 7.960448657707679843e+00
6632 1.858099999999999952e+01 7.900195501378430407e+00
6633 1.685340000000000060e+01 6.727516716292869070e+00
6634 1.538179999999999836e+01 7.404203592014471091e+00
6635 1.590660000000000096e+01 7.858476506804610295e+00
6636 1.753259999999999863e+01 7.467352846089435836e+00
6637 1.755959999999999965e+01 8.017656942523794683e+00
6638 1.575360000000000049e+01 6.730102540674993250e+00
6639 1.510140000000000171e+01 6.673322000922778052e+00
6640 1.620899999999999608e+01 7.143972833095040720e+00
6641 1.557839999999999847e+01 7.047058901981733570e+00
6642 1.700760000000000005e+01 6.543957479079459461e+00
6643 1.608659999999999712e+01 6.949013147778610566e+00
6644 1.593500000000000227e+01 6.919417160426157842e+00
6645 1.646859999999999857e+01 6.130643304580686959e+00
6646 1.430559999999999832e+01 6.775113328055848427e+00
6647 1.499180000000000135e+01 6.113842486685438615e+00
6648 1.347620000000000040e+01 6.158970799735942414e+00
6649 1.484759999999999991e+01 5.784502962917383861e+00
6650 1.406299999999999883e+01 6.782210571782624875e+00
6651 1.463380000000000258e+01 6.443354911224432158e+00
6652 1.628419999999999845e+01 6.548838470446495030e+00
6653 1.505039999999999978e+01 7.297642400666122242e+00
6654 1.612500000000000000e+01 7.016981259772610002e+00
6655 1.360839999999999961e+01 6.904247878516528658e+00
6656 1.595980000000000132e+01 7.245057004054555883e+00
6657 1.417520000000000024e+01 7.090471033154283731e+00
6658 1.578619999999999912e+01 6.543140667294260915e+00
6659 1.627139999999999986e+01 6.618878379906975695e+00
6660 1.531320000000000014e+01 5.961231586845119779e+00
6661 1.610239999999999938e+01 6.593717807731840352e+00
6662 1.679279999999999973e+01 6.924143571012952414e+00
6663 1.560299999999999976e+01 7.573713345512885553e+00
6664 1.856060000000000088e+01 7.550228280522383706e+00
6665 1.702839999999999776e+01 8.158860884216618814e+00
6666 1.690700000000000003e+01 6.870404116207430967e+00
6667 1.518520000000000003e+01 6.479871001185131263e+00
6668 1.647300000000000253e+01 8.180525445226606962e+00
6669 1.552019999999999911e+01 8.801330301266961698e+00
6670 1.675019999999999953e+01 7.927603190876797434e+00
6671 1.529559999999999853e+01 8.475509596950496771e+00
6672 1.619479999999999720e+01 7.965162523891148538e+00
6673 1.882220000000000226e+01 8.803183675920887907e+00
6674 1.891019999999999968e+01 8.210451473092085450e+00
6675 1.821119999999999806e+01 7.943352639282735161e+00
6676 1.915520000000000067e+01 7.346075400647613662e+00
6677 1.600500000000000256e+01 7.703370280597965802e+00
6678 1.883019999999999783e+01 7.361708934208142985e+00
6679 1.655280000000000129e+01 7.245121693387904571e+00
6680 1.683340000000000103e+01 7.727212012621370363e+00
6681 1.884580000000000055e+01 7.458076048955254223e+00
6682 1.901679999999999993e+01 7.371564747867306089e+00
6683 1.575380000000000180e+01 6.608787673393661244e+00
6684 1.715559999999999974e+01 5.646394273162298028e+00
6685 1.541959999999999908e+01 6.973906065326660908e+00
6686 1.727860000000000085e+01 7.040335751084602300e+00
6687 1.799499999999999744e+01 8.226836548759187906e+00
6688 1.937239999999999895e+01 7.946784811985286190e+00
6689 1.595480000000000054e+01 6.569158609137093485e+00
6690 1.918019999999999925e+01 8.377220223439275415e+00
6691 1.843880000000000052e+01 7.846594855859451378e+00
6692 1.771560000000000201e+01 8.002996411844751634e+00
6693 1.792020000000000124e+01 7.295435775332409278e+00
6694 1.801940000000000097e+01 6.297143406974308633e+00
6695 1.687900000000000134e+01 5.488234637841206798e+00
6696 1.588579999999999970e+01 5.457745171039044330e+00
6697 1.624499999999999744e+01 6.163708013850103917e+00
6698 1.625240000000000151e+01 6.765160217467137471e+00
6699 1.629440000000000310e+01 7.611004136643206408e+00
6700 1.501859999999999751e+01 7.335722462579945535e+00
6701 1.565000000000000036e+01 6.153535049059200013e+00
6702 1.234979999999999833e+01 6.465335037876999813e+00
6703 1.583840000000000181e+01 6.098687843134782405e+00
6704 1.593299999999999805e+01 4.986258477054714255e+00
6705 1.630760000000000076e+01 6.706727527490586205e+00
6706 1.683059999999999690e+01 6.498398834174460958e+00
6707 1.549879999999999924e+01 6.912782562181453372e+00
6708 1.604260000000000019e+01 6.629251617490469428e+00
6709 1.421080000000000076e+01 5.992111169863256315e+00
6710 1.464279999999999937e+01 6.434552493530532047e+00
6711 1.672019999999999840e+01 6.134536053525155630e+00
6712 1.616460000000000008e+01 5.869336055125827123e+00
6713 1.433199999999999896e+01 6.264888334200377606e+00
6714 1.668999999999999773e+01 5.559018510492656162e+00
6715 1.403800000000000026e+01 6.524942016600607353e+00
6716 1.732819999999999894e+01 6.799077251509942244e+00
6717 1.522400000000000020e+01 6.101008959180441060e+00
6718 1.400699999999999967e+01 6.164386542065642516e+00
6719 1.616519999999999868e+01 7.165605121132477606e+00
6720 1.447239999999999860e+01 6.602077325206058944e+00
6721 1.552180000000000248e+01 6.960557267345769183e+00
6722 1.307900000000000240e+01 6.878919153471714232e+00
6723 1.419900000000000162e+01 5.876010755606221103e+00
6724 1.288240000000000052e+01 5.187731231280201527e+00
6725 1.590419999999999945e+01 4.890511461186856756e+00
6726 1.486380000000000123e+01 4.989316982513739340e+00
6727 1.470799999999999841e+01 5.723397948771341781e+00
6728 1.600539999999999807e+01 5.800218096589127015e+00
6729 1.447320000000000029e+01 6.348168487997147835e+00
6730 1.591499999999999737e+01 6.321806090034713499e+00
6731 1.554220000000000290e+01 6.430407411043254307e+00
6732 1.739560000000000173e+01 6.345281627162028038e+00
6733 1.732600000000000051e+01 6.936056879812910303e+00
6734 1.724859999999999971e+01 6.723291007237452099e+00
6735 1.529940000000000033e+01 7.052533000844449340e+00
6736 1.524480000000000146e+01 7.230436000131664542e+00
6737 1.653380000000000294e+01 7.817581781599729496e+00
6738 1.649800000000000111e+01 7.297879730442260460e+00
6739 1.589900000000000091e+01 6.554029569661704357e+00
6740 1.575420000000000087e+01 6.047401011343633392e+00
6741 1.746780000000000044e+01 7.585837722493146806e+00
6742 1.588539999999999885e+01 7.254591559005923784e+00
6743 1.761139999999999972e+01 7.368632614535751024e+00
6744 1.848740000000000094e+01 7.711538376225590241e+00
6745 1.809560000000000102e+01 9.127580255905725082e+00
6746 1.634360000000000213e+01 8.218534811509895732e+00
6747 1.460699999999999932e+01 7.414274513396438060e+00
6748 1.389659999999999762e+01 7.365890407004435758e+00
6749 1.548299999999999876e+01 6.525567420538997965e+00
6750 1.588519999999999754e+01 7.614740092215884992e+00
6751 1.632359999999999900e+01 7.045859474045731652e+00
6752 1.512959999999999994e+01 7.208186482604344469e+00
6753 1.360920000000000130e+01 7.712055800628001556e+00
6754 1.467520000000000024e+01 6.967842870788634180e+00
6755 1.357520000000000060e+01 6.979747831548070103e+00
6756 1.298499999999999943e+01 7.262389937203867163e+00
6757 1.220640000000000036e+01 7.325803467743316588e+00
6758 1.409099999999999930e+01 7.105677347023293677e+00
6759 1.283600000000000207e+01 6.611942994309614186e+00
6760 1.593000000000000149e+01 6.339170343191606882e+00
6761 1.449379999999999846e+01 7.264692975756097404e+00
6762 1.288700000000000045e+01 6.707499480432331573e+00
6763 1.392559999999999931e+01 6.388388057092336147e+00
6764 1.658079999999999998e+01 7.739263641458404841e+00
6765 1.348880000000000123e+01 7.763315834873652399e+00
6766 1.544219999999999970e+01 7.231444333741357866e+00
6767 1.433859999999999957e+01 6.307682925448932387e+00
6768 1.490399999999999991e+01 7.844507117722564260e+00
6769 1.435660000000000025e+01 8.630209715180738428e+00
6770 1.526639999999999908e+01 9.544948283149574664e+00
6771 1.644399999999999906e+01 9.623736172609884676e+00
6772 1.573199999999999932e+01 8.176808927693002715e+00
6773 1.565760000000000218e+01 8.630708710644798387e+00
6774 1.528059999999999796e+01 7.939180343587111999e+00
6775 1.543859999999999921e+01 9.283871798339310644e+00
6776 1.642379999999999995e+01 1.003979150938902798e+01
6777 1.672160000000000224e+01 9.370944019040983619e+00
6778 1.406399999999999828e+01 7.995273028483767419e+00
6779 1.786999999999999744e+01 9.974041010543318819e+00
6780 1.733340000000000103e+01 8.641937850274091559e+00
6781 1.558799999999999919e+01 8.284953165830208022e+00
6782 1.638700000000000045e+01 8.633996631919657716e+00
6783 1.752899999999999991e+01 9.223906048957784876e+00
6784 1.866340000000000288e+01 9.053750628772586850e+00
6785 1.462219999999999764e+01 7.824476199209758676e+00
6786 1.615559999999999974e+01 8.627221460470341441e+00
6787 1.567839999999999989e+01 9.693634755240159606e+00
6788 1.706980000000000075e+01 9.331515321318399003e+00
6789 1.699380000000000024e+01 9.573583685955849631e+00
6790 1.761560000000000059e+01 1.030801617616115351e+01
6791 1.639379999999999882e+01 9.910046181123476572e+00
6792 1.470519999999999960e+01 9.073546399947485241e+00
6793 1.493839999999999790e+01 9.273177110785708166e+00
6794 1.642920000000000158e+01 9.690490672406633976e+00
6795 1.649520000000000053e+01 8.662380727721449958e+00
6796 1.568740000000000023e+01 8.706000351941183268e+00
6797 1.889460000000000051e+01 9.240915065511641657e+00
6798 1.607540000000000191e+01 1.024607879961890688e+01
6799 1.719000000000000128e+01 1.106250313446283329e+01
6800 1.561020000000000074e+01 1.001740739872348307e+01
6801 1.498360000000000092e+01 9.990261816789386629e+00
6802 1.444219999999999970e+01 1.000697220701646550e+01
6803 1.712859999999999872e+01 1.014215935035532645e+01
6804 1.681779999999999831e+01 1.085265161847555149e+01
6805 1.948059999999999903e+01 1.116192552779313196e+01
6806 1.820060000000000144e+01 1.153354721011710282e+01
6807 1.740079999999999671e+01 1.136025539290380415e+01
6808 1.817839999999999989e+01 1.191355940632353594e+01
6809 1.853840000000000288e+01 1.215769205926848606e+01
6810 1.894259999999999877e+01 1.198263912032737544e+01
6811 2.022459999999999880e+01 1.213007678326893313e+01
6812 2.009880000000000067e+01 1.046725939069057354e+01
6813 1.765279999999999916e+01 1.116576552646525755e+01
6814 1.866639999999999944e+01 1.033030033871232334e+01
6815 1.627560000000000073e+01 1.008739505164737871e+01
6816 1.715320000000000178e+01 8.910885255236989266e+00
6817 1.591019999999999968e+01 9.929228245538521236e+00
6818 1.750540000000000163e+01 1.022871718095676030e+01
6819 1.616159999999999997e+01 1.041597483714318528e+01
6820 1.752759999999999962e+01 1.047342708610701223e+01
6821 1.463319999999999865e+01 9.277813787310025262e+00
6822 1.531160000000000210e+01 1.030055556404604644e+01
6823 1.577479999999999905e+01 1.046846868419636500e+01
6824 1.611959999999999837e+01 1.061303468231400871e+01
6825 1.647219999999999729e+01 9.908592826027314615e+00
6826 1.479080000000000084e+01 1.030593414455962886e+01
6827 1.652120000000000033e+01 1.203959027342708055e+01
6828 1.576020000000000110e+01 1.031631478542604441e+01
6829 1.626239999999999952e+01 1.043124028138552539e+01
6830 1.611399999999999721e+01 1.054573758065314237e+01
6831 1.723740000000000094e+01 1.141317461743225792e+01
6832 1.604560000000000031e+01 1.091720927563450161e+01
6833 1.636019999999999897e+01 1.142124583537190041e+01
6834 1.595279999999999987e+01 1.148296923064762076e+01
6835 1.555059999999999931e+01 1.180736270841206803e+01
6836 1.478679999999999950e+01 1.210428066231116340e+01
6837 1.483520000000000039e+01 1.217516462771653707e+01
6838 1.308019999999999960e+01 1.039160926286203157e+01
6839 1.370919999999999916e+01 1.045216874107952698e+01
6840 1.391980000000000040e+01 9.308689254239824962e+00
6841 1.375039999999999907e+01 1.033854126112576743e+01
6842 1.360180000000000078e+01 9.569430772621744907e+00
6843 1.559999999999999964e+01 1.008576362602257070e+01
6844 1.291639999999999944e+01 9.551483066414345302e+00
6845 1.318299999999999805e+01 9.328412928253120739e+00
6846 1.602100000000000080e+01 9.201446655825375132e+00
6847 1.447819999999999752e+01 9.005557961170424619e+00
6848 1.724159999999999826e+01 9.746799099601878069e+00
6849 1.358240000000000158e+01 8.934219073203879091e+00
6850 1.656499999999999773e+01 9.649748618487427265e+00
6851 1.395919999999999916e+01 9.458515804924154224e+00
6852 1.454660000000000153e+01 8.032942706629993879e+00
6853 1.379439999999999955e+01 8.729257446541485166e+00
6854 1.426519999999999833e+01 8.198459276717789734e+00
6855 1.408199999999999896e+01 8.772584431055650001e+00
6856 1.405240000000000045e+01 8.242249598744265882e+00
6857 1.485579999999999856e+01 9.593552440675976456e+00
6858 1.435980000000000167e+01 9.181722441459445605e+00
6859 1.346759999999999913e+01 1.002154718035094483e+01
6860 1.304619999999999891e+01 8.872472450901158325e+00
6861 1.580559999999999832e+01 8.839481381167109575e+00
6862 1.403480000000000061e+01 9.139284687107629424e+00
6863 1.530579999999999963e+01 9.516427965996484772e+00
6864 1.500120000000000076e+01 9.244583856074862993e+00
6865 1.488700000000000045e+01 8.726481632364786023e+00
6866 1.395459999999999923e+01 8.234812802243897778e+00
6867 1.689219999999999899e+01 9.712464401582124651e+00
6868 1.511920000000000108e+01 9.059200712645681719e+00
6869 1.408020000000000138e+01 7.194600016123203545e+00
6870 1.467079999999999984e+01 7.802794844925758255e+00
6871 1.484939999999999927e+01 8.330159501954327084e+00
6872 1.632580000000000098e+01 9.098805083745887146e+00
6873 1.675979999999999848e+01 8.880177675699961526e+00
6874 1.657740000000000080e+01 1.009636459563540178e+01
6875 1.719139999999999802e+01 9.431604006106276472e+00
6876 1.526020000000000110e+01 9.445468066326833778e+00
6877 1.539379999999999882e+01 9.852534721177082844e+00
6878 1.313879999999999981e+01 8.769283926980582677e+00
6879 1.324099999999999966e+01 1.006997644485825028e+01
6880 1.394499999999999851e+01 9.829521074803187375e+00
6881 1.519819999999999993e+01 9.924931606414221008e+00
6882 1.350839999999999996e+01 9.640372513964383216e+00
6883 1.384880000000000067e+01 8.867736547281948489e+00
6884 1.178340000000000032e+01 8.669203172610501440e+00
6885 1.363120000000000154e+01 1.007408179994583897e+01
6886 1.493199999999999861e+01 9.361214506675935354e+00
6887 1.700799999999999912e+01 9.023677924216933377e+00
6888 1.503060000000000151e+01 8.744058355706462393e+00
6889 1.614099999999999824e+01 9.479165549772828214e+00
6890 1.416680000000000028e+01 8.779094715971572427e+00
6891 1.489000000000000057e+01 9.757170712865486095e+00
6892 1.527979999999999983e+01 9.753009514606247876e+00
6893 1.538619999999999877e+01 9.753472216190496979e+00
6894 1.352880000000000038e+01 8.982152509949939301e+00
6895 1.591140000000000043e+01 9.177492658019399840e+00
6896 1.611399999999999721e+01 8.857036935680012490e+00
6897 1.668900000000000006e+01 9.889090429356986789e+00
6898 1.492640000000000100e+01 9.309515117770635229e+00
6899 1.605839999999999890e+01 1.046669172413136373e+01
6900 1.766000000000000014e+01 1.019965179013479784e+01
6901 1.689920000000000044e+01 9.213362241440416156e+00
6902 1.478619999999999912e+01 9.387653518957758791e+00
6903 1.429959999999999809e+01 1.006502005800286526e+01
6904 1.521680000000000099e+01 9.430397028333430853e+00
6905 1.802120000000000033e+01 1.005743733721468480e+01
6906 1.643459999999999965e+01 1.001975334067660306e+01
6907 1.465479999999999983e+01 1.005351445972998903e+01
6908 1.566040000000000099e+01 8.794591499779848220e+00
6909 1.642320000000000135e+01 8.564580491302535847e+00
6910 1.762359999999999971e+01 9.431996758269162839e+00
6911 1.720299999999999940e+01 7.839544701065233490e+00
6912 1.435839999999999961e+01 7.925443228488862957e+00
6913 1.569159999999999933e+01 7.550427175200089103e+00
6914 1.720919999999999916e+01 7.900614008543892730e+00
6915 1.515579999999999927e+01 7.963285926801824566e+00
6916 1.633319999999999794e+01 7.946859859844011886e+00
6917 1.760180000000000078e+01 8.106814059296045372e+00
6918 1.748979999999999890e+01 8.213785716221233102e+00
6919 1.593499999999999872e+01 7.492065792556815929e+00
6920 1.579499999999999815e+01 7.405742836474947133e+00
6921 1.619399999999999906e+01 6.873453682101886564e+00
6922 1.584719999999999729e+01 7.986446265517598064e+00
6923 1.614240000000000208e+01 8.213510896565487940e+00
6924 1.656139999999999901e+01 8.455476982879202907e+00
6925 1.503340000000000032e+01 7.351098212376161456e+00
6926 1.518759999999999977e+01 8.223604380562090199e+00
6927 1.552679999999999971e+01 7.080239879552104654e+00
6928 1.465380000000000038e+01 7.012478799397540818e+00
6929 1.467619999999999969e+01 6.196347016751078129e+00
6930 1.529200000000000159e+01 5.514546799148593692e+00
6931 1.382140000000000057e+01 5.264743652638749438e+00
6932 1.339480000000000004e+01 5.972368799061222866e+00
6933 1.334359999999999857e+01 5.113381046626585658e+00
6934 1.250720000000000098e+01 6.188200251446296818e+00
6935 1.349320000000000164e+01 4.973144931730825391e+00
6936 1.343999999999999773e+01 5.224045015119988200e+00
6937 1.338839999999999897e+01 5.274327935197051787e+00
6938 1.401260000000000083e+01 4.525897123002245337e+00
6939 1.355520000000000280e+01 4.165932235646662818e+00
6940 1.125120000000000076e+01 4.566843718806238961e+00
6941 1.389559999999999818e+01 4.064148635077216021e+00
6942 1.262620000000000076e+01 5.095553335212967383e+00
6943 1.353139999999999965e+01 5.171003605490911426e+00
6944 1.743659999999999854e+01 4.521004583939281396e+00
6945 1.705640000000000001e+01 4.672553097397609712e+00
6946 1.552439999999999998e+01 4.312494494837065595e+00
6947 1.500760000000000183e+01 4.822072289794088640e+00
6948 1.556920000000000037e+01 6.618024142597244364e+00
6949 1.386560000000000059e+01 5.792290535530828066e+00
6950 1.621320000000000050e+01 5.855984394787949299e+00
6951 1.706640000000000157e+01 5.788123043612670493e+00
6952 1.442179999999999929e+01 6.359810766996138121e+00
6953 1.518559999999999910e+01 6.024872915506183979e+00
6954 1.233880000000000088e+01 6.448206661700599973e+00
6955 1.315179999999999971e+01 7.397585337932911287e+00
6956 1.203019999999999889e+01 6.374618773856203902e+00
6957 1.185660000000000025e+01 6.025298343484744024e+00
6958 1.322400000000000020e+01 6.019326188204124684e+00
6959 1.157019999999999982e+01 6.193902145820516125e+00
6960 1.342539999999999978e+01 5.732647839175192495e+00
6961 1.196260000000000012e+01 5.906285957181551360e+00
6962 1.093660000000000032e+01 5.508667538343551051e+00
6963 1.209139999999999837e+01 5.901735877519425522e+00
6964 1.625959999999999894e+01 5.488407831785098168e+00
6965 1.651940000000000097e+01 6.484730604119187447e+00
6966 1.484380000000000166e+01 5.956465041616546330e+00
6967 1.762800000000000011e+01 6.453329974517032497e+00
6968 1.646600000000000108e+01 6.875697614060698903e+00
6969 1.642479999999999762e+01 6.559649743088422191e+00
6970 1.608800000000000097e+01 5.608713171485951499e+00
6971 1.401179999999999914e+01 6.964356052931239383e+00
6972 1.558439999999999870e+01 6.848474589863060125e+00
6973 1.440319999999999823e+01 6.077653148378903580e+00
6974 1.443259999999999899e+01 6.014371698523460985e+00
6975 1.418019999999999925e+01 5.933978061300867246e+00
6976 1.586940000000000239e+01 5.583360913285115856e+00
6977 1.672080000000000055e+01 6.081123247558791967e+00
6978 1.628940000000000055e+01 5.587097884232922418e+00
6979 1.869279999999999831e+01 5.584865816830337337e+00
6980 1.821759999999999735e+01 6.861761293428968678e+00
6981 1.711919999999999931e+01 6.321008656219354371e+00
6982 1.736479999999999890e+01 6.866163297795938369e+00
6983 1.665339999999999776e+01 7.179631821200861630e+00
6984 1.847500000000000142e+01 8.969899482156975523e+00
6985 1.840820000000000078e+01 8.416714192129846950e+00
6986 2.001520000000000010e+01 7.486899654195987353e+00
6987 1.982580000000000098e+01 8.581205991700700864e+00
6988 1.945919999999999916e+01 8.285151148410026423e+00
6989 1.759600000000000009e+01 8.611339231501681013e+00
6990 1.815520000000000067e+01 8.818219155362379880e+00
6991 1.926920000000000144e+01 7.918294682063809375e+00
6992 1.920420000000000016e+01 8.476174539967896493e+00
6993 2.094839999999999947e+01 8.686910404050452783e+00
6994 2.048639999999999972e+01 7.659652104893536873e+00
6995 2.006579999999999941e+01 8.220402780399510334e+00
6996 1.899139999999999873e+01 7.998257648263151331e+00
6997 1.943379999999999797e+01 7.889633225442104880e+00
6998 1.837020000000000053e+01 8.193338125086746970e+00
6999 1.828620000000000090e+01 8.699083916827104801e+00
7000 2.091440000000000055e+01 9.041551648251530793e+00
7001 1.926620000000000132e+01 8.567193381265536090e+00
7002 2.021499999999999986e+01 8.779541769363591541e+00
7003 2.071900000000000119e+01 7.529222658415672953e+00
7004 1.857199999999999918e+01 7.727357131645979926e+00
7005 2.035500000000000043e+01 9.244027022894298895e+00
7006 2.112339999999999662e+01 9.315438414159581626e+00
7007 1.936959999999999837e+01 8.959742793629736468e+00
7008 2.031540000000000035e+01 1.003011447432181669e+01
7009 1.946279999999999788e+01 8.412478390581458854e+00
7010 1.881759999999999877e+01 9.567291840850261408e+00
7011 1.831580000000000297e+01 9.228543613810359147e+00
7012 1.926639999999999731e+01 8.629549747698311180e+00
7013 2.026800000000000068e+01 7.876791275640099954e+00
7014 2.096059999999999945e+01 9.045325204104051053e+00
7015 1.831179999999999808e+01 7.888929866084499309e+00
7016 2.092060000000000031e+01 7.920368812624825949e+00
7017 2.039300000000000068e+01 7.793019579084861093e+00
7018 2.204680000000000106e+01 8.641462549360495515e+00
7019 2.166979999999999862e+01 8.029915807279673245e+00
7020 2.253439999999999799e+01 8.201364728385147629e+00
7021 2.215220000000000056e+01 9.078366207198296678e+00
7022 1.973219999999999885e+01 8.510298924949697863e+00
7023 2.324060000000000059e+01 9.354078146348788536e+00
7024 2.158779999999999788e+01 8.270779621776895851e+00
7025 2.255600000000000094e+01 9.558828045320199251e+00
7026 2.109400000000000119e+01 9.954100871500147107e+00
7027 1.902619999999999933e+01 9.730392680257050841e+00
7028 2.244599999999999795e+01 9.294643459541630293e+00
7029 2.077339999999999876e+01 9.829618574899027905e+00
7030 2.263779999999999859e+01 9.668766173199143665e+00
7031 2.328779999999999717e+01 9.801822350563185182e+00
7032 2.046780000000000044e+01 8.701912541045214056e+00
7033 2.071979999999999933e+01 8.176849414780731351e+00
7034 2.160559999999999903e+01 9.708368862378478070e+00
7035 1.962100000000000222e+01 1.085902723820140281e+01
7036 1.940960000000000107e+01 9.701805030405425967e+00
7037 1.991539999999999822e+01 1.049868504756667065e+01
7038 1.841300000000000026e+01 9.870583160077218920e+00
7039 2.048379999999999868e+01 1.002731432199070838e+01
7040 2.289399999999999835e+01 9.504718192560996926e+00
7041 2.012540000000000262e+01 9.525370067771644855e+00
7042 1.881219999999999715e+01 8.091338576033015428e+00
7043 2.057639999999999958e+01 8.966906492653972549e+00
7044 1.935920000000000130e+01 9.204658061655521806e+00
7045 2.110660000000000025e+01 9.065616491336923488e+00
7046 1.842460000000000164e+01 7.742723978549151731e+00
7047 2.072619999999999862e+01 8.518520295919943308e+00
7048 1.903839999999999932e+01 8.832083059392047630e+00
7049 2.021840000000000259e+01 8.272085790657639492e+00
7050 2.000980000000000203e+01 8.195820229360816001e+00
7051 1.890360000000000085e+01 7.691227098974517951e+00
7052 2.026899999999999835e+01 8.740381177042566563e+00
7053 1.952980000000000160e+01 8.173068081938383855e+00
7054 1.889280000000000115e+01 7.721595888933840968e+00
7055 1.924959999999999738e+01 8.386544721635962318e+00
7056 2.000860000000000127e+01 9.569510936719806793e+00
7057 1.855640000000000001e+01 9.562456519535134092e+00
7058 2.158079999999999998e+01 9.150821940787613684e+00
7059 2.047420000000000329e+01 1.025385462116564206e+01
7060 1.914339999999999975e+01 9.864867636618344093e+00
7061 1.999540000000000006e+01 8.934980392144126427e+00
7062 1.872240000000000038e+01 9.237151199801807877e+00
7063 1.923120000000000118e+01 1.011082225103378995e+01
7064 2.087599999999999767e+01 9.814730720707521172e+00
7065 2.060320000000000107e+01 1.037631512782837362e+01
7066 2.019619999999999749e+01 9.371277297786038574e+00
7067 1.843060000000000187e+01 9.122110504044554702e+00
7068 1.791300000000000026e+01 8.676730997328428785e+00
7069 1.935740000000000194e+01 8.034136601278321521e+00
7070 1.869440000000000168e+01 8.197240836281435961e+00
7071 1.826879999999999882e+01 8.413798283296312519e+00
7072 1.883520000000000039e+01 8.194715284376878017e+00
7073 2.008360000000000056e+01 8.946319098266055647e+00
7074 1.840599999999999881e+01 9.628232016315351416e+00
7075 1.996839999999999904e+01 9.885033618961545088e+00
7076 1.797299999999999898e+01 9.104454334005962934e+00
7077 1.682079999999999842e+01 8.214870937026338638e+00
7078 1.794519999999999982e+01 9.795476198327470740e+00
7079 1.817460000000000164e+01 9.302186635839984064e+00
7080 1.795419999999999661e+01 8.161268609229818338e+00
7081 1.949780000000000157e+01 1.013590772807250673e+01
7082 1.743319999999999936e+01 9.650455982594811744e+00
7083 1.881519999999999726e+01 1.095363584349963659e+01
7084 1.892819999999999681e+01 1.088852744277204643e+01
7085 1.878599999999999781e+01 1.079378526004663286e+01
7086 1.950720000000000098e+01 1.139425663182991499e+01
7087 2.060320000000000107e+01 1.172855793829744542e+01
7088 2.204219999999999757e+01 1.110624155833106208e+01
7089 1.986439999999999984e+01 1.051462507405756064e+01
7090 1.888500000000000156e+01 1.004608609160801258e+01
7091 1.688860000000000028e+01 9.691635761211827571e+00
7092 1.974459999999999837e+01 9.957717355297848627e+00
7093 1.964000000000000057e+01 1.058362240445113400e+01
7094 1.802839999999999776e+01 1.017362741837934692e+01
7095 1.967139999999999844e+01 1.029513406848109014e+01
7096 2.243079999999999785e+01 1.068086694009432946e+01
7097 2.094300000000000139e+01 1.110174619778348237e+01
7098 2.262920000000000087e+01 1.119609363090537890e+01
7099 1.927619999999999933e+01 1.010261479974367838e+01
7100 1.854039999999999822e+01 1.114856817210174178e+01
7101 1.944519999999999982e+01 1.020996323754400059e+01
7102 1.960020000000000095e+01 9.604754445169330523e+00
7103 1.816380000000000194e+01 9.607515888719623476e+00
7104 1.932479999999999976e+01 9.247023886202523357e+00
7105 1.849040000000000106e+01 9.797416523145271228e+00
7106 1.812259999999999849e+01 1.171880255179683239e+01
7107 1.785119999999999862e+01 9.124174524415893828e+00
7108 1.887299999999999756e+01 9.429006149112428403e+00
7109 1.942179999999999751e+01 9.290837010302137600e+00
7110 1.967960000000000065e+01 9.179440817827629218e+00
7111 1.856939999999999813e+01 1.032721471298045302e+01
7112 1.952380000000000138e+01 1.022631905780374240e+01
7113 1.761399999999999721e+01 9.734064174844954564e+00
7114 1.746340000000000003e+01 9.920922007958736799e+00
7115 1.846940000000000026e+01 9.274742992018699894e+00
7116 1.894279999999999831e+01 8.633438292592353847e+00
7117 1.638080000000000069e+01 7.930716590069274652e+00
7118 1.872139999999999915e+01 9.691102383526859043e+00
7119 1.816959999999999908e+01 8.924086044408133134e+00
7120 1.867920000000000158e+01 9.463144126134823253e+00
7121 1.852299999999999969e+01 8.154584408785035876e+00
7122 1.856119999999999948e+01 1.011448795500790432e+01
7123 1.900079999999999814e+01 9.006024398812163767e+00
7124 1.820980000000000132e+01 7.775406121354691891e+00
7125 1.727579999999999671e+01 1.035321860060918375e+01
7126 1.887900000000000134e+01 9.244112383566093882e+00
7127 1.801520000000000010e+01 8.850665228783654470e+00
7128 1.815220000000000056e+01 9.518318849040516838e+00
7129 1.905460000000000065e+01 1.020364712286739106e+01
7130 2.017559999999999931e+01 9.696272911175716658e+00
7131 1.794500000000000028e+01 8.860075900352095246e+00
7132 1.720280000000000342e+01 9.116060181459971545e+00
7133 1.798019999999999996e+01 9.772307753647549333e+00
7134 1.810679999999999978e+01 9.823819210062856300e+00
7135 1.749959999999999738e+01 9.476523170868100365e+00
7136 1.734019999999999939e+01 1.062325123641533686e+01
7137 1.700399999999999778e+01 9.539101462926158348e+00
7138 1.897660000000000124e+01 9.739595476609897773e+00
7139 1.893720000000000070e+01 9.536611244671766130e+00
7140 1.869359999999999999e+01 8.937665205633962273e+00
7141 1.850939999999999941e+01 9.612581383166542537e+00
7142 1.814100000000000179e+01 9.948893188691895872e+00
7143 1.654520000000000124e+01 9.961391731680869555e+00
7144 1.878020000000000067e+01 1.071502364122450146e+01
7145 1.576839999999999975e+01 9.797096551938231812e+00
7146 1.716699999999999804e+01 9.468819512484119016e+00
7147 1.643379999999999797e+01 9.110501630096994319e+00
7148 1.630439999999999756e+01 9.696322426982302289e+00
7149 1.728200000000000003e+01 8.692764195582435960e+00
7150 1.724619999999999820e+01 9.259722572086054981e+00
7151 1.951620000000000132e+01 9.278344056565266840e+00
7152 2.063260000000000360e+01 1.007041431362185868e+01
7153 1.848939999999999984e+01 9.702195955967905405e+00
7154 1.808479999999999777e+01 9.592263188215801151e+00
7155 1.898939999999999984e+01 8.818175333253472914e+00
7156 1.951140000000000185e+01 9.477911333621980461e+00
7157 1.695439999999999969e+01 9.336999799078929740e+00
7158 1.763039999999999807e+01 9.365538902166814950e+00
7159 1.747380000000000067e+01 8.373941730869638889e+00
7160 1.874279999999999902e+01 8.564011912182278863e+00
7161 1.741080000000000183e+01 7.415556709512778788e+00
7162 1.709779999999999944e+01 7.915431133678064057e+00
7163 1.863700000000000045e+01 9.054217355464800221e+00
7164 2.051460000000000150e+01 9.421881462213372416e+00
7165 1.858419999999999916e+01 8.220447658856542716e+00
7166 1.906220000000000070e+01 8.846794029025428330e+00
7167 1.727839999999999776e+01 8.163901266428936765e+00
7168 1.726580000000000226e+01 8.945574576962620483e+00
7169 1.611019999999999897e+01 8.080457687037286618e+00
7170 1.803979999999999961e+01 7.982220119240008849e+00
7171 2.062519999999999953e+01 9.277382033310905385e+00
7172 1.730539999999999878e+01 8.537730132066718269e+00
7173 1.848780000000000001e+01 9.487957851508404872e+00
7174 1.754260000000000019e+01 8.762985818087347667e+00
7175 1.625559999999999761e+01 8.401973737640458850e+00
7176 1.745520000000000138e+01 8.323033227856296179e+00
7177 1.642699999999999960e+01 8.706106041164440867e+00
7178 1.929400000000000048e+01 8.411987765088580815e+00
7179 2.102919999999999945e+01 8.040230053425087675e+00
7180 1.860579999999999856e+01 7.954980409278201492e+00
7181 1.995120000000000005e+01 8.029538579021833655e+00
7182 1.735860000000000269e+01 6.316525764057327130e+00
7183 1.932499999999999929e+01 7.987616615737137771e+00
7184 1.953879999999999839e+01 7.494324670842595459e+00
7185 1.976700000000000301e+01 7.263585004665395140e+00
7186 2.052260000000000062e+01 8.136582150264324298e+00
7187 2.121199999999999974e+01 7.551844272758808430e+00
7188 2.092680000000000007e+01 8.695292893974301052e+00
7189 1.907280000000000086e+01 7.276939859034154523e+00
7190 1.852300000000000324e+01 6.800298769907098695e+00
7191 2.003380000000000294e+01 8.789763616389237200e+00
7192 1.785900000000000176e+01 9.176461073856302164e+00
7193 2.118360000000000198e+01 9.320468823401533598e+00
7194 1.927560000000000073e+01 8.902676355343936976e+00
7195 1.890160000000000196e+01 9.717856268128274522e+00
7196 1.761200000000000188e+01 8.909547553046675006e+00
7197 1.710979999999999990e+01 7.424023520436879409e+00
7198 2.005419999999999803e+01 9.087457371124223471e+00
7199 2.173920000000000030e+01 9.813797101631967834e+00
7200 1.944920000000000115e+01 7.879528723978356908e+00
7201 1.781960000000000122e+01 9.483018184523322347e+00
7202 1.827159999999999940e+01 9.694747359678848042e+00
7203 1.364360000000000106e+01 8.652290978001143884e+00
7204 1.466300000000000026e+01 9.218314726673199289e+00
7205 1.380919999999999881e+01 8.496986879594436104e+00
7206 1.324619999999999820e+01 9.604891609591437174e+00
7207 1.519900000000000162e+01 9.475145242158559356e+00
7208 1.888019999999999499e+01 1.061107966759273502e+01
7209 1.632019999999999982e+01 9.561278656748793736e+00
7210 1.782100000000000151e+01 9.115183491296267704e+00
7211 1.863540000000000063e+01 8.982811954393788767e+00
7212 1.680699999999999861e+01 9.964886977783539379e+00
7213 1.589680000000000248e+01 9.457451933369789288e+00
7214 1.660579999999999856e+01 8.847611774484681391e+00
7215 1.865659999999999741e+01 7.682632437387590940e+00
7216 1.356140000000000079e+01 7.791222921210763985e+00
7217 1.792899999999999849e+01 8.891839328282985733e+00
7218 1.758179999999999765e+01 8.622705322113239035e+00
7219 1.802080000000000126e+01 9.009427979178255441e+00
7220 1.771000000000000085e+01 8.408319156644802561e+00
7221 1.769580000000000197e+01 8.353870175673069554e+00
7222 1.813319999999999865e+01 8.406568172090201685e+00
7223 1.929720000000000013e+01 8.658885094052235942e+00
7224 2.224080000000000013e+01 9.806739680036377749e+00
7225 1.945980000000000132e+01 9.317015708476615643e+00
7226 2.032359999999999900e+01 9.274973718992415073e+00
7227 2.034320000000000306e+01 9.484149076854496485e+00
7228 1.932939999999999969e+01 9.030927277306576073e+00
7229 1.914760000000000062e+01 9.096187907469808209e+00
7230 1.908419999999999916e+01 9.197892147225905646e+00
7231 1.861120000000000019e+01 8.652856177702251017e+00
7232 1.922599999999999909e+01 8.444885315976765838e+00
7233 2.184220000000000184e+01 1.012318945550264715e+01
7234 1.978620000000000090e+01 1.025179275405038481e+01
7235 2.128079999999999927e+01 9.950070791305957840e+00
7236 1.994040000000000035e+01 9.703733803438757022e+00
7237 2.036600000000000321e+01 1.035105030806053072e+01
7238 1.997139999999999915e+01 9.634094820376224888e+00
7239 1.853679999999999950e+01 8.270854763082228445e+00
7240 1.850740000000000052e+01 8.475499450061924733e+00
7241 1.765220000000000056e+01 9.987979605105328673e+00
7242 1.879979999999999762e+01 8.013363390736749636e+00
7243 1.755219999999999914e+01 8.676704980117740718e+00
7244 1.787859999999999872e+01 1.057476688953472888e+01
7245 1.931660000000000110e+01 9.149664953865796591e+00
7246 1.769359999999999999e+01 8.369794901190827474e+00
7247 1.990060000000000073e+01 8.666599575842880654e+00
7248 1.795279999999999987e+01 9.836313705448803901e+00
7249 1.797579999999999956e+01 9.922216133102523372e+00
7250 1.884320000000000306e+01 9.635309765233291301e+00
7251 1.658940000000000126e+01 8.092623671467737978e+00
7252 1.787920000000000087e+01 8.385054196127775583e+00
7253 1.384459999999999980e+01 8.032331281016737989e+00
7254 1.573099999999999987e+01 8.922325087105939190e+00
7255 1.652680000000000149e+01 8.158003581269133164e+00
7256 1.770219999999999771e+01 9.082857922041936760e+00
7257 1.909259999999999735e+01 9.465360834537687396e+00
7258 1.902839999999999776e+01 8.778715207135949328e+00
7259 1.976360000000000383e+01 7.877790972601393271e+00
7260 1.771000000000000085e+01 8.045067771001061629e+00
7261 1.811720000000000041e+01 7.541741588784383943e+00
7262 1.809479999999999933e+01 7.187570373359832843e+00
7263 1.650980000000000203e+01 7.021974539401292681e+00
7264 1.660579999999999856e+01 7.320279330189523925e+00
7265 1.568140000000000001e+01 7.755517001979943537e+00
7266 1.838059999999999761e+01 7.804396312848290052e+00
7267 1.585559999999999903e+01 7.908578990438169143e+00
7268 1.536399999999999899e+01 8.182516673982400235e+00
7269 1.470260000000000034e+01 8.281815673389500532e+00
7270 1.658260000000000289e+01 7.520174660737606764e+00
7271 1.656619999999999848e+01 8.869311406868066072e+00
7272 2.043360000000000198e+01 8.807367091702262840e+00
7273 1.730679999999999907e+01 8.825692378051705589e+00
7274 1.739999999999999858e+01 8.257880188038575042e+00
7275 1.832159999999999656e+01 8.638425924206330819e+00
7276 1.863799999999999812e+01 8.376832661573226702e+00
7277 2.063960000000000150e+01 9.225924259823509388e+00
7278 1.784560000000000102e+01 7.837273232955450197e+00
7279 1.630860000000000198e+01 8.633345152836181313e+00
7280 1.685439999999999827e+01 8.109859493727372026e+00
7281 1.695020000000000238e+01 8.417285383780212626e+00
7282 1.672680000000000078e+01 8.923792249486760753e+00
7283 1.597419999999999973e+01 9.015463131309450873e+00
7284 1.783160000000000167e+01 7.261031560873426827e+00
7285 1.747619999999999862e+01 8.211252754117362329e+00
7286 1.621000000000000085e+01 7.196044958169730776e+00
7287 1.514080000000000226e+01 7.075956101616233340e+00
7288 1.642819999999999681e+01 8.145233656071505735e+00
7289 1.744460000000000122e+01 8.207817530135523398e+00
7290 1.639339999999999620e+01 6.621710694979054068e+00
7291 1.592280000000000051e+01 8.175038032449757353e+00
[truncated: 708,997 more chars]
