# Supplementary material for: Hairpin protein partitioning from the ER to lipid droplets involves major structural rearrangements
Source: Nat Commun. 2024 May 27;15:4504. doi: 10.1038/s41467-024-48843-8 (PMC11130287; doi:10.1038/s41467-024-48843-8)
Supplement: Supplementary file 4 — Source Data [file 41467_2024_48843_MOESM4_ESM.zip › Source_data_MD_Simulations/FigS2B/UBXD8_Deep_Insertion_AVG_ERROR_helix1.txt]

0 7.643500000000000227e+01 9.499027739721563890e-01
1 7.642400000000000659e+01 1.995150179811031821e+00
2 7.709080000000000155e+01 2.046437908171170772e+00
3 7.826959999999999695e+01 2.001293453744352302e+00
4 7.619140000000000157e+01 2.253338156602332276e+00
5 7.633379999999999654e+01 2.712158010146162646e+00
6 7.495519999999999072e+01 1.883093166043571465e+00
7 7.582540000000000191e+01 1.895280044742729153e+00
8 7.481260000000000332e+01 1.724270990302859241e+00
9 7.404519999999999413e+01 3.025384860145895249e+00
10 7.448179999999999268e+01 4.106595002188552890e+00
11 7.309920000000001039e+01 4.079522574027505399e+00
12 7.406519999999999015e+01 4.370268636136684925e+00
13 7.359080000000000155e+01 4.541915837177081805e+00
14 7.019320000000000448e+01 3.244081804147361137e+00
15 7.244239999999999213e+01 4.135533654560195060e+00
16 7.154519999999999413e+01 4.393456173902273498e+00
17 7.320860000000000412e+01 3.868135277882613465e+00
18 7.538519999999999754e+01 3.936931072802773102e+00
19 7.326520000000000721e+01 4.206017740333484412e+00
20 7.558480000000000132e+01 3.999191282246949530e+00
21 7.255660000000000309e+01 5.031997779013817507e+00
22 7.453940000000000055e+01 4.803479926886340401e+00
23 7.245999999999999375e+01 4.097168993341622212e+00
24 7.226480000000000814e+01 3.652986935645951672e+00
25 7.476500000000001478e+01 4.372962080786890304e+00
26 7.229019999999999868e+01 3.541979123597426948e+00
27 7.464639999999999986e+01 4.424323727757722757e+00
28 7.333719999999999573e+01 5.695197600786122472e+00
29 7.289099999999999113e+01 5.017550214995361024e+00
30 7.266380000000000905e+01 5.834326993921406412e+00
31 7.336200000000000898e+01 4.268231643198385328e+00
32 7.209079999999998734e+01 4.420963075168123702e+00
33 7.203999999999999204e+01 4.626692105597690841e+00
34 7.230899999999999750e+01 5.796197505261531546e+00
35 7.204079999999999018e+01 3.749360099003562041e+00
36 7.177020000000000266e+01 4.874454155287543777e+00
37 7.112899999999999068e+01 4.227064589049946974e+00
38 7.159600000000000364e+01 5.163821135554561792e+00
39 7.225600000000000023e+01 4.071384963375484389e+00
40 7.247220000000001505e+01 5.441273508288294813e+00
41 7.372259999999999991e+01 5.548558570295531567e+00
42 7.104859999999999332e+01 4.669967739503133153e+00
43 7.210239999999998872e+01 4.003495338825810990e+00
44 7.281359999999999388e+01 2.613721432746802797e+00
45 7.314880000000000848e+01 3.432648439907588056e+00
46 7.340200000000000102e+01 3.209774172741750586e+00
47 7.541459999999999297e+01 2.942636254789232186e+00
48 7.687999999999999545e+01 2.711589614967574224e+00
49 7.573839999999999861e+01 2.711754643768494955e+00
50 7.566060000000000230e+01 2.166853693261267644e+00
51 7.603299999999998704e+01 2.882901607755629314e+00
52 7.685499999999998977e+01 2.833239446287587615e+00
53 7.706579999999999586e+01 2.060921432757687466e+00
54 7.590959999999999752e+01 1.584958008276559305e+00
55 7.772339999999999804e+01 1.645757420764069945e+00
56 7.731820000000000448e+01 1.637004175926255467e+00
57 7.852480000000001326e+01 1.457400189378331712e+00
58 7.660420000000000584e+01 1.804249814188710666e+00
59 7.760499999999998977e+01 1.470508837103673416e+00
60 7.890119999999998868e+01 1.379391123648402884e+00
61 7.713899999999999579e+01 2.528727363714800447e+00
62 7.763500000000000512e+01 2.274538282816977564e+00
63 7.739060000000000628e+01 1.667076329386270483e+00
64 7.632380000000000564e+01 7.771377947314096479e-01
65 7.545520000000000493e+01 1.716235634171483504e+00
66 7.717719999999999914e+01 1.795108651864839588e+00
67 7.830639999999999645e+01 2.413222784576674940e+00
68 7.867059999999999320e+01 2.515748073237860538e+00
69 7.762500000000000000e+01 1.367664491021097772e+00
70 7.871520000000001005e+01 1.459356334827105472e+00
71 7.674100000000001387e+01 1.389708544983442984e+00
72 7.631239999999999668e+01 1.582032176663924927e+00
73 7.689700000000000557e+01 2.997979532952150805e+00
74 7.850919999999999277e+01 1.698107968298834702e+00
75 7.519160000000000821e+01 2.756948234552111465e+00
76 7.527479999999999905e+01 1.720538180918982585e+00
77 7.812740000000000862e+01 1.914073281773715163e+00
78 7.799439999999999884e+01 2.650075177801566095e+00
79 7.724120000000000630e+01 2.967837022479501652e+00
80 7.826300000000000523e+01 3.557360403445228858e+00
81 8.052540000000000475e+01 2.204234172677666859e+00
82 7.828099999999999170e+01 2.117619437009398808e+00
83 7.611179999999998813e+01 1.847225928791603966e+00
84 7.817600000000000193e+01 1.947048987570676903e+00
85 7.950160000000001048e+01 1.519678455463524980e+00
86 7.562399999999999523e+01 1.941009448714767105e+00
87 7.677180000000001314e+01 2.115737269133385112e+00
88 7.723279999999999745e+01 2.869682399151515462e+00
89 7.586379999999999768e+01 3.702194348221064413e+00
90 7.720399999999999352e+01 3.016027705443039331e+00
91 7.672140000000000271e+01 2.425775926997379983e+00
92 7.629380000000000450e+01 2.706901230558663496e+00
93 7.703640000000000043e+01 1.809358463102322512e+00
94 7.178759999999999764e+01 2.347210865687189507e+00
95 7.361280000000000712e+01 2.144669772249331086e+00
96 7.421639999999999304e+01 3.163515318123178321e+00
97 7.611500000000000909e+01 3.035250487192118651e+00
98 7.684920000000001039e+01 2.623457998901449262e+00
99 7.618980000000000530e+01 3.311970475713815087e+00
100 7.436719999999999686e+01 2.541517348357080319e+00
101 7.619460000000000832e+01 2.963810501364755101e+00
102 7.584999999999999432e+01 3.298109494847010659e+00
103 7.559180000000000632e+01 2.837135702077008936e+00
104 7.534999999999999432e+01 2.396579328960339872e+00
105 7.530879999999999086e+01 2.612386700318311661e+00
106 7.424340000000000828e+01 2.875311414090654161e+00
107 7.404680000000000462e+01 2.632277681400652991e+00
108 7.482620000000000005e+01 2.426346643000541370e+00
109 7.527139999999999986e+01 1.807438465895864432e+00
110 7.589739999999999043e+01 3.305949807241482574e+00
111 7.626959999999999695e+01 2.704243311538368832e+00
112 7.539480000000000359e+01 3.004216309122897499e+00
113 7.703979999999999961e+01 2.901566327348041874e+00
114 7.693640000000000612e+01 2.905118690862733555e+00
115 7.564740000000000464e+01 3.115828385518046861e+00
116 7.730439999999998690e+01 2.746415985971536688e+00
117 7.796279999999998722e+01 2.373148227987453840e+00
118 7.673420000000001551e+01 3.037502887570642240e+00
119 7.475520000000000209e+01 2.371015131120001396e+00
120 7.590840000000000032e+01 3.204868678744885457e+00
121 7.545379999999998688e+01 2.134922507258753654e+00
122 7.749620000000000175e+01 1.983259426298031203e+00
123 7.715160000000000196e+01 2.705735369174155913e+00
124 7.748560000000000514e+01 3.304317352797700114e+00
125 7.749320000000000164e+01 2.037386824341416158e+00
126 7.365619999999999834e+01 3.341368335278228408e+00
127 7.541479999999999961e+01 2.802159044736753923e+00
128 7.595399999999999352e+01 2.764072140881999928e+00
129 7.660920000000001551e+01 3.342694271392464334e+00
130 7.621320000000000050e+01 2.947201281215791280e+00
131 7.665680000000000405e+01 2.655685062653327044e+00
132 7.300300000000000011e+01 3.442840745663383828e+00
133 7.518639999999999191e+01 2.909952255278425159e+00
134 7.502060000000000173e+01 2.073363385419930705e+00
135 7.579479999999999507e+01 2.096234002204906410e+00
136 7.287579999999999814e+01 2.446813346375240172e+00
137 7.391099999999998715e+01 2.337852296446464528e+00
138 7.256399999999999295e+01 1.938267969089930043e+00
139 7.424819999999999709e+01 1.182653606090981357e+00
140 7.480660000000000309e+01 1.572938361157232512e+00
141 7.412819999999999254e+01 1.863441813419458581e+00
142 7.361639999999999873e+01 2.255615811258644854e+00
143 7.441740000000000066e+01 1.396317860660673205e+00
144 7.280019999999998959e+01 1.323438684639375307e+00
145 7.300140000000000384e+01 2.490468752664846352e+00
146 7.589499999999999602e+01 2.008058066889501170e+00
147 7.641319999999998913e+01 1.995518487010331299e+00
148 7.597700000000000387e+01 1.374795402960017343e+00
149 7.451140000000000896e+01 2.169697630546708389e+00
150 7.933099999999998886e+01 2.278018507387507441e+00
151 7.531320000000000903e+01 2.392072965442316512e+00
152 7.656500000000001194e+01 2.561410252185306824e+00
153 7.680679999999999552e+01 2.443283354832181953e+00
154 7.367860000000000298e+01 1.826174747388648933e+00
155 7.494620000000000459e+01 2.162323701946586851e+00
156 7.269140000000000157e+01 2.066782070756372214e+00
157 7.394500000000000739e+01 1.892051458074013759e+00
158 7.311139999999998906e+01 1.607593744700445582e+00
159 7.511699999999999022e+01 1.778605026418175417e+00
160 7.274300000000000921e+01 1.993841237410842515e+00
161 7.552240000000000464e+01 1.686183586683252411e+00
162 7.488160000000000593e+01 1.887348798712097819e+00
163 7.328140000000000498e+01 2.280852131989268727e+00
164 7.581579999999999586e+01 3.198546524907835753e+00
165 7.569560000000001310e+01 3.392149779711974400e+00
166 7.579780000000000939e+01 1.616511092445702014e+00
167 7.452700000000000102e+01 1.748406154187293504e+00
168 7.525239999999999441e+01 2.764743425347097716e+00
169 7.319800000000000750e+01 2.864783175041349939e+00
170 7.375919999999999277e+01 3.688473488043529258e+00
171 7.063160000000000593e+01 4.137962663920494499e+00
172 7.177639999999999532e+01 3.872515571046808880e+00
173 7.153459999999999752e+01 3.622507436569316841e+00
174 7.123680000000000234e+01 2.492510564069889689e+00
175 7.266999999999998749e+01 3.949617004216990246e+00
176 6.999960000000001514e+01 2.366381839010770705e+00
177 7.054159999999998831e+01 3.432887025231095901e+00
178 7.268659999999999854e+01 2.264310413348841866e+00
179 7.045759999999999934e+01 3.203349979006351322e+00
180 7.001840000000001396e+01 3.551955490712122909e+00
181 7.109520000000000550e+01 4.363289331685442640e+00
182 7.207419999999999050e+01 3.209697461132436036e+00
183 7.029339999999999122e+01 4.690705529875010882e+00
184 7.093799999999998818e+01 3.177951012838303058e+00
185 6.923979999999998824e+01 2.872034740736956859e+00
186 6.935779999999999745e+01 3.397295081678951334e+00
187 7.107900000000000773e+01 3.252399139097167602e+00
188 7.179600000000000648e+01 3.165322365889451817e+00
189 7.081340000000000146e+01 2.468984788936537278e+00
190 7.008939999999999770e+01 2.734892211404317486e+00
191 7.176720000000000255e+01 2.661592927552971943e+00
192 7.116179999999999950e+01 3.630402108857915255e+00
193 7.286780000000000257e+01 3.213487207380791411e+00
194 7.366179999999999950e+01 3.883970827902805123e+00
195 7.195080000000000098e+01 3.123034964901930000e+00
196 7.067659999999999343e+01 2.898193417976101305e+00
197 7.320019999999999527e+01 3.289333080124297037e+00
198 7.418460000000000321e+01 3.218682346551147155e+00
199 7.240380000000000393e+01 3.331194024970626000e+00
200 7.350999999999999091e+01 4.186106276720646058e+00
201 7.384219999999999118e+01 2.839787166672882446e+00
202 7.460979999999999279e+01 1.829937865611835912e+00
203 7.245799999999999841e+01 2.623379880993218283e+00
204 7.275399999999999068e+01 3.155287042409927967e+00
205 7.356280000000000996e+01 3.044235199849052886e+00
206 7.398319999999999652e+01 3.768796745912414536e+00
207 7.429279999999999973e+01 3.362239936708860899e+00
208 7.314900000000000091e+01 2.943278811122045813e+00
209 7.324159999999999116e+01 3.990910749189963802e+00
210 7.332720000000000482e+01 2.471068002301838984e+00
211 7.359020000000001005e+01 3.238543937018611096e+00
212 7.690540000000000020e+01 2.707614486591472414e+00
213 7.482580000000000098e+01 1.730735274962638570e+00
214 7.569739999999998759e+01 2.421016688913978587e+00
215 7.537100000000000932e+01 2.703950546885056205e+00
216 7.573359999999999559e+01 2.190954761742012646e+00
217 7.481779999999999120e+01 2.698282318809505753e+00
218 7.407599999999999341e+01 3.298802691886860483e+00
219 7.717300000000000182e+01 1.875798901801576379e+00
220 7.757860000000000866e+01 1.779624310915087548e+00
221 7.544520000000001403e+01 1.964020150609459447e+00
222 7.648260000000000502e+01 1.889650964596371274e+00
223 7.625919999999999277e+01 1.506108532609783834e+00
224 7.291360000000000241e+01 1.993144341988307033e+00
225 7.524320000000001585e+01 1.835100485532059622e+00
226 7.776460000000000150e+01 1.674846252048229900e+00
227 7.818240000000000123e+01 2.044501946196187969e+00
228 7.806680000000000064e+01 2.502901826280847786e+00
229 7.587280000000001223e+01 1.969262489359912438e+00
230 7.550979999999999848e+01 2.376493120545481119e+00
231 7.503719999999999857e+01 2.509597009880270235e+00
232 7.498160000000000025e+01 2.209569054815892386e+00
233 7.678000000000000114e+01 2.644759512696759796e+00
234 7.519780000000000086e+01 2.350676794457288388e+00
235 7.531099999999999284e+01 3.645066265515620518e+00
236 7.438580000000000325e+01 2.506611711454330038e+00
237 7.529859999999999332e+01 3.424479739756099761e+00
238 7.362360000000001037e+01 3.261974256182903265e+00
239 7.305760000000000787e+01 3.631673758475560287e+00
240 7.410920000000000130e+01 3.729939574845684724e+00
241 7.285040000000000759e+01 4.188273578456879420e+00
242 7.381080000000000041e+01 3.645472571834823317e+00
243 7.611420000000001096e+01 3.078623476815571802e+00
244 7.462319999999999709e+01 3.067753450328107423e+00
245 7.320020000000000948e+01 3.709627575916482733e+00
246 7.422579999999999245e+01 3.549234243044546933e+00
247 7.395419999999998595e+01 3.720965352163332795e+00
248 7.584659999999999513e+01 4.219388046624771071e+00
249 7.504200000000000159e+01 2.320487155749843655e+00
250 7.376759999999998740e+01 3.228113561819038857e+00
251 7.450059999999999150e+01 3.285383698748138848e+00
252 7.309980000000000189e+01 3.063627880797536118e+00
253 7.329299999999999216e+01 2.689372491864970183e+00
254 7.238339999999999463e+01 2.726471105293433617e+00
255 7.333540000000000703e+01 2.970827232943713980e+00
256 7.412559999999999150e+01 3.078880765473063885e+00
257 7.254519999999999413e+01 2.899110862316239601e+00
258 6.928260000000000218e+01 3.035725871682091626e+00
259 7.144259999999999877e+01 3.102475509653542129e+00
260 7.284439999999999316e+01 2.699884450860813079e+00
261 7.227519999999999811e+01 3.075593749505939556e+00
262 7.266900000000001114e+01 2.787791340828793096e+00
263 7.173539999999999850e+01 2.678978829330310507e+00
264 7.251779999999999404e+01 3.000993894029108766e+00
265 7.248319999999998231e+01 2.722781495456438439e+00
266 7.472700000000000387e+01 3.247144456287708536e+00
267 7.529879999999999995e+01 3.094439443905793841e+00
268 7.319739999999998759e+01 2.884403489111744268e+00
269 7.337260000000000559e+01 3.009758709265577981e+00
270 7.402000000000001023e+01 3.413451684146121323e+00
271 7.335160000000000480e+01 3.255646007784015694e+00
272 7.469800000000000750e+01 2.907319039940406746e+00
273 7.314780000000000371e+01 3.769596428266559052e+00
274 7.372499999999999432e+01 3.669958768160752616e+00
275 7.601139999999999475e+01 3.643716131643627953e+00
276 7.332579999999998677e+01 3.377334551388118999e+00
277 7.530919999999998993e+01 3.562150972656830117e+00
278 7.477459999999999241e+01 2.564197474454726233e+00
279 7.235339999999999350e+01 3.258880379516866821e+00
280 7.348999999999999488e+01 2.369412720485816859e+00
281 7.539580000000000837e+01 1.485102835496586282e+00
282 7.484159999999999968e+01 2.053134805121183515e+00
283 7.467339999999998668e+01 2.754820365831500251e+00
284 7.396740000000001203e+01 2.671144812248110956e+00
285 7.362520000000000664e+01 3.529766705038733132e+00
286 7.260219999999999629e+01 3.062695758967906468e+00
287 7.542900000000000205e+01 3.207411005780206104e+00
288 7.578659999999999286e+01 2.820031951592036457e+00
289 7.581239999999999668e+01 2.118225646148209407e+00
290 7.521040000000000703e+01 2.613040736000876496e+00
291 7.500879999999999370e+01 3.803058625895741063e+00
292 7.500079999999999814e+01 3.513360561058315845e+00
293 7.454780000000000939e+01 3.127330496126049297e+00
294 7.313399999999998613e+01 4.407125167271742860e+00
295 7.611820000000000164e+01 3.618006626859602726e+00
296 7.451380000000000337e+01 4.011541682695069611e+00
297 7.324420000000000641e+01 2.733009614326301406e+00
298 7.317820000000000391e+01 3.093832760832426754e+00
299 7.302799999999999159e+01 4.166742948635059562e+00
300 7.519599999999999795e+01 3.551293251760547776e+00
301 7.354740000000001032e+01 3.911459242789063762e+00
302 7.368139999999999645e+01 3.468338952294022892e+00
303 7.398919999999999675e+01 3.104548255704845605e+00
304 7.393219999999999459e+01 2.459441601664898780e+00
305 7.442439999999999145e+01 3.204135273049502963e+00
306 7.654260000000000730e+01 3.109940174344195896e+00
307 7.541920000000000357e+01 2.745040857983720439e+00
308 7.390540000000000020e+01 3.356289279546683879e+00
309 7.516380000000000905e+01 2.197924464580162329e+00
310 7.334600000000000364e+01 2.774167219184884292e+00
311 7.495259999999998968e+01 1.493250939393643062e+00
312 7.271020000000000039e+01 2.196139838899153762e+00
313 7.429099999999999682e+01 1.726303704450639076e+00
314 7.441559999999999775e+01 2.302150066351017266e+00
315 7.339039999999999964e+01 2.399424357632470972e+00
316 7.561459999999999582e+01 2.893661674764346436e+00
317 7.384979999999998768e+01 3.093433954685310461e+00
318 7.523280000000001166e+01 2.290801840404358636e+00
319 7.563699999999998624e+01 2.629925428600589754e+00
320 7.274080000000000723e+01 2.554946565390361357e+00
321 7.391400000000000148e+01 1.740103376239469535e+00
322 7.425639999999999930e+01 1.310647613967994340e+00
323 7.626539999999999964e+01 1.420279792153644305e+00
324 7.652819999999999823e+01 1.269943853877013362e+00
325 7.775440000000000396e+01 2.471056237320389481e+00
326 7.661859999999998649e+01 2.157808491965865105e+00
327 7.915080000000000382e+01 1.901768154113428588e+00
328 7.678820000000000334e+01 9.808865948722104156e-01
329 7.752279999999998950e+01 9.446627080603947624e-01
330 7.508679999999999666e+01 2.009525981917127613e+00
331 7.507660000000001332e+01 1.048893916466293597e+00
332 7.804219999999999402e+01 1.188420040221468854e+00
333 7.636420000000001096e+01 1.515368243035335682e+00
334 7.565140000000000953e+01 1.271461917636545591e+00
335 7.533140000000000214e+01 1.654703105696002652e+00
336 7.719800000000000750e+01 1.690251744563512792e+00
337 7.484259999999999025e+01 1.079042338372317777e+00
338 7.656780000000000541e+01 1.308158381848314011e+00
339 7.642780000000000484e+01 1.466794175063428129e+00
340 7.229579999999999984e+01 1.898269430823770643e+00
341 7.409960000000000946e+01 1.859995883866413013e+00
342 7.430979999999999563e+01 1.845906008441382751e+00
343 7.611740000000000350e+01 2.515195588418521755e+00
344 7.635800000000001830e+01 2.021382615933954519e+00
345 7.357259999999999422e+01 2.449580986209682898e+00
346 7.520599999999998886e+01 2.541662322182079325e+00
347 7.617199999999999704e+01 2.268923956416344367e+00
348 7.648539999999999850e+01 1.816855780737701043e+00
349 7.381879999999999598e+01 2.145192809982355620e+00
350 7.570720000000000027e+01 8.604916455143540865e-01
351 8.011159999999999570e+01 2.043898600224581141e+00
352 7.877639999999999532e+01 2.230608107220987790e+00
353 7.830879999999999086e+01 1.985686932021259343e+00
354 7.913420000000000698e+01 1.096327593377089071e+00
355 7.935120000000000573e+01 1.417902349246943583e+00
356 7.539660000000000650e+01 1.053661979953723460e+00
357 7.619679999999999609e+01 1.120968095888550176e+00
358 7.620740000000000691e+01 1.793290664672071877e+00
359 7.594899999999999807e+01 1.364633489256364074e+00
360 7.747599999999999909e+01 1.901425759791846026e+00
361 7.991300000000001091e+01 9.632171925375915267e-01
362 8.033540000000000703e+01 1.264032107187155640e+00
363 7.896699999999999875e+01 1.227604072981188565e+00
364 7.812780000000000769e+01 9.754518706732788758e-01
365 7.886359999999999104e+01 1.300590192181996674e+00
366 7.708979999999999677e+01 1.335169304620204889e+00
367 7.660540000000000305e+01 1.125334744864833647e+00
368 8.007219999999999516e+01 1.470051737865032404e+00
369 7.989979999999999905e+01 6.992719871409116550e-01
370 7.682999999999999829e+01 1.350953056179230005e+00
371 7.766240000000000521e+01 1.451796531198499718e+00
372 7.697419999999999618e+01 1.836904099837549875e+00
373 7.605640000000001066e+01 1.899875798045756570e+00
374 7.663980000000000814e+01 2.347615699385229071e+00
375 7.487940000000000396e+01 2.430079251382554872e+00
376 7.551539999999999964e+01 2.601376414131565173e+00
377 7.689560000000000173e+01 1.977672462264668862e+00
378 7.559740000000000748e+01 1.698799307746504672e+00
379 7.557739999999999725e+01 9.586062632801847228e-01
380 7.545340000000000202e+01 1.155903373124242073e+00
381 7.770399999999999352e+01 1.501594539148299878e+00
382 7.610340000000000771e+01 1.689405045570778086e+00
383 7.956680000000000064e+01 1.278625868657442322e+00
384 7.824020000000000152e+01 2.235838659653239358e+00
385 7.933060000000000400e+01 1.744606880646754510e+00
386 7.950739999999998986e+01 1.805759177742147559e+00
387 7.640420000000000300e+01 1.760405280610121803e+00
388 7.721659999999999968e+01 1.884490819293105357e+00
389 7.666600000000001103e+01 7.933971514947614212e-01
390 7.853640000000000043e+01 1.397541658770859341e+00
391 7.726640000000000441e+01 2.183904477764538665e+00
392 7.667600000000000193e+01 2.278342186766508348e+00
393 7.641839999999999122e+01 1.481648179562204959e+00
394 7.792299999999998761e+01 1.504546310354054395e+00
395 7.623359999999999559e+01 1.387339168336279682e+00
396 7.879519999999999413e+01 9.681626474926615655e-01
397 7.830199999999999250e+01 1.415834538355383199e+00
398 7.692499999999999716e+01 1.384657300562128324e+00
399 7.836220000000000141e+01 1.343310430243135789e+00
400 7.806679999999998643e+01 7.724214082998982489e-01
401 7.769960000000000377e+01 2.034536165321227941e+00
402 7.587779999999999347e+01 2.637259538232822553e+00
403 7.523780000000000712e+01 2.002122601640567989e+00
404 7.585439999999999827e+01 2.044416231592775191e+00
405 7.504859999999999332e+01 2.665888513797979531e+00
406 7.633520000000000039e+01 2.045464532080671471e+00
407 7.706700000000000728e+01 2.108245090116422471e+00
408 7.557000000000000739e+01 2.859345141811320268e+00
409 7.696840000000000259e+01 2.991217044615785081e+00
410 7.990600000000000591e+01 3.114308591003787985e+00
411 7.662179999999999325e+01 3.316766707502955658e+00
412 7.610020000000000095e+01 1.762409132976789694e+00
413 7.667499999999999716e+01 2.244925335061279448e+00
414 7.525600000000000023e+01 2.283486842528329674e+00
415 7.607259999999999422e+01 2.187724417745526839e+00
416 7.663300000000000978e+01 2.118632389066115618e+00
417 7.723620000000001085e+01 2.467184588149010871e+00
418 7.437400000000000944e+01 2.155877157910440989e+00
419 7.666319999999998913e+01 1.642570337002345671e+00
420 7.621779999999999688e+01 2.132524839714652565e+00
421 7.493240000000000123e+01 1.488997584954388165e+00
422 7.746200000000001751e+01 1.948171060251126629e+00
423 7.585960000000001457e+01 1.983375639660826861e+00
424 7.819199999999999307e+01 2.527912292782326098e+00
425 7.849879999999998859e+01 1.734346618182190269e+00
426 7.950159999999999627e+01 2.424640981258874728e+00
427 7.713460000000000605e+01 2.327310561141335388e+00
428 7.776800000000000068e+01 2.567867348598833033e+00
429 7.622799999999999443e+01 2.269842567227955854e+00
430 7.677559999999998297e+01 2.449433674954273332e+00
431 7.485500000000000398e+01 1.745062451604526998e+00
432 7.565999999999999659e+01 1.950581000625198458e+00
433 7.669379999999999598e+01 2.242217712890520964e+00
434 7.755960000000000321e+01 1.197452248734788949e+00
435 7.425459999999999638e+01 1.410414651086693727e+00
436 7.692440000000000566e+01 2.226839313466509207e+00
437 7.554919999999999902e+01 2.532545792675820362e+00
438 7.655959999999998900e+01 9.519232153908203653e-01
439 7.454259999999999309e+01 1.725319787169902419e+00
440 7.568600000000000705e+01 2.775040727629054960e+00
441 7.748100000000000875e+01 1.964264116660487058e+00
442 7.610360000000000014e+01 2.589507020264666615e+00
443 7.650419999999999732e+01 3.058087315954205909e+00
444 7.465240000000000009e+01 2.523789303408666473e+00
445 7.707139999999999702e+01 1.896713317293892143e+00
446 7.813239999999998986e+01 1.700708878085841480e+00
447 7.848679999999998813e+01 2.659800028573577446e+00
448 7.744039999999999679e+01 1.193510841174054038e+00
449 7.659640000000000271e+01 2.240818111315598049e+00
450 7.706340000000000146e+01 2.287711565735505825e+00
451 7.827080000000000837e+01 2.188249938192618593e+00
452 7.704040000000000532e+01 1.520499828345929894e+00
453 7.554000000000000625e+01 2.095522102007039589e+00
454 7.515579999999999927e+01 1.890063922728540513e+00
455 7.562959999999999638e+01 7.650289720004082028e-01
456 7.396120000000000516e+01 1.188667839221704714e+00
457 7.320420000000000016e+01 1.763706968858489432e+00
458 7.491819999999998458e+01 1.635583575363851017e+00
459 7.347299999999999898e+01 6.627735661596640959e-01
460 7.198399999999999466e+01 3.925882321211376369e-01
461 7.420700000000000784e+01 8.545528421344115166e-01
462 7.109299999999998931e+01 7.239845302214673595e-01
463 7.204060000000001196e+01 1.129248656408321949e+00
464 7.368820000000000903e+01 2.326477773803137694e+00
465 7.500539999999999452e+01 1.817266267776959987e+00
466 7.514860000000000184e+01 1.786336555075777710e+00
467 7.506940000000000168e+01 1.850216821888721386e+00
468 7.635460000000000491e+01 6.440019006183136385e-01
469 7.633740000000000236e+01 1.980301524515900580e+00
470 7.482620000000000005e+01 1.372491264817375489e+00
471 7.328759999999999764e+01 1.960232325006400877e+00
472 7.433240000000000691e+01 1.700321983625454836e+00
473 7.316900000000001114e+01 1.528603859736066273e+00
474 7.465079999999998961e+01 1.016593228385866521e+00
475 7.277919999999998879e+01 1.372454193042521586e+00
476 7.394880000000000564e+01 1.580466726002162980e+00
477 7.132319999999999993e+01 1.525785447564630859e+00
478 7.291659999999998831e+01 3.435445643289964490e+00
479 7.342640000000000100e+01 2.942020851047795649e+00
480 7.586020000000000607e+01 2.768928693917558803e+00
481 7.501200000000000045e+01 3.917624433250333382e+00
482 7.410839999999998895e+01 3.399081106416850684e+00
483 7.510619999999998697e+01 2.823042208681974863e+00
484 7.825579999999999359e+01 2.197526598701366130e+00
485 7.580539999999999168e+01 4.164073367269121917e+00
486 7.542560000000000286e+01 3.485800230650059284e+00
487 7.452019999999998845e+01 2.330532083452188541e+00
488 7.361600000000001387e+01 1.439696606928001277e+00
489 7.352900000000001057e+01 1.961524937389274470e+00
490 7.446540000000001669e+01 1.041143548219936266e+00
491 7.524660000000000082e+01 2.816359900296836027e+00
492 7.572999999999998977e+01 3.232564962997650060e+00
493 7.629359999999999786e+01 2.322781584221814466e+00
494 7.162380000000000280e+01 2.449369247786050252e+00
495 7.364899999999998670e+01 2.361189954239176103e+00
496 7.406980000000000075e+01 1.443882554780685723e+00
497 7.387919999999999732e+01 1.642891631240479100e+00
498 7.547039999999999793e+01 1.955203265136390423e+00
499 7.534879999999999711e+01 1.393379701301838081e+00
500 7.478720000000001278e+01 9.342631492250975667e-01
501 7.464619999999999322e+01 1.479568758794263639e+00
502 7.477560000000001139e+01 3.119161779709413995e+00
503 7.399559999999999604e+01 2.465304518310061255e+00
504 7.385319999999998686e+01 2.522692345887622256e+00
505 7.546639999999999304e+01 1.985917251045471232e+00
506 7.571959999999999980e+01 2.167633319544614245e+00
507 7.356260000000000332e+01 2.091570827870763871e+00
508 7.419259999999999877e+01 1.913268712962191698e+00
509 7.269219999999999970e+01 2.723724485332537970e+00
510 7.303979999999999961e+01 2.027281951776811031e+00
511 7.354560000000000741e+01 2.214599279327977399e+00
512 7.490080000000000382e+01 1.830362180553346096e+00
513 7.481419999999999959e+01 2.146843998058544756e+00
514 7.757720000000000482e+01 2.250967958901235022e+00
515 7.764720000000001221e+01 1.835906564071275504e+00
516 7.543479999999999563e+01 2.217780483276015957e+00
517 7.725220000000000198e+01 2.271281248987012891e+00
518 7.608719999999999573e+01 1.874586896358769073e+00
519 7.569820000000001414e+01 2.189879766562540020e+00
520 7.518139999999999645e+01 2.156980159389509932e+00
521 7.418919999999999959e+01 1.551521946992694856e+00
522 7.552539999999999054e+01 2.972891193434431756e+00
523 7.656099999999999284e+01 1.438674751290226705e+00
524 7.431759999999999877e+01 1.242013932289006251e+00
525 7.390219999999999345e+01 1.173123638837782590e+00
526 7.403419999999998424e+01 1.784280099087583560e+00
527 7.604720000000000368e+01 2.008865896967740206e+00
528 7.401359999999999673e+01 1.998031803550684549e+00
529 7.495640000000000214e+01 2.767557184233056411e+00
530 7.344259999999999877e+01 2.152054062517946953e+00
531 7.382760000000000389e+01 2.985361587479813839e+00
532 7.445000000000000284e+01 1.473617236598433244e+00
533 7.511639999999999873e+01 2.439060911088526851e+00
534 7.586199999999999477e+01 2.575955232530254602e+00
535 7.510519999999999641e+01 2.147893654723155521e+00
536 7.491639999999999588e+01 2.772700656039161160e+00
537 7.532220000000000937e+01 3.618433643442973580e+00
538 7.464440000000000452e+01 2.990401693418461182e+00
539 7.390900000000000603e+01 2.875251627249343134e+00
540 7.409400000000000830e+01 3.076991387703253977e+00
541 7.331499999999999773e+01 2.763894165846442430e+00
542 7.448879999999999768e+01 2.931185076381224608e+00
543 7.192379999999999995e+01 3.360839471322604854e+00
544 7.205120000000000857e+01 2.703103659129630465e+00
545 7.174519999999999698e+01 2.965415982960904806e+00
546 7.278579999999999472e+01 2.728282865100318588e+00
547 7.397979999999999734e+01 3.925725160018210147e+00
548 7.247679999999999723e+01 3.612973704858644108e+00
549 7.143699999999999761e+01 3.832287369183057013e+00
550 7.208360000000000412e+01 3.975383559859350324e+00
551 7.374399999999999977e+01 3.728525531627751022e+00
552 7.456440000000000623e+01 4.671648039824918719e+00
553 7.235940000000000794e+01 3.965824339024611955e+00
554 7.472639999999999816e+01 3.393003467136454621e+00
555 7.379439999999999600e+01 4.012713711193461208e+00
556 7.465059999999999718e+01 3.401547784171201183e+00
557 7.205920000000000414e+01 3.314810104968306970e+00
558 7.252299999999999613e+01 3.929583214540695923e+00
559 7.343559999999999377e+01 2.205945050992884404e+00
560 7.313139999999999930e+01 2.407578478056322080e+00
561 7.295059999999999434e+01 2.448142521994990606e+00
562 7.402859999999999729e+01 2.974338953112102946e+00
563 7.213300000000000978e+01 2.791896788923258210e+00
564 7.182679999999999154e+01 2.648815303489467698e+00
565 7.236999999999999034e+01 3.463501984985716486e+00
566 7.284439999999999316e+01 3.284692845305327680e+00
567 7.447700000000000387e+01 3.536969946154477018e+00
568 7.257359999999999900e+01 2.783359719475728244e+00
569 7.395560000000000400e+01 2.289633780323832912e+00
570 7.263020000000000209e+01 2.168922412627984908e+00
571 7.265139999999999532e+01 2.951904776241944806e+00
572 7.449760000000000559e+01 2.785218506329440125e+00
573 7.226059999999999661e+01 2.700271550788921004e+00
574 7.502920000000000300e+01 2.418952606398067751e+00
575 7.369579999999999131e+01 3.298729323845773109e+00
576 7.304300000000000637e+01 1.930373083111138754e+00
577 7.410699999999999932e+01 3.269474538821183440e+00
578 7.281680000000000064e+01 2.713890261598652209e+00
579 7.262340000000000373e+01 3.911826587158482749e+00
580 7.642860000000000298e+01 3.548066905795323578e+00
581 7.239200000000001012e+01 2.995847739789190278e+00
582 7.372100000000000364e+01 2.607477140839398633e+00
583 7.115799999999998704e+01 2.773544807642379428e+00
584 7.343840000000000146e+01 2.424483130071231951e+00
585 7.111780000000000257e+01 2.503388589891709426e+00
586 7.249020000000000152e+01 1.789714086663005910e+00
587 7.056940000000000168e+01 2.413344543988694024e+00
588 7.094740000000000180e+01 1.660359782697712561e+00
589 7.249199999999999022e+01 2.252189263805330466e+00
590 7.454659999999999798e+01 2.205955441073097489e+00
591 7.118420000000000414e+01 2.166759301814579874e+00
592 7.044719999999999516e+01 2.863471786485768167e+00
593 7.052519999999999811e+01 2.124046993830409402e+00
594 7.091060000000000230e+01 2.547179798914869675e+00
595 7.204019999999999868e+01 2.684395178061531606e+00
596 7.250120000000001141e+01 2.385250567969749103e+00
597 7.331800000000001205e+01 2.302367338197794044e+00
598 7.372180000000000177e+01 1.514901591523357904e+00
599 7.195579999999999643e+01 2.741098209112544204e+00
600 7.090180000000000859e+01 1.928118220441889186e+00
601 6.905700000000000216e+01 1.352790804226580823e+00
602 7.287320000000001130e+01 2.082446511197826755e+00
603 7.209980000000000189e+01 2.629815832335032244e+00
604 7.224980000000000757e+01 2.432012259837520229e+00
605 7.522520000000000095e+01 2.305596519775305442e+00
606 7.211099999999999000e+01 1.366731722028869056e+00
607 7.372979999999999734e+01 2.187812412433935982e+00
608 7.226340000000000430e+01 1.634890592058075187e+00
609 7.438479999999999848e+01 1.497600998931290173e+00
610 7.176120000000000232e+01 9.943053615464417794e-01
611 7.050379999999998404e+01 1.388794222338212592e+00
612 6.839200000000001012e+01 2.040317700751527408e+00
613 7.031440000000000623e+01 1.384703913477533632e+00
614 6.927320000000000277e+01 1.587766617611038988e+00
615 7.098460000000000036e+01 1.475170487774208450e+00
616 7.282720000000000482e+01 1.400720654520378083e+00
617 7.175260000000000105e+01 2.025506842249613637e+00
618 7.016360000000000241e+01 2.717798882919779224e+00
619 6.983919999999999106e+01 1.966837245935717737e+00
620 7.074879999999998859e+01 1.908302542051443673e+00
621 7.140179999999999438e+01 2.203204636886915591e+00
622 6.839140000000000441e+01 2.019299395334927194e+00
623 6.821339999999999293e+01 2.574549694218388751e+00
624 7.029659999999999798e+01 1.760538113191531862e+00
625 7.250899999999998613e+01 2.379951932287708516e+00
626 6.977299999999999613e+01 1.795181951780932206e+00
627 7.074760000000000559e+01 1.514212074974969457e+00
628 6.869700000000000273e+01 1.495232744424760396e+00
629 7.213320000000000221e+01 9.221414815525862396e-01
630 7.174119999999999209e+01 1.022818005316683987e+00
631 6.826999999999999602e+01 1.586021866179657014e+00
632 6.826039999999998997e+01 1.306062160848403986e+00
633 6.954919999999999902e+01 1.833515669963035721e+00
634 6.867859999999998877e+01 1.920770337130391914e+00
635 7.265520000000000778e+01 1.500520107162846006e+00
636 7.257760000000000389e+01 1.407373229815034765e+00
637 7.228240000000000975e+01 8.430972707819655021e-01
638 7.404260000000000730e+01 1.977713257274672509e+00
639 7.140640000000000498e+01 1.743604234911121376e+00
640 7.133759999999999479e+01 1.637795117833728442e+00
641 7.162440000000000850e+01 2.063948479977151251e+00
642 7.184760000000001412e+01 1.291831741365724318e+00
643 7.177000000000001023e+01 6.102027859654526321e-01
644 7.082519999999999527e+01 2.056993133678380214e+00
645 7.076279999999999859e+01 2.132050232053644301e+00
646 7.082079999999999131e+01 1.070765124572143456e+00
647 7.050359999999999161e+01 9.809896064688957695e-01
648 7.140740000000000975e+01 1.376275949074166727e+00
649 7.321359999999999957e+01 1.319697710841389204e+00
650 7.203580000000000894e+01 1.429936625169102360e+00
651 7.043299999999999272e+01 9.055333014307095363e-01
652 7.018019999999998504e+01 1.733198162934636022e+00
653 7.165099999999999625e+01 1.575779959258271301e+00
654 7.060479999999999734e+01 9.039139074049037381e-01
655 7.212999999999999545e+01 8.564165341701431844e-01
656 6.978440000000000509e+01 9.128183433739693875e-01
657 7.138360000000000127e+01 1.069226546621435459e+00
658 7.327060000000001594e+01 5.870870191036406949e-01
659 7.116959999999998843e+01 1.826336192490308763e+00
660 7.619200000000000728e+01 8.890913113960787761e-01
661 7.452899999999999636e+01 1.124491244963695458e+00
662 7.345340000000000202e+01 2.183039708296666603e+00
663 7.447679999999999723e+01 1.142572585002807672e+00
664 7.328079999999999927e+01 8.000695669752713179e-01
665 7.400419999999999732e+01 1.377264285458676518e+00
666 7.485800000000000409e+01 2.724791940680976854e+00
667 7.421880000000000166e+01 2.397910580484599929e+00
668 7.395840000000001169e+01 2.130189636628627703e+00
669 7.410599999999999454e+01 3.413484260986125562e+00
670 7.292279999999999518e+01 1.977363687337258202e+00
671 7.526420000000000243e+01 1.926204130407781934e+00
672 7.185020000000000095e+01 2.495384754301428032e+00
673 6.986060000000000514e+01 2.501344671971457156e+00
674 7.234919999999999618e+01 3.030857784852333481e+00
675 7.387919999999999732e+01 2.702206600539641457e+00
676 7.187139999999999418e+01 2.760475228651763313e+00
677 7.174399999999999977e+01 1.745705313046850282e+00
678 7.196599999999999397e+01 2.978202316834771768e+00
679 6.814440000000000452e+01 3.094058391174930200e+00
680 7.178279999999999461e+01 1.532228687892247976e+00
681 7.003579999999999472e+01 1.144239429490173654e+00
682 7.226879999999999882e+01 2.190305428929947507e+00
683 7.431040000000000134e+01 1.570827185911932711e+00
684 7.246519999999999584e+01 1.284022348715161854e+00
685 7.089560000000000173e+01 6.518675693727995490e-01
686 7.310679999999999268e+01 2.280343612704014422e+00
687 7.286119999999999663e+01 2.388227031083937302e+00
688 7.125899999999998613e+01 2.770297327003005350e+00
689 7.309499999999999886e+01 2.081732739810757238e+00
690 7.156560000000000343e+01 2.911723772613054262e+00
691 7.321959999999999980e+01 2.481852495214008858e+00
692 7.165120000000000289e+01 3.690820801935525974e+00
693 6.881980000000000075e+01 3.489336606290657006e+00
694 7.191200000000000614e+01 2.656817645228969571e+00
695 7.041159999999999286e+01 2.715712114344965400e+00
696 7.058459999999999468e+01 2.758937775304111995e+00
697 7.149219999999999686e+01 2.700692583764392918e+00
698 7.250240000000000862e+01 2.222725544911022588e+00
699 7.112919999999999732e+01 2.376777455295300712e+00
700 7.268999999999998352e+01 2.012908542383385235e+00
701 7.183420000000000982e+01 9.825821655210319472e-01
702 7.238639999999999475e+01 1.054078198237683006e+00
703 7.016920000000000357e+01 1.966005623593178209e+00
704 7.180340000000001055e+01 1.664979533808149226e+00
705 7.047239999999999327e+01 1.776339395498506279e+00
706 7.300719999999999743e+01 1.946766825277232327e+00
707 6.949399999999999977e+01 7.812371726946959472e-01
708 7.241119999999999379e+01 1.413439334389700264e+00
709 7.163239999999998986e+01 1.844530956096969376e+00
710 7.195120000000000005e+01 1.412255823850622871e+00
711 7.171559999999999491e+01 1.094169990449381125e+00
712 7.297900000000001342e+01 9.060835723044537993e-01
713 7.196840000000000259e+01 8.460070732564834994e-01
714 7.124580000000000268e+01 1.829771382440988026e+00
715 7.246059999999998524e+01 1.838118921071213219e+00
716 7.273240000000001260e+01 1.328159857848443925e+00
717 7.259980000000000189e+01 1.036226245566090887e+00
718 7.196020000000000039e+01 1.072228236897351028e+00
719 7.289439999999999031e+01 1.731784850378361051e+00
720 7.427580000000000382e+01 2.207801773710674542e+00
721 7.043859999999999388e+01 2.601965696929918526e+00
722 7.040860000000000696e+01 1.920415467548623578e+00
723 6.893099999999999739e+01 1.831560209220544300e+00
724 6.923799999999999955e+01 1.302318947109348812e+00
725 7.119599999999999795e+01 1.661127785572199311e+00
726 7.024720000000000653e+01 2.376207960596040891e+00
727 7.101239999999999952e+01 1.966176342040560243e+00
728 7.110920000000000130e+01 1.607581273839675751e+00
729 7.166840000000000543e+01 1.178049289291411172e+00
730 6.971520000000001005e+01 1.502300752845447285e+00
731 6.964459999999999695e+01 1.928900258696650161e+00
732 7.143479999999999563e+01 2.666172723587128424e+00
733 7.171540000000000248e+01 2.153133690229197317e+00
734 6.940160000000000196e+01 1.898135287064650401e+00
735 7.096479999999999677e+01 1.961855313727289385e+00
736 7.191620000000000346e+01 2.420693279207426496e+00
737 7.242040000000000077e+01 1.264818266787763656e+00
738 7.132900000000000773e+01 1.640556954207929463e+00
739 7.035559999999999548e+01 1.011898042294774314e+00
740 7.247100000000000364e+01 7.940821116232245069e-01
741 7.014359999999999218e+01 1.460212768058135602e+00
742 7.148659999999999570e+01 1.111645972421075879e+00
743 7.103139999999999077e+01 1.808405012158504244e+00
744 7.124599999999999511e+01 1.274381983551243991e+00
745 6.884020000000001005e+01 1.136679916247313571e+00
746 6.670279999999999632e+01 2.287621951284784405e+00
747 6.904160000000000252e+01 3.457378111806690413e+00
748 6.861619999999999209e+01 2.307290695166085648e+00
749 6.957280000000000086e+01 1.909102708604227816e+00
750 6.907760000000000389e+01 1.337885633378280037e+00
751 6.917900000000000205e+01 1.845352757604898253e+00
752 7.072139999999998849e+01 2.284829352052357709e+00
753 6.926579999999999870e+01 2.467488446173557559e+00
754 7.221000000000000796e+01 2.445251872507206325e+00
755 7.023280000000001166e+01 2.791904001214941200e+00
756 7.075480000000000302e+01 1.939496912088286118e+00
757 7.119680000000001030e+01 1.701854480265573066e+00
758 7.281459999999999866e+01 1.216602633566112646e+00
759 7.093760000000000332e+01 2.074822760623182383e+00
760 7.031559999999998922e+01 2.083953465891212442e+00
761 7.032820000000000960e+01 3.228283350636990789e+00
762 7.321340000000000714e+01 3.088982895388060257e+00
763 6.966220000000001278e+01 2.898897547689466059e+00
764 7.074580000000000268e+01 2.779261188157744478e+00
765 6.879600000000000648e+01 2.733303276257502468e+00
766 6.980100000000000193e+01 2.288831212649811153e+00
767 7.379480000000000928e+01 1.715388082038581397e+00
768 7.249480000000001212e+01 2.506195960414906221e+00
769 7.210940000000000794e+01 1.502119372087316940e+00
770 7.379080000000000439e+01 1.149768929828947073e+00
771 7.253479999999998995e+01 2.509415635561393909e+00
772 7.092440000000000566e+01 1.432210643725286170e+00
773 7.395560000000000400e+01 2.987158617817273321e+00
774 7.354619999999999891e+01 1.475154809503057551e+00
775 7.439039999999999964e+01 2.600628302545368697e+00
776 7.148699999999999477e+01 2.495676533527532825e+00
777 7.327419999999999334e+01 2.509995878881079445e+00
778 7.223720000000000141e+01 2.161925353012911444e+00
779 7.195540000000001157e+01 2.344156370210828122e+00
780 7.017179999999999040e+01 2.159814795763747686e+00
781 7.244159999999999400e+01 1.374785091568860640e+00
782 7.283700000000000330e+01 2.399664759919601931e+00
783 7.344280000000000541e+01 3.009017838431670366e+00
784 7.098060000000000969e+01 2.843862466435394865e+00
785 7.361440000000000339e+01 1.750443706035702318e+00
786 7.375100000000000477e+01 1.847090425507099010e+00
787 7.182259999999999422e+01 2.102456346276897037e+00
788 6.962300000000000466e+01 1.228607276553416394e+00
789 7.190439999999998122e+01 2.355105477043438977e+00
790 7.127160000000000650e+01 2.473149079210552159e+00
791 7.164260000000000161e+01 1.172806227814296554e+00
792 7.112139999999999418e+01 2.405355218673532747e+00
793 6.977060000000000173e+01 2.617097821633726173e+00
794 6.946659999999999968e+01 2.445595332020405355e+00
795 6.882300000000000750e+01 2.454948651194155396e+00
796 6.944280000000000541e+01 3.056904805845285900e+00
797 6.694180000000000064e+01 2.344900772314255644e+00
798 6.685460000000000491e+01 2.822127673936810854e+00
799 6.580200000000000671e+01 2.430641528485844471e+00
800 6.738620000000000232e+01 2.042905370299858525e+00
801 6.794580000000000553e+01 2.086871790982856911e+00
802 6.767299999999998761e+01 2.666219015759957678e+00
803 6.779519999999999413e+01 2.593611449697121429e+00
804 6.847760000000000957e+01 2.435080115314484317e+00
805 6.740760000000000218e+01 2.815844776971911934e+00
806 6.449680000000000746e+01 2.935616015762279485e+00
807 6.937599999999999056e+01 2.660858959058145068e+00
808 6.346699999999999875e+01 3.879124983807560323e+00
809 6.707199999999998852e+01 3.019206690506629265e+00
810 6.973699999999999477e+01 2.763162810983093909e+00
811 6.761280000000000712e+01 2.422032178151230841e+00
812 6.703400000000000603e+01 9.262378528218332407e-01
813 6.609139999999999304e+01 2.127924295645876374e+00
814 6.745500000000001251e+01 2.511565901982268034e+00
815 6.946320000000000050e+01 1.855915243754411303e+00
816 6.774219999999999686e+01 2.530861172012402793e+00
817 6.465399999999999636e+01 2.621851239105680964e+00
818 6.650620000000000687e+01 2.128193175442492091e+00
819 6.736359999999999104e+01 1.776836730822503485e+00
820 6.681719999999998549e+01 2.727134135314946750e+00
821 6.726460000000000150e+01 2.360670084531085955e+00
822 6.794160000000000821e+01 2.153514794005372934e+00
823 6.710779999999999745e+01 3.717329379003157630e+00
824 6.806960000000000832e+01 2.625378549466724554e+00
825 6.783520000000000039e+01 1.357816847737573829e+00
826 7.087420000000000186e+01 1.700952471999144899e+00
827 6.827779999999999916e+01 1.776058881906790843e+00
828 6.903579999999999472e+01 2.235835600396415046e+00
829 7.002119999999999322e+01 3.007909857691882571e+00
830 7.107060000000001310e+01 1.944922530076712119e+00
831 6.956080000000000041e+01 2.064703899352155592e+00
832 6.885360000000000014e+01 2.159602418965119952e+00
833 6.972159999999999513e+01 1.335430435477640287e+00
834 6.914880000000000848e+01 1.741892198731023855e+00
835 7.081620000000000914e+01 1.768406794829742390e+00
836 7.034560000000000457e+01 2.537323150093420576e+00
837 6.806559999999998922e+01 2.653810009778393209e+00
838 6.982840000000001623e+01 1.746577398227746158e+00
839 6.921459999999999013e+01 2.602960677382582855e+00
840 6.816240000000000521e+01 2.183308875995331189e+00
841 6.724460000000000548e+01 1.714704466664737970e+00
842 6.808279999999999177e+01 1.562975608254971061e+00
843 6.780940000000001078e+01 1.119697444848383627e+00
844 6.591200000000000614e+01 2.063833152170978735e+00
845 6.737239999999999895e+01 1.762670896111919516e+00
846 6.827139999999999986e+01 2.173362235799638054e+00
847 6.812699999999999534e+01 1.467118182015340055e+00
848 6.797960000000000491e+01 2.396644764665802896e+00
849 6.638379999999999370e+01 2.279321502552897449e+00
850 6.559579999999999700e+01 1.686165102236432567e+00
851 6.665740000000000975e+01 1.742028555449077976e+00
852 6.447480000000000189e+01 1.050914398036299380e+00
853 6.560679999999999268e+01 2.537988406592906365e+00
854 6.554220000000000823e+01 1.271456059799156879e+00
855 6.535160000000000480e+01 1.802448436987866165e+00
856 6.797899999999999920e+01 1.554158138671866363e+00
857 6.860399999999999920e+01 1.928900038882263690e+00
858 6.773619999999999663e+01 1.318177572256484797e+00
859 6.883780000000000143e+01 1.275995749209220431e+00
860 6.824600000000000932e+01 3.046318683263457228e+00
861 6.906440000000000623e+01 2.626693824563495205e+00
862 6.679380000000000450e+01 2.113749472383139150e+00
863 6.930580000000000496e+01 2.517698892242675957e+00
864 6.929900000000000659e+01 3.110488733302211983e+00
865 6.635599999999999454e+01 3.448877649323037087e+00
866 6.562420000000000186e+01 3.016062869371261446e+00
867 6.506300000000001660e+01 3.209411995989295718e+00
868 6.699219999999999686e+01 2.380129532609517984e+00
869 6.608480000000000132e+01 3.001965188339132506e+00
870 6.816859999999999786e+01 2.480347743361804191e+00
871 6.925079999999999814e+01 2.658383860920014996e+00
872 6.574439999999999884e+01 2.701578954611544070e+00
873 6.692999999999999261e+01 2.056623524128808889e+00
874 6.716720000000000823e+01 2.429391584738862075e+00
875 6.649159999999999116e+01 1.945026963309248291e+00
876 6.627100000000000080e+01 2.571252457461149277e+00
877 6.771840000000000259e+01 2.396848056928097659e+00
878 6.645579999999999643e+01 2.917459064322925677e+00
879 6.565439999999999543e+01 2.698081786751469036e+00
880 6.742640000000000100e+01 4.151786859654526651e+00
881 6.480519999999998504e+01 3.380451678696206219e+00
882 6.966839999999999122e+01 3.755322426636626076e+00
883 6.902100000000000080e+01 3.697074854530268517e+00
884 6.815099999999998204e+01 2.797475190238512877e+00
885 6.888019999999998788e+01 2.970473395268840910e+00
886 6.805260000000001241e+01 3.455641006817692595e+00
887 6.769540000000000646e+01 2.842958945887190225e+00
888 6.698920000000001096e+01 2.440995639488116264e+00
889 6.841140000000000043e+01 1.518178134475661967e+00
890 6.818140000000001066e+01 2.361611544687228115e+00
891 6.703300000000000125e+01 2.744879611203375980e+00
892 6.655760000000000787e+01 2.671575753745344173e+00
893 6.872039999999999793e+01 2.532312470450674091e+00
894 6.805319999999998970e+01 2.977464765870453167e+00
895 6.880060000000000286e+01 2.300606799955176918e+00
896 6.992519999999998959e+01 1.700811603911496661e+00
897 6.984940000000000282e+01 2.727650279636301800e+00
898 7.131020000000000891e+01 2.296374314435692732e+00
899 6.966100000000000136e+01 2.272428850371337461e+00
900 7.134580000000001121e+01 2.014327667486102147e+00
901 7.057140000000001123e+01 1.384495246651284095e+00
902 7.220000000000000284e+01 1.551879763383746891e+00
903 7.105060000000000286e+01 1.451635149753546683e+00
904 7.214439999999999031e+01 1.243905256842336771e+00
905 7.049479999999999791e+01 2.233662882352660528e+00
906 7.053040000000001442e+01 9.571098411363246905e-01
907 6.867919999999999447e+01 1.601219795031274762e+00
908 6.836839999999999407e+01 1.171157533383105021e+00
909 6.682160000000000366e+01 1.175648403222663729e+00
910 6.868580000000000041e+01 1.079591604265243365e+00
911 6.731699999999999307e+01 8.965897612620831181e-01
912 6.868600000000000705e+01 1.989563630548164763e+00
913 6.964979999999999905e+01 2.068599591994545683e+00
914 7.133459999999999468e+01 2.211909593089194104e+00
915 6.922780000000000200e+01 1.109613929256478171e+00
916 6.977160000000000650e+01 7.531118695120949669e-01
917 7.104139999999999588e+01 7.745782646059727883e-01
918 7.075919999999999277e+01 1.472595624059775288e+00
919 7.038420000000000698e+01 2.077554916723021616e+00
920 6.982219999999999516e+01 1.598429289020942834e+00
921 7.053079999999999927e+01 2.201177455817680872e+00
922 6.921200000000000330e+01 1.873935409772705674e+00
923 6.806000000000000227e+01 1.948701701133346509e+00
924 7.039259999999998740e+01 1.775754636204001091e+00
925 6.842460000000001230e+01 1.040414824961660267e+00
926 6.824420000000000641e+01 1.846040029901843349e+00
927 7.036819999999998743e+01 1.264592247327177121e+00
928 6.989400000000000546e+01 1.547782956360482354e+00
929 6.910699999999999932e+01 2.084898174971621998e+00
930 6.704100000000001103e+01 2.304901091153371162e+00
931 6.871639999999999304e+01 2.377021272096655036e+00
932 6.851800000000000068e+01 2.142733413189797709e+00
933 6.927859999999999729e+01 1.605121567981691921e+00
934 6.722299999999999898e+01 2.200004636358749988e+00
935 6.710880000000000223e+01 1.812404268368401850e+00
936 6.995059999999999434e+01 2.527597730652565655e+00
937 6.873780000000000712e+01 3.386721865166963052e+00
938 6.859300000000000352e+01 2.342701193067524557e+00
939 7.143139999999999645e+01 2.797182619708622919e+00
940 7.394599999999999795e+01 3.334896831987460786e+00
941 7.242940000000001532e+01 3.669229069981867042e+00
942 7.130319999999998970e+01 3.156257041497095628e+00
943 7.115520000000000778e+01 3.206234494231511523e+00
944 7.168859999999999388e+01 2.492176568383548840e+00
945 7.127380000000000848e+01 2.946135372314040435e+00
946 7.204080000000000439e+01 2.975711187598688134e+00
947 7.051839999999999975e+01 2.603313067612115006e+00
948 6.947900000000001342e+01 2.894361539269067141e+00
949 7.120380000000000109e+01 2.309185491033582061e+00
950 7.073440000000000794e+01 2.485728168565501051e+00
951 7.032099999999999795e+01 3.261879691220998634e+00
952 7.151520000000000721e+01 2.812871122536544366e+00
953 7.200159999999999627e+01 3.331526119963641897e+00
954 7.092119999999999891e+01 2.700555770947898004e+00
955 7.211440000000000339e+01 3.691575973483412820e+00
956 7.389260000000000161e+01 3.403550929250214629e+00
957 7.362859999999999161e+01 3.100046613843088217e+00
958 7.248160000000000025e+01 3.744355630545794789e+00
959 7.276919999999999789e+01 2.817057207796816343e+00
960 7.323799999999999955e+01 3.363184586073145521e+00
961 7.094339999999999691e+01 2.449252467182588155e+00
962 7.303279999999999461e+01 3.367113866800466759e+00
963 7.282040000000000646e+01 2.790912017244542742e+00
964 7.127799999999999159e+01 2.264415332928126912e+00
965 7.097459999999999525e+01 2.210187116060538859e+00
966 6.995640000000000214e+01 2.977504573967938217e+00
967 6.943940000000000623e+01 3.415868130944166747e+00
968 6.926019999999999754e+01 3.637461492854596301e+00
969 6.737819999999999254e+01 3.826368381638129534e+00
970 6.789199999999999591e+01 4.167424422830005248e+00
971 7.043200000000000216e+01 3.449595906769370668e+00
972 6.871500000000000341e+01 3.378859085549438479e+00
973 7.188120000000000687e+01 3.671428794352412428e+00
974 7.075000000000000000e+01 2.961041614027064561e+00
975 6.989259999999998740e+01 2.877145913574769676e+00
976 6.987500000000000000e+01 3.528394445069881868e+00
977 6.978620000000000800e+01 2.394649158436367387e+00
978 6.914779999999998950e+01 2.850150401645497933e+00
979 6.744500000000000739e+01 2.704093104905967770e+00
980 6.784020000000001005e+01 2.573090521532424457e+00
981 6.972479999999998768e+01 2.593589595907571432e+00
982 6.725160000000001048e+01 3.730293281767534719e+00
983 6.654560000000000741e+01 2.996598306079745200e+00
984 6.806039999999998713e+01 1.610452175011726217e+00
985 6.878419999999999845e+01 2.784273454960917604e+00
986 6.957240000000000180e+01 1.817101661437795279e+00
987 6.843280000000000030e+01 3.078158233749527017e+00
988 6.779999999999999716e+01 2.002294503813062843e+00
989 6.674639999999999418e+01 2.272745821247945663e+00
990 6.778959999999999297e+01 1.277087141897529587e+00
991 6.671939999999999316e+01 1.637652041185794660e+00
992 6.642500000000001137e+01 3.349636099638286346e+00
993 6.488719999999999288e+01 2.639908837819973098e+00
994 6.439919999999999334e+01 2.455400552252116508e+00
995 6.315240000000001430e+01 2.900859467123493296e+00
996 6.332119999999999749e+01 2.878690930266742054e+00
997 6.397419999999999618e+01 1.898802936589260471e+00
998 6.570180000000000575e+01 2.504891381277839280e+00
999 6.734879999999999711e+01 2.258144289455392695e+00
1000 6.616700000000000159e+01 1.250267491379343898e+00
1001 6.857800000000000296e+01 2.703792669566214446e+00
1002 6.966920000000000357e+01 2.209796794277700371e+00
1003 6.859559999999999036e+01 2.646611200762212679e+00
1004 6.887160000000000082e+01 2.427946269586704453e+00
1005 7.007479999999999620e+01 2.964867516770353539e+00
1006 6.781339999999998724e+01 3.253658723345151937e+00
1007 6.955319999999998970e+01 2.658816073367993749e+00
1008 6.836400000000000432e+01 2.626989623123775708e+00
1009 6.733100000000000307e+01 2.767209742683051310e+00
1010 6.843779999999999575e+01 2.291136144361569649e+00
1011 6.931520000000000437e+01 3.164348519363819001e+00
1012 6.784659999999999513e+01 2.667758828679982930e+00
1013 6.907399999999999807e+01 2.838705028705869715e+00
1014 6.969960000000000377e+01 2.669444445572897617e+00
1015 7.045860000000000412e+01 1.942964530813673596e+00
1016 6.960440000000001248e+01 2.031697548357038752e+00
1017 6.866219999999999857e+01 3.480831502960175516e+00
1018 6.510479999999999734e+01 3.662747257455802430e+00
1019 6.752900000000001057e+01 2.446540659788837058e+00
1020 6.807500000000000284e+01 2.452275694125764183e+00
1021 6.869919999999999050e+01 2.026043205857170459e+00
1022 6.673820000000000618e+01 2.977575972498434975e+00
1023 6.821399999999999864e+01 2.604760119473576108e+00
1024 6.869880000000000564e+01 2.975710770891551782e+00
1025 7.140860000000000696e+01 3.576984211315446860e+00
1026 6.842959999999999354e+01 2.058392666135398397e+00
1027 6.677020000000000266e+01 1.663766531698483320e+00
1028 6.780379999999999541e+01 1.441614800146003406e+00
1029 6.952079999999999416e+01 2.114037850181496481e+00
1030 6.811799999999999500e+01 2.072907484669781475e+00
1031 6.529059999999999775e+01 2.282937206319963774e+00
1032 6.671859999999999502e+01 1.869079165792610020e+00
1033 6.808580000000000609e+01 2.185989760268788995e+00
1034 6.671959999999999980e+01 2.252417556315879477e+00
1035 6.531579999999999586e+01 1.846348859777046325e+00
1036 6.759880000000001132e+01 1.466589169467714671e+00
1037 6.673120000000000118e+01 1.953568251175269666e+00
1038 6.619679999999999609e+01 1.524411949572687330e+00
1039 6.661140000000000327e+01 1.863192133946470097e+00
1040 6.563620000000000232e+01 1.225366505173043796e+00
1041 6.546639999999999304e+01 2.190021125012267866e+00
1042 6.627039999999999509e+01 1.906850504890198028e+00
1043 6.629720000000000368e+01 1.858647280147581071e+00
1044 6.560939999999999372e+01 2.139389550315696109e+00
1045 6.556280000000000996e+01 1.622978185928571904e+00
1046 6.706880000000001019e+01 2.748635492749084808e+00
1047 6.609220000000000539e+01 2.638571483208289603e+00
1048 6.627840000000000487e+01 2.944537078727315293e+00
1049 6.700500000000000966e+01 2.834604494457734880e+00
1050 6.846759999999999025e+01 2.151857701615047969e+00
1051 6.859380000000000166e+01 2.092301267026333012e+00
1052 6.846179999999999666e+01 2.555385613170740200e+00
1053 6.868179999999998131e+01 1.259636023619521428e+00
1054 6.910760000000000502e+01 2.724775948220329536e+00
1055 6.891420000000000812e+01 1.902393553395300696e+00
1056 6.984919999999999618e+01 2.104090595007734876e+00
1057 6.887199999999998568e+01 2.685561498085643262e+00
1058 6.839579999999999416e+01 2.280814282663101711e+00
1059 6.804339999999999122e+01 2.697809490679430322e+00
1060 6.733240000000000691e+01 1.860156586957130820e+00
1061 6.742940000000001532e+01 2.196031923265233221e+00
1062 6.818319999999999936e+01 1.241356335626479401e+00
1063 6.827020000000000266e+01 2.275217693320795487e+00
1064 7.026120000000000232e+01 1.450250885881474217e+00
1065 6.823480000000000700e+01 1.726631295905410868e+00
1066 7.051799999999998647e+01 1.325960512232547517e+00
1067 6.945499999999999829e+01 1.575958654279991267e+00
1068 6.851460000000000150e+01 2.630481972567005222e+00
1069 6.804959999999999809e+01 1.330445868120909259e+00
1070 6.748539999999999850e+01 2.121627669502827107e+00
1071 6.930940000000001078e+01 1.800947808238760439e+00
1072 6.779460000000000264e+01 1.836981580745980613e+00
1073 6.704080000000000439e+01 1.591105562808450724e+00
1074 6.771420000000000528e+01 2.051486083793891968e+00
1075 6.775360000000000582e+01 1.844428770107428450e+00
1076 6.676759999999998740e+01 2.714842265767939189e+00
1077 6.797480000000000189e+01 3.196423856749914805e+00
1078 6.988280000000000314e+01 2.789658508133208148e+00
1079 6.846500000000000341e+01 3.403808772537022964e+00
1080 6.841060000000000230e+01 2.864054463169302345e+00
1081 6.828440000000000509e+01 2.960940318209739353e+00
1082 6.605359999999998877e+01 3.198383674295502299e+00
1083 6.607779999999999632e+01 3.527303847416607407e+00
1084 6.808780000000000143e+01 2.973230342909880086e+00
1085 6.886580000000000723e+01 3.275119544688407380e+00
1086 6.683580000000000609e+01 3.165365197256076790e+00
1087 6.761400000000000432e+01 3.148497216133435472e+00
1088 6.660580000000000211e+01 2.854749773973192628e+00
1089 6.906319999999999482e+01 2.988274718294822829e+00
1090 6.627000000000001023e+01 3.096288190721268929e+00
1091 6.669519999999999982e+01 4.286962462163625531e+00
1092 6.925500000000000966e+01 3.204108762198937033e+00
1093 6.743399999999999750e+01 3.348608821585466799e+00
1094 6.817780000000000484e+01 3.220978502256728770e+00
1095 6.766839999999999122e+01 2.733552832487419870e+00
1096 6.877599999999999625e+01 2.738160594267617931e+00
1097 6.859860000000000468e+01 3.200818440336783866e+00
1098 6.528019999999999357e+01 2.699155666500173023e+00
1099 6.781719999999998549e+01 2.951574961270678088e+00
1100 6.708780000000000143e+01 2.801601176470340793e+00
1101 6.709380000000001587e+01 2.759343420453495455e+00
1102 6.782380000000000564e+01 2.708691631027790869e+00
1103 6.778159999999999741e+01 2.989338316082673419e+00
1104 6.658320000000000505e+01 2.896109022809742584e+00
1105 6.650860000000000127e+01 3.398794663994870291e+00
1106 6.734299999999998931e+01 4.282404137864617155e+00
1107 6.793099999999999739e+01 3.492041580508455922e+00
1108 6.985080000000000666e+01 3.537077871916308069e+00
1109 7.158639999999999759e+01 4.248803564299012514e+00
1110 6.673920000000001096e+01 4.517562355076020886e+00
1111 6.766400000000000148e+01 3.671912994611937542e+00
1112 6.889560000000000173e+01 4.374603676677464748e+00
1113 6.960220000000001050e+01 3.569878456194272243e+00
1114 6.752880000000000393e+01 3.768301828675616694e+00
1115 6.768219999999999459e+01 3.691018476247443392e+00
1116 6.885760000000000502e+01 4.205931683705763646e+00
1117 6.907899999999999352e+01 4.255097188079257187e+00
1118 6.839200000000001012e+01 4.226057860465234128e+00
1119 6.932500000000000284e+01 2.712447971851256856e+00
1120 7.030240000000000578e+01 3.042668165935943581e+00
1121 7.026179999999999382e+01 3.712193544523237243e+00
1122 6.844759999999999422e+01 3.209763400626283847e+00
1123 6.814419999999999789e+01 3.893228535804184265e+00
1124 6.864759999999999707e+01 2.773326877236074850e+00
1125 6.916599999999999682e+01 3.504536271748373899e+00
1126 6.746420000000000528e+01 3.860014169922177274e+00
1127 7.084999999999999432e+01 1.385509841177608337e+00
1128 6.837359999999999616e+01 3.322457194306648987e+00
1129 6.789180000000000348e+01 2.906627921148490223e+00
1130 6.801640000000000441e+01 2.293653968670948728e+00
1131 7.028659999999999286e+01 2.764552138774019507e+00
1132 7.005140000000000100e+01 2.036596093485401937e+00
1133 6.792839999999999634e+01 2.869373696122553330e+00
1134 7.006320000000000903e+01 1.455591299781638703e+00
1135 6.986339999999999861e+01 1.895909778444111460e+00
1136 6.781620000000000914e+01 2.264945180793566770e+00
1137 6.664300000000000068e+01 1.903187074357115760e+00
1138 6.984540000000001214e+01 1.956567169304442411e+00
1139 7.085240000000000293e+01 1.233295345000538612e+00
1140 7.002719999999999345e+01 1.443000523908429145e+00
1141 7.120519999999999072e+01 1.507526169590432064e+00
1142 6.940519999999999357e+01 6.803037204072889255e-01
1143 6.709799999999999898e+01 1.867403502192282572e+00
1144 6.740180000000000859e+01 2.086781184504020725e+00
1145 6.770660000000000878e+01 4.702773309441999894e-01
1146 6.694039999999999679e+01 2.277099920512931863e+00
1147 6.708939999999999770e+01 3.407055909139149463e+00
1148 6.754319999999999879e+01 2.523178525590290988e+00
1149 6.722780000000000200e+01 1.274069304237410494e+00
1150 6.805559999999999832e+01 2.024434115499935238e+00
1151 6.506419999999999959e+01 1.995366500670992416e+00
1152 6.723460000000000036e+01 1.875767077224675505e+00
1153 6.502400000000000091e+01 2.221278532737395395e+00
1154 6.754879999999999995e+01 2.016034114790719478e+00
1155 6.890219999999999345e+01 1.495820400984023246e+00
1156 6.896700000000001296e+01 1.759523503679333967e+00
1157 6.602180000000001314e+01 2.109625320287940919e+00
1158 6.941959999999998843e+01 1.471618771285552851e+00
1159 6.846080000000000609e+01 1.689920930694687629e+00
1160 6.691240000000000521e+01 3.109146488668555364e+00
1161 6.845380000000000109e+01 2.142093712235764169e+00
1162 7.039380000000001303e+01 1.812433400707456510e+00
1163 6.725379999999999825e+01 2.938763854412258958e+00
1164 6.597760000000000957e+01 1.593057352388796311e+00
1165 6.847780000000000200e+01 1.429867277756925237e+00
1166 7.057099999999999795e+01 1.867017107580966284e+00
1167 6.881260000000000332e+01 2.747380098930615855e+00
1168 6.843880000000001473e+01 2.500414132098922160e+00
1169 6.958639999999999759e+01 2.272679979231568836e+00
1170 6.768039999999999168e+01 2.313635919499867022e+00
1171 6.686199999999999477e+01 1.692537763241931836e+00
1172 6.824980000000000757e+01 2.146877404976818671e+00
1173 6.980740000000000123e+01 3.588548470900176923e+00
1174 6.930460000000000775e+01 2.536128807454384848e+00
1175 6.944759999999999422e+01 2.526867129075053953e+00
1176 6.862259999999999138e+01 2.348164774456852566e+00
1177 6.941339999999999577e+01 2.649817391444171832e+00
1178 7.149880000000000280e+01 2.944574066312477978e+00
1179 6.842560000000000286e+01 1.934002328850718433e+00
1180 6.908259999999999934e+01 1.798298142133277766e+00
1181 7.063280000000000314e+01 2.325128648483778093e+00
1182 6.816900000000001114e+01 2.093716561524027853e+00
1183 6.932259999999999422e+01 2.959068442601487270e+00
1184 6.905280000000000484e+01 3.052738461119786528e+00
1185 6.857220000000000937e+01 2.915501279711603999e+00
1186 6.783240000000000691e+01 2.034798832317336270e+00
1187 6.769219999999998549e+01 1.603850850920994553e+00
1188 6.935179999999999723e+01 1.563137956803557049e+00
1189 6.848580000000001178e+01 1.886996542657139564e+00
1190 7.111799999999999500e+01 2.113961740429565861e+00
1191 6.411199999999999477e+01 1.358293340924558112e+00
1192 6.677219999999999800e+01 1.811254491229767893e+00
1193 6.854680000000000462e+01 1.551508927463842502e+00
1194 6.756620000000000914e+01 1.582977179873417350e+00
1195 6.864480000000000359e+01 2.101043253243492615e+00
1196 6.867940000000000111e+01 2.628161861073247785e+00
1197 6.856399999999999295e+01 2.749577523911626908e+00
1198 6.963120000000000687e+01 2.131238914809880924e+00
1199 6.579400000000001114e+01 1.955345207373880179e+00
1200 6.726040000000000418e+01 2.226170049210077995e+00
1201 6.555979999999999563e+01 2.849198503439169361e+00
1202 6.662359999999999616e+01 2.122516291574696901e+00
1203 6.722400000000000375e+01 9.138909344117611688e-01
1204 7.032860000000000866e+01 2.239393714378961953e+00
1205 6.992459999999999809e+01 1.798994799325445371e+00
1206 7.121979999999999222e+01 3.104474337468422274e+00
1207 6.800279999999999347e+01 2.256212922576235513e+00
1208 7.090899999999999181e+01 2.701092341997955337e+00
1209 7.171479999999999677e+01 1.922716295244828455e+00
1210 7.018059999999999832e+01 2.091115082438074868e+00
1211 6.678600000000000136e+01 1.634344932993032851e+00
1212 6.900379999999999825e+01 2.191981375833289114e+00
1213 6.605080000000000950e+01 1.926151861095070084e+00
1214 6.650059999999999150e+01 2.502261338869302687e+00
1215 6.736659999999999116e+01 2.935347851277595232e+00
1216 6.880519999999999925e+01 9.159038115435479410e-01
1217 6.602519999999999811e+01 2.702216029854015655e+00
1218 6.503479999999998995e+01 2.204073472459571637e+00
1219 6.775359999999999161e+01 2.741585199843331377e+00
1220 6.576800000000000068e+01 3.216099787009102595e+00
1221 6.781499999999999773e+01 2.272695474541188698e+00
1222 6.778159999999999741e+01 1.780536471965681544e+00
1223 6.500340000000001339e+01 2.741433881748746249e+00
1224 6.621620000000000061e+01 2.651198949909266744e+00
1225 6.542900000000000205e+01 2.703848176211081977e+00
1226 6.617739999999999156e+01 1.800783842664076762e+00
1227 6.726779999999999404e+01 1.684609044259230304e+00
1228 6.758480000000000132e+01 2.249697569007888642e+00
1229 6.911520000000000152e+01 2.625393949867333099e+00
1230 6.695799999999999841e+01 2.433316420032545224e+00
1231 6.945259999999998968e+01 2.687508356824215738e+00
1232 6.932160000000000366e+01 2.533712574069915568e+00
1233 6.945860000000000412e+01 2.429695595748569747e+00
1234 6.946699999999999875e+01 1.111339840012944835e+00
1235 6.827060000000000173e+01 2.613938386420000981e+00
1236 6.700880000000000791e+01 1.933725366229651410e+00
1237 6.864339999999999975e+01 1.912016204952248000e+00
1238 6.979399999999999693e+01 1.089449512368515949e+00
1239 6.758099999999998886e+01 1.718960313678009610e+00
1240 6.794399999999998840e+01 1.625102532149893975e+00
1241 6.931459999999999866e+01 2.183104625985663017e+00
1242 6.987399999999999523e+01 1.020700034290192626e+00
1243 6.810040000000000759e+01 1.509083075248011996e+00
1244 6.746860000000000923e+01 1.140552483667455430e+00
1245 6.603740000000000521e+01 1.205568831713892841e+00
1246 6.760840000000000316e+01 2.224380122191349063e+00
1247 6.624039999999999395e+01 2.017047755508034612e+00
1248 6.663680000000000803e+01 2.295824163998628098e+00
1249 6.474200000000000443e+01 2.585568285696589808e+00
1250 6.610660000000000025e+01 2.020447150509014911e+00
1251 6.524460000000000548e+01 2.316427034896631820e+00
1252 6.684340000000000259e+01 1.261495385643561562e+00
1253 6.920839999999999748e+01 1.235100144927528509e+00
1254 6.633119999999999550e+01 6.612798741833914029e-01
1255 6.616420000000000812e+01 1.107138668821571637e+00
1256 6.719360000000000355e+01 2.195796668182188771e+00
1257 6.736060000000000514e+01 1.317179884450108807e+00
1258 7.037099999999999511e+01 1.742380142219255967e+00
1259 6.767239999999999611e+01 1.427331008561083303e+00
1260 6.742600000000001614e+01 2.059038668893811597e+00
1261 6.933400000000000318e+01 3.217406433759962159e+00
1262 6.749819999999999709e+01 2.459762190131395965e+00
1263 6.773339999999998895e+01 2.328250941801591978e+00
1264 6.529639999999999134e+01 2.918346759382783873e+00
1265 6.761579999999999302e+01 1.576558109300131072e+00
1266 6.662879999999999825e+01 1.436684304918794952e+00
1267 6.693580000000000041e+01 1.921502857661158803e+00
1268 6.741400000000000148e+01 1.776776541943302812e+00
1269 6.771959999999999980e+01 1.532400694335524394e+00
1270 6.995900000000000318e+01 2.094575718373531625e+00
1271 6.844239999999999213e+01 7.482744737060041951e-01
1272 6.842820000000000391e+01 1.479974956544873654e+00
1273 6.902639999999999532e+01 6.141534401108555974e-01
1274 6.952600000000001046e+01 1.458257233823990751e+00
1275 6.837999999999999545e+01 1.265854557206318676e+00
1276 6.806640000000000157e+01 2.258175592818237210e+00
1277 6.727799999999999159e+01 2.528483292410689032e+00
1278 6.732819999999999538e+01 3.257645571881631508e+00
1279 6.724920000000000186e+01 1.985730523510174983e+00
1280 6.819839999999999236e+01 1.475370857784577439e+00
1281 6.629080000000000439e+01 1.653874563562787614e+00
1282 6.747860000000000014e+01 2.105616500695224325e+00
1283 6.480100000000000193e+01 2.135784876807586663e+00
1284 6.588800000000000523e+01 2.067055935382493548e+00
1285 6.765340000000000487e+01 2.191309774541243538e+00
1286 6.686379999999999768e+01 2.662315239035378589e+00
1287 6.424519999999999698e+01 2.548288059070244582e+00
1288 6.389459999999998985e+01 2.529049807338715539e+00
1289 6.702479999999999905e+01 1.287024208008535231e+00
1290 6.424100000000001387e+01 1.530614255780993416e+00
1291 6.698240000000001260e+01 2.660015392436668957e+00
1292 6.686159999999999570e+01 2.135487346719711965e+00
1293 6.564400000000000546e+01 2.680109803720734707e+00
1294 6.899379999999999313e+01 2.135483203399173746e+00
1295 6.845860000000001833e+01 2.261881369126153007e+00
1296 6.781359999999999388e+01 1.912152203147018614e+00
1297 6.620779999999999177e+01 2.791698313213660576e+00
1298 6.625399999999999068e+01 2.475424957456800357e+00
1299 6.618640000000000612e+01 1.439736659254045037e+00
1300 6.608200000000000784e+01 2.536658857631431729e+00
1301 6.432419999999999050e+01 2.242827668814526110e+00
1302 6.498479999999999279e+01 2.414019873986127163e+00
1303 6.352259999999999707e+01 1.516848722846151132e+00
1304 6.315959999999999752e+01 1.718476851167917374e+00
1305 6.455559999999999832e+01 1.848626378693109418e+00
1306 6.541920000000001778e+01 1.252180223450283014e+00
1307 6.615479999999999450e+01 1.235110437167462605e+00
1308 6.788620000000000232e+01 7.827092640310323590e-01
1309 6.655159999999999343e+01 1.124063293591601287e+00
1310 6.720659999999999457e+01 1.328583353802086808e+00
1311 6.504919999999999902e+01 1.000887262382733400e+00
1312 6.631960000000000832e+01 2.141157361802256798e+00
1313 6.728459999999998331e+01 9.376486164870072582e-01
1314 6.600820000000000221e+01 1.215356783829341092e+00
1315 6.880600000000001160e+01 1.191860293826419337e+00
1316 6.798699999999999477e+01 8.705614280451434706e-01
1317 6.568640000000000612e+01 2.189915753630719220e+00
1318 6.608439999999998804e+01 2.527640126283802857e+00
1319 6.702339999999999520e+01 2.627907100336691837e+00
1320 6.789619999999999322e+01 2.209706684607709803e+00
1321 6.727799999999999159e+01 2.421433410193227775e+00
1322 6.919460000000000832e+01 2.315343717032095405e+00
1323 6.756640000000000157e+01 2.786545382368641466e+00
1324 6.501279999999999859e+01 3.771989686094064709e+00
1325 6.739639999999999986e+01 2.695617696929593077e+00
1326 6.752579999999998961e+01 3.486993953536483559e+00
1327 6.748460000000000036e+01 2.426339475011687785e+00
1328 6.959759999999998570e+01 1.693430804018870139e+00
1329 6.721580000000001576e+01 2.948741716732748763e+00
1330 6.706280000000000996e+01 2.629265865598227503e+00
1331 6.838559999999999661e+01 1.895012075950969654e+00
1332 6.603059999999999263e+01 2.430260917679417432e+00
1333 6.689399999999999125e+01 1.618688777992854932e+00
1334 6.573900000000000432e+01 1.015027881390458298e+00
1335 6.695080000000000098e+01 2.059148861058861080e+00
1336 6.589600000000000080e+01 1.255445833160476088e+00
1337 6.895579999999999643e+01 1.782043442792570653e+00
1338 7.006299999999998818e+01 2.090679124112544418e+00
1339 6.919700000000000273e+01 1.709129532832430298e+00
1340 6.908159999999999457e+01 1.568134830937697011e+00
1341 7.112860000000000582e+01 1.845838402461061234e+00
1342 7.141139999999998622e+01 1.758600912088924995e+00
1343 7.156820000000000448e+01 2.057988637480779204e+00
1344 7.092479999999999052e+01 1.407673666728195494e+00
1345 7.121079999999999188e+01 1.682769346048352155e+00
1346 7.122319999999999141e+01 1.984355964034678399e+00
1347 6.915099999999999625e+01 1.462247940672169344e+00
1348 7.043840000000000146e+01 1.466593238767997409e+00
1349 7.005879999999999086e+01 1.582773120823068869e+00
1350 6.973800000000001376e+01 2.010618869900508088e+00
1351 7.041100000000000136e+01 1.591267092602622002e+00
1352 7.187059999999999604e+01 1.075298901701289278e+00
1353 7.057679999999999154e+01 1.227163278459717288e+00
1354 6.967760000000001241e+01 1.540775352866212700e+00
1355 6.966839999999999122e+01 6.199433264420216583e-01
1356 7.093859999999999388e+01 7.254156105295777035e-01
1357 6.974060000000000059e+01 1.693287184148040359e+00
1358 6.861339999999998440e+01 1.989172583764416080e+00
1359 6.955699999999998795e+01 1.798991450785689006e+00
1360 6.893780000000000996e+01 2.282347237385232042e+00
1361 6.976460000000000150e+01 2.938682080116867823e+00
1362 6.991979999999999507e+01 1.680090007112714501e+00
1363 7.095920000000000982e+01 2.689579586478154649e+00
1364 7.017799999999999727e+01 1.914800208899090084e+00
1365 6.983240000000000691e+01 9.214434155171989937e-01
1366 6.979279999999999973e+01 1.045573503872396559e+00
1367 7.220300000000000296e+01 1.008532240436565752e+00
1368 6.890579999999999927e+01 3.713019687531988189e-01
1369 6.919140000000000157e+01 1.812700319413000916e+00
1370 6.907620000000000005e+01 1.433458011941751931e+00
1371 6.911519999999998731e+01 1.220330591274348064e+00
1372 6.729720000000000368e+01 1.880733376106247245e+00
1373 6.766720000000000823e+01 1.925115797036635046e+00
1374 7.127579999999998961e+01 2.239474713409375095e+00
1375 7.106260000000000332e+01 1.769564253707674784e+00
1376 7.141700000000000159e+01 2.398451633867149546e+00
1377 7.155679999999999552e+01 1.393482526621700801e+00
1378 7.055780000000000030e+01 1.032294430867473523e+00
1379 7.137139999999999418e+01 1.246369178052796123e+00
1380 7.099659999999998661e+01 2.344708947396243026e+00
1381 7.271999999999999886e+01 1.719623493675287218e+00
1382 7.148579999999999757e+01 1.179281048775057794e+00
1383 7.062159999999998661e+01 2.667403150631714848e+00
1384 6.977779999999999916e+01 1.739887407851439249e+00
1385 7.262059999999999604e+01 8.606523386362238126e-01
1386 6.964459999999999695e+01 1.677060037088714761e+00
1387 6.871739999999999782e+01 1.038167331406647742e+00
1388 6.768659999999999854e+01 1.733291564624948045e+00
1389 6.947700000000000387e+01 2.198753046615285367e+00
1390 6.919660000000000366e+01 1.822103193565063339e+00
1391 7.062179999999999325e+01 2.334662911856870693e+00
1392 7.155720000000000880e+01 2.618114564338237749e+00
1393 7.035040000000000759e+01 2.501117471851332485e+00
1394 7.463920000000000243e+01 1.676395428292500211e+00
1395 7.423240000000001260e+01 1.560711289124287804e+00
1396 7.345700000000000784e+01 2.879263350233875141e+00
1397 7.371079999999999188e+01 2.841972180018657035e+00
1398 7.654120000000000346e+01 2.575124034294269393e+00
1399 7.359620000000001028e+01 2.091741578685092140e+00
1400 7.431039999999998713e+01 2.693325833982958439e+00
1401 7.332640000000000668e+01 2.731496316673334590e+00
1402 7.155940000000001078e+01 2.879842406799372423e+00
1403 7.173199999999999932e+01 3.158627056174880821e+00
1404 7.400759999999999650e+01 3.030131067792283250e+00
1405 7.148199999999999932e+01 3.474007990779527155e+00
1406 7.183059999999998979e+01 3.495653525165215214e+00
1407 7.203640000000000043e+01 3.022729516182352416e+00
1408 7.147739999999998872e+01 3.535878726427137408e+00
1409 7.088039999999999452e+01 3.973396970855040067e+00
1410 7.111939999999999884e+01 4.060600966359535491e+00
1411 7.266920000000000357e+01 2.904583996375386334e+00
1412 7.073720000000000141e+01 2.823934494990986810e+00
1413 7.075160000000001048e+01 3.579575735754168875e+00
1414 7.110640000000000782e+01 2.477894228573932267e+00
1415 7.178940000000000055e+01 3.206225090039686698e+00
1416 7.014840000000000941e+01 2.714001232129418018e+00
1417 7.178260000000000218e+01 2.835102080701857208e+00
1418 6.974420000000000641e+01 2.663358667547425451e+00
1419 7.145140000000000668e+01 1.898678900709648953e+00
1420 7.008500000000000796e+01 2.248987132021878388e+00
1421 7.104080000000000439e+01 2.289370523091446508e+00
1422 7.154959999999999809e+01 3.497402036941136050e+00
1423 7.090540000000000020e+01 3.459682743836492325e+00
1424 7.052880000000000393e+01 2.809138435890975227e+00
1425 6.943519999999999470e+01 2.909663848625817284e+00
1426 7.022140000000000271e+01 3.219976616064159192e+00
1427 7.176699999999999591e+01 3.347853831934720858e+00
1428 7.312560000000000571e+01 2.776242735785182880e+00
1429 7.126600000000000534e+01 2.796798955949462151e+00
1430 6.928220000000000312e+01 3.331714818528140665e+00
1431 6.948379999999998802e+01 2.797966638828989883e+00
1432 6.954219999999999402e+01 2.611813628879364746e+00
1433 6.964400000000000546e+01 2.158935089343817726e+00
1434 6.905780000000000030e+01 2.844566109620235483e+00
1435 6.860299999999999443e+01 2.261389095224437540e+00
1436 7.127799999999999159e+01 1.899968673425959542e+00
1437 7.016099999999998715e+01 2.047044699072299689e+00
1438 7.016860000000001207e+01 2.397581925190461760e+00
1439 7.075019999999999243e+01 2.191837355279812272e+00
1440 6.970120000000000005e+01 2.283642938815085621e+00
1441 6.988980000000000814e+01 1.631609227725806521e+00
1442 6.865619999999999834e+01 1.003267637273324242e+00
1443 6.985919999999998709e+01 2.393230944142248795e+00
1444 6.835060000000000002e+01 1.754492692489769690e+00
1445 6.828799999999999670e+01 3.214383486766941633e+00
1446 7.055440000000000111e+01 2.325494400767285530e+00
1447 7.018620000000001369e+01 3.601065557859229216e+00
1448 6.755879999999999086e+01 2.192949765042508936e+00
1449 6.772979999999999734e+01 1.946920592114634641e+00
1450 6.992300000000000182e+01 1.967120372524263638e+00
1451 6.776639999999999020e+01 2.605968942255450838e+00
1452 6.978079999999999927e+01 3.928843050059393605e+00
1453 6.715799999999998704e+01 3.344664898012953635e+00
1454 6.759539999999999793e+01 3.875204052433883550e+00
1455 6.872060000000000457e+01 2.660639210415420397e+00
1456 6.771900000000000830e+01 2.599410640895355229e+00
1457 6.818119999999998981e+01 2.138574317623775922e+00
1458 6.707040000000000646e+01 2.481102055135983697e+00
1459 6.845060000000000855e+01 2.307577926744836638e+00
1460 7.180519999999998504e+01 2.238651958657263741e+00
1461 7.243699999999999761e+01 2.418669386253523346e+00
1462 7.165520000000000778e+01 1.454796381628713942e+00
1463 6.942359999999999332e+01 2.295920078748385329e+00
1464 6.925620000000000687e+01 1.688295884020334148e+00
1465 7.046419999999999106e+01 2.997986329521866278e+00
1466 6.862719999999998777e+01 2.550746814562355524e+00
1467 6.967660000000000764e+01 2.569476422931332937e+00
1468 6.965560000000000684e+01 2.990848717003251611e+00
1469 6.936519999999998731e+01 2.570892240448830357e+00
1470 6.988880000000000337e+01 2.514728651763446621e+00
1471 6.787160000000000082e+01 2.083841694563194125e+00
1472 6.835159999999999059e+01 2.100765053022350948e+00
1473 6.831419999999999959e+01 2.402938224757350749e+00
1474 6.943620000000001369e+01 3.532230257500210246e+00
1475 6.994480000000000075e+01 2.053897512535618031e+00
1476 6.875700000000000500e+01 3.003975179657781158e+00
1477 7.016379999999999484e+01 2.902910668966581120e+00
1478 6.852580000000000382e+01 2.748748899408602675e+00
1479 6.986519999999998731e+01 2.934105088779200621e+00
1480 7.054359999999999786e+01 3.082535016508327619e+00
1481 6.808060000000000400e+01 3.541728985679168495e+00
1482 7.089979999999999905e+01 2.838529780009362735e+00
1483 6.956900000000000261e+01 1.989947295784487480e+00
1484 6.858840000000000714e+01 1.547594174194255379e+00
1485 7.169979999999999620e+01 2.010912875288235480e+00
1486 6.888799999999999102e+01 1.026659709933141151e+00
1487 7.088020000000000209e+01 1.416171385108455638e+00
1488 7.102799999999999159e+01 1.728162746965689056e+00
1489 6.984259999999999025e+01 1.592221004760332459e+00
1490 7.100300000000000011e+01 2.101691356978945713e+00
1491 6.871120000000000516e+01 2.286809942255805694e+00
1492 7.255459999999999354e+01 2.064052704753443379e+00
1493 6.931360000000000809e+01 1.416147749353859009e+00
1494 6.993359999999999843e+01 9.849897705052587105e-01
1495 7.260540000000000305e+01 6.226847420645534870e-01
1496 7.023400000000000887e+01 1.627532414423750406e+00
1497 6.933140000000000214e+01 2.103284148183502289e+00
1498 7.154659999999999798e+01 2.285401051894393465e+00
1499 6.802880000000000393e+01 1.318693274419795669e+00
1500 6.736459999999999582e+01 1.976712029608764132e+00
1501 6.863559999999999661e+01 1.522912357294405217e+00
1502 6.939780000000000371e+01 2.415037149196675337e+00
1503 6.898839999999999861e+01 2.017384576128211204e+00
1504 6.820539999999999736e+01 1.031260068072064051e+00
1505 6.926439999999999486e+01 1.955270612472861824e+00
1506 6.828839999999999577e+01 1.411003858251280718e+00
1507 6.852500000000000568e+01 2.311205694004755173e+00
1508 6.719140000000001578e+01 2.027494189387481605e+00
1509 6.953899999999998727e+01 1.812688279876051967e+00
1510 6.946720000000000539e+01 1.832118301857169840e+00
1511 7.033559999999999945e+01 2.260281019696444904e+00
1512 6.891699999999998738e+01 1.461824257563131502e+00
1513 7.137980000000000302e+01 1.221273807137448930e+00
1514 6.973359999999999559e+01 1.492251040542442064e+00
1515 7.111759999999999593e+01 1.645220024191293096e+00
1516 6.984260000000000446e+01 1.933968285158781830e+00
1517 7.108680000000001087e+01 1.796546918953134453e+00
1518 6.990760000000000218e+01 1.532503666553526989e+00
1519 7.135460000000000491e+01 2.566563626329960712e+00
1520 6.869780000000000086e+01 1.675031352542393881e+00
1521 6.978479999999998995e+01 2.014844716597287366e+00
1522 7.004899999999999238e+01 2.389050505954195103e+00
1523 6.830240000000000578e+01 1.554243497010684205e+00
1524 6.904080000000001860e+01 3.247629700566245781e+00
1525 7.121439999999999770e+01 3.201746006166010350e+00
1526 7.176939999999999031e+01 2.266173243156841099e+00
1527 6.770799999999999841e+01 1.802492785006364784e+00
1528 6.748099999999999454e+01 2.579210375289305635e+00
1529 6.806099999999999284e+01 2.330977048364055282e+00
1530 6.668399999999999750e+01 8.727021485019953451e-01
1531 6.617040000000000077e+01 1.548556685433244429e+00
1532 6.657899999999999352e+01 1.574479266297272417e+00
1533 6.899899999999999523e+01 2.115070816781320140e+00
1534 6.873679999999998813e+01 2.157297001342188381e+00
1535 6.739860000000001605e+01 2.723933502859422262e+00
1536 6.887420000000000186e+01 2.201915700475384430e+00
1537 6.786520000000000152e+01 2.412649736700293701e+00
1538 7.011159999999999570e+01 1.612176035053244361e+00
1539 7.176140000000000896e+01 1.668936010756552735e+00
1540 7.064640000000001407e+01 1.416701679253610457e+00
1541 6.975079999999999814e+01 1.901174171926391487e+00
1542 6.850399999999999068e+01 2.999546525726845214e+00
1543 6.851120000000000232e+01 1.622373012596054931e+00
1544 6.608619999999999095e+01 2.932853632897489682e+00
1545 6.816679999999999495e+01 2.084990482472281581e+00
1546 6.672159999999999513e+01 1.705833675362284030e+00
1547 6.677160000000000650e+01 2.591737156426167310e+00
1548 7.039220000000000255e+01 2.721148998493098770e+00
1549 7.278619999999997958e+01 2.718070159506556394e+00
1550 6.885020000000000095e+01 2.094711539090762464e+00
1551 6.890639999999999077e+01 1.926532835951674238e+00
1552 7.145039999999998770e+01 1.602259719271504457e+00
1553 7.246739999999999782e+01 2.154428603597715153e+00
1554 7.007519999999999527e+01 1.735155587260115873e+00
1555 7.103419999999998424e+01 1.684227737569951699e+00
1556 7.122380000000001132e+01 2.281433153086014798e+00
1557 7.228520000000000323e+01 1.670598297616754602e+00
1558 7.414660000000000650e+01 1.296450279802507044e+00
1559 7.286320000000000618e+01 2.265469883269252360e+00
1560 7.264539999999999509e+01 1.877870551449165593e+00
1561 7.189740000000001885e+01 3.272425725360317283e+00
1562 7.308399999999998897e+01 1.643352159459438244e+00
1563 7.471920000000000073e+01 1.676642869546165482e+00
1564 7.323019999999999641e+01 1.353529413053149666e+00
1565 7.298400000000000887e+01 1.574180574140082056e+00
1566 7.216100000000000136e+01 1.485132425071919116e+00
1567 7.346639999999999304e+01 2.064597967644064891e+00
1568 7.280700000000000216e+01 1.777935679376507094e+00
1569 7.147560000000001423e+01 2.398873545645956007e+00
1570 7.174699999999999989e+01 1.555389751798563758e+00
1571 7.150600000000000023e+01 2.414549017932749564e+00
1572 7.151140000000000896e+01 2.996986387690140141e+00
1573 7.243679999999999097e+01 2.631220407339529554e+00
1574 7.112300000000000466e+01 2.661061397262376449e+00
1575 7.127179999999999893e+01 2.919183247416988980e+00
1576 6.918199999999998795e+01 1.813532420443594528e+00
1577 6.900579999999999359e+01 2.052788257955505902e+00
1578 6.942900000000000205e+01 1.685437296371478100e+00
1579 7.259079999999998734e+01 2.022866904173381997e+00
1580 6.807239999999998759e+01 2.199361372762556055e+00
1581 6.796479999999999677e+01 2.453788864592877150e+00
1582 6.866119999999999379e+01 1.966733767442863767e+00
1583 7.125880000000000791e+01 1.011975470058440685e+00
1584 6.717900000000000205e+01 1.219706456488609980e+00
1585 6.989919999999999334e+01 1.628038535170466261e+00
1586 7.031659999999999400e+01 1.062166600868244659e+00
1587 6.893059999999999832e+01 1.335231114077260584e+00
1588 7.100780000000000314e+01 6.809663369066044636e-01
1589 7.058920000000000528e+01 7.419338730641706903e-01
1590 7.072220000000000084e+01 7.654921763153429426e-01
1591 7.278220000000000312e+01 1.882580067885559982e+00
1592 7.180639999999999645e+01 1.701092792295588074e+00
1593 7.062960000000001060e+01 1.190957785985717443e+00
1594 7.045560000000000400e+01 1.231921380608356875e+00
1595 7.333880000000000621e+01 1.491991029463649365e+00
1596 7.134120000000000061e+01 1.447790658900657501e+00
1597 7.235200000000000387e+01 9.417079377386606831e-01
1598 7.274639999999999418e+01 1.605939092244783373e+00
1599 7.208959999999999013e+01 6.670084017461841430e-01
1600 7.453539999999999566e+01 1.272579006584658945e+00
1601 7.230679999999999552e+01 1.180577939824389411e+00
1602 7.211759999999999593e+01 1.564375417858511863e+00
1603 7.222259999999999991e+01 2.492122398278221684e+00
1604 7.356600000000000250e+01 3.098498642891424737e+00
1605 7.275740000000000407e+01 1.441360290836401381e+00
1606 7.378920000000000812e+01 2.664857570678027532e+00
1607 7.041420000000000812e+01 2.214863777300986936e+00
1608 7.207819999999999538e+01 2.877121275163770253e+00
1609 7.109859999999999047e+01 3.302673857346499542e+00
1610 7.174099999999999966e+01 2.704009186374927598e+00
1611 7.239039999999999964e+01 2.404148740822828589e+00
1612 7.185819999999998231e+01 3.271241322800872986e+00
1613 7.179820000000000846e+01 2.015359886471892015e+00
1614 7.013640000000000896e+01 1.736231081394409292e+00
1615 7.279860000000000753e+01 1.429098977677894844e+00
1616 7.156900000000000261e+01 2.540385435322757512e+00
1617 7.350840000000000884e+01 2.488470994004149173e+00
1618 7.450439999999998975e+01 1.798973031482128393e+00
1619 7.337680000000000291e+01 2.795786707172061458e+00
1620 7.177819999999999823e+01 2.473442562907011144e+00
1621 7.321360000000001378e+01 3.479871510271607349e+00
1622 7.435479999999999734e+01 1.797008812443610770e+00
1623 7.256399999999999295e+01 1.878367035485875913e+00
1624 7.379619999999999891e+01 1.935548674665660496e+00
1625 7.488039999999998031e+01 2.476496341204645901e+00
1626 7.520780000000000598e+01 2.048176660349396272e+00
1627 7.211039999999999850e+01 1.089979838345645602e+00
1628 7.537460000000001514e+01 1.244793656796177705e+00
1629 7.452299999999999613e+01 8.530570438136011457e-01
1630 7.514180000000000348e+01 1.508290168369468054e+00
1631 7.439700000000000557e+01 1.248930230237062400e+00
1632 7.448979999999998824e+01 1.454470828858386744e+00
1633 7.172100000000000364e+01 1.333946115853259284e+00
1634 7.384720000000000084e+01 1.236877177410916850e+00
1635 7.114680000000001314e+01 1.299123378282447838e+00
1636 7.318179999999999552e+01 1.446209567109829397e+00
1637 7.212280000000001223e+01 2.029050485325587960e+00
1638 7.189480000000000359e+01 1.951114089949635977e+00
1639 7.112500000000000000e+01 1.207369669985129290e+00
1640 7.198879999999999768e+01 1.539049717195646316e+00
1641 7.105359999999998877e+01 1.880132220882352101e+00
1642 6.925860000000000127e+01 1.763769839860065192e+00
1643 7.078940000000000055e+01 2.067441715744363417e+00
1644 7.281199999999999761e+01 1.470158821352305800e+00
1645 7.137199999999999989e+01 1.031439111145199261e+00
1646 7.214700000000000557e+01 1.023092175710479168e+00
1647 7.126420000000000243e+01 1.795880962647579571e+00
1648 7.113679999999999382e+01 1.214395138330189416e+00
1649 7.310239999999998872e+01 1.155610751074944265e+00
1650 7.100140000000001805e+01 9.761119443998196310e-01
1651 7.153560000000000230e+01 1.582452542100394766e+00
1652 7.147760000000000957e+01 7.517311008598748234e-01
1653 7.171759999999999025e+01 1.000244874018358043e+00
1654 7.291440000000000055e+01 1.184434771526065244e+00
1655 7.130540000000000589e+01 2.656023743869772691e+00
1656 7.283480000000000132e+01 1.480514570005983854e+00
1657 7.052439999999998577e+01 1.321073278815371621e+00
1658 7.363920000000000243e+01 1.334941119300773416e+00
1659 7.336819999999998743e+01 2.274671570139302990e+00
1660 7.091700000000000159e+01 1.599847867767433707e+00
1661 7.317459999999998388e+01 2.084797824250592235e+00
1662 7.158599999999999852e+01 2.334884048512903210e+00
1663 7.322060000000000457e+01 1.955484954685153598e+00
1664 7.370619999999999550e+01 1.716857487387931425e+00
1665 7.257860000000000866e+01 2.485189306270248366e+00
1666 6.899219999999999686e+01 2.222102471084535402e+00
1667 7.052599999999999625e+01 1.855041541313831921e+00
1668 7.188960000000000150e+01 2.014332993325582688e+00
1669 7.421739999999999782e+01 2.232214928719901348e+00
1670 7.136420000000001096e+01 1.994337271376132259e+00
1671 7.240720000000000312e+01 1.586813294625427417e+00
1672 7.259400000000000830e+01 1.798192158808396002e+00
1673 7.167839999999999634e+01 1.994235624995199796e+00
1674 7.225499999999999545e+01 1.910435908372746017e+00
1675 7.155500000000000682e+01 1.212237435488608739e+00
1676 7.182300000000000750e+01 1.839343970006698026e+00
1677 7.228279999999999461e+01 3.087165060698893626e+00
1678 7.533599999999999852e+01 1.793340324645605000e+00
1679 7.533419999999999561e+01 1.601383137166117576e+00
1680 7.423340000000000316e+01 7.362152185332764276e-01
1681 7.470140000000000668e+01 1.264290555212684852e+00
1682 7.561299999999999955e+01 1.320609525938686968e+00
1683 7.453020000000000778e+01 1.063231015348969688e+00
1684 7.189660000000000650e+01 1.237529299855158804e+00
1685 7.160559999999999548e+01 1.361364157013104981e+00
1686 7.222319999999999141e+01 1.156313915855032626e+00
1687 7.231539999999999679e+01 1.081929890519713888e+00
1688 7.406300000000000239e+01 1.024237902052057336e+00
1689 7.437579999999999814e+01 7.804988866103518275e-01
1690 7.067480000000000473e+01 2.072677580329367331e+00
1691 7.213340000000000884e+01 1.823987315745370763e+00
1692 7.080699999999998795e+01 9.753291136841965026e-01
1693 7.054220000000000823e+01 1.565244808967593659e+00
1694 7.205420000000000869e+01 1.081738319557923322e+00
1695 7.056000000000001648e+01 1.386522700859962320e+00
1696 7.056619999999999493e+01 1.551632080101466471e+00
1697 7.193179999999999552e+01 2.646378739334186658e+00
1698 7.096680000000000632e+01 2.032259341717981282e+00
1699 7.216620000000000346e+01 2.351539961812259882e+00
1700 7.245480000000000587e+01 2.483638176546654641e+00
1701 7.183459999999999468e+01 1.490138157353201986e+00
1702 7.128319999999999368e+01 2.855019473138492803e+00
1703 7.458599999999999852e+01 3.026223455067389434e+00
1704 7.469800000000000750e+01 2.958685005200789586e+00
1705 7.431799999999999784e+01 3.166878703076579704e+00
1706 7.457720000000000482e+01 2.613774273344962928e+00
1707 7.657399999999999807e+01 3.091564510082232875e+00
1708 7.430680000000000973e+01 2.224629935966879302e+00
1709 7.623740000000000805e+01 3.095362913779255543e+00
1710 7.624980000000000757e+01 2.813408984132951485e+00
1711 7.515559999999999263e+01 1.337749830125198436e+00
1712 7.309980000000000189e+01 1.822393138705256321e+00
1713 7.446999999999998465e+01 2.053349108164513215e+00
1714 7.376539999999999964e+01 2.513691796541493328e+00
1715 7.213579999999998904e+01 3.693409605229291959e+00
1716 7.500100000000000477e+01 2.715764216569619638e+00
1717 7.296380000000000621e+01 3.292079736579903937e+00
1718 7.223879999999999768e+01 2.864833836717236348e+00
1719 7.188460000000000605e+01 3.747663683950308577e+00
1720 7.243619999999999948e+01 3.851614907022766765e+00
1721 7.348519999999999186e+01 3.014816682984224006e+00
1722 7.333679999999999666e+01 3.656595951428048608e+00
1723 7.368460000000000321e+01 3.216723980698373619e+00
1724 7.295000000000000284e+01 5.067182617589383931e+00
1725 7.569719999999999516e+01 2.545157290227854752e+00
1726 7.362300000000000466e+01 3.585739510895904480e+00
1727 7.123619999999999663e+01 2.570684257547005469e+00
1728 7.091979999999999507e+01 3.948840542741628656e+00
1729 7.180719999999999459e+01 3.539119318700628014e+00
1730 7.319400000000000261e+01 3.986539421603654265e+00
1731 7.066499999999999204e+01 4.653254241925751877e+00
1732 7.182559999999999434e+01 3.511510314380407838e+00
1733 7.240360000000001151e+01 3.251993254605550998e+00
1734 7.054559999999999320e+01 4.030013574170687285e+00
1735 7.296099999999999852e+01 2.973928297723400949e+00
1736 7.238779999999999859e+01 3.180783619173112253e+00
1737 7.467220000000000368e+01 3.418685798958426059e+00
1738 7.444140000000000157e+01 3.211091124213077297e+00
1739 7.214500000000001023e+01 3.130566939070302368e+00
1740 6.975379999999999825e+01 3.864853915997342515e+00
1741 6.928100000000000591e+01 3.491339834504798567e+00
1742 7.187739999999999441e+01 2.469633569580719445e+00
1743 7.116580000000000439e+01 3.024576709557884158e+00
1744 7.273139999999999361e+01 3.498489555222366487e+00
1745 7.279980000000000473e+01 2.942553794240642340e+00
1746 7.323100000000000875e+01 1.998347577374866679e+00
1747 7.285900000000000887e+01 3.147824353422536081e+00
1748 7.295799999999999841e+01 3.758275423648457014e+00
1749 7.166659999999998831e+01 2.979406472437085451e+00
1750 7.374819999999999709e+01 3.097095457360007131e+00
1751 7.196900000000000830e+01 2.645380653138598159e+00
1752 7.101739999999999498e+01 2.672366675439580508e+00
1753 7.035839999999998895e+01 2.583167382884818508e+00
1754 7.085079999999999245e+01 2.907214837606606039e+00
1755 6.788939999999999486e+01 2.721688102630423600e+00
1756 6.943160000000000309e+01 4.017481445881237789e+00
1757 6.803780000000000427e+01 3.555660314484497153e+00
1758 6.690940000000000509e+01 3.435287057583397363e+00
1759 6.594519999999999982e+01 2.939097567621735241e+00
1760 6.878700000000000614e+01 2.927951543314880833e+00
1761 6.923319999999999652e+01 3.336078553031987859e+00
1762 6.514639999999999986e+01 2.557017694111638040e+00
1763 6.722380000000001132e+01 3.768026830053098575e+00
1764 6.729720000000000368e+01 3.632366428652262780e+00
1765 6.950900000000000034e+01 4.097228165479682715e+00
1766 6.771119999999999095e+01 3.374051266948976391e+00
1767 6.740900000000000603e+01 4.179907109015701394e+00
1768 6.854659999999999798e+01 2.602905478114792892e+00
1769 6.952899999999999636e+01 3.037269984706660875e+00
1770 6.863200000000000500e+01 1.873501342406777903e+00
1771 6.737600000000000477e+01 2.785629795934844832e+00
1772 6.824960000000000093e+01 2.359574209047046178e+00
1773 6.958159999999999457e+01 2.775948351104537526e+00
1774 7.259240000000001203e+01 2.902644058095997348e+00
1775 7.265080000000000382e+01 1.813961375553513999e+00
1776 6.907240000000000180e+01 1.512054565152990415e+00
1777 6.947379999999999711e+01 2.083893056756991324e+00
1778 6.905839999999999179e+01 1.760271401801438040e+00
1779 6.850780000000000314e+01 2.586899633151622080e+00
1780 6.860920000000000130e+01 2.505667598066431800e+00
1781 6.966119999999999379e+01 2.164370530200409704e+00
1782 6.727799999999999159e+01 3.539350414977302961e+00
1783 6.689520000000000266e+01 1.608617801716740736e+00
1784 6.653739999999999100e+01 1.235801168473310563e+00
1785 6.863960000000000150e+01 1.701011642523354794e+00
1786 6.851340000000000430e+01 2.485414132091471107e+00
1787 7.012819999999999254e+01 2.726286608557507929e+00
1788 6.856499999999999773e+01 2.179879611354718527e+00
1789 7.026160000000000139e+01 2.571184078979956045e+00
1790 6.863779999999999859e+01 1.442968562374107311e+00
1791 6.921899999999997988e+01 1.147970034452118648e+00
1792 6.768699999999999761e+01 2.011363975017947947e+00
1793 6.889279999999999404e+01 1.377901053051341584e+00
1794 6.930060000000000286e+01 1.959383772516247513e+00
1795 6.803559999999998809e+01 1.293501220718404010e+00
1796 6.642180000000000462e+01 1.348167597889816882e+00
1797 6.666240000000000521e+01 2.223659984799833289e+00
1798 6.465380000000000393e+01 1.725026733705886883e+00
1799 6.475699999999999079e+01 2.679072854552485339e+00
1800 6.415720000000000312e+01 2.082286750666199282e+00
1801 6.610940000000000794e+01 2.090365491487075289e+00
1802 6.549879999999998859e+01 2.798674063194926287e+00
1803 6.336580000000000013e+01 2.469919017295911789e+00
1804 6.592019999999999413e+01 2.486321095916615320e+00
1805 6.383419999999999561e+01 1.433480865585585518e+00
1806 6.462219999999999231e+01 9.278448749656378336e-01
1807 6.500480000000000302e+01 2.549358168637744892e+00
1808 6.493379999999999086e+01 2.223863150465872351e+00
1809 6.600399999999999068e+01 1.705753956466171450e+00
1810 6.400079999999999814e+01 1.557038763807759851e+00
1811 6.546320000000000050e+01 2.269858381485504673e+00
1812 6.508719999999999573e+01 2.189322843255421258e+00
1813 6.434619999999999607e+01 1.795708738075304067e+00
1814 6.345960000000000178e+01 2.554356069149327002e+00
1815 6.442400000000000659e+01 2.079205732966316500e+00
1816 6.862780000000000769e+01 2.929212787081198144e+00
1817 6.726420000000000243e+01 1.548843114069337279e+00
1818 6.512620000000001141e+01 1.743803599032872631e+00
1819 6.618040000000000589e+01 2.501193596665401309e+00
1820 6.565800000000000125e+01 1.771624632928769261e+00
1821 6.926179999999999382e+01 1.971317070387208270e+00
1822 6.806000000000000227e+01 2.432564852167356850e+00
1823 6.869280000000000541e+01 1.458207156751055056e+00
1824 7.037139999999999418e+01 1.886466635803559111e+00
1825 6.868340000000000600e+01 2.170689671049272906e+00
1826 7.068259999999999366e+01 1.465830920672640758e+00
1827 7.075440000000000396e+01 2.476468430648773644e+00
1828 6.987879999999999825e+01 2.408431977864437190e+00
1829 6.798900000000000432e+01 2.704837059787521092e+00
1830 6.845919999999999561e+01 1.747151885784403724e+00
1831 6.785599999999999454e+01 1.688818190333109648e+00
1832 6.988460000000000605e+01 1.557282751461659842e+00
1833 6.883580000000000609e+01 2.779617058517234174e+00
1834 6.951160000000000139e+01 3.416681426179503323e+00
1835 6.911339999999998440e+01 2.555803804676721303e+00
1836 6.609300000000000352e+01 2.130424258217127775e+00
1837 6.697060000000000457e+01 2.291029228971118048e+00
1838 6.493039999999999168e+01 2.814924263279563910e+00
1839 6.746479999999999677e+01 2.442322294866097643e+00
1840 6.806059999999999377e+01 2.297927076301596649e+00
1841 6.818000000000000682e+01 2.679716716371340457e+00
1842 6.953659999999999286e+01 2.461692029478910193e+00
1843 6.964000000000000057e+01 2.092742889129000083e+00
1844 6.918659999999999854e+01 1.271524647028125177e+00
1845 6.915380000000000393e+01 7.223572191097705764e-01
1846 6.741360000000000241e+01 1.917222712154225350e+00
1847 6.827419999999999334e+01 1.029680393131770400e+00
1848 6.946359999999999957e+01 7.366279169295708584e-01
1849 6.908400000000000318e+01 1.136053801542867614e+00
1850 6.753839999999999577e+01 2.102353378478508894e+00
1851 6.702500000000000568e+01 1.151990138846682665e+00
1852 6.423260000000000502e+01 2.362557675063194029e+00
1853 6.741760000000000730e+01 2.016869546599382890e+00
1854 6.797820000000000107e+01 2.333716407792514769e+00
1855 6.895840000000001169e+01 1.614878115524511104e+00
1856 6.970159999999999911e+01 1.355324156060092378e+00
1857 6.669640000000001123e+01 1.707362963168639336e+00
1858 6.851899999999999125e+01 2.392863105152485126e+00
1859 6.596459999999999013e+01 1.296297638661737750e+00
1860 6.907179999999999609e+01 1.739789950540007180e+00
1861 6.862059999999999604e+01 1.146440634311258089e+00
1862 6.742760000000001241e+01 1.556903043866252112e+00
1863 6.528699999999999193e+01 8.910785823932708682e-01
1864 6.757779999999999632e+01 9.279703615956719220e-01
1865 6.752119999999999322e+01 1.463656364041779012e+00
1866 6.607120000000000459e+01 7.564508919949802790e-01
1867 6.414679999999999893e+01 6.031061863386915078e-01
1868 6.367680000000000007e+01 6.702725654537864397e-01
1869 6.428679999999999950e+01 1.832920148833549590e+00
1870 6.275399999999999778e+01 1.805711892855557110e+00
1871 6.557680000000000575e+01 2.657162703336022780e+00
1872 6.241639999999999588e+01 2.818497622493230548e+00
1873 6.381039999999999424e+01 1.522121535226407474e+00
1874 6.311900000000000688e+01 2.528056012037708022e+00
1875 6.383020000000000493e+01 1.069656819732384800e+00
1876 6.608780000000000143e+01 1.337998965619930258e+00
1877 6.406299999999998818e+01 2.143338610672611555e+00
1878 6.558679999999999666e+01 2.265752420720320792e+00
1879 6.458799999999999386e+01 1.840598533086453381e+00
1880 6.850820000000000221e+01 9.298147944617785043e-01
1881 6.598260000000000502e+01 1.824126631569201296e+00
1882 6.763239999999998986e+01 1.457130319497883297e+00
1883 6.529559999999999320e+01 1.555454804229297272e+00
1884 6.655960000000000321e+01 1.947961777859103183e+00
1885 6.491339999999999577e+01 6.625978931448546216e-01
1886 6.700440000000000396e+01 2.277128957261754127e+00
1887 6.719219999999998549e+01 1.470367937626497534e+00
1888 6.790180000000000859e+01 1.656463374783759601e+00
1889 6.755519999999999925e+01 8.272399603500789622e-01
1890 6.894459999999999411e+01 1.988364043126911174e+00
1891 6.909759999999998570e+01 9.891445435324404123e-01
1892 6.703180000000000405e+01 1.877144946987311824e+00
1893 6.839960000000000662e+01 2.310095835241472884e+00
1894 7.037319999999999709e+01 2.070991943972742444e+00
1895 6.790459999999998786e+01 3.248599139321439733e+00
1896 7.014180000000001769e+01 2.867121516782991097e+00
1897 7.031859999999998934e+01 1.850859618663718065e+00
1898 6.909319999999999595e+01 1.797619701716689722e+00
1899 6.863880000000000337e+01 1.406751730761330199e+00
1900 6.686799999999999500e+01 1.298250730791244534e+00
1901 6.743019999999998504e+01 6.655658284497494304e-01
1902 6.898179999999999268e+01 1.552596957358863605e+00
1903 6.634260000000000446e+01 1.357625356274698492e+00
1904 6.924199999999999022e+01 9.478526045752049267e-01
1905 6.892480000000001894e+01 2.476838345956392295e+00
1906 6.936359999999999104e+01 2.784420666494199725e+00
1907 6.933580000000000609e+01 2.106695182507426711e+00
1908 7.052219999999999800e+01 1.570653148215735762e+00
1909 7.120540000000001157e+01 1.090385568503178915e+00
1910 6.927719999999999345e+01 9.917225983106361387e-01
1911 7.068160000000000309e+01 7.727699062463551094e-01
1912 7.155300000000001148e+01 7.991547034210599865e-01
1913 7.076919999999999789e+01 1.310137623305278165e+00
1914 6.915900000000000603e+01 2.332132672040764465e+00
1915 6.829200000000000159e+01 3.147775773462906823e+00
1916 6.838779999999999859e+01 1.847441006365290406e+00
1917 6.883920000000000528e+01 3.047345564913832572e+00
1918 6.960320000000000107e+01 2.324982570257247527e+00
1919 6.842279999999998097e+01 2.005297093200905323e+00
1920 6.620239999999999725e+01 3.228937615996940291e+00
1921 6.672459999999999525e+01 2.672519165132403174e+00
1922 6.659139999999999304e+01 3.273349582308617833e+00
1923 6.913400000000000034e+01 2.757131277251774648e+00
1924 6.957020000000001403e+01 2.246386509931003861e+00
1925 6.900939999999999941e+01 2.491592400052624168e+00
1926 6.795360000000000866e+01 2.945584500230811642e+00
1927 6.845819999999999084e+01 3.443281207220809659e+00
1928 6.800039999999999907e+01 4.032766768361393694e+00
1929 6.825180000000000291e+01 2.206605418283931197e+00
1930 6.968199999999998795e+01 3.304898655027109999e+00
1931 6.964320000000000732e+01 1.896586521095201094e+00
1932 7.156499999999999773e+01 1.048598645812590879e+00
1933 6.917480000000000473e+01 2.009814705887088326e+00
1934 7.056459999999999866e+01 1.953569995674585114e+00
1935 6.753420000000001266e+01 1.721822927016597005e+00
1936 7.173680000000000234e+01 1.940628854778780443e+00
1937 6.969379999999999598e+01 2.823139718823707067e+00
1938 6.946040000000000703e+01 1.180056290182803336e+00
1939 6.998560000000000514e+01 2.564718255091580357e+00
1940 7.317460000000001230e+01 1.801697657211108305e+00
1941 7.180920000000000414e+01 2.195045756242906876e+00
1942 6.809499999999999886e+01 1.834407958988403031e+00
1943 7.162159999999998661e+01 7.801660643734781297e-01
1944 6.932720000000000482e+01 1.688197959956118321e+00
1945 6.955180000000000007e+01 1.072066505399734915e+00
1946 7.020640000000000214e+01 1.126103000617618033e+00
1947 7.180280000000000484e+01 1.230829651901512278e+00
1948 7.278379999999999939e+01 1.331369322164214219e+00
1949 7.225440000000000396e+01 2.052078801605826452e+00
1950 7.444579999999999131e+01 2.734031124914272137e+00
1951 7.193580000000000041e+01 2.476971205323146741e+00
1952 7.245099999999999341e+01 2.670665265434812863e+00
1953 7.039579999999999416e+01 9.511728086946135141e-01
1954 7.098859999999999104e+01 2.036522695184121989e+00
1955 7.131800000000001205e+01 2.729676054040112376e+00
1956 7.122939999999999827e+01 2.812880325929277170e+00
1957 7.194759999999999422e+01 1.188270124172108089e+00
1958 7.122360000000000468e+01 2.383209392395052806e+00
1959 7.372400000000000375e+01 9.172470114423909582e-01
1960 7.208840000000000714e+01 2.400515737919666215e+00
1961 7.078560000000000230e+01 2.930246045641902164e+00
1962 7.238280000000000314e+01 2.634074462121372306e+00
1963 7.323300000000000409e+01 3.979041191040877834e+00
1964 7.033119999999999550e+01 3.275082880172651922e+00
1965 7.309740000000000748e+01 2.527620376559739590e+00
1966 7.481140000000000612e+01 1.957418720662493783e+00
1967 7.371999999999999886e+01 2.801614463126574250e+00
1968 7.204540000000000077e+01 3.393893216941274993e+00
1969 7.094359999999998934e+01 4.873872247812820468e+00
1970 7.353479999999998995e+01 3.546524725981760273e+00
1971 7.260120000000000573e+01 2.564152482205377392e+00
1972 7.183040000000001157e+01 3.418145656346434080e+00
1973 7.070539999999999736e+01 4.099300902349082065e+00
1974 7.237900000000000489e+01 3.606546858145614820e+00
1975 7.102580000000000382e+01 4.221596137955404338e+00
1976 7.259020000000001005e+01 3.821652421662649513e+00
1977 7.269580000000000553e+01 3.495967750423335740e+00
1978 7.155339999999999634e+01 3.653575800226402492e+00
1979 7.109600000000000364e+01 4.569937898921602404e+00
1980 7.309940000000000282e+01 3.594990543520246273e+00
1981 7.088620000000000232e+01 4.234458542954459226e+00
1982 7.305939999999999657e+01 3.908530215822821674e+00
1983 7.374800000000000466e+01 4.209767242971992118e+00
1984 7.041099999999998715e+01 4.478801294989541937e+00
1985 6.947520000000000095e+01 4.279389567683690387e+00
1986 7.086320000000000618e+01 1.996944874552123439e+00
1987 7.194039999999998258e+01 3.087003240685048500e+00
1988 7.071759999999999025e+01 3.276461903944559051e+00
1989 6.912279999999999802e+01 2.898723917864548305e+00
1990 6.762460000000000093e+01 3.924585752407508732e+00
1991 6.769020000000000437e+01 3.583553001142859795e+00
1992 6.580339999999999634e+01 2.892559539231647214e+00
1993 6.858780000000000143e+01 2.678034329877046815e+00
1994 6.926699999999999591e+01 3.051807162977372645e+00
1995 6.783160000000000878e+01 2.330485985368716761e+00
1996 6.994699999999998852e+01 2.816974206484681442e+00
1997 7.058580000000000609e+01 2.724676955530692002e+00
1998 7.141779999999999973e+01 2.508923137921926116e+00
1999 6.949760000000000559e+01 2.036863561459136385e+00
2000 7.201059999999999661e+01 1.966494151529569301e+00
2001 7.203880000000000905e+01 2.962293630280427248e+00
2002 7.239679999999999893e+01 2.399193020996852610e+00
2003 7.297439999999998861e+01 1.936409617823667162e+00
2004 7.353660000000000707e+01 1.681531173662862422e+00
2005 7.258739999999998815e+01 2.572701717650144992e+00
2006 7.037520000000000664e+01 2.249197286144547725e+00
2007 7.037139999999999418e+01 3.035982102714046338e+00
2008 7.183520000000001460e+01 1.586597930163782477e+00
2009 7.217179999999999040e+01 1.123267604803058539e+00
2010 7.096160000000000423e+01 2.237854661947465296e+00
2011 7.429179999999999495e+01 1.429799997202404693e+00
2012 7.413419999999999277e+01 1.701001479129280236e+00
2013 7.263859999999999673e+01 1.704648834217769693e+00
2014 7.349799999999999045e+01 2.448076338679003872e+00
2015 7.518960000000001287e+01 1.491163534961875703e+00
2016 7.414079999999999870e+01 2.236775007013446004e+00
2017 7.337219999999999231e+01 1.939784717951969606e+00
2018 7.410079999999999245e+01 3.013855051590903056e+00
2019 7.179039999999999111e+01 2.915474336707492675e+00
2020 7.439840000000000941e+01 2.956776631401162092e+00
2021 7.412279999999999802e+01 2.980396690375293645e+00
2022 7.386820000000000164e+01 3.058963502887866337e+00
2023 7.330159999999999343e+01 3.112871916414164719e+00
2024 7.134639999999998849e+01 3.676218237265029387e+00
2025 7.196999999999999886e+01 3.591216941372379345e+00
2026 7.159340000000000259e+01 2.639821609124373580e+00
2027 7.151599999999999113e+01 3.188629022009301206e+00
2028 7.320579999999999643e+01 2.522227878681861934e+00
2029 7.213939999999999486e+01 2.947225360911512659e+00
2030 7.203459999999999752e+01 1.460756943505660432e+00
2031 7.059380000000000166e+01 2.099960064382178526e+00
2032 7.161940000000001305e+01 2.728740919911597729e+00
2033 7.057580000000000098e+01 1.823009169477762148e+00
2034 7.044199999999999307e+01 1.780612726001921997e+00
2035 7.206059999999999377e+01 1.688303020195132564e+00
2036 7.078679999999999950e+01 2.447128658652829358e+00
2037 7.252139999999999986e+01 2.805041370104904619e+00
2038 7.184820000000000562e+01 3.161304862236479440e+00
2039 6.934259999999999025e+01 2.523931577519486158e+00
2040 7.119340000000001112e+01 2.815835131537356428e+00
2041 7.116400000000001569e+01 3.485791846912262404e+00
2042 7.419619999999999038e+01 2.800379094337050567e+00
2043 7.177320000000000277e+01 2.698639885571989527e+00
2044 7.373839999999999861e+01 2.549526051641753721e+00
2045 7.634759999999999991e+01 3.622319208462996265e+00
2046 7.530260000000001241e+01 2.290944915968081030e+00
2047 7.474920000000000186e+01 2.323924429063904729e+00
2048 7.654740000000001032e+01 2.366701546034057468e+00
2049 7.395599999999998886e+01 2.854602473200078094e+00
2050 7.154000000000000625e+01 2.531920504281286011e+00
2051 7.265959999999999752e+01 3.035169248658136976e+00
2052 7.427360000000000184e+01 2.181430569144935827e+00
2053 7.433180000000000121e+01 3.076781336396850808e+00
2054 7.573640000000000327e+01 2.955504296731778169e+00
2055 7.331820000000000448e+01 3.933892244584237030e+00
2056 7.284080000000000155e+01 2.374778750115470238e+00
2057 7.271099999999998431e+01 2.701633032075229757e+00
2058 7.244759999999999422e+01 3.634044034956098734e+00
2059 7.466759999999999309e+01 3.187193431218129813e+00
2060 7.353379999999999939e+01 3.125166189500967029e+00
2061 7.277580000000000382e+01 2.470575680281823949e+00
2062 7.329999999999999716e+01 3.212640621046804590e+00
2063 7.303200000000001069e+01 2.859343798846162077e+00
2064 7.103819999999998913e+01 2.177729963057862150e+00
2065 7.121739999999999782e+01 3.089554862435689220e+00
2066 7.212399999999999523e+01 4.203544000007612524e+00
2067 7.382200000000000273e+01 3.746770780285338276e+00
2068 7.219719999999999516e+01 2.862644670929314739e+00
2069 7.240799999999998704e+01 3.909358504921235600e+00
2070 7.346639999999999304e+01 3.690030564643062672e+00
2071 7.327040000000000930e+01 4.479569056058851473e+00
2072 7.427979999999999450e+01 4.276599559463102551e+00
2073 7.335999999999999943e+01 4.984767621464413878e+00
2074 7.490840000000000032e+01 4.980345840200255836e+00
2075 7.278900000000001569e+01 4.771348480251678126e+00
2076 7.196320000000000050e+01 5.059719671286146081e+00
2077 7.281100000000000705e+01 4.385276912579181285e+00
2078 7.518379999999999086e+01 4.296569882126902939e+00
2079 7.463460000000000605e+01 3.651021134970326543e+00
2080 7.567019999999999413e+01 3.828046973588491664e+00
2081 7.298639999999998906e+01 4.128482593883617824e+00
2082 7.108140000000000214e+01 3.975240225193944266e+00
2083 7.428520000000000323e+01 4.673737942161499070e+00
2084 7.256000000000000227e+01 4.848418637040328605e+00
2085 7.257120000000000459e+01 4.548909868528942191e+00
2086 7.046980000000000643e+01 4.065304263151775288e+00
2087 7.283880000000000621e+01 2.837834264364286874e+00
2088 7.092980000000000018e+01 3.998624627543825749e+00
2089 7.032419999999999050e+01 3.295410704601172469e+00
2090 7.192359999999999332e+01 2.636993949177736329e+00
2091 7.352760000000000673e+01 2.507177801433315700e+00
2092 7.208559999999999945e+01 2.164461773282218005e+00
2093 7.312919999999999732e+01 2.763289422409457963e+00
2094 7.127000000000001023e+01 2.727391691708397570e+00
2095 7.148060000000000969e+01 3.233861451577664248e+00
2096 6.933320000000000505e+01 2.515240829821270729e+00
2097 6.998279999999999745e+01 2.472299292561479955e+00
2098 7.132819999999999538e+01 3.005433444946002730e+00
2099 6.854919999999999902e+01 3.140732976870209026e+00
2100 6.655499999999999261e+01 4.642611894181981391e+00
2101 6.604479999999999507e+01 3.082461437228371626e+00
2102 6.614619999999999322e+01 3.272167836771213256e+00
2103 6.964619999999999322e+01 3.751255164874818249e+00
2104 6.902360000000001605e+01 3.316173090777983834e+00
2105 6.950919999999999277e+01 3.567051055423795081e+00
2106 6.762480000000000757e+01 2.975566748033052988e+00
2107 7.044620000000000459e+01 4.623832258203145251e+00
2108 6.664659999999999229e+01 4.637113193356400487e+00
2109 6.997799999999999443e+01 4.162559433809924769e+00
2110 6.958779999999998722e+01 4.722350875570343831e+00
2111 7.120300000000000296e+01 3.613942390243650049e+00
2112 7.090700000000001069e+01 3.876025407553464586e+00
2113 6.816819999999999879e+01 4.279978274711217168e+00
2114 6.705659999999998888e+01 3.443050340613682536e+00
2115 6.900239999999999441e+01 4.005621395988391953e+00
2116 7.144679999999999609e+01 3.716693168933911107e+00
2117 6.893880000000000052e+01 3.309147484171716780e+00
2118 6.700280000000000769e+01 3.450969201833015809e+00
2119 6.668680000000000518e+01 4.085970527549116049e+00
2120 6.950840000000000884e+01 3.724445919596629739e+00
2121 6.624020000000000152e+01 3.919554937999976563e+00
2122 6.865400000000001057e+01 3.685010143812360806e+00
2123 6.688139999999999930e+01 3.794306688711391207e+00
2124 6.754399999999999693e+01 3.300163838357120127e+00
2125 6.715360000000001151e+01 3.948851717651600701e+00
2126 6.476860000000000639e+01 3.905954844593060304e+00
2127 6.712620000000001141e+01 3.340226428253031177e+00
2128 6.863360000000000127e+01 2.771921234090175101e+00
2129 6.614480000000000359e+01 3.914947462227303721e+00
2130 6.623739999999999384e+01 4.099120135834030343e+00
2131 6.649420000000000641e+01 3.197094385844747144e+00
2132 6.636639999999999873e+01 3.920350398625102706e+00
2133 6.750759999999999650e+01 4.444527003855416325e+00
2134 6.616200000000000614e+01 2.835137287681144258e+00
2135 6.668280000000000030e+01 3.903302185585942663e+00
2136 6.650699999999999079e+01 3.557280073314442514e+00
2137 6.790000000000000568e+01 4.682096735438086910e+00
2138 6.631239999999999668e+01 5.580465504597264648e+00
2139 6.650480000000000302e+01 5.126260293040142635e+00
2140 6.665680000000000405e+01 4.167348033462046963e+00
2141 6.538919999999998822e+01 4.491048451308445877e+00
2142 6.519699999999998852e+01 3.560635999368650939e+00
2143 6.583959999999999013e+01 3.318354924959051822e+00
2144 6.815240000000000009e+01 4.141886281394023150e+00
2145 6.562879999999999825e+01 3.181662853289140891e+00
2146 6.539480000000000359e+01 3.905506567911517735e+00
2147 6.653599999999998715e+01 4.244806530337984718e+00
2148 6.640360000000001151e+01 4.044301537719460882e+00
2149 6.683579999999999188e+01 4.783409473586805127e+00
2150 6.572899999999999920e+01 4.913918420161246026e+00
2151 6.747899999999999920e+01 3.451143613354853645e+00
2152 6.768760000000000332e+01 3.546048421553208652e+00
2153 6.828140000000000498e+01 3.731662102602538056e+00
2154 6.894679999999998188e+01 5.256658120136784795e+00
2155 6.728820000000000334e+01 3.871584599618095535e+00
2156 6.658119999999999550e+01 3.452765979906544658e+00
2157 6.934139999999999304e+01 5.822548312208322585e+00
2158 7.015179999999999438e+01 3.819808313515221432e+00
2159 6.960620000000000118e+01 3.635580981356350883e+00
2160 6.904200000000000159e+01 3.998317516156014051e+00
2161 6.940260000000000673e+01 4.126058512430478054e+00
2162 6.713079999999999359e+01 3.302465629192831376e+00
2163 6.947740000000001714e+01 3.633030102820509200e+00
2164 7.027320000000000277e+01 3.816659077255919019e+00
2165 6.870059999999999434e+01 3.851152062435343915e+00
2166 6.941259999999999764e+01 4.761548643876274411e+00
2167 6.920739999999999270e+01 4.414242354923436196e+00
2168 7.040219999999999345e+01 5.691561370309555556e+00
2169 7.003860000000000241e+01 4.545061245791964133e+00
2170 7.036060000000000514e+01 5.133574198158628477e+00
2171 6.902099999999998658e+01 5.160316478666787887e+00
2172 7.052620000000000289e+01 4.105300869851076229e+00
2173 7.013580000000000325e+01 3.586672010652772080e+00
2174 6.799280000000000257e+01 4.456185969189347063e+00
2175 6.573299999999998988e+01 4.579850364367811899e+00
2176 6.576300000000000523e+01 4.151447959447402525e+00
2177 6.612359999999999616e+01 4.418216278997669555e+00
2178 6.791299999999999670e+01 4.702579623993623059e+00
2179 7.077160000000000650e+01 5.108743028182176182e+00
2180 6.948080000000000211e+01 5.158193710205151383e+00
2181 6.779040000000000532e+01 5.100072278703507322e+00
2182 6.955319999999998970e+01 4.879901092440294796e+00
2183 7.103600000000000136e+01 5.502268266815059761e+00
2184 6.955339999999999634e+01 5.331685651649017643e+00
2185 7.091600000000001103e+01 5.215210599774470879e+00
2186 6.877059999999998752e+01 5.656074445054626310e+00
2187 7.077360000000001605e+01 4.070023593052010114e+00
2188 6.965399999999999636e+01 4.449440710920867126e+00
2189 6.954400000000001114e+01 3.605259591208377579e+00
2190 6.932620000000000005e+01 3.340413931236666745e+00
2191 7.187420000000000186e+01 4.142033697593490160e+00
2192 6.918539999999998713e+01 4.326416305442647214e+00
2193 6.944599999999999795e+01 3.131517830062604091e+00
2194 6.775159999999999627e+01 3.455615876801124475e+00
2195 7.002660000000000196e+01 3.813828287692039964e+00
2196 6.802379999999999427e+01 4.078429995966584620e+00
2197 6.659139999999999304e+01 4.386823475819376483e+00
2198 6.560699999999999932e+01 3.941424686582252868e+00
2199 6.699920000000000186e+01 4.164409983659150605e+00
2200 6.665900000000000603e+01 5.058555453882066288e+00
2201 6.744660000000000366e+01 3.714498475972227265e+00
2202 6.802280000000000371e+01 5.683201192285911141e+00
2203 6.904859999999999332e+01 4.862457860794271447e+00
2204 6.722599999999998488e+01 4.922187294282898584e+00
2205 6.823120000000000118e+01 4.809960793187403993e+00
2206 6.753120000000001255e+01 5.032647012457758251e+00
2207 6.683660000000000423e+01 5.538333768201406215e+00
2208 6.686440000000000339e+01 5.930272618354067937e+00
2209 6.777239999999999043e+01 5.253537601274022251e+00
2210 6.602500000000000568e+01 5.291212004824602744e+00
2211 6.687399999999999523e+01 4.026528301154730372e+00
2212 6.795079999999998677e+01 3.861654530379431627e+00
2213 6.749199999999999022e+01 4.131993049364918846e+00
2214 6.879339999999999122e+01 3.990091062619998130e+00
2215 6.934319999999999595e+01 3.181620925251781085e+00
2216 6.936580000000000723e+01 5.138262075060009870e+00
2217 6.806239999999999668e+01 3.940029965368281761e+00
2218 6.940340000000000487e+01 3.229769448118548159e+00
2219 6.895860000000000412e+01 3.852020618844088418e+00
2220 6.731520000000000437e+01 4.394462783094197356e+00
2221 6.846340000000000714e+01 4.226254848917656126e+00
2222 6.864220000000000255e+01 3.419486316978033180e+00
2223 6.760160000000000480e+01 2.703201858537391367e+00
2224 6.610780000000001166e+01 4.448497934359416206e+00
2225 6.853499999999999659e+01 3.269642598205496853e+00
2226 6.549160000000000537e+01 3.703500847576517874e+00
2227 6.856860000000000355e+01 3.940662813284080634e+00
2228 6.775840000000000884e+01 4.009165614937852062e+00
2229 6.644200000000000728e+01 3.466622425358723891e+00
2230 6.836560000000000059e+01 4.151476610556779967e+00
2231 6.839119999999999777e+01 4.628543169508089861e+00
2232 7.108379999999999654e+01 3.835254645000772289e+00
2233 6.707099999999999795e+01 4.873714895231356259e+00
2234 6.852599999999999625e+01 4.517782154995964916e+00
2235 6.946040000000000703e+01 4.465653856715720238e+00
2236 6.946720000000000539e+01 4.038670131615108794e+00
2237 6.940560000000000684e+01 4.519235949582627754e+00
2238 6.775199999999999534e+01 4.861986647451840504e+00
2239 6.981159999999999854e+01 4.357614508879829707e+00
2240 6.761939999999999884e+01 4.056392787687109980e+00
2241 6.824060000000000059e+01 4.674227693213071966e+00
2242 7.061339999999999861e+01 4.067058362994069753e+00
2243 6.952919999999998879e+01 3.690518179334712379e+00
2244 6.736100000000000421e+01 4.830629615277908684e+00
2245 6.837560000000000571e+01 4.012216480699913213e+00
2246 6.664639999999999986e+01 3.689215511189335217e+00
2247 6.538340000000000884e+01 4.562291131438238168e+00
2248 6.416020000000000323e+01 4.689649926380432099e+00
2249 6.662840000000001339e+01 3.982258350232942945e+00
2250 6.810240000000000293e+01 3.497767077436689132e+00
2251 6.729780000000000939e+01 3.889472883566615469e+00
2252 6.403419999999999845e+01 4.608318820567864016e+00
2253 6.504040000000000532e+01 4.380501337518344585e+00
2254 6.645220000000000482e+01 5.703797369472376033e+00
2255 6.590979999999998995e+01 5.713541104429022077e+00
2256 6.624640000000000839e+01 4.386008797072800114e+00
2257 6.547639999999999816e+01 4.720735540993585388e+00
2258 6.499600000000000932e+01 3.486205937692148371e+00
2259 6.428940000000000055e+01 3.650890363733207966e+00
2260 6.370260000000000389e+01 3.923129226523134339e+00
2261 6.375779999999999603e+01 4.371836313495736981e+00
2262 6.396119999999999806e+01 4.843889085435381325e+00
2263 6.189779999999999660e+01 4.518130085776637550e+00
2264 6.271039999999999281e+01 4.463080896421214305e+00
2265 6.252439999999999998e+01 5.483872067070857170e+00
2266 6.042140000000000555e+01 4.869376917840719798e+00
2267 6.444700000000000273e+01 4.436637420389454967e+00
2268 6.313899999999999579e+01 4.444464260178046189e+00
2269 6.424399999999999977e+01 3.795090291416002515e+00
2270 6.650460000000001060e+01 4.561504300995451011e+00
2271 6.257580000000000098e+01 4.717286019736347313e+00
2272 6.355299999999999727e+01 4.260144420087187633e+00
2273 6.322500000000000142e+01 3.934422936086053202e+00
2274 6.508120000000000971e+01 5.006675139451330026e+00
2275 6.432219999999999516e+01 5.712276725789815046e+00
2276 6.599719999999999231e+01 3.634947211721237359e+00
2277 6.615940000000000509e+01 3.210764066075238787e+00
2278 6.519780000000000086e+01 3.054388873735627730e+00
2279 6.412519999999999243e+01 3.400835725523948305e+00
2280 6.237720000000000198e+01 3.694564639033941944e+00
2281 6.123340000000000316e+01 4.025479177439625467e+00
2282 6.335699999999999221e+01 3.767696580140178497e+00
2283 6.321040000000000703e+01 3.308084649461073390e+00
2284 6.465119999999998868e+01 4.452357374694893899e+00
2285 6.635339999999999350e+01 4.752876237395626369e+00
2286 6.301120000000000942e+01 4.389064760515616115e+00
2287 6.305239999999999156e+01 4.448231878848043941e+00
2288 6.497720000000001050e+01 2.458518340789833889e+00
2289 6.269320000000000448e+01 3.283980869615411358e+00
2290 6.556919999999999504e+01 3.613769283172350022e+00
2291 6.269840000000000657e+01 3.317794395076343328e+00
2292 6.243179999999999552e+01 3.679983623876605936e+00
2293 6.213819999999999766e+01 3.323893613219291776e+00
2294 6.418240000000000123e+01 4.222954961635276838e+00
2295 6.550060000000000571e+01 3.274760578729383198e+00
2296 6.362000000000000455e+01 3.690655519010139329e+00
2297 6.302700000000000102e+01 2.876870285570762853e+00
2298 6.414780000000000371e+01 3.412382574096873622e+00
2299 6.410659999999998604e+01 2.984226809074671749e+00
2300 6.400419999999999732e+01 3.790575190126162841e+00
2301 6.518420000000000414e+01 3.634978771877491521e+00
2302 6.514639999999999986e+01 4.281345196080315496e+00
2303 6.345499999999999829e+01 3.267087608252952968e+00
2304 6.423699999999999477e+01 3.992986942127410011e+00
2305 6.625800000000000978e+01 3.139851499673192325e+00
2306 6.771599999999999397e+01 3.210936249756446870e+00
2307 6.357240000000000180e+01 4.058108195699073661e+00
2308 6.361180000000000234e+01 4.334134113291835178e+00
2309 6.415860000000000696e+01 3.962702255784555039e+00
2310 6.360499999999999687e+01 3.679015085590163991e+00
2311 6.441179999999999950e+01 4.840971963562688885e+00
2312 6.339980000000000615e+01 3.848299576696180502e+00
2313 6.550880000000000791e+01 4.616005662041587243e+00
2314 6.435699999999999932e+01 4.478062027261346500e+00
2315 6.483840000000000714e+01 4.856644459706722650e+00
2316 6.291819999999999169e+01 5.628365122484503047e+00
2317 6.427540000000000475e+01 4.690963010726050264e+00
2318 6.386319999999999197e+01 5.080263453011073516e+00
2319 6.547159999999999513e+01 4.373190072247031601e+00
2320 6.276480000000000103e+01 5.084933693962980783e+00
2321 6.370259999999999678e+01 5.542910387873866362e+00
2322 6.355299999999999727e+01 5.237431011478813403e+00
2323 6.294959999999999667e+01 4.945472924604885634e+00
2324 6.300500000000000966e+01 4.492316720802308261e+00
2325 6.413579999999998904e+01 5.127147553172231476e+00
2326 6.423299999999998988e+01 4.206235552129719224e+00
2327 6.476260000000000616e+01 4.045101814293429854e+00
2328 6.460699999999999932e+01 4.713553199020883433e+00
2329 6.547220000000000084e+01 4.787469130135463047e+00
2330 6.439000000000000057e+01 5.798004035873034923e+00
2331 6.257319999999999993e+01 5.772067673892952833e+00
2332 6.309360000000000213e+01 6.010713898365152907e+00
2333 6.508200000000000784e+01 4.293383365132910967e+00
2334 6.460379999999999256e+01 4.779918421061179146e+00
2335 6.597159999999999513e+01 4.490408058072228314e+00
2336 6.457180000000001030e+01 5.436967488591410991e+00
2337 6.367399999999999949e+01 5.115068038648167281e+00
2338 6.707440000000001135e+01 4.763984782511381688e+00
2339 6.422079999999999700e+01 4.829045151166014627e+00
2340 6.324419999999999220e+01 5.025616462882935842e+00
2341 6.291839999999999833e+01 5.403712520850827872e+00
2342 6.244499999999999318e+01 5.510260139049696804e+00
2343 6.582599999999999341e+01 4.294548870370437754e+00
2344 6.797679999999999723e+01 5.071693392940862744e+00
2345 6.746320000000000050e+01 5.192897614241974935e+00
2346 6.741400000000000148e+01 4.576801040027847378e+00
2347 6.732199999999998852e+01 4.687283520334565523e+00
2348 6.506499999999999773e+01 5.046483924476524940e+00
2349 6.599819999999999709e+01 4.984931585488411088e+00
2350 6.672899999999999920e+01 4.905513485864655188e+00
2351 6.692499999999999716e+01 4.636661324703369225e+00
2352 6.521880000000000166e+01 5.078558058346878568e+00
2353 6.772499999999999432e+01 5.296658848746066184e+00
2354 6.598160000000000025e+01 4.795934808564435770e+00
2355 6.558539999999999281e+01 5.365144393956233770e+00
2356 6.640420000000000300e+01 4.263548835418681904e+00
2357 6.616979999999999507e+01 5.233061684329738839e+00
2358 6.931919999999999504e+01 4.691911571204214759e+00
2359 6.846039999999999281e+01 4.498893540416354142e+00
2360 6.818440000000001078e+01 3.811125593312295834e+00
2361 6.999199999999999022e+01 4.617132582025342380e+00
2362 7.009139999999999304e+01 4.780237907050233659e+00
2363 6.788239999999998986e+01 4.289863220197119631e+00
2364 6.793899999999999295e+01 4.634868878404221348e+00
2365 6.710980000000000700e+01 6.050499743988095425e+00
2366 6.874259999999999593e+01 5.362176473037789215e+00
2367 6.659380000000000166e+01 4.770777348818532992e+00
2368 6.717139999999999134e+01 4.333937291655245438e+00
2369 6.704040000000000532e+01 5.207811376000480053e+00
2370 6.740059999999999718e+01 5.087773702514685858e+00
2371 6.903880000000000905e+01 5.490993377522870311e+00
2372 6.943919999999999959e+01 5.501914913191588319e+00
2373 7.016700000000000159e+01 5.270988226129897924e+00
2374 6.851279999999999859e+01 5.008329728761872879e+00
2375 6.761760000000001014e+01 6.240603545170932520e+00
2376 6.881780000000000541e+01 4.944227781160573265e+00
2377 6.880019999999998959e+01 4.099393959111517383e+00
2378 6.819559999999998468e+01 5.490478708455210466e+00
2379 6.781759999999999877e+01 4.663584720791507543e+00
2380 6.663340000000000884e+01 4.452164350964595840e+00
2381 6.775559999999998695e+01 4.338848756064217049e+00
2382 6.915879999999999939e+01 4.775558056604483959e+00
2383 6.809940000000000282e+01 5.572985200769870140e+00
2384 6.873420000000000130e+01 5.192475828735266141e+00
2385 6.884659999999999513e+01 5.640178448240799725e+00
2386 6.845500000000001251e+01 5.466904586692546530e+00
2387 6.699219999999999686e+01 5.681379138202271584e+00
2388 6.750739999999998986e+01 5.168557822836076454e+00
2389 6.630199999999999250e+01 5.557281630437672426e+00
2390 6.731759999999999877e+01 4.729496045880575927e+00
2391 6.664440000000000452e+01 6.227798703233751176e+00
2392 6.888579999999998904e+01 5.402666485357022097e+00
2393 6.732280000000000086e+01 4.106321131134290425e+00
2394 7.034120000000000061e+01 4.146220461094658027e+00
2395 6.861739999999998929e+01 4.992089683489268737e+00
2396 6.712700000000000955e+01 5.838334536492406635e+00
2397 6.888240000000000407e+01 5.324155111189004863e+00
2398 6.995140000000000668e+01 5.761023809011727614e+00
2399 6.974479999999999791e+01 6.011595498035442020e+00
2400 7.039099999999999113e+01 4.626033108398597271e+00
2401 7.083220000000001448e+01 5.015333435774734561e+00
2402 6.775839999999999463e+01 5.546869362802769210e+00
2403 6.879480000000000928e+01 5.101277254962719887e+00
2404 6.931239999999999668e+01 4.131237999437940900e+00
2405 6.796659999999999968e+01 3.387808584911490950e+00
2406 6.791620000000000346e+01 5.285880584349216704e+00
2407 6.736920000000000641e+01 4.986932350854581308e+00
2408 6.919399999999998840e+01 4.228022923305878145e+00
2409 6.858740000000000236e+01 4.703368993391862318e+00
2410 6.835519999999999641e+01 5.061693514230191759e+00
2411 6.712460000000000093e+01 4.596103972714281838e+00
2412 6.729119999999998925e+01 3.955662244428863605e+00
2413 6.825579999999999359e+01 4.686658471875244203e+00
2414 6.575419999999999732e+01 5.216404918332166574e+00
2415 6.725719999999999743e+01 5.238645606642999830e+00
2416 6.838680000000000803e+01 5.211437179128230568e+00
2417 6.658880000000002042e+01 4.820791249577190740e+00
2418 6.747660000000000480e+01 5.513121385204573066e+00
2419 6.659380000000000166e+01 4.918547593751634750e+00
2420 6.683220000000000027e+01 4.853757805247394863e+00
2421 6.710339999999999350e+01 5.873963926344798914e+00
2422 6.599339999999999407e+01 5.199785146330566654e+00
2423 6.534619999999999607e+01 5.794121941416145560e+00
2424 6.581660000000000821e+01 5.376778378174052797e+00
2425 6.456820000000000448e+01 6.795274766482955364e+00
2426 6.449600000000000932e+01 5.308727041391373191e+00
2427 6.453619999999999379e+01 5.029089598724604038e+00
2428 6.705300000000001148e+01 4.882268104068026027e+00
2429 6.729999999999999716e+01 4.842745237982275519e+00
2430 6.928900000000000148e+01 4.564072725099809880e+00
2431 6.851820000000000732e+01 4.751709548362567759e+00
2432 6.637440000000000850e+01 5.013900697859900113e+00
2433 6.753880000000000905e+01 4.967799024920393158e+00
2434 6.604639999999999134e+01 5.416566208217157730e+00
2435 6.890800000000000125e+01 5.282765238016923881e+00
2436 6.779619999999999891e+01 5.387931658066942298e+00
2437 6.898920000000001096e+01 4.733242621290398411e+00
2438 6.778619999999999379e+01 4.560933443057462178e+00
2439 6.654800000000000182e+01 3.847383360155314680e+00
2440 6.604059999999999775e+01 3.641312802822631145e+00
2441 6.492920000000000869e+01 4.690964782643329833e+00
2442 6.690459999999998786e+01 3.512975270052438592e+00
2443 6.664339999999999975e+01 2.842860384894058789e+00
2444 6.745939999999998804e+01 2.818654850810932366e+00
2445 6.862619999999999720e+01 3.343535415095822749e+00
2446 6.732399999999998386e+01 3.937206512236816724e+00
2447 6.700220000000000198e+01 4.197649870105888859e+00
2448 6.696000000000000796e+01 4.687379233644319854e+00
2449 6.703140000000000498e+01 4.299954572783299511e+00
2450 6.599080000000000723e+01 4.930373384643397472e+00
2451 6.616760000000000730e+01 4.447991660064123387e+00
2452 6.675759999999999650e+01 4.184428693143186884e+00
2453 6.777439999999999998e+01 2.349094695409275513e+00
2454 6.843739999999999668e+01 2.489800258655300080e+00
2455 6.935380000000000678e+01 3.086261549512613112e+00
2456 6.786359999999999104e+01 2.488047243924439655e+00
2457 6.799079999999999302e+01 3.610103493253344009e+00
2458 6.903540000000000987e+01 3.752365916058827633e+00
2459 6.773959999999999582e+01 2.637509228040729070e+00
2460 6.629179999999999495e+01 3.306581816922120609e+00
2461 6.513559999999999661e+01 2.280461016549066855e+00
2462 6.403979999999999961e+01 3.625139130019701561e+00
2463 6.385280000000000200e+01 3.466008302355896742e+00
2464 6.289819999999999567e+01 3.674313752525769416e+00
2465 6.455060000000000286e+01 3.279167596814777763e+00
2466 6.634020000000001005e+01 3.381358950481299974e+00
2467 6.544280000000000541e+01 3.858110650564599453e+00
2468 6.712500000000000000e+01 2.540284976139487672e+00
2469 6.679380000000000450e+01 2.891802018119496331e+00
2470 6.579359999999999786e+01 1.634767716833189333e+00
2471 6.551839999999999975e+01 1.485529201328604554e+00
2472 6.313779999999999148e+01 2.212647163919272852e+00
2473 6.321559999999999491e+01 2.266681408579513501e+00
2474 6.749839999999998952e+01 1.089823530669071561e+00
2475 6.789700000000000557e+01 2.432344761747396333e+00
2476 6.453459999999999752e+01 2.244867525712820111e+00
2477 6.389079999999999160e+01 2.780835204034930896e+00
2478 6.437719999999998777e+01 2.771883654124033036e+00
2479 6.300519999999998788e+01 4.005256010793817545e+00
2480 6.355840000000000600e+01 3.568629939906910575e+00
2481 6.602020000000000266e+01 3.794691380336483011e+00
2482 6.426720000000000255e+01 3.210445793343971843e+00
2483 6.604999999999999716e+01 3.319263990706373679e+00
2484 6.454779999999999518e+01 3.750043214684330994e+00
2485 6.404579999999999984e+01 3.402212590653323598e+00
2486 6.319399999999999551e+01 3.042426150295189036e+00
2487 6.416299999999999670e+01 4.451487364915236888e+00
2488 6.351560000000000628e+01 4.427831402391015914e+00
2489 6.549620000000000175e+01 3.943637502611008205e+00
2490 6.321679999999999922e+01 5.415963784221602850e+00
2491 6.538439999999999941e+01 4.755085190404056306e+00
2492 6.719759999999999422e+01 5.945759931917870666e+00
2493 6.584740000000000748e+01 4.279672086503825135e+00
2494 6.448780000000000712e+01 5.195728748885954040e+00
2495 6.422819999999998686e+01 5.370695578042008478e+00
2496 6.221999999999999176e+01 4.415464659580008444e+00
2497 6.450759999999999650e+01 4.648953685293066407e+00
2498 6.418519999999999470e+01 3.706356684400463397e+00
2499 6.326480000000000103e+01 4.668550579355438046e+00
2500 6.351320000000000476e+01 2.904154808545852617e+00
2501 6.507020000000001403e+01 3.242433720525369711e+00
2502 6.449660000000000082e+01 3.763376989885546475e+00
2503 6.609779999999999234e+01 3.263874941231664106e+00
2504 6.646939999999999316e+01 3.205069217349291399e+00
2505 6.429540000000000077e+01 3.489626336443488519e+00
2506 6.733259999999999934e+01 2.565941208991352251e+00
2507 6.457179999999999609e+01 3.448057753576640572e+00
2508 6.655659999999998888e+01 2.663681386352352742e+00
2509 6.683119999999999550e+01 3.578306732520284417e+00
2510 6.734080000000000155e+01 3.172039374282735302e+00
2511 6.511659999999999116e+01 2.654450430503458858e+00
2512 6.692060000000000741e+01 2.712054034859924911e+00
2513 6.705460000000000775e+01 3.347112733088026371e+00
2514 6.545100000000000762e+01 3.678793671844072577e+00
2515 6.770040000000000191e+01 1.923583293751534029e+00
2516 6.603679999999999950e+01 2.740671938047309464e+00
2517 6.305399999999999494e+01 2.445666829312610702e+00
2518 6.347839999999998639e+01 3.707915636580746188e+00
2519 6.339399999999999125e+01 3.075413897347802017e+00
2520 6.831059999999999377e+01 2.258042525728866323e+00
2521 6.610599999999999454e+01 7.548558537893186315e-01
2522 6.729040000000000532e+01 1.974424525779601369e+00
2523 6.388160000000000593e+01 1.443524315001309510e+00
2524 6.475780000000000314e+01 1.036982946822174956e+00
2525 6.640420000000001721e+01 1.237784129806160927e+00
2526 6.635179999999999723e+01 1.679845145244048821e+00
2527 6.496099999999999852e+01 1.440336321835980371e+00
2528 6.717620000000000857e+01 1.750472082610859514e+00
2529 6.457860000000000866e+01 2.279516046883636626e+00
2530 6.459420000000000073e+01 2.507833844575831694e+00
2531 6.470520000000000493e+01 2.430629143246661350e+00
2532 6.699660000000000082e+01 2.037514733198265482e+00
2533 6.972339999999999804e+01 2.750482948138379680e+00
2534 6.778659999999999286e+01 2.408580405134941316e+00
2535 6.595619999999999550e+01 2.804749662982420233e+00
2536 6.483799999999999386e+01 2.574188866419866883e+00
2537 6.478479999999998995e+01 3.314399015206225485e+00
2538 6.338940000000000907e+01 1.475615440417997526e+00
2539 6.308379999999999654e+01 3.110061020623229311e+00
2540 6.533020000000000493e+01 2.425068846857755034e+00
2541 6.846139999999999759e+01 2.698679804645227609e+00
2542 6.606039999999998713e+01 3.066583396550631502e+00
2543 6.741100000000000136e+01 3.026357916704499829e+00
2544 6.671220000000000994e+01 3.043151411284032104e+00
2545 6.736800000000000921e+01 3.850888749366826236e+00
2546 6.869559999999999889e+01 3.917925375501682073e+00
2547 6.794400000000000261e+01 2.753670859053419573e+00
2548 6.821219999999999573e+01 4.043356421588380378e+00
2549 6.935859999999999559e+01 3.595722643363918447e+00
2550 6.901460000000000150e+01 2.631195114011882108e+00
2551 7.022119999999999607e+01 3.061549011856579128e+00
2552 6.760540000000000305e+01 2.691850613982878837e+00
2553 6.535200000000000387e+01 2.500960695412863810e+00
2554 6.564599999999998658e+01 1.606835971715844469e+00
2555 6.652439999999998577e+01 8.347923622075127392e-01
2556 6.554639999999999134e+01 2.180809255299509086e+00
2557 6.481159999999999854e+01 3.059950713328564387e+00
2558 6.339120000000000488e+01 3.708848224449202480e+00
2559 6.562039999999998940e+01 1.391671501468647376e+00
2560 6.494160000000000821e+01 1.552494137831122112e+00
2561 6.753159999999999741e+01 1.823727098005619496e+00
2562 6.537199999999999989e+01 2.017763197206253523e+00
2563 6.612979999999998881e+01 2.033678920577189242e+00
2564 6.649660000000000082e+01 2.879845273621484125e-01
2565 6.734099999999999397e+01 6.898297761042213594e-01
2566 6.638020000000000209e+01 8.529590095661111482e-01
2567 6.838219999999999743e+01 1.578615200737660373e+00
2568 6.727559999999999718e+01 1.668262607625069283e+00
2569 6.381240000000000379e+01 1.047326791407534152e+00
2570 6.621200000000000330e+01 1.683486311200658170e+00
2571 6.471420000000000528e+01 1.728278713633886632e+00
2572 6.612399999999999523e+01 1.103581224921844628e+00
2573 6.638899999999999579e+01 3.499734847099124080e-01
2574 6.608740000000000236e+01 2.172681543162734208e+00
2575 6.228600000000000136e+01 1.950150783913899621e+00
2576 6.486419999999999675e+01 1.839319991736076076e+00
2577 6.396619999999999351e+01 2.327970178503151910e+00
2578 6.637980000000000302e+01 2.758810430602290253e+00
2579 6.472839999999999350e+01 1.751672403162188640e+00
2580 6.621900000000000830e+01 3.214429305491100841e+00
2581 6.522180000000000177e+01 3.087779569852743489e+00
2582 6.534700000000000841e+01 2.594586502701345943e+00
2583 6.755760000000000787e+01 3.651120535945094225e+00
2584 6.761120000000001085e+01 3.687785215003716033e+00
2585 6.806499999999999773e+01 3.502619282765399689e+00
2586 6.628440000000000509e+01 3.176773779796098651e+00
2587 6.788439999999999941e+01 3.020475016946836622e+00
2588 6.550379999999999825e+01 3.471451862261667909e+00
2589 6.605339999999999634e+01 2.614760128195318778e+00
2590 6.375420000000000442e+01 2.090113267744119430e+00
2591 6.507640000000000668e+01 2.228581801953879449e+00
2592 6.626659999999999684e+01 2.625254130174829559e+00
2593 6.680679999999999552e+01 2.413550387292545008e+00
2594 6.593979999999999109e+01 2.468781811339348931e+00
2595 6.437420000000000186e+01 2.598811011212626809e+00
2596 6.755960000000001742e+01 2.939471661370456790e+00
2597 7.035799999999998988e+01 2.888331573763648574e+00
2598 6.782039999999999225e+01 2.086249929418812155e+00
2599 6.779600000000000648e+01 2.474835735963095473e+00
2600 6.832019999999999982e+01 3.282774928623648059e+00
2601 6.812439999999999429e+01 3.089921495442884414e+00
2602 6.694480000000001496e+01 3.914833272567300071e+00
2603 6.875199999999999534e+01 3.182195129152201929e+00
2604 6.659779999999999234e+01 2.138371593526252390e+00
2605 6.653820000000000334e+01 2.804889550766660911e+00
2606 6.695120000000000005e+01 3.011113859022935824e+00
2607 6.817359999999999332e+01 2.783697463446773490e+00
2608 6.869300000000001205e+01 1.929176176506437468e+00
2609 6.962600000000000477e+01 2.446535754899159532e+00
2610 6.831399999999999295e+01 3.184968244739654786e+00
2611 6.993159999999998888e+01 2.333474261267948879e+00
2612 7.023120000000000118e+01 3.016390099440057870e+00
2613 7.110159999999999059e+01 4.151991075134916720e+00
2614 6.798599999999999000e+01 2.512008280241129654e+00
2615 6.873560000000000514e+01 3.253093083205580882e+00
2616 7.105720000000000880e+01 2.426007854892477944e+00
2617 7.229059999999999775e+01 2.701491759750527688e+00
2618 7.248159999999998604e+01 2.841398832969421751e+00
2619 7.025319999999999254e+01 1.993574867417825081e+00
2620 7.072520000000000095e+01 3.734860676384060163e+00
2621 7.159839999999999804e+01 3.649603097324420453e+00
2622 7.175399999999999068e+01 3.692354446691162195e+00
2623 7.267160000000001219e+01 2.567660236090438364e+00
2624 7.297220000000000084e+01 2.227892966908418870e+00
2625 6.742479999999999052e+01 3.316725534619951343e+00
2626 6.788340000000000884e+01 2.902972898254476686e+00
2627 7.036959999999999127e+01 3.078095275978311562e+00
2628 7.065500000000000114e+01 3.028027886265248547e+00
2629 7.140200000000000102e+01 3.007562295281679621e+00
2630 7.110859999999999559e+01 2.134966352896456865e+00
2631 7.019320000000000448e+01 2.796381396018789989e+00
2632 7.104900000000000659e+01 2.771693374094615692e+00
2633 7.167060000000000741e+01 2.446714312705920324e+00
2634 7.078379999999999939e+01 2.067923236486306937e+00
2635 6.958379999999999654e+01 2.004918081119525297e+00
2636 7.123839999999999861e+01 2.308744742928502625e+00
2637 7.196759999999999025e+01 1.595146328084039888e+00
2638 7.120239999999999725e+01 2.899401325791240325e+00
2639 6.691920000000000357e+01 8.694764125610294769e-01
2640 6.612260000000000559e+01 8.365269439773003191e-01
2641 6.648160000000000025e+01 1.299710355425392372e+00
2642 6.955379999999999541e+01 1.550036035710138149e+00
2643 6.836019999999999186e+01 2.361535287053742049e+00
2644 6.849979999999999336e+01 3.272217870497011738e+00
2645 6.760299999999999443e+01 3.332396434999893575e+00
2646 6.768319999999999936e+01 4.438735526250692232e+00
2647 6.937440000000000850e+01 3.489006341066177797e+00
2648 6.438859999999999673e+01 4.265416093184812851e+00
2649 6.755659999999998888e+01 3.553245745512122689e+00
2650 6.770199999999999818e+01 3.400846106485856168e+00
2651 6.938100000000000023e+01 3.185794017195713312e+00
2652 7.005099999999998772e+01 2.806527719442656998e+00
2653 6.986359999999999104e+01 3.767491776766076050e+00
2654 7.018640000000000612e+01 4.355666439019406866e+00
2655 6.953919999999999391e+01 4.735033409808211857e+00
2656 6.739279999999999404e+01 3.299928379828871883e+00
2657 6.968999999999999773e+01 3.773351475810331479e+00
2658 7.062760000000000105e+01 3.345671192451524778e+00
2659 6.993019999999999925e+01 3.162295867245821235e+00
2660 7.064379999999998461e+01 3.490904460451474733e+00
2661 6.949399999999999977e+01 4.853852844905786945e+00
2662 7.071780000000001110e+01 3.532232669573169392e+00
2663 7.179800000000000182e+01 3.362969723324906290e+00
2664 7.002479999999999905e+01 3.238056656700125657e+00
2665 7.148979999999998824e+01 2.986268901488947414e+00
2666 7.020219999999999061e+01 2.005169626739841782e+00
2667 6.846580000000000155e+01 3.439827197985387386e+00
2668 6.748839999999999861e+01 4.045464191906782858e+00
2669 6.940799999999998704e+01 4.268020777831334378e+00
2670 6.921859999999999502e+01 4.583361871814180866e+00
2671 6.917419999999999902e+01 3.823568609558353426e+00
2672 7.002880000000000393e+01 3.317932071637391900e+00
2673 7.085040000000000759e+01 3.158926559450218274e+00
2674 7.129140000000001010e+01 3.329982037188789601e+00
2675 7.026559999999999206e+01 4.063499965300848338e+00
2676 6.919440000000000168e+01 2.476290041170460476e+00
2677 6.950060000000000571e+01 2.156950061545236608e+00
2678 6.877819999999999823e+01 1.843058423382177846e+00
2679 6.724439999999999884e+01 2.095181492854496064e+00
2680 6.858399999999998897e+01 2.712257745864134151e+00
2681 6.774920000000000186e+01 2.685878052332235644e+00
2682 6.704479999999999507e+01 2.684576561024102137e+00
2683 6.952459999999999241e+01 2.015711419821796024e+00
2684 6.931380000000000052e+01 3.240107867340221937e+00
2685 6.917539999999999623e+01 3.320301222479670411e+00
2686 6.860260000000000957e+01 4.035867337760248752e+00
2687 7.022319999999999141e+01 3.866179730948887006e+00
2688 6.852439999999998577e+01 4.121795391331306568e+00
2689 7.089959999999999241e+01 3.777283104031255334e+00
2690 6.909880000000001132e+01 3.615378623602234942e+00
2691 6.840540000000000020e+01 4.533909788251196282e+00
2692 6.708840000000000714e+01 4.526321019105914445e+00
2693 6.744899999999999807e+01 4.451146845477017777e+00
2694 6.767339999999998668e+01 3.563831405664414476e+00
2695 6.546280000000000143e+01 5.204135366417749431e+00
2696 6.717499999999999716e+01 4.186264501915758274e+00
2697 6.813579999999998904e+01 4.440597918298841762e+00
2698 6.786299999999999955e+01 2.713906173765041174e+00
2699 6.831680000000000064e+01 4.122197903060937918e+00
2700 6.615560000000000684e+01 3.774632428197479683e+00
2701 6.763859999999999673e+01 3.431728958994284984e+00
2702 6.817799999999999727e+01 3.899171676138406539e+00
2703 6.984759999999999991e+01 3.164023458825802937e+00
2704 6.806100000000000705e+01 3.136212658605916914e+00
2705 7.020340000000000202e+01 3.127272787589849834e+00
2706 6.984219999999999118e+01 2.850434863665542551e+00
2707 6.806859999999998934e+01 3.680732759655338526e+00
2708 6.785280000000000200e+01 4.343220605955907310e+00
2709 6.713219999999998322e+01 4.627753704768654330e+00
2710 6.624699999999999989e+01 5.052343297916323195e+00
2711 6.673580000000001178e+01 5.140670247351020627e+00
2712 6.760179999999999723e+01 4.652720240031631427e+00
2713 6.820559999999998979e+01 3.927224654638437062e+00
2714 6.883639999999999759e+01 5.248004059449648651e+00
2715 6.878659999999999286e+01 3.785897828520996544e+00
2716 7.008220000000000027e+01 4.099288761724403152e+00
2717 6.980580000000000496e+01 3.819233194242004359e+00
2718 6.971540000000000248e+01 4.242886174292210377e+00
2719 6.945940000000000225e+01 4.290077785774984775e+00
2720 6.892740000000000578e+01 4.063646388159283696e+00
2721 7.126739999999999498e+01 4.157283253279718593e+00
2722 6.893059999999999832e+01 4.670335444911854594e+00
2723 6.828100000000000591e+01 4.534503165728301255e+00
2724 6.975579999999999359e+01 4.427785761754964966e+00
2725 6.785040000000000759e+01 4.887790180439417043e+00
2726 6.769339999999999691e+01 4.058245607155881451e+00
2727 6.689499999999999602e+01 4.524525990642557005e+00
2728 6.882760000000000389e+01 3.753759860193511599e+00
2729 6.699940000000000850e+01 4.511141395256859532e+00
2730 6.818260000000000787e+01 3.751479277298488402e+00
2731 6.670059999999999434e+01 4.854530243803204748e+00
2732 6.631080000000000041e+01 4.452414512598753760e+00
2733 6.776640000000000441e+01 3.978801121946158315e+00
2734 6.739160000000001105e+01 3.655777505264783400e+00
2735 6.713800000000000523e+01 4.218529990411351349e+00
2736 6.703720000000001278e+01 3.426295228377145730e+00
2737 6.965740000000000975e+01 3.493502398453448343e+00
2738 6.798699999999999477e+01 3.790038807189182180e+00
2739 6.884060000000000912e+01 4.653314522789105290e+00
2740 6.765500000000000114e+01 4.940314670139949627e+00
2741 6.813759999999999195e+01 4.723568376556012360e+00
2742 6.569960000000000377e+01 4.623869207492790068e+00
2743 6.660720000000000596e+01 5.392318324431523813e+00
2744 6.745279999999999632e+01 5.930996249535146703e+00
2745 6.553139999999999077e+01 4.878103128061151317e+00
2746 6.627380000000000848e+01 5.140311207699394203e+00
2747 6.546639999999999304e+01 6.316245958478817535e+00
2748 6.701439999999999486e+01 4.474848543582229610e+00
2749 6.485759999999999081e+01 4.030521421354809952e+00
2750 6.598560000000000514e+01 4.412433393038358354e+00
2751 6.689639999999999986e+01 3.516926107839059679e+00
2752 6.665760000000000218e+01 3.732572909937593497e+00
2753 6.597940000000001248e+01 3.514024867299604171e+00
2754 6.510519999999999641e+01 2.768789531907399404e+00
2755 6.526760000000000161e+01 3.071131265185516934e+00
2756 6.523499999999999943e+01 3.366915870644823894e+00
2757 6.820180000000000575e+01 3.133076461243804012e+00
2758 6.343160000000000309e+01 3.907715430785614785e+00
2759 6.831019999999999470e+01 2.754535073655806521e+00
2760 6.630120000000000857e+01 2.678450005506916032e+00
2761 6.638640000000000896e+01 3.190536463982192483e+00
2762 6.545640000000000214e+01 2.313669061901463486e+00
2763 6.723819999999999197e+01 3.954322691941061230e+00
2764 6.820820000000000505e+01 3.417314798493108707e+00
2765 6.873160000000000025e+01 3.337392426431148973e+00
2766 6.889520000000000266e+01 3.499969010148518134e+00
2767 7.143699999999999761e+01 3.666784902336105656e+00
2768 6.905580000000000496e+01 3.299748128569815808e+00
2769 6.882320000000001414e+01 4.090794449981567382e+00
2770 6.936760000000001014e+01 2.969233107723272980e+00
2771 6.982219999999999516e+01 2.772751837435149636e+00
2772 7.059260000000000446e+01 4.276270221583290621e+00
2773 7.288239999999998986e+01 3.941344091550494699e+00
2774 7.277880000000000393e+01 2.767048180281651781e+00
2775 7.275480000000000302e+01 4.150104667595746477e+00
2776 7.245620000000000971e+01 4.125784845577868509e+00
2777 7.310459999999999070e+01 3.475700580890131342e+00
2778 7.111960000000000548e+01 3.909870786611751914e+00
2779 7.105580000000000496e+01 4.373477933178581800e+00
2780 6.974939999999999429e+01 4.313650802742381885e+00
2781 6.873460000000000036e+01 4.527785318232301570e+00
2782 6.994359999999998934e+01 5.268123040324704576e+00
2783 6.966559999999999775e+01 4.653875388103983823e+00
2784 6.999420000000000641e+01 3.345835266715921463e+00
2785 6.831579999999999586e+01 3.431844103685364189e+00
2786 6.858859999999999957e+01 3.966738051346469618e+00
2787 6.631180000000000518e+01 3.972381929271151968e+00
2788 6.598180000000000689e+01 4.339113314030874413e+00
2789 6.663739999999999952e+01 3.708931529160385931e+00
2790 6.713980000000000814e+01 3.256374258588836668e+00
2791 6.504679999999999040e+01 4.148165805750777757e+00
2792 6.358019999999999072e+01 4.153497951365812568e+00
2793 6.442060000000000741e+01 3.663260041001731082e+00
2794 6.196679999999999922e+01 3.788742856410289406e+00
2795 6.195420000000000016e+01 4.116811721708923955e+00
2796 6.325280000000000058e+01 4.384989718574035855e+00
2797 6.158239999999999270e+01 4.192997921296885977e+00
2798 6.395779999999999887e+01 3.574535051163996613e+00
2799 6.383059999999998979e+01 3.490136542887685156e+00
2800 6.412260000000000559e+01 2.667832072676239008e+00
2801 6.459080000000000155e+01 3.345918354054682631e+00
2802 6.412980000000000302e+01 3.521198152901936052e+00
2803 6.405360000000000298e+01 3.372497562341595589e+00
2804 6.575979999999999848e+01 3.386485900162585327e+00
2805 6.393019999999999925e+01 3.150403864903672080e+00
2806 6.515319999999999823e+01 3.678225478678544658e+00
2807 6.502660000000000196e+01 2.602913008150674834e+00
2808 6.347200000000000131e+01 3.885897013560705382e+00
2809 6.245799999999999130e+01 3.057520616447254369e+00
2810 6.426980000000000359e+01 2.455700542004257247e+00
2811 6.367380000000000706e+01 2.966543758652482765e+00
2812 6.366040000000000276e+01 3.767694526895724483e+00
2813 6.314480000000001070e+01 3.458722959706371558e+00
2814 6.256120000000000658e+01 3.620996983152567239e+00
2815 6.340779999999999461e+01 2.223865344844421887e+00
2816 6.193899999999998585e+01 3.543586307683219250e+00
2817 6.255780000000000030e+01 3.753157117947501398e+00
2818 6.122480000000000189e+01 3.672399655810896224e+00
2819 6.274260000000000304e+01 2.823139693320186439e+00
2820 6.240959999999999752e+01 3.562519295105641692e+00
2821 6.057000000000000739e+01 4.080756292649684980e+00
2822 6.201139999999999475e+01 3.649364126529442753e+00
2823 5.985060000000000002e+01 3.834051638671549966e+00
2824 6.264320000000000022e+01 3.200221534831611425e+00
2825 6.426720000000000255e+01 3.098931988927798642e+00
2826 6.425960000000000605e+01 3.016110310980022025e+00
2827 6.344800000000000040e+01 2.654145150514568563e+00
2828 6.477299999999999613e+01 2.561902964594873655e+00
2829 6.500539999999998031e+01 3.326689484758082127e+00
2830 6.559819999999999141e+01 3.289108589268525673e+00
2831 6.310400000000000631e+01 3.280542674619550958e+00
2832 6.360960000000000036e+01 2.905422538633579244e+00
2833 6.763160000000000593e+01 2.767011421732840315e+00
2834 6.510459999999999070e+01 2.659825221325641476e+00
2835 6.625139999999998963e+01 3.335214159240752263e+00
2836 6.574819999999999709e+01 4.005621493850860304e+00
2837 6.394259999999999167e+01 4.250181121787633742e+00
2838 6.746320000000000050e+01 4.121854829078772653e+00
2839 6.661079999999999757e+01 4.711310088712055588e+00
2840 6.625919999999999277e+01 4.682753731726664981e+00
2841 6.675039999999999907e+01 4.701599230900055382e+00
2842 6.749099999999999966e+01 5.396291763794836882e+00
2843 6.942539999999999623e+01 4.388445999212021498e+00
2844 6.736220000000000141e+01 3.819388091304679378e+00
2845 6.816440000000000055e+01 4.376428074126205381e+00
2846 6.683360000000000412e+01 4.178074356446998650e+00
2847 6.773399999999999466e+01 3.533382062557061776e+00
2848 6.821819999999999595e+01 3.879186867373110470e+00
2849 6.579700000000001125e+01 3.709587739897790559e+00
2850 6.564839999999999520e+01 4.013673714690819239e+00
2851 6.610339999999999350e+01 3.749520530414522934e+00
2852 6.711999999999999034e+01 5.635306103487191187e+00
2853 6.671160000000000423e+01 4.486807868407115762e+00
2854 6.728600000000000136e+01 4.276372228887471039e+00
2855 6.333879999999999200e+01 3.104090712592014079e+00
2856 6.273739999999999384e+01 4.687600423244284720e+00
2857 6.622599999999999909e+01 3.589777876136627466e+00
2858 6.427160000000000650e+01 3.807400263697002796e+00
2859 6.576279999999999859e+01 3.314404820175110622e+00
2860 6.504780000000000939e+01 3.294799361417930061e+00
2861 6.636999999999999034e+01 4.231233371016068112e+00
2862 6.800339999999999918e+01 3.686417573742833742e+00
2863 6.828180000000000405e+01 3.568418085370602899e+00
2864 6.936240000000000805e+01 4.490300503084398542e+00
2865 6.941380000000000905e+01 4.582255544161630390e+00
2866 6.902559999999999718e+01 4.139935039103874281e+00
2867 6.865520000000000778e+01 4.264254114379207650e+00
2868 6.801980000000000359e+01 3.410498842105067041e+00
2869 6.769219999999999970e+01 4.755698177134457971e+00
2870 7.000260000000000105e+01 4.562456571628928259e+00
2871 6.659199999999999875e+01 5.178831366244704526e+00
2872 6.703899999999998727e+01 3.964543373454248787e+00
2873 6.810339999999999350e+01 3.934129022795261221e+00
2874 6.866040000000000987e+01 4.190416825090315101e+00
2875 6.832219999999999516e+01 5.053495814977983613e+00
2876 6.659040000000000248e+01 4.162756996030395840e+00
2877 6.743739999999999668e+01 4.267476009071403453e+00
2878 6.995000000000000284e+01 3.600690644862453826e+00
2879 6.624439999999999884e+01 3.711322045848352236e+00
2880 6.803220000000000312e+01 3.127910924562910644e+00
2881 6.753220000000000312e+01 3.260614670886457844e+00
2882 6.731000000000000227e+01 3.484378773899301507e+00
2883 6.588939999999999486e+01 3.148913953730713366e+00
2884 6.647220000000000084e+01 2.759126911180418862e+00
2885 6.659019999999999584e+01 3.214644433214969954e+00
2886 6.563620000000000232e+01 2.670766981973530019e+00
2887 6.516299999999999670e+01 3.807735547540033849e+00
2888 6.535760000000000502e+01 3.008767263847437867e+00
2889 6.465959999999999752e+01 2.919230180715456147e+00
2890 6.697580000000000666e+01 3.769979134159763490e+00
2891 6.691639999999999588e+01 3.463732340698397749e+00
2892 6.710620000000000118e+01 3.688715629050305367e+00
2893 6.842999999999999261e+01 4.357968031089718863e+00
2894 6.530520000000001346e+01 4.989830164644885713e+00
2895 6.813960000000000150e+01 4.228994760933146857e+00
2896 6.845099999999999341e+01 4.859007857577510414e+00
2897 6.484319999999999595e+01 4.839267336281392495e+00
2898 6.822479999999998768e+01 4.956826947957734042e+00
2899 6.870660000000000878e+01 3.543726407046683846e+00
2900 6.600579999999999359e+01 3.078384165759691538e+00
2901 6.573380000000000223e+01 4.089418622738445031e+00
2902 6.506959999999999411e+01 3.869622303016147846e+00
2903 6.765520000000000778e+01 3.633823786591749094e+00
2904 6.644419999999999504e+01 3.944594452158548759e+00
2905 6.677979999999999450e+01 3.704081180535870654e+00
2906 7.060439999999999827e+01 2.819038369373500164e+00
2907 6.767999999999999261e+01 3.030966248574865407e+00
2908 7.073980000000000246e+01 3.076057299856423288e+00
2909 7.169099999999998829e+01 3.933956776580036063e+00
2910 7.231780000000000541e+01 3.474022157672573385e+00
2911 7.145580000000001064e+01 3.389948193114460828e+00
2912 6.904919999999999902e+01 2.949559267416065556e+00
2913 6.937080000000000268e+01 2.929141504263663709e+00
2914 7.068420000000000414e+01 2.822714401422857566e+00
2915 6.941420000000000812e+01 3.113676648594069896e+00
2916 6.641460000000000719e+01 3.033186424867420072e+00
2917 6.730800000000000693e+01 3.591679540270820148e+00
2918 6.882439999999999714e+01 3.379074791714442139e+00
2919 7.038239999999998986e+01 2.417656693577480365e+00
2920 6.869519999999999982e+01 3.708681074452210069e+00
2921 6.652779999999999916e+01 4.137669212491497106e+00
2922 6.438899999999999579e+01 4.425927627063054537e+00
2923 6.702279999999998950e+01 4.019638654406637812e+00
2924 6.676200000000000045e+01 3.748665938704061951e+00
2925 6.645280000000001053e+01 3.845918817655932909e+00
2926 6.635139999999999816e+01 3.533796186539342354e+00
2927 6.562720000000000198e+01 3.873487208188507669e+00
2928 6.428379999999999939e+01 3.590155132024240192e+00
2929 6.577100000000000080e+01 3.496126256301393731e+00
2930 6.502439999999998577e+01 5.325135195279083078e+00
2931 6.583099999999998886e+01 4.836098716941165776e+00
2932 6.472560000000000002e+01 4.505802699630776509e+00
2933 6.582460000000000377e+01 4.926749968082405395e+00
2934 6.329540000000000788e+01 5.684803937516226924e+00
2935 6.451499999999998636e+01 4.505619779786129264e+00
2936 6.596240000000000236e+01 4.923395873581567272e+00
2937 6.392360000000000042e+01 5.036854547036274887e+00
2938 6.429740000000001032e+01 4.464412602795577278e+00
2939 6.429219999999999402e+01 3.743104758352347794e+00
2940 6.581780000000000541e+01 2.898330145445823014e+00
2941 6.739359999999999218e+01 3.184592691067413828e+00
2942 6.684600000000000364e+01 3.878125083078161506e+00
2943 6.790380000000000393e+01 4.383907165075465961e+00
2944 6.910060000000000002e+01 4.594014894185695752e+00
2945 6.863500000000000512e+01 4.073386826708212283e+00
2946 6.712600000000000477e+01 4.294911444954365720e+00
2947 6.736740000000000350e+01 3.778965452078120624e+00
2948 6.601559999999999206e+01 4.432990562588645211e+00
2949 6.658379999999999654e+01 5.028458534382083123e+00
2950 6.585099999999999909e+01 5.303348278210661348e+00
2951 6.681520000000000437e+01 4.695303179987422304e+00
2952 6.735499999999998977e+01 5.290821645075554081e+00
2953 6.966999999999998749e+01 4.880727847360472715e+00
2954 6.813720000000000709e+01 4.662214841896499706e+00
2955 6.421840000000000259e+01 3.946033143297202450e+00
2956 6.644059999999998922e+01 5.159827567661538161e+00
2957 6.585500000000000398e+01 5.150549516313769338e+00
2958 6.662800000000000011e+01 4.381585283889839033e+00
2959 6.732999999999999829e+01 4.700345238384090685e+00
2960 6.870500000000001251e+01 4.621508385797865159e+00
2961 6.884380000000001587e+01 4.977053935010149033e+00
2962 6.735779999999999745e+01 5.111177949553310285e+00
2963 6.834240000000001203e+01 4.753661852509074137e+00
2964 7.001359999999999673e+01 5.311127523228940994e+00
2965 6.797799999999999443e+01 4.100935854167924610e+00
2966 6.836620000000000630e+01 4.819817767509473327e+00
2967 6.919379999999999598e+01 5.109176547350855024e+00
2968 6.800019999999999243e+01 3.880255655494879274e+00
2969 6.621380000000000621e+01 4.807917149036577520e+00
2970 6.796100000000001273e+01 4.863166606235076905e+00
2971 6.824920000000000186e+01 4.652356533199061950e+00
2972 6.841960000000000264e+01 3.842532941693538984e+00
2973 6.802479999999999905e+01 4.469965363624196719e+00
2974 6.521779999999999688e+01 4.475104766594855121e+00
2975 6.783099999999998886e+01 4.334077128986054461e+00
2976 6.784079999999998734e+01 4.355023796949907933e+00
2977 6.862919999999999732e+01 4.071386097141856730e+00
2978 6.877000000000001023e+01 3.778418536901384073e+00
2979 6.666119999999999379e+01 4.324607787071562903e+00
2980 6.842600000000000193e+01 4.858242851072803958e+00
2981 6.898099999999999454e+01 5.762431535385039716e+00
2982 6.547099999999998943e+01 5.328899331006357265e+00
2983 6.560060000000001423e+01 4.268861905473167795e+00
2984 6.800300000000000011e+01 4.637714980461822734e+00
2985 6.452799999999999159e+01 3.778473416606234814e+00
2986 6.583459999999999468e+01 4.171788849882026362e+00
2987 6.471939999999999316e+01 4.541946724478393094e+00
2988 6.503640000000000043e+01 4.366501525019771179e+00
2989 6.569419999999999504e+01 3.566045511767901743e+00
2990 6.670039999999998770e+01 3.896167949152088639e+00
2991 6.636120000000001085e+01 3.427078177106557266e+00
2992 6.756780000000000541e+01 2.602052380717959412e+00
2993 6.792560000000000286e+01 4.392255990718209269e+00
2994 6.579219999999999402e+01 5.104295629369443255e+00
2995 6.565559999999999263e+01 3.234701341391505114e+00
2996 6.642399999999999238e+01 3.373030921886129629e+00
2997 6.378379999999999939e+01 2.893857292956927729e+00
2998 6.438300000000000978e+01 2.558835313184497195e+00
2999 6.395700000000000784e+01 3.290340675370864609e+00
3000 6.380380000000000251e+01 4.039690239609963207e+00
3001 6.504259999999999309e+01 3.622630586742181080e+00
3002 6.640119999999998868e+01 3.978120484852111449e+00
3003 6.686400000000000432e+01 3.412630012175359440e+00
3004 6.521819999999999595e+01 4.037477622476686179e+00
3005 6.563980000000000814e+01 4.454129970263553062e+00
3006 6.691580000000000439e+01 4.222860986582437803e+00
3007 6.546399999999999864e+01 4.077594702762891821e+00
3008 6.570360000000000866e+01 4.034275237015937599e+00
3009 6.578300000000000125e+01 3.994903503215064156e+00
3010 6.750339999999999918e+01 4.070532806402621162e+00
3011 6.592520000000000380e+01 4.420656959321769719e+00
3012 6.711280000000000712e+01 3.677498795649022156e+00
3013 6.768760000000000332e+01 3.108219948459246318e+00
3014 6.781399999999999295e+01 3.649143548834439255e+00
3015 6.710920000000000130e+01 2.542573537186290089e+00
3016 6.763399999999998613e+01 2.735262298208345211e+00
3017 6.658559999999999945e+01 3.410787622822623710e+00
3018 6.682739999999998304e+01 3.504719795932335735e+00
3019 6.765279999999999916e+01 3.434530412152438927e+00
3020 6.827500000000000568e+01 4.481093554033433790e+00
3021 6.816020000000000323e+01 2.668584904401582136e+00
3022 6.621880000000001587e+01 3.029045874858945719e+00
3023 6.531779999999999120e+01 1.738308520372604526e+00
3024 6.331940000000000879e+01 2.632502620701448581e+00
3025 6.533500000000000796e+01 1.817331604303408232e+00
3026 6.300420000000000442e+01 2.659915508432552311e+00
3027 6.379760000000000275e+01 1.561078386244585614e+00
3028 6.763579999999998904e+01 1.814250575857700776e+00
3029 6.760039999999999338e+01 2.078863181645199010e+00
3030 6.600079999999999814e+01 2.346171407207921611e+00
3031 6.784019999999999584e+01 2.130588771208558718e+00
3032 6.810119999999999152e+01 3.322302965113206774e+00
3033 6.910899999999999466e+01 2.777840672176861148e+00
3034 6.953400000000000603e+01 3.693897269822212781e+00
3035 6.822240000000000748e+01 3.131718896708325151e+00
3036 6.757920000000000016e+01 4.449212041699067477e+00
3037 6.643139999999999645e+01 3.802369046791749696e+00
3038 6.744679999999999609e+01 3.860295495425186019e+00
3039 6.626900000000000546e+01 3.386774063913918109e+00
3040 6.804040000000000532e+01 4.149423888686236239e+00
3041 6.680760000000000787e+01 3.523187972277379565e+00
3042 6.650719999999999743e+01 4.114621493163131305e+00
3043 6.587860000000000582e+01 4.076220667235766371e+00
3044 6.734079999999998734e+01 3.574358419632815753e+00
3045 6.639059999999999206e+01 3.449220440621330042e+00
3046 6.664379999999999882e+01 2.788631469377048422e+00
3047 6.674260000000001014e+01 3.333486722337438923e+00
3048 6.504300000000000637e+01 3.303887976309125118e+00
3049 6.763339999999999463e+01 2.363048820485941448e+00
3050 6.800899999999998613e+01 2.173715767988078973e+00
3051 6.817019999999999413e+01 2.053277426944542849e+00
3052 6.766740000000000066e+01 1.923531805819701956e+00
3053 6.574940000000000850e+01 2.932132897397388138e+00
3054 6.693340000000000600e+01 1.816409944918823127e+00
3055 6.703419999999999845e+01 2.117531400475564762e+00
3056 6.720919999999999561e+01 2.602610833759054554e+00
3057 6.663059999999998695e+01 3.751535137513707152e+00
3058 6.816320000000000334e+01 3.065836230459807243e+00
3059 6.827419999999999334e+01 2.555818826129895527e+00
3060 6.817280000000000939e+01 2.338767802070140345e+00
3061 6.818000000000000682e+01 2.828811453596721037e+00
3062 7.009459999999999980e+01 3.612386442229014172e+00
3063 6.896739999999999782e+01 2.896153885414240570e+00
3064 7.024580000000000268e+01 2.826615480039687878e+00
3065 7.059000000000000341e+01 2.942428534391277495e+00
3066 6.967079999999999984e+01 4.430185092295805482e+00
3067 6.872999999999998977e+01 3.942650408037718712e+00
3068 7.035699999999999932e+01 3.878489551358878185e+00
3069 7.003560000000000230e+01 3.458317528510070904e+00
3070 7.191559999999999775e+01 4.481515159853861618e+00
3071 6.869559999999998468e+01 3.999655791190036336e+00
3072 6.773919999999999675e+01 3.054146013536354065e+00
3073 6.738679999999999382e+01 3.443972884910682541e+00
3074 6.776099999999999568e+01 3.966001442258939580e+00
3075 6.819239999999999213e+01 4.185464883140221914e+00
3076 6.781579999999999586e+01 4.143155583851515722e+00
3077 6.810799999999998988e+01 3.158283736461941160e+00
3078 6.682840000000000202e+01 3.999199095819061966e+00
3079 6.758040000000001157e+01 2.829601803787946679e+00
3080 6.747459999999999525e+01 3.467769076510140103e+00
3081 6.857880000000000109e+01 3.048118966182257417e+00
3082 6.884559999999999036e+01 2.915765060494414751e+00
3083 6.845260000000000389e+01 3.486247054928838462e+00
3084 7.072700000000000387e+01 3.003457141362265492e+00
3085 7.050440000000000396e+01 2.864052968783922015e+00
3086 7.012479999999999336e+01 4.043332916295664603e+00
3087 7.008020000000000493e+01 3.499975627343711260e+00
3088 6.910920000000000130e+01 3.083875981942205691e+00
3089 6.755580000000000496e+01 2.415168886848288121e+00
3090 6.838499999999999091e+01 2.562590017931077657e+00
3091 6.560999999999998522e+01 2.226820549572864572e+00
3092 6.815359999999999729e+01 2.427195626232050429e+00
3093 6.831800000000001205e+01 1.664901414498769272e+00
3094 6.650399999999999068e+01 1.343549716236805303e+00
3095 6.938819999999999766e+01 2.898010881967146180e+00
3096 6.871760000000000446e+01 1.945237643065752753e+00
3097 6.985260000000000957e+01 2.858845327750349163e+00
3098 6.973279999999999745e+01 2.216195955235004789e+00
3099 6.556480000000000530e+01 1.372125516124526934e+00
3100 6.908960000000000434e+01 1.512829153605918409e+00
3101 6.991979999999999507e+01 1.905662286975317254e+00
3102 7.063919999999998822e+01 2.163082862952780516e+00
3103 6.842799999999999727e+01 1.079108669226597428e+00
3104 7.126020000000001176e+01 2.757821696919508625e+00
3105 7.022039999999999793e+01 1.868220685036967588e+00
3106 7.014439999999999031e+01 3.384399652523324420e+00
3107 7.314679999999999893e+01 2.080715692255911797e+00
3108 6.838859999999999673e+01 2.155542448665764610e+00
3109 6.639799999999999613e+01 2.236267515303121733e+00
3110 6.737579999999999814e+01 2.306385369360462789e+00
3111 6.833419999999999561e+01 2.467465637450701799e+00
3112 6.656739999999999213e+01 2.843441979010649323e+00
3113 6.704580000000001405e+01 2.746015402724465204e+00
3114 6.727079999999999416e+01 2.337066646888787957e+00
3115 6.583459999999999468e+01 2.399475069259942472e+00
3116 6.579359999999999786e+01 2.227836988650649275e+00
3117 6.518300000000000693e+01 1.592360386344749523e+00
3118 6.599300000000000921e+01 1.840948451206604997e+00
3119 6.967220000000000368e+01 1.787992156582349335e+00
3120 6.766080000000000894e+01 2.677354237302192352e+00
3121 6.915779999999998040e+01 1.821101960901694961e+00
3122 6.765360000000001151e+01 1.721652638600482677e+00
3123 6.814759999999999707e+01 2.494575548665543874e+00
3124 6.880600000000001160e+01 3.187705143202551827e+00
3125 7.024680000000000746e+01 2.683637194555181349e+00
3126 7.038300000000000978e+01 2.498081567923673418e+00
3127 6.937940000000000396e+01 2.081760401198946120e+00
3128 6.988719999999999288e+01 1.546453501402482500e+00
3129 7.015999999999999659e+01 1.287785976006882382e+00
3130 7.040560000000000684e+01 8.577726785110372232e-01
3131 6.967340000000000089e+01 1.842857120885936117e+00
3132 7.131300000000000239e+01 1.312511577091797887e+00
3133 7.055219999999999914e+01 1.321793339368903197e+00
3134 6.975539999999999452e+01 1.831104750690140115e+00
3135 7.061960000000000548e+01 9.442523222105417835e-01
3136 7.086379999999999768e+01 6.588056708924108218e-01
3137 7.086359999999999104e+01 1.364406291395637627e+00
3138 6.943659999999999854e+01 1.535309157140672287e+00
3139 6.928520000000000323e+01 1.884610673852824547e+00
3140 7.132419999999999050e+01 1.643877596416471576e+00
3141 7.233399999999998897e+01 2.262811613899839536e+00
3142 7.230119999999999436e+01 1.790196668525554591e+00
3143 7.258360000000000412e+01 1.290990645976956230e+00
3144 7.403720000000001278e+01 1.142956426116062962e+00
3145 7.000460000000001060e+01 2.569414697552732996e+00
3146 6.850260000000000105e+01 1.994726740182725333e+00
3147 7.123839999999999861e+01 2.786558186724260811e+00
3148 6.963920000000000243e+01 2.244035835720988636e+00
3149 7.236980000000001212e+01 1.270872720613672957e+00
3150 7.051879999999999882e+01 1.587294891316670897e+00
3151 7.132259999999999422e+01 2.547264094670985912e+00
3152 6.944180000000000064e+01 1.642360579166462609e+00
3153 7.245660000000000878e+01 2.941611240119944792e+00
3154 7.163419999999999277e+01 1.528014120353603289e+00
3155 7.094259999999999877e+01 3.118835610929179936e+00
3156 6.823760000000000048e+01 3.082514851221320296e+00
3157 6.824039999999999395e+01 2.687413590796920992e+00
3158 6.951220000000000709e+01 4.176623874853946816e+00
3159 6.924880000000000280e+01 3.270373451457799341e+00
3160 6.885479999999999734e+01 3.069221209362400948e+00
3161 7.005499999999999261e+01 2.017486852497432981e+00
3162 6.830080000000000950e+01 3.661187975507403713e+00
3163 6.900780000000000314e+01 2.744791130851306882e+00
3164 6.937420000000000186e+01 3.160182037794657450e+00
3165 6.693800000000001660e+01 2.444219499144869356e+00
3166 6.913419999999999277e+01 2.903797684412603886e+00
3167 7.161920000000000641e+01 2.761349038423067892e+00
3168 7.083119999999999550e+01 2.550919589481409400e+00
3169 6.701339999999999009e+01 3.173308905228104937e+00
3170 6.902639999999999532e+01 2.156604397658504535e+00
3171 6.870459999999999923e+01 1.775995283777521250e+00
3172 6.886320000000000618e+01 3.055430030617622084e+00
3173 6.900660000000000593e+01 3.091384668396995217e+00
3174 6.822120000000001028e+01 1.907697112227201508e+00
3175 6.926219999999999288e+01 2.177743628621146232e+00
3176 6.666740000000000066e+01 2.167954364833354575e+00
3177 6.689520000000000266e+01 1.598609781028502708e+00
3178 6.835739999999999839e+01 3.048730970092309089e+00
3179 6.954919999999999902e+01 2.748708662626870414e+00
3180 6.938360000000000127e+01 1.755216011777468221e+00
3181 6.894840000000000657e+01 1.442868160297398950e+00
3182 6.739759999999999707e+01 2.898968555883281617e+00
3183 6.620940000000000225e+01 2.251162821299250272e+00
3184 6.551919999999999789e+01 2.389859768270934826e+00
3185 6.526520000000000721e+01 2.233486913326335088e+00
3186 6.436599999999999966e+01 2.991556116806101784e+00
3187 6.630400000000000205e+01 2.896266355154510919e+00
3188 6.618580000000000041e+01 2.541871112389452847e+00
3189 6.629279999999999973e+01 1.642275187658877922e+00
3190 6.799179999999999779e+01 1.840492421065623940e+00
3191 6.613719999999999288e+01 2.263563834310840406e+00
3192 6.556840000000001112e+01 1.855777952234588302e+00
3193 6.694480000000001496e+01 1.781385559613638092e+00
3194 6.563219999999999743e+01 2.093725242719302937e+00
3195 6.367280000000000939e+01 2.354025257298656193e+00
3196 6.351660000000000394e+01 1.668003995199052847e+00
3197 6.342659999999999343e+01 1.236626462598952703e+00
3198 6.695120000000000005e+01 2.248561645141176513e+00
3199 6.567739999999999156e+01 2.384570076135316796e+00
3200 6.439820000000000277e+01 2.587121696403168247e+00
3201 6.442760000000001241e+01 4.016620794648157577e+00
3202 6.443000000000000682e+01 2.516626996596833532e+00
3203 6.643900000000000716e+01 3.035436983368292818e+00
3204 6.640359999999999729e+01 2.938716081556703941e+00
3205 6.554879999999999995e+01 3.395073341181307214e+00
3206 6.746699999999999875e+01 4.425696076325170480e+00
3207 6.618339999999999179e+01 2.634548987587819191e+00
3208 6.604500000000000171e+01 4.189435265044681778e+00
3209 6.496700000000001296e+01 3.960235134433307991e+00
3210 6.481820000000000448e+01 2.760428363859492862e+00
3211 6.491339999999999577e+01 2.984837531256936405e+00
3212 6.672799999999999443e+01 3.790463433407582183e+00
3213 6.443880000000000052e+01 3.163518198461959141e+00
3214 6.458920000000000528e+01 3.330922795863032526e+00
3215 6.455780000000000030e+01 3.266129175645078764e+00
3216 6.406820000000000448e+01 3.388263099583619820e+00
3217 6.701399999999999579e+01 3.524983551734675036e+00
3218 6.444920000000000471e+01 5.126993047781517099e+00
3219 6.652040000000000930e+01 3.771054203800311200e+00
3220 6.676700000000001012e+01 3.828092872436612115e+00
3221 6.720019999999999527e+01 4.157349707686377016e+00
3222 6.739180000000000348e+01 2.593042867366446735e+00
3223 6.731660000000000821e+01 3.512302989208076820e+00
3224 6.804640000000000555e+01 3.314936869383790174e+00
3225 6.751759999999998740e+01 2.513949826070519755e+00
3226 6.521500000000000341e+01 3.335033672993422460e+00
3227 6.477880000000000393e+01 3.152337994568476187e+00
3228 6.633360000000000412e+01 2.002076713814933573e+00
3229 6.653820000000000334e+01 2.820373073194394564e+00
3230 6.534120000000000061e+01 3.192780097657838656e+00
3231 6.535840000000000316e+01 2.626912599992622610e+00
3232 6.776400000000001000e+01 2.259732727558726229e+00
3233 6.834239999999999782e+01 2.849136705740880515e+00
3234 6.506379999999998631e+01 2.595243208641532018e+00
3235 6.600820000000000221e+01 3.520251268304579906e+00
3236 6.659539999999999793e+01 2.830668085099345976e+00
3237 6.659260000000000446e+01 3.446905714985542879e+00
3238 6.428180000000000405e+01 3.111144527661805270e+00
3239 6.534299999999998931e+01 3.258305154524358205e+00
3240 6.462279999999999802e+01 3.261467613207279737e+00
3241 6.703260000000000218e+01 3.686212284717200305e+00
3242 6.625679999999999836e+01 3.407142443749600513e+00
3243 6.570080000000000098e+01 3.433889985424693148e+00
3244 6.499899999999999523e+01 3.909750283585895936e+00
3245 6.450260000000000105e+01 2.796498905417272862e+00
3246 6.337980000000000302e+01 3.299939883088780945e+00
3247 6.517440000000000566e+01 4.109683594633533943e+00
3248 6.612879999999999825e+01 3.571480515416540324e+00
3249 6.605580000000000496e+01 2.716797002354060186e+00
3250 6.557380000000000564e+01 3.216946818335672198e+00
3251 6.446999999999999886e+01 2.832700958449372308e+00
3252 6.579079999999999018e+01 3.002768900864666968e+00
3253 6.451359999999999673e+01 2.952986035862681380e+00
3254 6.294880000000000564e+01 3.167369538276201268e+00
3255 6.279279999999999973e+01 3.649708891404902289e+00
3256 6.211559999999999349e+01 3.783869538977263414e+00
3257 6.327599999999999625e+01 3.473867873135074280e+00
3258 6.674920000000000186e+01 3.405941249052895969e+00
3259 6.445300000000000296e+01 2.889626494895145559e+00
3260 6.578180000000000405e+01 3.161784134314041594e+00
3261 6.412219999999999231e+01 2.533377846275599587e+00
3262 6.539920000000000755e+01 2.309789434558916721e+00
3263 6.566619999999998925e+01 3.278478188428283424e+00
3264 6.418580000000000041e+01 2.999220357359558164e+00
3265 6.612720000000000198e+01 2.736619599432847938e+00
3266 6.513240000000000407e+01 2.636457632506162607e+00
3267 6.213979999999999393e+01 2.312257951008062307e+00
3268 6.397200000000000131e+01 2.379546998905463173e+00
3269 6.490459999999998786e+01 2.522775703069933595e+00
3270 6.360159999999999769e+01 1.483083102189489022e+00
3271 6.564300000000000068e+01 2.299104086377995237e+00
3272 6.518159999999998888e+01 2.192816172869946456e+00
3273 6.269219999999999970e+01 2.316398349161904680e+00
3274 6.510540000000000305e+01 1.637711149134669197e+00
3275 6.380339999999999634e+01 1.029527876261737251e+00
3276 6.401099999999999568e+01 2.040670948487286473e+00
3277 6.269980000000000331e+01 2.370823475503817779e+00
3278 6.202599999999999625e+01 2.971898773511641334e+00
3279 6.414619999999999322e+01 2.784515116137816992e+00
3280 6.300679999999999836e+01 2.822053740097804742e+00
3281 6.475120000000001141e+01 2.038268979305724482e+00
3282 6.577739999999998588e+01 2.289343252550827490e+00
3283 6.421420000000000528e+01 3.232724725676467958e+00
3284 6.513160000000000593e+01 2.689676956067401203e+00
3285 6.506779999999999120e+01 2.528318214149477328e+00
3286 6.527000000000001023e+01 2.532804848384494267e+00
3287 6.717060000000000741e+01 1.609092529346899170e+00
3288 6.726640000000000441e+01 2.215887535052264212e+00
3289 6.636580000000000723e+01 1.626750808206346210e+00
3290 6.408140000000000214e+01 1.532060954400966457e+00
3291 6.410280000000000200e+01 1.344587681038317051e+00
3292 6.271700000000000585e+01 1.663041911678715845e+00
3293 6.593040000000000589e+01 1.719203690084453617e+00
3294 6.698900000000000432e+01 1.028725308330654231e+00
3295 6.580019999999998959e+01 1.480700115485915402e+00
3296 6.557280000000000086e+01 1.553472353149550456e+00
3297 6.396939999999999316e+01 1.379572646872936792e+00
3298 6.471959999999999980e+01 2.630343256687232678e+00
3299 6.478799999999998249e+01 1.594951911500783082e+00
3300 6.738620000000000232e+01 2.381343509870006425e+00
3301 6.599179999999999779e+01 2.166605149075392589e+00
3302 6.475679999999999836e+01 1.480730046970075486e+00
3303 6.519239999999999213e+01 3.120185027846905879e+00
3304 6.661400000000000432e+01 2.564708279707460292e+00
3305 6.682419999999999050e+01 2.948705036452442307e+00
3306 6.576059999999999661e+01 2.019328434901069613e+00
3307 6.607840000000001623e+01 2.230920376884841350e+00
3308 6.594680000000001030e+01 2.746748119504226260e+00
3309 6.638019999999998788e+01 1.474776956695486252e+00
3310 6.633060000000000400e+01 1.910488871467196148e+00
3311 6.757920000000000016e+01 9.699702428425309719e-01
3312 6.537139999999999418e+01 6.125983088452011671e-01
3313 6.532739999999998304e+01 1.419327350543206689e+00
3314 6.579420000000001778e+01 1.489004779038671122e+00
3315 6.742300000000000182e+01 1.496723033830910321e+00
3316 6.551460000000000150e+01 1.562305516856418386e+00
3317 6.545539999999999736e+01 1.888607669157360558e+00
3318 6.387620000000000431e+01 1.469091539693833770e+00
3319 6.620320000000000960e+01 1.318996357841826894e+00
3320 6.569259999999999877e+01 2.240968319276289922e+00
3321 6.684959999999999525e+01 2.122698086869633016e+00
3322 6.410760000000000502e+01 1.050542473201346194e+00
3323 6.671600000000000819e+01 9.170661481049227071e-01
3324 6.818019999999999925e+01 4.764448677444223512e-01
3325 6.810219999999999629e+01 1.075583949303818398e+00
3326 6.947939999999998406e+01 1.310386220928777767e+00
3327 6.722459999999999525e+01 1.004409143725801590e+00
3328 6.427979999999999450e+01 1.817495516363107022e+00
3329 6.382859999999999445e+01 9.240537040670310232e-01
3330 6.330879999999999797e+01 1.961936011188948559e+00
3331 6.363739999999999952e+01 1.471655519474582174e+00
3332 6.204259999999999309e+01 2.958304536047632549e+00
3333 6.287899999999999778e+01 2.323131386727835146e+00
3334 6.255460000000000775e+01 1.415404354945964061e+00
3335 6.283379999999999654e+01 9.412620209059734400e-01
3336 5.972959999999999070e+01 1.132726925609168767e+00
3337 6.029080000000000439e+01 1.459920474546473779e+00
3338 6.283020000000000493e+01 8.880036666590960248e-01
3339 6.457259999999999422e+01 1.457007881927891324e+00
3340 6.219959999999999667e+01 1.314645339245532618e+00
3341 6.278639999999999333e+01 1.496359812344610685e+00
3342 6.065219999999999345e+01 1.054494510180114641e+00
3343 6.157179999999999609e+01 1.854326366096323842e+00
3344 6.005440000000000111e+01 1.902180592898581768e+00
3345 6.134940000000000282e+01 1.095893118876106964e+00
3346 6.115839999999999321e+01 1.480817223022478091e+00
3347 6.335320000000000107e+01 9.128186413521572895e-01
3348 6.287519999999999243e+01 1.312780725026080342e+00
3349 6.326960000000000406e+01 1.417254263708526807e+00
3350 6.423839999999998440e+01 2.664043447093157546e+00
3351 6.500679999999999836e+01 1.850004008644305031e+00
3352 6.517320000000000846e+01 2.142129116556702684e+00
3353 6.333479999999999421e+01 2.446994064561660576e+00
3354 6.322379999999999711e+01 3.078732575590156895e+00
3355 6.113440000000000651e+01 2.150833784372933710e+00
3356 6.179760000000000275e+01 3.086994740520300429e+00
3357 6.332260000000000133e+01 3.567728639905225929e+00
3358 6.490959999999998331e+01 3.332312777636577295e+00
3359 6.389480000000001070e+01 3.000937125632591851e+00
3360 6.346360000000000667e+01 2.228167329443639488e+00
3361 6.131359999999999388e+01 1.749339088913296703e+00
3362 6.336860000000000070e+01 3.204520327287689430e+00
3363 6.306559999999999633e+01 1.437821646797681874e+00
3364 6.276959999999998985e+01 1.658482405092077228e+00
3365 6.364000000000000767e+01 2.838676635335557030e+00
3366 6.377039999999999509e+01 2.709907092134341333e+00
3367 6.495140000000000668e+01 3.974467769148469998e+00
3368 6.502219999999999800e+01 3.218929541322705479e+00
3369 6.627899999999999636e+01 4.200389305766787373e+00
3370 6.590860000000000696e+01 3.175649320690179689e+00
3371 6.587340000000000373e+01 2.959812042681088773e+00
3372 6.719060000000000343e+01 2.712664853607979598e+00
3373 6.556039999999998713e+01 1.811326532682608015e+00
3374 6.652560000000001139e+01 1.962130160820123148e+00
3375 6.364860000000000184e+01 2.334495861636941338e+00
3376 6.256759999999999167e+01 1.874486545163769113e+00
3377 6.328300000000000125e+01 2.223411522863007583e+00
3378 6.368120000000000402e+01 2.632027407152137233e+00
3379 6.660319999999998686e+01 1.988741700674071078e+00
3380 6.474219999999999686e+01 2.436956813733062166e+00
3381 6.666099999999998715e+01 1.427627990759496202e+00
3382 6.569200000000000728e+01 2.008624982419564109e+00
3383 6.426700000000001012e+01 1.931526795051004441e+00
3384 6.465999999999999659e+01 1.776987900915478757e+00
3385 6.362359999999999616e+01 2.195707623523678098e+00
3386 6.525180000000000291e+01 2.044807891221080531e+00
3387 6.799080000000000723e+01 2.761283156795042881e+00
3388 6.775900000000000034e+01 2.513224335390695785e+00
3389 6.729359999999999786e+01 1.645841635152056837e+00
3390 6.457540000000000191e+01 2.385889680601345653e+00
3391 6.583360000000000412e+01 2.672853016534952886e+00
3392 6.520340000000000202e+01 3.135895643671835931e+00
3393 6.782980000000000587e+01 2.049132233898046884e+00
3394 6.711719999999999686e+01 2.705056293684108049e+00
3395 6.856879999999999598e+01 2.447016753518455712e+00
3396 6.899240000000000350e+01 2.029346448490250587e+00
3397 6.841880000000000450e+01 1.807743331338828030e+00
3398 6.682099999999999795e+01 1.207611758803299296e+00
3399 6.649260000000001014e+01 1.144556179486179381e+00
3400 6.402619999999998868e+01 1.865090869636114812e+00
3401 6.399299999999999500e+01 7.561242225983771936e-01
3402 6.622459999999998104e+01 1.595674618460792615e+00
3403 6.632579999999998677e+01 1.925887003954282362e+00
3404 6.528700000000000614e+01 1.394753684347168621e+00
3405 6.426720000000000255e+01 1.926401461793465497e+00
3406 6.530580000000000496e+01 2.182668612501678762e+00
3407 6.449920000000000186e+01 1.835255762012478087e+00
3408 6.267280000000000939e+01 2.702261991739513647e+00
3409 6.551619999999999777e+01 2.850866358144484636e+00
3410 6.348800000000001376e+01 1.502909205507771295e+00
3411 6.424240000000000350e+01 1.890310378747361852e+00
3412 6.449620000000000175e+01 2.437755777759535114e+00
3413 6.624899999999999523e+01 2.191658714307499256e+00
3414 6.579919999999999902e+01 1.747318388846176962e+00
3415 6.589180000000000348e+01 1.819349804737945719e+00
3416 6.734439999999999316e+01 1.450350760333512401e+00
3417 6.765080000000000382e+01 1.633537471868949487e+00
3418 6.687640000000000384e+01 2.204900824980570828e+00
3419 6.723579999999999757e+01 2.378950582084461640e+00
3420 6.755740000000000123e+01 2.690702385623500170e+00
3421 6.783719999999999573e+01 1.803360560730992601e+00
3422 6.655540000000000589e+01 2.456718438893639167e+00
3423 6.390180000000000149e+01 1.851459994706880385e+00
3424 6.603580000000000894e+01 2.346800177262649889e+00
3425 6.405100000000000193e+01 2.163015802068953608e+00
3426 6.408720000000000994e+01 1.407481819420769442e+00
3427 6.436699999999999022e+01 1.521804823227998815e+00
3428 6.681199999999999761e+01 1.263480431189973885e+00
3429 6.393959999999999866e+01 1.325764672934076627e+00
3430 6.812600000000000477e+01 1.399688965449109368e+00
3431 6.569079999999999586e+01 1.281840876240105898e+00
3432 6.826420000000000243e+01 1.833746643350711247e+00
3433 6.785560000000000969e+01 1.737264346033728923e+00
3434 6.866620000000000346e+01 1.238118230218745008e+00
3435 6.653539999999999566e+01 1.517813416728155396e+00
3436 6.805499999999999261e+01 2.250601679551491596e+00
3437 6.870959999999999468e+01 2.109299136680237829e+00
3438 6.744680000000001030e+01 1.921344287731899358e+00
3439 6.904500000000000171e+01 2.960509658825655421e+00
3440 7.014099999999999113e+01 2.614749594129426757e+00
3441 6.848859999999999104e+01 2.546784648924993455e+00
3442 7.010460000000000491e+01 3.311910440818108814e+00
3443 6.826800000000000068e+01 3.373807226265306713e+00
3444 6.759279999999999688e+01 3.341196161855809699e+00
3445 6.763559999999999661e+01 2.978112108030857019e+00
3446 6.633099999999998886e+01 3.906407065322302863e+00
3447 6.956759999999999877e+01 3.121164854345248152e+00
3448 6.750019999999999243e+01 3.448746872706084599e+00
3449 6.904260000000000730e+01 3.461072141403584546e+00
3450 6.369539999999999225e+01 2.843288217539686080e+00
3451 6.627259999999998286e+01 2.726237547977065301e+00
3452 6.709700000000000841e+01 3.255581078701619280e+00
3453 6.644800000000000750e+01 3.575527071635733911e+00
3454 6.607099999999999795e+01 3.013287440653478644e+00
3455 6.406799999999999784e+01 2.520160836137248062e+00
3456 6.622079999999999700e+01 2.116587714223060690e+00
3457 6.522979999999999734e+01 2.728033627358724456e+00
3458 6.655800000000000693e+01 3.130469702776245811e+00
3459 6.616880000000000450e+01 2.289885576180609394e+00
3460 6.701520000000000721e+01 2.765441352117234075e+00
3461 6.711099999999999000e+01 3.192272757769925029e+00
3462 6.498779999999999291e+01 3.145809738684143486e+00
3463 6.562480000000000757e+01 3.010579843153143198e+00
3464 6.676820000000000732e+01 1.870089760412584790e+00
3465 6.953520000000000323e+01 2.799748623001714787e+00
3466 6.836279999999999291e+01 3.323352276241566372e+00
3467 6.729040000000000532e+01 1.111343604831556586e+00
3468 6.580260000000001241e+01 2.273255227201733675e+00
3469 6.708400000000000318e+01 2.537797407201764610e+00
3470 6.675919999999999277e+01 1.966210515687472293e+00
3471 6.690680000000000405e+01 1.759720691473507070e+00
3472 6.493719999999999004e+01 2.325014776727236221e+00
3473 6.696500000000000341e+01 3.298862143224538190e+00
3474 6.382659999999999911e+01 2.924889476202477745e+00
3475 6.303079999999999927e+01 2.759873930454070923e+00
3476 6.638140000000001351e+01 3.244109093110155939e+00
3477 6.930160000000000764e+01 2.893424484585696899e+00
3478 6.765919999999999845e+01 3.194207825424012714e+00
3479 6.817260000000000275e+01 3.510224227595724056e+00
3480 6.720619999999999550e+01 4.028690997333996826e+00
3481 6.799380000000000734e+01 2.767021783795711176e+00
3482 6.921900000000000830e+01 3.242376067022454844e+00
3483 6.937420000000000186e+01 2.979162478281438098e+00
3484 6.815919999999999845e+01 2.895451707765129612e+00
3485 6.971540000000000248e+01 2.868716920157860173e+00
3486 7.103440000000000509e+01 1.997626403509924931e+00
3487 6.905020000000000380e+01 3.150513728267184455e+00
3488 6.846200000000000330e+01 2.502862505212782196e+00
3489 6.991620000000000346e+01 2.294977671351073223e+00
3490 6.798799999999999955e+01 2.406022410535695322e+00
3491 6.828079999999999927e+01 1.730584349865673666e+00
3492 6.732980000000000587e+01 1.784918561727676156e+00
3493 6.815919999999999845e+01 2.596157274126512426e+00
3494 6.827040000000000930e+01 2.289199818277120713e+00
3495 6.570599999999998886e+01 2.925511223700909991e+00
3496 6.691540000000000532e+01 2.741403211495893721e+00
3497 6.619499999999999318e+01 2.968875558186970576e+00
3498 6.592260000000000275e+01 3.511823840684495490e+00
3499 6.773080000000000211e+01 1.877371127933952222e+00
3500 6.585420000000000584e+01 2.055817120271158149e+00
3501 6.814860000000001605e+01 3.137676549295674189e+00
3502 6.864520000000000266e+01 2.603499328211934749e+00
3503 6.906019999999999470e+01 2.642042155606151521e+00
3504 6.862060000000001025e+01 2.029535623732679817e+00
3505 6.985699999999999932e+01 3.313660839615303999e+00
3506 6.836080000000001178e+01 2.673785352641456559e+00
3507 6.738100000000000023e+01 2.500806461923834156e+00
3508 6.904099999999999682e+01 1.480202850963339811e+00
3509 6.972639999999998395e+01 2.709527200084914877e+00
3510 6.844959999999998956e+01 1.511362765189086188e+00
3511 6.975620000000000687e+01 2.085340689671594028e+00
3512 7.122259999999998570e+01 2.318521504752544704e+00
3513 7.026359999999999673e+01 2.017349381738324787e+00
3514 7.066920000000000357e+01 1.429961772915624429e+00
3515 7.244960000000000377e+01 2.164849770307397669e+00
3516 6.870640000000000214e+01 3.133235345134481431e+00
3517 6.795359999999999445e+01 1.903536531827009437e+00
3518 6.987140000000000839e+01 2.779561268977534194e+00
3519 6.884319999999999595e+01 1.726453924088333203e+00
3520 6.928199999999999648e+01 2.503562965056001399e+00
3521 6.669880000000000564e+01 2.278478920683709052e+00
3522 6.747159999999999513e+01 3.077947700660294661e+00
3523 6.750979999999999848e+01 2.922410667924684180e+00
3524 6.854200000000000159e+01 3.069557192821140479e+00
3525 6.711459999999999582e+01 3.084139511760127572e+00
3526 6.804600000000000648e+01 3.244709355242776816e+00
3527 6.875759999999999650e+01 2.918654794250255424e+00
3528 6.881200000000001182e+01 2.903006965200047418e+00
3529 6.754040000000000532e+01 3.714267805099679798e+00
3530 6.881179999999999097e+01 2.165775582095244900e+00
3531 6.868919999999999959e+01 3.187740860233152063e+00
3532 6.874460000000000548e+01 2.732721758247625754e+00
3533 6.563920000000000243e+01 3.049402477863491168e+00
3534 6.881879999999999598e+01 3.000158574475688678e+00
3535 6.590919999999999845e+01 2.374305092442840159e+00
3536 6.631700000000000728e+01 2.614288323808220404e+00
3537 6.819180000000000064e+01 2.012110641093078911e+00
3538 6.674800000000000466e+01 3.098737820468199011e+00
3539 6.579559999999999320e+01 2.697279052675121136e+00
3540 6.597900000000001342e+01 2.864331922106793549e+00
3541 6.433519999999998618e+01 2.027919355398532186e+00
3542 6.554380000000000450e+01 3.310247778037167521e+00
3543 6.498539999999999850e+01 3.815287088542616889e+00
3544 6.504659999999998377e+01 3.222154963374667336e+00
3545 6.820459999999999923e+01 3.345459903809937963e+00
3546 6.910560000000000969e+01 2.580279746074056302e+00
3547 6.939140000000000441e+01 2.031867586236859147e+00
3548 6.867879999999999541e+01 1.320867514931002296e+00
3549 6.777080000000000837e+01 1.882512478577499149e+00
3550 6.753140000000000498e+01 2.291832918866470781e+00
3551 6.913519999999999754e+01 1.702234517333025998e+00
3552 6.476820000000000732e+01 2.309925598801831459e+00
3553 6.871200000000000330e+01 2.975409578528643184e+00
3554 6.877939999999999543e+01 3.116605853809557569e+00
3555 6.648779999999999291e+01 2.869606208524089208e+00
3556 6.732539999999998770e+01 2.014371834592609378e+00
3557 6.874960000000001514e+01 1.826321430635911014e+00
3558 6.713460000000000605e+01 2.113201658148128548e+00
3559 6.716140000000000043e+01 2.966127490179745418e+00
3560 7.009959999999999525e+01 3.809221102535267356e+00
3561 6.860119999999999152e+01 2.996861003116426669e+00
3562 6.756520000000000437e+01 2.463104892610139096e+00
3563 6.773920000000001096e+01 1.462853195641997006e+00
3564 6.878779999999999006e+01 1.806684220332927415e+00
3565 6.892459999999999809e+01 2.367417945357345399e+00
3566 6.936420000000001096e+01 2.005544961350905098e+00
3567 6.959819999999999141e+01 2.447259878312885828e+00
3568 6.921459999999999013e+01 2.836970223319236428e+00
3569 7.132699999999999818e+01 1.743048846131398877e+00
3570 6.961359999999999104e+01 2.300510944985917128e+00
3571 6.663599999999999568e+01 2.312910720282995047e+00
3572 6.583879999999999200e+01 1.968022833200873789e+00
3573 6.929619999999999891e+01 2.617316020659332221e+00
3574 6.773479999999999279e+01 2.131408781064767499e+00
3575 6.773220000000000596e+01 2.351709138477801275e+00
3576 6.754859999999999332e+01 2.188628421637623944e+00
3577 6.939179999999998927e+01 3.073954396538763234e+00
3578 6.920060000000000855e+01 2.446945338171657713e+00
3579 7.210259999999999536e+01 2.861572485190616799e+00
3580 7.129240000000000066e+01 2.721202537114796094e+00
3581 7.121179999999999666e+01 2.247999170818352876e+00
3582 6.856980000000001496e+01 2.266428192553207488e+00
3583 6.806220000000000425e+01 3.366674411344228179e+00
3584 6.897419999999999618e+01 3.391293681178320085e+00
3585 7.078379999999999939e+01 2.324537896443075624e+00
3586 6.951859999999999218e+01 2.156257249958825728e+00
3587 6.683480000000000132e+01 2.793778894615677189e+00
3588 6.742000000000000171e+01 1.761890507381203674e+00
3589 7.112639999999998963e+01 1.929193108011741487e+00
3590 6.874419999999999220e+01 2.322270482092902988e+00
3591 6.833679999999999666e+01 2.186493620388589409e+00
3592 6.787820000000000675e+01 3.180726374902437037e+00
3593 6.895659999999999457e+01 2.608334911011235935e+00
3594 6.698499999999999943e+01 3.285249981356061610e+00
3595 6.795220000000000482e+01 2.361580494499393001e+00
3596 6.767300000000000182e+01 1.876619471283402785e+00
3597 6.675379999999999825e+01 2.962050578906443299e+00
3598 6.655060000000000286e+01 4.154468424239134983e+00
3599 6.659860000000000468e+01 3.667423450871197588e+00
3600 6.894199999999999307e+01 4.081403111676179307e+00
3601 6.847679999999999723e+01 3.021541320584578028e+00
3602 6.775639999999999930e+01 3.040758886857028997e+00
3603 7.055819999999999936e+01 3.957287246586984164e+00
3604 7.115319999999999823e+01 3.247931124885502285e+00
3605 7.061499999999999488e+01 2.981232094285850565e+00
3606 6.914020000000000721e+01 2.662114939667332703e+00
3607 6.997460000000000946e+01 2.326504082953648744e+00
3608 7.047139999999998849e+01 2.139927094085217529e+00
3609 6.836199999999999477e+01 2.578452900481216670e+00
3610 6.737339999999998952e+01 2.902440429707386915e+00
3611 6.909180000000000632e+01 3.121005253439986138e+00
3612 6.963299999999999557e+01 2.773211712076812496e+00
3613 7.009980000000000189e+01 3.297860001880007719e+00
3614 7.277779999999999916e+01 2.383974251538802491e+00
3615 7.102700000000001523e+01 2.226792491454915979e+00
3616 7.136940000000001305e+01 3.544059114631131546e+00
3617 7.092119999999999891e+01 3.509005652888008253e+00
3618 7.132000000000000739e+01 2.741703587188083269e+00
3619 6.917260000000000275e+01 3.404726885963102134e+00
3620 6.971059999999999945e+01 3.173093967722986353e+00
3621 7.159720000000001505e+01 3.145223812703953570e+00
3622 7.176519999999999300e+01 3.774763477623463981e+00
3623 6.988700000000000045e+01 3.723547942487110962e+00
3624 6.974019999999998731e+01 3.412014881561918678e+00
3625 6.943840000000000146e+01 2.875410838123832136e+00
3626 7.047400000000000375e+01 2.902636704791007549e+00
3627 6.898760000000001469e+01 3.426701126156175281e+00
3628 6.830120000000000857e+01 4.179585801487989194e+00
3629 7.008059999999998979e+01 2.847313507150204259e+00
3630 6.653139999999999077e+01 2.823117689364011973e+00
3631 6.830719999999999459e+01 2.657698032508583275e+00
3632 6.917460000000001230e+01 2.554940556647062433e+00
3633 6.878959999999999297e+01 2.615284605544871077e+00
3634 6.810200000000000387e+01 2.447682495749806897e+00
3635 6.831539999999999679e+01 3.032738625071406346e+00
3636 6.633039999999999736e+01 2.745176345519537708e+00
3637 6.986539999999999395e+01 3.388697149053009117e+00
3638 6.634539999999999793e+01 3.175112855947013646e+00
3639 6.646860000000000923e+01 2.845097743136427493e+00
3640 6.587460000000001514e+01 3.145505995543482314e+00
3641 6.697339999999999804e+01 3.146016294935550128e+00
3642 6.918420000000000414e+01 3.689126697742977523e+00
3643 6.611159999999999570e+01 2.596612479366145365e+00
3644 6.870040000000000191e+01 2.259160810566612998e+00
3645 6.918080000000000496e+01 2.933432574987875352e+00
3646 6.858580000000000609e+01 3.595682960440199860e+00
3647 6.815640000000000498e+01 2.587881103914938308e+00
3648 6.638919999999998822e+01 2.164760816349001971e+00
3649 6.450319999999999254e+01 1.787424122025883966e+00
3650 6.479699999999999704e+01 2.002721248701376133e+00
3651 6.574859999999998195e+01 2.830759652107539104e+00
3652 6.299940000000000140e+01 2.971011229867704273e+00
3653 6.253600000000000136e+01 2.282765182842949159e+00
3654 6.471419999999999106e+01 2.337500073155078351e+00
3655 6.432500000000000284e+01 2.505306496219574353e+00
3656 6.297119999999999607e+01 2.093036481287414041e+00
3657 6.344500000000000739e+01 2.180381929846237021e+00
3658 6.520900000000000318e+01 2.228932551693747932e+00
3659 6.393120000000000402e+01 1.598489972442742157e+00
3660 6.396620000000000061e+01 2.423555840495531299e+00
3661 6.246880000000000166e+01 2.320479526304853657e+00
3662 6.270779999999999887e+01 1.479119640867498697e+00
3663 6.359639999999999560e+01 2.033611538126196994e+00
3664 6.360639999999999361e+01 2.362369210771253947e+00
3665 6.495080000000000098e+01 2.440267303391167264e+00
3666 6.229999999999999716e+01 1.742207220740403351e+00
3667 6.245420000000000016e+01 2.081880446135177198e+00
3668 6.442920000000000869e+01 1.983204344488988857e+00
3669 6.521180000000001087e+01 1.554355130592748546e+00
3670 6.065119999999999578e+01 2.115003799523773154e+00
3671 6.386519999999999442e+01 2.553336349171412945e+00
3672 6.274299999999999500e+01 2.116014234356658807e+00
3673 6.179360000000000497e+01 1.887074976782851188e+00
3674 6.556359999999999388e+01 2.522608453169060017e+00
3675 6.301000000000000512e+01 2.239890979489850054e+00
3676 6.214139999999999731e+01 2.353911444383582463e+00
3677 6.330940000000000367e+01 2.172604678260636302e+00
3678 6.198239999999999839e+01 2.350430745203950345e+00
3679 6.122560000000000713e+01 2.306750677468201172e+00
3680 6.287219999999999942e+01 2.324657005237547036e+00
3681 6.170320000000000249e+01 2.233636683079860408e+00
3682 6.156259999999999621e+01 2.340291342546905629e+00
3683 6.240739999999999554e+01 1.568709064167094214e+00
3684 6.047819999999999396e+01 1.944125498006751496e+00
3685 6.072439999999998861e+01 2.818821407609924279e+00
3686 6.147240000000000748e+01 2.337530946960916900e+00
3687 6.306680000000000064e+01 3.054152797749320580e+00
3688 6.286940000000000595e+01 3.635303317193766315e+00
3689 6.410360000000000014e+01 3.831586017304062342e+00
3690 6.391819999999999879e+01 2.965236319755980787e+00
3691 6.497679999999999723e+01 3.648553350576088317e+00
3692 6.491479999999999961e+01 3.141457832281057350e+00
3693 6.105599999999999739e+01 3.451222032845756793e+00
3694 6.220979999999999421e+01 3.438331157989295228e+00
3695 6.092699999999999960e+01 3.328416091776987606e+00
3696 6.352380000000000848e+01 2.749965532874912189e+00
3697 6.160679999999999978e+01 2.267286861427110445e+00
3698 6.133340000000000458e+01 3.427314139089089551e+00
3699 6.156300000000000239e+01 2.138371137104126518e+00
3700 5.953839999999998867e+01 3.236141017940966869e+00
3701 6.115260000000000673e+01 3.283637867975089719e+00
3702 6.012219999999999942e+01 4.444689113087664900e+00
3703 5.833659999999999712e+01 3.716112932621935983e+00
3704 5.806599999999999540e+01 3.824285334542911752e+00
3705 6.094180000000000064e+01 3.507034637981210068e+00
3706 6.056140000000000612e+01 4.118004328312441231e+00
3707 6.038620000000000942e+01 3.537263704051481383e+00
3708 6.184160000000000679e+01 3.824385802713948124e+00
3709 6.265160000000000906e+01 3.667404429293283474e+00
3710 6.448320000000001073e+01 2.711278154671704410e+00
3711 6.233040000000001157e+01 2.903631444932361916e+00
3712 6.446740000000001203e+01 3.116912120673278164e+00
3713 6.401399999999999579e+01 2.476617095959728232e+00
3714 6.252839999999999776e+01 2.843817133361425942e+00
3715 6.471999999999999886e+01 1.946569598036504534e+00
3716 6.321439999999999770e+01 3.240872914509298486e+00
3717 6.387699999999999534e+01 3.076702390547385590e+00
3718 6.348319999999999652e+01 2.166493986144433670e+00
3719 6.613179999999999836e+01 2.071592844166053826e+00
3720 6.541700000000000159e+01 1.890882333726771947e+00
3721 6.215460000000000207e+01 1.930996377003333819e+00
3722 6.496200000000000330e+01 1.557835138902702754e+00
3723 6.478019999999999357e+01 2.100923861542820070e+00
3724 6.458660000000000423e+01 1.232541880830018588e+00
3725 6.282079999999999842e+01 1.342698250538816529e+00
3726 6.371240000000000236e+01 8.101609519101746759e-01
3727 6.355879999999999797e+01 1.544756327709971178e+00
3728 6.438439999999999941e+01 2.039822435409512913e+00
3729 6.510519999999999641e+01 2.741843867181352756e+00
3730 6.671179999999999666e+01 2.983509321587582530e+00
3731 6.480320000000000391e+01 2.238117948634521071e+00
3732 6.278019999999999357e+01 2.260625495742274449e+00
3733 6.490439999999999543e+01 2.085564798322027791e+00
3734 6.184879999999999711e+01 1.460163344287207288e+00
3735 6.266839999999999833e+01 1.847306960956950350e+00
3736 6.486079999999999757e+01 1.750683281464695762e+00
3737 6.413280000000000314e+01 1.894222170707543063e+00
3738 6.137019999999999698e+01 1.644090177575427525e+00
3739 6.047679999999999012e+01 2.852542408448995648e+00
3740 6.418399999999999750e+01 2.369612609689609961e+00
3741 6.369159999999999400e+01 2.660771716626586958e+00
3742 6.393099999999999739e+01 3.051885148559820848e+00
3743 6.216180000000000661e+01 2.389627642960300502e+00
3744 6.248940000000000339e+01 3.054859035700337788e+00
3745 6.233599999999999852e+01 3.267513623537015910e+00
3746 6.389999999999999858e+01 3.060034810259516291e+00
3747 6.528700000000000614e+01 2.519625305476986377e+00
3748 6.463739999999999952e+01 2.650554758536409317e+00
3749 6.473679999999998813e+01 2.923953315632791927e+00
3750 6.481479999999999109e+01 3.272318852434767500e+00
3751 6.359739999999999327e+01 2.972620279820481048e+00
3752 6.347920000000000584e+01 2.767265038264315358e+00
3753 6.220280000000000342e+01 2.302202100598468082e+00
3754 6.405440000000001532e+01 2.501356937344208831e+00
3755 6.421860000000000923e+01 3.147974924931900897e+00
3756 6.671279999999998722e+01 2.322985120916618129e+00
3757 6.422719999999999629e+01 2.545171591857806170e+00
3758 6.415859999999999275e+01 2.296461462337219039e+00
3759 6.354479999999999507e+01 1.881942706885626704e+00
3760 6.613399999999998613e+01 2.813431754992467670e+00
3761 6.379979999999999052e+01 3.483575937452777715e+00
3762 6.587699999999999534e+01 1.840456378184496922e+00
3763 6.876180000000000803e+01 2.036728305886674306e+00
3764 6.732139999999999702e+01 9.245727488954017526e-01
3765 6.627740000000000009e+01 3.179737581625251330e+00
3766 6.650620000000000687e+01 2.108788968104679196e+00
3767 6.635020000000000095e+01 7.285178048613504265e-01
3768 6.545140000000000668e+01 1.309685354579487759e+00
3769 6.647819999999998686e+01 1.348983836819402482e+00
3770 6.749339999999999407e+01 9.774222669859733426e-01
3771 6.505219999999999914e+01 1.005305382458484997e+00
3772 6.678319999999999368e+01 1.126368089036615894e+00
3773 6.481919999999999504e+01 8.332909887908304114e-01
3774 6.842279999999999518e+01 1.496800919294212440e+00
3775 6.641400000000001569e+01 1.001658704349939200e+00
3776 6.779640000000000555e+01 1.562676974937557750e+00
3777 6.408599999999999852e+01 1.679935974970475865e+00
3778 6.665879999999999939e+01 9.093059507118601559e-01
3779 6.620379999999998688e+01 1.689150588905560468e+00
3780 6.359880000000000422e+01 1.722233280365933039e+00
3781 6.709799999999999898e+01 1.702029494456543945e+00
3782 6.699259999999999593e+01 2.307758437965291343e+00
3783 6.693659999999999854e+01 2.171548361883751888e+00
3784 6.734879999999999711e+01 1.768978787888650928e+00
3785 6.771380000000000621e+01 2.040672485236177724e+00
3786 6.654640000000000555e+01 2.136681213471021579e+00
3787 6.578640000000000043e+01 1.666957290394687430e+00
3788 6.641740000000000066e+01 1.846338703488609623e+00
3789 6.480760000000000787e+01 1.402430136584349452e+00
3790 6.478340000000000032e+01 1.337782690873221769e+00
3791 6.637460000000000093e+01 2.292559174372604591e+00
3792 6.416400000000001569e+01 1.970809640731443269e+00
3793 6.547200000000000841e+01 2.108743550079051676e+00
3794 6.888380000000000791e+01 6.408942127995845839e-01
3795 6.827639999999999532e+01 1.470369820147299222e+00
3796 6.959560000000000457e+01 1.878088509096417003e+00
3797 6.764939999999998577e+01 1.932907873645300700e+00
3798 6.339520000000000266e+01 2.716346243025729912e+00
3799 6.548060000000000969e+01 1.984601715206353090e+00
3800 6.619840000000000657e+01 1.840395861764527297e+00
3801 6.603319999999999368e+01 1.251740688800998758e+00
3802 6.615659999999999741e+01 2.048326001397237306e+00
3803 6.678860000000000241e+01 1.912415281260844813e+00
3804 6.849580000000000268e+01 1.856971629293242554e+00
3805 6.610179999999999723e+01 1.366197625528604798e+00
3806 6.843139999999999645e+01 1.792515564228104763e+00
3807 6.845659999999999457e+01 1.108899151410983386e+00
3808 6.658259999999998513e+01 5.327842790473469314e-01
3809 6.878620000000000800e+01 1.347164233491968011e+00
3810 6.944000000000001194e+01 1.387655490386570545e+00
3811 6.842000000000000171e+01 2.259042593666617638e+00
3812 7.022540000000000759e+01 1.721021431592297146e+00
3813 6.762919999999999732e+01 2.260904074037639599e+00
3814 6.980440000000000111e+01 2.212800462762062992e+00
3815 6.762380000000000280e+01 1.768016977294053493e+00
3816 6.918739999999999668e+01 2.778974164687394222e+00
3817 6.649899999999999523e+01 1.840346597790753380e+00
3818 6.910040000000000759e+01 2.131987628481928798e+00
3819 6.879240000000000066e+01 2.334185469923073519e+00
3820 6.678839999999999577e+01 1.751846810654401843e+00
3821 6.565560000000000684e+01 1.913138627491484112e+00
3822 6.724699999999999989e+01 2.216956652711098652e+00
3823 6.638519999999999754e+01 1.009683807931968325e+00
3824 6.770120000000000005e+01 1.298727327809804821e+00
3825 6.683520000000001460e+01 1.360554839762074142e+00
3826 6.724780000000001223e+01 1.987946305109872913e+00
3827 6.834319999999999595e+01 9.655298400360295963e-01
3828 6.759600000000000364e+01 1.568965646532773039e+00
3829 6.681559999999998922e+01 1.111076040602082537e+00
3830 6.722479999999998768e+01 1.812510643279096501e+00
3831 6.673919999999999675e+01 1.893848935897475716e+00
3832 6.687420000000000186e+01 1.749354518672528780e+00
3833 6.625319999999999254e+01 1.859466663320427093e+00
3834 6.995279999999999632e+01 2.273874902451759716e+00
3835 6.980259999999999820e+01 1.596486081367451293e+00
3836 6.902619999999998868e+01 3.177538549254752542e+00
3837 6.976540000000001385e+01 2.609217761705604044e+00
3838 6.935760000000000502e+01 3.493747828335639127e+00
3839 6.851020000000001176e+01 3.569289468787871122e+00
3840 6.965640000000000498e+01 2.915922421464604231e+00
3841 7.132739999999999725e+01 2.997536930214538042e+00
3842 6.931520000000000437e+01 2.442409816554134583e+00
3843 6.734319999999999595e+01 2.777481598858937861e+00
3844 6.715079999999998961e+01 3.328892325083523840e+00
3845 6.688259999999999650e+01 2.018935394706824482e+00
3846 6.549280000000000257e+01 1.219482460718479766e+00
3847 6.410119999999999152e+01 1.723495109363527567e+00
3848 6.688820000000001187e+01 1.258761403920537036e+00
3849 6.531340000000000146e+01 2.405937581900245537e+00
3850 6.679159999999998831e+01 2.606368716816559683e+00
3851 6.597760000000000957e+01 1.948175856538622908e+00
3852 6.471079999999999188e+01 2.906240752587437637e+00
3853 6.400860000000000127e+01 2.467592423395726708e+00
3854 6.612699999999999534e+01 2.655379490769632866e+00
3855 6.417359999999999332e+01 2.917103626544658379e+00
3856 6.110360000000000724e+01 1.939096317360227806e+00
3857 6.511140000000000327e+01 2.561427408301862219e+00
3858 6.500339999999999918e+01 2.674266622459323450e+00
3859 6.547100000000000364e+01 3.388550144235732198e+00
3860 6.640520000000000778e+01 2.588596150812250141e+00
3861 6.600899999999998613e+01 2.925572627708975748e+00
3862 6.375480000000000302e+01 2.889053511446265876e+00
3863 6.563419999999999277e+01 2.547626116995977075e+00
3864 6.650180000000000291e+01 2.255755117915062335e+00
3865 6.609520000000000550e+01 2.732044485728591265e+00
3866 6.742319999999999425e+01 2.240973902570041698e+00
3867 6.634000000000000341e+01 2.883002254595025349e+00
3868 6.848100000000000875e+01 2.684040715041409175e+00
3869 6.630840000000000600e+01 2.657529237468517103e+00
3870 6.750400000000000489e+01 1.286777805217358628e+00
3871 6.877979999999999450e+01 1.691544652676954197e+00
3872 6.762260000000000559e+01 1.972005245429129250e+00
3873 6.593399999999999750e+01 1.425228711470548193e+00
3874 6.748199999999999932e+01 3.120906547783831808e+00
3875 6.558320000000000505e+01 2.380913276875072704e+00
3876 6.658599999999998431e+01 2.747696198636230935e+00
3877 6.474420000000000641e+01 3.679113571500613578e+00
3878 6.925639999999999930e+01 2.691572515835306767e+00
3879 6.997720000000001050e+01 2.525935856667781199e+00
3880 6.778540000000000987e+01 2.531239895387240146e+00
3881 6.732940000000000680e+01 2.964785545026824121e+00
3882 6.800780000000000314e+01 2.929664996548240641e+00
3883 6.553300000000000125e+01 2.728850644502187173e+00
3884 6.539600000000000080e+01 1.569461895045558553e+00
3885 6.688620000000000232e+01 1.569652455800326862e+00
3886 6.735679999999999268e+01 5.878880437634367295e-01
3887 6.717980000000000018e+01 1.241547853286372405e+00
3888 6.846799999999998931e+01 2.039318376320872872e+00
3889 6.878759999999999764e+01 1.402890005666873829e+00
3890 6.769899999999999807e+01 1.872741477086466988e+00
3891 7.070060000000000855e+01 2.249129282188999213e+00
3892 6.901640000000000441e+01 2.457481566156702435e+00
3893 6.693240000000000123e+01 2.618557153854006891e+00
3894 6.823740000000000805e+01 2.439749865867400391e+00
3895 6.757420000000000471e+01 2.713348800283516660e+00
3896 6.775660000000000593e+01 2.019274673738072234e+00
3897 6.695140000000000668e+01 1.466899085826970373e+00
3898 6.751680000000000348e+01 3.464826903612935549e+00
3899 6.533299999999999841e+01 2.631815510251430901e+00
3900 6.560739999999999839e+01 2.689280849595297340e+00
3901 6.571020000000000039e+01 2.873414977339680210e+00
3902 6.593980000000000530e+01 3.120567620161434519e+00
3903 6.608060000000000400e+01 3.515124209469702166e+00
3904 6.554200000000000159e+01 2.358417299800863010e+00
3905 6.368980000000000530e+01 3.128269891169877415e+00
3906 6.531399999999999295e+01 3.349729290554685601e+00
3907 6.389620000000000033e+01 3.188842603829796563e+00
3908 6.405799999999999272e+01 3.815372160091333065e+00
3909 6.542019999999999413e+01 3.195062921446148785e+00
3910 6.732019999999999982e+01 4.045041086565129618e+00
3911 6.732939999999999259e+01 3.578927779098091122e+00
3912 6.630299999999999727e+01 3.469089886411131030e+00
3913 6.695640000000000214e+01 3.813458111478347234e+00
3914 6.617900000000000205e+01 2.676551617286691886e+00
3915 6.490160000000000196e+01 2.756586332404628692e+00
3916 6.544719999999999516e+01 2.387186551570698256e+00
3917 6.516999999999998749e+01 2.326710261291680126e+00
3918 6.746999999999999886e+01 2.985081238425513206e+00
3919 6.776860000000000639e+01 2.371183613303702753e+00
3920 6.637099999999999511e+01 2.790973880207407998e+00
3921 6.511079999999999757e+01 3.339381228910529575e+00
3922 6.538380000000000791e+01 1.481027654029457796e+00
3923 6.474139999999999873e+01 2.524484146910016769e+00
3924 6.472959999999999070e+01 2.021928952263158497e+00
3925 6.632300000000000750e+01 2.162556283660611367e+00
3926 6.605160000000000764e+01 1.550789027559841271e+00
3927 6.640699999999999648e+01 1.564730366548819251e+00
3928 6.665799999999998704e+01 1.560264721129078769e+00
3929 6.543880000000000052e+01 1.934988690406227230e+00
3930 6.564400000000000546e+01 1.781082816715718886e+00
3931 6.586039999999999850e+01 2.781568328838965432e+00
3932 6.706859999999998934e+01 2.581077350255121861e+00
3933 6.691179999999999950e+01 2.677048559888295376e+00
3934 6.157539999999998770e+01 2.556756219900520044e+00
3935 6.558940000000001191e+01 2.985045803333677306e+00
3936 6.511700000000000443e+01 2.160444750508561107e+00
3937 6.665040000000000475e+01 2.187806821453850858e+00
3938 6.390080000000000382e+01 2.279665596529456550e+00
3939 6.464079999999999870e+01 2.491887034357696429e+00
3940 6.271599999999999397e+01 1.658979083653558728e+00
3941 6.622360000000000468e+01 2.266538375585112064e+00
3942 6.368179999999999552e+01 1.865871858408288952e+00
3943 6.258739999999998815e+01 1.703624221476085721e+00
3944 6.327219999999999800e+01 1.706055201920501307e+00
3945 6.410339999999999350e+01 2.849116952320489560e+00
3946 6.499380000000000734e+01 3.432098767809574902e+00
3947 6.502680000000000859e+01 2.577282838960443190e+00
3948 6.485500000000000398e+01 2.510584091401839579e+00
3949 6.631959999999999411e+01 3.360139456629739119e+00
3950 6.431100000000000705e+01 3.702811774854347426e+00
3951 6.347200000000000131e+01 3.912209391124150670e+00
3952 6.210259999999999536e+01 2.701505603917932596e+00
3953 6.402660000000000196e+01 2.989272641964930255e+00
3954 6.639560000000000173e+01 3.524664166697304424e+00
3955 6.331960000000000122e+01 3.670773102222473661e+00
3956 6.321580000000000155e+01 3.551660269789326918e+00
3957 6.301839999999999975e+01 2.748963013210618200e+00
3958 6.460380000000000678e+01 2.612281017042386466e+00
3959 6.566420000000000812e+01 4.456507559962173737e+00
3960 6.804339999999999122e+01 2.888605540394880489e+00
3961 6.655719999999999459e+01 3.909415899082624879e+00
3962 6.632160000000000366e+01 3.131863925524224435e+00
3963 6.615819999999999368e+01 4.072654853041196787e+00
3964 6.698619999999998242e+01 4.400632658152687782e+00
3965 6.477500000000000568e+01 3.419244922493853700e+00
3966 6.852000000000001023e+01 3.631102400098351612e+00
3967 6.692519999999998959e+01 3.368074030065253410e+00
3968 6.755580000000000496e+01 4.314407504165547635e+00
3969 6.592360000000000753e+01 3.789064946395087397e+00
3970 6.559839999999999804e+01 4.884707480289887549e+00
3971 6.391299999999999670e+01 4.721725260961293635e+00
3972 6.796620000000000061e+01 3.576112698447855287e+00
3973 6.818219999999999459e+01 3.629374892732906588e+00
3974 6.941859999999999786e+01 3.253962268988379147e+00
3975 6.872119999999999607e+01 3.353474775810905140e+00
3976 6.648619999999999663e+01 3.197464387917400064e+00
3977 6.895380000000000109e+01 2.862666161465564851e+00
3978 6.886579999999999302e+01 2.650960601744204226e+00
3979 6.847339999999999804e+01 3.324761207665897000e+00
3980 6.814159999999999684e+01 3.519164225778614874e+00
3981 6.842239999999999611e+01 2.519210028560541215e+00
3982 6.907660000000001332e+01 3.139691202650350288e+00
3983 7.013320000000001642e+01 3.193227976828462822e+00
3984 6.902259999999999707e+01 3.752172369174955779e+00
3985 6.819640000000001123e+01 2.492234733727944906e+00
3986 6.859700000000000841e+01 4.103969863437107790e+00
3987 6.666080000000000894e+01 4.331065359931663750e+00
3988 6.728999999999999204e+01 3.389093282870804025e+00
3989 6.848400000000000887e+01 2.335676450195959486e+00
3990 6.970779999999999177e+01 4.224278791935968336e+00
3991 6.776640000000000441e+01 3.797278189440432605e+00
3992 6.716979999999999507e+01 4.230812530944853656e+00
3993 6.939480000000000359e+01 2.718274532125111609e+00
3994 6.725659999999999172e+01 3.095003826815081016e+00
3995 6.832180000000001030e+01 3.372962844740511112e+00
3996 6.833180000000000121e+01 2.513513451724496583e+00
3997 6.624679999999999325e+01 2.801435109368053400e+00
3998 6.573179999999999268e+01 3.787945611013970648e+00
3999 6.719019999999999015e+01 3.152411856341109431e+00
4000 6.715260000000000673e+01 4.199873584764188372e+00
4001 6.682319999999999993e+01 3.551199948186529287e+00
4002 6.753940000000000055e+01 3.288495420097160782e+00
4003 6.607840000000000202e+01 3.691449152839572534e+00
4004 6.658880000000000621e+01 4.292517400314179277e+00
4005 6.787379999999998859e+01 3.377192673212471075e+00
4006 6.942419999999999902e+01 3.658765555757841792e+00
4007 6.802320000000000277e+01 3.034740732253743634e+00
4008 6.699120000000002051e+01 3.329198502943313542e+00
4009 6.591420000000000812e+01 2.854278184059850343e+00
4010 6.729719999999998947e+01 3.323840662847723504e+00
4011 6.829819999999999425e+01 2.430584759270904449e+00
4012 6.696720000000000539e+01 3.596278047092577701e+00
4013 6.586039999999999850e+01 3.492611682967346365e+00
4014 6.520040000000000191e+01 3.380816358218825535e+00
4015 6.634739999999999327e+01 3.652231685969552721e+00
4016 6.726340000000000430e+01 4.032174367261414538e+00
4017 6.869939999999999714e+01 3.929566893183011889e+00
4018 6.837500000000000000e+01 4.100669828210994794e+00
4019 6.791899999999999693e+01 4.205285502792884600e+00
4020 6.818680000000000518e+01 4.828503481618294124e+00
4021 6.619039999999999679e+01 3.155846987418750693e+00
4022 6.547060000000000457e+01 3.861010102032886859e+00
4023 6.708059999999998979e+01 3.732398902582628075e+00
4024 6.617519999999998959e+01 3.774866370085170786e+00
4025 6.623019999999999641e+01 4.142843442854194258e+00
4026 6.888620000000000232e+01 4.019424291114337855e+00
4027 6.700019999999999243e+01 4.351894092461351171e+00
4028 6.906699999999999307e+01 4.550971263367853403e+00
4029 6.667119999999999891e+01 3.749132832002621818e+00
4030 6.676259999999999195e+01 2.995555302110111118e+00
4031 6.622359999999999047e+01 4.137890792179030441e+00
4032 6.848060000000000969e+01 3.262777290591559520e+00
4033 6.748699999999999477e+01 3.811005400153613110e+00
4034 6.798380000000000223e+01 3.671336883479913382e+00
4035 6.755679999999999552e+01 3.834645051631244694e+00
4036 6.692119999999999891e+01 3.744561831776849647e+00
4037 6.906180000000000518e+01 3.855528305174273029e+00
4038 6.752020000000000266e+01 4.171945065793652319e+00
4039 6.516580000000000439e+01 3.490315806914897401e+00
4040 6.537320000000001130e+01 3.289001227120476933e+00
4041 6.726500000000000057e+01 3.276211092100140387e+00
4042 6.478260000000000218e+01 4.039387504065436119e+00
4043 6.646959999999998558e+01 3.455136588906434714e+00
4044 6.772199999999999420e+01 3.255322447930466101e+00
4045 6.751880000000001303e+01 3.830923850979029321e+00
4046 6.762720000000000198e+01 4.985610890552932162e+00
4047 6.764880000000000848e+01 4.928771233482033054e+00
4048 6.556620000000000914e+01 4.469374805495730740e+00
4049 6.527000000000001023e+01 3.669856095271311958e+00
4050 6.571219999999999573e+01 3.254840105442968312e+00
4051 6.948579999999999757e+01 2.967509614474735269e+00
4052 6.524660000000000082e+01 3.714772731675519690e+00
4053 6.689119999999999777e+01 3.484304709981604908e+00
4054 6.645879999999999654e+01 2.866272539728208280e+00
4055 6.499399999999999977e+01 3.040875965901929767e+00
4056 6.712159999999998661e+01 2.044592215577472061e+00
4057 6.731940000000000168e+01 2.284489029958338691e+00
4058 6.785699999999999932e+01 2.711134921024773714e+00
4059 6.839860000000000184e+01 3.096843458749569233e+00
4060 6.632460000000000377e+01 1.288035608203438986e+00
4061 6.655819999999999936e+01 2.864582627888398125e+00
4062 6.874219999999999686e+01 2.377751616969275616e+00
4063 6.788239999999998986e+01 1.993553703314760783e+00
4064 6.690579999999999927e+01 1.993371463626385287e+00
4065 6.652520000000001232e+01 2.933904230202478480e+00
4066 6.650799999999999557e+01 1.654874230870734264e+00
4067 6.524899999999999523e+01 1.997074280040680661e+00
4068 6.829400000000001114e+01 1.149578427076639153e+00
4069 6.714639999999999986e+01 1.900611829911621031e+00
4070 6.574160000000000537e+01 1.327974837111006057e+00
4071 6.604300000000000637e+01 2.083390237089536079e+00
4072 6.800239999999999441e+01 3.240215160757077051e+00
4073 6.750180000000000291e+01 2.047042850552962978e+00
4074 6.650919999999999277e+01 1.549737097703994815e+00
4075 6.269000000000001194e+01 1.546687428021576549e+00
4076 6.289220000000000255e+01 2.803141015361161337e+00
4077 6.252740000000000009e+01 1.840295837087070563e+00
4078 6.242279999999999518e+01 2.628808146670272183e+00
4079 6.472700000000000387e+01 1.941520332110894254e+00
4080 6.446819999999999595e+01 2.652578811647261503e+00
4081 6.427859999999999729e+01 2.254909392414692793e+00
4082 6.501859999999999218e+01 2.125797574558781822e+00
4083 6.695080000000000098e+01 2.193820419268634137e+00
4084 6.622040000000001214e+01 1.679894534784847959e+00
4085 6.565099999999999625e+01 2.343154915919987147e+00
4086 6.635200000000000387e+01 2.238501230734529113e+00
4087 6.682019999999999982e+01 2.001024605545867363e+00
4088 6.486499999999999488e+01 1.213542912302651544e+00
4089 6.454580000000001405e+01 1.143417907853467641e+00
4090 6.452479999999999905e+01 1.007092345318938653e+00
4091 6.440659999999999741e+01 1.265713288229209477e+00
4092 6.348339999999999606e+01 1.096144464931516183e+00
4093 6.276079999999999615e+01 1.257453375676409468e+00
4094 6.542220000000000368e+01 1.821958142219517018e+00
4095 6.931379999999998631e+01 1.774782654862278264e+00
4096 6.427020000000000266e+01 1.251966210406654900e+00
4097 6.954500000000000171e+01 1.298714841680035592e+00
4098 6.676740000000000919e+01 1.921441679572919226e+00
4099 6.655940000000001078e+01 1.367966215957105103e+00
4100 6.824399999999999977e+01 2.702373460497271118e+00
4101 6.354920000000000613e+01 2.345105735782503142e+00
4102 6.434579999999998279e+01 2.973080091756694632e+00
4103 6.273559999999999803e+01 1.573137491766056550e+00
4104 6.418580000000000041e+01 1.901419120551805175e+00
4105 6.496279999999998722e+01 2.813623434647928079e+00
4106 6.381240000000000379e+01 2.601129579240527345e+00
4107 6.564820000000000277e+01 3.166837784288926816e+00
4108 6.489619999999999322e+01 2.514049616057726588e+00
4109 6.520200000000001239e+01 2.295902767976031100e+00
4110 6.531380000000000052e+01 2.434718503646776444e+00
4111 6.253359999999999985e+01 1.962545909781475029e+00
4112 6.456440000000000623e+01 2.325354090885944025e+00
4113 6.432019999999999982e+01 3.067761390982030267e+00
4114 6.372339999999999094e+01 2.524015302647747205e+00
4115 6.469159999999999400e+01 3.398096062208954660e+00
4116 6.554459999999998843e+01 2.623098787312442060e+00
4117 6.576599999999999113e+01 2.785086497759089674e+00
4118 6.515939999999999088e+01 2.956319814905009835e+00
4119 6.438779999999999859e+01 3.456324619013671384e+00
4120 6.370919999999999561e+01 3.845922634687286124e+00
4121 6.395019999999999527e+01 3.233369788935377187e+00
4122 6.573400000000000887e+01 3.028437339619229007e+00
4123 6.294339999999999691e+01 3.406385410959833937e+00
4124 6.207919999999999305e+01 3.525810005091028820e+00
4125 6.238260000000000360e+01 2.698733222828815226e+00
4126 6.344480000000000075e+01 2.590333853386470597e+00
4127 6.445439999999999259e+01 3.635190994707155010e+00
4128 6.445940000000000225e+01 3.546967410056089509e+00
4129 6.514320000000000732e+01 3.654557498795170112e+00
4130 6.267559999999999576e+01 2.945553443412629591e+00
4131 6.310259999999999536e+01 2.535148289153910106e+00
4132 6.375959999999999894e+01 1.438877801621806007e+00
4133 6.348319999999999652e+01 5.316994940753649868e-01
4134 6.217079999999999984e+01 1.867117166114649063e+00
4135 6.264359999999999218e+01 1.621458642087426183e+00
4136 6.103659999999999997e+01 9.682851067738255102e-01
4137 6.283300000000000551e+01 1.506970550475356996e+00
4138 6.220759999999999934e+01 1.410974347038244536e+00
4139 6.209239999999999782e+01 1.854330619927310631e+00
4140 6.271720000000000539e+01 3.040220392011079742e+00
4141 6.078459999999999752e+01 2.992847802344782870e+00
4142 6.305500000000000682e+01 2.926490157167797257e+00
4143 6.173819999999999197e+01 3.219793029373161808e+00
4144 6.173519999999999897e+01 3.214919985318452689e+00
4145 6.575159999999999627e+01 3.281391760823446191e+00
4146 6.272019999999999840e+01 4.180139379494421270e+00
4147 6.510580000000000211e+01 4.231931222503505730e+00
4148 6.416040000000000987e+01 4.075685332309156195e+00
4149 6.373179999999999978e+01 3.851982839006425241e+00
4150 6.150059999999999860e+01 3.619500215223090400e+00
4151 6.416740000000000066e+01 3.644382752675683346e+00
4152 6.243599999999999994e+01 4.067097579355578141e+00
4153 6.178680000000000661e+01 4.139974254992415226e+00
4154 6.228800000000001091e+01 2.863188851612831431e+00
4155 6.301279999999999148e+01 3.347523208582728671e+00
4156 6.212759999999999394e+01 3.476252218697601037e+00
4157 6.465439999999999543e+01 3.126937794072661259e+00
4158 6.568080000000000496e+01 3.980570234526707107e+00
4159 6.375959999999999894e+01 4.105223985119446084e+00
4160 6.263179999999999836e+01 4.454821382726807499e+00
4161 6.409939999999998861e+01 3.861464132683352091e+00
4162 6.296720000000000539e+01 3.045924850025029329e+00
4163 6.387180000000000746e+01 3.427310285340386731e+00
4164 6.498859999999999104e+01 3.624183556057833044e+00
4165 6.533740000000000236e+01 3.686215561792338224e+00
4166 6.386620000000000630e+01 4.285271346367695244e+00
4167 6.546979999999999222e+01 2.815388021570027099e+00
4168 6.590439999999998122e+01 3.060520342686844586e+00
4169 6.259080000000000155e+01 1.866099405712352777e+00
4170 6.245219999999999061e+01 2.811628700948970661e+00
4171 6.183980000000000388e+01 3.499874116593338691e+00
4172 6.429640000000000555e+01 2.975212753401006438e+00
4173 6.289000000000000767e+01 2.945227868943250726e+00
4174 6.209900000000000375e+01 2.127356857699243875e+00
4175 6.120640000000000924e+01 2.834534044247837503e+00
4176 6.237780000000000058e+01 4.571089737907143125e+00
4177 6.486060000000000514e+01 4.262396702326049613e+00
4178 6.210599999999999454e+01 3.471621719024121866e+00
4179 6.325000000000000000e+01 3.560894022573545481e+00
4180 6.241179999999999239e+01 4.193769449075616329e+00
4181 6.426019999999999754e+01 4.230400013237518131e+00
4182 6.116699999999999449e+01 3.532969708333201897e+00
4183 6.368519999999998760e+01 3.534419051555714564e+00
4184 6.298779999999999291e+01 3.487832466160036393e+00
4185 6.401840000000001396e+01 3.505310560849066892e+00
4186 6.336399999999999721e+01 3.649227885457416498e+00
4187 6.412500000000000000e+01 3.377970775480451771e+00
4188 6.429359999999999786e+01 2.903409659004390075e+00
4189 6.505719999999999459e+01 2.068719515062397818e+00
4190 6.264359999999999218e+01 2.346358499462517955e+00
4191 6.477859999999999729e+01 1.903133260704567675e+00
4192 6.717980000000000018e+01 1.557603323057575206e+00
4193 6.557039999999999225e+01 1.143387934167576336e+00
4194 6.681940000000000168e+01 2.084198255445004477e+00
4195 6.631239999999999668e+01 2.151845247223880264e+00
4196 6.414639999999999986e+01 2.527647991315246756e+00
4197 6.507139999999999702e+01 3.189444372927672688e+00
4198 6.593979999999999109e+01 3.650684510061092070e+00
4199 6.455920000000000414e+01 4.021435578496812546e+00
4200 6.578659999999999286e+01 2.613796328714231620e+00
4201 6.542260000000000275e+01 3.601334292730958619e+00
4202 6.388640000000000185e+01 3.280514466970080978e+00
4203 6.414500000000001023e+01 3.211456766017565023e+00
4204 6.493899999999999295e+01 3.563522807559958316e+00
4205 6.440200000000000102e+01 3.884394912981943726e+00
4206 6.544239999999999213e+01 4.079049954094702279e+00
4207 6.667579999999999529e+01 3.076399745156666921e+00
4208 6.501460000000000150e+01 3.398346346092463666e+00
4209 6.473659999999999570e+01 3.801427706533428985e+00
4210 6.498159999999998604e+01 3.035598347607929348e+00
4211 6.468699999999999761e+01 2.962937150869050296e+00
4212 6.438399999999998613e+01 2.175651718451278249e+00
4213 6.390639999999999787e+01 2.389732463687095798e+00
4214 6.388820000000000476e+01 2.760718839722726692e+00
4215 6.279520000000000124e+01 2.460724598974863842e+00
4216 6.323880000000000479e+01 2.974069123608259702e+00
4217 6.441740000000000066e+01 1.553291874697090291e+00
4218 6.436939999999999884e+01 2.694610570750436640e+00
4219 6.641899999999999693e+01 3.858228432843239464e+00
4220 6.414839999999999520e+01 2.876746309287629533e+00
4221 6.390820000000000078e+01 4.061501893634915206e+00
4222 6.301919999999999789e+01 2.863930074565367967e+00
4223 6.450459999999999638e+01 2.896327683118744556e+00
4224 6.536039999999999850e+01 3.267794223631592665e+00
4225 6.517119999999999891e+01 3.076975026222994902e+00
4226 6.583000000000001251e+01 3.699276069719587667e+00
4227 6.593319999999999936e+01 3.915378463443859758e+00
4228 6.556859999999998934e+01 3.877224405164085841e+00
4229 6.648680000000000234e+01 2.995430845804990749e+00
4230 6.600320000000000675e+01 2.894925206633152115e+00
4231 6.412199999999999989e+01 3.309228635195820889e+00
4232 6.516299999999999670e+01 3.194351251819373516e+00
4233 6.560840000000000316e+01 3.438293932752113591e+00
4234 6.493379999999999086e+01 4.156087904748888562e+00
4235 6.606419999999999959e+01 4.199801313395671087e+00
4236 6.482219999999999516e+01 4.457490104531920849e+00
4237 6.597499999999999432e+01 3.590531414707299529e+00
4238 6.727040000000000930e+01 3.240821174949336303e+00
4239 6.637259999999999138e+01 3.901437905183164023e+00
4240 6.673539999999999850e+01 4.483148648885066478e+00
4241 6.509159999999999968e+01 3.688564128221169636e+00
4242 6.637260000000000559e+01 4.571784628348102508e+00
4243 6.641660000000000252e+01 3.920648207630978099e+00
4244 6.306359999999999388e+01 2.647455768846763036e+00
4245 6.633199999999999363e+01 3.163532734143902125e+00
4246 6.674860000000001037e+01 3.288037245531138630e+00
4247 6.431300000000000239e+01 3.141929636385894842e+00
4248 6.574640000000000839e+01 3.475013146449953183e+00
4249 6.643099999999999739e+01 2.663388593502644230e+00
4250 6.874479999999999791e+01 1.981561513554399134e+00
4251 6.871760000000000446e+01 3.117744423136699972e+00
4252 6.823279999999999745e+01 2.419576052121528598e+00
4253 6.708160000000000878e+01 2.791722788530409005e+00
4254 6.653499999999999659e+01 2.942039741403912334e+00
4255 6.880499999999999261e+01 2.591154599787514723e+00
4256 6.817260000000001696e+01 3.381109150559915566e+00
4257 6.931860000000000355e+01 3.134704727402567226e+00
4258 6.928539999999999566e+01 2.259249709084854008e+00
4259 6.530080000000000950e+01 1.694416203888525096e+00
4260 6.462260000000000559e+01 2.534295382941775365e+00
4261 6.707719999999999061e+01 2.146754711651986280e+00
4262 6.797059999999999036e+01 2.278931672516752549e+00
4263 6.819939999999999714e+01 3.700706598475484999e+00
4264 6.806919999999999504e+01 3.002316884008081832e+00
4265 6.818739999999999668e+01 3.194593039496580467e+00
4266 6.877540000000001896e+01 3.440343501454468100e+00
4267 6.705939999999999657e+01 3.430622632700949914e+00
4268 6.486119999999999663e+01 3.791658881281384730e+00
4269 6.726820000000000732e+01 2.097393666434606452e+00
4270 6.832000000000000739e+01 3.247880909146761752e+00
4271 6.548100000000000875e+01 2.228908037582529200e+00
4272 6.686660000000000537e+01 2.510245543368218257e+00
4273 6.632520000000000948e+01 2.316074720729018210e+00
4274 6.565619999999999834e+01 2.233979093903969204e+00
4275 6.409919999999999618e+01 2.815430061642448134e+00
4276 6.533520000000000039e+01 3.289411319978088333e+00
4277 6.243980000000000530e+01 2.251043018691557318e+00
4278 6.257719999999999061e+01 2.661643979197818588e+00
4279 6.453260000000000218e+01 2.410273421834128627e+00
4280 6.411599999999999966e+01 3.023357325887893410e+00
4281 6.240660000000000451e+01 2.077675597392433016e+00
4282 6.213899999999999579e+01 2.788845409842573897e+00
4283 6.542220000000000368e+01 2.488915931083250044e+00
4284 6.577359999999998763e+01 3.393409207272238159e+00
4285 6.551279999999999859e+01 2.996653271901838611e+00
4286 6.761020000000000607e+01 3.106789486270352008e+00
4287 6.707959999999998502e+01 1.666322840268354977e+00
4288 6.435519999999999641e+01 2.142333968362543306e+00
4289 6.267159999999999798e+01 2.301170964530885321e+00
4290 6.375940000000000651e+01 2.850882847119467822e+00
4291 6.311120000000001085e+01 3.223183933938614576e+00
4292 6.405139999999998679e+01 2.973448591786984618e+00
4293 6.598959999999999582e+01 3.771014342057053881e+00
4294 6.728100000000000591e+01 3.595914648597766217e+00
4295 6.907120000000000459e+01 2.536505271431541697e+00
4296 6.851939999999999031e+01 3.156783535182606570e+00
4297 6.726359999999999673e+01 2.649089664016677670e+00
4298 6.688419999999999277e+01 2.661343516346583282e+00
4299 6.361380000000000479e+01 3.119634381141481949e+00
4300 6.516920000000000357e+01 2.882960969558900910e+00
4301 6.755979999999999563e+01 2.079379992209215988e+00
4302 6.642040000000000077e+01 2.780925667471175977e+00
4303 6.670980000000000132e+01 2.468976717589697056e+00
4304 6.643420000000000414e+01 2.974682926296514651e+00
4305 6.731839999999999691e+01 3.491259573277242456e+00
4306 6.742719999999999914e+01 3.268923081383225959e+00
4307 6.567139999999999134e+01 3.427204407093336958e+00
4308 6.558820000000000050e+01 3.170750654340387165e+00
4309 6.488179999999999836e+01 2.132977456983546904e+00
4310 6.661100000000000421e+01 2.156982892838977151e+00
4311 6.653119999999999834e+01 2.354671329931207868e+00
4312 6.524899999999999523e+01 2.219926395176200717e+00
4313 6.550640000000001351e+01 2.032898986177130052e+00
4314 6.445759999999999934e+01 1.918076131961399255e+00
4315 6.498139999999999361e+01 1.901405408638568106e+00
4316 6.431640000000000157e+01 2.663886327905152118e+00
4317 6.298839999999999861e+01 2.151701979364243567e+00
4318 6.328739999999999100e+01 2.177488141873566097e+00
4319 6.281279999999999575e+01 1.165313739728489839e+00
4320 6.516920000000000357e+01 1.520516028195690206e+00
4321 6.504040000000000532e+01 1.194475570281786636e+00
4322 6.553720000000001278e+01 1.897332767861242386e+00
4323 6.486899999999999977e+01 1.776541966855835764e+00
4324 6.459540000000001214e+01 1.610237189981650330e+00
4325 6.489700000000000557e+01 2.250065759039055369e+00
4326 6.656480000000000530e+01 1.799813754809091559e+00
4327 6.535759999999999081e+01 1.190584011315454660e+00
4328 6.518460000000000321e+01 1.917338271667262228e+00
4329 6.593880000000000052e+01 1.577750890349930879e+00
4330 6.472639999999998395e+01 1.347677842809622772e+00
4331 6.659300000000000352e+01 1.790029206465637790e+00
4332 6.728319999999999368e+01 2.107015584185367274e+00
4333 6.804760000000001696e+01 1.737018286604951056e+00
4334 6.577940000000000964e+01 1.278277296989976275e+00
4335 6.359560000000000457e+01 2.889291880028738380e+00
4336 6.416839999999999122e+01 1.759749495808990538e+00
4337 6.722899999999999920e+01 1.469911126565141002e+00
4338 6.452439999999999998e+01 2.129188063088839566e+00
4339 6.325099999999999767e+01 1.594847403358704119e+00
4340 6.475019999999999243e+01 2.379585180656492938e+00
4341 6.603060000000000684e+01 2.735498281483649485e+00
4342 6.626460000000000150e+01 2.343336025413341961e+00
4343 6.666120000000000800e+01 2.059489517331904107e+00
4344 6.635840000000000316e+01 2.565076741152202189e+00
4345 6.633619999999999095e+01 2.496378952002278773e+00
4346 6.677439999999998577e+01 2.255840306404687912e+00
4347 6.434300000000000352e+01 2.502350558974500760e+00
4348 6.477200000000000557e+01 3.034524134028267373e+00
4349 6.682120000000000459e+01 2.777665341973362789e+00
4350 6.649819999999999709e+01 1.734539855984866152e+00
4351 6.477619999999998868e+01 2.438861855866378381e+00
4352 6.544320000000000448e+01 2.394640522500194546e+00
4353 6.322119999999999607e+01 2.863667444379671689e+00
4354 6.714039999999999964e+01 3.243735459004016164e+00
4355 6.695720000000000027e+01 3.920791771058492969e+00
4356 6.577819999999999823e+01 3.397272110385036736e+00
4357 6.840760000000000218e+01 3.208262951816761355e+00
4358 6.786240000000000805e+01 2.669496365983665243e+00
4359 6.753640000000000043e+01 3.154580461487708654e+00
4360 6.714759999999999707e+01 3.310317224678021919e+00
4361 6.630199999999999250e+01 2.040861719960468612e+00
4362 6.679420000000000357e+01 1.933098846929456993e+00
4363 6.731359999999999388e+01 3.097203042746793589e+00
4364 6.636939999999999884e+01 2.853011119501639659e+00
4365 6.713460000000000605e+01 2.383069727892995981e+00
4366 6.922200000000000841e+01 2.219602144529511101e+00
4367 6.814659999999999229e+01 2.938667556563687722e+00
4368 6.607200000000000273e+01 2.546026237099688672e+00
4369 6.623820000000000618e+01 2.816308980207960388e+00
4370 6.675159999999999627e+01 1.068360036691751169e+00
4371 6.812059999999999604e+01 1.999517513801767787e+00
4372 6.641339999999999577e+01 1.919075394037451643e+00
4373 6.438240000000000407e+01 3.409923783312465151e+00
4374 6.817059999999999320e+01 2.894091713819725520e+00
4375 6.763140000000001351e+01 2.101573783620265701e+00
4376 6.269219999999999970e+01 2.043993823865423831e+00
4377 6.357100000000000506e+01 1.326122528275573531e+00
4378 6.290639999999999787e+01 9.015129771667178549e-01
4379 6.548440000000000794e+01 2.029230920324248455e+00
4380 6.610580000000000211e+01 1.989324114366484819e+00
4381 6.571800000000000352e+01 2.945214939524787745e+00
4382 6.715359999999999729e+01 2.491167767935350330e+00
4383 6.418780000000000996e+01 8.262511676239848724e-01
4384 6.284200000000000585e+01 1.418726696724919245e+00
4385 6.250080000000000524e+01 8.165970070971364514e-01
4386 6.587219999999999231e+01 1.666624310395117936e+00
4387 6.484179999999999211e+01 7.356238930323013570e-01
4388 6.427700000000000102e+01 1.084764121825570804e+00
4389 6.418559999999999377e+01 6.384364400627527969e-01
4390 6.523659999999999570e+01 1.005305231260634313e+00
4391 6.421600000000000819e+01 1.582982375138774822e+00
4392 6.480559999999999832e+01 3.259086873343513879e+00
4393 6.759279999999998267e+01 3.126843742817988048e+00
4394 6.691700000000000159e+01 2.667083035827717552e+00
4395 6.426500000000000057e+01 2.758294618056600367e+00
4396 6.469079999999999586e+01 3.512134022499711516e+00
4397 6.367499999999999716e+01 3.590305190370312705e+00
4398 6.370000000000000284e+01 3.227169657765143640e+00
4399 6.383400000000000318e+01 3.141685012855361947e+00
4400 6.373939999999998918e+01 4.560694619024606489e+00
4401 6.177659999999999485e+01 4.539851932387223066e+00
4402 6.348020000000000351e+01 4.454114730448688775e+00
4403 6.383700000000000330e+01 4.331041288189251048e+00
4404 6.297299999999999898e+01 5.165442068206747450e+00
4405 6.390200000000000102e+01 3.894635099723718685e+00
4406 6.544120000000000914e+01 3.936279790868529638e+00
4407 6.426319999999999766e+01 2.604738657140097224e+00
4408 6.594239999999999213e+01 2.300179116503755949e+00
4409 6.516580000000000439e+01 1.935259288054188120e+00
4410 6.584099999999999397e+01 2.104195599273032791e+00
4411 6.489419999999999789e+01 2.472543458060950439e+00
4412 6.462919999999999732e+01 2.513683216318237434e+00
4413 6.455800000000000693e+01 2.545743930563324042e+00
4414 6.394879999999999143e+01 3.232442016804014440e+00
4415 6.616559999999999775e+01 3.301193512655687279e+00
4416 6.798599999999999000e+01 2.903934820205164247e+00
4417 6.629640000000000555e+01 2.690245782080142867e+00
4418 6.609319999999999595e+01 2.681763023087611941e+00
4419 6.653940000000000055e+01 2.270651740800424978e+00
4420 6.835540000000000305e+01 1.786940751116275372e+00
4421 6.847700000000000387e+01 7.888753006654493083e-01
4422 6.629259999999999309e+01 1.902228200821342252e+00
4423 6.721059999999999945e+01 1.823855643410409844e+00
4424 6.865399999999999636e+01 2.280421697844502216e+00
4425 6.840000000000000568e+01 1.051695355129040887e+00
4426 7.017680000000000007e+01 1.507073704899664524e+00
4427 6.693680000000000518e+01 1.826124495208363729e+00
4428 6.935499999999998977e+01 1.813635045978103211e+00
4429 6.935199999999998965e+01 8.709959816210407491e-01
4430 6.959600000000000364e+01 1.756922058601348535e+00
4431 6.732059999999998468e+01 1.385883071546803791e+00
4432 6.958360000000000412e+01 1.557154137521395310e+00
4433 6.580799999999999272e+01 1.376773300147847934e+00
4434 6.368719999999999715e+01 1.531276236346662989e+00
4435 6.736499999999999488e+01 2.008372276247607946e+00
4436 6.726959999999999695e+01 2.187892147250406261e+00
4437 6.882100000000001216e+01 2.266282453711365275e+00
4438 6.775880000000000791e+01 1.820311630463312014e+00
4439 6.805339999999999634e+01 2.136360673669125632e+00
4440 6.853300000000000125e+01 2.514736773501353717e+00
4441 6.857060000000001310e+01 1.947797085940934814e+00
4442 6.990080000000000382e+01 2.766153305946726260e+00
4443 6.922700000000000387e+01 3.309037709062860877e+00
4444 6.792619999999999436e+01 2.730613870908882745e+00
4445 6.759099999999999397e+01 2.618981252319307007e+00
4446 6.977039999999999509e+01 1.423248582644648375e+00
4447 6.832339999999999236e+01 3.745999002669381017e+00
4448 6.979940000000000566e+01 3.815952427376421596e+00
4449 6.847020000000000550e+01 2.579202394539831023e+00
4450 6.783379999999999654e+01 3.456518970293667614e+00
4451 6.550180000000000291e+01 4.332350414267063243e+00
4452 6.907079999999999131e+01 3.926260790115704946e+00
4453 6.681940000000000168e+01 3.726433808348136534e+00
4454 6.763179999999999836e+01 3.342304670732457961e+00
4455 6.501319999999999766e+01 3.505644310536938146e+00
4456 6.888020000000000209e+01 4.958952424857493213e+00
4457 6.820399999999999352e+01 2.407573566892607264e+00
4458 6.772100000000000364e+01 2.749157398185850809e+00
4459 6.817520000000000380e+01 2.815055202300657200e+00
4460 6.725719999999998322e+01 2.424707180671513473e+00
4461 6.830219999999999914e+01 3.518700764770997136e+00
4462 6.774960000000000093e+01 3.766179821516757897e+00
4463 6.545680000000000121e+01 3.465987159814645224e+00
4464 6.588539999999998997e+01 1.828861254442226691e+00
4465 6.419840000000000657e+01 3.069850948824713210e+00
4466 6.242180000000000462e+01 2.201126755096125098e+00
4467 6.494280000000000541e+01 2.414828464301346234e+00
4468 6.685360000000000014e+01 3.008237711351946064e+00
4469 6.630340000000001055e+01 2.847902267986033298e+00
4470 6.701579999999999870e+01 3.952273324556387024e+00
4471 6.713339999999999463e+01 2.502227433308171989e+00
4472 6.799620000000000175e+01 2.942062384110846196e+00
4473 6.837300000000000466e+01 2.887007128498298769e+00
4474 6.785580000000000211e+01 3.312977903940803159e+00
4475 6.707160000000000366e+01 3.601027282318199241e+00
4476 6.834479999999999222e+01 2.897716651434367297e+00
4477 7.256680000000000064e+01 3.667202840313035228e+00
4478 7.101779999999999404e+01 2.549538301732296564e+00
4479 7.029619999999999891e+01 3.427139313188187320e+00
4480 7.157840000000001623e+01 3.626595721610005096e+00
4481 7.124199999999999022e+01 4.522039265641110362e+00
4482 6.951400000000001000e+01 4.461206832237214037e+00
4483 7.157559999999999434e+01 3.270123283302939665e+00
4484 7.085519999999999641e+01 3.947503670929262576e+00
4485 7.170279999999999632e+01 4.030878895724852917e+00
4486 7.265200000000001523e+01 3.284085297308827034e+00
4487 7.084700000000000841e+01 3.933423953758353075e+00
4488 7.055100000000000193e+01 4.164759277557346095e+00
4489 6.885819999999998231e+01 4.274031421503590167e+00
4490 6.897039999999999793e+01 3.132346093266194842e+00
4491 6.797439999999998861e+01 3.950502475382088097e+00
4492 6.944440000000000168e+01 3.671798454163843761e+00
4493 7.032140000000001123e+01 3.561831333457551541e+00
4494 6.857860000000000866e+01 3.956533438251217394e+00
4495 6.944000000000001194e+01 3.655138585607939916e+00
4496 7.042520000000000380e+01 3.759165092410812647e+00
4497 6.903419999999999845e+01 3.788516146461566869e+00
4498 6.677419999999999334e+01 3.424817010002140449e+00
4499 6.647259999999999991e+01 3.498728964638444960e+00
4500 6.528280000000000882e+01 3.118622200908601094e+00
4501 6.762559999999999150e+01 3.174520582387204914e+00
4502 6.709599999999998943e+01 4.577792149060504023e+00
4503 6.927380000000000848e+01 4.722944059799989880e+00
4504 6.632399999999999807e+01 4.915159171379905878e+00
4505 6.995920000000000982e+01 3.371637529747228523e+00
4506 6.708619999999999095e+01 3.116050197285017642e+00
4507 6.812440000000000850e+01 2.945903047963391419e+00
4508 7.089840000000000941e+01 3.097620836706779457e+00
4509 7.026439999999999486e+01 3.307977226040107688e+00
4510 6.740940000000000509e+01 2.956496421103870897e+00
4511 6.698639999999998906e+01 3.786867968123523998e+00
4512 6.700899999999998613e+01 3.422159294948146968e+00
4513 6.875119999999999720e+01 3.600496781278938574e+00
4514 6.847339999999999804e+01 3.187990835620453378e+00
4515 6.574200000000000443e+01 2.331255490073964598e+00
4516 6.533119999999999550e+01 2.732785061434579443e+00
4517 6.530299999999999727e+01 2.003634996699748427e+00
4518 6.552479999999999905e+01 2.405494384113170181e+00
4519 6.696399999999998442e+01 2.303983159660676350e+00
4520 6.733020000000000493e+01 3.292681647532903710e+00
4521 6.571459999999999013e+01 4.112264452585702834e+00
4522 6.561120000000001085e+01 3.194004951780757828e+00
4523 6.492359999999999332e+01 2.926730539014481547e+00
4524 6.730540000000000589e+01 3.534394359434158694e+00
4525 6.557399999999999807e+01 4.308978653927169944e+00
4526 6.757859999999999445e+01 4.337014029029648832e+00
4527 6.890500000000000114e+01 4.067574540189767163e+00
4528 6.660099999999999909e+01 3.744070266434646577e+00
4529 6.812460000000000093e+01 3.320866376113317475e+00
4530 6.789320000000000732e+01 3.260245872936579303e+00
4531 6.590180000000000859e+01 3.257419744521729221e+00
4532 6.686740000000000350e+01 3.727619042767111868e+00
4533 6.547580000000000666e+01 2.858590763295787429e+00
4534 6.864480000000000359e+01 3.623626983010253877e+00
4535 6.759820000000000562e+01 3.237172820842284082e+00
4536 6.751820000000000732e+01 3.401266698158202484e+00
4537 6.739920000000000755e+01 3.663994938861133477e+00
4538 6.774839999999998952e+01 4.144078132468063558e+00
4539 6.665040000000000475e+01 4.356124787927911690e+00
4540 6.763460000000000605e+01 3.717074081586214440e+00
4541 6.705639999999999645e+01 3.742316401374954804e+00
4542 6.744200000000000728e+01 3.240834806033777493e+00
4543 6.808719999999999573e+01 3.105818583240173236e+00
4544 6.767019999999999413e+01 3.131528820241002542e+00
4545 6.822239999999999327e+01 3.255358986041324343e+00
4546 6.612839999999999918e+01 2.478153031594295452e+00
4547 6.604739999999999611e+01 1.808140737885190141e+00
4548 6.631399999999999295e+01 2.821824473634034991e+00
4549 6.720059999999999434e+01 1.797043719000736006e+00
4550 6.803499999999999659e+01 3.964132712208308984e+00
4551 6.574299999999999500e+01 3.745417990024610955e+00
4552 6.956579999999999586e+01 3.181796441006244258e+00
4553 6.987819999999999254e+01 3.749401460500063177e+00
4554 7.099460000000000548e+01 2.723191092817395464e+00
4555 6.927880000000000393e+01 2.167544000014763217e+00
4556 6.973959999999999582e+01 1.990136650584576783e+00
4557 7.265160000000000196e+01 2.154290409392384031e+00
4558 7.243779999999999575e+01 2.979351706663715849e+00
4559 6.912720000000000198e+01 2.195650963154208046e+00
4560 7.188859999999999673e+01 1.812990978466247460e+00
4561 6.841639999999999588e+01 2.034780628962246762e+00
4562 6.968859999999999388e+01 2.666230276626532447e+00
4563 6.929439999999999600e+01 1.982167855657032796e+00
4564 6.894239999999999213e+01 2.738045822845192490e+00
4565 6.732019999999999982e+01 2.318118916708113542e+00
4566 6.868319999999999936e+01 2.062066388843967424e+00
4567 6.641240000000000521e+01 2.048610506660550445e+00
4568 6.955879999999999086e+01 2.385103979284759035e+00
4569 6.852880000000000393e+01 2.400291688941157187e+00
4570 6.909900000000001796e+01 2.806508421508833617e+00
4571 6.816360000000000241e+01 3.417258498855477722e+00
4572 6.894320000000000448e+01 2.030831640486231660e+00
4573 6.687059999999999604e+01 2.351615233833969310e+00
4574 6.923960000000001003e+01 1.861595608073888686e+00
4575 6.825720000000001164e+01 2.343730742214216178e+00
4576 6.906159999999999854e+01 1.428133399931534431e+00
4577 6.507760000000000389e+01 1.856662997961665784e+00
4578 6.706279999999999575e+01 2.017619456686517765e+00
4579 6.660599999999999454e+01 2.320997320119090546e+00
4580 6.547200000000000841e+01 1.013558483759077866e+00
4581 6.420539999999999736e+01 1.681523371232169550e+00
4582 6.657079999999999131e+01 1.994252509588493760e+00
4583 6.791279999999999006e+01 1.071687954583794955e+00
4584 6.710880000000000223e+01 1.838726763823270050e+00
4585 6.935280000000000200e+01 1.543979258928046328e+00
4586 7.004100000000001103e+01 2.189207929823021814e+00
4587 6.906520000000000437e+01 1.959469262836240011e+00
4588 6.813540000000000418e+01 2.551007496656958029e+00
4589 6.652779999999999916e+01 1.814519295020035061e+00
4590 6.947380000000001132e+01 2.348693533009361456e+00
4591 6.722740000000000293e+01 1.757881147290680346e+00
4592 6.694920000000000471e+01 1.661357960224105534e+00
4593 6.857660000000001332e+01 1.544479138091545689e+00
4594 6.706520000000000437e+01 1.165054278563879331e+00
4595 6.904380000000000450e+01 1.344857238520133613e+00
4596 6.783859999999999957e+01 2.040198159003187683e+00
4597 6.561539999999999395e+01 2.743148608442494307e+00
4598 6.688280000000000314e+01 2.725517468665354048e+00
4599 6.588479999999999848e+01 2.470445359039538769e+00
4600 6.746079999999999188e+01 2.302111437789231108e+00
4601 6.566980000000000928e+01 2.394058401960987847e+00
4602 6.724319999999998743e+01 1.390682088760763824e+00
4603 6.649939999999999429e+01 1.468401678015929468e+00
4604 6.577880000000000393e+01 1.816189998871264200e+00
4605 6.628579999999999472e+01 1.905240717599747224e+00
4606 6.393280000000000030e+01 1.863825579822318668e+00
4607 6.583360000000000412e+01 2.292522149947519239e+00
4608 6.475180000000000291e+01 1.576166118148718986e+00
4609 6.570040000000000191e+01 1.716242071503901512e+00
4610 6.628560000000000230e+01 8.167451793552266137e-01
4611 6.635080000000000666e+01 1.721805410608294507e+00
4612 6.986299999999999955e+01 1.070325931667546415e+00
4613 6.971999999999999886e+01 9.780784017654193807e-01
4614 6.676320000000001187e+01 1.227878508648148292e+00
4615 6.613100000000000023e+01 9.587896953972745440e-01
4616 6.460640000000000782e+01 7.007199497659540866e-01
4617 6.705740000000000123e+01 5.192612136487769758e-01
4618 6.930020000000000380e+01 1.929601770314278042e+00
4619 6.981040000000000134e+01 2.154568682590555007e+00
4620 6.986319999999999197e+01 2.584590975763863874e+00
4621 6.959880000000001132e+01 2.544923407884802646e+00
4622 7.084979999999998768e+01 3.097341562049622965e+00
4623 6.871119999999999095e+01 2.502482517821053243e+00
4624 6.838280000000000314e+01 2.587047837207499867e+00
4625 6.921719999999999118e+01 2.960302679119147573e+00
4626 6.933939999999999770e+01 2.442757877481923856e+00
4627 6.850540000000000873e+01 2.196508185279536729e+00
4628 6.978399999999999181e+01 1.875986119351632953e+00
4629 6.728180000000000405e+01 2.194371443489000484e+00
4630 6.500300000000001432e+01 2.408050564253168435e+00
4631 6.547979999999999734e+01 2.723162564372535677e+00
4632 6.465340000000000487e+01 3.231738734489530529e+00
4633 6.628079999999999927e+01 2.298571302352834245e+00
4634 6.611499999999999488e+01 2.976493171502330171e+00
4635 6.538899999999999579e+01 3.146401627256127043e+00
4636 6.682800000000000296e+01 4.389578184746228295e+00
4637 6.830740000000000123e+01 3.605387419959192652e+00
4638 6.697799999999999443e+01 4.130509634415587605e+00
4639 6.972200000000000841e+01 3.429002023913078734e+00
4640 6.796059999999999945e+01 4.134569313483570596e+00
4641 6.872999999999998977e+01 3.016762874340639833e+00
4642 7.060460000000000491e+01 2.523174264294878011e+00
4643 7.065639999999999077e+01 3.494574040995553244e+00
4644 6.893620000000001369e+01 3.056487963660252660e+00
4645 6.731879999999999598e+01 2.749334849013483240e+00
4646 6.935139999999999816e+01 3.223439859528947515e+00
4647 6.930939999999999657e+01 2.985911594136705371e+00
4648 7.022580000000000666e+01 3.424264141680662288e+00
4649 6.995879999999999654e+01 3.080569978429316791e+00
4650 6.792740000000000578e+01 2.970488600887065012e+00
4651 6.966639999999999588e+01 2.982814598328229483e+00
4652 6.890380000000000393e+01 3.694306542776330637e+00
4653 7.221999999999999886e+01 3.377098482425409109e+00
4654 6.767080000000001405e+01 3.164140532909371917e+00
4655 6.601439999999999486e+01 3.155692172566899156e+00
4656 6.762239999999999895e+01 2.572551116693311268e+00
4657 6.815959999999999752e+01 4.746676770963029313e+00
4658 6.897719999999999629e+01 3.653701141582326617e+00
4659 6.995480000000000587e+01 4.075998953876214692e+00
4660 6.854780000000000939e+01 3.715247915281024049e+00
4661 6.875740000000000407e+01 4.313607377590130021e+00
4662 6.673000000000000398e+01 2.928990092164873271e+00
4663 6.698319999999999652e+01 2.646108681063573442e+00
4664 6.537619999999999720e+01 2.789495487001188767e+00
4665 6.642660000000000764e+01 3.668415348348656124e+00
4666 6.597220000000001505e+01 3.336137879644664128e+00
4667 6.879560000000000741e+01 2.531377468494179883e+00
4668 6.904960000000001230e+01 3.325277679833670064e+00
4669 6.510920000000000130e+01 3.423379878424244627e+00
4670 6.728959999999999297e+01 4.265814675768274888e+00
4671 6.903820000000000334e+01 3.671639343944336886e+00
4672 6.855100000000000193e+01 4.578138914449843000e+00
4673 6.796099999999999852e+01 4.231115720469010633e+00
4674 6.736460000000001003e+01 3.436259461682135807e+00
4675 6.860859999999999559e+01 4.117480963890421286e+00
4676 6.773479999999999279e+01 4.318710320454473894e+00
4677 6.726019999999999754e+01 2.944499609780921290e+00
4678 6.871620000000000061e+01 2.564988068588234249e+00
4679 6.847699999999998965e+01 2.687682094296124369e+00
4680 6.758740000000000236e+01 1.874968663204800823e+00
4681 6.849479999999999791e+01 2.864321104904265614e+00
4682 6.844259999999999877e+01 3.529880458032536694e+00
4683 7.051139999999999475e+01 3.026312007708392038e+00
4684 6.842159999999999798e+01 3.927305453870374663e+00
4685 6.764799999999999613e+01 3.227375862833455233e+00
4686 6.796680000000000632e+01 3.182968807889891227e+00
4687 6.806520000000000437e+01 3.958748846794905241e+00
4688 6.746840000000000259e+01 3.748151785613810905e+00
4689 7.128720000000001278e+01 3.222471751932047379e+00
4690 6.638900000000001000e+01 3.300883627151977695e+00
4691 6.973220000000000596e+01 2.956465584443694450e+00
4692 7.150300000000000011e+01 2.568049890481101993e+00
4693 7.171340000000000714e+01 3.045969988033368381e+00
4694 7.021479999999999677e+01 2.643843117887292316e+00
4695 7.051779999999999404e+01 2.752072374048327497e+00
4696 6.967339999999998668e+01 2.384682144018358319e+00
4697 7.068760000000000332e+01 2.194389183349205741e+00
4698 6.814119999999999777e+01 2.293369841957463073e+00
4699 7.060680000000000689e+01 1.400180314102437151e+00
4700 6.861459999999999582e+01 1.746892202741772815e+00
4701 6.880639999999999645e+01 2.184123121071702922e+00
4702 6.899899999999999523e+01 3.379065077798885763e+00
4703 6.740140000000000953e+01 3.335361145063604038e+00
4704 6.869740000000000180e+01 3.987790171009502949e+00
4705 6.681940000000000168e+01 3.804314714636527039e+00
4706 6.828740000000000521e+01 3.778334189560260903e+00
4707 6.866440000000000055e+01 3.263755010413619040e+00
4708 6.997380000000001132e+01 3.353130303462720896e+00
4709 6.923380000000000223e+01 2.977986828714994871e+00
4710 6.810960000000000036e+01 2.893510651094962860e+00
4711 6.989880000000000848e+01 3.743218512456894853e+00
4712 6.906539999999999679e+01 2.051169278241070870e+00
4713 6.931419999999999959e+01 3.210028254081263022e+00
4714 6.640259999999999252e+01 3.303970285580667632e+00
4715 6.565840000000000032e+01 3.375987921779342038e+00
4716 6.888860000000001094e+01 2.979527004072962004e+00
4717 6.827100000000000080e+01 3.213938543282991667e+00
4718 6.761300000000001376e+01 3.613575237904976589e+00
4719 6.964140000000000441e+01 3.867043321195146266e+00
4720 6.669680000000001030e+01 4.634684156660516585e+00
4721 6.850600000000000023e+01 3.972634732768670407e+00
4722 6.764559999999998752e+01 3.004135624102214575e+00
4723 6.766880000000000450e+01 4.729644015356758047e+00
4724 6.713179999999999836e+01 4.483436801383510861e+00
4725 6.741920000000000357e+01 4.855929113156411070e+00
4726 6.767719999999999914e+01 5.460109818675811688e+00
4727 6.921419999999999106e+01 4.817101231238554604e+00
4728 6.880679999999999552e+01 5.035101273261541444e+00
4729 6.862239999999999895e+01 4.566182034041132098e+00
4730 6.813239999999998986e+01 4.968822996243676293e+00
4731 7.086119999999999663e+01 4.358618124130627436e+00
4732 6.969239999999999213e+01 4.570031357441652453e+00
4733 7.018959999999999866e+01 4.682087941079278615e+00
4734 6.719440000000000168e+01 4.550457661378687568e+00
4735 6.432179999999999609e+01 4.633990983159115729e+00
4736 6.636939999999999884e+01 4.919530575979785603e+00
4737 6.512540000000001328e+01 4.826547450093079838e+00
4738 6.738020000000000209e+01 4.539362223044113520e+00
4739 6.771639999999999304e+01 4.310178535513349729e+00
4740 6.666060000000000230e+01 4.350509143537109935e+00
4741 6.656320000000000903e+01 4.302504623123606819e+00
4742 6.624339999999999407e+01 3.605247382358109043e+00
4743 6.499620000000000175e+01 3.191805901366810527e+00
4744 6.519379999999999598e+01 4.417560878131731705e+00
4745 6.642260000000000275e+01 4.569255253101974112e+00
4746 6.851180000000000803e+01 3.713510968342493612e+00
4747 6.751380000000000337e+01 3.325972115337107127e+00
4748 6.783480000000000132e+01 4.160692003982029874e+00
4749 6.565619999999998413e+01 4.115233304686382709e+00
4750 6.665019999999999811e+01 3.428434014531998919e+00
4751 6.552060000000000173e+01 4.107852583528283752e+00
4752 6.719280000000000541e+01 2.885156888628416016e+00
4753 6.646199999999998909e+01 2.250193236146619924e+00
4754 6.885059999999998581e+01 2.107292606165551252e+00
4755 6.703260000000000218e+01 2.076608092057815380e+00
4756 6.417399999999999238e+01 2.374470248286973284e+00
4757 6.396420000000000528e+01 2.400522699746869382e+00
4758 6.353900000000000858e+01 3.134137316710932097e+00
4759 6.201299999999999812e+01 2.473488322187918254e+00
4760 6.433619999999999095e+01 2.808817507777961797e+00
4761 6.687179999999999325e+01 2.316699590365568273e+00
4762 6.736020000000000607e+01 1.837400672689546433e+00
4763 6.747639999999999816e+01 3.167769872954787846e+00
4764 6.712940000000000396e+01 2.913644983178286907e+00
4765 6.784700000000000841e+01 2.685902202240431969e+00
4766 6.716780000000001394e+01 2.752448443113876042e+00
4767 6.742739999999999156e+01 2.308295970624216764e+00
4768 6.846320000000000050e+01 2.734096858562256926e+00
4769 6.873700000000000898e+01 2.828137931572644703e+00
4770 6.721080000000000609e+01 2.988349382518717512e+00
4771 6.831140000000000612e+01 2.586635893975029354e+00
4772 6.799080000000000723e+01 1.801619702378944421e+00
4773 6.904699999999999704e+01 3.634595427279355029e+00
4774 6.905240000000000578e+01 3.026905556504859707e+00
4775 7.034499999999999886e+01 2.791591130520369113e+00
4776 6.897079999999999700e+01 1.930104544318778537e+00
4777 6.843699999999998340e+01 2.160703737211558284e+00
4778 6.680679999999999552e+01 3.131415965980885563e+00
4779 6.709060000000000912e+01 2.292265387776903474e+00
4780 6.788179999999999836e+01 3.117997708786842459e+00
4781 6.991119999999997958e+01 2.464103510812805542e+00
4782 6.797100000000000364e+01 2.202385161591860374e+00
4783 6.696220000000000994e+01 2.977869754035591843e+00
4784 6.491100000000000136e+01 3.513982618056042284e+00
4785 6.343339999999999179e+01 3.051958605223865639e+00
4786 6.674320000000000164e+01 2.888963072107360475e+00
4787 6.638020000000000209e+01 2.798160958915695939e+00
4788 6.797799999999999443e+01 2.674007105450544319e+00
4789 6.626439999999999486e+01 2.099648591550499876e+00
4790 6.632500000000000284e+01 2.783685054024610750e+00
4791 6.642159999999999798e+01 1.917772491199100537e+00
4792 6.696299999999999386e+01 2.928847923672377451e+00
4793 6.683480000000000132e+01 3.201554939712889514e+00
4794 6.777179999999999893e+01 2.529480158451532734e+00
4795 6.716720000000000823e+01 2.472384685278566696e+00
4796 6.989559999999998752e+01 2.690776640302944056e+00
4797 6.824119999999999209e+01 2.557325093139313221e+00
4798 6.956119999999999948e+01 2.444626980134189331e+00
4799 6.825919999999999277e+01 2.716470804555058294e+00
4800 6.640999999999999659e+01 2.918690336435161292e+00
4801 6.663799999999999102e+01 3.911707115825517445e+00
4802 6.753040000000000020e+01 3.743947698352635189e+00
4803 6.607840000000000202e+01 3.673494647879590680e+00
4804 6.490979999999998995e+01 3.530717631303868398e+00
4805 6.480240000000000578e+01 4.112423991759605713e+00
4806 6.437980000000000302e+01 3.768740430435612243e+00
4807 6.520459999999999923e+01 3.736718235029234503e+00
4808 6.422520000000000095e+01 4.081437789799079674e+00
4809 6.412680000000000291e+01 3.138328107766936714e+00
4810 6.492820000000000391e+01 3.337353627052428440e+00
4811 6.681459999999999866e+01 2.824351601341447360e+00
4812 6.732959999999999923e+01 2.912034156393088491e+00
4813 6.794180000000000064e+01 2.651560135467417645e+00
4814 6.473319999999998231e+01 3.422955289220119823e+00
4815 6.266939999999999600e+01 3.240727617063798416e+00
4816 6.258859999999999957e+01 2.996138055564195657e+00
4817 6.374940000000000140e+01 3.244463636412034724e+00
4818 6.496359999999999957e+01 2.825686940904813316e+00
4819 6.517060000000000741e+01 3.436570960710689793e+00
4820 6.571020000000001460e+01 3.690797966835898780e+00
4821 6.527619999999998868e+01 3.511707600584080158e+00
4822 6.277360000000000895e+01 2.854622715526520249e+00
4823 6.442459999999999809e+01 3.497447830633074961e+00
4824 6.360320000000000107e+01 3.582218479099229302e+00
4825 6.271800000000000352e+01 3.213357932132677952e+00
4826 6.373179999999999978e+01 3.608550538928338103e+00
4827 6.357500000000000284e+01 3.613902632888717381e+00
4828 6.325480000000000302e+01 3.338793140043269325e+00
4829 6.214380000000001303e+01 4.173910573071731633e+00
4830 6.297220000000000084e+01 3.475236514541132582e+00
4831 6.240859999999999985e+01 2.978469883681888586e+00
4832 6.339560000000000173e+01 3.264033377280325166e+00
4833 6.486759999999999593e+01 3.553104846187345345e+00
4834 6.348160000000000025e+01 4.244840431394329094e+00
4835 6.434220000000000539e+01 4.933571837117606051e+00
4836 6.487559999999999150e+01 4.431284171433829577e+00
4837 6.328200000000000358e+01 4.043090946293441235e+00
4838 6.400839999999999463e+01 3.912326045717559708e+00
4839 6.499200000000000443e+01 3.527724989281336043e+00
4840 6.508239999999999270e+01 4.157094847125815562e+00
4841 6.663359999999998706e+01 3.404347474627113179e+00
4842 6.414060000000000628e+01 3.056495910025073481e+00
4843 6.480740000000000123e+01 3.831244921432197081e+00
4844 6.236040000000000560e+01 3.525154097057318303e+00
4845 6.414039999999999964e+01 3.201198020741610417e+00
4846 6.245439999999999969e+01 3.092950055852826452e+00
4847 6.312139999999999418e+01 3.852443604778659214e+00
4848 6.259459999999999980e+01 4.057430848209246044e+00
4849 6.554980000000000473e+01 3.103532843712145883e+00
4850 6.543380000000000507e+01 3.456315846678366999e+00
4851 6.537620000000001141e+01 3.127450967161595763e+00
4852 6.490340000000000487e+01 3.120488572002788175e+00
4853 6.321220000000000994e+01 2.773206121441390337e+00
4854 6.174699999999999989e+01 3.326205056817753913e+00
4855 6.056360000000000809e+01 2.745449130470277055e+00
4856 6.291460000000000719e+01 3.086679064625928781e+00
4857 6.221399999999999864e+01 3.196177491942523652e+00
4858 6.335119999999999152e+01 2.670461838708801938e+00
4859 6.298940000000000339e+01 2.702559122017499593e+00
4860 6.349100000000000676e+01 2.645247708627682215e+00
4861 6.377439999999999287e+01 3.392884714811277735e+00
4862 6.542560000000000286e+01 3.374681811371258888e+00
4863 6.657359999999999900e+01 3.595298959474718448e+00
4864 6.477880000000000393e+01 3.597295544155358016e+00
4865 6.748460000000000036e+01 3.531649241926498206e+00
4866 6.599779999999999802e+01 4.200329524215926646e+00
4867 6.474679999999999325e+01 3.735630178698098991e+00
4868 6.572999999999998977e+01 3.300739080872646891e+00
4869 6.415340000000000487e+01 4.331814452166666385e+00
4870 6.545779999999999177e+01 2.826960168095757897e+00
4871 6.361839999999999407e+01 3.974722356089794850e+00
4872 6.286159999999999570e+01 3.477247366524272909e+00
4873 6.163980000000000103e+01 4.143910717184915882e+00
4874 6.334379999999998745e+01 2.372004677904324232e+00
4875 6.318479999999999563e+01 2.947329562841590977e+00
4876 6.398179999999999978e+01 3.439356642164344446e+00
4877 6.340540000000000020e+01 2.903432583684353752e+00
4878 6.348260000000000502e+01 3.280403348370440231e+00
4879 6.370779999999999887e+01 2.839230605639491589e+00
4880 6.519519999999999982e+01 3.444107703310104629e+00
4881 6.408099999999998886e+01 2.554568065250953257e+00
4882 6.413339999999999463e+01 3.203881478457029974e+00
4883 6.574260000000001014e+01 2.858082162569858919e+00
4884 6.554819999999999425e+01 3.060053978608874292e+00
4885 6.637219999999999231e+01 3.954074631566783626e+00
4886 6.559180000000000632e+01 2.644188713386396383e+00
4887 6.494759999999999422e+01 3.007511830068170688e+00
4888 6.409240000000001203e+01 3.700251976284858468e+00
4889 6.745500000000001251e+01 2.984405441624847555e+00
4890 6.677339999999999520e+01 3.433041469018398573e+00
4891 6.603220000000000312e+01 3.558065669995424951e+00
4892 6.387080000000000979e+01 2.738838080646609274e+00
4893 6.542240000000001032e+01 1.968879124781407697e+00
4894 6.391179999999999239e+01 2.893275713097525514e+00
4895 6.524119999999999209e+01 2.689232491250987955e+00
4896 6.580879999999999086e+01 3.257669220777333230e+00
4897 6.571120000000000516e+01 3.570846727598370407e+00
4898 6.486440000000000339e+01 3.340061551528652917e+00
4899 6.342759999999999820e+01 3.773031328785913630e+00
4900 6.333079999999999643e+01 4.626650852614663911e+00
4901 6.525239999999999441e+01 4.898735441723711226e+00
4902 6.243999999999999773e+01 3.405746461497098032e+00
4903 6.472540000000000759e+01 4.570347956994083027e+00
4904 6.478400000000000603e+01 3.797788830359054124e+00
4905 6.561180000000000234e+01 3.491993028629926332e+00
4906 6.554720000000000368e+01 4.001591227499379677e+00
4907 6.392179999999999751e+01 3.709944941909515848e+00
4908 6.401559999999999206e+01 2.575812005562517104e+00
4909 6.319880000000000564e+01 3.349638850980803717e+00
4910 6.491620000000000346e+01 3.071552446565091632e+00
4911 6.261219999999999430e+01 3.360428513151261232e+00
4912 6.379180000000000916e+01 3.450106147932263667e+00
4913 6.306280000000000285e+01 3.274148932470847484e+00
4914 6.226239999999999952e+01 3.481536644644142697e+00
4915 6.291900000000000404e+01 3.391794333387565974e+00
4916 6.272459999999999525e+01 3.022913000402096539e+00
4917 6.297999999999999687e+01 3.706497915822968725e+00
4918 6.214079999999999870e+01 4.269786630734608401e+00
4919 6.165359999999999729e+01 4.645772371522305377e+00
4920 6.062759999999999394e+01 4.213758090825811209e+00
4921 6.198080000000000211e+01 4.033540840502299218e+00
4922 6.260099999999999909e+01 4.611323376212081548e+00
4923 6.090460000000000207e+01 4.791469341235526258e+00
4924 6.104420000000000357e+01 3.746463339204054943e+00
4925 6.055360000000000298e+01 3.624693770237700008e+00
4926 6.093500000000000227e+01 4.868800008215576014e+00
4927 5.986020000000000607e+01 4.479268702812993830e+00
4928 5.902880000000000393e+01 4.706298234493858423e+00
4929 6.111820000000000164e+01 5.228680517300706931e+00
4930 6.499500000000000455e+01 4.381679431450911544e+00
4931 6.140419999999998879e+01 4.371609254267814215e+00
4932 6.383920000000000528e+01 4.043488626421495979e+00
4933 6.386100000000000421e+01 3.754308873814194758e+00
4934 6.561100000000000421e+01 4.046427293304551753e+00
4935 6.451560000000000628e+01 4.101297595639700866e+00
4936 6.682179999999999609e+01 3.797579275275237087e+00
4937 6.601880000000001303e+01 3.831102143248076963e+00
4938 6.232920000000000016e+01 4.818704949672682147e+00
4939 6.442579999999999529e+01 4.486107536829673670e+00
4940 6.380760000000000076e+01 5.008712525989088782e+00
4941 6.250959999999999894e+01 3.947428242286362909e+00
4942 6.346760000000000446e+01 4.073529227586321078e+00
4943 6.372400000000000375e+01 4.086375645972846193e+00
4944 6.443160000000000309e+01 4.832839890581934306e+00
4945 6.237019999999999698e+01 4.359376142523148090e+00
4946 6.382660000000000622e+01 4.970475185331880930e+00
4947 6.402779999999999916e+01 5.160050646263077745e+00
4948 6.260840000000000316e+01 5.582435200519573648e+00
4949 6.474219999999999686e+01 5.394244394908335849e+00
4950 6.411779999999998836e+01 5.141301869371219802e+00
4951 6.583500000000000796e+01 4.327172656596914635e+00
4952 6.526379999999998915e+01 5.213449916514015570e+00
4953 6.087239999999999185e+01 4.783211445044007526e+00
4954 6.548220000000000596e+01 4.503679992184169478e+00
4955 6.401079999999998904e+01 4.970398417833323812e+00
4956 6.331799999999999784e+01 3.670564022054375819e+00
4957 6.382180000000001030e+01 3.827143053506101733e+00
4958 6.028160000000000451e+01 4.173851771206065209e+00
4959 6.231640000000000157e+01 3.561992617622893764e+00
4960 6.216299999999999670e+01 3.830470133025448032e+00
4961 6.250419999999999021e+01 3.106656523016342764e+00
4962 6.226760000000000161e+01 4.291434907813469479e+00
4963 6.356599999999999540e+01 3.635862472646621324e+00
4964 6.241279999999999006e+01 3.986824976343957161e+00
4965 6.609999999999999432e+01 3.754379884881122287e+00
4966 6.622040000000001214e+01 3.936472030638600739e+00
4967 6.504179999999999495e+01 3.970872643638926558e+00
4968 6.657399999999999807e+01 3.666472430006805006e+00
4969 6.507079999999999131e+01 3.023705361307545303e+00
4970 6.386339999999999861e+01 2.945569128029420281e+00
4971 6.603119999999998413e+01 4.010679447674669440e+00
4972 6.585160000000000480e+01 4.641352213310254271e+00
4973 6.502919999999998879e+01 4.513258081696635671e+00
4974 6.619020000000000437e+01 4.856855471598882978e+00
4975 6.481479999999999109e+01 4.376720812663288385e+00
4976 6.659000000000000341e+01 5.116257030290796592e+00
4977 6.601899999999999125e+01 4.627833730807536128e+00
4978 6.581999999999999318e+01 4.000845140717145476e+00
4979 6.630979999999999563e+01 4.614586294783098452e+00
4980 6.473580000000001178e+01 5.048128353360282539e+00
4981 6.362319999999999709e+01 4.015782458251442755e+00
4982 6.605299999999999727e+01 3.260628393423574245e+00
4983 6.619679999999999609e+01 3.825449217020140402e+00
4984 6.617560000000000286e+01 3.536409621070499387e+00
4985 6.617099999999999227e+01 4.960544768470495747e+00
4986 6.458060000000000400e+01 3.546611347187623053e+00
4987 6.713519999999998333e+01 3.102994442792316843e+00
4988 6.666639999999999588e+01 3.510880010481702840e+00
4989 6.950079999999999814e+01 4.068713451694527805e+00
4990 6.502840000000000487e+01 3.540753169595416860e+00
4991 6.609879999999998290e+01 4.177615984266624061e+00
4992 6.545060000000000855e+01 3.488070499287536208e+00
4993 6.299300000000000921e+01 2.805384323047378281e+00
4994 6.255019999999999669e+01 2.963693376852605699e+00
4995 6.508200000000000784e+01 2.400453373844200211e+00
4996 6.488960000000000150e+01 2.920722795473751798e+00
4997 6.402160000000000650e+01 4.206961284347645602e+00
4998 6.555240000000000578e+01 4.732568745195361970e+00
4999 6.598620000000001085e+01 3.919001672875376041e+00
5000 6.652100000000000080e+01 4.279412015686267168e+00
5001 6.754740000000001032e+01 4.178137887624101765e+00
5002 6.662559999999999150e+01 4.787419100935283112e+00
5003 6.759880000000001132e+01 4.296803010611494500e+00
5004 6.535699999999999932e+01 4.061515608735241756e+00
5005 6.849960000000000093e+01 4.112488109162140582e+00
5006 6.779339999999999122e+01 4.646568511062760365e+00
5007 6.670720000000001448e+01 3.309492328439514797e+00
5008 6.762860000000000582e+01 4.509812427141510760e+00
5009 6.930159999999999343e+01 4.404967873662643640e+00
5010 6.637399999999999523e+01 4.295777368532963436e+00
5011 6.569539999999999225e+01 4.568114224491327313e+00
5012 6.661879999999999313e+01 4.292142284687215259e+00
5013 6.735799999999998988e+01 4.460576348410595138e+00
5014 6.708119999999999550e+01 4.410816209274650568e+00
5015 6.674019999999998731e+01 4.236592766835160617e+00
5016 6.925440000000000396e+01 2.966309297426684921e+00
5017 6.945959999999999468e+01 5.135093974602606970e+00
5018 6.942139999999999134e+01 4.461399480880409385e+00
5019 6.742099999999999227e+01 4.997977142804876038e+00
5020 6.791679999999999495e+01 4.777691303548190938e+00
5021 7.001320000000001187e+01 3.822925376200796421e+00
5022 6.861260000000000048e+01 3.514702418128737627e+00
5023 6.903099999999999170e+01 3.721671022538128426e+00
5024 7.009259999999999025e+01 3.099323792055292515e+00
5025 6.918919999999999959e+01 3.524703872951597816e+00
5026 6.955379999999999541e+01 4.316263545243733013e+00
5027 6.999160000000000537e+01 3.398916681532515138e+00
5028 6.964580000000000837e+01 2.977986130256484731e+00
5029 6.913559999999999661e+01 1.724506899957200634e+00
5030 6.994219999999998549e+01 1.852752728239793090e+00
5031 6.835779999999999745e+01 2.377889625697542364e+00
5032 6.878279999999999461e+01 1.620224019078843281e+00
5033 6.989960000000000662e+01 2.908114600217810430e+00
5034 6.651239999999999952e+01 2.317569288716088582e+00
5035 6.841179999999999950e+01 3.001197166465408017e+00
5036 6.703020000000000778e+01 3.337787990870600741e+00
5037 6.686939999999999884e+01 2.488606173744652317e+00
5038 6.448419999999998709e+01 1.760167296594275177e+00
5039 6.477559999999999718e+01 2.638593998325624135e+00
5040 6.528679999999999950e+01 3.873850976999503093e+00
5041 6.404200000000000159e+01 2.725141948596439434e+00
5042 6.501219999999999288e+01 3.699202502161783812e+00
5043 6.761599999999998545e+01 3.644422653864394235e+00
5044 6.554280000000001394e+01 4.726154507842502461e+00
5045 6.613360000000000127e+01 5.581496090476099958e+00
5046 6.474099999999999966e+01 5.387897868371299914e+00
5047 6.618720000000000425e+01 3.501017148201361451e+00
5048 6.873019999999999641e+01 4.943753484145421595e+00
5049 6.937539999999999907e+01 3.725085498079204971e+00
5050 6.932420000000000471e+01 3.895957385803906270e+00
5051 6.877360000000000184e+01 4.365873059079937057e+00
5052 6.903360000000000696e+01 2.940307583910226619e+00
5053 6.766400000000000148e+01 3.411382312201317379e+00
5054 6.816360000000000241e+01 3.884907006351632219e+00
5055 6.886899999999999977e+01 3.734119805255315949e+00
5056 6.625539999999999452e+01 3.968809369067756165e+00
5057 6.550000000000001421e+01 4.260459073855775713e+00
5058 6.429859999999999332e+01 3.670451989605639120e+00
5059 6.603560000000000230e+01 3.606827510153486127e+00
5060 6.753000000000000114e+01 3.711039067431115779e+00
5061 6.750539999999999452e+01 3.508418887191209201e+00
5062 6.934799999999999898e+01 3.385891575346144933e+00
5063 6.991240000000000521e+01 3.671194133793525882e+00
5064 6.638700000000000045e+01 3.350626520518213525e+00
5065 6.727259999999999707e+01 3.452287851266171437e+00
5066 6.764100000000000534e+01 3.218901166547366355e+00
5067 6.862340000000000373e+01 3.163415452955871565e+00
5068 6.881359999999999388e+01 3.360651563015720544e+00
5069 6.925739999999998986e+01 3.893064362170242099e+00
5070 6.911859999999998649e+01 3.526475743288190134e+00
5071 6.820799999999999841e+01 2.984916052420904631e+00
5072 6.659680000000000177e+01 3.503943782654053152e+00
5073 6.849660000000000082e+01 3.848525843488647347e+00
5074 6.813700000000001467e+01 3.445445712821493256e+00
5075 6.952660000000000196e+01 3.247584291130869882e+00
5076 6.857300000000000750e+01 3.286537278048129007e+00
5077 6.804420000000000357e+01 2.985631730806730388e+00
5078 6.888800000000000523e+01 3.100927770845364417e+00
5079 6.872039999999999793e+01 3.424200573564580630e+00
5080 7.083420000000000982e+01 3.615708543563765254e+00
5081 6.797539999999999338e+01 2.337272232325537047e+00
5082 6.756460000000001287e+01 3.297581035850369879e+00
5083 6.694780000000000086e+01 1.288483617280405724e+00
5084 7.003580000000000894e+01 2.678523808369079884e+00
5085 7.132300000000000750e+01 3.073665303835144247e+00
5086 7.026239999999999952e+01 2.680094067005856839e+00
5087 6.940800000000000125e+01 3.489660201223036218e+00
5088 7.233599999999999852e+01 2.372651664277754868e+00
5089 7.217839999999999634e+01 3.782708898131074360e+00
5090 6.987879999999999825e+01 2.846288339574893023e+00
5091 6.873139999999999361e+01 4.386754796885734997e+00
5092 6.849060000000000059e+01 3.645638606334971055e+00
5093 6.979060000000001196e+01 4.054396760061846905e+00
5094 6.998780000000000712e+01 3.846892349936503752e+00
5095 6.973279999999999745e+01 4.197013046441480100e+00
5096 6.821260000000000900e+01 3.227865271042148709e+00
5097 6.887339999999998952e+01 4.363531529392219888e+00
5098 7.056379999999998631e+01 2.548712732341563481e+00
5099 6.949580000000000268e+01 3.441296725363856890e+00
5100 7.195500000000001251e+01 3.383250661715740737e+00
5101 6.846960000000001401e+01 3.252753917528961036e+00
5102 7.044800000000000750e+01 2.457396785218048940e+00
5103 6.780840000000000600e+01 2.592069884860360052e+00
5104 6.784239999999999782e+01 1.768231785711364079e+00
5105 6.815340000000000487e+01 2.919036451982057745e+00
5106 6.823859999999999104e+01 3.573907280274629006e+00
5107 6.930599999999999739e+01 3.347376154542538895e+00
5108 7.076520000000000721e+01 3.887459410977816887e+00
5109 7.000000000000000000e+01 3.727369764324435675e+00
5110 6.911379999999999768e+01 3.524549757344901835e+00
5111 6.899020000000000152e+01 3.957048176608417567e+00
5112 7.063980000000000814e+01 4.076941475174741925e+00
5113 6.996659999999999968e+01 3.663275393415025061e+00
5114 7.130940000000001078e+01 3.501463198150167599e+00
5115 7.044180000000000064e+01 3.481284434228263613e+00
5116 6.948320000000001073e+01 4.555755852984221477e+00
5117 6.982920000000000016e+01 3.025617125810866170e+00
5118 7.083360000000000412e+01 3.478114553605157422e+00
5119 6.991779999999999973e+01 3.580792307855902745e+00
5120 6.969539999999999225e+01 3.284833494714761937e+00
5121 7.013019999999998788e+01 3.603530773005829690e+00
5122 6.807160000000000366e+01 2.466832732067579581e+00
5123 6.979500000000000171e+01 2.898971665953291588e+00
5124 6.982419999999999050e+01 2.822824052611142331e+00
5125 7.033320000000000505e+01 3.312219864682898418e+00
5126 6.957860000000000866e+01 3.146081112749636866e+00
5127 6.835040000000000759e+01 3.178717258266297030e+00
5128 6.866920000000000357e+01 3.328195996632409059e+00
5129 6.899020000000000152e+01 2.480645648213382515e+00
5130 6.890420000000000300e+01 3.447848771625575903e+00
5131 6.821760000000000446e+01 2.290581491237539957e+00
5132 6.906860000000000355e+01 2.329753988729281300e+00
5133 6.880540000000000589e+01 2.508679407178207477e+00
5134 6.971280000000000143e+01 3.326145521771409541e+00
5135 6.936599999999999966e+01 2.635319153347464916e+00
5136 6.843320000000001357e+01 3.326558021739588256e+00
5137 6.492439999999999145e+01 2.502246168545372296e+00
5138 6.798799999999999955e+01 3.344600065777670217e+00
5139 7.007120000000000459e+01 4.162443574632574084e+00
5140 7.067480000000000473e+01 4.209591870003550618e+00
5141 7.000860000000000127e+01 4.907727813153456076e+00
5142 6.710720000000000596e+01 5.044383565114769929e+00
5143 6.638280000000000314e+01 4.228786250450594864e+00
5144 6.792220000000000368e+01 3.559702632524239352e+00
5145 6.794939999999999714e+01 3.934972941203026320e+00
5146 6.701939999999999031e+01 3.822295965516013361e+00
5147 6.728539999999999566e+01 4.104350059144564966e+00
5148 6.569939999999999714e+01 5.003308646086106037e+00
5149 6.699939999999999429e+01 4.221088509851457893e+00
5150 6.471639999999999304e+01 4.462887770043068691e+00
5151 6.974339999999999407e+01 3.606520789902644353e+00
5152 7.078120000000001255e+01 3.968407493189176183e+00
5153 6.974819999999999709e+01 4.124547688171396054e+00
5154 7.011419999999999675e+01 4.494999794438259144e+00
5155 7.134260000000001867e+01 4.239660039201257113e+00
5156 7.023380000000000223e+01 4.828421915284534904e+00
5157 7.123600000000001842e+01 4.987909598218474905e+00
5158 7.140219999999999345e+01 4.026337784140817888e+00
5159 7.158800000000000807e+01 4.509658993759949830e+00
5160 7.066660000000000252e+01 4.324109014351973812e+00
5161 7.014180000000000348e+01 4.370301961192153861e+00
5162 7.081359999999999388e+01 4.278099434094536413e+00
5163 6.969180000000000064e+01 3.130584589497623860e+00
5164 7.068420000000000414e+01 4.433640557374944002e+00
5165 7.156419999999999959e+01 4.090003612712338921e+00
5166 7.088100000000000023e+01 4.637009053258362101e+00
5167 6.917879999999999541e+01 4.205562177878244157e+00
5168 6.870419999999998595e+01 5.066147178280552055e+00
5169 6.960739999999999839e+01 4.052455478842427183e+00
5170 6.807660000000001332e+01 5.234213221488020373e+00
5171 6.737880000000001246e+01 5.592972100055569662e+00
5172 6.900579999999999359e+01 5.022363072498841063e+00
5173 6.811620000000000630e+01 4.770596804593739471e+00
5174 6.873359999999999559e+01 4.432130238158621616e+00
5175 6.708939999999999770e+01 2.987998816599498397e+00
5176 6.603119999999999834e+01 3.569116500200014919e+00
5177 6.865000000000000568e+01 3.496102847457436713e+00
5178 7.007019999999999982e+01 3.184512576831813657e+00
5179 7.000220000000000198e+01 3.606425215084876790e+00
5180 6.784880000000001132e+01 3.209200653122206592e+00
5181 6.469079999999999586e+01 2.814726976457928576e+00
5182 6.556239999999999668e+01 3.503975668865297433e+00
5183 6.478099999999999170e+01 3.550908571056145657e+00
5184 6.899199999999999022e+01 3.943325216108862108e+00
5185 6.731419999999999959e+01 3.391659916913840611e+00
5186 6.899639999999999418e+01 3.074133771975448237e+00
5187 7.110940000000000794e+01 2.606957484885398024e+00
5188 6.934420000000000073e+01 4.208117720786812122e+00
5189 6.809100000000000819e+01 3.404555125122810555e+00
5190 6.849240000000000350e+01 3.480883067268993880e+00
5191 6.852700000000000102e+01 4.125585689329454908e+00
5192 6.594399999999998840e+01 3.966339017280292367e+00
5193 6.858899999999999864e+01 4.166297368167566795e+00
5194 6.669039999999999679e+01 3.638253719574819467e+00
5195 6.727200000000000557e+01 3.122521032755423587e+00
5196 6.733499999999999375e+01 3.605727166605925849e+00
5197 6.721999999999999886e+01 3.859550761422887444e+00
5198 7.191519999999999868e+01 4.195891880399209128e+00
5199 6.965999999999999659e+01 3.918967894739634250e+00
5200 7.033740000000000236e+01 4.669317668353694550e+00
5201 6.964719999999999800e+01 3.513780225341363472e+00
5202 7.243379999999999086e+01 3.563660650510933614e+00
5203 6.911339999999998440e+01 3.569942146309938114e+00
5204 6.660360000000000014e+01 3.279531461657288371e+00
5205 6.784459999999999980e+01 3.857502389889084782e+00
5206 6.679159999999998831e+01 3.770843137548947510e+00
5207 6.685139999999999816e+01 4.775756271838000444e+00
5208 6.824339999999999407e+01 3.663874786070069334e+00
5209 6.748799999999999955e+01 4.106628933809336246e+00
5210 6.702860000000001151e+01 4.650483713335634484e+00
5211 6.635800000000000409e+01 3.997701059358990783e+00
5212 6.664660000000000650e+01 3.753445740649516527e+00
5213 6.815980000000000416e+01 4.681377219579725413e+00
5214 6.417980000000000018e+01 3.873666670223446573e+00
5215 6.580100000000000193e+01 4.750120966880738038e+00
5216 6.729100000000001103e+01 4.857363836485794728e+00
5217 6.693719999999999004e+01 4.938001372215278906e+00
5218 6.537739999999999441e+01 4.741252329079310712e+00
5219 6.540439999999999543e+01 4.717175702472825805e+00
5220 6.365200000000000102e+01 4.648238737414419397e+00
5221 6.486500000000000909e+01 5.248643817216023244e+00
5222 6.525980000000001269e+01 5.048348216199035399e+00
5223 6.384420000000000073e+01 4.889314679175395639e+00
5224 6.485800000000000409e+01 5.141065873921477625e+00
5225 6.470539999999999736e+01 4.821641053417392797e+00
5226 6.361339999999999861e+01 4.529003798629451794e+00
5227 6.560280000000000200e+01 3.920576308656675835e+00
5228 6.615479999999999450e+01 4.087496871191462766e+00
5229 6.763779999999999859e+01 2.639887837011262395e+00
5230 6.774280000000000257e+01 3.068245966672163316e+00
5231 6.760319999999998686e+01 3.602898193399308280e+00
5232 6.440260000000000673e+01 2.940636864354387203e+00
5233 6.518420000000000414e+01 3.349601306424392799e+00
5234 6.347279999999999234e+01 2.757958366618320944e+00
5235 6.565180000000000859e+01 3.040150264707322858e+00
5236 6.551340000000000430e+01 2.696701742499529875e+00
5237 6.418940000000000623e+01 3.472862756862125977e+00
5238 6.641880000000000450e+01 2.243763381464274786e+00
5239 6.656640000000000157e+01 3.212558053638874700e+00
5240 6.824320000000000164e+01 2.973121045635377602e+00
5241 6.596860000000000923e+01 3.408442748235623210e+00
5242 6.556520000000000437e+01 4.067209396133913302e+00
5243 6.713519999999999754e+01 3.826288796209715848e+00
5244 6.792799999999999727e+01 3.245592617689411430e+00
5245 6.559900000000000375e+01 4.223946410644908056e+00
5246 6.572259999999999991e+01 4.964713152640341853e+00
5247 6.636459999999999582e+01 4.144427348621277929e+00
5248 6.567379999999999995e+01 3.852680909704305545e+00
5249 6.865500000000000114e+01 5.243751443384782718e+00
5250 6.581480000000000530e+01 5.201009112854927174e+00
5251 6.733340000000001169e+01 5.115317746533444954e+00
5252 6.718559999999999377e+01 4.505378568777545389e+00
5253 6.564540000000000930e+01 5.178764899857879023e+00
5254 6.734879999999999711e+01 3.959865183563702651e+00
5255 6.656499999999999773e+01 5.103638004404309036e+00
5256 6.662239999999999895e+01 4.369883592042241638e+00
5257 6.847879999999999256e+01 4.243208516205632996e+00
5258 6.875399999999999068e+01 3.505103365094959234e+00
5259 7.089600000000000080e+01 2.489916994600422484e+00
5260 7.060679999999999268e+01 3.780383074769011031e+00
5261 6.828700000000000614e+01 2.900202489482415213e+00
5262 6.883859999999999957e+01 3.441813040826011694e+00
5263 6.971819999999999595e+01 3.265916733782414649e+00
5264 6.918440000000001078e+01 3.307718302395172838e+00
5265 6.945340000000000202e+01 3.089430039343826540e+00
5266 6.730020000000000380e+01 2.468821814550413940e+00
5267 6.725399999999999068e+01 3.167467859347589343e+00
5268 6.729959999999999809e+01 3.514350086146795782e+00
5269 6.733740000000000236e+01 3.590046713902202313e+00
5270 6.537239999999999895e+01 3.031016457889993188e+00
5271 6.548499999999998522e+01 3.496437787234315309e+00
5272 6.790540000000001442e+01 3.245257864638801948e+00
5273 6.871299999999999386e+01 3.437054413302181199e+00
5274 6.860319999999998686e+01 2.692969801538814156e+00
5275 6.606419999999999959e+01 3.203431452676956503e+00
5276 6.758320000000000505e+01 3.270140637954276119e+00
5277 6.774640000000000839e+01 3.525117525416705977e+00
5278 6.548799999999999955e+01 3.325203981713001689e+00
5279 6.681119999999999948e+01 3.561637863680134242e+00
5280 6.796340000000000714e+01 3.583535512311827986e+00
5281 6.963359999999998706e+01 3.501452185593856736e+00
5282 6.778060000000000684e+01 3.624219492249330710e+00
5283 6.883160000000000878e+01 3.844594809339469954e+00
5284 6.860360000000000014e+01 3.591235604635262035e+00
5285 6.869880000000000564e+01 3.260947131126170184e+00
5286 6.748699999999999477e+01 3.272430338448780507e+00
5287 6.728259999999998797e+01 2.507295636338084943e+00
5288 6.679179999999999495e+01 4.185134410266892147e+00
5289 6.701959999999999695e+01 3.924487396845605769e+00
5290 6.646999999999999886e+01 4.307610270207833381e+00
5291 6.734499999999999886e+01 3.079248064057196643e+00
5292 6.919459999999999411e+01 3.699745727479120116e+00
5293 6.830760000000000787e+01 3.742208808711775081e+00
5294 6.876019999999999754e+01 3.091678811260963222e+00
5295 6.834639999999998849e+01 3.474735208328830538e+00
5296 6.712120000000000175e+01 3.430137389668234338e+00
5297 6.504339999999999122e+01 3.177968629171785242e+00
5298 6.785720000000000596e+01 3.476571603174597236e+00
5299 6.482680000000000575e+01 3.655026504965457335e+00
5300 6.807259999999999422e+01 3.406778367901263316e+00
5301 6.621880000000000166e+01 3.139963966672228768e+00
5302 6.629339999999999122e+01 2.599060193223696746e+00
5303 6.943540000000000134e+01 3.226679229176646402e+00
5304 7.111159999999999570e+01 3.734632143598616061e+00
5305 6.972499999999999432e+01 3.286668233941479222e+00
5306 7.108200000000000784e+01 3.981121249095536996e+00
5307 7.056260000000000332e+01 3.848029392819134920e+00
5308 7.050039999999998486e+01 4.657321089209975895e+00
5309 6.927979999999999450e+01 3.326385442488588584e+00
5310 6.827839999999999065e+01 3.950317765446218043e+00
5311 7.409139999999999304e+01 3.187539484931912970e+00
5312 7.162960000000001060e+01 2.527058837463031171e+00
5313 6.965180000000000859e+01 3.816128440186466797e+00
5314 7.010419999999999163e+01 3.348432342455196498e+00
5315 6.797299999999999898e+01 3.904327301853673937e+00
5316 6.798940000000000339e+01 3.682070630501268038e+00
5317 6.699699999999999989e+01 4.180238347271600041e+00
5318 6.835560000000000969e+01 3.136321062646487245e+00
5319 6.695020000000000948e+01 3.341680216896882882e+00
5320 6.678740000000000521e+01 2.901290341899617431e+00
5321 6.732800000000000296e+01 3.889854208064872143e+00
5322 6.703679999999999950e+01 3.379726040968408451e+00
5323 6.939220000000000255e+01 2.741723536755665602e+00
5324 6.921580000000000155e+01 3.214439315339457259e+00
5325 6.639240000000000919e+01 3.758242968196709111e+00
5326 6.688020000000000209e+01 3.465867053422562627e+00
5327 6.946160000000000423e+01 3.569299501022574095e+00
5328 6.758840000000000714e+01 4.285404891955951534e+00
5329 6.748139999999997940e+01 4.151717260122610220e+00
5330 6.871680000000000632e+01 4.493097687787347638e+00
5331 6.835020000000000095e+01 4.046602974347742077e+00
5332 6.552299999999999613e+01 5.336791642925549972e+00
5333 6.914500000000001023e+01 5.006790429007390131e+00
5334 6.842839999999999634e+01 4.794881842965474483e+00
5335 6.905059999999998865e+01 4.338607284371333250e+00
5336 6.732280000000000086e+01 3.875792382468389530e+00
5337 6.994599999999999795e+01 4.311085032796268202e+00
5338 6.909499999999999886e+01 4.709753326873923562e+00
5339 6.996580000000000155e+01 4.726443833581437381e+00
5340 6.881340000000000146e+01 4.792819066895806834e+00
5341 6.726460000000000150e+01 4.764653637778931028e+00
5342 6.873139999999999361e+01 5.066916479280076047e+00
5343 6.976660000000001105e+01 5.027515367256474299e+00
5344 6.860920000000000130e+01 4.655972615039740248e+00
5345 6.850179999999998870e+01 6.155664197468863286e+00
5346 6.872140000000000271e+01 6.244159700712337724e+00
5347 6.944800000000000750e+01 5.003608833631981057e+00
5348 6.857519999999999527e+01 5.228981418211390064e+00
5349 6.957999999999999829e+01 4.683652292815938978e+00
5350 6.581219999999999004e+01 4.875389325171888721e+00
5351 6.818880000000000052e+01 4.927538455659173700e+00
5352 6.693299999999999272e+01 4.540759557607073837e+00
5353 6.832419999999999050e+01 5.000861185036033163e+00
5354 7.010819999999999652e+01 4.471955074908512628e+00
5355 6.987260000000000559e+01 5.016867657014683068e+00
5356 6.706839999999999691e+01 4.505654861171679570e+00
5357 6.710080000000000666e+01 4.517867527053001098e+00
5358 6.866939999999999600e+01 4.728332785242596259e+00
5359 6.686820000000000164e+01 5.092876541994711737e+00
5360 6.863399999999998613e+01 4.573688699507214572e+00
5361 6.823900000000000432e+01 5.325111116211567186e+00
5362 6.828900000000000148e+01 5.101822019631808480e+00
5363 6.901120000000000232e+01 4.919089967870072577e+00
5364 6.842319999999999425e+01 5.546962595150611186e+00
5365 6.859539999999999793e+01 4.903278973095452464e+00
5366 6.945699999999999363e+01 4.704893724623330442e+00
5367 6.809919999999999618e+01 4.639034997927909743e+00
5368 6.823279999999999745e+01 5.253007225580410555e+00
5369 6.840039999999999054e+01 5.944905560898339658e+00
5370 6.739219999999998834e+01 6.114339116535817631e+00
5371 6.766339999999999577e+01 4.770813453489875400e+00
5372 6.864739999999999043e+01 3.905486526413834536e+00
5373 6.666179999999999950e+01 4.754000710138776675e+00
5374 6.664779999999998950e+01 4.789204780754315216e+00
5375 6.701500000000000057e+01 4.800849591478573153e+00
5376 6.758360000000000412e+01 5.456176328528981045e+00
5377 6.786719999999999686e+01 4.611475723887094702e+00
5378 6.631239999999999668e+01 5.142963570549570207e+00
5379 6.631739999999999213e+01 5.580080785078296302e+00
5380 6.684920000000001039e+01 5.320987234715000902e+00
5381 6.674559999999999604e+01 5.822173948620909201e+00
5382 6.856520000000000437e+01 5.388144863679890761e+00
5383 7.120040000000000191e+01 5.102257614821108511e+00
5384 6.893439999999999657e+01 5.427648349699895292e+00
5385 6.718399999999999750e+01 5.406882599058350891e+00
5386 6.772880000000000678e+01 5.463121945554574310e+00
5387 6.761499999999999488e+01 5.814963649069527563e+00
5388 6.510839999999998895e+01 4.651863571516258844e+00
5389 6.719519999999999982e+01 5.597221363498141145e+00
5390 6.689979999999999905e+01 6.329143148325845125e+00
5391 6.663119999999999266e+01 6.042822210854792431e+00
5392 6.678079999999999927e+01 4.819727223816717476e+00
5393 6.520239999999999725e+01 5.495878969555279880e+00
5394 6.597880000000000678e+01 5.575883997358624278e+00
5395 6.529819999999999425e+01 4.502998826559919010e+00
5396 6.443359999999999843e+01 5.741951310138392550e+00
5397 6.468339999999999179e+01 5.730527337688914535e+00
5398 6.574660000000000082e+01 5.834795109341885500e+00
5399 6.475000000000000000e+01 4.586970311654523513e+00
5400 6.505360000000000298e+01 5.434975912366125428e+00
5401 6.501259999999999195e+01 5.287962954484457967e+00
5402 6.547760000000000957e+01 4.555775214823488461e+00
5403 6.582280000000000086e+01 5.736960278056664642e+00
5404 6.569300000000001205e+01 5.089871220374831751e+00
5405 6.694920000000000471e+01 5.040399400047578915e+00
5406 6.587720000000000198e+01 4.621070745184495010e+00
5407 6.760200000000000387e+01 4.523835470040880935e+00
5408 6.892060000000000741e+01 3.666366611237888318e+00
5409 6.904480000000000928e+01 4.629974603818038048e+00
5410 6.756280000000000996e+01 4.960317307592327474e+00
5411 6.753640000000000043e+01 4.349934552151330180e+00
5412 6.769519999999999982e+01 3.602304888817712936e+00
5413 6.771219999999999573e+01 4.436582129522680162e+00
5414 6.945980000000000132e+01 4.547807316938570210e+00
5415 6.790739999999999554e+01 4.370177081995649360e+00
5416 6.653360000000000696e+01 4.035378243485980398e+00
5417 6.730760000000000787e+01 4.803610380536706970e+00
5418 6.750019999999999243e+01 4.668273054567394276e+00
5419 6.596220000000000994e+01 4.046920037757108624e+00
5420 6.479659999999999798e+01 3.755802248255358133e+00
5421 6.608059999999998979e+01 4.525772867477995121e+00
5422 6.410380000000000678e+01 4.750163402663112322e+00
5423 6.839799999999999613e+01 4.659135645159947714e+00
5424 6.742419999999999902e+01 4.015007620416181311e+00
5425 6.823260000000000502e+01 5.209795578331266164e+00
5426 6.764340000000001396e+01 5.449541966807851523e+00
5427 6.639919999999999334e+01 5.125596467924489197e+00
5428 6.965760000000000218e+01 4.798611304117056164e+00
5429 6.790719999999998890e+01 5.205432880366434922e+00
5430 6.909299999999998931e+01 4.851146066652704647e+00
5431 6.780419999999999447e+01 5.254515805666588157e+00
5432 6.804940000000000566e+01 4.890960319610045737e+00
5433 6.781159999999999854e+01 5.683573598362213097e+00
5434 6.755960000000000321e+01 5.668148597910962039e+00
5435 6.555940000000001078e+01 4.712999949925738008e+00
5436 6.903459999999999752e+01 4.146500863137496218e+00
5437 6.565840000000000032e+01 5.271322737985219220e+00
5438 6.698260000000000502e+01 4.166226480641684660e+00
5439 6.816119999999999379e+01 3.979758056967784174e+00
5440 6.622499999999999432e+01 5.291400525380779207e+00
5441 6.673979999999998824e+01 5.325857898216963093e+00
5442 6.746980000000000643e+01 5.276891610787547648e+00
5443 6.689300000000000068e+01 5.338371579423823121e+00
5444 6.720579999999999643e+01 5.699246121374300422e+00
5445 6.913180000000001257e+01 5.917076801259216978e+00
5446 6.914220000000000255e+01 5.421350609580604107e+00
5447 6.812960000000001060e+01 5.453541862679701424e+00
5448 6.919719999999999516e+01 5.597426725916114343e+00
5449 6.990740000000000975e+01 5.413834970517665823e+00
5450 6.985319999999998686e+01 5.384135684768724950e+00
5451 7.062539999999999907e+01 6.557605706963477665e+00
5452 6.998679999999998813e+01 5.823946355522172880e+00
5453 7.033039999999999736e+01 5.595880560555237970e+00
5454 6.870439999999999259e+01 5.419327047521674601e+00
5455 6.691459999999999297e+01 5.659736181837454083e+00
5456 6.746739999999999782e+01 4.477422120819075424e+00
5457 6.873179999999999268e+01 5.310552117435625163e+00
5458 6.706000000000000227e+01 5.386252693663748481e+00
5459 6.886560000000000059e+01 5.106469681492292523e+00
5460 6.948780000000000712e+01 5.336393864024655542e+00
5461 6.864739999999999043e+01 4.760214437186627734e+00
5462 7.124979999999999336e+01 4.725580805784617588e+00
5463 7.199639999999999418e+01 4.918184116927709404e+00
5464 7.204059999999999775e+01 4.480112120025570022e+00
5465 7.226080000000000325e+01 4.763355652478617586e+00
5466 7.048279999999999745e+01 4.070352706093170347e+00
5467 7.147660000000000480e+01 5.043937062256031112e+00
5468 7.171200000000001751e+01 4.933591649092981868e+00
5469 7.186899999999999977e+01 4.096438306626867032e+00
5470 7.117119999999999891e+01 4.569408420353776812e+00
5471 7.294620000000000459e+01 5.338758765106360826e+00
5472 7.376019999999999754e+01 4.592450782752058203e+00
5473 7.228560000000000230e+01 4.598129755454928969e+00
5474 6.910160000000000480e+01 4.472054566751171301e+00
5475 6.894860000000001321e+01 4.732792609865764888e+00
5476 6.890860000000000696e+01 5.607032295965487023e+00
5477 7.096139999999999759e+01 4.655604842337887739e+00
5478 7.219559999999999889e+01 3.982097704476874167e+00
5479 7.281520000000000437e+01 3.251963756255595417e+00
5480 7.061999999999999034e+01 4.188102453379094037e+00
5481 7.238919999999998822e+01 4.877245455377449801e+00
5482 7.201040000000000418e+01 5.137300081560351117e+00
5483 7.148679999999998813e+01 5.684483310908740705e+00
5484 7.297560000000000002e+01 4.923745002333080656e+00
5485 7.370220000000000482e+01 4.890397214133019865e+00
5486 7.305819999999999936e+01 4.585746965544435838e+00
5487 7.232259999999999422e+01 4.262199963399183389e+00
5488 7.314780000000000371e+01 4.774002676161796188e+00
5489 7.163219999999999743e+01 5.393538366601279499e+00
5490 7.160519999999999641e+01 5.325762618818077776e+00
5491 7.015579999999999927e+01 6.773025358877671209e+00
5492 7.219719999999999516e+01 5.059112470779830062e+00
5493 7.217519999999998959e+01 5.675624063660312579e+00
5494 6.976239999999999952e+01 5.185908503627884691e+00
5495 7.112980000000000302e+01 5.016464144394933378e+00
5496 7.025339999999998497e+01 5.693221236523308804e+00
5497 6.997419999999999618e+01 5.663481356197793914e+00
5498 7.151680000000000348e+01 4.998047902131390607e+00
5499 7.098179999999999268e+01 5.159161213995934858e+00
5500 6.963020000000000209e+01 4.910333222093994365e+00
5501 7.068340000000000600e+01 4.099852022695453790e+00
5502 7.079139999999999588e+01 4.306199406437189126e+00
5503 6.967140000000000555e+01 4.835535830494900544e+00
5504 7.144280000000000541e+01 5.649297367991881202e+00
5505 6.950860000000000127e+01 6.141073336803591687e+00
5506 7.141859999999999786e+01 5.056923678285048851e+00
5507 7.024559999999999604e+01 5.035139557946731514e+00
5508 7.052039999999999509e+01 4.835488555254783272e+00
5509 7.120000000000000284e+01 5.385377364679285073e+00
5510 7.240599999999999170e+01 5.611722281082697883e+00
5511 7.055640000000001066e+01 5.153646992955570383e+00
5512 7.022919999999999163e+01 4.712912368376904304e+00
5513 7.006199999999998340e+01 4.902558711530133451e+00
5514 7.215279999999999916e+01 4.628388595612948464e+00
5515 7.096599999999997976e+01 4.997475794838829977e+00
5516 6.934399999999999409e+01 5.072828465461846292e+00
5517 6.764259999999998740e+01 5.014650580848081241e+00
5518 6.784380000000000166e+01 5.082751454871662133e+00
5519 6.850759999999999650e+01 4.520596001413973219e+00
5520 6.941100000000000136e+01 3.634595482306111514e+00
5521 7.017600000000000193e+01 4.095972372953704088e+00
5522 6.951179999999999382e+01 4.050337619507786258e+00
5523 7.039119999999999777e+01 3.685320223806880069e+00
5524 7.025520000000000209e+01 4.791838256034942845e+00
5525 6.855540000000000589e+01 4.727149657880529432e+00
5526 7.004479999999999507e+01 4.345596441456568648e+00
5527 7.103540000000000987e+01 4.746627709016161489e+00
5528 7.140800000000000125e+01 4.151521619840128352e+00
5529 7.158879999999999200e+01 4.190695764667246692e+00
5530 7.291320000000000334e+01 4.531044748399644106e+00
5531 7.305420000000000869e+01 3.570054200148787160e+00
5532 7.332099999999998374e+01 2.729425536628542037e+00
5533 7.508939999999998349e+01 3.241821248619362716e+00
5534 7.138800000000000523e+01 5.345889411501138611e+00
5535 7.352380000000000848e+01 4.355014189643932276e+00
5536 7.337740000000000862e+01 4.210197122225988409e+00
5537 7.533620000000000516e+01 4.152632518294869790e+00
5538 7.350399999999999068e+01 4.031928888261796295e+00
5539 7.124479999999999791e+01 3.980683241856854071e+00
5540 6.867119999999999891e+01 4.724829439461281311e+00
5541 7.092539999999999623e+01 4.965538187145478233e+00
5542 7.093320000000001357e+01 4.269325280650327237e+00
5543 7.097420000000001039e+01 4.025618386285516159e+00
5544 7.075379999999999825e+01 3.713527050123641704e+00
5545 7.104019999999999868e+01 5.415600091587266185e+00
5546 7.074719999999999231e+01 3.570888935825364374e+00
5547 7.280599999999999739e+01 4.573611317110362506e+00
5548 7.100939999999999941e+01 5.470165522906962785e+00
5549 7.143600000000000705e+01 5.160966366873552147e+00
5550 6.924559999999999604e+01 4.975590325579466899e+00
5551 6.997240000000000748e+01 4.967734732048400659e+00
5552 7.086699999999999022e+01 4.890067835930295814e+00
5553 6.944179999999998643e+01 5.027336737478402817e+00
5554 7.082980000000000587e+01 5.171291570971415119e+00
5555 7.110339999999999350e+01 4.768823692274647641e+00
5556 7.082160000000000366e+01 5.026319501185733785e+00
5557 7.162999999999999545e+01 5.567695968710934196e+00
5558 6.866379999999999484e+01 5.553051906114330194e+00
5559 6.938079999999999359e+01 4.623240114032579839e+00
5560 7.161679999999999779e+01 4.128604300729243448e+00
5561 7.045359999999998024e+01 4.466375851627356397e+00
5562 7.000079999999999814e+01 3.654899849790687494e+00
5563 7.227540000000000475e+01 3.998334489259246727e+00
5564 7.007940000000000680e+01 4.826205752762722234e+00
5565 7.167879999999999541e+01 6.086043282133309695e+00
5566 7.269019999999999015e+01 5.034884049508984383e+00
5567 7.189660000000000650e+01 4.862539440251358869e+00
5568 7.003139999999999077e+01 4.981410246907997497e+00
5569 6.864199999999999591e+01 4.344240205145196931e+00
5570 7.026000000000000512e+01 4.273852444809016049e+00
5571 6.980480000000000018e+01 4.763425249964567065e+00
5572 6.876660000000001105e+01 3.916363789026754638e+00
5573 6.871620000000000061e+01 4.439005396707690565e+00
5574 7.185479999999999734e+01 4.374579425727689319e+00
5575 6.970759999999999934e+01 4.284336733731372249e+00
5576 6.852479999999999905e+01 4.133200197425717981e+00
5577 6.627860000000001151e+01 4.468517477642892644e+00
5578 6.604139999999999588e+01 4.072763323346937803e+00
5579 6.824719999999999231e+01 4.710991915934478413e+00
5580 6.977820000000001244e+01 4.877158569495152918e+00
5581 7.183899999999999864e+01 4.436687358829783712e+00
5582 7.192680000000000007e+01 3.839171435609510574e+00
5583 7.170479999999999166e+01 4.535751240092426251e+00
5584 7.196500000000000341e+01 4.324274209621771448e+00
5585 7.142979999999998597e+01 4.799497860401648275e+00
5586 7.266099999999998715e+01 4.253579913437622650e+00
5587 7.177340000000000941e+01 4.259173540488810694e+00
5588 7.061020000000000607e+01 4.544797433549708110e+00
5589 7.169620000000000459e+01 4.213297515248597414e+00
5590 7.359900000000000375e+01 4.395908151906724015e+00
5591 7.169920000000000471e+01 4.547154841436565675e+00
5592 7.221020000000001460e+01 4.903468702051640982e+00
5593 7.227700000000000102e+01 4.863904201359233070e+00
5594 7.266219999999999857e+01 4.737638377081982988e+00
5595 7.227819999999999823e+01 5.523319953795905235e+00
5596 7.182020000000001403e+01 5.412692752410763752e+00
5597 7.102740000000000009e+01 4.177512701117736427e+00
5598 7.103220000000000312e+01 3.778401158162007611e+00
5599 6.982680000000000575e+01 5.150583038064720398e+00
5600 6.903240000000000975e+01 4.591166584649265303e+00
5601 6.795640000000000214e+01 5.287979369097423721e+00
5602 6.713040000000000873e+01 4.820592441598853917e+00
5603 6.845520000000000493e+01 3.655287735869777954e+00
5604 6.836220000000000141e+01 4.298861015664497742e+00
5605 6.972220000000001505e+01 3.675524598203636639e+00
5606 7.208119999999999550e+01 4.531488756689130426e+00
5607 7.071160000000000423e+01 4.392792465846754091e+00
5608 6.841339999999999577e+01 4.058519637503309241e+00
5609 7.024860000000001037e+01 4.607286425652305617e+00
5610 6.812000000000000455e+01 5.156448017773473502e+00
5611 6.877360000000001605e+01 4.410178849888063191e+00
5612 6.651859999999999218e+01 4.806646461723599550e+00
5613 6.702460000000000662e+01 4.478788153954146978e+00
5614 7.043000000000000682e+01 5.503885987191233120e+00
5615 6.980639999999999645e+01 4.774604600173714353e+00
5616 6.980420000000000869e+01 4.406296725369275080e+00
5617 7.078419999999999845e+01 3.372156750805038072e+00
5618 6.823359999999999559e+01 4.630688791961730999e+00
5619 6.981820000000000448e+01 4.208467126163633942e+00
5620 7.041320000000000334e+01 3.252470598176099958e+00
5621 6.927460000000000662e+01 4.264587207221818943e+00
5622 6.986760000000001014e+01 3.511736762344238372e+00
5623 6.857219999999999516e+01 3.219174470574714508e+00
5624 6.896880000000001587e+01 3.899729010072366275e+00
5625 7.096040000000000703e+01 3.433990222467151909e+00
5626 6.807259999999999422e+01 3.437018587089688992e+00
5627 7.138219999999999743e+01 3.728680821952988111e+00
5628 7.071920000000000073e+01 2.141306356409562461e+00
5629 7.011560000000000059e+01 2.684045537616677191e+00
5630 7.068339999999999179e+01 3.537657525538614678e+00
5631 7.184759999999999991e+01 3.160446203940197041e+00
5632 7.130159999999999343e+01 3.016677478286335035e+00
5633 7.411580000000000723e+01 3.140006132478086354e+00
5634 7.261759999999999593e+01 2.720203280639151178e+00
5635 7.504300000000000637e+01 2.501363532156012592e+00
5636 7.535339999999999350e+01 2.939797593032553724e+00
5637 7.245300000000000296e+01 2.845183396549333388e+00
5638 7.505280000000000484e+01 3.017459201381187395e+00
5639 7.299939999999999429e+01 3.103048573258239351e+00
5640 7.272119999999999607e+01 3.036338365861091404e+00
5641 7.284239999999999782e+01 3.755415062013784500e+00
5642 7.419259999999999877e+01 2.946951191994873209e+00
5643 7.118940000000000623e+01 3.491570977081806415e+00
5644 7.076679999999998927e+01 3.723658108903125541e+00
5645 7.194900000000001228e+01 3.742615930068164065e+00
5646 6.965740000000000975e+01 3.347483479869616918e+00
5647 7.216179999999999950e+01 2.820752798810984618e+00
5648 7.131499999999999773e+01 2.467459438369757230e+00
5649 7.242199999999999704e+01 3.456193825583280255e+00
5650 7.241420000000000812e+01 2.935711285532008219e+00
5651 7.353340000000000032e+01 3.784174294083189505e+00
5652 7.146959999999999980e+01 1.434075468028096045e+00
5653 7.222619999999999152e+01 2.838466549388948490e+00
5654 7.375379999999999825e+01 3.172610828954602447e+00
5655 7.339000000000001478e+01 4.020919238184223587e+00
5656 7.431919999999999504e+01 3.424808752616706808e+00
5657 7.488379999999999370e+01 2.800868371059231698e+00
5658 7.244500000000000739e+01 2.713474348505988676e+00
5659 7.437980000000000302e+01 1.703931510360671364e+00
5660 7.497840000000000771e+01 2.634175553754912524e+00
5661 7.486220000000000141e+01 2.776126472623321018e+00
5662 7.460320000000000107e+01 2.005498310146382579e+00
5663 7.386100000000000421e+01 2.899313670508936180e+00
5664 7.327740000000000009e+01 3.026716195483150962e+00
5665 7.554679999999999040e+01 2.988900793268322253e+00
5666 7.429040000000000532e+01 3.284129968195534488e+00
5667 7.406440000000000623e+01 3.382557051699201622e+00
5668 7.297099999999998943e+01 3.043865910318652723e+00
5669 7.193880000000000052e+01 3.969567909987181231e+00
5670 6.951279999999999859e+01 4.839943391404490036e+00
5671 7.202540000000000475e+01 3.953870656458048582e+00
5672 7.156640000000000157e+01 4.021483175148192757e+00
5673 6.976800000000000068e+01 3.423003628394222009e+00
5674 7.104219999999999402e+01 3.655519480456915993e+00
5675 7.083740000000000236e+01 4.966230092132261298e+00
5676 7.245720000000000027e+01 4.050326094526217169e+00
5677 7.061899999999999977e+01 4.058775115721489968e+00
5678 7.313300000000000978e+01 3.692702576704492312e+00
5679 7.195120000000000005e+01 3.917939676922041592e+00
5680 7.205480000000000018e+01 3.577541786199009977e+00
5681 7.059100000000000819e+01 2.660476633988729134e+00
5682 7.254460000000000264e+01 2.800045351061300813e+00
5683 7.082059999999999889e+01 2.563606172562392871e+00
5684 7.326719999999998834e+01 3.089179507895259746e+00
5685 7.311780000000000257e+01 2.149759975439117898e+00
5686 7.403040000000000020e+01 1.278608700111179886e+00
5687 7.247639999999999816e+01 2.108376258640757950e+00
5688 7.149120000000000630e+01 2.386319063327450252e+00
5689 7.490679999999998984e+01 2.696280792499178958e+00
5690 7.271139999999999759e+01 2.994345746235728356e+00
5691 7.205419999999999447e+01 3.384455127786449857e+00
5692 7.283699999999998909e+01 4.061776586667463107e+00
5693 7.311359999999999104e+01 4.058844196073557065e+00
5694 7.293959999999999866e+01 4.323667162028084654e+00
5695 7.408740000000000236e+01 3.038474480393080324e+00
5696 7.384419999999998652e+01 3.933493016645638107e+00
5697 7.184220000000000539e+01 3.709881652020722065e+00
5698 7.478659999999999286e+01 5.013505931780672498e+00
5699 7.262379999999998859e+01 3.424729085927819661e+00
5700 7.328200000000001069e+01 4.510227728175152606e+00
5701 7.345999999999999375e+01 4.205633716813674816e+00
5702 7.281759999999999877e+01 3.830302782809734019e+00
5703 7.376219999999997867e+01 4.643818371986570881e+00
5704 7.222280000000000655e+01 5.536271831476484273e+00
5705 7.081399999999999295e+01 4.617738901237269822e+00
5706 7.070719999999998606e+01 5.249526915065774624e+00
5707 7.187360000000001037e+01 5.183402555079048568e+00
5708 7.197180000000000177e+01 5.307244252151957831e+00
5709 7.161020000000000607e+01 5.325329386244572305e+00
5710 7.168999999999999773e+01 5.473627864588531011e+00
5711 7.176080000000000325e+01 4.072387343070400512e+00
5712 7.364719999999999800e+01 4.811791960590149131e+00
5713 7.502880000000000393e+01 4.841909775284953810e+00
5714 7.235279999999998779e+01 5.410172887440842793e+00
5715 7.368439999999999657e+01 5.086012651183636102e+00
5716 7.286580000000000723e+01 4.033419625082420801e+00
5717 7.378720000000001278e+01 5.013623650813850752e+00
5718 7.415180000000000859e+01 4.916261729403753833e+00
5719 7.330299999999999727e+01 5.237937662859304844e+00
5720 7.212300000000000466e+01 4.667640491725984830e+00
5721 7.441400000000001569e+01 4.868881464977351747e+00
5722 7.309880000000001132e+01 4.535543260955626543e+00
5723 7.470040000000000191e+01 5.184699571624184600e+00
5724 7.320140000000000668e+01 4.643662585502956297e+00
5725 7.284700000000000841e+01 4.809186484219550195e+00
5726 6.961520000000000152e+01 5.538756144839742213e+00
5727 7.137280000000001223e+01 6.334288369817086206e+00
5728 7.078399999999999181e+01 5.303104826420084628e+00
5729 7.330220000000001335e+01 5.609176733888851629e+00
5730 7.424819999999999709e+01 5.006375953921159194e+00
5731 7.507240000000000180e+01 4.977607076497703176e+00
5732 7.596540000000000248e+01 5.234808333454052942e+00
5733 7.400419999999999732e+01 5.089494351308388786e+00
5734 7.261240000000000805e+01 5.612070987434139013e+00
5735 7.165160000000000196e+01 6.059059343495488470e+00
5736 7.188160000000000593e+01 5.711703133742159544e+00
5737 7.336359999999999104e+01 4.956695702582517349e+00
5738 7.358280000000000598e+01 4.344323297361742497e+00
5739 7.053640000000000043e+01 4.708489028127813114e+00
5740 7.104400000000001114e+01 4.845584125778851003e+00
5741 7.237619999999999720e+01 5.302501895520641106e+00
5742 7.246659999999999968e+01 6.073487101163547841e+00
5743 7.472659999999999059e+01 5.777488551957502771e+00
5744 7.178579999999999472e+01 6.096247674758629387e+00
5745 7.260639999999999361e+01 5.382758122747110185e+00
5746 7.264860000000000184e+01 6.620266173500881202e+00
5747 7.172319999999999141e+01 6.846996798012979113e+00
5748 7.158680000000001087e+01 6.923198130344096590e+00
5749 7.137120000000000175e+01 6.957353930338746828e+00
5750 7.506880000000001019e+01 7.111676755308834252e+00
5751 7.274880000000000280e+01 7.000389105756908315e+00
5752 7.190699999999999648e+01 6.499573358305912762e+00
5753 7.207800000000000296e+01 5.904871609103791386e+00
5754 7.524200000000000443e+01 5.651806507657529011e+00
5755 7.296799999999998931e+01 6.555534589947642488e+00
5756 7.246379999999999200e+01 6.463389769463080192e+00
5757 7.008639999999999759e+01 6.835969980039409144e+00
5758 7.184440000000000737e+01 4.982883603697762176e+00
5759 7.284240000000001203e+01 4.935711309223828280e+00
5760 7.222580000000000666e+01 4.931103482183271325e+00
5761 7.323659999999999570e+01 5.553873535470535749e+00
5762 7.275879999999999370e+01 5.364223861100504642e+00
5763 7.145919999999999561e+01 6.076158460079855494e+00
5764 7.241900000000001114e+01 6.610436766205393333e+00
5765 7.015080000000000382e+01 7.074896332244027697e+00
5766 7.082620000000000005e+01 6.401771026208294302e+00
5767 6.943940000000000623e+01 6.086166593842136763e+00
5768 7.000300000000000011e+01 5.412173190133516165e+00
5769 7.045900000000000318e+01 5.929055337910078549e+00
5770 7.304619999999999891e+01 6.136160515501529744e+00
5771 7.159919999999999618e+01 5.937236686540295239e+00
5772 7.246800000000000352e+01 5.497918966299884858e+00
5773 6.792920000000000869e+01 5.867390700473252174e+00
5774 7.049960000000001514e+01 5.797352772429843704e+00
5775 7.098040000000000305e+01 5.641801844092008800e+00
5776 6.949819999999999709e+01 6.046422832716878304e+00
5777 7.189700000000000557e+01 5.942194079630856329e+00
5778 7.054659999999999798e+01 6.047494678625191078e+00
5779 6.916779999999999973e+01 6.264631867236891694e+00
5780 7.136220000000000141e+01 6.630969874158680888e+00
5781 7.066819999999999879e+01 6.559581397619821175e+00
5782 6.905879999999999086e+01 6.500033023916110153e+00
5783 6.930060000000000286e+01 6.957188291831692517e+00
5784 6.792260000000001696e+01 6.636638285156122308e+00
5785 6.660040000000000759e+01 7.543767793881253070e+00
5786 6.687039999999998940e+01 6.807552033440508410e+00
5787 6.678520000000000323e+01 6.918108454772879057e+00
5788 6.851059999999999661e+01 6.644951229918847346e+00
5789 6.913739999999999952e+01 6.557543738931522093e+00
5790 6.802139999999999986e+01 6.691901646617349542e+00
5791 6.736239999999999384e+01 7.552276661245930889e+00
5792 6.861839999999999407e+01 7.571242960571269442e+00
5793 7.219140000000000157e+01 7.313416277499865004e+00
5794 7.225160000000001048e+01 6.692771041056164272e+00
5795 6.979460000000000264e+01 6.593779532862770409e+00
5796 7.240000000000000568e+01 5.772736910686298017e+00
5797 7.131379999999998631e+01 5.809407841768384984e+00
5798 7.112940000000000396e+01 5.731000321758845217e+00
5799 7.056520000000000437e+01 5.456694101010244324e+00
5800 7.234120000000000061e+01 5.986874973807287503e+00
5801 7.249060000000000059e+01 6.599239329498514550e+00
5802 7.113520000000001176e+01 6.791357763510916357e+00
5803 7.150360000000000582e+01 6.827280164750821001e+00
5804 7.047200000000000841e+01 6.646193527125131340e+00
5805 7.309259999999999025e+01 5.545606142524007076e+00
5806 7.072880000000000678e+01 6.146542217539874287e+00
5807 7.149960000000000093e+01 5.165298880800605730e+00
5808 6.910020000000000095e+01 5.751085889812460827e+00
5809 7.398799999999998533e+01 5.982690785925677268e+00
5810 7.248460000000000036e+01 6.561234369232668229e+00
5811 7.206239999999999668e+01 5.728901839619874536e+00
5812 7.327860000000001151e+01 4.762679553360691820e+00
5813 7.206600000000000250e+01 6.045413673190611625e+00
5814 7.103499999999999659e+01 4.914320168649982890e+00
5815 7.231579999999999586e+01 5.175594446244798696e+00
5816 7.162679999999998870e+01 4.795194647978327396e+00
5817 7.276959999999999695e+01 4.943032887610599779e+00
5818 7.185660000000000025e+01 5.120573441324712149e+00
5819 7.131260000000000332e+01 4.851372272666775842e+00
5820 6.934520000000000550e+01 5.667161020475773192e+00
5821 7.202280000000000371e+01 4.270007235591060102e+00
5822 6.913880000000000337e+01 4.241611273089509027e+00
5823 6.830660000000000309e+01 5.924867827048971414e+00
5824 6.834919999999999618e+01 5.991431544464143499e+00
5825 6.984059999999999491e+01 6.181651252537625929e+00
5826 6.826160000000000139e+01 5.317712129102138974e+00
5827 6.922740000000000293e+01 4.957692758531935695e+00
5828 6.936719999999999686e+01 5.781170507085911403e+00
5829 7.049119999999999209e+01 5.598857129093400609e+00
5830 7.217439999999999145e+01 6.523629803108082825e+00
5831 7.270199999999999818e+01 6.718028788268177287e+00
5832 7.218100000000001160e+01 6.535036887424583441e+00
5833 7.077740000000000009e+01 7.909536707544885026e+00
5834 7.054999999999999716e+01 6.926978134800196862e+00
5835 7.042080000000001405e+01 6.148315960651339118e+00
5836 7.078119999999999834e+01 6.307643575218879306e+00
5837 7.071959999999999980e+01 5.738581264389307712e+00
5838 7.073679999999998813e+01 5.476410250519951006e+00
5839 7.061519999999998731e+01 5.228208721158710048e+00
5840 7.120980000000000132e+01 5.812947833242614770e+00
5841 6.965560000000000684e+01 5.081847904847212050e+00
5842 6.963200000000000500e+01 6.704178965391660583e+00
5843 7.058019999999999072e+01 6.568072310198783903e+00
5844 7.170199999999999818e+01 5.900371479830739396e+00
5845 7.085819999999999652e+01 6.347298211995400230e+00
5846 6.964660000000000650e+01 6.022885730943266402e+00
5847 6.963660000000000139e+01 6.372848095475050378e+00
5848 6.899659999999998661e+01 5.772808776323706148e+00
5849 6.885859999999999559e+01 6.167295904040927645e+00
5850 6.997719999999999629e+01 5.689668780517895819e+00
5851 7.046020000000000039e+01 5.807883217834187484e+00
5852 6.885120000000000573e+01 5.276536276005312054e+00
5853 6.768840000000000146e+01 5.437605948209192519e+00
5854 6.867960000000000775e+01 5.833829271413416784e+00
5855 6.942159999999998377e+01 5.399416284007001465e+00
5856 6.835259999999999536e+01 5.568355804723688962e+00
5857 6.883340000000001169e+01 5.566243232917511996e+00
5858 7.017359999999999332e+01 4.410984457918663004e+00
5859 6.986420000000001096e+01 4.758209826394795172e+00
5860 7.213540000000000418e+01 4.569279878492891633e+00
5861 7.288640000000000896e+01 5.881415649994482742e+00
5862 7.189320000000000732e+01 4.624868044820305890e+00
5863 7.377280000000000371e+01 5.020094496321758193e+00
5864 7.234659999999999513e+01 5.827122189211412895e+00
5865 7.084059999999999491e+01 5.129369143276782950e+00
5866 6.970879999999999654e+01 5.371613332323911472e+00
5867 7.107379999999999143e+01 5.086822610628368047e+00
5868 6.975239999999999441e+01 4.576254246433429707e+00
5869 6.901479999999999393e+01 5.254097946555619458e+00
5870 6.844499999999999318e+01 4.212360525880945339e+00
5871 7.007120000000000459e+01 4.566280327794166816e+00
5872 7.046040000000000703e+01 5.077808547789095073e+00
5873 6.913920000000000243e+01 4.782406117426664771e+00
5874 6.964039999999999964e+01 5.507164138465459047e+00
5875 6.929600000000000648e+01 5.191831692187256486e+00
5876 7.211440000000000339e+01 4.432230604108951866e+00
5877 7.101180000000000803e+01 3.854773460529165696e+00
5878 6.799699999999999989e+01 4.547280541158638556e+00
5879 6.802279999999998950e+01 4.870270090251668016e+00
5880 6.874319999999998743e+01 5.468313124904242706e+00
5881 6.913039999999999452e+01 5.441648210606782499e+00
5882 6.685660000000000025e+01 4.546490423172581785e+00
5883 6.634120000000000061e+01 5.619600287564943564e+00
5884 6.766980000000000928e+01 5.454162626104945844e+00
5885 6.835659999999998604e+01 5.165489309639504256e+00
5886 6.994499999999999318e+01 5.361523574507529588e+00
5887 6.938179999999999836e+01 5.044925033337959164e+00
5888 6.883900000000001285e+01 4.142139331311779138e+00
5889 6.864759999999999707e+01 4.944587089737624730e+00
5890 6.832419999999999050e+01 5.135889277622717408e+00
5891 6.794780000000000086e+01 4.513051175424448225e+00
5892 6.810619999999998697e+01 5.057313297789647777e+00
5893 6.711080000000001178e+01 4.457629041542150894e+00
5894 6.710179999999999723e+01 3.562157058861946890e+00
5895 6.819300000000001205e+01 3.334509343216780941e+00
5896 6.862239999999999895e+01 3.849650795591724961e+00
5897 6.748979999999998824e+01 4.290648691282006766e+00
5898 7.075159999999999627e+01 4.791614163097858814e+00
5899 7.059459999999999980e+01 4.645853933132206848e+00
5900 7.109340000000000259e+01 4.689682177717375389e+00
5901 6.836400000000000432e+01 4.984590815703933586e+00
5902 7.078199999999999648e+01 5.093455180915996472e+00
5903 6.827880000000000393e+01 4.529162972559056755e+00
5904 6.944059999999998922e+01 4.545140759976525224e+00
5905 7.000140000000000384e+01 5.562157707940326823e+00
5906 7.010040000000000759e+01 4.740786218339738234e+00
5907 7.166040000000000987e+01 5.049025526574410172e+00
5908 7.332160000000001787e+01 4.896256566806931332e+00
5909 7.003999999999999204e+01 4.871214008848308019e+00
5910 7.104499999999998749e+01 5.552096087064776420e+00
5911 7.194160000000000821e+01 4.703084184660104583e+00
5912 7.247839999999999350e+01 4.727448500830019995e+00
5913 7.033979999999999677e+01 4.655795806519010149e+00
5914 6.785999999999999943e+01 4.188648841810446832e+00
5915 6.980920000000000414e+01 3.410714240741959724e+00
5916 7.091419999999999391e+01 4.162107114431344179e+00
5917 6.862319999999999709e+01 3.932164812415674948e+00
5918 6.957680000000000575e+01 4.382927080388173025e+00
5919 6.862059999999999604e+01 3.973888721139533953e+00
5920 6.973839999999999861e+01 4.006183366746958185e+00
5921 6.774399999999999977e+01 3.137617248805213865e+00
5922 6.863919999999998822e+01 3.560015734796687426e+00
5923 6.798959999999999582e+01 5.176763055037385541e+00
5924 6.860260000000000957e+01 3.858460092834964605e+00
5925 6.836100000000000421e+01 3.901476018124422129e+00
5926 6.816760000000000730e+01 4.170800389373722439e+00
5927 6.826099999999999568e+01 3.977088191126768812e+00
5928 6.849160000000000537e+01 3.118423224644145897e+00
5929 6.773699999999999477e+01 3.843447202707486188e+00
5930 6.899199999999999022e+01 3.305794270670816104e+00
5931 6.972259999999999991e+01 3.994224206025495327e+00
5932 6.833379999999999654e+01 4.147237387948753629e+00
5933 6.803520000000000323e+01 3.624930845133464086e+00
5934 6.853920000000000812e+01 2.524423187977799632e+00
5935 6.768559999999999377e+01 4.063132875996057436e+00
5936 6.851740000000000919e+01 3.941787012003565849e+00
5937 7.080899999999999750e+01 3.392793303459556320e+00
5938 6.996679999999999211e+01 3.993022688640775364e+00
5939 7.012280000000001223e+01 3.560707102809777425e+00
5940 7.141720000000000823e+01 3.291836051810600239e+00
5941 6.981159999999999854e+01 2.520779317592080737e+00
5942 6.829080000000000439e+01 1.622140447680162190e+00
5943 6.912959999999999638e+01 2.316010994792554456e+00
5944 6.896920000000000073e+01 2.948040547889393181e+00
5945 6.914700000000000557e+01 3.061074347349309832e+00
5946 6.740720000000001733e+01 3.212397626695672859e+00
5947 6.977500000000000568e+01 4.141293614319081939e+00
5948 7.048380000000000223e+01 3.805460733209580226e+00
5949 7.163980000000000814e+01 2.701471131069142828e+00
5950 6.980219999999999914e+01 3.356662192118831101e+00
5951 6.989580000000000837e+01 3.051080508934499225e+00
5952 6.730060000000000286e+01 3.712006073270895268e+00
5953 6.801559999999999206e+01 4.342142518158518705e+00
5954 6.669460000000000832e+01 3.340971770009439012e+00
5955 6.773600000000000421e+01 3.883352850308608772e+00
5956 6.457680000000000575e+01 3.319843687886524286e+00
5957 6.812219999999999231e+01 3.096911589309581547e+00
5958 6.643080000000000496e+01 3.473085906222303176e+00
5959 6.781179999999999097e+01 4.504305943427910464e+00
5960 6.776860000000000639e+01 4.911087762196883588e+00
5961 6.918140000000001066e+01 4.223548333806539823e+00
5962 7.069720000000000937e+01 3.955362520932815595e+00
5963 7.013060000000000116e+01 4.125483182367855051e+00
5964 6.890760000000000218e+01 4.829533340603415326e+00
5965 6.783639999999999759e+01 4.321533113143990690e+00
5966 6.843719999999999004e+01 4.488945367455478674e+00
5967 6.732560000000000855e+01 3.565308947061951450e+00
5968 6.647220000000000084e+01 3.759977844615575826e+00
5969 6.553100000000000591e+01 3.970203178679901690e+00
5970 6.481399999999999295e+01 2.730964869785035720e+00
5971 6.643359999999999843e+01 3.922055314245324720e+00
5972 6.751320000000001187e+01 3.902426869526191666e+00
5973 6.810200000000000387e+01 3.143987849849295468e+00
5974 6.881820000000000448e+01 2.719354473399890448e+00
5975 7.046840000000000259e+01 2.930440275453501719e+00
5976 6.851359999999999673e+01 2.744734691732517717e+00
5977 7.017900000000000205e+01 3.721044165284792093e+00
5978 6.946500000000000341e+01 3.010946681693317917e+00
5979 7.036100000000000421e+01 3.239346131551859465e+00
5980 7.078340000000000032e+01 4.100009732671375140e+00
5981 6.929059999999999775e+01 2.859784909394410768e+00
5982 7.117820000000000391e+01 3.426617041923417872e+00
5983 7.201179999999999382e+01 2.881352035416707480e+00
5984 6.837380000000000280e+01 3.361473288901757783e+00
5985 6.930839999999999179e+01 4.141506437034717436e+00
5986 7.081799999999999784e+01 2.688837339818085592e+00
5987 6.929739999999999611e+01 3.976031514965644664e+00
5988 7.036680000000001201e+01 3.516581025939824912e+00
5989 6.562739999999999441e+01 3.708890730124034363e+00
5990 6.909819999999999141e+01 2.412060917970357821e+00
5991 6.861039999999999850e+01 2.692893233680088372e+00
5992 6.938419999999999277e+01 2.044562767928634894e+00
5993 6.643200000000000216e+01 2.987188537739123628e+00
5994 6.626219999999997867e+01 2.027241384739369767e+00
5995 6.755879999999999086e+01 2.915959168438404969e+00
5996 6.495480000000000587e+01 2.822186406316917751e+00
5997 6.841179999999999950e+01 2.774900969764507508e+00
5998 6.968040000000000589e+01 2.421760642177504863e+00
5999 6.882099999999999795e+01 2.443581404414429059e+00
6000 6.897740000000000293e+01 1.937209097645372191e+00
6001 7.151659999999999684e+01 2.003244680012904233e+00
6002 6.915619999999999834e+01 2.216575185280209581e+00
6003 6.904400000000001114e+01 1.952660543975834440e+00
6004 6.778939999999998633e+01 2.770359032327758708e+00
6005 6.881399999999999295e+01 2.031302006103473889e+00
6006 6.661699999999999022e+01 2.566138717996360175e+00
6007 6.740400000000001057e+01 2.227651911767186022e+00
6008 6.771639999999999304e+01 2.406445587999030522e+00
6009 6.738859999999999673e+01 3.219779217275618777e+00
6010 6.823119999999998697e+01 2.805165127403375980e+00
6011 6.920799999999999841e+01 2.611361652471752670e+00
6012 7.031860000000000355e+01 2.542167006315674715e+00
6013 6.932599999999999341e+01 2.121166697833999581e+00
6014 6.801759999999998740e+01 3.014837290468592723e+00
6015 6.744860000000001321e+01 3.100828000389573180e+00
6016 7.087519999999999243e+01 2.926556206875240651e+00
6017 7.059479999999999222e+01 3.005655620991865007e+00
6018 6.928420000000001266e+01 3.049503873091490291e+00
6019 6.941500000000000625e+01 3.422334384597741863e+00
6020 6.743399999999999750e+01 3.482790387031641011e+00
6021 6.769939999999999714e+01 3.939623846003573959e+00
6022 6.921340000000000714e+01 3.215428551219884579e+00
6023 6.838139999999999930e+01 2.524417344259858975e+00
6024 6.879780000000000939e+01 2.909010173925143938e+00
6025 7.040139999999999532e+01 2.755417218498861232e+00
6026 6.848199999999999932e+01 2.750269441345702059e+00
6027 7.051139999999999475e+01 2.606116506988894965e+00
6028 7.180440000000000111e+01 2.662095619620002296e+00
6029 7.081819999999999027e+01 2.710608631285602144e+00
6030 7.051160000000000139e+01 2.332258194968988008e+00
6031 7.217060000000000741e+01 3.380936753031621222e+00
6032 6.922200000000000841e+01 2.867803828716322112e+00
6033 6.829259999999999309e+01 3.252876076336138844e+00
6034 6.893559999999999377e+01 2.396722605559517216e+00
6035 6.889660000000000650e+01 3.131240937392074208e+00
6036 6.911520000000000152e+01 3.086874748349856645e+00
6037 6.887239999999999895e+01 2.251673539392423429e+00
6038 6.863960000000000150e+01 1.558305608024303845e+00
6039 6.921880000000000166e+01 2.768553779864137088e+00
6040 6.951660000000001105e+01 1.420723719799172891e+00
6041 7.075820000000000221e+01 1.383562890511305099e+00
6042 7.044719999999999516e+01 1.906979253164543087e+00
6043 7.021180000000001087e+01 2.114928866888907244e+00
6044 7.220839999999999748e+01 2.471209171235813518e+00
6045 7.048040000000000305e+01 2.592270396390006226e+00
6046 7.138000000000000966e+01 2.080161705252743687e+00
6047 7.191259999999999764e+01 2.980578247253375057e+00
6048 7.135099999999999909e+01 2.924587574342747853e+00
6049 6.991060000000000230e+01 3.100429952119544197e+00
6050 7.018339999999999179e+01 3.312978497968256608e+00
6051 7.022060000000000457e+01 2.898816470216767804e+00
6052 6.917499999999999716e+01 3.008660525881907688e+00
6053 6.977020000000000266e+01 3.219649712624029991e+00
6054 7.021659999999999968e+01 2.509914844770633646e+00
6055 7.305559999999999832e+01 2.676418750494773402e+00
6056 7.179740000000001032e+01 2.630850822072585249e+00
6057 7.019480000000001496e+01 1.925229656950048440e+00
6058 7.080519999999999925e+01 2.144332668221048177e+00
6059 7.044440000000000168e+01 2.041308082578422667e+00
6060 6.966560000000001196e+01 2.391611918351303157e+00
6061 6.986319999999999197e+01 2.455300705005398321e+00
6062 6.922339999999999804e+01 2.175843498048515290e+00
6063 6.808020000000000493e+01 2.501039006493101180e+00
6064 7.001820000000000732e+01 2.496085053038056945e+00
6065 7.121059999999999945e+01 2.640577067233598640e+00
6066 6.977320000000000277e+01 2.911370775425211832e+00
6067 7.004560000000000741e+01 3.682205497796124050e+00
6068 6.945140000000000668e+01 1.851958284627382767e+00
6069 6.848260000000000502e+01 2.734083372540055290e+00
6070 6.790739999999999554e+01 2.944603573997694568e+00
6071 7.069320000000001869e+01 3.044305574675446380e+00
6072 7.106659999999999400e+01 2.152071422606599782e+00
6073 7.126420000000000243e+01 1.177173339827233045e+00
6074 7.014759999999998286e+01 3.206898758613997646e+00
6075 6.912860000000000582e+01 1.705816698241636509e+00
6076 6.945000000000000284e+01 2.112578916869142454e+00
6077 7.010360000000000014e+01 7.087842323302635528e-01
6078 7.033160000000000878e+01 1.227079609479351907e+00
6079 6.826420000000000243e+01 1.642186430342183145e+00
6080 6.956399999999999295e+01 2.113746531635239290e+00
6081 6.592220000000000368e+01 2.158353175919083711e+00
6082 6.756780000000000541e+01 2.501281565917758964e+00
6083 6.807399999999999807e+01 2.135596853341003243e+00
6084 6.834799999999999898e+01 2.818978155289607823e+00
6085 6.880980000000000985e+01 2.718359467031539634e+00
6086 6.951600000000000534e+01 3.486851014884346789e+00
6087 6.897579999999999245e+01 2.471610639239117724e+00
6088 7.104479999999999507e+01 2.409869032126020549e+00
6089 6.904159999999998831e+01 3.611406535963515463e+00
6090 6.894339999999999691e+01 2.043512282321787499e+00
6091 6.893420000000000414e+01 2.090509247049627817e+00
6092 6.821840000000000259e+01 2.840558854873455719e+00
6093 7.166979999999999507e+01 2.834322937140368648e+00
6094 6.996719999999999118e+01 3.077453887875494232e+00
6095 6.910760000000000502e+01 2.531198286977930145e+00
6096 7.150639999999999930e+01 3.532074660592554149e+00
6097 6.994819999999998572e+01 2.272832072987355900e+00
6098 7.156579999999999586e+01 2.321797396845813655e+00
6099 6.996999999999999886e+01 2.706229761125246380e+00
6100 7.115119999999998868e+01 3.541289826037964605e+00
6101 7.128040000000001442e+01 2.896319217213460639e+00
6102 7.053440000000000509e+01 3.101543571836450131e+00
6103 7.272420000000001039e+01 4.264799281560622823e+00
6104 7.266279999999999006e+01 4.063401583894950875e+00
6105 7.366999999999998749e+01 3.937024287453660953e+00
6106 7.121040000000000703e+01 4.356329212536628859e+00
6107 7.123980000000000246e+01 4.661133822580082686e+00
6108 7.099640000000000839e+01 4.802571816016913964e+00
6109 7.000420000000001153e+01 4.734790423239448209e+00
6110 6.866299999999999670e+01 4.864981134598570733e+00
6111 6.703040000000001442e+01 4.207946925520806403e+00
6112 6.843160000000000309e+01 4.427158769233377811e+00
6113 6.995899999999998897e+01 3.554429101839000182e+00
6114 7.088059999999998695e+01 3.798408820545782660e+00
6115 7.123940000000000339e+01 3.388254424921482322e+00
6116 6.875379999999999825e+01 3.357153203534209318e+00
6117 6.782440000000001135e+01 3.965294507095280974e+00
6118 6.676359999999999673e+01 4.155540837003049326e+00
6119 6.938799999999999102e+01 4.074718336277979525e+00
6120 7.044979999999999620e+01 3.309522399380308677e+00
6121 6.930420000000000869e+01 3.703291264807563099e+00
6122 6.898460000000000036e+01 2.920704306841073183e+00
6123 7.132719999999999061e+01 4.205602695452816064e+00
6124 7.070820000000000505e+01 3.630868275220128449e+00
6125 6.978480000000000416e+01 4.021722987974183816e+00
6126 6.922899999999999920e+01 3.269428781912827375e+00
6127 6.809860000000000468e+01 3.942246776649072526e+00
6128 6.902340000000000941e+01 4.236016152943705926e+00
6129 7.039879999999999427e+01 3.304283394625829207e+00
6130 7.140139999999999532e+01 3.177550863164898765e+00
6131 7.376279999999999859e+01 2.603112174302136594e+00
6132 7.253940000000000055e+01 2.756519161551393093e+00
6133 7.073019999999999641e+01 2.518537724950730361e+00
6134 6.796320000000000050e+01 3.192918744973006095e+00
6135 6.915380000000000393e+01 2.210817322168432852e+00
6136 7.050140000000001805e+01 2.493420118632237337e+00
6137 6.998099999999999454e+01 3.113979999935772014e+00
6138 7.004139999999999588e+01 2.911360446251888945e+00
6139 7.129559999999999320e+01 2.598601941044454300e+00
6140 7.100700000000000500e+01 2.422041337384645221e+00
6141 7.416079999999999472e+01 1.920278717269969571e+00
6142 7.232480000000001041e+01 2.701403344930186634e+00
6143 7.108059999999998979e+01 2.103074256416068710e+00
6144 7.350240000000000862e+01 2.630539847255692454e+00
6145 7.163339999999999463e+01 2.162814085398929276e+00
6146 7.162059999999999604e+01 1.950136910065546569e+00
6147 7.041599999999999682e+01 2.819746995742702378e+00
6148 7.042480000000000473e+01 2.032156025505916119e+00
6149 7.226420000000000243e+01 2.571552331180524398e+00
6150 7.245639999999998793e+01 1.837314923468483574e+00
6151 7.308140000000000214e+01 2.718466429441423138e+00
6152 7.100679999999999836e+01 2.039096356722752024e+00
6153 7.332840000000001623e+01 1.854894748496528578e+00
6154 7.376059999999999661e+01 2.016338872312885666e+00
6155 7.110639999999999361e+01 2.175372861833115401e+00
6156 7.185580000000001633e+01 4.062592368426837908e+00
6157 7.175419999999999732e+01 2.717967378759354347e+00
6158 7.348299999999998988e+01 2.722902524880388864e+00
6159 7.290639999999999077e+01 2.792223151540720760e+00
6160 7.171020000000000039e+01 2.228285303097428560e+00
6161 7.045259999999998968e+01 2.908974274207318356e+00
6162 7.316280000000000427e+01 3.213784129651524157e+00
6163 7.273019999999999641e+01 3.300883922830368800e+00
6164 7.239820000000000277e+01 1.487878607951602428e+00
6165 7.378079999999999927e+01 1.655908944356541124e+00
6166 7.416159999999999286e+01 2.629337689989628579e+00
6167 7.201099999999999568e+01 1.808922397451035335e+00
6168 7.367240000000001032e+01 1.380813806419967982e+00
6169 7.558679999999999666e+01 1.354464629290849986e+00
6170 7.287280000000001223e+01 8.837796286405329438e-01
6171 7.384379999999998745e+01 9.658787667197173965e-01
6172 7.312940000000000396e+01 1.762158394696687891e+00
6173 7.286100000000000421e+01 8.046368621931265785e-01
6174 7.523799999999998533e+01 1.747875121397407749e+00
6175 7.540619999999998413e+01 1.593868009591760337e+00
6176 7.552580000000000382e+01 2.454378070306202808e+00
6177 7.468260000000000787e+01 2.655337170304366001e+00
6178 7.542440000000000566e+01 1.737969587766137636e+00
6179 7.464739999999999043e+01 2.258617375298437757e+00
6180 7.410280000000000200e+01 3.013915266227635836e+00
6181 7.505780000000000030e+01 2.619348062400260968e+00
6182 7.407540000000000191e+01 1.996449720879542644e+00
6183 7.392419999999999902e+01 2.057414987794149219e+00
6184 7.370499999999999829e+01 1.732413507220489590e+00
6185 7.250820000000001642e+01 1.441653090032411155e+00
6186 7.458379999999999654e+01 1.973526942304058007e+00
6187 7.475180000000000291e+01 1.813976370298135965e+00
6188 7.465119999999998868e+01 2.204185280778365286e+00
6189 7.477660000000000196e+01 9.441741619002298469e-01
6190 7.415079999999998961e+01 2.041775117881495127e+00
6191 7.086339999999999861e+01 2.420372675436573751e+00
6192 7.463360000000000127e+01 2.301948333043120520e+00
6193 7.230639999999999645e+01 2.195358204940596192e+00
6194 7.624800000000000466e+01 2.626014805746532232e+00
6195 7.401359999999999673e+01 2.083975596786104223e+00
6196 7.526720000000000255e+01 3.315723310531202728e+00
6197 7.360639999999999361e+01 2.079266439877295536e+00
6198 7.214259999999998740e+01 1.404580951031303648e+00
6199 7.275579999999999359e+01 1.867865999476406635e+00
6200 7.289459999999999695e+01 1.964266735451170698e+00
6201 7.279760000000000275e+01 1.205739792824306100e+00
6202 7.380960000000000321e+01 1.304750017436291820e+00
6203 7.532860000000000866e+01 1.656756749797628769e+00
6204 7.577200000000000557e+01 1.796165248522528568e+00
6205 7.491940000000001021e+01 1.610823878640988971e+00
6206 7.598740000000000805e+01 9.718445801670145823e-01
6207 7.544199999999997885e+01 1.304509746993100405e+00
6208 7.651279999999999859e+01 1.563499495362886016e+00
6209 7.575240000000000862e+01 1.509794386000954169e+00
6210 7.706879999999999598e+01 3.217410330063604995e+00
6211 7.337780000000000769e+01 2.501513884031028034e+00
6212 7.461320000000000618e+01 2.702029021309725998e+00
6213 7.431299999999998818e+01 3.869937374170285604e+00
6214 7.228379999999999939e+01 3.580464376585807074e+00
6215 7.120019999999999527e+01 3.082494086287919099e+00
6216 7.068439999999999657e+01 3.225635287505394189e+00
6217 7.007339999999999236e+01 2.153619290403946174e+00
6218 6.784159999999999968e+01 2.379577384326889256e+00
6219 6.794559999999999889e+01 2.466364313721716162e+00
6220 6.840119999999998868e+01 2.871832020157167431e+00
6221 6.998300000000000409e+01 2.236582911496912907e+00
6222 6.958539999999999281e+01 2.677844799087504502e+00
6223 6.978419999999999845e+01 3.099153399236636908e+00
6224 7.058979999999999677e+01 2.631834742532287663e+00
6225 6.992980000000000018e+01 2.636074542193372228e+00
6226 7.144039999999999679e+01 2.539122440529403502e+00
6227 7.203619999999999379e+01 3.049681811599368242e+00
6228 7.064199999999999591e+01 3.087715841848143850e+00
6229 7.023760000000000048e+01 4.295246457189621836e+00
6230 7.003279999999999461e+01 3.533976778644702943e+00
6231 6.791679999999999495e+01 2.644652830146141387e+00
6232 6.941740000000000066e+01 3.071862335457107740e+00
6233 6.829759999999998854e+01 3.683827689781377757e+00
6234 6.959100000000000819e+01 2.513867076836005410e+00
6235 6.984159999999999968e+01 1.584343033563123226e+00
6236 7.041900000000001114e+01 1.215488214669314448e+00
6237 6.841839999999999122e+01 2.488371911109752865e+00
6238 6.922580000000000666e+01 2.318367760300337199e+00
6239 6.902599999999999625e+01 2.542241310340149330e+00
6240 7.098420000000001551e+01 2.658374697442030143e+00
6241 7.043340000000000600e+01 2.461513771645407633e+00
6242 7.134520000000000550e+01 1.927406452204619702e+00
6243 6.808739999999998815e+01 3.437235268060653937e+00
6244 6.909299999999998931e+01 2.172316238488310347e+00
6245 7.152939999999999543e+01 1.473268790139803386e+00
6246 7.096600000000000819e+01 2.259218838448368238e+00
6247 7.027979999999999450e+01 2.303298389701169402e+00
6248 7.035339999999999350e+01 1.736219907730585987e+00
6249 7.134299999999998931e+01 1.391743280925043846e+00
6250 6.927199999999999136e+01 1.412437495962209910e+00
6251 7.248799999999998533e+01 1.050387090552811209e+00
6252 7.181119999999998527e+01 1.628525576096364391e+00
6253 7.257880000000000109e+01 1.477178320989040117e+00
6254 7.163920000000000243e+01 1.062472489996799885e+00
6255 7.174879999999998859e+01 1.796810405134608546e+00
6256 7.032259999999999422e+01 1.011117029823946911e+00
6257 6.875499999999999545e+01 8.777447009239079945e-01
6258 7.020180000000000575e+01 9.753095672656970638e-01
6259 7.187659999999999627e+01 1.712871941506427964e+00
6260 7.208399999999998897e+01 8.162358972748011698e-01
6261 7.171500000000000341e+01 1.519917813567563503e+00
6262 6.901340000000000430e+01 1.492281330044706866e+00
6263 7.089039999999999964e+01 1.553731832717602401e+00
6264 7.113960000000000150e+01 2.060083349770100547e+00
6265 6.948839999999999861e+01 1.770880382182828061e+00
6266 7.082999999999999829e+01 1.998678083133949901e+00
6267 6.801600000000000534e+01 2.028910880250781368e+00
6268 7.013779999999999859e+01 1.970156895275094522e+00
6269 7.291620000000000346e+01 2.610614983485691987e+00
6270 7.052979999999999450e+01 1.457307583182081867e+00
6271 7.106719999999999970e+01 2.026949617528762904e+00
6272 7.163759999999999195e+01 1.965900274174658513e+00
6273 7.037579999999999814e+01 1.384682819998861447e+00
6274 7.119199999999999307e+01 1.562149672726655281e+00
6275 6.854159999999998831e+01 1.821163707084017425e+00
6276 7.040579999999999927e+01 8.392963433734234036e-01
6277 7.171940000000000737e+01 1.619418231341118730e+00
6278 7.260819999999999652e+01 7.184713438961930487e-01
6279 7.283379999999999654e+01 1.932084250750985444e+00
6280 7.240699999999999648e+01 1.431107291575303808e+00
6281 7.115059999999998297e+01 1.456472220126425743e+00
6282 7.296799999999998931e+01 1.456923223783600951e+00
6283 7.205280000000000484e+01 2.515646913221329051e+00
6284 7.395239999999999725e+01 2.806718676319378325e+00
6285 7.083239999999999270e+01 2.993300474058693261e+00
6286 7.274580000000000268e+01 2.257710652851688149e+00
6287 7.334019999999999584e+01 1.470916405510524605e+00
6288 7.250359999999999161e+01 2.031812050362925781e+00
6289 7.288360000000000127e+01 1.716190795919848355e+00
6290 7.327599999999999625e+01 2.951465859534885716e+00
6291 7.405940000000001078e+01 3.240642511601671938e+00
6292 7.655160000000000764e+01 2.110048863889174786e+00
6293 7.558239999999999270e+01 3.025138510547905835e+00
6294 7.580920000000000414e+01 2.392504301354545504e+00
6295 7.394280000000000541e+01 3.083254350844250702e+00
6296 7.400899999999998613e+01 2.845145521761585972e+00
6297 7.399600000000000932e+01 2.153282573189128524e+00
6298 7.528860000000000241e+01 2.429039309686034098e+00
6299 7.456500000000001194e+01 2.370007291128024551e+00
6300 7.639240000000000919e+01 2.336767966230280269e+00
6301 7.430320000000000391e+01 2.123378259284011360e+00
6302 7.467240000000001032e+01 1.580681032972813593e+00
6303 7.540400000000001057e+01 2.605993476584315349e+00
6304 7.562000000000000455e+01 2.640033924024462575e+00
6305 7.688559999999999661e+01 1.528421580585670236e+00
6306 7.613100000000000023e+01 3.181746074092023147e+00
6307 7.524039999999999395e+01 2.810540326698765412e+00
6308 7.533619999999999095e+01 2.751955165332459430e+00
6309 7.621000000000000796e+01 2.799416067682687359e+00
6310 7.647180000000000177e+01 3.105946443839621374e+00
6311 7.626080000000000325e+01 3.324323851853183687e+00
6312 7.595140000000000668e+01 3.035563441603552626e+00
6313 7.516839999999999122e+01 3.702612770463581615e+00
6314 7.460460000000000491e+01 3.528814277912624586e+00
6315 7.431199999999999761e+01 3.528423081207807677e+00
6316 7.284159999999999968e+01 5.040235816705403771e+00
6317 7.165540000000000020e+01 4.567781173392612359e+00
6318 7.235360000000000014e+01 4.060108280329480124e+00
6319 7.270959999999999468e+01 4.122605007516486175e+00
6320 7.329519999999999413e+01 4.581909483174017694e+00
6321 7.141140000000000043e+01 4.238070708235055939e+00
6322 6.928159999999999741e+01 3.899039477614967719e+00
6323 7.253919999999999391e+01 3.854910929191490698e+00
6324 7.333920000000000528e+01 4.304069045914575398e+00
6325 7.252560000000001139e+01 4.076423232197558200e+00
6326 7.126439999999999486e+01 3.905013952343832084e+00
6327 7.151559999999999206e+01 3.592124291836237493e+00
6328 7.098999999999999488e+01 3.177110750351646029e+00
6329 6.925800000000000978e+01 4.196255349713598370e+00
6330 7.264200000000001012e+01 4.037590301157361949e+00
6331 7.107379999999999143e+01 3.942716133834644587e+00
6332 7.114199999999999591e+01 3.979393973961360853e+00
6333 7.060160000000000480e+01 3.734162391755345034e+00
6334 6.943959999999999866e+01 3.511746068268603249e+00
6335 7.003379999999999939e+01 3.317398226321343291e+00
6336 7.002040000000000930e+01 3.814049518294171826e+00
6337 7.106219999999999004e+01 3.930388300410025515e+00
6338 7.089740000000000464e+01 3.157432002118175873e+00
6339 7.064539999999999509e+01 5.241644113062235988e+00
6340 6.935299999999999443e+01 3.975262949793383793e+00
6341 6.705660000000000309e+01 3.477294667985443510e+00
6342 6.824420000000000641e+01 3.446837883045849704e+00
6343 6.867379999999999995e+01 3.752568127562775135e+00
6344 7.005580000000000496e+01 3.772306746806256328e+00
6345 6.815340000000000487e+01 4.345088432701916581e+00
6346 6.794579999999999131e+01 4.038697259265664918e+00
6347 7.051480000000000814e+01 3.697953676291795055e+00
6348 6.911560000000000059e+01 3.670010491538137742e+00
6349 6.895799999999999841e+01 4.012505172582335078e+00
6350 6.697700000000000387e+01 3.448042714352593130e+00
6351 6.647459999999998104e+01 3.582102830461459053e+00
6352 6.595700000000000784e+01 3.445169116313450797e+00
6353 6.658759999999999479e+01 2.930823291841388567e+00
6354 6.511580000000000723e+01 3.811333146288841789e+00
6355 6.563219999999998322e+01 3.651078234165901826e+00
6356 6.505519999999998504e+01 2.975162078274054878e+00
6357 6.821119999999999095e+01 3.516169363383964797e+00
6358 6.895820000000000505e+01 4.109317592009651854e+00
6359 6.683939999999999770e+01 3.545389079917744990e+00
6360 6.769140000000000157e+01 2.233265494293053433e+00
6361 6.768940000000000623e+01 1.674749619495403685e+00
6362 6.860920000000000130e+01 2.582585888600802182e+00
6363 6.838679999999999382e+01 3.661704722120558753e+00
6364 7.287679999999998870e+01 3.307213284927356334e+00
6365 7.244280000000000541e+01 3.356653635989271134e+00
6366 7.187199999999999989e+01 2.664217813918374311e+00
6367 7.310799999999998988e+01 2.048749862721167325e+00
6368 7.401999999999999602e+01 3.725610682827715792e+00
6369 7.320500000000001251e+01 3.449484216517013646e+00
6370 7.243800000000000239e+01 3.730777999291837066e+00
6371 7.147760000000000957e+01 4.025459294043352898e+00
6372 7.222499999999999432e+01 4.399942835992303181e+00
6373 7.280519999999999925e+01 3.839822937584491669e+00
6374 7.160800000000000409e+01 3.643598100778953963e+00
6375 7.157919999999998595e+01 3.658655801247228112e+00
6376 7.231100000000000705e+01 4.104073098764201788e+00
6377 7.064199999999999591e+01 4.373084494953189960e+00
6378 7.169460000000000832e+01 3.507038974405617182e+00
6379 7.282340000000002078e+01 3.022503407442247880e+00
6380 7.125900000000000034e+01 3.974078861824460240e+00
6381 7.013980000000000814e+01 4.349962982831002911e+00
6382 6.978180000000000405e+01 4.035503234046529109e+00
6383 7.293719999999999004e+01 4.792342345033376638e+00
6384 7.384000000000000341e+01 4.140580229871172691e+00
6385 7.258480000000000132e+01 5.373804234618154041e+00
6386 7.062379999999998859e+01 4.307902788132527583e+00
6387 7.207359999999999900e+01 3.488773006086811179e+00
6388 7.279739999999999611e+01 4.071762769121010095e+00
6389 7.306180000000000518e+01 4.031188970018646067e+00
6390 7.155699999999998795e+01 4.466382016800621635e+00
6391 7.410999999999999943e+01 5.097859613602556017e+00
6392 7.363379999999999370e+01 4.689743928190535982e+00
6393 7.623120000000000118e+01 4.610356197952604873e+00
6394 7.685580000000000211e+01 3.954633954236471460e+00
6395 7.502100000000000080e+01 3.475552710001675649e+00
6396 7.633619999999999095e+01 3.585003379635784970e+00
6397 7.725440000000000396e+01 4.646337418655688722e+00
6398 7.687239999999999895e+01 4.787924632656616275e+00
6399 7.618319999999999936e+01 4.583888605976372155e+00
6400 7.490959999999999752e+01 5.249885039503246809e+00
6401 7.372780000000000200e+01 5.087862383359047058e+00
6402 7.451480000000000814e+01 4.993404413023244004e+00
6403 7.050559999999998695e+01 5.276302816177252275e+00
6404 7.185220000000001050e+01 5.191710364802720967e+00
6405 7.324660000000001503e+01 4.673755231930743825e+00
6406 7.316060000000000230e+01 5.267508797145002752e+00
6407 7.314319999999999311e+01 5.277528939949074349e+00
6408 7.069819999999999993e+01 5.795866895642099337e+00
6409 7.218479999999999563e+01 4.922690609006420637e+00
6410 7.367960000000000775e+01 4.942204751727713230e+00
6411 7.453660000000000707e+01 4.504948404588003719e+00
6412 7.384620000000001028e+01 4.681782433219210837e+00
6413 7.504780000000000939e+01 5.093562976149407007e+00
6414 7.365879999999999939e+01 4.998199094874073545e+00
6415 7.351120000000000232e+01 4.988516632426918562e+00
6416 7.283399999999998897e+01 5.171742043064405436e+00
6417 7.287919999999999732e+01 5.458337962420428902e+00
6418 7.731260000000000332e+01 4.921337026459374542e+00
6419 7.723040000000000305e+01 4.924466611522509751e+00
6420 7.557999999999999829e+01 4.515263846111321477e+00
6421 7.596599999999999397e+01 3.523573004777962314e+00
6422 7.704699999999999704e+01 4.228572212934289531e+00
6423 7.498940000000000339e+01 4.270830482236445569e+00
6424 7.593219999999999459e+01 4.234975271710567313e+00
6425 7.742060000000000741e+01 4.003161316759544341e+00
6426 7.584740000000000748e+01 3.997939415248809691e+00
6427 7.577420000000000755e+01 4.107592378997701132e+00
6428 7.665299999999999159e+01 3.879233274759330552e+00
6429 7.510119999999999152e+01 3.380339265813418148e+00
6430 7.482939999999999259e+01 4.115772526270128573e+00
6431 7.550200000000000955e+01 4.059404685418786407e+00
6432 7.332939999999999259e+01 4.840740551609846065e+00
6433 7.478139999999999077e+01 3.310016442255235170e+00
6434 7.376340000000000430e+01 3.946730602410050803e+00
6435 7.245520000000000493e+01 4.509048107084243640e+00
6436 7.235380000000000678e+01 4.574498087440849403e+00
6437 7.347959999999999070e+01 4.751911906590860823e+00
6438 7.366819999999999879e+01 3.675512452978495936e+00
6439 7.354859999999999332e+01 4.342291852006263220e+00
6440 7.391479999999999961e+01 3.860448216463989279e+00
6441 7.027340000000000941e+01 4.295801146235705303e+00
6442 7.478140000000000498e+01 4.385280502772883615e+00
6443 7.267980000000000018e+01 3.294547318221426657e+00
6444 7.116720000000000823e+01 3.463537698943091936e+00
6445 7.266220000000001278e+01 4.515632406651365116e+00
6446 7.287760000000000105e+01 4.222755968322108977e+00
6447 7.445599999999998886e+01 4.329387540980826010e+00
6448 7.188660000000000139e+01 4.745874643097939050e+00
6449 7.243219999999999459e+01 4.402299475501409987e+00
6450 7.389199999999999591e+01 3.442615029305484242e+00
6451 7.451479999999999393e+01 3.984426186039841333e+00
6452 7.452779999999999916e+01 3.715343713843981543e+00
6453 7.372220000000000084e+01 3.545360905747115599e+00
6454 7.217079999999999984e+01 3.881045852859767553e+00
6455 6.934480000000000643e+01 3.440647060074600638e+00
6456 7.009300000000000352e+01 4.047526592871255602e+00
6457 7.234459999999999980e+01 3.647272083077982341e+00
6458 7.125619999999999266e+01 3.755289234133636356e+00
6459 6.915379999999998972e+01 2.926175502597203160e+00
6460 7.185440000000001248e+01 3.818219559951993691e+00
6461 7.186759999999999593e+01 3.613204634116368830e+00
6462 7.260320000000000107e+01 4.500073354068796938e+00
6463 7.278640000000000043e+01 3.110820362541044659e+00
6464 7.205920000000000414e+01 4.117900022098643475e+00
6465 6.956319999999999482e+01 3.661620749340379177e+00
6466 7.204259999999999309e+01 2.196034546176357516e+00
6467 7.183500000000000796e+01 2.327736720507713297e+00
6468 7.290819999999999368e+01 2.980017830819137625e+00
6469 7.187980000000001723e+01 2.689191914311807263e+00
6470 7.289019999999999300e+01 2.990034854646346218e+00
6471 7.290020000000001232e+01 2.279504795344812429e+00
6472 7.442839999999999634e+01 2.292246943066997833e+00
6473 7.319620000000000459e+01 2.221113403678434572e+00
6474 7.428540000000000987e+01 1.856995586424480926e+00
6475 7.460960000000000036e+01 2.483898960908033082e+00
6476 7.385420000000000584e+01 2.668123901171008949e+00
6477 7.459659999999999513e+01 1.981116989983175758e+00
6478 7.319980000000001041e+01 9.187960121811592495e-01
6479 7.524340000000000828e+01 2.059582726670623032e+00
6480 7.314400000000000546e+01 1.060897770758331804e+00
6481 7.419719999999999516e+01 2.005569293741804593e+00
6482 7.612439999999999429e+01 1.542479811213099072e+00
6483 7.611079999999999757e+01 2.856546241880217440e+00
6484 7.396520000000001005e+01 1.865687377885159925e+00
6485 7.543659999999999854e+01 2.048413485602942341e+00
6486 7.377580000000000382e+01 2.972048188034641658e+00
6487 7.580100000000000193e+01 3.226817776075991961e+00
6488 7.610599999999999454e+01 2.726294261447211209e+00
6489 7.608700000000000330e+01 2.939593917533507295e+00
6490 7.422979999999999734e+01 2.160792861891207117e+00
6491 7.310080000000000666e+01 2.145319881043384225e+00
6492 7.101399999999998158e+01 2.825501399751908949e+00
6493 7.358719999999999573e+01 3.675348782360661648e+00
6494 7.437899999999999068e+01 2.234748128984560989e+00
6495 7.561740000000000350e+01 3.429848353499029834e+00
6496 7.421040000000000703e+01 3.216881503568323808e+00
6497 7.474779999999999802e+01 3.475651195387706505e+00
6498 7.580320000000000391e+01 2.436357960563267255e+00
6499 7.303819999999998913e+01 2.752110468713056424e+00
6500 7.268380000000000507e+01 3.594507714833842016e+00
6501 7.320500000000001251e+01 3.057401406423435830e+00
6502 7.110640000000000782e+01 2.132853517708142910e+00
6503 7.312779999999999347e+01 3.009800198019795925e+00
6504 7.378060000000000684e+01 2.986272467140263398e+00
6505 7.372259999999998570e+01 2.957917356519615737e+00
6506 7.294219999999998549e+01 3.154019700635999346e+00
6507 7.043880000000000052e+01 2.785337931382833254e+00
6508 7.245539999999999736e+01 2.351432901020142907e+00
6509 7.288620000000000232e+01 2.686556984692490158e+00
6510 7.418780000000000996e+01 1.620976234248979297e+00
6511 7.187159999999998661e+01 2.424743955142481422e+00
6512 7.072220000000000084e+01 1.225359388914126546e+00
6513 7.213200000000000500e+01 2.336937500234013143e+00
6514 7.342239999999999611e+01 1.173237660493388290e+00
6515 7.042539999999999623e+01 1.509742351528895243e+00
6516 7.249340000000000828e+01 2.272790066856155367e+00
6517 6.972360000000000468e+01 2.776791106295177336e+00
6518 7.093059999999999832e+01 2.896954781835574977e+00
6519 6.978019999999999357e+01 3.556276652905395963e+00
6520 7.064060000000000628e+01 3.784574169969457724e+00
6521 7.189239999999999498e+01 3.875049931033146322e+00
6522 7.025620000000000687e+01 2.685791539192869060e+00
6523 7.161560000000000059e+01 2.921590301188720318e+00
6524 6.964560000000000173e+01 2.413320577130189992e+00
6525 7.009839999999999804e+01 2.047530074992795601e+00
6526 7.085240000000000293e+01 1.145089432315222755e+00
6527 7.107059999999999889e+01 1.627786364361121452e+00
6528 7.239239999999999498e+01 5.052294211543882918e-01
6529 7.358500000000000796e+01 7.319535504388225977e-01
6530 7.185179999999999723e+01 1.257045437524037634e+00
6531 7.193099999999999739e+01 2.364897545349480712e+00
6532 7.318359999999999843e+01 2.745158393972923605e+00
6533 7.343900000000000716e+01 2.049743457118475387e+00
6534 7.309439999999999316e+01 2.125582190365735258e+00
6535 7.036600000000001387e+01 2.063904881529184721e+00
6536 7.135280000000000200e+01 2.036537579324281477e+00
6537 7.053000000000000114e+01 1.457897582136686632e+00
6538 7.236760000000001014e+01 2.271778961078739556e+00
6539 7.299760000000000559e+01 2.569333837398323883e+00
6540 7.391240000000000521e+01 2.053067297484425957e+00
6541 7.101120000000000232e+01 2.126235290836834491e+00
6542 7.020199999999999818e+01 2.713439912730701842e+00
6543 7.159499999999999886e+01 1.979900179301977703e+00
6544 6.939759999999998286e+01 2.142100923859564521e+00
6545 7.113239999999998986e+01 2.921635084674333527e+00
6546 6.993099999999999739e+01 2.175509172584661144e+00
6547 6.927920000000000300e+01 2.070324523353767265e+00
6548 6.910620000000000118e+01 1.850226935270373962e+00
6549 6.899379999999999313e+01 2.611134594769101369e+00
6550 6.730020000000000380e+01 2.718955820163322823e+00
6551 6.972080000000001121e+01 2.869405365576639166e+00
6552 6.959239999999999782e+01 2.784068197440571879e+00
6553 7.068140000000001066e+01 2.896063336323984050e+00
6554 7.143339999999999179e+01 3.115711457757280201e+00
6555 6.940659999999999741e+01 2.888730913048149773e+00
6556 6.897459999999999525e+01 3.041496139731232784e+00
6557 6.858219999999998606e+01 3.235717977821923164e+00
6558 6.693880000000000052e+01 4.156895229856051976e+00
6559 6.898460000000000036e+01 3.887797161375576849e+00
6560 6.803839999999999577e+01 3.430942897805207448e+00
6561 6.860920000000001551e+01 2.273156754823566494e+00
6562 6.921320000000000050e+01 3.053180772898978823e+00
6563 7.052219999999999800e+01 3.713374932860941335e+00
6564 6.997640000000001237e+01 3.277777058922708875e+00
6565 7.196880000000000166e+01 1.798178309289709897e+00
6566 7.041479999999999961e+01 2.751052211790971924e+00
6567 6.924680000000000746e+01 3.817684118939124183e+00
6568 6.877819999999999823e+01 3.666384054078350552e+00
6569 7.110839999999998895e+01 2.720945800268723236e+00
6570 6.958920000000000528e+01 2.509884370244972462e+00
6571 6.966940000000001021e+01 2.509215950849985610e+00
6572 7.067480000000001894e+01 2.822949371136506791e+00
6573 6.864239999999999498e+01 2.802273071633098578e+00
6574 7.138219999999998322e+01 2.988077206499190730e+00
6575 7.115699999999999648e+01 3.637008023087108910e+00
6576 7.159799999999999898e+01 3.065824978696598535e+00
6577 7.280180000000000007e+01 3.009511567015485056e+00
6578 6.896700000000001296e+01 3.330433833601863736e+00
6579 7.103119999999998413e+01 3.872542228562524169e+00
6580 6.995660000000000878e+01 4.582960079250090857e+00
6581 7.004780000000000939e+01 3.394646154166881313e+00
6582 7.054400000000001114e+01 4.309514821879603552e+00
6583 7.072360000000000468e+01 3.849091618551058858e+00
6584 6.969239999999999213e+01 2.728081092636361671e+00
6585 7.152740000000000009e+01 2.577870882724734081e+00
6586 6.944339999999999691e+01 3.533358409219194307e+00
6587 7.025460000000001060e+01 3.210854423358366905e+00
6588 6.927400000000000091e+01 4.898554309181434974e+00
6589 6.694559999999999889e+01 5.366301360154869471e+00
6590 6.675440000000000396e+01 3.708286511045228107e+00
6591 6.797360000000000468e+01 3.577857488497829586e+00
6592 6.765019999999999811e+01 4.129855110291400955e+00
6593 6.583480000000000132e+01 4.113912856636611437e+00
6594 6.561939999999999884e+01 3.782015521914207756e+00
6595 6.665380000000000393e+01 4.471730719978562973e+00
6596 6.363559999999999661e+01 3.914096877697332388e+00
6597 6.366939999999999600e+01 2.441377555397770571e+00
6598 6.558779999999998722e+01 3.910354443269817626e+00
6599 6.532599999999999341e+01 3.112783924399507907e+00
6600 6.400900000000000034e+01 3.394394355404216412e+00
6601 6.574960000000000093e+01 4.111103993819663849e+00
6602 6.771979999999999222e+01 3.070337745590865364e+00
6603 6.840060000000001139e+01 2.283246348513448876e+00
6604 6.881839999999999691e+01 3.104667989978959763e+00
6605 6.842299999999998761e+01 2.593978319107545172e+00
6606 6.848340000000000316e+01 1.980764086911917410e+00
6607 7.031020000000000891e+01 1.234234350518571777e+00
6608 6.611260000000000048e+01 2.268082196041403709e+00
6609 6.777500000000000568e+01 1.972359541260163773e+00
6610 6.659980000000000189e+01 2.473909689540021439e+00
6611 6.514419999999998367e+01 2.424995396284290283e+00
6612 6.557999999999999829e+01 1.142843716349703165e+00
6613 6.364180000000000348e+01 1.784703861148956960e+00
6614 6.571840000000000259e+01 2.991159288302781327e+00
6615 6.434579999999999700e+01 2.379517251881145157e+00
6616 6.639860000000000184e+01 2.061498204704530934e+00
6617 6.437860000000000582e+01 1.838227071936435975e+00
6618 6.616819999999999879e+01 2.409114997670307012e+00
6619 6.827619999999998868e+01 2.121544822057737978e+00
6620 6.665760000000000218e+01 2.508072544405362869e+00
6621 6.609540000000001214e+01 2.073760499189816642e+00
6622 6.605519999999999925e+01 2.230506191876632904e+00
6623 6.536459999999999582e+01 1.813556100042123642e+00
6624 6.816839999999999122e+01 2.124031291671570898e+00
6625 6.803199999999999648e+01 3.593836813212309078e+00
6626 6.908039999999999736e+01 3.886883621617709839e+00
6627 6.839020000000000721e+01 3.235879829659932483e+00
6628 6.942280000000000939e+01 3.777199337075024310e+00
6629 7.024879999999998859e+01 4.451531524318342647e+00
6630 6.760339999999999350e+01 4.613523717073534591e+00
6631 6.895279999999999632e+01 4.444191196607095051e+00
6632 6.776500000000000057e+01 3.884719387549117275e+00
6633 6.923299999999998988e+01 3.827799911176129832e+00
6634 7.115279999999998495e+01 4.154752935133448233e+00
6635 7.026099999999999568e+01 3.878969440457090467e+00
6636 6.961039999999999850e+01 4.190986810764260717e+00
6637 6.647639999999999816e+01 3.593413236464741090e+00
6638 7.013620000000000232e+01 4.256618727581789052e+00
6639 6.937100000000000932e+01 4.032304621429288360e+00
6640 6.695439999999999259e+01 3.249389956284101988e+00
6641 6.779399999999999693e+01 3.082454333806098568e+00
6642 6.819539999999999225e+01 4.085419230385053169e+00
6643 6.667239999999999611e+01 3.815512721509391358e+00
6644 6.849840000000000373e+01 3.749020145051236597e+00
6645 6.623720000000000141e+01 3.912499910798720837e+00
6646 6.578379999999999939e+01 4.080666527909380115e+00
6647 6.424420000000000641e+01 4.212132204952736103e+00
6648 6.718199999999998795e+01 3.787984466705215603e+00
6649 6.669379999999998176e+01 3.927007230958456496e+00
6650 6.575839999999999463e+01 2.854005530478172847e+00
6651 6.497380000000001132e+01 2.545992999204829577e+00
6652 6.621859999999999502e+01 3.033447169146020528e+00
6653 6.756559999999998922e+01 3.257741654582204216e+00
6654 6.849780000000001223e+01 3.786745889546855537e+00
6655 7.002899999999999636e+01 3.323696412129122812e+00
6656 7.000880000000000791e+01 3.889527193888737244e+00
6657 6.936800000000000921e+01 4.354121504965150713e+00
6658 6.950859999999998706e+01 3.887016373518382917e+00
6659 6.834400000000000830e+01 3.710828759185742953e+00
6660 6.909319999999999595e+01 3.565344711525100685e+00
6661 7.153839999999999577e+01 3.252659989608503999e+00
6662 6.854960000000001230e+01 3.695559666410489275e+00
6663 7.120340000000000202e+01 2.899365814794677032e+00
6664 6.963980000000000814e+01 3.662768749457164574e+00
6665 7.042140000000000555e+01 3.862420697956140181e+00
6666 7.013320000000000221e+01 2.815966852077629756e+00
6667 7.003739999999999100e+01 3.995329629454870357e+00
6668 7.090099999999999625e+01 3.285965562814071372e+00
6669 6.880180000000000007e+01 3.458721675995338973e+00
6670 6.806300000000000239e+01 4.048320659236369856e+00
6671 6.961800000000000921e+01 3.053092884273258534e+00
6672 6.967040000000000077e+01 2.704272243691451472e+00
6673 7.131739999999999213e+01 3.821319233981896435e+00
6674 6.937080000000000268e+01 3.425725773029710375e+00
6675 6.820980000000000132e+01 2.416106957897352636e+00
6676 6.819960000000000377e+01 2.756805827039691792e+00
6677 6.883619999999999095e+01 2.794972291812567455e+00
6678 6.997860000000000014e+01 3.272922664530893311e+00
6679 6.867959999999999354e+01 3.545952764490807319e+00
6680 6.817319999999999425e+01 3.084874796811047037e+00
6681 6.704900000000000659e+01 2.761082410939594833e+00
6682 6.833339999999999748e+01 2.973699172411358838e+00
6683 7.013219999999999743e+01 3.532678761506628184e+00
6684 7.017379999999999995e+01 3.570169557878168920e+00
6685 7.023419999999998709e+01 4.449011642151544876e+00
6686 7.248279999999999745e+01 3.279063712708249145e+00
6687 7.124859999999999616e+01 3.036925479494023250e+00
6688 6.970680000000000121e+01 1.558566351491010193e+00
6689 6.931199999999998340e+01 3.343365190941605558e+00
6690 6.891600000000001103e+01 3.265172938758374332e+00
6691 6.899800000000000466e+01 2.738386035605646196e+00
6692 7.138960000000000150e+01 3.300419629077490313e+00
6693 7.027939999999999543e+01 3.341983107078788873e+00
6694 6.998319999999999652e+01 2.663168960467960478e+00
6695 6.975839999999999463e+01 3.291809357784863721e+00
6696 6.908259999999998513e+01 2.308901047684806862e+00
6697 6.931879999999999598e+01 1.622950877876467635e+00
6698 7.155740000000000123e+01 2.333388053453602673e+00
6699 7.276759999999998740e+01 2.014492801674902633e+00
6700 6.982280000000000086e+01 1.908508431210090395e+00
6701 6.964419999999999789e+01 1.467302433719782861e+00
6702 7.014979999999999905e+01 1.897316049581619035e+00
6703 6.893600000000000705e+01 1.429088856579602718e+00
6704 7.036339999999999861e+01 2.118212200890174479e+00
6705 7.213100000000000023e+01 2.007743967740907021e+00
6706 7.113579999999998904e+01 1.883036874838089236e+00
6707 6.860020000000000095e+01 1.560250015862842288e+00
6708 6.914740000000000464e+01 1.542901827077795662e+00
6709 6.695320000000000960e+01 1.542484810946285201e+00
6710 6.956839999999999691e+01 2.338489813533512152e+00
6711 6.888899999999999579e+01 1.728621346622793542e+00
6712 6.891740000000000066e+01 2.413099427707030120e+00
6713 6.794820000000001414e+01 1.349382240879136274e+00
6714 6.788479999999999848e+01 1.765849583628230857e+00
6715 6.905500000000000682e+01 3.196339431286983945e+00
6716 7.197339999999999804e+01 2.769345404242670838e+00
6717 6.871540000000000248e+01 1.890187685919045846e+00
6718 6.811480000000000246e+01 2.407776258708437478e+00
6719 6.723179999999999268e+01 3.290661458126617589e+00
6720 6.739499999999999602e+01 2.310726898618700620e+00
6721 6.663020000000000209e+01 2.010432657912221366e+00
6722 6.783559999999999945e+01 2.232737792039181990e+00
6723 6.884020000000001005e+01 2.337444782663325782e+00
6724 6.874680000000000746e+01 2.380454837210738361e+00
6725 6.840899999999999181e+01 3.157340754495783663e+00
6726 6.899439999999999884e+01 2.720526472578423949e+00
6727 6.809239999999999782e+01 2.710513377203661367e+00
6728 6.756260000000000332e+01 3.253017142284989394e+00
6729 6.581659999999999400e+01 2.710440415873405673e+00
6730 7.010980000000000700e+01 2.361748393034279747e+00
6731 7.010519999999999641e+01 2.629627553856248134e+00
6732 7.176059999999999661e+01 2.468056735166353821e+00
6733 7.080400000000000205e+01 3.282209511898958265e+00
6734 6.978560000000000230e+01 2.886224545665149854e+00
6735 7.063540000000000418e+01 3.414921850935976888e+00
6736 7.102559999999999718e+01 2.879323567784627169e+00
6737 7.069080000000001007e+01 3.080963529806868717e+00
6738 7.094879999999999143e+01 2.171639701239595155e+00
6739 6.779579999999999984e+01 2.829443979300525935e+00
6740 6.870039999999998770e+01 2.626870116317136183e+00
6741 6.967860000000000298e+01 3.603256977791065907e+00
6742 7.068299999999999272e+01 3.011621968308772157e+00
6743 7.016740000000000066e+01 2.733015749680194340e+00
6744 6.875039999999999907e+01 2.044797331766648352e+00
6745 6.838259999999999650e+01 2.999051351344288463e+00
6746 6.860819999999999652e+01 2.956805010818265522e+00
6747 6.911719999999999686e+01 2.122037914835642525e+00
6748 7.060440000000001248e+01 2.558524037018217623e+00
6749 6.977839999999999065e+01 2.876092385164287446e+00
6750 6.945860000000000412e+01 3.052186673190222521e+00
6751 6.781520000000000437e+01 3.759360407303347973e+00
6752 6.826879999999999882e+01 2.663223571538821499e+00
6753 6.917719999999999914e+01 2.834629815690226096e+00
6754 7.012999999999999545e+01 3.210146625934708453e+00
6755 7.085740000000001260e+01 3.228165901560823059e+00
6756 7.014600000000000080e+01 3.664796867494840793e+00
6757 6.875839999999999463e+01 2.541727170252543910e+00
6758 7.064379999999999882e+01 2.605682473364705043e+00
6759 7.031579999999999586e+01 2.810171004049398569e+00
6760 7.111379999999999768e+01 2.775922641573428606e+00
6761 7.184580000000001121e+01 3.297536309428600543e+00
6762 6.970919999999999561e+01 2.952527207664646713e+00
6763 7.017960000000000775e+01 2.945676270060917812e+00
6764 6.890680000000000405e+01 3.422894160210040226e+00
6765 6.709420000000000073e+01 3.301516662384123002e+00
6766 6.636240000000000805e+01 3.676470618405645929e+00
6767 6.878419999999998424e+01 3.484175419234801563e+00
6768 6.683180000000000121e+01 4.408292217174356153e+00
6769 6.901000000000000512e+01 4.296000232774667360e+00
6770 6.971360000000001378e+01 4.112410452277350359e+00
6771 7.097100000000000364e+01 3.751931651829495173e+00
6772 7.044500000000000739e+01 4.026275857414640669e+00
6773 7.126680000000000348e+01 4.701958029587248511e+00
6774 6.833899999999999864e+01 3.307572003751392042e+00
6775 7.024800000000000466e+01 4.029253002728917288e+00
6776 6.919419999999999504e+01 4.200023384696804030e+00
6777 6.966599999999999682e+01 3.900360188495417102e+00
6778 6.762280000000001223e+01 3.733454179710793408e+00
6779 6.962219999999999231e+01 4.146431144008061231e+00
6780 6.677720000000000766e+01 3.794768845661089074e+00
6781 6.815099999999999625e+01 4.029534345305918919e+00
6782 6.763840000000000430e+01 2.959688964739369599e+00
6783 6.918640000000000612e+01 3.381341811766447769e+00
6784 6.911600000000001387e+01 3.485494650691634888e+00
6785 6.958660000000000423e+01 3.283241880824499415e+00
6786 6.839279999999999404e+01 3.836758104441821526e+00
6787 7.013120000000000687e+01 2.715396448403069041e+00
6788 6.878819999999998913e+01 3.246926958217569492e+00
6789 7.093580000000000041e+01 3.081537076200772329e+00
6790 7.303640000000000043e+01 3.103933254437022171e+00
6791 7.186220000000000141e+01 4.201071438573735328e+00
6792 7.103060000000000684e+01 4.266020474399999429e+00
6793 7.001539999999999964e+01 3.700002255134447804e+00
6794 7.029260000000000730e+01 3.309298917897868009e+00
6795 7.141540000000000532e+01 5.112360477118177648e+00
6796 7.079779999999999518e+01 4.897516271744280836e+00
6797 7.115279999999999916e+01 5.608274917655161396e+00
6798 7.078379999999999939e+01 4.708076918657977394e+00
6799 7.191740000000000066e+01 4.591139672020444706e+00
6800 7.099280000000000257e+01 4.965676738572497584e+00
6801 7.161119999999999663e+01 5.628860299563314129e+00
6802 6.963400000000000034e+01 4.807390959761854710e+00
6803 7.251739999999999498e+01 5.337922394340330001e+00
6804 7.159080000000001576e+01 5.796469431645437709e+00
6805 6.992400000000000659e+01 4.641774574448871427e+00
6806 6.995919999999998140e+01 5.275114189474954252e+00
6807 7.016699999999998738e+01 3.669645508765116304e+00
6808 6.950000000000000000e+01 4.264442209715123333e+00
6809 7.168059999999999832e+01 3.873347622922579614e+00
6810 7.002779999999999916e+01 4.018995370985143367e+00
6811 6.924559999999999604e+01 3.593899816077236409e+00
6812 6.964759999999999707e+01 4.500927945213076597e+00
6813 6.879500000000000171e+01 2.961969695996228946e+00
6814 7.141240000000000521e+01 2.924034426609920079e+00
6815 7.183759999999999479e+01 3.049811503683464320e+00
6816 7.218019999999999925e+01 3.082815977641221838e+00
6817 6.943040000000000589e+01 2.837067198358190989e+00
6818 7.075959999999999184e+01 3.612122529483183353e+00
6819 6.813939999999999486e+01 2.101703016127636214e+00
6820 6.884539999999999793e+01 1.824511893082639169e+00
6821 6.860580000000000211e+01 2.653584238723165178e+00
6822 6.967240000000001032e+01 2.884987051617389220e+00
6823 7.008299999999999841e+01 3.227077352652086617e+00
6824 6.977940000000000964e+01 3.029820174201762750e+00
6825 7.082079999999999131e+01 3.317986611184559287e+00
6826 6.965039999999999054e+01 3.310008393947060590e+00
6827 6.924899999999999523e+01 3.371060331705739266e+00
6828 6.914579999999999416e+01 3.686565083109208274e+00
6829 7.039059999999999206e+01 3.364503726851852505e+00
6830 6.912760000000000105e+01 2.649600567632788728e+00
6831 7.078719999999999857e+01 3.730646361155127710e+00
6832 6.878299999999998704e+01 4.597839231639139435e+00
6833 7.023479999999999279e+01 3.152144582978389398e+00
6834 6.991299999999999670e+01 3.675088124113488952e+00
6835 6.993280000000001451e+01 2.775589499908083457e+00
6836 7.026399999999999579e+01 4.042479734024648330e+00
6837 7.143080000000000496e+01 4.060691659311254753e+00
6838 7.038880000000000337e+01 4.179841340529566018e+00
6839 7.000139999999998963e+01 3.224401868254016978e+00
6840 6.963199999999999079e+01 2.880691653058340851e+00
6841 7.103659999999999286e+01 3.942322509384537099e+00
6842 6.921840000000000259e+01 3.149667418633274707e+00
6843 6.891880000000000450e+01 2.073692482505542944e+00
6844 6.878399999999999181e+01 2.289830439137361395e+00
6845 6.867379999999999995e+01 2.664737711670700282e+00
6846 6.446240000000000236e+01 2.817506125636642267e+00
6847 6.969560000000001310e+01 2.350297795599528339e+00
6848 6.594620000000000459e+01 3.376484543426787166e+00
6849 6.675260000000000105e+01 2.816731504421391641e+00
6850 7.096880000000000166e+01 2.956667507854070287e+00
6851 7.050520000000000209e+01 3.639666329761560348e+00
6852 7.065340000000000487e+01 2.884387458022933615e+00
6853 6.913880000000000337e+01 3.348112882206930152e+00
6854 6.935559999999999548e+01 3.732627274186373967e+00
6855 6.942499999999999716e+01 3.460938335191773074e+00
6856 6.662359999999999616e+01 2.732194979865090190e+00
6857 6.879940000000000566e+01 2.829099398748655236e+00
6858 7.035119999999999152e+01 3.797165104653732914e+00
6859 6.818940000000000623e+01 4.820392155001499646e+00
6860 6.782059999999998468e+01 3.739795466064955942e+00
6861 6.707760000000000389e+01 3.242609179040852663e+00
6862 6.782800000000000296e+01 3.147589172684388092e+00
6863 6.932980000000000587e+01 2.867073649559773951e+00
6864 6.932840000000000202e+01 3.096520894164934479e+00
6865 7.173220000000000596e+01 3.270034867092399100e+00
6866 7.066119999999997958e+01 3.816849092117736930e+00
6867 7.096760000000000446e+01 4.435587199909388545e+00
6868 7.075399999999999068e+01 3.245267360326417716e+00
6869 6.947139999999998849e+01 3.916500770841236712e+00
6870 7.287559999999999150e+01 3.563801572478467072e+00
6871 7.136659999999999116e+01 2.667772578013351215e+00
6872 7.217619999999999436e+01 3.633696656574403328e+00
6873 7.196860000000000923e+01 3.450361912611487281e+00
6874 6.932280000000000086e+01 2.769371790135807032e+00
6875 7.130720000000000880e+01 2.589368006290338364e+00
6876 7.486959999999999127e+01 3.171075358297244851e+00
6877 7.264939999999998577e+01 3.860156749148925925e+00
6878 7.267220000000000368e+01 3.746357755473974205e+00
6879 7.242019999999999413e+01 3.426345357957951254e+00
6880 7.017540000000001044e+01 3.843722680943565617e+00
6881 7.288739999999999952e+01 4.489351914029461099e+00
6882 7.104120000000000346e+01 4.433174911054153178e+00
6883 6.953139999999999077e+01 3.492489731982041601e+00
6884 7.080200000000000671e+01 4.234414396348095799e+00
6885 7.132099999999999795e+01 4.067201927615592183e+00
6886 6.821580000000001576e+01 3.537313414443227444e+00
6887 6.948099999999999454e+01 4.184690401929395343e+00
6888 7.146240000000000236e+01 3.920471620608929175e+00
6889 7.333180000000000121e+01 4.463585226250306626e+00
6890 7.143739999999999668e+01 4.428677921005319540e+00
6891 7.234900000000000375e+01 4.431442789882320099e+00
6892 7.296299999999999386e+01 4.563332852203529022e+00
6893 7.127059999999998752e+01 4.604031881731489584e+00
6894 7.288220000000001164e+01 4.044703177243046177e+00
6895 6.814260000000000161e+01 4.108943042681413971e+00
6896 7.227839999999999065e+01 3.324434226751973309e+00
6897 7.031280000000000996e+01 3.671169823366933205e+00
6898 7.122239999999999327e+01 3.823507485019481678e+00
6899 6.986719999999999686e+01 3.871216402114456390e+00
6900 7.131739999999999213e+01 4.673634821849049104e+00
6901 7.317920000000000869e+01 3.336071370939177605e+00
6902 7.120260000000000389e+01 3.320211879985973447e+00
6903 7.160999999999999943e+01 3.234128061781103014e+00
6904 6.976979999999998938e+01 4.274087592925535084e+00
6905 6.968780000000000996e+01 4.845344969349445918e+00
6906 7.019640000000001123e+01 4.332437638097056620e+00
6907 7.179400000000001114e+01 4.438434300516342468e+00
6908 7.341379999999999484e+01 3.833395522510036901e+00
6909 7.171200000000001751e+01 4.178418629098812787e+00
6910 7.116779999999999973e+01 4.601698533367867938e+00
6911 7.141580000000000439e+01 4.098295161649534890e+00
6912 6.976019999999999754e+01 5.121165667306615710e+00
6913 7.147400000000000375e+01 4.404739538270112220e+00
6914 6.940860000000000696e+01 3.327715319554844342e+00
6915 7.271560000000000912e+01 3.064771973246948722e+00
6916 7.168040000000000589e+01 3.574654160614703535e+00
6917 6.976900000000000546e+01 3.942777041629415447e+00
6918 7.201019999999999754e+01 4.446273355519203108e+00
6919 7.227740000000000009e+01 3.795454160966773571e+00
6920 6.877519999999999811e+01 3.611459775769349179e+00
6921 6.713679999999999382e+01 3.091180750457661830e+00
6922 7.071420000000000528e+01 4.362007734060084907e+00
6923 7.016339999999999577e+01 3.516218919236969054e+00
6924 7.000979999999999848e+01 3.196082194187126024e+00
6925 6.770059999999999434e+01 2.562206839425732241e+00
6926 6.870619999999999550e+01 3.755431452176965834e+00
6927 7.010999999999999943e+01 2.727675244599327531e+00
6928 7.174460000000000548e+01 2.965062516710228913e+00
6929 7.046639999999999304e+01 2.959195574476279678e+00
6930 7.200339999999999918e+01 2.393082975577737859e+00
6931 6.910880000000000223e+01 2.399772262528259592e+00
6932 7.146779999999998267e+01 3.255874535666261949e+00
6933 7.217960000000000775e+01 4.469497999552076273e+00
6934 7.087279999999999802e+01 3.470590709374989924e+00
6935 7.098380000000000223e+01 2.759573248167186410e+00
6936 7.097080000000001121e+01 3.947147794547348543e+00
6937 7.162980000000000302e+01 3.372397608823727744e+00
6938 6.988100000000000023e+01 2.451243488517613756e+00
6939 7.067780000000000484e+01 2.573400324862029187e+00
6940 6.953240000000000975e+01 1.649361393994657643e+00
6941 6.929159999999998831e+01 1.353485355665142942e+00
6942 6.882580000000000098e+01 1.088125926536077648e+00
6943 7.074500000000000455e+01 2.271189855560295179e+00
6944 6.913519999999998333e+01 2.263707072922643171e+00
6945 6.978860000000000241e+01 2.383291515530570504e+00
6946 6.818999999999999773e+01 3.028352198803830664e+00
6947 6.776339999999999009e+01 2.149844284593653398e+00
6948 6.608639999999999759e+01 2.820556563517206072e+00
6949 6.705420000000000869e+01 2.875506986950300270e+00
6950 6.923679999999998813e+01 3.710174523118825007e+00
6951 6.747180000000000177e+01 3.503584489062594010e+00
6952 6.448299999999998988e+01 3.498728854884299633e+00
6953 6.441880000000000450e+01 3.673218767239435412e+00
6954 6.472599999999999909e+01 3.029907945796374236e+00
6955 6.531000000000000227e+01 3.380108211285549391e+00
6956 6.559559999999999036e+01 2.565193241843583660e+00
6957 6.678600000000000136e+01 2.952608514517290672e+00
6958 6.761659999999999116e+01 3.193774777281580324e+00
6959 6.809180000000000632e+01 3.495144419333769292e+00
6960 6.744320000000000448e+01 3.183701511134483741e+00
6961 6.740540000000000020e+01 2.817138869136556867e+00
6962 6.785699999999999932e+01 3.361692906855116458e+00
6963 6.628940000000000055e+01 3.038581677032888617e+00
6964 6.907280000000000086e+01 2.957977503633183236e+00
6965 6.900260000000000105e+01 3.160994673832905999e+00
6966 6.826199999999998624e+01 2.727212452303633405e+00
6967 6.672819999999998686e+01 3.900478733694108247e+00
6968 7.006340000000000146e+01 4.012679240607202935e+00
6969 7.040380000000000393e+01 3.711693989541702710e+00
6970 6.804679999999999040e+01 3.480923847486467881e+00
6971 6.678180000000000405e+01 3.336329389014220936e+00
6972 6.831700000000000728e+01 3.310733924675917095e+00
6973 6.608840000000000714e+01 3.946591385993740708e+00
6974 6.842240000000001032e+01 4.120076723557462905e+00
6975 6.967520000000000380e+01 3.588833151875411076e+00
6976 6.965279999999999916e+01 2.605328760828467427e+00
6977 6.743399999999999750e+01 3.156418375310851676e+00
6978 6.892040000000000077e+01 4.186817135724941963e+00
6979 6.931500000000001194e+01 3.299283291868098100e+00
6980 6.768859999999999388e+01 4.700677335023113024e+00
6981 6.834700000000000841e+01 4.313462024870509559e+00
6982 6.793220000000000880e+01 3.731619952781901617e+00
6983 6.816580000000000439e+01 3.434661711435349485e+00
6984 6.764499999999999602e+01 3.837511328973504554e+00
6985 6.606440000000000623e+01 4.575496638398939275e+00
6986 6.798560000000000514e+01 2.956202247479018830e+00
6987 6.734619999999998186e+01 3.154298063278103914e+00
6988 6.767879999999999541e+01 3.317046088314118624e+00
6989 6.782779999999999632e+01 2.951963406277252844e+00
6990 6.564079999999999870e+01 3.231383176288444847e+00
6991 6.736679999999999779e+01 3.092167594423045784e+00
6992 6.796700000000001296e+01 3.568080570839173848e+00
6993 7.084380000000000166e+01 3.495182037033264244e+00
6994 7.254840000000000089e+01 3.364564287987376723e+00
6995 7.161180000000000234e+01 3.898364245680488338e+00
6996 7.013060000000000116e+01 3.978636435765399160e+00
6997 7.116940000000001021e+01 3.863048284451023662e+00
6998 7.134120000000000061e+01 2.621923162871101276e+00
6999 6.998740000000000805e+01 2.333535662465865190e+00
7000 6.899060000000000059e+01 2.215389637964391589e+00
7001 6.764459999999999695e+01 2.844633889976002639e+00
7002 6.800600000000000023e+01 3.297545353744204988e+00
7003 6.671500000000000341e+01 2.376757337213877275e+00
7004 6.936539999999999395e+01 3.323966336772982366e+00
7005 6.716939999999999600e+01 3.953458006353424814e+00
7006 6.792680000000000007e+01 3.663628380717672606e+00
7007 6.941680000000000916e+01 3.392280217199044490e+00
7008 7.081479999999999109e+01 3.397122704878348998e+00
7009 6.778880000000000905e+01 3.794126264635904189e+00
7010 6.879339999999999122e+01 3.091914987188359554e+00
7011 6.834559999999999036e+01 3.606227442633089364e+00
7012 7.010179999999999723e+01 3.728673634417471128e+00
7013 7.138800000000000523e+01 3.937928633177599558e+00
7014 6.860800000000000409e+01 2.938330165246920256e+00
7015 6.813800000000000523e+01 2.833728257966877884e+00
7016 6.724699999999999989e+01 2.117544955839189669e+00
7017 6.880699999999998795e+01 2.174551668735421384e+00
7018 6.736660000000000537e+01 3.203439621406964033e+00
7019 6.824379999999999313e+01 3.205332898779782003e+00
7020 6.796139999999999759e+01 3.238171985549871845e+00
7021 6.822220000000000084e+01 3.093804834180720498e+00
7022 6.862440000000000850e+01 3.642547302095059614e+00
7023 6.871300000000000807e+01 4.325279135500966987e+00
7024 6.984779999999999234e+01 3.759471637344800499e+00
7025 6.957420000000000471e+01 4.157572766891759919e+00
7026 6.910520000000001062e+01 3.871803666509964881e+00
7027 7.074600000000000932e+01 3.354325195922423397e+00
7028 6.850239999999999441e+01 3.467697040976908784e+00
7029 6.955799999999999272e+01 3.254888348315498892e+00
7030 6.955180000000000007e+01 3.294435300927915478e+00
7031 6.829579999999998563e+01 3.100151988532174219e+00
7032 7.116140000000000043e+01 3.603489582057925134e+00
7033 7.024580000000000268e+01 4.030830637970292507e+00
7034 7.185299999999999443e+01 4.434055849896346047e+00
7035 7.041939999999999600e+01 2.761289808766909548e+00
7036 6.969159999999999400e+01 4.366795205639942168e+00
7037 7.378159999999999741e+01 3.390538017483360811e+00
7038 7.108960000000000434e+01 3.523802112491563499e+00
7039 7.054440000000001021e+01 3.488642493578267167e+00
7040 7.074719999999999231e+01 2.852795112166312652e+00
7041 6.968039999999999168e+01 2.866903620284434240e+00
7042 7.252799999999999159e+01 3.325235787128485665e+00
7043 6.861999999999999034e+01 3.300800181774109721e+00
7044 6.853499999999999659e+01 2.523725611075815056e+00
7045 6.783339999999999748e+01 2.578305018418107775e+00
7046 6.822400000000000375e+01 2.821354454867377903e+00
7047 7.028479999999998995e+01 2.608493548391485284e+00
7048 7.295360000000000866e+01 3.383971460872564396e+00
7049 7.049339999999999407e+01 2.849624896017017850e+00
7050 7.256640000000000157e+01 2.905797909008815072e+00
7051 7.109980000000000189e+01 3.213492908347551413e+00
7052 7.342879999999999541e+01 2.524797883395817344e+00
7053 6.959380000000000166e+01 4.531355747676404810e+00
7054 7.038060000000000116e+01 2.884726019572742661e+00
7055 7.275499999999999545e+01 3.348731258252890974e+00
7056 7.364840000000000941e+01 3.088931331059336038e+00
7057 7.177500000000000568e+01 2.873204037307478753e+00
7058 7.234599999999998943e+01 3.037189187390208822e+00
7059 7.164180000000001769e+01 3.690010779388049222e+00
7060 7.435360000000000014e+01 3.853001890474490043e+00
7061 7.499840000000000373e+01 2.859061616684746454e+00
7062 7.488259999999999650e+01 2.967092456934903311e+00
7063 7.258559999999999945e+01 2.682488048062843689e+00
7064 7.347999999999998977e+01 2.979823524975933502e+00
7065 7.052439999999999998e+01 3.890575613967680368e+00
7066 7.046799999999998931e+01 4.402797646951309929e+00
7067 7.282500000000000284e+01 3.537455480991950729e+00
7068 7.346580000000000155e+01 3.713312003050644794e+00
7069 7.413340000000000884e+01 4.043627466520623770e+00
7070 7.253260000000000218e+01 4.192148295086899346e+00
7071 7.250360000000000582e+01 3.394769960984100887e+00
7072 7.092400000000000659e+01 4.745607560681771808e+00
7073 7.203180000000000405e+01 4.371994806950253221e+00
7074 7.399219999999999686e+01 4.454514163407722549e+00
7075 7.247140000000000271e+01 4.239895560977888778e+00
7076 7.332319999999999993e+01 4.254249803666916740e+00
7077 7.278319999999999368e+01 4.008532134335459851e+00
7078 7.156179999999999097e+01 4.715409160613742046e+00
7079 7.233820000000000050e+01 5.058900713791484982e+00
7080 7.138160000000000593e+01 4.721252830340693762e+00
7081 7.010800000000000409e+01 5.092936559589171353e+00
7082 7.080559999999999832e+01 4.964514949922095965e+00
7083 7.017460000000001230e+01 4.757747245073027820e+00
7084 7.117499999999999716e+01 3.546350992217211395e+00
7085 7.174839999999998952e+01 4.118560424225921501e+00
7086 7.304600000000000648e+01 4.716812881597062912e+00
7087 7.197100000000000364e+01 3.798356939520034281e+00
7088 7.298959999999999582e+01 4.001830537141721322e+00
7089 7.079859999999999332e+01 3.313944846855480630e+00
7090 7.209959999999999525e+01 4.255028851606060591e+00
7091 7.179519999999999413e+01 4.092299699679874614e+00
7092 7.239939999999999998e+01 4.861466219979319270e+00
7093 7.128940000000000055e+01 4.519093162128880792e+00
7094 7.551879999999999882e+01 3.851260556233504051e+00
7095 7.282920000000000016e+01 4.933703772218188455e+00
7096 7.134820000000000562e+01 4.550796953501661690e+00
7097 7.200839999999999463e+01 3.549379558176330995e+00
7098 7.072339999999999804e+01 3.214375654462309218e+00
7099 6.979059999999999775e+01 5.378546432634006891e+00
7100 7.012520000000000664e+01 5.810408601122643901e+00
7101 6.978979999999998540e+01 4.547483685732141900e+00
7102 7.169460000000000832e+01 4.122765815323495175e+00
7103 7.378419999999999845e+01 3.779816782861305846e+00
7104 7.510400000000001342e+01 3.405736560569533111e+00
7105 7.138419999999999277e+01 4.735408496845863624e+00
7106 7.143219999999999459e+01 4.140072998390246006e+00
7107 7.285179999999999723e+01 3.899988075879206928e+00
7108 7.076500000000001478e+01 3.460644182807586233e+00
7109 7.167319999999999425e+01 3.377936309642323387e+00
7110 7.139579999999999416e+01 3.587733182944348620e+00
7111 6.992260000000000275e+01 4.052219230002245709e+00
7112 7.090779999999999461e+01 3.780364452271763209e+00
7113 7.235360000000000014e+01 3.673873951022271100e+00
7114 7.324600000000000932e+01 4.662195422759539021e+00
7115 7.248060000000000969e+01 4.259006124437953567e+00
7116 7.153720000000001278e+01 5.106258030299683170e+00
7117 6.984260000000000446e+01 5.061718361189211812e+00
7118 7.416779999999998552e+01 3.757583930133829853e+00
7119 7.441179999999999950e+01 4.694385083480050902e+00
7120 7.292520000000000380e+01 4.618623737868239765e+00
7121 7.188939999999999486e+01 4.834874365275689811e+00
7122 7.123859999999999104e+01 3.700175807715085696e+00
7123 7.224620000000000175e+01 4.365058161353637445e+00
7124 7.265879999999999939e+01 3.534785214408366016e+00
7125 7.118139999999999645e+01 3.249597779418246457e+00
7126 7.134959999999998104e+01 3.333948105175002841e+00
7127 7.159780000000000655e+01 4.394061350504792074e+00
7128 7.219320000000000448e+01 2.938724844554182258e+00
7129 7.187899999999999068e+01 3.322985428797422092e+00
7130 7.215460000000000207e+01 2.667190770829863666e+00
7131 7.075379999999998404e+01 3.326524557552521966e+00
7132 7.237399999999999523e+01 3.399371953758516529e+00
7133 7.265439999999999543e+01 3.918164106823501136e+00
7134 7.046880000000001587e+01 3.806717225116673653e+00
7135 6.937280000000001223e+01 4.771760802052006589e+00
7136 7.127060000000000173e+01 5.093607276577179377e+00
7137 6.830100000000000193e+01 4.698191226418950706e+00
7138 6.838859999999999673e+01 4.376296723029644120e+00
7139 7.004600000000000648e+01 4.899235826126355775e+00
7140 6.900440000000000396e+01 5.458691261465516753e+00
7141 7.198820000000000618e+01 5.196719068027441324e+00
7142 7.185280000000000200e+01 5.276062254371151283e+00
7143 7.320539999999999736e+01 4.755618307644127185e+00
7144 7.142539999999999623e+01 4.510412243686822364e+00
7145 7.082739999999999725e+01 4.929423435656548946e+00
7146 7.037440000000000850e+01 5.198853470525977016e+00
7147 7.019899999999999807e+01 4.289226102690320452e+00
7148 7.117260000000000275e+01 4.842386135780582634e+00
7149 7.396020000000000039e+01 5.271499235701357478e+00
7150 7.257980000000000587e+01 4.935818751939743620e+00
7151 7.109120000000000061e+01 4.943793761070541137e+00
7152 7.309860000000000468e+01 4.682930497882709098e+00
7153 7.005559999999999832e+01 5.129470620639130729e+00
7154 7.286680000000001201e+01 6.110794216139175283e+00
7155 7.048620000000001085e+01 6.376680499444831618e+00
7156 7.075739999999998986e+01 6.542071076348834779e+00
7157 7.283679999999999666e+01 4.959014090724082280e+00
7158 7.050260000000000105e+01 4.838306435933962035e+00
7159 7.114000000000001478e+01 4.671419287539922749e+00
7160 6.905879999999999086e+01 4.966699881410189477e+00
7161 7.004560000000000741e+01 4.685468912286155252e+00
7162 7.057779999999999632e+01 3.915891167026990249e+00
7163 7.015659999999999741e+01 5.344749383086170091e+00
7164 6.781700000000000728e+01 4.686345928332648292e+00
7165 6.990579999999999927e+01 4.567971264357953309e+00
7166 7.018059999999999832e+01 4.611670479121420918e+00
7167 6.791620000000000346e+01 5.640079938440589302e+00
7168 6.839520000000000266e+01 4.148750128894242550e+00
7169 6.748099999999999454e+01 4.898312566588621131e+00
7170 6.650339999999999918e+01 5.615498671355909188e+00
7171 7.037679999999998870e+01 5.543172177733612038e+00
7172 6.963239999999998986e+01 5.143963254923191286e+00
7173 6.854940000000000566e+01 4.892000462796380233e+00
7174 6.820840000000001169e+01 5.199471139260222863e+00
7175 6.938840000000000430e+01 5.403049735843637791e+00
7176 6.814459999999999695e+01 5.249162833062048783e+00
7177 6.729839999999998668e+01 5.426040114853556418e+00
7178 6.828759999999999764e+01 5.195777967542492881e+00
7179 6.938820000000001187e+01 5.179085227335036734e+00
7180 6.915860000000000696e+01 5.026938564176012925e+00
7181 6.851239999999999952e+01 5.364388849440354434e+00
7182 6.706520000000000437e+01 5.772893488710839627e+00
7183 6.552320000000000277e+01 5.265222277549162833e+00
7184 6.803839999999999577e+01 5.780960775511282179e+00
7185 6.722280000000000655e+01 4.974142687137150354e+00
7186 6.715200000000000102e+01 5.720899090178045654e+00
7187 6.988040000000000873e+01 4.987703348035045003e+00
7188 7.092659999999999343e+01 4.960719001112640747e+00
7189 6.952020000000000266e+01 5.590783683170005958e+00
7190 6.836520000000000152e+01 6.432289342994453207e+00
7191 7.010340000000000771e+01 5.186756918152228835e+00
7192 7.033180000000000121e+01 4.770622956386303848e+00
7193 7.140980000000000416e+01 4.652500148522297430e+00
7194 6.888439999999999941e+01 5.328794614919963202e+00
7195 7.006179999999999097e+01 4.360316882062586608e+00
7196 6.977940000000000964e+01 4.656441874221131982e+00
7197 6.953299999999998704e+01 4.955799124258366994e+00
7198 6.902580000000000382e+01 4.738651127905491478e+00
7199 7.207460000000000377e+01 4.948825691818210970e+00
7200 6.971399999999999864e+01 3.967332998375609154e+00
7201 6.997499999999999432e+01 4.673494307260895653e+00
7202 7.114179999999998927e+01 4.228441097142067839e+00
7203 7.098600000000000421e+01 4.171460991067757362e+00
7204 7.215760000000000218e+01 3.011046749554048496e+00
7205 7.033140000000000214e+01 3.703208193985317198e+00
7206 7.028579999999999472e+01 3.706890863243751166e+00
7207 7.148120000000000118e+01 3.313435454630133226e+00
7208 7.253480000000000416e+01 4.505784534573307631e+00
7209 6.979179999999999495e+01 3.885031597297503581e+00
7210 7.125219999999998777e+01 4.331677415505454043e+00
7211 6.868899999999999295e+01 4.956226726048758913e+00
7212 6.791320000000000334e+01 4.559868729689485534e+00
7213 6.844339999999999691e+01 3.919439762006810657e+00
7214 6.978520000000000323e+01 3.780661195082151593e+00
7215 6.840620000000001255e+01 3.768057700195155402e+00
7216 6.701939999999999031e+01 5.057268904062744319e+00
7217 6.874280000000001678e+01 4.222766101976286990e+00
7218 6.810740000000001260e+01 5.350130956154250050e+00
7219 6.711299999999999955e+01 5.165727611866502755e+00
7220 7.026040000000000418e+01 5.032171496282693113e+00
7221 6.991559999999999775e+01 3.930351603610038769e+00
7222 7.189559999999998752e+01 4.856875955591206662e+00
7223 7.278220000000000312e+01 4.499509674620113309e+00
7224 6.953560000000000230e+01 4.234058522032968064e+00
7225 6.824060000000000059e+01 4.485469755555151039e+00
7226 6.905819999999999936e+01 5.180712100860265679e+00
7227 6.849699999999998568e+01 5.203017255400946617e+00
7228 6.746059999999999945e+01 4.593495092845969907e+00
7229 7.012080000000000268e+01 5.580776400466157305e+00
7230 7.048839999999999861e+01 5.588933526890439651e+00
7231 7.058279999999999177e+01 5.451582914346988495e+00
7232 6.882680000000000575e+01 5.305854135952099426e+00
7233 7.041900000000001114e+01 6.495388647340512911e+00
7234 7.002079999999999416e+01 5.543307932272931282e+00
7235 6.706520000000000437e+01 6.623431306505715099e+00
7236 6.770919999999999561e+01 5.693270915036451996e+00
7237 6.831919999999999504e+01 5.590653231242302290e+00
7238 6.585720000000000596e+01 6.348333264093812822e+00
7239 6.836580000000000723e+01 5.430981667433612436e+00
7240 6.809900000000000375e+01 6.230669806690126933e+00
7241 6.811479999999998824e+01 6.524907468462674665e+00
7242 6.807519999999999527e+01 5.464470238916121048e+00
7243 7.104879999999999995e+01 5.752296358151238742e+00
7244 6.877619999999998868e+01 5.318160692570317316e+00
7245 7.056340000000000146e+01 4.790440435701085242e+00
7246 7.287739999999999441e+01 5.311765933096073589e+00
7247 7.285479999999999734e+01 4.732008667785807532e+00
7248 7.276520000000000721e+01 5.401736901404953883e+00
7249 7.284880000000001132e+01 4.863979518048981987e+00
7250 7.366459999999999297e+01 5.098478868054668212e+00
7251 7.099060000000000059e+01 4.914431715671711665e+00
7252 7.205539999999999168e+01 5.192266970023787565e+00
7253 7.095200000000001239e+01 5.031507440121698593e+00
7254 7.037219999999999231e+01 4.757717245906905923e+00
7255 6.924280000000001678e+01 4.627361584315623055e+00
7256 6.953159999999999741e+01 4.907384302049310421e+00
7257 6.929760000000000275e+01 5.722246975445921535e+00
7258 7.158879999999999200e+01 4.628319784975968076e+00
7259 7.067100000000000648e+01 4.772361729793750840e+00
7260 7.359680000000000177e+01 4.090631583508835156e+00
7261 7.082540000000000191e+01 4.471452190060852594e+00
7262 7.071059999999999945e+01 5.574317268329817665e+00
7263 7.086819999999998743e+01 4.895962895284235117e+00
7264 7.167260000000001696e+01 4.380130021814419017e+00
7265 7.061220000000000141e+01 4.411654622927773772e+00
7266 7.044679999999999609e+01 4.214096832299891737e+00
7267 7.056759999999999877e+01 4.498209684752367821e+00
7268 6.980039999999999623e+01 4.404109359223495446e+00
7269 6.952819999999999823e+01 3.856444677679170319e+00
7270 6.977380000000000848e+01 4.185763446732268633e+00
7271 6.973399999999999466e+01 5.363194175116167806e+00
7272 7.143420000000000414e+01 4.357777978740999814e+00
7273 7.258700000000000330e+01 5.580359787683944361e+00
7274 7.132200000000000273e+01 5.601375495358260181e+00
7275 7.113100000000000023e+01 4.582450924996361863e+00
7276 7.098400000000000887e+01 6.089795773258738443e+00
7277 7.049600000000000932e+01 4.663048333440261040e+00
7278 7.158140000000000214e+01 4.439276243713608849e+00
7279 7.280140000000000100e+01 4.730750389525958610e+00
7280 7.252059999999998752e+01 5.168897906517403662e+00
7281 6.978500000000001080e+01 5.607879970184811214e+00
7282 6.762059999999999604e+01 5.721108610051026666e+00
7283 7.057739999999999725e+01 5.354316013087013104e+00
7284 6.921999999999999886e+01 5.296458930266521925e+00
7285 7.038199999999999079e+01 5.659315986936936937e+00
7286 7.016339999999999577e+01 5.290957672104360299e+00
7287 7.189700000000000557e+01 4.778406738652539509e+00
7288 7.243460000000000321e+01 4.241227205420618596e+00
7289 7.025820000000000221e+01 4.918430248768402180e+00
7290 7.183559999999999945e+01 4.901164021740139987e+00
7291 7.118140000000001066e+01 5.053346317837319468e+00
[truncated: 708,997 more chars]
