# Supplementary material for: Hairpin protein partitioning from the ER to lipid droplets involves major structural rearrangements
Source: Nat Commun. 2024 May 27;15:4504. doi: 10.1038/s41467-024-48843-8 (PMC11130287; doi:10.1038/s41467-024-48843-8)
Supplement: Supplementary file 4 — Source Data [file 41467_2024_48843_MOESM4_ESM.zip › Source_data_MD_Simulations/FigS2B/UBXD8_Partial_Insertion_AVG_ERROR_helix1.txt]

0 7.287419999999998765e+01 5.840335880752072217e-01
1 6.945660000000000878e+01 9.718337553306105603e-01
2 6.840380000000000393e+01 1.429005203629433174e+00
3 6.925039999999999907e+01 1.925249565121364359e+00
4 6.738259999999999650e+01 1.141997604200638339e+00
5 6.750059999999999150e+01 8.578125949180269716e-01
6 6.826199999999998624e+01 1.574680056392407934e+00
7 6.707959999999999923e+01 2.252274683070429440e+00
8 6.394439999999999458e+01 2.127684875163613487e+00
9 6.456180000000000518e+01 2.037795228181673579e+00
10 6.625379999999999825e+01 1.186270707722313356e+00
11 6.678660000000000707e+01 2.546330200111525333e+00
12 6.899500000000000455e+01 1.475651612000610013e+00
13 7.134340000000000259e+01 1.546334856361972765e+00
14 7.146139999999999759e+01 3.155933859889968662e+00
15 6.871299999999999386e+01 3.342127897014115501e+00
16 6.541980000000000928e+01 3.753529340767166378e+00
17 6.385979999999999279e+01 4.310870829890405709e+00
18 6.140080000000000382e+01 3.914678156885952554e+00
19 6.360340000000000060e+01 4.972486449252525809e+00
20 6.576839999999999975e+01 4.641136391876456102e+00
21 6.380080000000000240e+01 3.754797873654452722e+00
22 6.425219999999998777e+01 3.464356117953232950e+00
23 6.248760000000000048e+01 3.306806998903928374e+00
24 6.248279999999999745e+01 4.018333578985199495e+00
25 6.021200000000000330e+01 2.790545509394176005e+00
26 6.091500000000000625e+01 1.630343841034768149e+00
27 6.093800000000000239e+01 3.065200782983067196e+00
28 5.798839999999999861e+01 2.261398993543598746e+00
29 6.171459999999999724e+01 1.283582754636412693e+00
30 5.875979999999999848e+01 3.087926999137122763e+00
31 5.694040000000001100e+01 4.087430034630562758e+00
32 5.582860000000000866e+01 4.813782359849685832e+00
33 5.823140000000000782e+01 3.107513328692252497e+00
34 5.816939999999999600e+01 2.097371413936977902e+00
35 5.917760000000000531e+01 1.807441829769357744e+00
36 6.219020000000000437e+01 2.330136088729583221e+00
37 5.983820000000000761e+01 2.682349483568463366e+00
38 6.410459999999999070e+01 8.816823282792950467e-01
39 6.394700000000000273e+01 2.221666167541829662e+00
40 6.172540000000001470e+01 3.061124951386336335e+00
41 6.258419999999999561e+01 1.811506829134243990e+00
42 6.426079999999998904e+01 1.128613109971702722e+00
43 6.321439999999999770e+01 1.528619261948507502e+00
44 6.075439999999999685e+01 2.197991057306647900e+00
45 6.004460000000000264e+01 2.320252962071160940e+00
46 5.951960000000000406e+01 3.040289257291154623e+00
47 5.810520000000000351e+01 4.072451206828634263e+00
48 5.929659999999999798e+01 2.921116027822242778e+00
49 5.562460000000000093e+01 2.323164249036214990e+00
50 5.796580000000000155e+01 2.503115553065818677e+00
51 5.472299999999999898e+01 3.272232448955912698e+00
52 5.769379999999999598e+01 1.873787723302721586e+00
53 5.664320000000000022e+01 2.557642670898340853e+00
54 5.569899999999999807e+01 3.049042039723296238e+00
55 5.754959999999999809e+01 2.948690971939922800e+00
56 5.635499999999999687e+01 2.296877445576929411e+00
57 5.566819999999999879e+01 2.493147687562854209e+00
58 5.663840000000000430e+01 2.106936403406614478e+00
59 5.734720000000000084e+01 1.774621726453274650e+00
60 5.803320000000000078e+01 2.153393088128592758e+00
61 5.563260000000000360e+01 2.920364259471752266e+00
62 5.134579999999999700e+01 3.471133617710502772e+00
63 5.375819999999998799e+01 3.933631944145257631e+00
64 5.364320000000000022e+01 4.202973979457878428e+00
65 5.409340000000000970e+01 3.499748317808009990e+00
66 5.311659999999999116e+01 4.918174153890852551e+00
67 5.777480000000000615e+01 4.223046155561172910e+00
68 5.623179999999999978e+01 3.687458955974968422e+00
69 5.852000000000000313e+01 3.708414852736947154e+00
70 5.949080000000000013e+01 3.241162845646605728e+00
71 5.754919999999999902e+01 3.803531205603550180e+00
72 6.049220000000000397e+01 1.336387111581072595e+00
73 5.682699999999999818e+01 3.675607149846130461e+00
74 5.836520000000000152e+01 2.646991868517921009e+00
75 5.890979999999999706e+01 3.047959624404497081e+00
76 5.543640000000000612e+01 3.168071193644486527e+00
77 5.596739999999999782e+01 3.814970989142642654e+00
78 5.423819999999999197e+01 4.851461581008346791e+00
79 5.714260000000000161e+01 5.103823786926818151e+00
80 6.080720000000000169e+01 4.362483736588595562e+00
81 5.698039999999999594e+01 4.002643712348126215e+00
82 5.685580000000000211e+01 3.520448794117021496e+00
83 5.756539999999999679e+01 4.567352060877286846e+00
84 5.548219999999999885e+01 4.893775846113101125e+00
85 5.351819999999999311e+01 4.974104618119727483e+00
86 5.346040000000000703e+01 4.444898510427430338e+00
87 5.341080000000000894e+01 3.767858536622626708e+00
88 5.219080000000000297e+01 4.652419881309080019e+00
89 5.408160000000000167e+01 4.262505822635318964e+00
90 5.359200000000000585e+01 2.802861166736589471e+00
91 5.339419999999999789e+01 2.297684336892253931e+00
92 5.196439999999999770e+01 3.034678270920987853e+00
93 5.553560000000000230e+01 2.780496137023031444e+00
94 5.458520000000000039e+01 2.415471190471954355e+00
95 5.364999999999999858e+01 3.348518036385648600e+00
96 5.344399999999999551e+01 2.922857916492007657e+00
97 5.180239999999999867e+01 3.858164046279006776e+00
98 5.398940000000000339e+01 4.043495375043725026e+00
99 5.314600000000000080e+01 4.656766268560191158e+00
100 5.245680000000000121e+01 4.525437343727123363e+00
101 5.299580000000000979e+01 6.985514505890026982e+00
102 5.184179999999999922e+01 6.339298853343324325e+00
103 5.042759999999999820e+01 6.313771250845251259e+00
104 4.945340000000000202e+01 5.409250776956083584e+00
105 4.937880000000000535e+01 4.525728656470690225e+00
106 5.240259999999999252e+01 4.336419708469187562e+00
107 4.963519999999999754e+01 4.083809842781615629e+00
108 5.236820000000000164e+01 4.258453168933526989e+00
109 5.296240000000000236e+01 4.595152572875029762e+00
110 5.055540000000000589e+01 3.739584838989484350e+00
111 5.263279999999999603e+01 3.409170261515256151e+00
112 5.161720000000000397e+01 3.783029552091814018e+00
113 5.191959999999998843e+01 4.712960009166212494e+00
114 5.165240000000000009e+01 4.597729610144554613e+00
115 5.125959999999999894e+01 4.514118639114394149e+00
116 4.873219999999999885e+01 4.749640326593160822e+00
117 4.803600000000000136e+01 5.022798606354828443e+00
118 4.996560000000000201e+01 3.875617427971960627e+00
119 4.794099999999999540e+01 4.381787881675697882e+00
120 4.917940000000000111e+01 4.047445175416214624e+00
121 4.907079999999999842e+01 4.516651382606365672e+00
122 5.222719999999999629e+01 4.705051050945142421e+00
123 4.900280000000000058e+01 4.064465361151451184e+00
124 4.913700000000000045e+01 4.139842847258818459e+00
125 4.917060000000000031e+01 4.836890212522918731e+00
126 5.350199999999999534e+01 4.732826318385240150e+00
127 5.156340000000000146e+01 5.061318749891177582e+00
128 4.889239999999999498e+01 4.666215156633906069e+00
129 5.135900000000000176e+01 4.456573419119224333e+00
130 5.004840000000000089e+01 4.415307233704127476e+00
131 5.169539999999999225e+01 4.794337840411332152e+00
132 5.154999999999999716e+01 5.242694932951946107e+00
133 4.848479999999999990e+01 5.080708190006586022e+00
134 5.044899999999999807e+01 5.465388564411500560e+00
135 4.815380000000000393e+01 4.595539284131948676e+00
136 4.993399999999999750e+01 5.569431339014783156e+00
137 5.167739999999999867e+01 5.362497877668576329e+00
138 5.028160000000000451e+01 5.581240805412359229e+00
139 4.767559999999999576e+01 4.619374560262459184e+00
140 4.942960000000000065e+01 4.996657495566411811e+00
141 5.100779999999999603e+01 5.289502618583338034e+00
142 5.064800000000000324e+01 4.896253588203944851e+00
143 4.816440000000000055e+01 4.816337750615087288e+00
144 5.289939999999999287e+01 4.827816339505885068e+00
145 5.137000000000000455e+01 4.446440311080313457e+00
146 5.469180000000000064e+01 3.714749621710728089e+00
147 5.453920000000000812e+01 4.322122315714816310e+00
148 5.360839999999999606e+01 3.918708701600565725e+00
149 5.596820000000000306e+01 3.571893575122305986e+00
150 5.449220000000000397e+01 4.143352665656160561e+00
151 5.252899999999999636e+01 5.246416887743480473e+00
152 5.220380000000000109e+01 5.081101560882245849e+00
153 5.290200000000000102e+01 4.151379153967993396e+00
154 5.276700000000001012e+01 4.635610699789187272e+00
155 5.070260000000000389e+01 4.009026092207433223e+00
156 5.196799999999999642e+01 4.065909334945874143e+00
157 5.284420000000000073e+01 3.335765620063855241e+00
158 5.223360000000000269e+01 3.229045079895912718e+00
159 5.117759999999999820e+01 4.097252548720910603e+00
160 5.239879999999999427e+01 3.755920109906494275e+00
161 5.002499999999999858e+01 4.245790489414190461e+00
162 5.342360000000000042e+01 4.299400233520948689e+00
163 5.079099999999999682e+01 5.962072814047139957e+00
164 5.096300000000000097e+01 5.730266451047454801e+00
165 5.057380000000000564e+01 5.894780398963137991e+00
166 5.264520000000000266e+01 4.882493620272330581e+00
167 5.233139999999999503e+01 5.343726127712757901e+00
168 5.243319999999999936e+01 5.097955648296678355e+00
169 5.142100000000000648e+01 4.893047410356863303e+00
170 5.213640000000000185e+01 4.789571284363560721e+00
171 5.114620000000000033e+01 4.431599299575720075e+00
172 5.277419999999999334e+01 4.355223708605563182e+00
173 5.108319999999999794e+01 5.433419868922333862e+00
174 5.019559999999999889e+01 5.970224428612378453e+00
175 5.128759999999999764e+01 5.343458592335118773e+00
176 5.052260000000000417e+01 5.674434044730803706e+00
177 5.069320000000000448e+01 4.976110540572826757e+00
178 5.171300000000000097e+01 4.247130240527124734e+00
179 5.303040000000000020e+01 4.301326089475197456e+00
180 5.272719999999999629e+01 4.825124930196107442e+00
181 5.456699999999999307e+01 3.846067674911610723e+00
182 5.541400000000000148e+01 4.369455316169280401e+00
183 5.433920000000000528e+01 4.950653543927304945e+00
184 5.707359999999999900e+01 4.605254499807799995e+00
185 5.572500000000000142e+01 4.573908674208525760e+00
186 5.750419999999999021e+01 4.304413320302778345e+00
187 5.576019999999999754e+01 4.372592415489923390e+00
188 5.519840000000000657e+01 3.671971052173479411e+00
189 5.342839999999999634e+01 4.193727502830864040e+00
190 5.665480000000000160e+01 4.310829445941928739e+00
191 5.431039999999999424e+01 3.577769177574204207e+00
192 5.324060000000000770e+01 3.760945068463511287e+00
193 5.293579999999999330e+01 4.859185120161609639e+00
194 5.022699999999999676e+01 5.535851060135198232e+00
195 5.370100000000000051e+01 3.832805666871202277e+00
196 5.262939999999999685e+01 4.238079712322551096e+00
197 5.205139999999998679e+01 4.367535173069588161e+00
198 5.271780000000001110e+01 3.258767416063932387e+00
199 5.446279999999999433e+01 4.238930651945134187e+00
200 5.360639999999999361e+01 3.833607143148602514e+00
201 5.379260000000000730e+01 4.622241920107600599e+00
202 5.192360000000000042e+01 4.535028049306859543e+00
203 5.495840000000000458e+01 3.568743942621828147e+00
204 5.359919999999999618e+01 3.678823838130877544e+00
205 5.489999999999999858e+01 4.605217562721657387e+00
206 5.501160000000000139e+01 4.034153815609911042e+00
207 5.409759999999999991e+01 3.999344692321480821e+00
208 5.056099999999999284e+01 4.135382342661920951e+00
209 5.315439999999999543e+01 3.092350466554526722e+00
210 5.580499999999999261e+01 3.620395569547613324e+00
211 5.590840000000000742e+01 3.437121081370279274e+00
212 5.388819999999999766e+01 3.794835167961845723e+00
213 5.239000000000000767e+01 3.200068161774057174e+00
214 5.481279999999999575e+01 3.115558086763910772e+00
215 5.357260000000000133e+01 3.500584529475041951e+00
216 5.389719999999999800e+01 3.635867603750170929e+00
217 5.143199999999999505e+01 3.643101843209985091e+00
218 5.392319999999999425e+01 3.883653222418292916e+00
219 5.269580000000000553e+01 3.786775307831188986e+00
220 5.457340000000000657e+01 3.524258203934552469e+00
221 5.496200000000000330e+01 5.149243711458992401e+00
222 5.332200000000000273e+01 4.071672707868351893e+00
223 5.384040000000000248e+01 4.130521096423548144e+00
224 5.436440000000000339e+01 3.777266150008495860e+00
225 5.375639999999999930e+01 3.147558744169836054e+00
226 4.949479999999999791e+01 2.708660398056573548e+00
227 4.879659999999999798e+01 3.294715388011535406e+00
228 4.827680000000000149e+01 3.540399383120497401e+00
229 4.973659999999999570e+01 3.234266836239706233e+00
230 4.909300000000000352e+01 3.534152481147353697e+00
231 4.806279999999999575e+01 4.237683965564208677e+00
232 4.987339999999999662e+01 4.025010574892939452e+00
233 5.039800000000000324e+01 3.964211417167354590e+00
234 4.905279999999999774e+01 4.081338019816540097e+00
235 4.865120000000000289e+01 4.505664900100761372e+00
236 4.904339999999999833e+01 3.514672828016855544e+00
237 4.952640000000000242e+01 4.794737520240288653e+00
238 4.842940000000000111e+01 5.934696430989540694e+00
239 4.972779999999999490e+01 5.407327757034892102e+00
240 5.027579999999999671e+01 5.816750937765858609e+00
241 4.964780000000000371e+01 5.206751981033857390e+00
242 4.837959999999999638e+01 5.407190032540007074e+00
243 4.719780000000000086e+01 6.762661590823542568e+00
244 4.914639999999999986e+01 6.975481492198226441e+00
245 4.752319999999999567e+01 7.441948870558031892e+00
246 4.743840000000000146e+01 5.786145180342435523e+00
247 4.516239999999999810e+01 6.576739329485394414e+00
248 4.605460000000000775e+01 7.527225957017632751e+00
249 4.638119999999999976e+01 6.344151129347407547e+00
250 4.630699999999999505e+01 5.318541724946792115e+00
251 4.619299999999999784e+01 6.443729025960045043e+00
252 4.638340000000000174e+01 6.799543617626112813e+00
253 4.593639999999999901e+01 6.476955238999263287e+00
254 4.548799999999999955e+01 6.543779782358204677e+00
255 4.553359999999999985e+01 6.077381617769283650e+00
256 4.582079999999999842e+01 6.195564189966882296e+00
257 4.636339999999999861e+01 6.347499467349327240e+00
258 4.544740000000000180e+01 5.735467462029576247e+00
259 4.824439999999999884e+01 5.847592766942650400e+00
260 4.941479999999999961e+01 5.613902695273583987e+00
261 4.908479999999999421e+01 7.809939126011162358e+00
262 4.781340000000000146e+01 7.414017294827413451e+00
263 4.823780000000000712e+01 7.153209754508810470e+00
264 4.425240000000000151e+01 5.245283341059850279e+00
265 4.461460000000000292e+01 5.227369744718657785e+00
266 4.611619999999999919e+01 5.767570562377195564e+00
267 4.499179999999999779e+01 7.077378483026041778e+00
268 4.874060000000000770e+01 6.342154930936329649e+00
269 4.597019999999999840e+01 6.462380337925027973e+00
270 4.530299999999999727e+01 6.161300869134699099e+00
271 4.443040000000000589e+01 5.995551601646006645e+00
272 4.619800000000000040e+01 5.942591697231098813e+00
273 4.750039999999999907e+01 4.933646323765010777e+00
274 4.561480000000000246e+01 4.790115684615560809e+00
275 4.451720000000000255e+01 5.167420047954297324e+00
276 4.416479999999999961e+01 4.401419511021416042e+00
277 4.721139999999999759e+01 4.466701419168288112e+00
278 4.378900000000000148e+01 5.227119275470955451e+00
279 4.518159999999999599e+01 4.637591242013464843e+00
280 4.460899999999999466e+01 5.389854825503188174e+00
281 4.337140000000000128e+01 4.263750654998482936e+00
282 4.216420000000000812e+01 4.148274324583657524e+00
283 4.055259999999999820e+01 4.684485957711901349e+00
284 4.103340000000000032e+01 5.031793037079326680e+00
285 4.046040000000000703e+01 4.034453505494888681e+00
286 4.310660000000000025e+01 5.540981635775379388e+00
287 4.485019999999999385e+01 6.567916969024501839e+00
288 4.693399999999999750e+01 6.570629498000933211e+00
289 4.654839999999999378e+01 5.547584862622652047e+00
290 4.638179999999999836e+01 4.446975775962806132e+00
291 4.746880000000000166e+01 6.032317076546955370e+00
292 4.558020000000000493e+01 6.632248875909287023e+00
293 4.671200000000000330e+01 5.138323929064807949e+00
294 4.611919999999999931e+01 4.131879140536421247e+00
295 4.645880000000001075e+01 5.238539929407811435e+00
296 4.517540000000000333e+01 5.921177785542331762e+00
297 4.532419999999999760e+01 7.204144570453871133e+00
298 4.458359999999999701e+01 5.297788569582595031e+00
299 4.312879999999999825e+01 4.129044610076283206e+00
300 4.501219999999999288e+01 5.123725155782655527e+00
301 4.541400000000000148e+01 5.286724634402664158e+00
302 4.580339999999999634e+01 5.995121207114998185e+00
303 4.482680000000000575e+01 6.167326009868458137e+00
304 4.194760000000000133e+01 5.612084351468711318e+00
305 4.431560000000000343e+01 5.298224824221788865e+00
306 4.371560000000000201e+01 5.863259036406287983e+00
307 4.654399999999999693e+01 5.186928162217016691e+00
308 4.677020000000000266e+01 5.740969056875328214e+00
309 4.422719999999999629e+01 4.953185499453859997e+00
310 4.691199999999999193e+01 4.369232106446165886e+00
311 4.884080000000000155e+01 5.120338890347005290e+00
312 4.578460000000000463e+01 4.552985724554822866e+00
313 4.667899999999999494e+01 4.504483801724677328e+00
314 4.852560000000000429e+01 5.200894566129946384e+00
315 4.876939999999999742e+01 4.911199597654324123e+00
316 4.823460000000000036e+01 5.775893036405712166e+00
317 4.768419999999999703e+01 4.476083094849781396e+00
318 4.682959999999999923e+01 5.588179700761241264e+00
319 4.784059999999999491e+01 5.716669349192761374e+00
320 4.699779999999999802e+01 5.788029892113550012e+00
321 4.539239999999999498e+01 3.817470341469597184e+00
322 4.391939999999999600e+01 4.318104710170886484e+00
323 4.627660000000000196e+01 3.875347185478998924e+00
324 4.595180000000000575e+01 4.670209197883966823e+00
325 4.932720000000000482e+01 4.488616886302504660e+00
326 4.664459999999999695e+01 5.375454411303289604e+00
327 4.728740000000000521e+01 5.524140799074549690e+00
328 4.735040000000000049e+01 5.642796346493465620e+00
329 4.714280000000000115e+01 4.541958215571781921e+00
330 4.631220000000000425e+01 4.329535267439220014e+00
331 4.861180000000000234e+01 4.242768543298113926e+00
332 4.746959999999999980e+01 4.466300855070110210e+00
333 4.683520000000000039e+01 5.299568143915125873e+00
334 4.768699999999999761e+01 5.565219528464262488e+00
335 4.689000000000000057e+01 4.191666618422795310e+00
336 4.683060000000000400e+01 4.805425447137849027e+00
337 4.559040000000000248e+01 4.776982357932672230e+00
338 4.362480000000000047e+01 5.816940071205823237e+00
339 4.115299999999999869e+01 7.028614822281841867e+00
340 4.162960000000000349e+01 5.505063498997991189e+00
341 4.443140000000000356e+01 4.573472445308924605e+00
342 4.232639999999999958e+01 5.657707999534793863e+00
343 4.481960000000000122e+01 6.875223258047697961e+00
344 4.499519999999999698e+01 6.619565154298279630e+00
345 4.740820000000000078e+01 5.203095889179826017e+00
346 4.780440000000000111e+01 6.286280678429814195e+00
347 4.763759999999999906e+01 5.788540082611503657e+00
348 4.661659999999999826e+01 5.419604115431311264e+00
349 4.541280000000000427e+01 5.447001967321106086e+00
350 4.537819999999999254e+01 4.801168769372724299e+00
351 4.901340000000000430e+01 4.329608228004007131e+00
352 4.621340000000000003e+01 3.869059654231243872e+00
353 4.456259999999999621e+01 5.161567317007500044e+00
354 4.574439999999999884e+01 4.706515828933331314e+00
355 4.409300000000000352e+01 3.986566071194606931e+00
356 4.381940000000000168e+01 5.028257372887748211e+00
357 4.467159999999999798e+01 5.012860976328786577e+00
358 4.336860000000000070e+01 4.992831690333652261e+00
359 4.473999999999999488e+01 4.235475699375454539e+00
360 4.439880000000000138e+01 4.090006145716653663e+00
361 4.466460000000000008e+01 4.907474361420545605e+00
362 4.460000000000000142e+01 4.948172018028475172e+00
363 4.529679999999999751e+01 5.332440442424088545e+00
364 4.632119999999999749e+01 4.478379487269920745e+00
365 4.674800000000000466e+01 4.760726944490726531e+00
366 4.477279999999999660e+01 5.580942819273460032e+00
367 4.232300000000000040e+01 5.800571068438002520e+00
368 4.162460000000000093e+01 5.019029432868469698e+00
369 4.330999999999999517e+01 5.973066823667720016e+00
370 4.310160000000000480e+01 5.028375145909461885e+00
371 4.363320000000000221e+01 5.473572963978829975e+00
372 4.306980000000000075e+01 5.931885780424299703e+00
373 4.306799999999999784e+01 5.952717933851728205e+00
374 4.591639999999999588e+01 5.462851743183224862e+00
375 4.380000000000000426e+01 6.291951455629643419e+00
376 4.342780000000000484e+01 5.397481556429812422e+00
377 4.284900000000000375e+01 6.211178136231483293e+00
378 4.264659999999999229e+01 5.989611944692242673e+00
379 4.496579999999999444e+01 5.455905266039724033e+00
380 4.251859999999999928e+01 6.344679620595511160e+00
381 4.186860000000000070e+01 6.450512876353321268e+00
382 4.138899999999999579e+01 6.809518068116127587e+00
383 4.358840000000000003e+01 6.959130512355691245e+00
384 4.043980000000000530e+01 6.464700168762663068e+00
385 3.837960000000000349e+01 7.092423059011637498e+00
386 4.063300000000000267e+01 6.679033612731710257e+00
387 4.003379999999999939e+01 6.125482710121708863e+00
388 4.453540000000000276e+01 6.279211693198437416e+00
389 4.308740000000000236e+01 6.592027709893215182e+00
390 4.438160000000000593e+01 7.237393865750296307e+00
391 4.424960000000000093e+01 6.538646499697013503e+00
392 4.337500000000000000e+01 6.584478190411141796e+00
393 4.313360000000000127e+01 6.254780390069662133e+00
394 4.456879999999999598e+01 7.131093444346384480e+00
395 4.343900000000000006e+01 7.094503404749341158e+00
396 4.184199999999999875e+01 6.594564962148753651e+00
397 4.189180000000000348e+01 6.602252981520776665e+00
398 4.308800000000000097e+01 6.706037798879454392e+00
399 4.333400000000000318e+01 7.870267634585243144e+00
400 4.219700000000000273e+01 7.039249124729141549e+00
401 4.339680000000000604e+01 7.585625919592924760e+00
402 4.266840000000000543e+01 6.711182826298207615e+00
403 4.343639999999999901e+01 6.254218228363956911e+00
404 4.142380000000000706e+01 6.215366199348192566e+00
405 4.239079999999999870e+01 6.896035182044824019e+00
406 3.938059999999999405e+01 7.486024977783602097e+00
407 4.158440000000000225e+01 7.972949991565230654e+00
408 4.251000000000000512e+01 8.466694736436409130e+00
409 4.325080000000000524e+01 7.744184447183574349e+00
410 4.423979999999999535e+01 7.571282709818725642e+00
411 4.311760000000000304e+01 7.450263885796260865e+00
412 4.173719999999999430e+01 6.933009288324947228e+00
413 4.118160000000000309e+01 7.812548765159805342e+00
414 4.181140000000000612e+01 8.213568041235184580e+00
415 4.264520000000000266e+01 8.601925111973482529e+00
416 4.087759999999999394e+01 7.766627544050248133e+00
417 4.329840000000000089e+01 7.754056789062097721e+00
418 4.356019999999999470e+01 8.504534298361081213e+00
419 4.330020000000000380e+01 8.047985822055105487e+00
420 4.173979999999999535e+01 8.843596871861583608e+00
421 4.244939999999999714e+01 9.199912428278867793e+00
422 4.385279999999999490e+01 8.488453844605624354e+00
423 4.131340000000000146e+01 9.841934426117662227e+00
424 4.264560000000000173e+01 8.511171320564521636e+00
425 4.118979999999999819e+01 7.896100244551103486e+00
426 4.229820000000000135e+01 7.690514226760130967e+00
427 4.346339999999999293e+01 6.746421300808303378e+00
428 4.161820000000000164e+01 7.071910963240417125e+00
429 4.046219999999999573e+01 8.409035632698911300e+00
430 4.169400000000000261e+01 8.288096567970235640e+00
431 4.031980000000000075e+01 8.752830168122764931e+00
432 4.364579999999999416e+01 8.178360492910542234e+00
433 4.279400000000000404e+01 7.687975915675073324e+00
434 4.060460000000000491e+01 8.694186368372834650e+00
435 4.398860000000000525e+01 9.338163740693348203e+00
436 4.735399999999999920e+01 8.108327630282339271e+00
437 4.493500000000000227e+01 7.611059232459038704e+00
438 4.684060000000000201e+01 8.365622561889820119e+00
439 4.664580000000000837e+01 8.161726740831255711e+00
440 4.867980000000000018e+01 8.759759044174675324e+00
441 4.368359999999999843e+01 9.250522642964558173e+00
442 4.483539999999999992e+01 8.930388383939410701e+00
443 4.337659999999999627e+01 9.537217101859431168e+00
444 4.490699999999999648e+01 8.135708996762359035e+00
445 4.380740000000000833e+01 8.444269449040573861e+00
446 4.438140000000000640e+01 8.108471533402580533e+00
447 4.467459999999999809e+01 7.841109210309469724e+00
448 4.434060000000000201e+01 8.037733544227501525e+00
449 4.467020000000000124e+01 8.647730423180407300e+00
450 4.094320000000000448e+01 9.743289856716774722e+00
451 4.152740000000000009e+01 9.699857246784615583e+00
452 4.461140000000000327e+01 9.877015085945751949e+00
453 4.284440000000000026e+01 9.228485373451050577e+00
454 4.054400000000000404e+01 9.813023171276013201e+00
455 4.171600000000000108e+01 1.020073500489057849e+01
456 4.185260000000000247e+01 9.961159083560506389e+00
457 4.228840000000000288e+01 9.397848224354339308e+00
458 4.444299999999999784e+01 9.053327861068545701e+00
459 4.257019999999999982e+01 8.069367208895625865e+00
460 4.141460000000000008e+01 8.212487177950416495e+00
461 4.484840000000000515e+01 7.845071362836669948e+00
462 4.468560000000000088e+01 8.306657347453306528e+00
463 4.470999999999999375e+01 7.936988169324684428e+00
464 4.838420000000000698e+01 7.060994838689516939e+00
465 4.431519999999999015e+01 7.535324568457552274e+00
466 4.517480000000000473e+01 7.948633404051289375e+00
467 4.438640000000000185e+01 7.117631598221418443e+00
468 4.708360000000000412e+01 6.999714563323278682e+00
469 4.362659999999999627e+01 7.212466111393521118e+00
470 4.634059999999999491e+01 7.837123536604485352e+00
471 4.579999999999999716e+01 7.738976599008423385e+00
472 4.585779999999999745e+01 8.149935447106313902e+00
473 4.677820000000000533e+01 8.023066323544883360e+00
474 4.574099999999999966e+01 9.279215997054922838e+00
475 4.445159999999999911e+01 1.021690266019991000e+01
476 4.309339999999999549e+01 8.447494343768452651e+00
477 4.445360000000000156e+01 8.930230741027916253e+00
478 3.982559999999999434e+01 9.603559400972120130e+00
479 3.822279999999999234e+01 1.004677841061501553e+01
480 3.974759999999999849e+01 9.472700795865980794e+00
481 4.298519999999999897e+01 9.660483223524588325e+00
482 4.247539999999999338e+01 9.396108273535377364e+00
483 4.234299999999999642e+01 1.035141035801402332e+01
484 4.199260000000000304e+01 9.246289766603682736e+00
485 4.578560000000000230e+01 8.969403559211727384e+00
486 4.540319999999999823e+01 9.251536042841749463e+00
487 4.575739999999999696e+01 8.353997987071817732e+00
488 4.832719999999999771e+01 8.590558358570181241e+00
489 4.575060000000000571e+01 7.948810173101380272e+00
490 4.606820000000000448e+01 8.927128176070958432e+00
491 4.386899999999999977e+01 9.259657445067825066e+00
492 4.439880000000000848e+01 9.588284127621584219e+00
493 4.285479999999999734e+01 8.733391068307886584e+00
494 4.471560000000000201e+01 8.511035864570187570e+00
495 4.390279999999999916e+01 9.134974817261401370e+00
496 4.203600000000000136e+01 8.670745559639032152e+00
497 4.343199999999999505e+01 9.204838553717276994e+00
498 4.473019999999999641e+01 8.711402061206911185e+00
499 4.505839999999999179e+01 1.029184333576837851e+01
500 4.601040000000000418e+01 9.278864368445093547e+00
501 4.487419999999999476e+01 9.808019646799245095e+00
502 4.630780000000000030e+01 9.089253247214536202e+00
503 4.639399999999999835e+01 9.681129210995997880e+00
504 4.562019999999999698e+01 9.993147337650935214e+00
505 4.265339999999999776e+01 1.078677711125987848e+01
506 4.344480000000000075e+01 9.557205781607926554e+00
507 4.197859999999999303e+01 9.150347528263612418e+00
508 4.488680000000000092e+01 8.460654605407313511e+00
509 4.388660000000000139e+01 8.961090534527590634e+00
510 4.435660000000000025e+01 8.925615629635863968e+00
511 4.336019999999999897e+01 7.679130885197881007e+00
512 4.371860000000000213e+01 7.981238227743863156e+00
513 4.459559999999999746e+01 6.451155831942054775e+00
514 4.191580000000000439e+01 7.488936492720445592e+00
515 4.411059999999999803e+01 7.677443233785580468e+00
516 4.387279999999999802e+01 7.251542955261314205e+00
517 4.342440000000000566e+01 8.045070533438472893e+00
518 4.259560000000000457e+01 9.922695172582900014e+00
519 4.354520000000000124e+01 7.367452712573049567e+00
520 4.488860000000000383e+01 8.673613136865165885e+00
521 4.174660000000000082e+01 9.238940244854925155e+00
522 4.273600000000000421e+01 8.468757457856494142e+00
523 4.501340000000000430e+01 7.857272822551091274e+00
524 4.318419999999999703e+01 7.496084692157633178e+00
525 4.201860000000000639e+01 7.813181823559464334e+00
526 4.078040000000000020e+01 8.463949463932305406e+00
527 4.174099999999999966e+01 7.452225852723466382e+00
528 4.238759999999999906e+01 7.586011223825074090e+00
529 4.191859999999999076e+01 7.214169089229888421e+00
530 4.303699999999999903e+01 7.823676118040673089e+00
531 4.374719999999999942e+01 9.077265356482644876e+00
532 4.361299999999999955e+01 8.289692433377728875e+00
533 4.225359999999999872e+01 6.977973411241978674e+00
534 4.251420000000000243e+01 8.557481472489438801e+00
535 4.117200000000000415e+01 8.015277237875180205e+00
536 3.787060000000000315e+01 7.709676774547685518e+00
537 4.005440000000000111e+01 6.696132391761680402e+00
538 4.124939999999999429e+01 6.683454906558433883e+00
539 4.336320000000000618e+01 7.183234727614014936e+00
540 4.204060000000000485e+01 6.882089831439283323e+00
541 4.252040000000000219e+01 7.709370145997661794e+00
542 4.188359999999999417e+01 8.366410497220417852e+00
543 3.958280000000000598e+01 8.008146783869534602e+00
544 4.199559999999999604e+01 8.066523189578020947e+00
545 4.281520000000000437e+01 7.085633800303257956e+00
546 4.246499999999999631e+01 6.302315250763007803e+00
547 4.357119999999999749e+01 8.011299512064194772e+00
548 4.375379999999999825e+01 6.341324450932943613e+00
549 4.695280000000000342e+01 5.624527695015822282e+00
550 4.428359999999999275e+01 5.694809079152697073e+00
551 4.567540000000000333e+01 6.133007044509242611e+00
552 4.467739999999999867e+01 6.792241495117791850e+00
553 4.618059999999999832e+01 6.982215302323467654e+00
554 4.570759999999999934e+01 7.335470071372384382e+00
555 4.695519999999999783e+01 6.066179485640033953e+00
556 4.605740000000000123e+01 5.449491885304536432e+00
557 4.536419999999999675e+01 6.005681013174108962e+00
558 4.583800000000000097e+01 6.946274408630858765e+00
559 4.433460000000000889e+01 6.995053364199589119e+00
560 4.265540000000000020e+01 6.320317907194224816e+00
561 4.257219999999999516e+01 7.858921805947682415e+00
562 4.283140000000000214e+01 6.389284195275712008e+00
563 3.973519999999999897e+01 7.635325069176818857e+00
564 4.009459999999999980e+01 7.745532656183176101e+00
565 4.129680000000000462e+01 7.598837771133160501e+00
566 4.087879999999999825e+01 8.366977009171234769e+00
567 4.104139999999999588e+01 8.367370863538917902e+00
568 4.208700000000000330e+01 7.713066534135434082e+00
569 4.365899999999999892e+01 8.268074508614445151e+00
570 4.432520000000000238e+01 7.532445798809309423e+00
571 4.006119999999999948e+01 8.157645897683963199e+00
572 4.020260000000000389e+01 7.300547604666379087e+00
573 3.904899999999999949e+01 6.850130503866330933e+00
574 3.839759999999999707e+01 6.902436240053217098e+00
575 3.940500000000000824e+01 6.692296484765150488e+00
576 3.946400000000000574e+01 6.049654872800596550e+00
577 3.985620000000000118e+01 6.055635440810484660e+00
578 4.037259999999999849e+01 6.129239650070797296e+00
579 3.876600000000000534e+01 6.305231459669026428e+00
580 3.953479999999999706e+01 5.904879185216239001e+00
581 4.015339999999999776e+01 5.913573799996072466e+00
582 3.958899999999999864e+01 5.142309364478180989e+00
583 3.809980000000000189e+01 5.671203127379586206e+00
584 4.009059999999999491e+01 5.291242565598366809e+00
585 4.221260000000000190e+01 5.485939712392034373e+00
586 4.247299999999999898e+01 5.445932588638974003e+00
587 4.363819999999999766e+01 4.903060068161514629e+00
588 4.194799999999999329e+01 5.504457430119702011e+00
589 4.233219999999999317e+01 5.322645495615877742e+00
590 4.239339999999999975e+01 5.284680498194759046e+00
591 4.373659999999999570e+01 4.841237582271706863e+00
592 4.542280000000000229e+01 5.137765065862782699e+00
593 4.193099999999999739e+01 4.929567486098551221e+00
594 4.130360000000000298e+01 6.254733788739532230e+00
595 4.186599999999999966e+01 5.105287870433948605e+00
596 3.944320000000000448e+01 5.935452713315134687e+00
597 3.965380000000000393e+01 5.672372014598478174e+00
598 3.805919999999999703e+01 5.937804169219460526e+00
599 3.931580000000000297e+01 5.998004917637197231e+00
600 4.165699999999999648e+01 5.205575795241098369e+00
601 4.049099999999999966e+01 4.402651337546501509e+00
602 3.950420000000000442e+01 6.405315607524736166e+00
603 3.959619999999999607e+01 5.799577049406275719e+00
604 3.908540000000000703e+01 5.566493981672844704e+00
605 3.663100000000000023e+01 6.442300179283792616e+00
606 4.127680000000000149e+01 5.948574884121406114e+00
607 3.668919999999999959e+01 6.035334823520564385e+00
608 3.779459999999999553e+01 6.425297512800477229e+00
609 3.848819999999999908e+01 6.754872862756188923e+00
610 3.664440000000000452e+01 6.446607260257134264e+00
611 3.665200000000000102e+01 6.351318470994821830e+00
612 4.122580000000000666e+01 6.097072920016620046e+00
613 4.068900000000000006e+01 6.036294870199764517e+00
614 3.926800000000000068e+01 6.056660148959985612e+00
615 4.023260000000000502e+01 5.205373428295033911e+00
616 4.014239999999999498e+01 5.049604963559030324e+00
617 4.059959999999999525e+01 6.415494241911530615e+00
618 4.302539999999999765e+01 6.299598505301746698e+00
619 4.297660000000000480e+01 6.115784709094982396e+00
620 4.101780000000000825e+01 5.769588688286193978e+00
621 4.170919999999999561e+01 6.896327100130909216e+00
622 4.124699999999999989e+01 6.442561608552920482e+00
623 4.112559999999999860e+01 5.556829042538558916e+00
624 3.854460000000000264e+01 6.810134263581003822e+00
625 4.024779999999999802e+01 6.582292836998367314e+00
626 3.873839999999999861e+01 5.059926865874644797e+00
627 3.844979999999999620e+01 4.575418279458174808e+00
628 3.721099999999999852e+01 4.704004336732695357e+00
629 4.069659999999999656e+01 4.184292022313930381e+00
630 3.914199999999999591e+01 4.748575676979361226e+00
631 3.827259999999999707e+01 4.734765350891213309e+00
632 3.900820000000000221e+01 5.223445119076106202e+00
633 3.851859999999999928e+01 5.022876208707517165e+00
634 3.878799999999999670e+01 5.976520285249603326e+00
635 3.954219999999999402e+01 5.372598770799843493e+00
636 3.965540000000000020e+01 4.359300499850864874e+00
637 3.995620000000000260e+01 4.223298894466267939e+00
638 3.966200000000000614e+01 4.956815744003402635e+00
639 3.842959999999999354e+01 4.864247054581007035e+00
640 4.124259999999999593e+01 5.234863548173915859e+00
641 4.022200000000000131e+01 4.209335358462188204e+00
642 3.943619999999999948e+01 5.371427083373654376e+00
643 4.014159999999999684e+01 5.481481096200186975e+00
644 3.910379999999999967e+01 5.466744503998699933e+00
645 3.901239999999999952e+01 6.397691568683191221e+00
646 4.100779999999999603e+01 6.166737759301914146e+00
647 3.920320000000000249e+01 5.913124232755473386e+00
648 3.943480000000000274e+01 6.390570199285820152e+00
649 3.679779999999999518e+01 7.474466527585764908e+00
650 3.745759999999999934e+01 7.042934908686860673e+00
651 3.636319999999999908e+01 7.281547145490440798e+00
652 3.583840000000000003e+01 6.595892204091876820e+00
653 3.704200000000000159e+01 7.035916662383089992e+00
654 3.815059999999999718e+01 6.784549049715831615e+00
655 3.650719999999999743e+01 6.648585969362207138e+00
656 3.805720000000000169e+01 6.480872233889508394e+00
657 3.859239999999999782e+01 6.126351081026942147e+00
658 3.902620000000000289e+01 6.456566390272774569e+00
659 3.622939999999999827e+01 7.458742229625581643e+00
660 3.826820000000000022e+01 6.870083209976425742e+00
661 3.802799999999999869e+01 6.119381151717875333e+00
662 3.830559999999999832e+01 6.795494487379118098e+00
663 3.714939999999999998e+01 7.840004237753957383e+00
664 3.981800000000000495e+01 7.321202103480001000e+00
665 4.017200000000000415e+01 7.132020067274067898e+00
666 3.633700000000000330e+01 6.207768816571699766e+00
667 3.852800000000000580e+01 7.447138500122044036e+00
668 3.710360000000000014e+01 7.351477471093820881e+00
669 3.586059999999999803e+01 7.346819821392110761e+00
670 3.625619999999999976e+01 6.964780688004467812e+00
671 3.593500000000000227e+01 7.329371045321691369e+00
672 3.503960000000000008e+01 6.285492850047639024e+00
673 3.434720000000000084e+01 6.182869323542266038e+00
674 3.565720000000000312e+01 5.468434009110834104e+00
675 3.478959999999999297e+01 5.845886954774270450e+00
676 3.557120000000000459e+01 5.823860564264909279e+00
677 3.844360000000000355e+01 6.175641800493289146e+00
678 3.672080000000000410e+01 6.007014775410494778e+00
679 3.635099999999999909e+01 6.581861432755933272e+00
680 3.874620000000000175e+01 7.048922756847319171e+00
681 3.765480000000000160e+01 6.137775136969421119e+00
682 3.801000000000000512e+01 6.098394300141635860e+00
683 3.524859999999999616e+01 6.303596691413560826e+00
684 3.704500000000000171e+01 5.623298384400386318e+00
685 3.344519999999999982e+01 6.025883579359959441e+00
686 3.313799999999999812e+01 6.942208565002927045e+00
687 3.124539999999999651e+01 5.743198931605973279e+00
688 3.284879999999999711e+01 6.692451218499840593e+00
689 3.432659999999999911e+01 7.034874319275362886e+00
690 3.428320000000000078e+01 6.639200924207671051e+00
691 3.604160000000000252e+01 5.549679130184014930e+00
692 3.751539999999999964e+01 7.642343177848008651e+00
693 3.706079999999999330e+01 7.566147433932275845e+00
694 3.807799999999999585e+01 6.930265582212559394e+00
695 3.555440000000000111e+01 7.189509149309150970e+00
696 3.486839999999999407e+01 6.948674179151011820e+00
697 3.534159999999999258e+01 7.606790827149120027e+00
698 3.726360000000000383e+01 6.736297396047771002e+00
699 3.577100000000000080e+01 6.273871238716968612e+00
700 3.704039999999999822e+01 6.294356727100871574e+00
701 3.877139999999999986e+01 5.524469267540548678e+00
702 3.787019999999999698e+01 5.578280383057130365e+00
703 3.620860000000000412e+01 5.844373072280721892e+00
704 3.764759999999999707e+01 5.114452992060830816e+00
705 3.657399999999999807e+01 6.693331415670376039e+00
706 3.730839999999999890e+01 6.164909021875343065e+00
707 3.420559999999999690e+01 6.900734851303881534e+00
708 3.937579999999999103e+01 7.399151677861453891e+00
709 3.836720000000000397e+01 6.112155072640090836e+00
710 3.741819999999999879e+01 6.500633122396616947e+00
711 3.726099999999999568e+01 6.197191525199135853e+00
712 3.792300000000000182e+01 5.591620752518896786e+00
713 3.670640000000000214e+01 5.978284440205232642e+00
714 3.379000000000000625e+01 5.553288640076257110e+00
715 3.411320000000000618e+01 5.282467146324717255e+00
716 3.390599999999999881e+01 6.032897625519597185e+00
717 3.568820000000000192e+01 6.727451924168614816e+00
718 3.393400000000000460e+01 7.318429662161138438e+00
719 3.579380000000000450e+01 7.313596775321975940e+00
720 3.726960000000000406e+01 5.639427705716244965e+00
721 3.638060000000000116e+01 6.253388205445108206e+00
722 3.593919999999999959e+01 5.602218313489754742e+00
723 3.562699999999999534e+01 6.343701064835889802e+00
724 3.384400000000000119e+01 6.458480260866329203e+00
725 3.536980000000000501e+01 5.831455045869769371e+00
726 3.714939999999999998e+01 6.875445973026041102e+00
727 3.556400000000000006e+01 5.682449457760270661e+00
728 3.463799999999999812e+01 5.815879345378478504e+00
729 3.620180000000000575e+01 6.190343030236692634e+00
730 3.522359999999999758e+01 6.597475817917031193e+00
731 3.683259999999999934e+01 6.372611562617009007e+00
732 3.435360000000000014e+01 7.543219745440272739e+00
733 3.408380000000000365e+01 6.387322759341349965e+00
734 3.473619999999999663e+01 6.081854634237815915e+00
735 3.532959999999999923e+01 6.758810881212760080e+00
736 3.638860000000000383e+01 6.503114260721551076e+00
737 3.742519999999999669e+01 6.642986631929948871e+00
738 3.723499999999999943e+01 7.374756630560767690e+00
739 3.268260000000000076e+01 7.666459655408093710e+00
740 3.377120000000000033e+01 7.106727873782699767e+00
741 3.238940000000000197e+01 7.745561431426388310e+00
742 3.279019999999999868e+01 6.666332493357947975e+00
743 3.355700000000000216e+01 6.797171629435290185e+00
744 3.137300000000000111e+01 7.629435533510982026e+00
745 3.474860000000000326e+01 7.280292645766377468e+00
746 3.391979999999999507e+01 6.648157497532681148e+00
747 3.453999999999999915e+01 5.736718358085918013e+00
748 3.509640000000000271e+01 6.010303836579311998e+00
749 3.263179999999999836e+01 5.624981865926323543e+00
750 3.606380000000000052e+01 4.808233500153668238e+00
751 3.674940000000000140e+01 5.309814720684705058e+00
752 3.593359999999999843e+01 4.780479813575202463e+00
753 3.560719999999999885e+01 5.555680267258006566e+00
754 3.778400000000000603e+01 5.572937480359885676e+00
755 3.542540000000000333e+01 4.624981769477582993e+00
756 3.567860000000000298e+01 6.126148738644859648e+00
757 3.747780000000000200e+01 6.256020200734648817e+00
758 3.407560000000000144e+01 6.296581298450771413e+00
759 3.290859999999999985e+01 5.540916210158750133e+00
760 3.513679999999999382e+01 4.048710109652208899e+00
761 3.529279999999999973e+01 4.572061507897721810e+00
762 3.723819999999999908e+01 4.780806454145576367e+00
763 3.703940000000000055e+01 5.217010803899105653e+00
764 3.816060000000000230e+01 4.708705067000904521e+00
765 3.554419999999999646e+01 5.531010919533606796e+00
766 3.809099999999999397e+01 4.020938825697301766e+00
767 3.806859999999999644e+01 4.583941645352828331e+00
768 3.882659999999999911e+01 4.798840148202479838e+00
769 3.697899999999999920e+01 4.524295596001657316e+00
770 3.683820000000000050e+01 5.991302719108758446e+00
771 4.090619999999999834e+01 5.542913915261538982e+00
772 4.103119999999999834e+01 4.826963777779982756e+00
773 4.122240000000000038e+01 4.806575675884027454e+00
774 3.861520000000000152e+01 4.720232353602944464e+00
775 3.764719999999999800e+01 6.280550596245523920e+00
776 3.968359999999999843e+01 5.591460121292111118e+00
777 4.062160000000000082e+01 6.204441819213070808e+00
778 4.142540000000000333e+01 5.476792817699059235e+00
779 3.953459999999999752e+01 5.501455884400055396e+00
780 3.947619999999999862e+01 5.594443431834840830e+00
781 3.963159999999999883e+01 4.937553633936546227e+00
782 3.952859999999999729e+01 5.254880075510762971e+00
783 4.131119999999999948e+01 5.612636410101761619e+00
784 3.985119999999999862e+01 6.064505397144930754e+00
785 3.895980000000000132e+01 6.120946550330266689e+00
786 3.962199999999999989e+01 5.902746269322441286e+00
787 4.094819999999999993e+01 6.264445076142019175e+00
788 3.935320000000000107e+01 5.404605224435916178e+00
789 3.957139999999999702e+01 6.221833939281888881e+00
790 4.207279999999999376e+01 6.401548308964011724e+00
791 4.290100000000000335e+01 6.887222929454222431e+00
792 4.303439999999999799e+01 6.852306079561828689e+00
793 4.187620000000000431e+01 6.614233908171073040e+00
794 4.321519999999999584e+01 7.580340379692720454e+00
795 3.967059999999999320e+01 6.864800399720300206e+00
796 4.328520000000000323e+01 7.132571572161053197e+00
797 4.463920000000000243e+01 6.864447942260179403e+00
798 4.313160000000000593e+01 6.157441608980144920e+00
799 4.351719999999999544e+01 6.484165274883113561e+00
800 4.124459999999999837e+01 5.847078871368163178e+00
801 4.340000000000000568e+01 5.557219239871682426e+00
802 4.186480000000000246e+01 5.957599525983598987e+00
803 4.198460000000000036e+01 5.466464499838995295e+00
804 3.853860000000000241e+01 5.638105090187659485e+00
805 4.159340000000000970e+01 4.850686273920422842e+00
806 3.806240000000000379e+01 4.827611256926140904e+00
807 4.019859999999999900e+01 5.747610213645319099e+00
808 4.014039999999999964e+01 4.467928787257021028e+00
809 3.943820000000000192e+01 4.513225041142973737e+00
810 4.062619999999999720e+01 4.292728208493987729e+00
811 3.874859999999999616e+01 4.839909309894142808e+00
812 3.937419999999999476e+01 4.893301465472977618e+00
813 4.196420000000000528e+01 3.590815254506976473e+00
814 4.301160000000000139e+01 2.460172036260878770e+00
815 4.155919999999999703e+01 2.695421427532251002e+00
816 4.068840000000000146e+01 3.018141025200777428e+00
817 3.979639999999999844e+01 2.867092319406544298e+00
818 4.189139999999999731e+01 3.750831828808111279e+00
819 4.065099999999999625e+01 2.533326682447410327e+00
820 4.110160000000000480e+01 2.473400470607216128e+00
821 3.791740000000000066e+01 4.720832423206737793e+00
822 3.723119999999999408e+01 3.862461882271460478e+00
823 3.828859999999999530e+01 2.676170123142398438e+00
824 3.658440000000000225e+01 2.988886543179582578e+00
825 3.712659999999999627e+01 3.520959739616458251e+00
826 3.757940000000000680e+01 3.329259228116669966e+00
827 3.933680000000000376e+01 2.858656361299832582e+00
828 3.894180000000000774e+01 3.938370519897791411e+00
829 3.767820000000000391e+01 3.702411402316063249e+00
830 3.485200000000000387e+01 3.406997916054543385e+00
831 3.610459999999999781e+01 3.755970336411085686e+00
832 3.635439999999999827e+01 4.616316918063577468e+00
833 3.625699999999999790e+01 4.086710902425077840e+00
834 3.673440000000000083e+01 3.482354704506707588e+00
835 3.620839999999999748e+01 3.575894859751890920e+00
836 3.351180000000000092e+01 4.309895510566352783e+00
837 3.599859999999999616e+01 4.325808175127510147e+00
838 3.597659999999999769e+01 4.068992687140148057e+00
839 3.511860000000000070e+01 4.213086171442498085e+00
840 3.507519999999999527e+01 5.019134821062290364e+00
841 3.422220000000000084e+01 5.316806254886479621e+00
842 3.474620000000000175e+01 4.780629325936073926e+00
843 3.511639999999999873e+01 5.044072708437101760e+00
844 3.616120000000000090e+01 5.447425016647772900e+00
845 3.581019999999999470e+01 6.501290932730205974e+00
846 3.683759999999999479e+01 5.239239750956239838e+00
847 4.056300000000000239e+01 4.500302336510292989e+00
848 3.738719999999999288e+01 5.518768322008090976e+00
849 3.761679999999999779e+01 5.881389716045009486e+00
850 3.962720000000000198e+01 5.612496794832046554e+00
851 3.776239999999999952e+01 5.711552101486951472e+00
852 3.711580000000000013e+01 5.596054091232500305e+00
853 3.613920000000000243e+01 6.178293009561782512e+00
854 3.538359999999999417e+01 5.526250798507066797e+00
855 3.792099999999999937e+01 4.431160326596183197e+00
856 3.772799999999999443e+01 4.365562240994853127e+00
857 3.603160000000000451e+01 4.870910170389102234e+00
858 3.788859999999999673e+01 5.135476613518943800e+00
859 3.886039999999999850e+01 5.676958725233079761e+00
860 3.995739999999999270e+01 5.277762803309750339e+00
861 3.768859999999999388e+01 5.309350081507151486e+00
862 4.027139999999999276e+01 5.747498193823117774e+00
863 3.890259999999999962e+01 4.817092646815089196e+00
864 3.763219999999999743e+01 5.132395591923911482e+00
865 3.928040000000000020e+01 4.779055953637706189e+00
866 3.963960000000000150e+01 5.772337956842097384e+00
867 3.801200000000000045e+01 5.490436274104271597e+00
868 3.946720000000000539e+01 6.053071639424069339e+00
869 3.772860000000000014e+01 6.818370764926178218e+00
870 3.864600000000000080e+01 6.644544240201881280e+00
871 3.403580000000000183e+01 5.854632452340624127e+00
872 3.281539999999999679e+01 6.392683484109001668e+00
873 3.289740000000000464e+01 6.406668829274695831e+00
874 3.673479999999999279e+01 5.679126463814659687e+00
875 3.398319999999999652e+01 5.229576804293057712e+00
876 3.575719999999999743e+01 5.836348614673390500e+00
877 3.778699999999999903e+01 6.408580279593912188e+00
878 3.584779999999999944e+01 6.962545760855005206e+00
879 3.639720000000000510e+01 6.324473994886847805e+00
880 3.535040000000000049e+01 6.249248931511689698e+00
881 3.618179999999999552e+01 7.664832253350363445e+00
882 3.540299999999999869e+01 6.625316215849624157e+00
883 3.344780000000000086e+01 6.290266725028438088e+00
884 3.393679999999999808e+01 6.260298455505136417e+00
885 3.473540000000000560e+01 6.246036916957824481e+00
886 3.593479999999999563e+01 5.734161458487195162e+00
887 3.312319999999999709e+01 5.811197517895944742e+00
888 3.500800000000000267e+01 6.902153055387861613e+00
889 3.537999999999999545e+01 6.966376383744994349e+00
890 3.634080000000000155e+01 6.152468495815318406e+00
891 3.726420000000000243e+01 5.275898341704472472e+00
892 3.389620000000000033e+01 5.118511005360836030e+00
893 3.719799999999999329e+01 4.431391844556290316e+00
894 3.868740000000000379e+01 5.241592335159229954e+00
895 3.891979999999999507e+01 5.567747748596374002e+00
896 3.721400000000000574e+01 4.974483145011146412e+00
897 3.783740000000000236e+01 5.452094368955841652e+00
898 3.608080000000000354e+01 6.301737039261476880e+00
899 3.649540000000000362e+01 5.397785943143724730e+00
900 3.577800000000000580e+01 7.023615439358849244e+00
901 3.914000000000000057e+01 5.447026601734196838e+00
902 3.489779999999999660e+01 5.114253262403025246e+00
903 3.697520000000000095e+01 6.856466777575750626e+00
904 3.460920000000000130e+01 6.106744058170440859e+00
905 3.339700000000000557e+01 5.882636014577138361e+00
906 3.380360000000000298e+01 7.044541759972752892e+00
907 3.685840000000000316e+01 6.689848635656863607e+00
908 3.581300000000000239e+01 6.361710084560597167e+00
909 3.665619999999999834e+01 4.918227562038990364e+00
910 3.428140000000000498e+01 5.579624063321829475e+00
911 3.714100000000000534e+01 5.815684537524364650e+00
912 3.729240000000000066e+01 6.226581614979442847e+00
913 3.781279999999999575e+01 5.828563915065184453e+00
914 3.798120000000000118e+01 7.120735071044280495e+00
915 3.944740000000000180e+01 6.302255263633805171e+00
916 3.900580000000000069e+01 5.346552275251781339e+00
917 3.725319999999999965e+01 5.360476272869791003e+00
918 3.520980000000000132e+01 5.638297142932429118e+00
919 3.643039999999999878e+01 5.926748427932468921e+00
920 3.620120000000000005e+01 5.830780533685005373e+00
921 3.531640000000000157e+01 6.476975248370183458e+00
922 3.578440000000000509e+01 6.725070418069983624e+00
923 3.689180000000000348e+01 8.090243553317787217e+00
924 3.494799999999999329e+01 6.861090443945480288e+00
925 3.524399999999999977e+01 6.085843244777176864e+00
926 3.815639999999999787e+01 5.547237507805123258e+00
927 3.618039999999999878e+01 5.957460436125446179e+00
928 3.439160000000000394e+01 4.764022591046352062e+00
929 3.607359999999999900e+01 6.582359325348321022e+00
930 3.501399999999999579e+01 5.731069764014393719e+00
931 3.427400000000000091e+01 5.660027936326816445e+00
932 3.506799999999999784e+01 6.948830054045068927e+00
933 3.826619999999999777e+01 5.393479073103001120e+00
934 3.675359999999999161e+01 5.296060857656375909e+00
935 3.632920000000000016e+01 5.934021944010654970e+00
936 3.804879999999999995e+01 5.540249708451777444e+00
937 3.765840000000000742e+01 5.834327653466164776e+00
938 3.667719999999999914e+01 5.862788090320168344e+00
939 3.701800000000000068e+01 5.580624990088474568e+00
940 3.583780000000000143e+01 7.355441052173553373e+00
941 3.848720000000000141e+01 5.460191486752089318e+00
942 3.698980000000000246e+01 4.469155574826188193e+00
943 3.706040000000000134e+01 5.053119041542560197e+00
944 3.784780000000000655e+01 5.440253570560842356e+00
945 3.428440000000000509e+01 3.930221394272846780e+00
946 3.507600000000000051e+01 5.228604226751150108e+00
947 3.589299999999999358e+01 4.893731296260553698e+00
948 3.542459999999999809e+01 4.523618910562648310e+00
949 3.686999999999999744e+01 3.454115516308045919e+00
950 3.580180000000000007e+01 4.095292745579978799e+00
951 3.718339999999999890e+01 3.854575863567871075e+00
952 3.536240000000000094e+01 3.538228535298419075e+00
953 3.680840000000000600e+01 2.703773298189032559e+00
954 3.474460000000000548e+01 3.637239355335306623e+00
955 3.209799999999999898e+01 3.565539790831116385e+00
956 3.284040000000000248e+01 3.620540894396857556e+00
957 3.489260000000000161e+01 3.297032988612640825e+00
958 3.836560000000000059e+01 3.072788682613888156e+00
959 3.449919999999999476e+01 3.421922563705964038e+00
960 3.527020000000000266e+01 2.781155751122184050e+00
961 3.474099999999999966e+01 3.622736865961976083e+00
962 3.405560000000000542e+01 3.170215596453969553e+00
963 3.610819999999999652e+01 2.318153047579041726e+00
964 3.573479999999999279e+01 2.751284316823690013e+00
965 3.354399999999999693e+01 2.776710759153714125e+00
966 3.515679999999999694e+01 2.692034047332982460e+00
967 3.613299999999999557e+01 2.967721968109545916e+00
968 3.660800000000000409e+01 2.120977981969637494e+00
969 3.939199999999999591e+01 2.116724979774179172e+00
970 3.747740000000000293e+01 2.172142897693428054e+00
971 3.759660000000000224e+01 4.215161867354561664e+00
972 3.674419999999999931e+01 3.194639940901009112e+00
973 3.645299999999999585e+01 3.661618123179969597e+00
974 3.478199999999999648e+01 3.493742772443329869e+00
975 3.802139999999999986e+01 4.273734410091483582e+00
976 3.395520000000000493e+01 3.690995609859215154e+00
977 3.506340000000000146e+01 3.413142476955803861e+00
978 3.545660000000000167e+01 3.474620469634057685e+00
979 3.417419999999999902e+01 3.672361228419666279e+00
980 3.786619999999999919e+01 3.376648615417364052e+00
981 3.442699999999999960e+01 3.152635786131977813e+00
982 3.490619999999999834e+01 3.848583785238409494e+00
983 3.731439999999999912e+01 2.839630801354288359e+00
984 3.550500000000000966e+01 3.128514586828707866e+00
985 3.681140000000000612e+01 3.232179631146758769e+00
986 3.552139999999999986e+01 3.725907348284442033e+00
987 3.750900000000000034e+01 3.920775698761661765e+00
988 3.696259999999999479e+01 4.878419535874296997e+00
989 3.701000000000000512e+01 3.808624507614263965e+00
990 3.462699999999999534e+01 3.556716935602269647e+00
991 3.576719999999999544e+01 3.387318979960404874e+00
992 3.657399999999999807e+01 4.233816944554877004e+00
993 3.826259999999999906e+01 4.879548336475416193e+00
994 3.866320000000000334e+01 5.200924782382457146e+00
995 3.736119999999999663e+01 4.693497445615582464e+00
996 3.472759999999999536e+01 4.482042191680037924e+00
997 3.871280000000000143e+01 4.534137548861965961e+00
998 3.744840000000000657e+01 4.146515362084167933e+00
999 3.788819999999999766e+01 4.220026468163441180e+00
1000 3.599220000000000397e+01 3.468389705900996489e+00
1001 3.701359999999999673e+01 4.194147633071587222e+00
1002 3.400099999999999767e+01 3.636146058672561132e+00
1003 3.604699999999999704e+01 3.609590924190717587e+00
1004 3.982460000000000377e+01 3.853832405281785611e+00
1005 3.832580000000000098e+01 4.166088605874819883e+00
1006 4.001820000000000022e+01 3.887560185000356050e+00
1007 3.936100000000000421e+01 3.336309541993967898e+00
1008 3.830919999999999703e+01 2.328179398585942028e+00
1009 3.918999999999999773e+01 2.449423213738286975e+00
1010 4.029339999999999833e+01 2.787370454030106082e+00
1011 3.833400000000000318e+01 2.841195325914781744e+00
1012 3.731199999999999761e+01 1.883884391357387944e+00
1013 3.785319999999999396e+01 2.386087297648599836e+00
1014 3.954219999999999402e+01 3.001532427277772808e+00
1015 3.695539999999999736e+01 2.596149989503687916e+00
1016 3.885139999999999816e+01 4.046286797546610359e+00
1017 3.858999999999999631e+01 2.544448576804019702e+00
1018 3.843580000000000751e+01 3.714907260215253082e+00
1019 3.809199999999999875e+01 2.390341348008689693e+00
1020 4.217620000000000147e+01 3.390045231556652272e+00
1021 4.029019999999999868e+01 3.459205867247568289e+00
1022 3.738500000000000512e+01 4.235680318437641922e+00
1023 3.797619999999999862e+01 4.435269835308782937e+00
1024 3.883579999999999899e+01 4.633856885144382431e+00
1025 3.854340000000000543e+01 4.057912710741817364e+00
1026 3.827980000000000160e+01 4.112265559518256453e+00
1027 3.795759999999999934e+01 4.160772395601566309e+00
1028 3.761659999999999826e+01 4.542026522159464896e+00
1029 3.738559999999999661e+01 4.342547571184453226e+00
1030 3.679099999999999682e+01 2.907234066944042183e+00
1031 3.926619999999999777e+01 4.255210691845939586e+00
1032 3.955739999999999412e+01 3.839832450511349915e+00
1033 4.100119999999999720e+01 3.660580887236340786e+00
1034 3.992319999999999425e+01 3.199390146887371777e+00
1035 3.966740000000000066e+01 3.621470801759969937e+00
1036 3.985719999999999885e+01 3.622744124555306922e+00
1037 3.969660000000000366e+01 3.235139349085290217e+00
1038 3.764659999999999940e+01 4.329751148507266834e+00
1039 3.726080000000000325e+01 4.145179922753656321e+00
1040 3.874099999999999966e+01 4.257180616323435807e+00
1041 3.912219999999999942e+01 4.782065557057953775e+00
1042 3.763160000000000593e+01 4.486305906645243091e+00
1043 3.830899999999999750e+01 4.439725676210186656e+00
1044 4.115179999999999438e+01 4.629720297382984739e+00
1045 3.749960000000000093e+01 4.386591174021120310e+00
1046 3.883840000000000003e+01 4.305867369996432714e+00
1047 3.718520000000000181e+01 4.186387353315504711e+00
1048 3.792860000000000298e+01 3.578432535063361897e+00
1049 3.805279999999999774e+01 4.479866849807033979e+00
1050 3.787220000000000653e+01 3.843593739197732173e+00
1051 3.767460000000000520e+01 5.065137783713292485e+00
1052 3.569680000000000319e+01 4.340034759307808798e+00
1053 3.808140000000000214e+01 3.941036681889677595e+00
1054 3.670080000000000098e+01 6.282682697065004263e+00
1055 3.666079999999999472e+01 5.025990826891748142e+00
1056 3.605180000000000007e+01 5.488607695217431193e+00
1057 3.635300000000000153e+01 5.613619417096246345e+00
1058 3.591599999999999682e+01 4.762092304859283587e+00
1059 3.672459999999999525e+01 4.185958075279780033e+00
1060 3.737359999999999616e+01 3.798242189223851373e+00
1061 3.598300000000000409e+01 4.982921014826544592e+00
1062 3.662560000000000571e+01 4.844524435690256148e+00
1063 3.763400000000000034e+01 3.912950467358359941e+00
1064 3.855460000000000065e+01 4.373843340587314721e+00
1065 3.874280000000000257e+01 5.106710177012202756e+00
1066 3.787340000000000373e+01 4.534446538222718814e+00
1067 3.669519999999999982e+01 4.078263820794333583e+00
1068 3.705980000000000274e+01 4.321833994035403137e+00
1069 3.670159999999999911e+01 4.151032667662348352e+00
1070 3.673060000000000258e+01 4.350225250260036702e+00
1071 3.718959999999999866e+01 5.414702419154722612e+00
1072 3.818179999999999552e+01 5.178848013989211907e+00
1073 3.866840000000000543e+01 5.192128415977401268e+00
1074 3.798619999999999663e+01 4.907740827712890663e+00
1075 3.851080000000000325e+01 3.129865701911185738e+00
1076 3.646380000000000621e+01 4.392038555386325704e+00
1077 3.741240000000000521e+01 4.211541348247693328e+00
1078 3.600840000000000174e+01 4.705476312553278362e+00
1079 3.536939999999999884e+01 4.025582716576569631e+00
1080 3.584459999999999980e+01 4.827426640354051557e+00
1081 3.661220000000000141e+01 3.980555422550978051e+00
1082 3.292719999999999914e+01 4.178888018600163790e+00
1083 3.716960000000000264e+01 4.693902620208476151e+00
1084 3.345479999999999876e+01 4.386438878178971379e+00
1085 3.362480000000000047e+01 3.840994104655719887e+00
1086 3.717399999999999949e+01 3.213860233426462987e+00
1087 3.654479999999999507e+01 3.792201327988797832e+00
1088 3.656799999999999784e+01 4.344782065880865574e+00
1089 3.397840000000000060e+01 2.996595022354538340e+00
1090 3.479279999999999973e+01 3.795170482600220829e+00
1091 3.553280000000000172e+01 4.833452690572237920e+00
1092 3.387080000000000268e+01 5.405581155805543325e+00
1093 3.408239999999999270e+01 4.319360004445102597e+00
1094 3.561880000000000024e+01 5.307986250170586118e+00
1095 3.321460000000000434e+01 6.161639850559264886e+00
1096 3.561119999999999663e+01 5.938828695290006010e+00
1097 3.631580000000000297e+01 6.330124367814584652e+00
1098 3.524899999999999523e+01 5.775787309103408873e+00
1099 3.756060000000000088e+01 5.746067549898799420e+00
1100 3.848099999999999454e+01 5.192344133433376641e+00
1101 3.572540000000000049e+01 4.793791506521742463e+00
1102 3.708840000000000003e+01 3.313137903559101538e+00
1103 3.503600000000000136e+01 4.471251565277891693e+00
1104 3.431220000000000425e+01 4.319730300840551429e+00
1105 3.651380000000000337e+01 4.729940324359282577e+00
1106 3.264479999999999649e+01 4.425959253314472264e+00
1107 3.529099999999999682e+01 5.170368280886768808e+00
1108 3.575039999999999907e+01 3.523714342565241964e+00
1109 3.729579999999999984e+01 4.060723121809710179e+00
1110 3.432399999999999807e+01 4.176878901763852348e+00
1111 3.600799999999999557e+01 3.059425514700431226e+00
1112 3.686900000000000688e+01 3.748436954251731290e+00
1113 3.575400000000000489e+01 3.442882164698640945e+00
1114 3.477139999999999276e+01 3.235574614809554550e+00
1115 3.540639999999999787e+01 2.936843701663403472e+00
1116 3.538479999999999848e+01 4.036835824256417737e+00
1117 3.554540000000000077e+01 4.375155774141076037e+00
1118 3.527259999999999707e+01 3.940219532970212768e+00
1119 3.745239999999999725e+01 4.999061580736928079e+00
1120 3.825779999999999603e+01 4.542066634473783004e+00
1121 3.644859999999999900e+01 2.475337174608744029e+00
1122 3.661560000000000059e+01 4.199529960364611902e+00
1123 3.765699999999999648e+01 4.416996508941341659e+00
1124 3.496839999999999549e+01 4.643296963150213230e+00
1125 3.562460000000000093e+01 4.121006145105828189e+00
1126 3.742379999999999995e+01 4.351069729618223469e+00
1127 3.515480000000000160e+01 5.257019272553600686e+00
1128 3.764819999999999567e+01 4.508321003655351156e+00
1129 3.652560000000000429e+01 4.918277207315585819e+00
1130 3.992419999999999902e+01 4.406516650598294227e+00
1131 3.664119999999999777e+01 3.968622586238201855e+00
1132 3.498340000000000316e+01 3.780321283700632584e+00
1133 3.371000000000000085e+01 5.590264122561651838e+00
1134 3.496679999999999922e+01 4.612055328375842755e+00
1135 3.475580000000000069e+01 5.672606479564751503e+00
1136 3.426119999999999521e+01 4.175545822045305222e+00
1137 3.334939999999999571e+01 4.190249248911094959e+00
1138 3.319559999999999889e+01 4.272964447312896041e+00
1139 3.436240000000000094e+01 4.802025344372934157e+00
1140 3.358279999999999887e+01 3.769635806281556256e+00
1141 3.420739999999999270e+01 3.815414940475019279e+00
1142 3.388900000000000290e+01 4.189356151009365092e+00
1143 3.260299999999999443e+01 4.160923926245227555e+00
1144 3.548999999999999488e+01 2.854499479768738190e+00
1145 3.407719999999999771e+01 2.825277407972534238e+00
1146 3.500300000000000011e+01 2.250131818360871172e+00
1147 3.417499999999999716e+01 3.739246330478910529e+00
1148 3.472299999999999898e+01 4.040030168204191696e+00
1149 3.528780000000000427e+01 3.758133658080829775e+00
1150 3.510500000000000398e+01 2.154449646661531936e+00
1151 3.568919999999999249e+01 3.729225822070848295e+00
1152 3.572259999999999991e+01 4.144309511607453089e+00
1153 3.472380000000000422e+01 4.339559981380601172e+00
1154 3.699319999999999453e+01 4.450797855665880043e+00
1155 3.447180000000000177e+01 4.632936748111287528e+00
1156 3.528839999999999577e+01 3.695955720513978360e+00
1157 3.438139999999999930e+01 5.204210246329408207e+00
1158 3.736820000000000164e+01 4.713504118169411505e+00
1159 3.629560000000000031e+01 4.484239499402323581e+00
1160 3.570260000000000389e+01 4.934088475899068627e+00
1161 3.445720000000000027e+01 4.541304353597102939e+00
1162 3.716400000000000148e+01 5.072859272639050232e+00
1163 3.715059999999999718e+01 3.669102196450788167e+00
1164 3.559279999999999688e+01 4.359459346295134097e+00
1165 3.728580000000000183e+01 4.464188198541814145e+00
1166 3.718699999999999761e+01 5.457080494183680131e+00
1167 3.400900000000000034e+01 5.885565617678558681e+00
1168 3.701119999999999521e+01 4.954212957877365042e+00
1169 3.596079999999999899e+01 5.173015409990578739e+00
1170 3.623000000000000398e+01 3.905549508071815890e+00
1171 3.789360000000000639e+01 4.584277553551921791e+00
1172 3.620579999999999643e+01 4.325225537703206946e+00
1173 3.896799999999999642e+01 5.346854477166925079e+00
1174 3.652700000000000102e+01 4.932069699426397946e+00
1175 4.107639999999999958e+01 4.927058835451429530e+00
1176 3.967380000000000706e+01 4.997579713421286485e+00
1177 3.654220000000000113e+01 5.806223084932235601e+00
1178 3.581380000000000052e+01 6.494085459246744740e+00
1179 3.836540000000000106e+01 5.766389987505180947e+00
1180 3.882880000000000109e+01 4.291471947013052457e+00
1181 3.869360000000000355e+01 5.055915447077808267e+00
1182 3.965140000000000242e+01 5.080646648606848892e+00
1183 4.011739999999999640e+01 5.215049120382280634e+00
1184 4.028880000000000194e+01 5.349285129061639665e+00
1185 3.858319999999999794e+01 5.171387329527735943e+00
1186 3.717180000000000462e+01 5.463391074415230086e+00
1187 3.785999999999999943e+01 6.029188980285821842e+00
1188 3.657319999999999993e+01 6.401547727854569381e+00
1189 3.495319999999999538e+01 5.901186073324581116e+00
1190 3.508800000000000097e+01 6.428965509317964511e+00
1191 3.718460000000000321e+01 5.970257043712607015e+00
1192 3.608319999999999794e+01 6.905199231883175415e+00
1193 3.462819999999999965e+01 5.788188092313516719e+00
1194 3.775099999999999767e+01 5.791061028861636650e+00
1195 3.515060000000000429e+01 6.269426146626180696e+00
1196 3.514260000000000161e+01 6.198321279830531161e+00
1197 3.422800000000000153e+01 7.433842866243542069e+00
1198 3.599479999999999791e+01 5.590187541755642364e+00
1199 3.856139999999999901e+01 3.211040088195722841e+00
1200 3.632679999999999865e+01 4.417643819051056298e+00
1201 3.741019999999999612e+01 4.690193901322204262e+00
1202 3.715059999999999718e+01 4.031563474385587931e+00
1203 3.796419999999999817e+01 4.996061147744291553e+00
1204 3.910679999999999978e+01 5.692405104347370681e+00
1205 3.869579999999999842e+01 5.607279400208268427e+00
1206 3.921839999999999549e+01 4.743214113657530540e+00
1207 3.949840000000000373e+01 4.754236078277980226e+00
1208 3.918320000000000647e+01 4.794569297861905000e+00
1209 4.027599999999999625e+01 4.542362345740374785e+00
1210 4.091639999999999588e+01 3.916835106051823168e+00
1211 4.016639999999999588e+01 4.729922516067254890e+00
1212 4.176460000000000150e+01 5.413730296939439413e+00
1213 3.891859999999999786e+01 5.474151613537936889e+00
1214 3.789260000000000161e+01 5.117924834149090607e+00
1215 3.855040000000000333e+01 5.363146543588007908e+00
1216 4.019200000000000728e+01 5.270426904910076260e+00
1217 4.057979999999999876e+01 5.764443198783382627e+00
1218 3.918300000000000693e+01 5.535575959193406170e+00
1219 3.936679999999999779e+01 6.086908373879140299e+00
1220 3.551600000000000534e+01 5.844475497424896915e+00
1221 3.748020000000000351e+01 5.785462867567296108e+00
1222 3.646519999999999584e+01 5.227104800173801635e+00
1223 3.632959999999999923e+01 5.639175433341296895e+00
1224 3.589900000000000091e+01 6.296091022213704314e+00
1225 3.580400000000000205e+01 7.150583584575456619e+00
1226 3.693619999999999948e+01 6.961661252316145188e+00
1227 3.656719999999999970e+01 6.357846751220101567e+00
1228 3.758840000000000003e+01 6.432316140240621039e+00
1229 3.474539999999999651e+01 6.621279922190270284e+00
1230 3.568840000000000146e+01 6.441716756269247668e+00
1231 3.643059999999999832e+01 5.709044968118572427e+00
1232 3.611720000000000397e+01 6.997275912238991147e+00
1233 3.606119999999999948e+01 6.502442294399851441e+00
1234 3.647699999999999676e+01 7.077700055809090784e+00
1235 3.683159999999999457e+01 6.831777224705149365e+00
1236 3.485139999999999816e+01 6.540725461904053795e+00
1237 3.524620000000000175e+01 6.823359046100387459e+00
1238 3.436839999999999407e+01 5.427334333537965350e+00
1239 3.453940000000000055e+01 6.261529197248862921e+00
1240 3.455880000000000507e+01 6.254788369881110199e+00
1241 3.576059999999999661e+01 5.472874072002753110e+00
1242 3.472919999999999874e+01 6.023498016269283717e+00
1243 3.657240000000000180e+01 6.475716408861647899e+00
1244 3.456860000000000355e+01 6.152647076502925749e+00
1245 3.570680000000000121e+01 6.422095056288094739e+00
1246 3.683100000000000307e+01 4.877753409101366344e+00
1247 3.864580000000000126e+01 5.716088588536745618e+00
1248 3.744579999999999842e+01 4.955464284201834602e+00
1249 3.722039999999999793e+01 4.401330876905302780e+00
1250 3.853020000000000067e+01 5.090413275167350982e+00
1251 3.746300000000000097e+01 4.817658975062472315e+00
1252 3.969980000000000331e+01 5.089625183842126255e+00
1253 3.931380000000000052e+01 4.640621522167046820e+00
1254 3.851680000000000348e+01 5.047949979149952249e+00
1255 3.816680000000000206e+01 4.681487707129006637e+00
1256 3.918840000000000146e+01 4.070364284434503155e+00
1257 3.552159999999999940e+01 4.841814251703590699e+00
1258 3.866899999999999693e+01 5.860596235879076410e+00
1259 3.649139999999999873e+01 5.579674231350786329e+00
1260 3.881719999999999970e+01 4.021626908603034067e+00
1261 3.815980000000000416e+01 3.824276793329687951e+00
1262 3.862999999999999545e+01 5.075806087706660641e+00
1263 3.822879999999999967e+01 5.662581852123641291e+00
1264 3.766659999999999542e+01 4.050229510533939425e+00
1265 3.537160000000000082e+01 4.114321928094591740e+00
1266 3.574839999999999662e+01 4.239298947703500353e+00
1267 3.698579999999999757e+01 4.559033550216537556e+00
1268 3.646179999999999666e+01 4.570918467004197794e+00
1269 3.585060000000000002e+01 4.986455146494351176e+00
1270 3.459539999999999793e+01 5.440887446731460741e+00
1271 3.599719999999999942e+01 5.676770422696340468e+00
1272 3.736919999999999931e+01 4.315405847889627999e+00
1273 3.523879999999999768e+01 4.657548766465038348e+00
1274 3.505720000000000169e+01 5.097514338577184390e+00
1275 3.649680000000000035e+01 3.987085867146580309e+00
1276 3.454600000000000648e+01 5.711726078866177225e+00
1277 3.694559999999999889e+01 4.153734017483546204e+00
1278 3.718059999999999832e+01 4.112773600382107375e+00
1279 3.571099999999999852e+01 5.166340259797064682e+00
1280 3.642319999999999425e+01 4.502433780967800558e+00
1281 3.646580000000000155e+01 4.046932066640111181e+00
1282 3.624260000000000304e+01 3.935334807611672314e+00
1283 3.323940000000000339e+01 4.171106899613098662e+00
1284 3.468440000000000367e+01 4.284065457949958855e+00
1285 3.358939999999999770e+01 3.151466713769955241e+00
1286 3.339180000000000348e+01 4.931477656037792201e+00
1287 3.357319999999999993e+01 5.220032347792491478e+00
1288 3.037900000000000134e+01 5.804904043995903429e+00
1289 3.286500000000000199e+01 6.906426526069759042e+00
1290 3.294899999999999807e+01 5.527147336556173407e+00
1291 3.315299999999999869e+01 4.958767887288131782e+00
1292 3.437800000000000011e+01 4.621723427467290257e+00
1293 3.346379999999999910e+01 5.276891337899614953e+00
1294 3.301219999999999999e+01 4.191271562664486083e+00
1295 3.243239999999999412e+01 4.507942755625895970e+00
1296 3.314579999999999416e+01 3.429988960915180574e+00
1297 3.384400000000000119e+01 3.692308741153696783e+00
1298 3.347899999999999920e+01 3.817812525517721323e+00
1299 3.381239999999999668e+01 4.614888129521668603e+00
1300 3.457359999999999900e+01 4.185945690999824720e+00
1301 3.202259999999999707e+01 3.855493354682380414e+00
1302 3.362420000000000186e+01 3.665549742126001931e+00
1303 3.326859999999999928e+01 4.732985177242793107e+00
1304 3.187280000000000157e+01 5.096133313797825082e+00
1305 3.044120000000000203e+01 3.956013017167663737e+00
1306 3.154560000000000031e+01 3.377455581943307195e+00
1307 3.169939999999999714e+01 4.342638576718076848e+00
1308 3.563099999999999312e+01 3.670793233076468542e+00
1309 3.075439999999999685e+01 4.433767847779131799e+00
1310 2.934920000000000329e+01 4.738022671115030171e+00
1311 3.183659999999999712e+01 4.538328146795909568e+00
1312 3.186899999999999977e+01 5.591252882851928341e+00
1313 3.214699999999999847e+01 5.275041118323154699e+00
1314 3.245199999999999818e+01 5.241646535202464818e+00
1315 3.220080000000000098e+01 5.048570897986873973e+00
1316 3.175459999999999994e+01 4.520199938940753448e+00
1317 3.330579999999999785e+01 5.518157862185531393e+00
1318 3.315959999999999752e+01 3.676835058579593252e+00
1319 3.067759999999999465e+01 4.536140161855671593e+00
1320 3.299040000000000106e+01 4.307004050149012997e+00
1321 3.222299999999999898e+01 4.752208227761068216e+00
1322 3.332699999999999818e+01 4.452501229646096625e+00
1323 3.300419999999999732e+01 5.022523878688880394e+00
1324 3.321119999999999806e+01 4.937078143193603275e+00
1325 3.406139999999999901e+01 5.378418604757349009e+00
1326 3.415299999999999869e+01 5.694822862916808504e+00
1327 3.528179999999999694e+01 5.779170192337304002e+00
1328 3.578679999999999950e+01 5.757721878659996406e+00
1329 3.664900000000000091e+01 5.664005197737727926e+00
1330 3.455760000000000076e+01 6.189899867364575314e+00
1331 3.391680000000000206e+01 4.601997978269873002e+00
1332 3.704980000000000473e+01 4.562129690396799830e+00
1333 3.664299999999999358e+01 5.947156308690733972e+00
1334 3.645279999999999632e+01 6.025391123570320140e+00
1335 3.536939999999999884e+01 4.999219623901313803e+00
1336 3.424139999999999873e+01 5.933090773618755698e+00
1337 3.411319999999999908e+01 4.549174873754579629e+00
1338 3.450240000000000151e+01 4.482766445845690839e+00
1339 3.477499999999999858e+01 4.594994877037405168e+00
1340 3.603840000000000288e+01 4.078823708865093600e+00
1341 3.431439999999999912e+01 4.346973941490793081e+00
1342 3.589600000000000080e+01 4.707420125716420323e+00
1343 3.605440000000000111e+01 4.958162204688346009e+00
1344 3.558579999999999899e+01 3.852695984891618242e+00
1345 3.662140000000000839e+01 4.747721892444838332e+00
1346 3.738580000000000325e+01 4.593310957468478506e+00
1347 3.686059999999999803e+01 5.451950172919778126e+00
1348 3.999660000000000082e+01 4.873540795766461819e+00
1349 3.791039999999999566e+01 5.339334869438327580e+00
1350 3.601080000000000325e+01 3.577161348331942214e+00
1351 3.740599999999999881e+01 3.857637847180577673e+00
1352 3.957059999999999889e+01 3.727592333933527069e+00
1353 4.064959999999999951e+01 4.952936887140799271e+00
1354 3.956480000000000530e+01 5.534348015078198735e+00
1355 3.922899999999999920e+01 6.158191961931684055e+00
1356 3.869600000000000506e+01 5.753841589755491093e+00
1357 3.687979999999999592e+01 5.365863586786380424e+00
1358 3.646359999999999957e+01 5.720197623159535283e+00
1359 3.647480000000000189e+01 5.515441932610658071e+00
1360 3.578240000000000265e+01 5.746812588557243195e+00
1361 3.622719999999999629e+01 4.743491687775999388e+00
1362 3.609000000000000341e+01 4.739184292681600574e+00
1363 3.857139999999999702e+01 5.038970034441561552e+00
1364 3.782540000000000191e+01 4.603919300769724998e+00
1365 3.859620000000000317e+01 4.928645585959696263e+00
1366 3.729400000000000404e+01 5.032955712103970747e+00
1367 3.679160000000000252e+01 4.804617325864777300e+00
1368 3.704659999999999798e+01 5.103751252559239227e+00
1369 3.471659999999999258e+01 5.391999470326383381e+00
1370 3.397820000000000107e+01 5.544523989667643704e+00
1371 3.570440000000000680e+01 5.087434485868097767e+00
1372 3.674220000000000397e+01 4.072923759659637710e+00
1373 3.824460000000000548e+01 4.125716981083408896e+00
1374 3.747220000000000084e+01 4.556676722349303432e+00
1375 3.766940000000000310e+01 4.553653887594005134e+00
1376 3.877080000000000126e+01 3.708062085780117645e+00
1377 3.664880000000000848e+01 4.157990576227896362e+00
1378 3.459799999999999898e+01 5.389333680521182224e+00
1379 3.697879999999999967e+01 3.911425851527804198e+00
1380 3.494760000000000844e+01 5.035412377154426800e+00
1381 3.375320000000000675e+01 4.856040950403939682e+00
1382 3.278699999999999903e+01 4.518531203831616772e+00
1383 3.189360000000000284e+01 3.841191154837259703e+00
1384 3.271939999999999316e+01 4.398178110081492065e+00
1385 2.940099999999999980e+01 5.471418828786552169e+00
1386 3.096539999999999893e+01 6.007942440469949297e+00
1387 3.154220000000000113e+01 6.673995315551248808e+00
1388 3.185719999999999885e+01 6.543686027920348813e+00
1389 3.053840000000000288e+01 5.163501707949750497e+00
1390 3.050659999999999883e+01 5.550223480905970952e+00
1391 3.092399999999999949e+01 5.621821783016604179e+00
1392 3.298839999999999861e+01 6.679240289733556324e+00
1393 2.960340000000000060e+01 6.422731491195937004e+00
1394 3.104320000000000235e+01 5.562465103890540163e+00
1395 2.880560000000000542e+01 5.513918117636496419e+00
1396 2.946799999999999642e+01 5.692664493890360333e+00
1397 2.968459999999999965e+01 4.630121316769139739e+00
1398 2.885579999999999856e+01 5.106856147572594651e+00
1399 2.948500000000000298e+01 5.080827192495331879e+00
1400 3.110880000000000223e+01 5.577688778696781924e+00
1401 3.135940000000000083e+01 5.144835714383890313e+00
1402 2.999940000000000140e+01 6.104369651978818645e+00
1403 3.056380000000000408e+01 4.719094035087667116e+00
1404 2.915059999999999718e+01 5.098903431915532636e+00
1405 2.809420000000000073e+01 5.741421283271242793e+00
1406 2.895700000000000074e+01 5.248900623940216725e+00
1407 3.075640000000000285e+01 4.543700426744702980e+00
1408 2.853420000000000556e+01 6.472475541243858821e+00
1409 3.144599999999999795e+01 6.115376096365618075e+00
1410 2.999739999999999185e+01 5.400004900738516689e+00
1411 3.006159999999999854e+01 4.401530084868215731e+00
1412 3.106759999999999877e+01 4.959663977327496198e+00
1413 3.102819999999999823e+01 4.637377098317538859e+00
1414 3.245819999999999794e+01 4.693619936893058231e+00
1415 3.445340000000000202e+01 4.500390157308585160e+00
1416 3.332219999999999516e+01 4.053750593216114417e+00
1417 3.357739999999999725e+01 5.635125940739923678e+00
1418 3.320919999999999561e+01 5.221536129531232362e+00
1419 3.287140000000000128e+01 5.103754669652529330e+00
1420 3.316120000000000090e+01 5.107716087646219094e+00
1421 3.246900000000000830e+01 4.163815855678538291e+00
1422 3.265479999999999450e+01 3.910227342751313895e+00
1423 3.372699999999999676e+01 4.471400791698278532e+00
1424 3.395599999999999596e+01 5.248835809967767219e+00
1425 3.425599999999999312e+01 6.221240808713321968e+00
1426 3.215939999999999799e+01 6.223368969296291908e+00
1427 3.212980000000000302e+01 5.642723572176826075e+00
1428 3.463940000000000197e+01 6.137768960135270291e+00
1429 3.265439999999999543e+01 5.766381496918149274e+00
1430 3.307100000000000506e+01 6.028332519030448644e+00
1431 3.239039999999999964e+01 5.927439356754314659e+00
1432 3.319919999999999760e+01 5.823926156125264875e+00
1433 3.172640000000000171e+01 4.432092657876187225e+00
1434 3.065320000000000533e+01 5.580689415475474924e+00
1435 3.145939999999999870e+01 4.914835220839046670e+00
1436 3.062839999999999918e+01 4.664312258843740899e+00
1437 3.091460000000000008e+01 4.690282265279989815e+00
1438 3.130059999999999576e+01 4.556464863027036571e+00
1439 2.984979999999999833e+01 4.547474177166924036e+00
1440 3.227900000000000347e+01 4.709232948156206966e+00
1441 3.380020000000000380e+01 3.499470787419149076e+00
1442 3.415859999999999985e+01 5.246174466027601291e+00
1443 3.173580000000000112e+01 5.505455457271450470e+00
1444 3.237980000000000302e+01 4.794650113616217624e+00
1445 3.295539999999999736e+01 6.227674921509631645e+00
1446 3.385539999999999594e+01 5.756133185394514129e+00
1447 3.502759999999999252e+01 6.097372021453177027e+00
1448 3.310160000000000480e+01 6.127515944328500552e+00
1449 3.256879999999999598e+01 5.906269464899142285e+00
1450 3.401700000000000301e+01 5.602218296353686178e+00
1451 3.251960000000000406e+01 5.904304007078225780e+00
1452 3.293599999999999994e+01 5.279263524394287366e+00
1453 3.410540000000000305e+01 4.757548970636034547e+00
1454 3.337619999999999720e+01 6.117977086586709135e+00
1455 3.500059999999999860e+01 4.745386345493905367e+00
1456 3.478040000000000020e+01 5.043223307369999908e+00
1457 3.500059999999999860e+01 5.692411570503312923e+00
1458 3.245180000000000575e+01 5.467883571547587529e+00
1459 3.468619999999999948e+01 5.001541325631530199e+00
1460 3.304639999999999134e+01 5.124404766214315288e+00
1461 3.166659999999999897e+01 5.419651373289613439e+00
1462 3.459179999999999922e+01 5.231481529356670102e+00
1463 3.288160000000000593e+01 4.612370380617757171e+00
1464 3.210760000000000502e+01 4.353910413409995961e+00
1465 3.306960000000000122e+01 5.851038113702558441e+00
1466 3.042420000000000258e+01 6.011625686284866710e+00
1467 3.210520000000000351e+01 5.127898262641331861e+00
1468 3.085420000000000229e+01 4.591189156634694513e+00
1469 3.292620000000000147e+01 4.934864516073363738e+00
1470 2.980519999999999570e+01 6.708402083357853485e+00
1471 3.205720000000000169e+01 5.803095225136323698e+00
1472 3.229940000000000566e+01 6.689202784188860385e+00
1473 3.152520000000000167e+01 5.688976311428972643e+00
1474 3.516499999999999915e+01 6.328936751145486816e+00
1475 3.512040000000000362e+01 6.275657215622918450e+00
1476 3.484179999999999922e+01 4.914416713303827677e+00
1477 3.276059999999999661e+01 5.810003515317353262e+00
1478 3.474139999999999873e+01 6.451796795312138677e+00
1479 3.456419999999999959e+01 6.465178750197088320e+00
1480 3.638260000000000360e+01 5.852436925589202588e+00
1481 3.274960000000000093e+01 5.690889959224303851e+00
1482 3.315399999999999636e+01 4.697697010238101711e+00
1483 3.212819999999999965e+01 6.048946403465648380e+00
1484 3.647100000000000364e+01 5.183157562721781630e+00
1485 3.626299999999999812e+01 4.812309607662415445e+00
1486 3.470000000000000284e+01 5.739275292229846670e+00
1487 3.449160000000000537e+01 4.867787518780990474e+00
1488 3.486839999999999407e+01 6.289925275231813551e+00
1489 3.588080000000000780e+01 6.230887342265145179e+00
1490 3.633339999999999748e+01 5.815464257305688278e+00
1491 3.585160000000000480e+01 6.471210258367441348e+00
1492 3.689939999999999998e+01 5.847450210818387006e+00
1493 3.411159999999999570e+01 6.727572100542660749e+00
1494 3.650659999999999883e+01 7.684087842288112924e+00
1495 3.705159999999999343e+01 6.543828406063226133e+00
1496 3.697120000000000317e+01 7.435038966407640615e+00
1497 3.519420000000000215e+01 6.533874014089955828e+00
1498 3.680140000000000100e+01 7.216050036411886914e+00
1499 3.629439999999999600e+01 6.535753609798949704e+00
1500 3.686899999999999977e+01 6.532408174632078790e+00
1501 3.467219999999999658e+01 7.710250270386818094e+00
1502 3.754379999999999740e+01 7.531485640429781192e+00
1503 3.396980000000000643e+01 6.483511631207273140e+00
1504 3.803979999999999961e+01 5.626513367263958010e+00
1505 3.876500000000000057e+01 5.981992076223437316e+00
1506 3.784319999999999595e+01 5.011095244754383948e+00
1507 4.093560000000000088e+01 6.810024056345174159e+00
1508 4.008980000000000388e+01 8.466092687420802676e+00
1509 3.850919999999999987e+01 7.360314207423484412e+00
1510 3.959519999999999840e+01 6.858847643154058815e+00
1511 3.744920000000000471e+01 4.883091139022494254e+00
1512 3.653940000000000055e+01 5.386457044106078840e+00
1513 3.523620000000000374e+01 5.585084016556957742e+00
1514 3.667459999999999809e+01 5.073312989359123115e+00
1515 3.805020000000000380e+01 5.647419951800999094e+00
1516 3.703699999999999903e+01 5.697823872321783334e+00
1517 3.733060000000000400e+01 5.258702384429070342e+00
1518 3.794180000000000064e+01 6.436516551054615398e+00
1519 4.122160000000000224e+01 6.622197185828885502e+00
1520 3.866680000000000206e+01 6.139651895018153560e+00
1521 3.934220000000000539e+01 6.884900309517923311e+00
1522 3.753979999999999961e+01 6.078177157010150822e+00
1523 4.007719999999999771e+01 5.406784252399940982e+00
1524 4.009060000000000201e+01 5.932872225827891199e+00
1525 3.977439999999999998e+01 5.622372941027657944e+00
1526 3.946600000000000108e+01 6.264908931500920097e+00
1527 3.960900000000000176e+01 7.218213812294562715e+00
1528 3.929799999999999471e+01 5.986074660409774317e+00
1529 4.023140000000000782e+01 5.144444977643360062e+00
1530 3.595239999999999725e+01 7.249385665558150116e+00
1531 3.748700000000000188e+01 6.629384954880805481e+00
1532 3.725900000000000034e+01 7.329008942551509698e+00
1533 3.778279999999999461e+01 7.356701137874231300e+00
1534 3.722579999999999956e+01 6.185611855912072521e+00
1535 3.676520000000000010e+01 5.749291569576202576e+00
1536 3.591760000000000019e+01 6.601750795660193738e+00
1537 3.566680000000000206e+01 6.605190179850993104e+00
1538 3.799819999999999709e+01 6.309002820731655525e+00
1539 3.678819999999999624e+01 6.265894824524266937e+00
1540 3.903060000000000684e+01 7.661581187196282450e+00
1541 3.906879999999999598e+01 8.332433620017622999e+00
1542 3.797340000000000515e+01 8.546599925584441593e+00
1543 3.987019999999999698e+01 8.017455314000820010e+00
1544 3.917600000000000193e+01 8.022038229776768503e+00
1545 3.830999999999999517e+01 7.824963396719500253e+00
1546 3.680219999999999914e+01 5.795954088154942063e+00
1547 3.753560000000000230e+01 5.894977954835794343e+00
1548 3.827479999999999905e+01 6.393208705493666599e+00
1549 3.999479999999999791e+01 6.260899471481713441e+00
1550 3.727100000000000080e+01 7.017715360428918636e+00
1551 3.617000000000000171e+01 7.456911854112262539e+00
1552 3.682879999999999399e+01 7.144799711118569263e+00
1553 3.605080000000000240e+01 7.148148926260558866e+00
1554 3.631980000000000075e+01 7.678664714128361268e+00
1555 3.482580000000000098e+01 6.827651920829004517e+00
1556 3.453919999999999391e+01 5.054323894647037463e+00
1557 3.553879999999999484e+01 6.617174033679330769e+00
1558 3.732440000000000424e+01 5.852706366118155756e+00
1559 3.600259999999999394e+01 4.861549979996090620e+00
1560 3.612160000000000082e+01 4.721842721650096664e+00
1561 3.616040000000000276e+01 5.992251874545996060e+00
1562 3.793560000000000088e+01 5.920845241010780136e+00
1563 3.905440000000000111e+01 5.481944987684571835e+00
1564 3.874479999999999791e+01 5.229223815443358347e+00
1565 3.686560000000000770e+01 6.523628147587812620e+00
1566 3.532000000000000028e+01 7.066495238801198120e+00
1567 3.996620000000000061e+01 7.355415123023308688e+00
1568 3.981640000000000157e+01 7.310876711311715681e+00
1569 4.179259999999999309e+01 6.030468748613161623e+00
1570 4.216700000000000159e+01 6.401502998515270271e+00
1571 4.421239999999999526e+01 4.794367300072033267e+00
1572 4.089719999999999800e+01 4.828273475270431270e+00
1573 3.998540000000000560e+01 5.590874268663175606e+00
1574 4.184320000000000306e+01 5.656147744887857876e+00
1575 4.089440000000000452e+01 5.339651865805485009e+00
1576 4.087340000000000373e+01 6.298563217750536403e+00
1577 4.345440000000000680e+01 5.469358782160848698e+00
1578 4.011939999999999884e+01 5.133272995662709448e+00
1579 4.097240000000000038e+01 5.279255239898899887e+00
1580 4.024900000000000233e+01 4.919083695161121206e+00
1581 4.200260000000000105e+01 4.937653974105516319e+00
1582 4.139659999999999229e+01 4.650360524518502459e+00
1583 4.026340000000000430e+01 4.944347411742018750e+00
1584 4.225300000000000011e+01 4.415896511468537788e+00
1585 4.181860000000000355e+01 4.350663927264434960e+00
1586 3.966559999999999775e+01 4.864276312875328578e+00
1587 3.971519999999999584e+01 5.134103157514465998e+00
1588 3.909279999999999688e+01 4.603465280850937091e+00
1589 3.871499999999999631e+01 5.627427028402943954e+00
1590 3.969119999999999493e+01 4.025399164306565858e+00
1591 4.089700000000000557e+01 4.052335918948477556e+00
1592 3.715579999999999927e+01 4.809687910041564152e+00
1593 3.952259999999999707e+01 4.948144675330340192e+00
1594 3.817520000000000380e+01 3.903210293079274251e+00
1595 3.883039999999999736e+01 4.942138829292434643e+00
1596 3.765559999999999974e+01 5.608120858897388317e+00
1597 4.006740000000000634e+01 4.757658807438801318e+00
1598 3.847920000000000584e+01 5.476116276340376565e+00
1599 3.957460000000000377e+01 5.224172911380327022e+00
1600 3.770159999999999911e+01 5.553716453691167843e+00
1601 3.708559999999999945e+01 5.819540742017362156e+00
1602 3.652279999999999660e+01 6.212937195240266774e+00
1603 3.922799999999999443e+01 4.477363911946402375e+00
1604 3.845259999999999678e+01 4.822107146051402005e+00
1605 3.670299999999999585e+01 4.922080560088384793e+00
1606 3.821340000000000003e+01 5.283476852225245324e+00
1607 3.759900000000000375e+01 5.288840515651800800e+00
1608 3.735979999999999990e+01 4.595396874264507048e+00
1609 3.696120000000000516e+01 5.515683481854265935e+00
1610 3.406419999999999249e+01 6.567526057199924772e+00
1611 3.394240000000000634e+01 5.664112008779487617e+00
1612 3.720499999999999829e+01 5.978590569691153433e+00
1613 3.938459999999999894e+01 6.203694509564441795e+00
1614 3.869460000000000122e+01 5.262451562532429072e+00
1615 3.602419999999999334e+01 5.533155435373201314e+00
1616 3.750379999999999825e+01 6.191147250066016738e+00
1617 3.698179999999999978e+01 5.151324073672709503e+00
1618 3.950699999999999079e+01 5.986054212918555884e+00
1619 4.088879999999999626e+01 4.608051617766449226e+00
1620 3.896340000000000003e+01 4.688165130197528008e+00
1621 3.833899999999999864e+01 5.265600934366371000e+00
1622 3.765179999999999438e+01 4.626077322310986339e+00
1623 3.784159999999999968e+01 5.510885530293657020e+00
1624 3.822699999999999676e+01 5.761033053194539733e+00
1625 3.730500000000000682e+01 5.710056945425325381e+00
1626 3.829680000000000462e+01 5.853831424972877784e+00
1627 3.803579999999999472e+01 6.917377823424132544e+00
1628 3.685840000000000316e+01 5.232312602282091163e+00
1629 3.688080000000000780e+01 5.692075849108126029e+00
1630 3.646739999999999782e+01 6.382225552892972331e+00
1631 3.570919999999999561e+01 6.840172608348416894e+00
1632 3.595939999999999515e+01 7.283896185970801795e+00
1633 3.911619999999999919e+01 7.269838443321832600e+00
1634 3.785739999999999839e+01 7.098581433497822779e+00
1635 3.621819999999999595e+01 6.108525546480099599e+00
1636 3.712160000000000082e+01 7.373138309295437232e+00
1637 3.825439999999999685e+01 6.144546385861205273e+00
1638 3.763799999999999812e+01 6.781357356753881405e+00
1639 3.562400000000000233e+01 6.564599905554031167e+00
1640 3.580900000000000460e+01 6.272911936254165433e+00
1641 3.538400000000000034e+01 6.151868990802713100e+00
1642 3.562300000000000466e+01 6.346088773409965356e+00
1643 3.738820000000000476e+01 4.982722688651255893e+00
1644 3.274179999999999779e+01 5.507244388258069279e+00
1645 3.237279999999999802e+01 5.759941259422704185e+00
1646 3.392040000000000077e+01 5.599912525031083277e+00
1647 3.348659999999999570e+01 6.372536082910790434e+00
1648 3.401440000000000197e+01 6.431350729667912880e+00
1649 3.205780000000000030e+01 6.564401897507495143e+00
1650 3.272160000000000224e+01 6.339912432202829073e+00
1651 3.219240000000000634e+01 6.850841925486239603e+00
1652 3.155460000000000065e+01 6.663323078464678417e+00
1653 3.325719999999999743e+01 8.677351611638195905e+00
1654 3.696300000000000097e+01 7.344066295997061289e+00
1655 3.599499999999999744e+01 6.674530005925510601e+00
1656 3.554860000000000753e+01 7.439693217330940911e+00
1657 3.307739999999999725e+01 7.296852256144425120e+00
1658 3.355499999999999261e+01 7.154713964932490455e+00
1659 3.425220000000000198e+01 6.763320754777197408e+00
1660 3.471280000000000143e+01 6.437086374439913605e+00
1661 3.496240000000000236e+01 6.326205577437394645e+00
1662 3.691819999999999879e+01 6.821282655923297966e+00
1663 3.370700000000000074e+01 5.608075127884790234e+00
1664 3.453920000000000101e+01 5.833988861148090344e+00
1665 3.264600000000000080e+01 6.390928089096292730e+00
1666 3.537059999999999604e+01 6.376264327017818978e+00
1667 3.641320000000000334e+01 6.618000588697465325e+00
1668 3.428719999999999857e+01 5.616020622469258150e+00
1669 3.276720000000000255e+01 5.747239312226349206e+00
1670 3.431799999999999784e+01 5.505668751387064574e+00
1671 3.676539999999999964e+01 5.082385743723118132e+00
1672 3.525319999999999965e+01 4.812347214405876983e+00
1673 3.369480000000000075e+01 5.286872310922592355e+00
1674 3.425179999999999580e+01 4.600060046564609095e+00
1675 3.708379999999999654e+01 4.984362959496428935e+00
1676 3.580419999999999447e+01 5.295226268253321322e+00
1677 3.629180000000000206e+01 5.098750477518978030e+00
1678 3.891419999999999391e+01 4.917283131160946397e+00
1679 3.702219999999999800e+01 5.505098665055876417e+00
1680 3.904800000000000182e+01 5.586334776935587776e+00
1681 3.823779999999999291e+01 6.243803695825165256e+00
1682 3.758539999999999992e+01 6.506794415685805966e+00
1683 3.784060000000000201e+01 6.151438092673938485e+00
1684 3.671940000000000026e+01 5.969186735896272467e+00
1685 3.752620000000000289e+01 7.066416344371451608e+00
1686 3.483679999999999666e+01 7.935960994863822116e+00
1687 3.265840000000000032e+01 6.915992016189724367e+00
1688 3.453859999999999530e+01 6.519531766008966223e+00
1689 3.209779999999999234e+01 6.254113381767234081e+00
1690 3.321820000000000306e+01 6.774361108768855111e+00
1691 3.736180000000000234e+01 6.378362870831354670e+00
1692 3.704180000000000206e+01 5.184113474066708527e+00
1693 3.926720000000000255e+01 5.604114955280627974e+00
1694 3.647200000000000131e+01 6.391374869306289952e+00
1695 3.827400000000000091e+01 6.353526844202360024e+00
1696 4.019599999999999795e+01 6.382079065633706527e+00
1697 3.997319999999999851e+01 5.496958281813679292e+00
1698 4.082419999999999760e+01 6.046910162388720700e+00
1699 4.187539999999999907e+01 5.294275879475869750e+00
1700 4.038300000000000267e+01 5.664747648395292323e+00
1701 4.222560000000000002e+01 7.152150555462321257e+00
1702 4.034179999999999922e+01 6.738298861879012058e+00
1703 3.849660000000000082e+01 5.526640517348671899e+00
1704 3.743679999999999808e+01 5.587543806718653805e+00
1705 3.850280000000000058e+01 4.755820672817678840e+00
1706 4.176679999999999637e+01 5.601576295294029784e+00
1707 3.965120000000000289e+01 6.296094036146537398e+00
1708 3.931080000000000751e+01 4.871489968377231250e+00
1709 4.211459999999999582e+01 5.991783664986578550e+00
1710 4.063279999999999603e+01 5.279487008412843352e+00
1711 4.016720000000000113e+01 4.398969237446426206e+00
1712 4.065779999999999461e+01 4.328413144791055878e+00
1713 3.802880000000000393e+01 4.773670984892025793e+00
1714 3.838020000000000209e+01 4.528125788005452179e+00
1715 3.968079999999999785e+01 4.367118174723464641e+00
1716 3.999879999999999569e+01 4.591072740874402314e+00
1717 4.256920000000000215e+01 4.520912902500997532e+00
1718 3.924419999999999931e+01 5.259383662749846700e+00
1719 4.079000000000000625e+01 5.184984219840981901e+00
1720 4.162480000000000757e+01 4.901277102143889230e+00
1721 3.856259999999999621e+01 5.453140765467181517e+00
1722 4.046300000000000097e+01 5.661972341861092772e+00
1723 3.718540000000000134e+01 5.295923040226321987e+00
1724 3.859660000000000224e+01 5.946781876611921369e+00
1725 3.904999999999999716e+01 6.395123673550026311e+00
1726 3.746099999999999852e+01 6.460887295101191974e+00
1727 4.003340000000000032e+01 5.147756090569948206e+00
1728 3.879799999999999471e+01 4.618560615603090724e+00
1729 3.874340000000000117e+01 5.482091918966699673e+00
1730 3.941660000000000252e+01 5.185022434666990421e+00
1731 4.023279999999999745e+01 5.135778082433079206e+00
1732 3.911039999999999139e+01 6.231140175601893816e+00
1733 3.673499999999999943e+01 5.042335784138140653e+00
1734 3.635719999999999885e+01 5.737806587189916208e+00
1735 3.755440000000000111e+01 6.336228484516635895e+00
1736 3.870720000000000027e+01 6.447119563960327149e+00
1737 3.870539999999999736e+01 6.791222456082556924e+00
1738 4.034900000000000375e+01 5.101841416586760047e+00
1739 4.110199999999999676e+01 5.937711781486197715e+00
1740 3.991959999999999553e+01 6.629044037265101608e+00
1741 4.040839999999999321e+01 6.937330187327109599e+00
1742 3.995040000000000191e+01 6.894247257532905238e+00
1743 3.871460000000000434e+01 6.268835181116185318e+00
1744 3.873160000000000025e+01 6.621797590382840326e+00
1745 3.899199999999999733e+01 6.673996721605427673e+00
1746 3.951760000000000161e+01 6.171833818890459789e+00
1747 3.790259999999999962e+01 6.994772565852300339e+00
1748 3.993779999999999575e+01 6.626470278511780165e+00
1749 4.152119999999999322e+01 5.941548440600310954e+00
1750 3.902879999999999683e+01 6.569877535540522118e+00
1751 4.120720000000000027e+01 6.570429583520397188e+00
1752 3.958839999999999293e+01 7.508135169800819853e+00
1753 3.949900000000000233e+01 5.989547462037511316e+00
1754 3.991479999999999961e+01 6.038023308335270123e+00
1755 3.923579999999999757e+01 5.658061939569060783e+00
1756 3.636100000000000421e+01 6.227712922092668357e+00
1757 3.779760000000000275e+01 6.873152339938347843e+00
1758 4.230859999999999843e+01 7.952040536113985425e+00
1759 3.846979999999999933e+01 6.646089607581287417e+00
1760 3.885620000000000118e+01 7.389786559299261093e+00
1761 3.790319999999999823e+01 7.304168581844207253e+00
1762 4.057359999999999900e+01 7.404184955010239655e+00
1763 3.865619999999999834e+01 6.987252406489977474e+00
1764 3.886399999999999721e+01 6.115287093832962206e+00
1765 3.937959999999999638e+01 5.814178343325907328e+00
1766 4.065160000000000196e+01 5.792092026893218559e+00
1767 3.969259999999999877e+01 7.432590727868714886e+00
1768 3.931359999999999388e+01 6.484548746674667186e+00
1769 3.910060000000000002e+01 6.343822283765521597e+00
1770 3.848020000000000351e+01 6.145533548195795781e+00
1771 3.645220000000000482e+01 5.567026016824422996e+00
1772 3.734479999999999933e+01 6.196107070734009348e+00
1773 3.728240000000000265e+01 6.611254002683605968e+00
1774 3.612899999999999778e+01 5.979855362799336937e+00
1775 3.788559999999999661e+01 6.203694657863167095e+00
1776 3.817480000000000473e+01 6.399991177493919103e+00
1777 3.546659999999999258e+01 6.148811167046845938e+00
1778 3.647500000000000142e+01 5.483066237061156478e+00
1779 3.881820000000000448e+01 5.390489331405823314e+00
1780 3.835000000000000853e+01 5.583548928772810171e+00
1781 3.780919999999999703e+01 5.294251141757444046e+00
1782 3.890180000000000149e+01 5.212702127687711240e+00
1783 4.186599999999999966e+01 5.197135587994600847e+00
1784 4.135560000000000258e+01 5.757914230691527635e+00
1785 3.878320000000000078e+01 4.254110223301696081e+00
1786 3.990979999999999706e+01 4.575935064224577964e+00
1787 4.184820000000000562e+01 4.285193404270103201e+00
1788 3.788020000000000209e+01 6.238265267844899320e+00
1789 3.849880000000000280e+01 4.620021743671775205e+00
1790 3.823440000000000083e+01 6.252401763162696469e+00
1791 3.632039999999999935e+01 6.693759575007156570e+00
1792 3.465299999999999869e+01 6.165657473457311966e+00
1793 3.761780000000000257e+01 6.149857965189114317e+00
1794 3.653959999999999297e+01 5.994615047523902618e+00
1795 3.546340000000000003e+01 6.711268914892324133e+00
1796 3.740040000000000475e+01 6.298954329728069013e+00
1797 3.667559999999999576e+01 6.052147431118974019e+00
1798 3.912160000000000082e+01 6.569234284754958075e+00
1799 4.000220000000000198e+01 6.187444030615549373e+00
1800 4.032500000000000284e+01 7.016245560126867176e+00
1801 3.903779999999999717e+01 6.733949322054629150e+00
1802 4.351699999999999591e+01 5.909946747645023812e+00
1803 4.055120000000000147e+01 5.161567028722963357e+00
1804 4.050939999999999941e+01 5.616417709536924541e+00
1805 4.015500000000000114e+01 5.207678308037086090e+00
1806 3.846439999999999770e+01 4.560800338537084997e+00
1807 3.893900000000000006e+01 5.503175730430565515e+00
1808 3.838899999999999579e+01 6.489356960439146782e+00
1809 3.981700000000000017e+01 6.014009198529712386e+00
1810 4.043580000000000041e+01 5.756276973183273249e+00
1811 3.904680000000000462e+01 7.375492533519372174e+00
1812 3.951620000000000488e+01 6.696181881639714284e+00
1813 4.174980000000000757e+01 6.426856764546724499e+00
1814 4.093200000000000216e+01 5.358076162205983373e+00
1815 4.088479999999999848e+01 7.014941051213472889e+00
1816 3.761679999999999779e+01 6.351259209951991558e+00
1817 3.742099999999999937e+01 4.376461136580559241e+00
1818 3.616959999999999553e+01 4.781446279945011923e+00
1819 3.430979999999999563e+01 5.207761088222078172e+00
1820 3.337659999999999627e+01 5.863555116821192570e+00
1821 3.622699999999999676e+01 6.167758490732268228e+00
1822 3.588680000000000092e+01 6.363831603051734120e+00
1823 3.450660000000000593e+01 6.582354755556707460e+00
1824 3.392759999999999820e+01 6.291014084231571601e+00
1825 3.611580000000000013e+01 5.734106587080501249e+00
1826 3.470399999999999352e+01 5.567188547193277159e+00
1827 3.306539999999999679e+01 4.549965042503073320e+00
1828 3.687879999999999825e+01 6.368548728870651487e+00
1829 3.761679999999999779e+01 4.832340827383763582e+00
1830 3.610579999999999501e+01 5.117741293969439553e+00
1831 3.471079999999999899e+01 6.051563681561980879e+00
1832 3.295659999999999457e+01 5.971633757021606925e+00
1833 3.410240000000000293e+01 4.893671076809310350e+00
1834 3.562580000000000524e+01 5.919147137214955556e+00
1835 3.423680000000000234e+01 6.123413161954695205e+00
1836 3.212680000000000291e+01 5.814182683060447943e+00
1837 3.265079999999999671e+01 6.045639515551683552e+00
1838 3.220700000000000784e+01 6.507337046749614551e+00
1839 3.195100000000000051e+01 5.955907171875666428e+00
1840 3.192839999999999989e+01 5.456238364294580201e+00
1841 3.296260000000000190e+01 4.859715568631562732e+00
1842 3.259459999999999980e+01 5.651665712690374654e+00
1843 3.418580000000000041e+01 6.248034483899717273e+00
1844 3.164420000000000144e+01 5.785006035606185648e+00
1845 3.284199999999999875e+01 6.002077953509101782e+00
1846 3.231700000000000017e+01 8.083038349531690869e+00
1847 3.312040000000000362e+01 8.874739417470237868e+00
1848 3.345360000000000156e+01 7.614394518804499690e+00
1849 3.284080000000000155e+01 8.213706186125724784e+00
1850 3.178999999999999915e+01 9.428873039764612329e+00
1851 3.121659999999999968e+01 9.091447354959495186e+00
1852 3.269440000000000168e+01 8.625043678034332473e+00
1853 3.364320000000000022e+01 9.396507110197916290e+00
1854 3.303379999999999939e+01 9.002719350951688071e+00
1855 3.022440000000000282e+01 9.015750433990506352e+00
1856 3.134740000000000038e+01 9.324712476425212060e+00
1857 3.355039999999999623e+01 9.555775056372977971e+00
1858 3.116279999999999717e+01 9.796107493897766361e+00
1859 2.985360000000000724e+01 1.041620579136184332e+01
1860 3.010259999999999536e+01 9.112881527157039585e+00
1861 2.902300000000000324e+01 8.638001542023477697e+00
1862 3.114379999999999882e+01 9.534782839268023835e+00
1863 2.969980000000000331e+01 8.878960702244379277e+00
1864 3.078819999999999979e+01 8.841165567502962119e+00
1865 3.103819999999999979e+01 8.561685093017610271e+00
1866 3.341479999999999961e+01 8.905592164028174551e+00
1867 3.310240000000000293e+01 8.874224480370100920e+00
1868 3.109680000000000177e+01 9.536343409923951242e+00
1869 3.041319999999999979e+01 8.667264354570015428e+00
1870 3.135340000000000060e+01 9.356888301566925747e+00
1871 2.819599999999999795e+01 8.396219177701352621e+00
1872 2.759920000000000329e+01 8.041782112939891647e+00
1873 3.028260000000000218e+01 8.840340054997884778e+00
1874 3.123960000000000292e+01 9.291118914748643931e+00
1875 2.978340000000000032e+01 8.259151920627200383e+00
1876 2.974879999999999924e+01 8.631838665776832897e+00
1877 2.839439999999999742e+01 7.783311385779190239e+00
1878 2.898639999999999617e+01 7.427406500791510879e+00
1879 2.849180000000000135e+01 7.700606066537878824e+00
1880 2.754979999999999762e+01 8.734820741835520153e+00
1881 2.636380000000000479e+01 7.417543757336386712e+00
1882 2.498659999999999926e+01 7.765162141771411619e+00
1883 2.669399999999999551e+01 8.386690145701102495e+00
1884 2.779600000000000293e+01 7.978685230036337117e+00
1885 2.880399999999999494e+01 8.282177486627533725e+00
1886 2.929680000000000106e+01 8.022112805988207640e+00
1887 2.766700000000000159e+01 7.869370490706355525e+00
1888 2.788600000000000279e+01 8.042636010662176815e+00
1889 2.785439999999999827e+01 8.939167270389338782e+00
1890 2.927860000000000085e+01 8.258594808319390523e+00
1891 3.081320000000000192e+01 9.136411594931567848e+00
1892 3.125779999999999603e+01 8.524737989639330493e+00
1893 2.952339999999999876e+01 7.781262815764546481e+00
1894 3.038740000000000308e+01 8.592035822085472674e+00
1895 2.907140000000000057e+01 8.344333414239867963e+00
1896 3.070339999999999847e+01 8.690380942628463501e+00
1897 2.940520000000000067e+01 7.852493277424693829e+00
1898 2.969180000000000064e+01 8.249696970919597305e+00
1899 3.092360000000000042e+01 8.274779970972037546e+00
1900 3.073339999999999961e+01 7.936186346602505104e+00
1901 3.068020000000000280e+01 7.078551673329791960e+00
1902 3.027579999999999671e+01 6.493468665667063711e+00
1903 3.158059999999999690e+01 6.779686757365711358e+00
1904 3.161219999999999430e+01 7.176001758082280801e+00
1905 2.938820000000000121e+01 8.038186329763696847e+00
1906 3.103659999999999997e+01 7.822946956742068636e+00
1907 2.978299999999999770e+01 8.196086480754091852e+00
1908 3.331879999999999598e+01 8.423095209719525300e+00
1909 3.055679999999999907e+01 7.902874896643625746e+00
1910 3.313560000000000372e+01 8.392536978053776409e+00
1911 3.217219999999999658e+01 9.466704830721194952e+00
1912 3.108940000000000126e+01 9.637598587200029598e+00
1913 3.390879999999999939e+01 9.884909316326577766e+00
1914 3.197559999999999647e+01 9.287115593552174531e+00
1915 3.143720000000000070e+01 8.675629832582760770e+00
1916 3.134340000000000259e+01 9.400959838654774359e+00
1917 3.032600000000000051e+01 8.825813109283474844e+00
1918 2.973860000000000170e+01 8.496750515814854410e+00
1919 3.318720000000000425e+01 9.854512271644905397e+00
1920 3.270499999999999829e+01 1.034852581192122933e+01
1921 3.415820000000000078e+01 9.460994253882621052e+00
1922 3.315879999999999939e+01 8.288894673718564476e+00
1923 3.210719999999999885e+01 7.735836908311860327e+00
1924 3.237980000000000302e+01 8.891012601048318587e+00
1925 3.497679999999999723e+01 9.462485814626090175e+00
1926 3.474960000000000093e+01 9.804822428172780491e+00
1927 3.470439999999999969e+01 9.143478596682992787e+00
1928 3.355499999999999261e+01 9.316520350431272135e+00
1929 3.099840000000000373e+01 8.710276687224119740e+00
1930 3.422000000000000597e+01 8.245890501334587341e+00
1931 3.415299999999999869e+01 8.894661738368693449e+00
1932 3.261339999999999861e+01 9.350322961694960355e+00
1933 3.215800000000000125e+01 8.659027779144723880e+00
1934 3.384620000000000317e+01 8.672613148988025600e+00
1935 3.376000000000000512e+01 8.001716590832243625e+00
1936 3.123139999999999716e+01 8.157362959192141716e+00
1937 3.336559999999999349e+01 7.465445200924054170e+00
1938 3.511960000000000548e+01 8.694633566056708673e+00
1939 3.385479999999999734e+01 8.517077895146901056e+00
1940 3.269180000000000064e+01 8.231808653752830551e+00
1941 3.302320000000000988e+01 7.916842726238787264e+00
1942 3.307419999999999760e+01 8.364443371318857956e+00
1943 3.237899999999999778e+01 8.110636507697776665e+00
1944 3.422060000000000457e+01 7.791606753937212027e+00
1945 3.486639999999999873e+01 6.893813792669481799e+00
1946 3.514600000000000080e+01 7.671138929780896731e+00
1947 3.432500000000000284e+01 8.395276162223611394e+00
1948 3.443999999999999773e+01 7.749716314807916007e+00
1949 3.215279999999999916e+01 7.930132449839661923e+00
1950 3.091639999999999944e+01 8.743480376143129007e+00
1951 3.275439999999999685e+01 9.531120591410013887e+00
1952 3.173000000000000043e+01 8.064139562284372786e+00
1953 3.091760000000000019e+01 7.999679011560399289e+00
1954 3.240640000000000498e+01 8.911557168531210493e+00
1955 3.378159999999999741e+01 8.233517278053165356e+00
1956 3.315160000000000196e+01 9.050755082754145420e+00
1957 3.416239999999999810e+01 8.200743881380518019e+00
1958 3.226520000000000010e+01 9.386411239233021675e+00
1959 3.209339999999999549e+01 9.275452983439677723e+00
1960 3.240540000000000020e+01 8.751355134377758915e+00
1961 3.394940000000000424e+01 8.944272771332501648e+00
1962 3.177040000000000219e+01 6.992856753001594150e+00
1963 3.348780000000000001e+01 7.486462141225320721e+00
1964 3.396340000000000003e+01 8.496195527881875265e+00
1965 3.279659999999999798e+01 6.839469667159873367e+00
1966 3.250719999999999743e+01 7.295519103669046324e+00
1967 3.174100000000000321e+01 6.824404161536741675e+00
1968 3.045440000000000325e+01 7.630659628629754998e+00
1969 3.072220000000000439e+01 8.081984782960185854e+00
1970 3.067179999999999751e+01 7.487835390284697468e+00
1971 3.065099999999999980e+01 6.198092525930860575e+00
1972 3.190259999999999962e+01 7.224543665035182194e+00
1973 3.443500000000000227e+01 7.275015326444336239e+00
1974 3.456040000000000134e+01 8.042565056497833709e+00
1975 3.335119999999999862e+01 7.662028595091512351e+00
1976 3.272560000000000002e+01 8.025028890166066020e+00
1977 3.166480000000000317e+01 7.553835361721884745e+00
1978 3.333520000000000039e+01 7.008799277479701217e+00
1979 3.489039999999999964e+01 5.831566490060796859e+00
1980 3.383500000000000085e+01 6.202305339146082730e+00
1981 3.469400000000000261e+01 5.543337204247996475e+00
1982 3.629820000000000135e+01 7.802114653861476512e+00
1983 3.607500000000000284e+01 6.568109237824839575e+00
1984 3.781779999999999831e+01 7.098480025470240484e+00
1985 3.547060000000000457e+01 7.893138552439073585e+00
1986 3.589600000000000080e+01 8.946040795793409828e+00
1987 3.617920000000000158e+01 7.219364012986186019e+00
1988 3.821959999999999980e+01 8.008916573919345083e+00
1989 3.530199999999999960e+01 7.682169698724442775e+00
1990 3.645940000000000225e+01 8.015595222315058166e+00
1991 3.772359999999999758e+01 8.679575384084175838e+00
1992 3.691140000000000043e+01 8.390059726128294315e+00
1993 3.499560000000000315e+01 9.294215072183339643e+00
1994 3.718439999999999657e+01 8.857421374643974943e+00
1995 3.555780000000000030e+01 9.118092157463642877e+00
1996 3.563499999999999801e+01 9.357931519304894863e+00
1997 3.893999999999999773e+01 8.046231590005348266e+00
1998 3.527579999999999671e+01 9.144693129460385705e+00
1999 3.570239999999999725e+01 8.373694451554822393e+00
2000 3.490100000000000335e+01 8.391297334739128644e+00
2001 3.443140000000000356e+01 8.366827143427785884e+00
2002 3.681860000000000355e+01 8.020125528194679276e+00
2003 3.841440000000000055e+01 8.467626621905337103e+00
2004 3.481119999999999948e+01 8.045000804971991215e+00
2005 3.454620000000000601e+01 7.041196502867961726e+00
2006 3.713199999999999079e+01 7.479542702598869219e+00
2007 3.251739999999999498e+01 8.299447160383635946e+00
2008 3.522059999999999746e+01 7.604425719802909711e+00
2009 3.600319999999999965e+01 8.589063075330161112e+00
2010 3.486419999999999675e+01 8.837706645504816549e+00
2011 3.427040000000000219e+01 8.704925923177059488e+00
2012 3.505780000000000030e+01 8.816380837509230517e+00
2013 3.664880000000000138e+01 8.061602428301707590e+00
2014 3.660760000000000502e+01 8.110459452336840513e+00
2015 3.537919999999999732e+01 9.024888260360899750e+00
2016 3.627459999999999951e+01 8.562807743258048276e+00
2017 3.580159999999999343e+01 9.273823037345493958e+00
2018 3.495360000000000156e+01 8.231408523940480393e+00
2019 3.709420000000000073e+01 7.604863808905456324e+00
2020 3.551180000000000092e+01 7.576238826225055512e+00
2021 3.571640000000000725e+01 7.556118615268027305e+00
2022 3.811499999999999488e+01 7.020279658247240206e+00
2023 3.856560000000000343e+01 7.309709841573739375e+00
2024 3.819740000000000180e+01 7.309093211062505979e+00
2025 3.891119999999999379e+01 7.360535118590224357e+00
2026 3.716920000000000357e+01 7.243759992710967488e+00
2027 3.650820000000000221e+01 7.028533812396435820e+00
2028 3.559360000000000213e+01 8.262356809530800206e+00
2029 3.638439999999999941e+01 8.595876721312375679e+00
2030 3.493359999999999843e+01 7.416770971790890066e+00
2031 3.692360000000000042e+01 8.422349717745042597e+00
2032 3.793319999999999936e+01 9.300022866208449202e+00
2033 4.005579999999999785e+01 9.281607465951143610e+00
2034 3.882780000000000342e+01 9.385106786393004441e+00
2035 4.196059999999999945e+01 9.379112749508877300e+00
2036 3.966860000000000497e+01 8.975506080884798621e+00
2037 3.921240000000000236e+01 8.804683074818763444e+00
2038 3.952239999999999753e+01 1.029995592456588938e+01
2039 4.043679999999999808e+01 8.688451647560686553e+00
2040 3.767220000000000368e+01 8.864619907926115872e+00
2041 3.964220000000000255e+01 9.192057886675865319e+00
2042 3.689520000000000266e+01 9.996383259559427970e+00
2043 3.527219999999999800e+01 9.466377534833478435e+00
2044 3.784420000000000073e+01 9.228135167627312896e+00
2045 3.652700000000000102e+01 9.154759500937203143e+00
2046 3.794160000000000110e+01 9.039123039764421108e+00
2047 3.745720000000000027e+01 1.005387230633053086e+01
2048 3.850719999999999743e+01 9.334924635582227737e+00
2049 3.707639999999999958e+01 9.741967327393373566e+00
2050 3.823719999999999430e+01 9.349892227828084046e+00
2051 3.645819999999999794e+01 9.052931557898798332e+00
2052 3.832639999999999958e+01 9.502541523613563967e+00
2053 3.832379999999999853e+01 1.003110537239042088e+01
2054 4.000099999999999767e+01 9.569482556544006258e+00
2055 3.925100000000000477e+01 8.277395943169565840e+00
2056 3.882580000000000098e+01 8.883322357766827437e+00
2057 4.023579999999999757e+01 7.905974021712946609e+00
2058 4.145439999999999969e+01 1.044943775176444589e+01
2059 4.088600000000000279e+01 1.095098937996015032e+01
2060 4.077559999999999718e+01 1.099506841306592264e+01
2061 4.372579999999999956e+01 9.980259372982247967e+00
2062 4.498940000000000339e+01 8.497783836271667113e+00
2063 4.289079999999999870e+01 8.234211104410668725e+00
2064 4.419500000000000028e+01 9.057227279912986262e+00
2065 4.472499999999999432e+01 8.786323303862657141e+00
2066 4.384060000000000201e+01 7.609257748821495859e+00
2067 3.872899999999999920e+01 8.102810500067244348e+00
2068 4.405400000000000205e+01 8.840405859461430538e+00
2069 4.223680000000000234e+01 8.538549555515855261e+00
2070 4.242640000000000100e+01 7.897982347916459034e+00
2071 4.024900000000000233e+01 7.598424531440712393e+00
2072 4.458599999999999852e+01 6.842778517532187799e+00
2073 4.436860000000000070e+01 8.319606974370843844e+00
2074 4.718780000000000285e+01 7.778413845508606705e+00
2075 4.612319999999999709e+01 9.350744049111813894e+00
2076 4.802420000000000044e+01 1.080283746207448914e+01
2077 4.743079999999999785e+01 1.088365162029729838e+01
2078 4.497220000000000084e+01 1.068840191010798435e+01
2079 4.529899999999999949e+01 1.040799263258770857e+01
2080 4.518919999999999959e+01 1.042268330671137555e+01
2081 4.449640000000000128e+01 1.041178641578859931e+01
2082 4.529299999999999926e+01 1.044777265066578487e+01
2083 4.336719999999999686e+01 1.041098693265916886e+01
2084 4.646219999999999573e+01 1.034551130645556682e+01
2085 4.414880000000000138e+01 1.060333217964994290e+01
2086 4.594600000000000506e+01 1.048916945806482914e+01
2087 4.342800000000000438e+01 9.765153672113919825e+00
2088 4.601340000000000430e+01 1.011704595067156909e+01
2089 4.661819999999999453e+01 1.024503102738102811e+01
2090 4.544159999999999400e+01 1.029096862535300794e+01
2091 4.621060000000000656e+01 1.039897829058220324e+01
2092 4.440419999999999590e+01 1.051966854382779459e+01
2093 4.228860000000000241e+01 1.124387753971022263e+01
2094 4.339759999999999707e+01 9.810030946332432222e+00
2095 4.258679999999999666e+01 8.740016372524710420e+00
2096 4.377019999999999555e+01 9.067260664169745965e+00
2097 4.559579999999999700e+01 9.505632832799719267e+00
2098 4.379579999999999984e+01 7.800013602039420846e+00
2099 4.088179999999999836e+01 7.985258810583411915e+00
2100 4.069100000000000250e+01 7.844992186101908516e+00
2101 4.247560000000000002e+01 8.991051487340063986e+00
2102 4.295559999999999690e+01 9.900560867344839977e+00
2103 4.204639999999999844e+01 8.151617668168691822e+00
2104 4.002259999999999707e+01 7.155167769381790777e+00
2105 4.009440000000000026e+01 7.396530314140542295e+00
2106 4.013119999999999976e+01 9.237077942293224098e+00
2107 4.106700000000000728e+01 8.538211208444073108e+00
2108 3.949880000000000280e+01 8.375338934753624898e+00
2109 3.886180000000000234e+01 7.517123084797800558e+00
2110 4.244200000000000017e+01 8.193013345528006752e+00
2111 3.979919999999999902e+01 8.365300756816814953e+00
2112 4.190559999999999974e+01 8.271084483185985547e+00
2113 4.358619999999999806e+01 9.342074507945222095e+00
2114 4.175459999999999638e+01 7.758852474947566691e+00
2115 4.456240000000000379e+01 8.249377681255717576e+00
2116 4.190359999999999729e+01 8.146851326003194060e+00
2117 4.133800000000000807e+01 8.437763021085624260e+00
2118 4.296020000000000039e+01 8.655758963372303327e+00
2119 4.229560000000000031e+01 8.326886720017270704e+00
2120 4.116100000000000136e+01 8.042577452533484106e+00
2121 3.923760000000000048e+01 7.441887462734166903e+00
2122 4.213420000000000698e+01 8.338390091138695226e+00
2123 4.089160000000000394e+01 8.672649019071394960e+00
2124 4.040780000000000172e+01 8.744224550639124516e+00
2125 4.092799999999999727e+01 8.592427601091557676e+00
2126 4.144019999999999015e+01 8.683269183435463390e+00
2127 4.003979999999999961e+01 8.016394338603857861e+00
2128 4.002280000000000371e+01 7.708349755427550853e+00
2129 4.088339999999999463e+01 8.726255932987527331e+00
2130 4.266499999999999915e+01 8.700515037628518300e+00
2131 4.354639999999999844e+01 8.473762081153802583e+00
2132 3.999099999999999966e+01 7.611432742920350769e+00
2133 4.356360000000000099e+01 8.096461822796424457e+00
2134 4.181660000000000821e+01 8.882049752619042948e+00
2135 4.484500000000000597e+01 8.779443276199238255e+00
2136 4.311560000000000059e+01 8.916238079369573910e+00
2137 4.158559999999999945e+01 8.345811129422950003e+00
2138 3.981000000000000227e+01 8.750767358352065983e+00
2139 3.801539999999999964e+01 7.710597064300531933e+00
2140 4.011299999999999955e+01 7.808400589109141698e+00
2141 3.851080000000000325e+01 8.850662169126103151e+00
2142 3.740200000000000102e+01 7.721843329153990965e+00
2143 3.765120000000000289e+01 8.297622326425804218e+00
2144 4.052439999999999998e+01 8.778999148422331089e+00
2145 4.160819999999999652e+01 8.760811142354343772e+00
2146 4.149560000000000315e+01 8.222643392972846854e+00
2147 4.193200000000000216e+01 8.599711660282569170e+00
2148 3.878059999999999974e+01 8.732395412943688484e+00
2149 3.892540000000000333e+01 7.926644619761882282e+00
2150 3.987720000000000198e+01 8.728622133647439441e+00
2151 4.284720000000000084e+01 7.289998142112245283e+00
2152 4.378279999999999461e+01 8.264822337594438295e+00
2153 4.297359999999999758e+01 8.113303182304971273e+00
2154 4.301500000000000057e+01 7.969255699248205538e+00
2155 3.936079999999999757e+01 6.842239623982778518e+00
2156 4.347780000000000200e+01 6.498473934086371528e+00
2157 4.526579999999999870e+01 6.745624818502729880e+00
2158 4.613380000000000081e+01 7.306016262779599479e+00
2159 4.427880000000000393e+01 7.930692425759557906e+00
2160 4.526659999999999684e+01 7.665290604275873498e+00
2161 4.396059999999999945e+01 8.155198752207084567e+00
2162 4.364600000000000080e+01 7.291177501611108447e+00
2163 4.324819999999999709e+01 8.849652261642825479e+00
2164 4.485440000000000538e+01 9.833764128145435990e+00
2165 4.240500000000000114e+01 8.250139906692490754e+00
2166 4.297500000000000142e+01 8.503807001572884161e+00
2167 4.258360000000000412e+01 8.879851082535111573e+00
2168 4.149099999999999966e+01 8.240466865414848741e+00
2169 4.154279999999999973e+01 7.217184882764192011e+00
2170 4.402799999999999869e+01 9.010643723952243889e+00
2171 4.450220000000000198e+01 9.758140922942237339e+00
2172 4.668759999999999621e+01 8.506154626386706497e+00
2173 4.586879999999999313e+01 7.834080415211475135e+00
2174 4.583160000000000167e+01 7.381808567553076017e+00
2175 4.716160000000000707e+01 8.030032635550119480e+00
2176 4.463419999999999277e+01 8.133375011150045353e+00
2177 4.435040000000000049e+01 9.486678898750604105e+00
2178 4.614299999999999358e+01 9.155342095192292362e+00
2179 4.357240000000000180e+01 8.244985397682640382e+00
2180 4.268260000000000076e+01 7.891912116084414563e+00
2181 4.699859999999999616e+01 7.333598716046576094e+00
2182 4.515160000000000196e+01 7.507437179757149082e+00
2183 4.398740000000000094e+01 6.938347230284744427e+00
2184 4.413519999999999754e+01 7.075994185413099657e+00
2185 4.280919999999999703e+01 7.345411974287079815e+00
2186 4.333820000000000050e+01 7.538693103714992461e+00
2187 4.080960000000000321e+01 6.881390293247433121e+00
2188 4.369819999999999993e+01 6.763998098166496220e+00
2189 4.340140000000000953e+01 7.086019726757751158e+00
2190 4.438239999999999696e+01 7.491741440279422015e+00
2191 4.456980000000000075e+01 8.223341424992641535e+00
2192 4.397979999999999734e+01 8.292887663051995872e+00
2193 4.261260000000000048e+01 6.024273331116376085e+00
2194 4.425939999999999941e+01 5.790084563113046201e+00
2195 4.352759999999999962e+01 6.222954543301757901e+00
2196 4.319460000000000122e+01 5.548260099166224535e+00
2197 4.420819999999999794e+01 7.453991410781206639e+00
2198 4.664339999999999975e+01 7.780332967682038081e+00
2199 4.463559999999999661e+01 6.942125072915352746e+00
2200 4.666439999999999344e+01 6.759051049370761177e+00
2201 4.490240000000000009e+01 8.992351615011504151e+00
2202 4.532559999999999434e+01 7.339904727447079225e+00
2203 4.323480000000000700e+01 7.740227053000448443e+00
2204 4.480859999999999843e+01 8.477819609309932503e+00
2205 4.204240000000000066e+01 9.379529786082027698e+00
2206 4.161919999999999220e+01 9.848742349762227732e+00
2207 4.157100000000000506e+01 9.408826889681838779e+00
2208 4.360020000000000095e+01 8.225827469136461900e+00
2209 4.005339999999999634e+01 9.617709230788793917e+00
2210 4.047520000000000095e+01 9.434392768588766742e+00
2211 3.840619999999999834e+01 8.430399655532351488e+00
2212 3.883800000000000807e+01 1.015247600538902972e+01
2213 3.916519999999999158e+01 1.017958589098790334e+01
2214 3.888060000000000116e+01 9.693424507778455990e+00
2215 4.085819999999999652e+01 8.530778357922566002e+00
2216 4.155199999999999960e+01 8.743034690540806508e+00
2217 4.033579999999999188e+01 8.933175831248368226e+00
2218 3.762259999999999849e+01 8.994198541726770912e+00
2219 3.904440000000001021e+01 9.216687537721997003e+00
2220 4.233140000000000214e+01 8.837108615831311909e+00
2221 4.016240000000000521e+01 7.973489076182395330e+00
2222 4.018780000000000285e+01 8.451062297249974264e+00
2223 4.126200000000000756e+01 7.273146603774737429e+00
2224 4.216420000000000101e+01 8.025330270586998438e+00
2225 4.088680000000000803e+01 7.528117668580905253e+00
2226 3.999099999999999966e+01 7.669564905521044196e+00
2227 3.884959999999999525e+01 7.563865089225217275e+00
2228 3.833999999999999631e+01 8.543812938027143034e+00
2229 3.864600000000000080e+01 8.559042296892801716e+00
2230 3.741920000000000357e+01 8.092654137673250148e+00
2231 3.789839999999999520e+01 8.334520327409370211e+00
2232 3.703099999999999170e+01 8.033524252779722374e+00
2233 3.751739999999999498e+01 9.731324590619715664e+00
2234 3.859360000000000213e+01 8.364927077267321209e+00
2235 4.022519999999999385e+01 9.280875404400168449e+00
2236 4.076360000000000383e+01 7.652446330945418040e+00
2237 4.035559999999999548e+01 8.560043124190437780e+00
2238 3.908919999999999817e+01 7.397240941864741792e+00
2239 3.733400000000000318e+01 6.930461768165235625e+00
2240 3.905920000000000414e+01 8.628093914185219759e+00
2241 4.002259999999999707e+01 9.423061938032667229e+00
2242 3.703519999999999612e+01 1.009139735973170460e+01
2243 3.943359999999999843e+01 9.195246731219340219e+00
2244 3.766740000000000066e+01 8.760753952029471492e+00
2245 3.962679999999998870e+01 8.346623865491961780e+00
2246 3.937980000000000302e+01 9.365321647012450512e+00
2247 3.795759999999999934e+01 8.811341925495797867e+00
2248 3.999419999999999931e+01 1.006653209163910567e+01
2249 3.718679999999999808e+01 9.717400781690542999e+00
2250 4.005880000000000507e+01 9.378129806736522411e+00
2251 3.897920000000000584e+01 8.459452305675586814e+00
2252 3.827960000000000207e+01 8.688202758223360078e+00
2253 4.082780000000000342e+01 8.451938818519689534e+00
2254 4.286760000000000304e+01 8.220566100214751870e+00
2255 4.313219999999999743e+01 7.397387703236865342e+00
2256 3.905579999999999785e+01 6.919847833009045601e+00
2257 3.984579999999999700e+01 7.670784327042443174e+00
2258 4.047540000000000049e+01 8.202590647350383790e+00
2259 4.027540000000000475e+01 7.870952870396315859e+00
2260 3.929039999999999822e+01 8.601498555949422808e+00
2261 4.086899999999999267e+01 7.962272419353660702e+00
2262 4.201800000000000779e+01 8.237454898207333898e+00
2263 4.380579999999999785e+01 8.685234962394511982e+00
2264 4.335300000000000153e+01 9.229529751834597562e+00
2265 4.325419999999999732e+01 9.212563914133783172e+00
2266 4.342620000000000857e+01 8.839562859779888981e+00
2267 4.553160000000000451e+01 8.745187296336196070e+00
2268 4.373400000000000176e+01 8.722660328133841290e+00
2269 4.426340000000000430e+01 9.226087229589799321e+00
2270 4.497079999999999700e+01 9.222115581145139629e+00
2271 4.427100000000000080e+01 9.291769187835004828e+00
2272 4.448279999999999745e+01 8.449137965023412633e+00
2273 4.306780000000000541e+01 8.499347195638026875e+00
2274 4.331560000000000343e+01 8.227378234164270054e+00
2275 4.530819999999999936e+01 8.346581021711823922e+00
2276 4.466039999999999566e+01 9.161390499700360124e+00
2277 4.364560000000000173e+01 9.532907470861132992e+00
2278 4.652700000000000102e+01 9.584856209667412585e+00
2279 4.759079999999999444e+01 9.617123609063158440e+00
2280 4.600560000000000116e+01 9.275152991083221110e+00
2281 4.771559999999999491e+01 9.701806972311908694e+00
2282 4.848700000000000898e+01 1.026714191194414028e+01
2283 4.890599999999999881e+01 1.043730996377897924e+01
2284 4.888380000000000081e+01 9.833197467355162757e+00
2285 4.614520000000000266e+01 1.115085814599037661e+01
2286 4.613600000000000279e+01 1.069485258617434020e+01
2287 4.790980000000000416e+01 9.974382344386041765e+00
2288 4.962500000000000000e+01 1.164031743897046844e+01
2289 4.842719999999999914e+01 9.935205541507432514e+00
2290 4.740299999999999869e+01 9.873413338861084299e+00
2291 4.564100000000000534e+01 9.105969536518339069e+00
2292 4.742360000000000042e+01 1.019227675683897338e+01
2293 4.489419999999999789e+01 9.196042202599983284e+00
2294 4.446739999999999782e+01 9.919431590973346147e+00
2295 4.523039999999999594e+01 1.028845417582252608e+01
2296 4.380180000000000007e+01 9.689723807828579893e+00
2297 4.440820000000000078e+01 9.364177518180653692e+00
2298 4.455559999999999832e+01 8.673169637912081953e+00
2299 4.257979999999999876e+01 9.277234874249977281e+00
2300 4.226539999999999964e+01 9.106293259499167903e+00
2301 4.279420000000000357e+01 1.008293258293439187e+01
2302 3.988739999999999952e+01 1.072612831025249136e+01
2303 4.144500000000000028e+01 9.460900777410149232e+00
2304 4.194679999999999609e+01 9.376080299997436640e+00
2305 4.398160000000000025e+01 9.424421758813641858e+00
2306 4.344940000000000424e+01 9.634936888636064012e+00
2307 4.347700000000000387e+01 1.069237654780264357e+01
2308 4.123060000000000258e+01 1.053491724732567647e+01
2309 4.203840000000000288e+01 1.022317917518811647e+01
2310 4.134959999999999525e+01 1.057586936984378490e+01
2311 4.352680000000000149e+01 1.004971896283672095e+01
2312 4.160559999999999548e+01 9.791136091792413509e+00
2313 4.426539999999999964e+01 1.034269407688344877e+01
2314 4.347240000000000748e+01 1.061076434042335848e+01
2315 4.341020000000000323e+01 9.957988224134430411e+00
2316 4.164460000000000406e+01 8.912886910984566313e+00
2317 4.275279999999999347e+01 8.939181418452138317e+00
2318 4.326639999999999731e+01 1.014654283822820169e+01
2319 4.452540000000000475e+01 1.171152549790162922e+01
2320 4.528079999999999927e+01 1.046929855682795996e+01
2321 4.521079999999999188e+01 1.017930620189804536e+01
2322 4.652500000000000568e+01 8.137259666497069333e+00
2323 4.734320000000000306e+01 1.004008684982356137e+01
2324 4.778520000000000323e+01 1.013096044568331955e+01
2325 4.869679999999999609e+01 9.493403319779480043e+00
2326 4.934179999999999922e+01 9.839959684470256818e+00
2327 4.958359999999999701e+01 8.496219689250036566e+00
2328 4.812920000000000442e+01 9.505753413170362265e+00
2329 4.771419999999999106e+01 9.465669359955478868e+00
2330 4.504299999999999926e+01 1.000652298853103161e+01
2331 4.878279999999999461e+01 9.034645411525566772e+00
2332 4.591560000000000485e+01 1.003209729857122134e+01
2333 4.585459999999999781e+01 8.926684157513360418e+00
2334 4.691359999999999530e+01 9.630396052499605730e+00
2335 4.666680000000000206e+01 1.045257738703713279e+01
2336 4.483659999999999712e+01 9.802021287877311195e+00
2337 4.512580000000000524e+01 9.652058563436092697e+00
2338 4.451799999999999358e+01 1.015186077524706576e+01
2339 4.641100000000000136e+01 9.988501817590062615e+00
2340 4.464060000000000628e+01 9.020743005318353269e+00
2341 4.380319999999999681e+01 9.547620660248290037e+00
2342 4.276960000000000406e+01 9.343366680592172457e+00
2343 4.409980000000000189e+01 9.303406367132415866e+00
2344 4.554659999999999798e+01 9.305806482406561386e+00
2345 4.592600000000000193e+01 1.004188474341345660e+01
2346 4.655079999999999529e+01 8.611678003269746640e+00
2347 4.820599999999999596e+01 9.280469229516359775e+00
2348 4.506680000000000064e+01 9.935675427065842058e+00
2349 4.278279999999999461e+01 9.991580669343564480e+00
2350 4.521359999999999957e+01 1.041211230289032130e+01
2351 4.473400000000000176e+01 9.502671123426296163e+00
2352 4.566060000000000230e+01 9.282383799865204566e+00
2353 4.526699999999999591e+01 9.802760537726092238e+00
2354 4.538219999999999743e+01 9.288755100227371386e+00
2355 4.539260000000000161e+01 9.042931018646553909e+00
2356 4.596599999999999397e+01 8.955656080935666452e+00
2357 4.474800000000000466e+01 1.015221827188521253e+01
2358 4.366459999999999297e+01 9.515913974390478813e+00
2359 4.414780000000000371e+01 1.021232105801614232e+01
2360 4.405339999999999634e+01 9.931675176323476961e+00
2361 4.581280000000000285e+01 9.748635348191049488e+00
2362 4.396259999999999479e+01 1.002492381058329940e+01
2363 4.693220000000000169e+01 1.016525671648286355e+01
2364 4.844400000000000261e+01 1.137154944939342904e+01
2365 4.780280000000000484e+01 1.018102363576472413e+01
2366 4.462720000000000198e+01 9.702141014848216116e+00
2367 4.492360000000000042e+01 1.099303751144332253e+01
2368 4.527800000000000580e+01 1.069222435604490862e+01
2369 4.390059999999999718e+01 1.027405823849563227e+01
2370 4.684559999999999746e+01 1.041206718610670201e+01
2371 4.554299999999999926e+01 1.098478916684339346e+01
2372 4.351020000000000465e+01 1.141658382319334564e+01
2373 4.460320000000000107e+01 1.138214978428943169e+01
2374 4.349299999999999500e+01 1.145740425401844398e+01
2375 4.166760000000000019e+01 1.122441310928994440e+01
2376 4.302200000000000557e+01 1.145785582035312622e+01
2377 4.225840000000000884e+01 1.077649037340079552e+01
2378 4.282459999999999667e+01 1.183337555425331544e+01
2379 4.282079999999999842e+01 1.166621699232445941e+01
2380 4.385820000000000363e+01 1.198643753047585037e+01
2381 4.273860000000000525e+01 1.296698348761191255e+01
2382 4.270940000000000225e+01 1.268662202038036391e+01
2383 4.261480000000000246e+01 1.266661375238070519e+01
2384 4.034519999999999840e+01 1.268051833451614030e+01
2385 4.077060000000000173e+01 1.273165808714638736e+01
2386 4.151179999999999382e+01 1.255991998509544416e+01
2387 4.103799999999999670e+01 1.273161426685555853e+01
2388 4.232299999999999329e+01 1.240418391672745102e+01
2389 4.121660000000000679e+01 1.278713242161822627e+01
2390 4.056320000000000192e+01 1.182020130251595980e+01
2391 4.134900000000000375e+01 1.343246590019866638e+01
2392 4.163799999999999812e+01 1.347277346651386232e+01
2393 4.152720000000000056e+01 1.401930597825726998e+01
2394 4.255380000000000251e+01 1.233027385389310737e+01
2395 4.345579999999999643e+01 1.182364256022652249e+01
2396 4.104500000000000171e+01 1.274719103802873121e+01
2397 3.955360000000000298e+01 1.141907294520881777e+01
2398 4.036460000000000292e+01 1.177491192867275771e+01
2399 4.190339999999999776e+01 1.175454928306483460e+01
2400 4.162080000000000268e+01 1.131052215735418542e+01
2401 4.117859999999999587e+01 1.102992722587053009e+01
2402 4.370520000000000493e+01 1.161160935409041350e+01
2403 4.316300000000000381e+01 1.035870321999814614e+01
2404 4.278539999999999566e+01 1.065548495226754078e+01
2405 4.167999999999999972e+01 1.054932354229407387e+01
2406 4.550679999999999836e+01 1.225258597162248009e+01
2407 4.403000000000000114e+01 1.131079805495615709e+01
2408 4.488700000000000045e+01 1.146087497881379136e+01
2409 4.402779999999999916e+01 1.126398094245546844e+01
2410 4.222659999999999769e+01 1.142439327264253457e+01
2411 4.342759999999999820e+01 1.279095848042670980e+01
2412 4.129400000000000404e+01 1.132968375551586249e+01
2413 4.159960000000000946e+01 1.272239657800369095e+01
2414 4.241240000000000521e+01 1.187814114278829436e+01
2415 4.236440000000000339e+01 1.281224320281190820e+01
2416 4.165600000000000591e+01 1.206290268882245442e+01
2417 4.085320000000000107e+01 1.252898288417699213e+01
2418 4.226480000000000103e+01 1.259796336365525349e+01
2419 4.141539999999999822e+01 1.024850633253451271e+01
2420 4.245499999999999829e+01 1.117798956163406032e+01
2421 4.004300000000000637e+01 1.182609175002460233e+01
2422 4.141899999999999693e+01 1.068469612108832933e+01
2423 4.200740000000000407e+01 1.125896126860733126e+01
2424 3.935579999999999501e+01 1.097127771373963334e+01
2425 4.056599999999999540e+01 1.088267017601838305e+01
2426 4.019879999999999853e+01 1.037325978620028621e+01
2427 3.819559999999999889e+01 1.145612006431496788e+01
2428 3.932760000000000389e+01 1.095303634468543130e+01
2429 3.775260000000000105e+01 1.095066683485530845e+01
2430 3.681199999999999761e+01 1.037179391619405422e+01
2431 3.869859999999999189e+01 1.014588694831555671e+01
2432 3.762300000000000466e+01 9.461846859889456951e+00
2433 3.619579999999999842e+01 9.220671122646116658e+00
2434 3.872419999999999618e+01 1.017932772790030427e+01
2435 3.834099999999999397e+01 1.069543636510450924e+01
2436 3.845620000000000260e+01 1.021909510827646628e+01
2437 3.900220000000000198e+01 1.104086428283583210e+01
2438 3.819559999999999889e+01 9.435887127769175819e+00
2439 3.778600000000000136e+01 9.343855020279368873e+00
2440 3.641259999999999764e+01 9.459315681802779707e+00
2441 3.821760000000000446e+01 9.424799866734570486e+00
2442 4.001360000000000383e+01 9.573696049488932047e+00
2443 3.912560000000000571e+01 9.770046651270403615e+00
2444 3.959660000000000224e+01 1.079841803821281943e+01
2445 3.772319999999999851e+01 9.722006778026848650e+00
2446 4.197419999999999618e+01 9.438162488111760950e+00
2447 4.113500000000000512e+01 1.009232830223036359e+01
2448 4.212480000000000047e+01 1.032189495548176872e+01
2449 3.995059999999999434e+01 1.085935536429303916e+01
2450 4.238300000000000267e+01 1.051777275662485422e+01
2451 4.127740000000000009e+01 1.025115653806925309e+01
2452 4.056159999999999854e+01 1.126660051160064846e+01
2453 3.949799999999999756e+01 1.020359736955550289e+01
2454 3.889419999999999789e+01 1.100372737721177607e+01
2455 3.917539999999999623e+01 1.012762341558966028e+01
2456 4.226120000000000232e+01 8.867350555380111743e+00
2457 4.235099999999999909e+01 9.170595117003040642e+00
2458 4.041140000000000043e+01 1.077420504946884705e+01
2459 4.086799999999999500e+01 1.022853043208065138e+01
2460 4.433640000000000470e+01 1.040237125505526272e+01
2461 4.084679999999999467e+01 8.794444275336561034e+00
2462 3.994679999999999609e+01 8.700173025405874228e+00
2463 4.082840000000000202e+01 9.510789366188275196e+00
2464 4.030859999999999843e+01 9.339882340158252916e+00
2465 4.318339999999999890e+01 9.756585208360556649e+00
2466 4.191119999999999379e+01 9.887202202443315713e+00
2467 3.885439999999999827e+01 9.693742103439724644e+00
2468 3.920819999999999794e+01 8.930289318493549899e+00
2469 3.930180000000000007e+01 8.369439151579991076e+00
2470 3.876579999999999870e+01 8.299770663819574068e+00
2471 3.822900000000000631e+01 8.276163057842685689e+00
2472 4.132359999999999900e+01 8.123890509355723211e+00
2473 4.101219999999999999e+01 9.644933664468615220e+00
2474 4.018140000000000356e+01 9.139719573816254439e+00
2475 4.107839999999999492e+01 7.881089364294759925e+00
2476 3.988299999999999557e+01 9.428798884269406599e+00
2477 3.770399999999999352e+01 9.277289125601292596e+00
2478 3.681139999999999191e+01 9.581251428075560739e+00
2479 3.933140000000000214e+01 9.719848277005150194e+00
2480 3.825019999999999953e+01 1.014333607212143917e+01
2481 3.922500000000000142e+01 1.133379020451675601e+01
2482 4.179600000000000648e+01 9.667504695628545974e+00
2483 3.846020000000000039e+01 9.451473270977388097e+00
2484 3.645839999999999748e+01 9.986934330814436933e+00
2485 3.827100000000000080e+01 9.611166251813564543e+00
2486 3.914700000000000557e+01 9.388346695771305761e+00
2487 3.837480000000000047e+01 9.740735325015252855e+00
2488 3.901559999999999917e+01 9.410593365351623163e+00
2489 4.100539999999999452e+01 9.889458212055906472e+00
2490 4.084000000000000341e+01 8.714309432192548499e+00
2491 4.213300000000000267e+01 9.210303955896351980e+00
2492 4.073080000000000211e+01 9.255222536060383476e+00
2493 4.134120000000000061e+01 9.041755702959465069e+00
2494 4.031680000000000064e+01 9.196734387379031261e+00
2495 4.150500000000000256e+01 9.183747727371436298e+00
2496 3.936020000000000607e+01 8.048882890935859180e+00
2497 4.022259999999999991e+01 9.417146092527183043e+00
2498 3.824119999999999919e+01 9.665969118096747081e+00
2499 3.862519999999999953e+01 9.689874890420410836e+00
2500 3.909040000000000248e+01 9.177344136949423969e+00
2501 4.134539999999999793e+01 9.316322191079482451e+00
2502 3.975019999999999953e+01 9.329543240266374937e+00
2503 4.215559999999999974e+01 9.953822014080822456e+00
2504 4.274799999999999756e+01 1.050424252195273844e+01
2505 4.193460000000000321e+01 9.768488217119369210e+00
2506 4.199300000000000210e+01 1.070328403061415479e+01
2507 4.118980000000000530e+01 1.098343973225145653e+01
2508 4.051559999999999917e+01 1.021596764129566104e+01
2509 4.120580000000000354e+01 1.038649586877114217e+01
2510 4.145279999999999632e+01 1.038577706827948433e+01
2511 4.094420000000000215e+01 1.057490851553808753e+01
2512 4.198540000000000560e+01 1.079625898763085523e+01
2513 4.065919999999999845e+01 9.250677741225233675e+00
2514 4.260979999999999279e+01 9.539120858443926210e+00
2515 4.051120000000000232e+01 8.787584320619632905e+00
2516 4.303420000000000556e+01 8.832999750481146606e+00
2517 4.180119999999999436e+01 9.193671107452125568e+00
2518 4.217579999999999529e+01 9.360561463502069302e+00
2519 4.020819999999999794e+01 9.189230977181930271e+00
2520 4.135859999999999559e+01 9.284147687752495770e+00
2521 4.185759999999999792e+01 9.629662725557942338e+00
2522 4.310639999999999361e+01 8.733846422281535737e+00
2523 4.301019999999999754e+01 7.776129954675396583e+00
2524 4.050799999999999557e+01 8.818949710708185563e+00
2525 4.386200000000000188e+01 1.011598654407962350e+01
2526 4.403279999999999461e+01 9.549331203388014444e+00
2527 4.254740000000000322e+01 1.007295291203130638e+01
2528 4.371860000000000213e+01 1.026433067510980024e+01
2529 3.985559999999999548e+01 9.118861071866376733e+00
2530 4.129440000000001021e+01 8.765221451167107602e+00
2531 3.871779999999999688e+01 9.781954517988722841e+00
2532 3.803940000000000055e+01 9.149194214137112979e+00
2533 4.167799999999999727e+01 9.639108622689132488e+00
2534 4.088019999999999499e+01 9.172028449149074447e+00
2535 3.905499999999999261e+01 8.662276278207709623e+00
2536 4.151280000000000570e+01 9.304298672764110378e+00
2537 4.071419999999999817e+01 9.188392379083513362e+00
2538 4.153160000000000451e+01 9.374208991056258711e+00
2539 4.206400000000000006e+01 1.036612483042723198e+01
2540 4.300400000000000489e+01 9.044341386745635702e+00
2541 3.901659999999999684e+01 8.450905360255786647e+00
2542 3.820559999999999690e+01 8.697286742887115452e+00
2543 4.001820000000000022e+01 8.493382169195024645e+00
2544 4.379340000000000543e+01 8.417483265679830851e+00
2545 3.968980000000000530e+01 7.743717455589401055e+00
2546 4.075900000000000034e+01 8.267996115141805547e+00
2547 4.117660000000000053e+01 8.792602857402352257e+00
2548 4.189560000000000173e+01 8.195281245204462550e+00
2549 4.373499999999999943e+01 8.901516127042627957e+00
2550 4.307600000000000762e+01 8.231131052291658534e+00
2551 4.175699999999999790e+01 8.633423112531898980e+00
2552 3.986319999999999197e+01 9.122714637211885247e+00
2553 3.958419999999999561e+01 8.215147192351453853e+00
2554 3.905259999999999820e+01 8.233284237046598619e+00
2555 3.916539999999999822e+01 9.726993869022432904e+00
2556 3.886019999999999897e+01 9.014216049773823514e+00
2557 3.849980000000000757e+01 8.234818037576784988e+00
2558 3.950059999999999860e+01 7.672540568025690177e+00
2559 3.878679999999999239e+01 6.974735076832667247e+00
2560 3.871260000000000190e+01 7.150035393478831658e+00
2561 3.871899999999999409e+01 7.896363350302467055e+00
2562 3.824080000000000013e+01 9.123385084057339611e+00
2563 3.968040000000000589e+01 9.323800686844393226e+00
2564 3.703719999999999857e+01 9.173374190122192573e+00
2565 3.855799999999999272e+01 8.669636407600956218e+00
2566 3.871359999999999957e+01 7.767320555249409786e+00
2567 3.900140000000000384e+01 8.913308928114181739e+00
2568 3.757079999999999842e+01 9.250842285543516397e+00
2569 3.850999999999999801e+01 9.132433419412373965e+00
2570 4.067860000000000298e+01 8.277888738561300030e+00
2571 3.910020000000000095e+01 9.371916983840606008e+00
2572 3.780259999999999820e+01 9.204593916517991303e+00
2573 3.847459999999999525e+01 9.321964782598140431e+00
2574 3.815019999999999811e+01 9.539165881354614740e+00
2575 3.933379999999999654e+01 8.966785784884123700e+00
2576 3.764899999999999380e+01 9.223719046024763557e+00
2577 3.723740000000000094e+01 7.680612478702463441e+00
2578 3.704560000000000031e+01 8.795739862456143143e+00
2579 3.649939999999999429e+01 9.130317968614235724e+00
2580 3.895620000000000260e+01 7.939300752081381418e+00
2581 3.790959999999999752e+01 9.825828110037338803e+00
2582 3.769260000000000588e+01 9.416846748673357581e+00
2583 3.830280000000000484e+01 8.766957061147271801e+00
2584 3.734259999999999735e+01 9.061703175893590867e+00
2585 3.861960000000000548e+01 9.462596187516403745e+00
2586 3.740780000000000172e+01 8.820760857885220574e+00
2587 3.918699999999999761e+01 9.101695890327251348e+00
2588 3.972160000000000224e+01 9.662019807886961686e+00
2589 3.823200000000000642e+01 9.127553621863857103e+00
2590 3.764820000000000277e+01 9.884181501368740186e+00
2591 3.695880000000000365e+01 1.024414704072525417e+01
2592 3.628699999999999903e+01 9.970258592433799194e+00
2593 3.778780000000000427e+01 9.511318375072931985e+00
2594 3.553619999999999379e+01 9.536979225729705689e+00
2595 3.552920000000000300e+01 9.362783173394543468e+00
2596 3.522959999999999781e+01 9.784779775140572511e+00
2597 3.592799999999999727e+01 1.018672127428644103e+01
2598 3.525480000000000302e+01 9.679567128337918547e+00
2599 3.804819999999999425e+01 1.019358594568172549e+01
2600 3.852219999999999800e+01 1.030310930700048289e+01
2601 3.783460000000000178e+01 9.858616197418378135e+00
2602 3.969559999999999889e+01 9.626056112863667025e+00
2603 3.773239999999999839e+01 8.800845080331773929e+00
2604 3.673920000000000385e+01 9.292111757399391436e+00
2605 3.877620000000000289e+01 9.038833209657095580e+00
2606 3.789260000000000161e+01 1.045668283386275377e+01
2607 3.618760000000000332e+01 1.024712715486638182e+01
2608 3.388880000000000337e+01 9.463803516134515093e+00
2609 3.529139999999999588e+01 8.938002195569207942e+00
2610 3.568800000000000239e+01 8.992664116934424356e+00
2611 3.628739999999999810e+01 9.579270104136327291e+00
2612 3.800319999999999965e+01 9.803078236554066294e+00
2613 3.519340000000000401e+01 9.282108220011227928e+00
2614 3.499920000000000186e+01 9.011134345463949202e+00
2615 3.592319999999999425e+01 8.755084280119751483e+00
2616 3.405040000000000333e+01 8.501554128981359426e+00
2617 3.661139999999999617e+01 8.468400158707664716e+00
2618 3.461599999999999966e+01 8.210385170014861345e+00
2619 3.576019999999999754e+01 8.784694496224668470e+00
2620 3.649280000000000257e+01 9.225921232700830643e+00
2621 3.428260000000000218e+01 8.602242524365376397e+00
2622 3.769959999999999667e+01 8.353519519819176509e+00
2623 3.436079999999999757e+01 9.441033758651645513e+00
2624 3.738560000000000372e+01 9.504283912426018333e+00
2625 3.662320000000000420e+01 8.644364899285545079e+00
2626 3.694239999999999924e+01 9.314049244447872411e+00
2627 3.520080000000000098e+01 9.016212523670899870e+00
2628 3.343179999999999552e+01 9.047100390290802707e+00
2629 3.294799999999999329e+01 8.866596573657785640e+00
2630 3.375820000000000221e+01 8.295821904549301351e+00
2631 3.367839999999999634e+01 8.140030459893868198e+00
2632 3.340560000000000684e+01 8.296918278975633498e+00
2633 3.301239999999999952e+01 9.085640255259944453e+00
2634 3.333599999999999852e+01 8.041915612588832474e+00
2635 3.364600000000000080e+01 7.950804261205278500e+00
2636 3.561659999999999826e+01 9.159943958780534246e+00
2637 3.537639999999999674e+01 8.233813797263087153e+00
2638 3.627380000000000138e+01 8.199309860713889009e+00
2639 3.950099999999999767e+01 9.427529334878782308e+00
2640 3.560320000000000107e+01 9.585443440550886152e+00
2641 3.781820000000000448e+01 8.856546398681597765e+00
2642 3.594460000000000122e+01 8.734594491331581168e+00
2643 3.680180000000000007e+01 8.859240280746425000e+00
2644 3.880780000000000030e+01 9.256012637847899072e+00
2645 3.612879999999999825e+01 8.433984644994321656e+00
2646 3.502799999999999869e+01 7.686757750833571379e+00
2647 3.609779999999999944e+01 8.657758889689638693e+00
2648 3.538000000000000256e+01 8.426076287335641624e+00
2649 3.501760000000000161e+01 9.003961357535914090e+00
2650 3.802820000000000533e+01 8.579970579902941097e+00
2651 3.663920000000000243e+01 8.560540639001722241e+00
2652 3.647459999999999525e+01 8.590914384860321107e+00
2653 3.546099999999999852e+01 9.494423217868476428e+00
2654 3.800359999999999872e+01 8.374535758356996595e+00
2655 3.825739999999999696e+01 8.230741043672798796e+00
2656 3.878379999999999939e+01 8.075327269652914808e+00
2657 3.666280000000000427e+01 8.323838159887539945e+00
2658 3.644740000000000180e+01 8.135661618331971212e+00
2659 3.514379999999999882e+01 8.883998268347420790e+00
2660 3.515900000000000603e+01 9.122022157394708231e+00
2661 3.292520000000000380e+01 8.554246657187293934e+00
2662 3.421260000000000190e+01 8.198081100355130602e+00
2663 3.333039999999999736e+01 9.209067512403194655e+00
2664 3.351440000000000197e+01 1.008906941040649130e+01
2665 3.373420000000000130e+01 9.768490836971697178e+00
2666 3.371480000000000388e+01 9.644491909478693614e+00
2667 3.297419999999999618e+01 9.125232478791978963e+00
2668 3.067699999999999960e+01 9.305744569888000584e+00
2669 3.021419999999999817e+01 8.792081211635842664e+00
2670 3.144359999999999644e+01 9.915024855642066370e+00
2671 3.301380000000000337e+01 8.522571885997793473e+00
2672 3.289039999999999964e+01 8.270833532842987168e+00
2673 3.212879999999999825e+01 7.637628105112214350e+00
2674 3.386319999999999908e+01 7.239490674902481437e+00
2675 3.355720000000000169e+01 6.702008954932842322e+00
2676 3.549040000000000106e+01 7.380096891504880574e+00
2677 3.412239999999999895e+01 7.036732517866512993e+00
2678 3.546519999999999584e+01 6.578457298789739838e+00
2679 3.405160000000000053e+01 6.179016223315812795e+00
2680 3.435660000000000025e+01 7.355008005977967223e+00
2681 3.580280000000000484e+01 6.525299597106633875e+00
2682 3.467180000000000462e+01 6.456017369245532045e+00
2683 3.609500000000000597e+01 7.659255838526352278e+00
2684 3.549699999999999989e+01 7.296833433757412557e+00
2685 3.263780000000000570e+01 7.784065690370297830e+00
2686 3.126460000000000150e+01 8.238620605902422511e+00
2687 3.346699999999999875e+01 8.663948933367509042e+00
2688 3.370080000000000098e+01 7.277258711355533372e+00
2689 3.395700000000000784e+01 7.316287796416977685e+00
2690 2.996840000000000259e+01 7.050131241898976775e+00
2691 2.990980000000000061e+01 7.334541002135034127e+00
2692 3.012140000000000128e+01 5.999300343206697583e+00
2693 3.209500000000000597e+01 6.995834189001337577e+00
2694 3.463300000000000267e+01 7.178183658837379966e+00
2695 3.464320000000000022e+01 6.525065421281230016e+00
2696 3.780899999999999750e+01 6.758312475759018056e+00
2697 3.704199999999999449e+01 7.490562152468932311e+00
2698 3.499859999999999616e+01 7.583871805878577455e+00
2699 3.602420000000000044e+01 6.738170988628887415e+00
2700 3.541839999999999833e+01 6.533577094364158455e+00
2701 3.464860000000000184e+01 6.754724430204388064e+00
2702 3.285219999999999629e+01 7.568984821757802628e+00
2703 3.423980000000000246e+01 6.690134051870709087e+00
2704 3.240700000000000358e+01 7.372982153782823289e+00
2705 3.374159999999999826e+01 7.368811348379058046e+00
2706 3.529819999999999425e+01 7.120588326255071543e+00
2707 3.596940000000000026e+01 7.600453852764321283e+00
2708 3.910159999999999769e+01 8.491303276176159542e+00
2709 3.585439999999999827e+01 8.772287900428255014e+00
2710 3.318860000000000099e+01 8.364433573649801446e+00
2711 3.656159999999999854e+01 9.056628691074839921e+00
2712 3.708559999999999945e+01 8.676220737625339297e+00
2713 3.509720000000000084e+01 8.568601862147637860e+00
2714 3.520720000000000027e+01 9.205768827860060455e+00
2715 3.767499999999999716e+01 9.532025749021034500e+00
2716 3.632540000000000191e+01 8.237500109135053705e+00
2717 3.498799999999999955e+01 8.162035721558684287e+00
2718 3.424779999999999802e+01 7.846089188379139046e+00
2719 3.636800000000000210e+01 8.919199780249346787e+00
2720 3.531419999999999959e+01 8.947181381418396029e+00
2721 3.569279999999999831e+01 8.648162775526371249e+00
2722 3.519379999999999598e+01 9.228738242685183835e+00
2723 3.497240000000000038e+01 7.812276449793619015e+00
2724 3.454379999999999740e+01 8.346333323801536253e+00
2725 3.523100000000000165e+01 7.155857902446078000e+00
2726 3.393160000000000309e+01 7.795635346012535827e+00
2727 3.378779999999999717e+01 9.006994617073999621e+00
2728 3.582179999999999609e+01 8.630837986661548555e+00
2729 3.694879999999999853e+01 8.647220271971796990e+00
2730 3.604020000000000579e+01 9.071477768919461226e+00
2731 3.548719999999999430e+01 9.052291472991797150e+00
2732 3.496659999999999968e+01 7.959035040003278993e+00
2733 3.647440000000000282e+01 9.014464676729284420e+00
2734 3.775860000000000127e+01 7.920870076449934238e+00
2735 3.806519999999999726e+01 8.605519718878110069e+00
2736 3.992640000000000100e+01 8.749475214434291104e+00
2737 3.553020000000000067e+01 7.770616410041097488e+00
2738 3.758780000000000143e+01 7.892928214040718871e+00
2739 3.764540000000000219e+01 7.720539243343043978e+00
2740 3.830620000000000402e+01 8.043810422430405893e+00
2741 3.382379999999999853e+01 7.397554398042638368e+00
2742 3.327339999999999520e+01 6.542182428517260284e+00
2743 3.564320000000000022e+01 7.094121935236240795e+00
2744 3.331159999999999854e+01 7.167812322319829121e+00
2745 3.362019999999999698e+01 8.172976766882431576e+00
2746 3.512179999999999325e+01 7.887667981856234078e+00
2747 3.472359999999999758e+01 7.347739111318527527e+00
2748 3.338559999999999661e+01 7.832319782031373911e+00
2749 3.633339999999999748e+01 7.106200968731463341e+00
2750 3.524040000000000106e+01 7.185524123402551311e+00
2751 3.400600000000000023e+01 7.091106271943750095e+00
2752 3.349680000000000035e+01 7.625313745151736988e+00
2753 3.098260000000000147e+01 7.031114777046381548e+00
2754 3.418599999999999994e+01 7.787406156095877385e+00
2755 3.342839999999999634e+01 7.655987610230308604e+00
2756 3.504919999999999902e+01 5.727704806639391855e+00
2757 3.453519999999999612e+01 5.484767644303630618e+00
2758 3.531660000000000110e+01 6.322095453882359273e+00
2759 3.378620000000000090e+01 8.176044507706643927e+00
2760 3.392079999999999984e+01 8.251236786809599266e+00
2761 3.250319999999999965e+01 7.855865362390065165e+00
2762 3.394640000000000413e+01 7.698829805106748303e+00
2763 3.256820000000000448e+01 8.302333775029765661e+00
2764 3.829600000000000648e+01 7.722316486650879774e+00
2765 3.508620000000000516e+01 7.312281637902084519e+00
2766 3.487239999999999185e+01 7.367378750139019772e+00
2767 3.484759999999999991e+01 7.437795628275892135e+00
2768 3.576539999999999964e+01 7.211110786002389084e+00
2769 3.640460000000000207e+01 7.297985166331868889e+00
2770 3.787279999999999802e+01 6.946964835955339090e+00
2771 3.778160000000000451e+01 7.111134146393245814e+00
2772 3.773579999999999757e+01 7.085483477646390860e+00
2773 3.718840000000000146e+01 6.204564111039549523e+00
2774 3.376180000000000092e+01 6.632599770225850122e+00
2775 3.326979999999999649e+01 6.797482159741206509e+00
2776 3.408599999999999852e+01 6.454074117950614031e+00
2777 3.506519999999999726e+01 6.851168638414909751e+00
2778 3.267540000000000333e+01 6.721893320188888410e+00
2779 3.503419999999999845e+01 7.277027609676905762e+00
2780 3.376180000000000803e+01 6.403919521043342833e+00
2781 3.379079999999999728e+01 5.767750538294803775e+00
2782 3.251320000000000476e+01 6.080204762341478997e+00
2783 3.497860000000000014e+01 6.361897494301522293e+00
2784 3.405980000000000274e+01 7.142923370161546437e+00
2785 3.392020000000000124e+01 6.529757088284371846e+00
2786 3.329999999999999716e+01 7.147650668576353006e+00
2787 3.209320000000000306e+01 7.777611872033728169e+00
2788 3.503959999999999297e+01 8.891076468459822024e+00
2789 3.476839999999999975e+01 8.380220567980297020e+00
2790 3.726059999999999661e+01 7.575197500263606720e+00
2791 3.473360000000000269e+01 7.331772591126923366e+00
2792 3.730599999999999739e+01 6.733637655829127766e+00
2793 3.794099999999999540e+01 7.501767834317456085e+00
2794 3.512439999999999429e+01 7.718850528932399868e+00
2795 3.574660000000000082e+01 8.628375645971843255e+00
2796 3.815919999999999845e+01 8.640008844439917013e+00
2797 3.689639999999999986e+01 7.788324279843513054e+00
2798 3.770860000000000412e+01 8.353082925962125316e+00
2799 4.004359999999999786e+01 8.765259172893863138e+00
2800 3.827759999999999252e+01 9.102191633227679546e+00
2801 3.933180000000000121e+01 8.009118560241194729e+00
2802 4.070299999999999585e+01 7.835011382250826273e+00
2803 4.326620000000000488e+01 8.997435698686597760e+00
2804 3.886560000000000059e+01 8.975224033304124660e+00
2805 4.072259999999999991e+01 7.536077953949255281e+00
2806 4.162140000000000839e+01 7.891737895292773253e+00
2807 4.136819999999999453e+01 8.711506420361519787e+00
2808 4.232779999999999632e+01 8.417033341504593480e+00
2809 3.983640000000000470e+01 8.285838862058565013e+00
2810 4.047140000000000271e+01 8.497683235329496654e+00
2811 3.905079999999999529e+01 9.222217309953174791e+00
2812 3.885620000000000118e+01 9.235550406554013492e+00
2813 3.970900000000000318e+01 9.137539375564955435e+00
2814 3.835240000000000293e+01 8.202626752937133503e+00
2815 4.093939999999999202e+01 7.932022564768710815e+00
2816 3.935259999999999536e+01 8.645801624372374761e+00
2817 4.044019999999999726e+01 8.387793003645239054e+00
2818 4.098059999999999548e+01 9.833745282851289460e+00
2819 3.878560000000000230e+01 8.245008597205949030e+00
2820 3.840900000000000603e+01 7.619228417628651329e+00
2821 3.670580000000000354e+01 8.319220513485623414e+00
2822 3.537259999999999849e+01 7.370353205104894556e+00
2823 3.504359999999999786e+01 7.836867321066498526e+00
2824 3.532880000000000109e+01 7.529715954270785438e+00
2825 3.600119999999999720e+01 7.230479139863416727e+00
2826 3.527599999999999625e+01 8.050212951220606428e+00
2827 3.573879999999999768e+01 6.631951359290868098e+00
2828 3.520879999999999654e+01 7.531599954325774782e+00
2829 3.570739999999999981e+01 6.862205532334337832e+00
2830 3.754639999999999844e+01 7.816980601741313706e+00
2831 3.395999999999999375e+01 6.974010685394738118e+00
2832 3.673700000000000188e+01 7.002672946811096644e+00
2833 3.761420000000000385e+01 8.315963032144864542e+00
2834 3.599259999999999593e+01 7.407313189544506571e+00
2835 3.670880000000000365e+01 7.831890077880306222e+00
2836 3.741320000000000334e+01 8.228252793394231546e+00
2837 3.728419999999999845e+01 7.856429949538147994e+00
2838 3.851140000000000185e+01 6.765032000515592614e+00
2839 3.763980000000000103e+01 7.212210298653248586e+00
2840 3.409799999999999898e+01 6.891956413094905365e+00
2841 3.584660000000000224e+01 6.765797026810662196e+00
2842 3.513139999999999930e+01 7.201114733706163840e+00
2843 3.532259999999999422e+01 6.977156627738837713e+00
2844 3.789739999999999753e+01 7.627420573693309613e+00
2845 3.660660000000000025e+01 7.536682817261183942e+00
2846 3.899860000000000326e+01 7.293878565482152965e+00
2847 3.902479999999999905e+01 7.544569779119282948e+00
2848 3.860199999999999676e+01 5.918692727283618282e+00
2849 3.717459999999999809e+01 7.490106731415780317e+00
2850 3.606479999999999819e+01 6.513928844560707532e+00
2851 3.593720000000000425e+01 7.263607772450273004e+00
2852 3.595159999999999911e+01 6.749816646991234848e+00
2853 3.254360000000000497e+01 7.251797413607195431e+00
2854 3.528940000000000055e+01 8.440519195404984742e+00
2855 3.518240000000000123e+01 8.821217437973059461e+00
2856 3.644140000000000157e+01 7.313121684205725614e+00
2857 3.600179999999999580e+01 8.256307578572881667e+00
2858 3.469420000000000215e+01 7.904647197187235186e+00
2859 3.490380000000000393e+01 6.641011208543469380e+00
2860 3.673519999999999897e+01 7.806474914582123503e+00
2861 3.441359999999999530e+01 7.721485549296843054e+00
2862 3.410559999999999548e+01 7.467192150199430500e+00
2863 3.164959999999999951e+01 7.752405885143009989e+00
2864 3.555859999999999843e+01 6.908167679493599778e+00
2865 3.475099999999999767e+01 7.211047923845741892e+00
2866 3.821839999999999549e+01 7.230612287213303624e+00
2867 3.558559999999999945e+01 7.153911515248144504e+00
2868 3.517880000000000251e+01 6.604354099531611233e+00
2869 3.725080000000000524e+01 6.482166714301631494e+00
2870 3.387919999999999732e+01 7.895798373312226559e+00
2871 3.330199999999999960e+01 7.788081992377841267e+00
2872 3.823360000000000269e+01 7.915218660782530335e+00
2873 3.646480000000000388e+01 7.879142102538827963e+00
2874 3.581400000000000006e+01 7.669753972586082824e+00
2875 3.378020000000000067e+01 6.861202590799954315e+00
2876 3.148819999999999908e+01 7.340980432612525419e+00
2877 3.067119999999999891e+01 6.764918254642845241e+00
2878 3.430139999999999390e+01 6.453719656756093492e+00
2879 3.270040000000000191e+01 7.669333324872507518e+00
2880 3.242239999999999611e+01 8.156990933426369494e+00
2881 3.485639999999999361e+01 6.076792750127323117e+00
2882 3.512680000000000291e+01 6.206774482128378345e+00
2883 3.366819999999999879e+01 7.351650858956782386e+00
2884 3.402239999999999753e+01 6.884748225461843063e+00
2885 3.446779999999999688e+01 6.479151551862326386e+00
2886 3.198219999999999885e+01 5.888767921390686944e+00
2887 3.329200000000000159e+01 5.436739434624395351e+00
2888 3.219539999999999935e+01 5.703212193843045341e+00
2889 3.308659999999999712e+01 6.095198566740873680e+00
2890 3.518099999999999739e+01 5.130289286190399700e+00
2891 3.757880000000000109e+01 6.105289125995590815e+00
2892 3.488340000000000174e+01 6.857304430167876497e+00
2893 3.506759999999999877e+01 6.843003537044240581e+00
2894 3.401559999999999917e+01 6.873772469903261850e+00
2895 3.512000000000000455e+01 7.099387511609715595e+00
2896 3.495259999999999678e+01 7.349007473666086199e+00
2897 3.331939999999999458e+01 7.448334302916324035e+00
2898 3.365520000000000067e+01 7.641400125107963071e+00
2899 3.373319999999999652e+01 7.179252592853939241e+00
2900 3.376180000000000092e+01 7.435699754024497565e+00
2901 3.398879999999999768e+01 6.819555020087453734e+00
2902 3.444339999999999691e+01 6.884224427486366871e+00
2903 3.329059999999999775e+01 7.012653447019893349e+00
2904 3.373980000000000246e+01 7.264066384057898951e+00
2905 3.513360000000000127e+01 7.476130767181643932e+00
2906 3.240699999999999648e+01 6.230328992918432007e+00
2907 3.462259999999999138e+01 6.091053062320175293e+00
2908 3.274920000000000186e+01 6.207377310265584036e+00
2909 3.408419999999999561e+01 6.814517575881655631e+00
2910 3.480639999999999645e+01 7.039112953206532630e+00
2911 3.760440000000000538e+01 6.988781207621253877e+00
2912 3.843340000000000600e+01 6.496567047910764892e+00
2913 3.522639999999999816e+01 7.167279928117777921e+00
2914 3.523680000000000234e+01 6.763060599462345834e+00
2915 3.720919999999999561e+01 5.606457672363183597e+00
2916 3.459859999999999758e+01 7.583602350334568420e+00
2917 3.605519999999999925e+01 7.571608761155054879e+00
2918 3.434000000000000341e+01 7.251427412585745635e+00
2919 3.629220000000000113e+01 7.760168840431242998e+00
2920 3.863700000000000045e+01 7.046853436818449445e+00
2921 3.695880000000000365e+01 7.007252827749258728e+00
2922 3.768399999999999750e+01 7.104910994516398404e+00
2923 4.054220000000000113e+01 7.887030738624010162e+00
2924 3.803620000000000090e+01 7.929679919895884943e+00
2925 4.004420000000000357e+01 7.130109650769754559e+00
2926 4.043919999999999249e+01 7.730475319926971345e+00
2927 3.781500000000000483e+01 7.713695601979636329e+00
2928 3.974260000000000304e+01 7.647039064108406947e+00
2929 3.758780000000000143e+01 7.774631183020837888e+00
2930 3.681820000000000448e+01 6.318661265806229999e+00
2931 3.870660000000000167e+01 6.875745577608292969e+00
2932 3.802860000000000440e+01 7.483179231316058555e+00
2933 3.881080000000000041e+01 6.391788202999219237e+00
2934 3.890959999999999752e+01 6.169054472769713193e+00
2935 3.907279999999999376e+01 6.513532721342543574e+00
2936 3.796340000000000003e+01 6.246799446756714502e+00
2937 3.667780000000000484e+01 6.616200561651678136e+00
2938 3.695799999999999841e+01 6.220771868506350444e+00
2939 3.657979999999999876e+01 7.869636613719848128e+00
2940 3.596560000000000201e+01 7.440540241676004030e+00
2941 3.851899999999999835e+01 7.379221454869069774e+00
2942 3.813860000000000383e+01 6.935225335055811513e+00
2943 3.933719999999999573e+01 6.858626348766930114e+00
2944 3.867540000000000333e+01 6.444263375126749516e+00
2945 3.862559999999999860e+01 7.091645206015313896e+00
2946 3.935940000000000794e+01 6.960804686816029374e+00
2947 4.158880000000000621e+01 6.645611185737545057e+00
2948 4.016299999999999670e+01 6.725463826384021182e+00
2949 4.014199999999999591e+01 7.056457536186268698e+00
2950 4.050219999999999487e+01 7.117930561054946814e+00
2951 4.046119999999999806e+01 7.608512051117483743e+00
2952 4.201740000000000208e+01 8.171143320735478000e+00
2953 4.075480000000000302e+01 7.047860307355700016e+00
2954 4.005180000000000007e+01 8.028118516315013053e+00
2955 3.949720000000000653e+01 7.954843331706791254e+00
2956 3.959959999999999525e+01 6.965857079211430047e+00
2957 3.953759999999999764e+01 7.607137199235991076e+00
2958 3.932939999999999969e+01 6.938187086552220606e+00
2959 3.954659999999999798e+01 6.868318388659628404e+00
2960 4.001539999999999964e+01 7.958895142417696356e+00
2961 4.238940000000000197e+01 8.390894801390372137e+00
2962 4.037920000000000442e+01 7.060536820384125889e+00
2963 4.088440000000000651e+01 5.977712482881724299e+00
2964 4.225919999999999987e+01 6.399716371215211197e+00
2965 4.199380000000000024e+01 6.089269975292604720e+00
2966 4.088880000000000337e+01 4.826561818934881565e+00
2967 3.983879999999999910e+01 6.517454616029174197e+00
2968 3.930819999999999936e+01 6.719964430858246907e+00
2969 3.983020000000000493e+01 7.025641974367893283e+00
2970 4.132719999999999771e+01 7.443750030193114320e+00
2971 4.017139999999999134e+01 7.770277655785537974e+00
2972 4.079439999999999600e+01 6.703968076296306755e+00
2973 3.999419999999999931e+01 8.045176131819614440e+00
2974 4.077599999999999625e+01 8.277659480795280800e+00
2975 4.340900000000000603e+01 6.514823055156601761e+00
2976 4.349220000000000397e+01 7.591497804254440318e+00
2977 4.178379999999999939e+01 7.487065648970897769e+00
2978 4.114320000000000022e+01 7.491828366426982910e+00
2979 4.042340000000000089e+01 7.387622684463520883e+00
2980 4.042180000000000462e+01 7.363920240741340884e+00
2981 4.115200000000000102e+01 7.271192920009755589e+00
2982 4.108879999999999910e+01 7.080485369803399820e+00
2983 4.170380000000000109e+01 6.637868081846761470e+00
2984 4.003780000000000427e+01 7.382663440249729980e+00
2985 4.262800000000000011e+01 7.274766146069577388e+00
2986 4.204199999999999449e+01 7.092640134674815577e+00
2987 4.187400000000000233e+01 7.537002857900477970e+00
2988 4.252020000000000266e+01 6.985756986325820428e+00
2989 4.322700000000000387e+01 6.315323193629919452e+00
2990 4.305060000000000286e+01 6.298087580210360414e+00
2991 4.420539999999999736e+01 5.686666943649856698e+00
2992 4.243679999999999808e+01 6.533041964659342504e+00
2993 4.338219999999999743e+01 7.040484809443167791e+00
2994 4.291799999999999216e+01 7.715421735718662077e+00
2995 4.381379999999999342e+01 8.158874100756795755e+00
2996 4.237500000000000000e+01 7.864548810961757397e+00
2997 4.279879999999999285e+01 7.467117379015813405e+00
2998 4.203220000000000312e+01 6.492813118518043325e+00
2999 4.354560000000000031e+01 6.990913935101761290e+00
3000 4.321119999999999806e+01 7.402321265116773574e+00
3001 4.378939999999999344e+01 7.464511100400345711e+00
3002 4.366720000000000113e+01 8.531203246435991261e+00
3003 4.287279999999999802e+01 7.599971049418543068e+00
3004 4.426320000000000476e+01 7.492829449013236776e+00
3005 4.449560000000000315e+01 7.615344917204999398e+00
3006 4.345800000000000551e+01 7.776101552834814079e+00
3007 4.266479999999999251e+01 7.798302278829667422e+00
3008 4.083479999999999421e+01 7.377067826175925269e+00
3009 4.169140000000000157e+01 6.223367580980573521e+00
3010 4.014959999999999951e+01 6.744034730634175467e+00
3011 4.012199999999999989e+01 7.407538603341868644e+00
3012 3.813380000000000081e+01 7.493890911402433908e+00
3013 3.630040000000000333e+01 7.470943552724783387e+00
3014 3.820120000000000715e+01 8.905208073481494679e+00
3015 3.996300000000000097e+01 8.330303523881946504e+00
3016 4.012079999999999558e+01 8.148284542896131910e+00
3017 4.061079999999999757e+01 8.162134997168324801e+00
3018 4.172979999999999734e+01 6.717944229598812989e+00
3019 4.141259999999999764e+01 8.335298951327418493e+00
3020 4.143220000000000169e+01 7.528120011795774502e+00
3021 4.276859999999999928e+01 7.436826654427274974e+00
3022 4.177640000000000242e+01 7.730871477912433676e+00
3023 4.163280000000000314e+01 9.383796013980695960e+00
3024 4.179760000000000275e+01 9.217072422846637636e+00
3025 4.477680000000000149e+01 8.683166143291282779e+00
3026 4.478400000000000603e+01 9.338308463528070646e+00
3027 4.480280000000000484e+01 8.049687002113808276e+00
3028 4.494840000000000657e+01 8.780565802270373865e+00
3029 4.477920000000000300e+01 8.620030335909495633e+00
3030 4.539700000000000557e+01 8.771091129386354268e+00
3031 4.525319999999999254e+01 1.011044588294700297e+01
3032 4.703299999999999415e+01 9.653890635386334296e+00
3033 4.393679999999999808e+01 1.010668075443169300e+01
3034 4.221380000000000621e+01 9.047673112574303289e+00
3035 4.263759999999999906e+01 8.541729200109307030e+00
3036 4.138080000000000069e+01 8.193841040195982472e+00
3037 4.401879999999999882e+01 9.584956852902363877e+00
3038 4.196360000000000667e+01 9.141883926631315660e+00
3039 4.013720000000000709e+01 8.329034759922665287e+00
3040 4.123579999999999757e+01 6.117999407649528543e+00
3041 4.210199999999999676e+01 7.925055623779558189e+00
3042 3.963419999999999987e+01 7.688091401121607937e+00
3043 3.979520000000000124e+01 8.206779550591082995e+00
3044 4.168060000000000542e+01 8.432299603785434527e+00
3045 4.146099999999999852e+01 8.471635181002541870e+00
3046 3.901800000000000068e+01 8.444886561701110850e+00
3047 4.110299999999999443e+01 7.651055733687998739e+00
3048 4.237900000000000489e+01 7.607551979447790380e+00
3049 4.386560000000000059e+01 7.290571262116571916e+00
3050 4.244440000000000168e+01 7.206724951599027484e+00
3051 4.329019999999999868e+01 7.634292650403179614e+00
3052 4.160999999999999943e+01 6.875787181116064239e+00
3053 4.370659999999999457e+01 7.680048471722036751e+00
3054 4.447699999999999676e+01 6.458380787782647126e+00
3055 4.258380000000000365e+01 6.329627372286617870e+00
3056 4.137120000000000175e+01 6.367024996966792472e+00
3057 4.058760000000000190e+01 7.025510125820045637e+00
3058 4.241939999999999600e+01 5.511525499169897202e+00
3059 4.205839999999999890e+01 6.574901031042216459e+00
3060 4.142379999999999285e+01 5.087215713138178330e+00
3061 4.368879999999999342e+01 5.781743912696236443e+00
3062 4.241180000000000661e+01 5.233001092298756873e+00
3063 4.139200000000000301e+01 6.731764184818121777e+00
3064 4.453659999999999997e+01 5.844515840341268031e+00
3065 4.157600000000000051e+01 5.615632103334405656e+00
3066 4.256199999999999761e+01 5.023672831703912323e+00
3067 4.208440000000000225e+01 5.535873341036625206e+00
3068 4.307560000000000144e+01 6.574091125623374054e+00
3069 4.325180000000000291e+01 5.014379462306377988e+00
3070 4.257160000000000366e+01 6.421103964895755745e+00
3071 4.250000000000000000e+01 5.666496639017798209e+00
3072 4.288879999999999626e+01 5.887947577212283790e+00
3073 4.357899999999999352e+01 5.723292458017500195e+00
3074 4.530360000000000298e+01 5.623649979150551204e+00
3075 4.434059999999999491e+01 5.745971789697543741e+00
3076 4.345340000000000202e+01 5.693553966372848940e+00
3077 4.566479999999999961e+01 5.077771096849481580e+00
3078 4.292580000000000240e+01 5.483661546083966165e+00
3079 4.575740000000000407e+01 4.793059328654298845e+00
3080 4.467559999999999576e+01 5.265027844940614266e+00
3081 4.327320000000000277e+01 4.655519076537006917e+00
3082 4.484279999999999688e+01 4.778419976519435508e+00
3083 4.418640000000000612e+01 4.662193102821889923e+00
3084 4.579299999999999926e+01 4.972656489241942701e+00
3085 4.258120000000000260e+01 5.040180912626054166e+00
3086 4.373220000000000596e+01 4.693066455101610579e+00
3087 4.453240000000000265e+01 5.065084801659297753e+00
3088 4.500400000000000489e+01 4.826106745607684267e+00
3089 4.569239999999999924e+01 4.152164636427605693e+00
3090 4.504780000000000939e+01 4.689893725021921256e+00
3091 4.486240000000000094e+01 5.478899820949457933e+00
3092 4.638279999999999603e+01 4.813066659833416416e+00
3093 4.859559999999999746e+01 4.582141993434948546e+00
3094 4.728659999999999997e+01 5.259578694914640806e+00
3095 4.638899999999999579e+01 5.532364275786618713e+00
3096 4.728679999999999239e+01 5.662033312512386729e+00
3097 4.828539999999999566e+01 5.120195157218131676e+00
3098 4.694140000000000157e+01 4.472701309946820025e+00
3099 4.922259999999999991e+01 4.434499769759831622e+00
3100 4.598979999999999535e+01 4.624704084803696880e+00
3101 4.441819999999999879e+01 5.235393955759202633e+00
3102 4.427179999999999893e+01 6.021810155758815064e+00
3103 4.289300000000000068e+01 6.362289782774752211e+00
3104 4.580380000000000251e+01 5.922770557095724087e+00
3105 5.004500000000000171e+01 5.253388224755525471e+00
3106 4.510979999999999990e+01 7.002605260329900716e+00
3107 4.867319999999999425e+01 5.584932023937264844e+00
3108 4.648999999999999488e+01 5.971553352353137889e+00
3109 4.462860000000000582e+01 5.789191816480085073e+00
3110 4.433359999999999701e+01 5.769666365397569052e+00
3111 4.450740000000000407e+01 5.749729305628222598e+00
3112 4.591720000000000113e+01 5.858190399090832834e+00
3113 4.382680000000000575e+01 5.968895820166405741e+00
3114 4.340439999999999543e+01 6.913315075128573461e+00
3115 4.476639999999999731e+01 6.138507151417190499e+00
3116 4.560299999999999443e+01 6.002623399814450700e+00
3117 4.437640000000000384e+01 5.595984771959266801e+00
3118 4.511759999999999593e+01 5.141242220319909961e+00
3119 4.528079999999999927e+01 5.419258350733982432e+00
3120 4.550520000000000209e+01 5.332022733634956602e+00
3121 4.724120000000000630e+01 4.302464897242043840e+00
3122 4.485839999999999606e+01 5.061419837160319624e+00
3123 4.338499999999999801e+01 5.545354726255120603e+00
3124 4.359179999999999922e+01 4.989199049146065157e+00
3125 4.481259999999999621e+01 4.138520591709070828e+00
3126 4.248260000000000502e+01 4.803951645052226382e+00
3127 4.416899999999999693e+01 4.527268978092642726e+00
3128 4.361839999999999407e+01 4.767152362574537783e+00
3129 4.438039999999999452e+01 4.974344882293546988e+00
3130 4.465700000000000358e+01 5.343664742477768570e+00
3131 4.136399999999999721e+01 5.353851002782949564e+00
3132 4.178759999999999764e+01 5.207448009149972634e+00
3133 4.318160000000000309e+01 5.771292531833747574e+00
3134 4.329860000000000042e+01 6.820636988434437775e+00
3135 4.344219999999999970e+01 4.881734817869565646e+00
3136 4.399980000000000047e+01 4.825840887555245651e+00
3137 4.284140000000000015e+01 5.573146670239353284e+00
3138 4.179540000000000077e+01 6.105422970441932939e+00
3139 4.135060000000000002e+01 5.668904236975608413e+00
3140 4.237980000000000302e+01 5.745257093638195478e+00
3141 4.409560000000000457e+01 5.641244001813785047e+00
3142 4.345439999999999969e+01 6.002456994264932177e+00
3143 4.368740000000000379e+01 4.853742783461028054e+00
3144 4.777120000000000744e+01 4.574123150069310917e+00
3145 4.693159999999999599e+01 4.933099022723951066e+00
3146 4.595380000000000109e+01 4.877469232296600232e+00
3147 4.677060000000000173e+01 5.342222628082808455e+00
3148 4.481759999999999877e+01 5.731644445357719775e+00
3149 4.466660000000000252e+01 6.144395193019407841e+00
3150 4.599360000000000070e+01 5.754560936161853490e+00
3151 4.500779999999999603e+01 5.652789834409200687e+00
3152 4.500779999999999603e+01 6.192491275084688773e+00
3153 4.765419999999998879e+01 6.175360610685013185e+00
3154 4.666620000000000346e+01 5.925608184144476098e+00
3155 4.536960000000000548e+01 7.332621220818650976e+00
3156 4.801280000000000570e+01 7.240821850591270703e+00
3157 4.579839999999999378e+01 6.254282389531192088e+00
3158 4.559099999999999397e+01 6.072583779578507368e+00
3159 4.328819999999999624e+01 6.120959522166438127e+00
3160 4.303799999999999670e+01 5.371815514330327446e+00
3161 4.529279999999999973e+01 5.622115113727216951e+00
3162 4.479919999999999902e+01 5.421259568771817250e+00
3163 4.570340000000000202e+01 5.966350942410277192e+00
3164 4.208339999999999748e+01 6.323751934413619047e+00
3165 4.098440000000000083e+01 5.138440133737085525e+00
3166 4.483180000000000121e+01 4.688592687790228197e+00
3167 4.484060000000000912e+01 5.955430305863716356e+00
3168 3.998899999999999721e+01 6.544850329839484004e+00
3169 4.152259999999999707e+01 6.648182233362740057e+00
3170 4.231819999999999737e+01 6.979916763973622373e+00
3171 4.345479999999999876e+01 6.802598599946935387e+00
3172 4.161299999999999955e+01 7.435228109479896652e+00
3173 4.440800000000000125e+01 6.499122691563838927e+00
3174 4.220040000000000191e+01 5.899051507488301205e+00
3175 4.093039999999999878e+01 5.911328369156969131e+00
3176 3.994340000000000401e+01 5.845314154773890714e+00
3177 3.973240000000000549e+01 5.804205569068001225e+00
3178 3.904619999999999891e+01 6.540622327577092499e+00
3179 4.020620000000000260e+01 7.001183525090596937e+00
3180 3.941240000000000521e+01 6.467367406294464161e+00
3181 3.962699999999999534e+01 6.326930156086757684e+00
3182 3.979799999999999471e+01 7.641269800236083931e+00
3183 3.951720000000000255e+01 7.431164115533985814e+00
3184 4.155280000000000484e+01 7.137292542133886641e+00
3185 4.008220000000000027e+01 6.156511397861616608e+00
3186 3.863719999999999999e+01 6.674225476562805071e+00
3187 3.957600000000000051e+01 7.146914108900427109e+00
3188 3.818579999999999330e+01 8.632304458949533910e+00
3189 3.939099999999999824e+01 6.574451192304951341e+00
3190 3.907699999999999818e+01 6.979595157313925213e+00
3191 3.854279999999999973e+01 7.529054774139978257e+00
3192 3.812919999999999732e+01 7.903340273074415556e+00
3193 3.738020000000000209e+01 8.136140064674401984e+00
3194 3.982219999999999516e+01 8.128182307994819666e+00
3195 3.961240000000000094e+01 7.029356946976016651e+00
3196 4.017899999999999494e+01 7.413101143246326963e+00
3197 4.129240000000000066e+01 6.465018289842650034e+00
3198 4.124199999999999733e+01 6.974895784167673973e+00
3199 4.012740000000000151e+01 7.969960941435032531e+00
3200 4.190760000000000218e+01 7.287526491752877256e+00
3201 3.938739999999999952e+01 6.797591106266984262e+00
3202 4.099599999999999511e+01 6.721479593065799563e+00
3203 4.201579999999999870e+01 7.199623347925918182e+00
3204 3.920759999999999934e+01 6.367670208796934794e+00
3205 4.127379999999999427e+01 7.620141454855019703e+00
3206 3.925900000000000034e+01 7.700755059083491005e+00
3207 3.856439999999999202e+01 7.717537739978988398e+00
3208 3.851599999999999824e+01 7.906156325294864118e+00
3209 4.056439999999999912e+01 6.134258316047669801e+00
3210 4.027259999999999707e+01 7.048868905576269661e+00
3211 4.213899999999999579e+01 6.252341647734870556e+00
3212 4.240700000000000358e+01 6.666603711036076518e+00
3213 4.165019999999999811e+01 6.478213762450263147e+00
3214 3.944439999999999458e+01 6.651090127791081663e+00
3215 4.086620000000000630e+01 6.816862858529574076e+00
3216 4.288519999999999754e+01 7.144415628447157829e+00
3217 4.244619999999999749e+01 5.865562366218604495e+00
3218 4.062400000000000233e+01 7.448259732313314174e+00
3219 4.075880000000000081e+01 7.337886842409059085e+00
3220 4.154780000000000229e+01 8.848843162357438175e+00
3221 4.076139999999999475e+01 8.673433306828385980e+00
3222 4.231120000000000658e+01 7.970732128982882081e+00
3223 4.236200000000000188e+01 7.614856626358764480e+00
3224 4.184759999999999991e+01 7.616096284055237753e+00
3225 4.189440000000000452e+01 6.419595455166937192e+00
3226 4.274199999999999733e+01 5.801622359306057852e+00
3227 4.316980000000000217e+01 5.477045089462016847e+00
3228 4.285940000000000083e+01 5.992762145121395712e+00
3229 4.392900000000000205e+01 4.390978496872877557e+00
3230 4.183939999999999770e+01 5.561372928333434551e+00
3231 4.574040000000000106e+01 5.959949849453431980e+00
3232 4.395559999999998979e+01 6.465105756907615131e+00
3233 4.211040000000000560e+01 7.042299809579253278e+00
3234 4.527460000000000662e+01 4.747716508807154234e+00
3235 4.298600000000000421e+01 5.475091619324739867e+00
3236 4.352040000000000219e+01 4.669122603659064730e+00
3237 4.546359999999999957e+01 4.253188052273259245e+00
3238 4.411079999999999757e+01 4.687747249159237128e+00
3239 4.364860000000000184e+01 4.824506819147424963e+00
3240 4.271920000000000073e+01 5.762899099585206741e+00
3241 4.578020000000000067e+01 4.534744106562133226e+00
3242 4.131439999999999912e+01 4.704721718444141665e+00
3243 4.483899999999999864e+01 3.523807225147255640e+00
3244 4.352159999999999940e+01 4.812879666893822517e+00
3245 4.237440000000000140e+01 4.678412000668602744e+00
3246 4.447840000000000060e+01 5.710719944805558335e+00
3247 4.261580000000000013e+01 5.871507952136316710e+00
3248 4.578739999999999810e+01 4.994497400940358212e+00
3249 4.393220000000000880e+01 5.302040025499618281e+00
3250 4.143699999999999761e+01 6.073304846621812914e+00
3251 4.229339999999999833e+01 5.640328682621253087e+00
3252 4.218040000000000589e+01 5.478924599590690114e+00
3253 4.334940000000000282e+01 5.228344522695496543e+00
3254 4.428860000000000241e+01 3.792022210905416468e+00
3255 4.312000000000000455e+01 4.935416926663845238e+00
3256 4.331719999999999970e+01 4.325955565190191976e+00
3257 4.307600000000000051e+01 3.806767741798807503e+00
3258 4.289120000000000488e+01 5.128644151430278519e+00
3259 4.508239999999999981e+01 5.237109359942754061e+00
3260 4.342699999999999960e+01 4.519980592878690473e+00
3261 4.422140000000000271e+01 4.598910041303263974e+00
3262 4.417419999999999902e+01 5.295060418163328286e+00
3263 4.304819999999999425e+01 5.090145997120318455e+00
3264 4.293400000000000460e+01 4.935147665470609013e+00
3265 4.377880000000000393e+01 6.301003243293878953e+00
3266 4.429880000000000706e+01 6.987472666994841042e+00
3267 4.515299999999999869e+01 6.691376091657081915e+00
3268 4.504359999999999786e+01 7.450087696665054438e+00
3269 4.091060000000000230e+01 6.638584786533948012e+00
3270 4.324800000000000466e+01 6.192798081642902019e+00
3271 4.343319999999999936e+01 5.065516648082404316e+00
3272 4.521359999999999957e+01 6.043935059876140770e+00
3273 4.253900000000000148e+01 5.811104672951606709e+00
3274 4.381980000000000075e+01 6.542157866636970631e+00
3275 3.964260000000000161e+01 6.847464053793929750e+00
3276 4.347079999999999700e+01 5.974948323793269012e+00
3277 4.450959999999999894e+01 5.768136902674900313e+00
3278 4.578779999999999717e+01 7.548299980260455122e+00
3279 4.677100000000000080e+01 7.607245730223257674e+00
3280 4.658399999999999608e+01 7.341566753765847331e+00
3281 4.636339999999999861e+01 7.130424764907066226e+00
3282 4.715879999999999939e+01 6.600848705431749508e+00
3283 4.655619999999999692e+01 7.937776365708471893e+00
3284 4.552739999999999299e+01 7.773513108498627311e+00
3285 4.636780000000000257e+01 7.097056597773473641e+00
3286 4.532900000000000063e+01 7.117031465435570858e+00
3287 4.445499999999999829e+01 7.859511521716854077e+00
3288 4.741300000000000381e+01 7.445052370534408048e+00
3289 4.643840000000000146e+01 8.106314302320136278e+00
3290 4.437580000000000524e+01 7.579666005306566312e+00
3291 4.475260000000000105e+01 7.149519785831772722e+00
3292 4.519960000000000377e+01 6.925158716448310159e+00
3293 4.336440000000000339e+01 6.933245754190456189e+00
3294 4.442579999999999529e+01 6.244772228992824026e+00
3295 4.328699999999999903e+01 6.425617137676349344e+00
3296 4.471880000000000166e+01 5.775512059722497149e+00
3297 4.411659999999999116e+01 6.458262048570032832e+00
3298 4.737299999999999756e+01 7.089916998103714008e+00
3299 4.741639999999999588e+01 6.960887854864492574e+00
3300 4.541299999999999670e+01 6.461954831163708945e+00
3301 4.530380000000000251e+01 5.749125828506451263e+00
3302 4.571620000000000061e+01 4.664138877863736710e+00
3303 4.414079999999999870e+01 4.805570687441814925e+00
3304 4.369679999999999609e+01 5.961128298568987738e+00
3305 4.353560000000000230e+01 6.219167028469327008e+00
3306 4.424600000000000222e+01 5.980173395479432941e+00
3307 4.352439999999999998e+01 6.613516175832639732e+00
3308 4.412919999999999732e+01 7.474913540101986165e+00
3309 4.222740000000000293e+01 6.969651759449678075e+00
3310 4.384740000000000748e+01 6.859050532544573642e+00
3311 4.390720000000000312e+01 7.532997179874687532e+00
3312 4.569299999999999784e+01 7.330749004024077919e+00
3313 4.454459999999999553e+01 7.164887128769021452e+00
3314 4.428340000000000032e+01 7.206658890775947235e+00
3315 4.214999999999999858e+01 8.521240754725802447e+00
3316 4.368999999999999773e+01 6.697459315292627835e+00
3317 4.250300000000000011e+01 5.752746175523478556e+00
3318 3.973379999999999512e+01 5.496998536656163559e+00
3319 4.050959999999999894e+01 6.754085202897575968e+00
3320 3.986999999999999744e+01 6.486668223363978747e+00
3321 4.320919999999999561e+01 6.928821131476839312e+00
3322 4.202839999999999776e+01 7.717571818130362082e+00
3323 4.065380000000000393e+01 8.068341120205564820e+00
3324 4.339139999999999731e+01 8.733099970113705979e+00
3325 4.467159999999999798e+01 8.431211000087710516e+00
3326 4.533220000000000027e+01 7.886999314821827589e+00
3327 4.100160000000000338e+01 8.566669894889145098e+00
3328 4.042860000000000298e+01 8.936994271453910343e+00
3329 3.931600000000000250e+01 8.270181603810160098e+00
3330 4.105739999999999412e+01 8.803244868115392308e+00
3331 4.314679999999999893e+01 8.542904145078534128e+00
3332 4.384140000000000015e+01 9.392898260281539180e+00
3333 4.365119999999999578e+01 7.536539733325896329e+00
3334 4.352599999999999625e+01 7.970517935492020811e+00
3335 4.212679999999999580e+01 8.806639774170395896e+00
3336 4.335220000000000340e+01 7.468768928812833607e+00
3337 4.540920000000000556e+01 6.661378712548926551e+00
3338 4.578960000000000008e+01 8.078151420219850110e+00
3339 4.343379999999999797e+01 7.776094764854656560e+00
3340 4.385119999999999862e+01 7.422478461538303485e+00
3341 4.439040000000000674e+01 6.279920640262900200e+00
3342 4.384939999999999571e+01 6.984457462680977891e+00
3343 4.155120000000000147e+01 7.980942217056830046e+00
3344 4.228799999999999670e+01 8.991418241857065397e+00
3345 4.358180000000000121e+01 7.472568979407282264e+00
3346 4.493880000000000052e+01 7.467207914073372699e+00
3347 4.171119999999999806e+01 8.025525654559954702e+00
3348 4.406239999999999668e+01 6.698402051832959003e+00
3349 4.476899999999999125e+01 7.228067431893534511e+00
3350 4.132719999999999771e+01 7.982655189346461455e+00
3351 4.256419999999999959e+01 7.822701831975957809e+00
3352 4.223600000000000421e+01 7.416427760047284323e+00
3353 4.178159999999999741e+01 8.047402157715245252e+00
3354 4.131060000000000088e+01 6.857973844219587889e+00
3355 4.196720000000000539e+01 6.457446686733077534e+00
3356 4.142100000000000648e+01 6.600473461805598241e+00
3357 4.300280000000000058e+01 7.098482104788318203e+00
3358 4.044219999999999970e+01 6.840574609782426485e+00
3359 3.966899999999999693e+01 6.214564602608938948e+00
3360 4.155639999999999645e+01 7.714338678590666909e+00
3361 4.376099999999999568e+01 6.608124042419299293e+00
3362 4.046399999999999864e+01 6.360881196815421745e+00
3363 4.198279999999999745e+01 6.506695827530283083e+00
3364 4.185360000000000014e+01 6.085806093526148430e+00
3365 4.284159999999999968e+01 6.583561076499555575e+00
3366 4.042000000000000171e+01 6.224288617986796446e+00
3367 4.011839999999999407e+01 7.912887177762613078e+00
3368 4.039759999999999707e+01 7.255106789565540559e+00
3369 4.118319999999999936e+01 7.864352883232032632e+00
3370 4.270459999999999923e+01 7.604607296106749459e+00
3371 4.202120000000000744e+01 6.602557010128726311e+00
3372 4.374239999999999640e+01 6.985688407594485838e+00
3373 4.219459999999999411e+01 6.574844245151362898e+00
3374 4.212140000000000128e+01 7.267640753917325114e+00
3375 4.207860000000000156e+01 6.809406826442373273e+00
3376 3.898300000000000409e+01 7.189259511243142775e+00
3377 4.226319999999999766e+01 7.002122371966945202e+00
3378 4.310920000000000130e+01 6.811464490988702991e+00
3379 4.210900000000000176e+01 6.638453868183463946e+00
3380 3.913700000000000045e+01 7.281906755788623897e+00
3381 4.090019999999999811e+01 6.104465076646765631e+00
3382 3.966479999999999961e+01 6.034696104361842117e+00
3383 3.987920000000000442e+01 5.974173110314095148e+00
3384 4.051680000000000348e+01 6.123897258445801128e+00
3385 4.116539999999999822e+01 5.614895935634069524e+00
3386 4.265859999999999985e+01 6.203786099471837900e+00
3387 4.038799999999999812e+01 5.308329047826632063e+00
3388 4.151720000000000255e+01 6.037951430079575132e+00
3389 4.065220000000000766e+01 6.804693006447829262e+00
3390 4.076100000000000279e+01 7.095033829376713008e+00
3391 4.089779999999999660e+01 7.753945016054730743e+00
3392 4.111240000000000094e+01 7.084970529790508564e+00
3393 4.164939999999999998e+01 6.363903585693296172e+00
3394 4.114359999999999928e+01 7.169717777430294703e+00
3395 4.189479999999999649e+01 6.576464840018533486e+00
3396 4.365259999999999962e+01 7.090323031287079303e+00
3397 4.389499999999999602e+01 6.357831655525333581e+00
3398 4.301839999999999975e+01 5.467374686995578159e+00
3399 4.515299999999999869e+01 6.361067853749085010e+00
3400 4.441320000000000334e+01 6.235403925328334651e+00
3401 4.531340000000000146e+01 6.988936220055237847e+00
3402 4.970479999999999876e+01 5.911474580170331450e+00
3403 4.581739999999999924e+01 6.900749070064784441e+00
3404 4.773600000000000421e+01 6.080879160121503979e+00
3405 4.542399999999999949e+01 6.992903700180633564e+00
3406 4.276140000000000185e+01 7.008102474136632232e+00
3407 4.722060000000000457e+01 7.502149807088633438e+00
3408 4.624380000000000024e+01 7.817713483621665738e+00
3409 4.554700000000000415e+01 8.238696712466115457e+00
3410 4.591419999999999391e+01 6.367811720834717804e+00
3411 4.449080000000000013e+01 6.504910387699433194e+00
3412 4.469799999999999329e+01 6.253049061058132629e+00
3413 4.323899999999999721e+01 5.813756493008630066e+00
3414 4.491740000000000066e+01 6.111211405932541751e+00
3415 4.507319999999999993e+01 7.354909894213523813e+00
3416 4.372480000000000189e+01 7.198120968141616949e+00
3417 4.585940000000000794e+01 6.162415231709074348e+00
3418 4.392240000000000322e+01 6.199087033426777360e+00
3419 4.433419999999999561e+01 6.855280022872879186e+00
3420 4.412000000000000455e+01 7.174706488770113744e+00
3421 4.405660000000000309e+01 6.839610173686801353e+00
3422 4.220839999999999748e+01 6.073387276306360327e+00
3423 4.355259999999999820e+01 5.111122542847118311e+00
3424 4.174819999999999709e+01 6.816622655831844568e+00
3425 4.389339999999999975e+01 6.063332064797374521e+00
3426 4.252220000000000510e+01 5.799487055938654656e+00
3427 4.413880000000000337e+01 6.126516918445586768e+00
3428 4.380519999999999925e+01 5.464003531477628073e+00
3429 4.142879999999999541e+01 6.376804888970651675e+00
3430 4.244959999999999667e+01 6.382441781011401361e+00
3431 4.264659999999999940e+01 6.133157950680872439e+00
3432 4.236159999999999570e+01 5.283818389006191829e+00
3433 4.388360000000000127e+01 5.720491766273245737e+00
3434 4.209440000000000026e+01 5.255480770395796419e+00
3435 4.398460000000000036e+01 6.564305931932179483e+00
3436 4.441140000000000043e+01 5.917928472700561215e+00
3437 4.181980000000000075e+01 5.416425525381105999e+00
3438 4.018679999999999808e+01 4.896643768133434271e+00
3439 4.308239999999999981e+01 6.068735938232936000e+00
3440 4.320940000000000225e+01 5.253128428660391869e+00
3441 4.083540000000000703e+01 6.726778501481968320e+00
3442 4.158759999999999479e+01 6.497067982405601683e+00
3443 3.865779999999999461e+01 5.347342894559876214e+00
3444 3.879600000000000648e+01 5.333549849771725526e+00
3445 4.296480000000000388e+01 5.863867361392138378e+00
3446 3.975760000000000360e+01 6.546540464092466038e+00
3447 4.057099999999999795e+01 6.630267765331955054e+00
3448 3.932099999999999795e+01 7.635836829058095354e+00
3449 3.848319999999999652e+01 7.216176690741433752e+00
3450 4.065299999999999869e+01 6.354767325402245426e+00
3451 3.779780000000000229e+01 6.934768324320574884e+00
3452 4.322639999999999816e+01 6.685262385875366142e+00
3453 3.884580000000000410e+01 7.162859827750365227e+00
3454 4.220659999999999457e+01 5.817258416814573785e+00
3455 4.372419999999999618e+01 6.167308005280747629e+00
3456 4.131779999999999831e+01 5.396458285950146205e+00
3457 4.016920000000000357e+01 5.561119695888589121e+00
3458 4.075240000000000151e+01 5.039467770310670502e+00
3459 4.145540000000000447e+01 5.184381148025287267e+00
3460 4.157160000000000366e+01 5.120108816031159193e+00
3461 3.911339999999999861e+01 5.827285128428158600e+00
3462 4.056040000000000134e+01 5.132822432931027912e+00
3463 4.048600000000000421e+01 6.197733566393444526e+00
3464 4.172860000000000724e+01 6.223333901374727972e+00
3465 4.151879999999999882e+01 5.577648037658884839e+00
3466 4.162819999999999965e+01 5.588269996340549106e+00
3467 4.258360000000000412e+01 5.816828824024306677e+00
3468 4.016419999999999391e+01 6.184356079010973950e+00
3469 4.208759999999999479e+01 6.876153649243157417e+00
3470 4.411780000000000257e+01 6.816737691300729374e+00
3471 4.171720000000000539e+01 5.915967953936192458e+00
3472 4.178419999999999845e+01 5.525310318163134227e+00
3473 4.289020000000000010e+01 5.963346673806579012e+00
3474 3.776180000000000092e+01 6.445235061035400115e+00
3475 3.711280000000000001e+01 5.610107688092983658e+00
3476 3.873559999999999803e+01 6.437467213741752126e+00
3477 4.184080000000000155e+01 6.719866780822369101e+00
3478 4.267360000000000042e+01 6.574594166030324871e+00
3479 4.356940000000000168e+01 6.075962551563332426e+00
3480 4.587959999999999638e+01 6.771440600640310059e+00
3481 4.454559999999999320e+01 5.826094799091412035e+00
3482 4.323000000000000398e+01 5.513032943852230972e+00
3483 4.015699999999999648e+01 5.017400434487962357e+00
3484 4.363759999999999906e+01 5.732239447894688311e+00
3485 3.914499999999999602e+01 4.917863926543717845e+00
3486 4.105319999999998970e+01 6.820150974282020329e+00
3487 4.067520000000000380e+01 6.249101819621761145e+00
3488 4.418599999999999994e+01 5.327640062917163633e+00
3489 4.030400000000000205e+01 5.857289885262636275e+00
3490 4.123239999999999839e+01 6.566413259002207958e+00
3491 4.404019999999999868e+01 5.168095768462499962e+00
3492 4.266000000000000369e+01 5.734444858920521249e+00
3493 4.044700000000000273e+01 6.934012742993771461e+00
3494 3.836899999999999267e+01 6.500376124502334818e+00
3495 4.005899999999999750e+01 6.794181775607714968e+00
3496 3.891859999999999786e+01 5.940418097070272907e+00
3497 3.900159999999999627e+01 5.429510450123473220e+00
3498 4.342799999999999727e+01 5.698938666102661976e+00
3499 4.254919999999999902e+01 6.089931437380883494e+00
3500 4.253820000000000334e+01 6.074106560803818944e+00
3501 4.308180000000000121e+01 6.085923873332625078e+00
3502 4.061439999999999628e+01 5.351910063519377481e+00
3503 4.195700000000000074e+01 4.789833625503082004e+00
3504 4.452179999999999893e+01 5.138343417094656473e+00
3505 4.173420000000000130e+01 6.307775185594362455e+00
3506 4.324040000000000106e+01 6.284092651131107488e+00
3507 4.457280000000000086e+01 6.231135481756113315e+00
3508 4.494600000000000506e+01 5.656786246624490921e+00
3509 4.448639999999999617e+01 4.364972381126826839e+00
3510 4.498720000000000852e+01 5.428306523401198014e+00
3511 4.573460000000000036e+01 5.935070119889064522e+00
3512 4.395559999999999690e+01 5.535821034679499597e+00
3513 4.109780000000000655e+01 4.891400857832037374e+00
3514 4.593880000000000052e+01 4.587586166166254920e+00
3515 4.366400000000000148e+01 6.003529588500418512e+00
3516 4.586159999999999570e+01 6.634265883125275209e+00
3517 4.497960000000000491e+01 6.303378247257576561e+00
3518 4.312959999999999638e+01 6.436319859049890901e+00
3519 4.202799999999999869e+01 5.770278613723951011e+00
3520 4.159080000000000155e+01 5.366035314084319552e+00
3521 3.896660000000000679e+01 6.188216373721914465e+00
3522 3.901700000000000301e+01 5.598509637394580629e+00
3523 4.239819999999999567e+01 5.570030171552035725e+00
3524 4.152939999999999543e+01 5.613921556986701589e+00
3525 4.465579999999999927e+01 4.806831766558925523e+00
3526 4.326999999999999602e+01 4.452402093252583626e+00
3527 4.264399999999999125e+01 4.440371002517694343e+00
3528 4.094120000000000203e+01 5.178489983769399174e+00
3529 4.078060000000000684e+01 4.350007104362014765e+00
3530 4.347800000000000153e+01 4.881306570991008620e+00
3531 4.015279999999999916e+01 4.245656155648971364e+00
3532 4.149940000000000140e+01 4.353580251700891246e+00
3533 3.987780000000000058e+01 4.000058313574940350e+00
3534 4.238240000000000407e+01 4.752337333144606824e+00
3535 4.285860000000000269e+01 3.470933034214287893e+00
3536 4.258120000000000260e+01 5.641486969939751184e+00
3537 4.183780000000000143e+01 4.657389409529763213e+00
3538 4.481199999999999761e+01 4.647041742872555226e+00
3539 4.742839999999999634e+01 4.760572701682014518e+00
3540 4.510520000000000351e+01 6.003094851158026657e+00
3541 4.739399999999999835e+01 6.034124234717081592e+00
3542 4.761079999999999757e+01 6.876627768899520099e+00
3543 4.520360000000000156e+01 6.474514700577952198e+00
3544 4.553439999999999799e+01 6.100085537760925547e+00
3545 4.633239999999999981e+01 6.191953421013436376e+00
3546 4.617940000000000111e+01 5.636436800674695213e+00
3547 4.340980000000000416e+01 6.426979840640547614e+00
3548 4.649439999999999884e+01 5.813280620097398987e+00
3549 4.632459999999999667e+01 6.377260851494157556e+00
3550 4.509459999999999980e+01 7.038672412323221828e+00
3551 4.440859999999999985e+01 6.430313084757226072e+00
3552 4.501579999999999870e+01 5.810818884804447748e+00
3553 4.588279999999999603e+01 7.369719790602625054e+00
3554 4.285660000000000025e+01 6.374826922199535062e+00
3555 4.511119999999999663e+01 5.007032873069638512e+00
3556 4.446979999999999933e+01 6.122188062449567703e+00
3557 4.188799999999999812e+01 5.933559039901768806e+00
3558 4.409740000000000748e+01 5.604462326396707716e+00
3559 4.285800000000000409e+01 6.068150960548032380e+00
3560 4.304059999999999775e+01 5.837001124550174502e+00
3561 4.422039999999999793e+01 4.484093670743285465e+00
3562 4.373260000000000502e+01 5.201921303518536988e+00
3563 4.341080000000000183e+01 5.256034059250377588e+00
3564 4.376959999999999695e+01 5.893160874098041901e+00
3565 4.279340000000000543e+01 4.552376966816346737e+00
3566 4.487420000000000186e+01 5.289182798126758733e+00
3567 4.404979999999999052e+01 4.714400741557721375e+00
3568 4.694239999999999924e+01 5.269521629901523063e+00
3569 4.680599999999999739e+01 5.927939669058718941e+00
3570 4.714379999999999882e+01 5.458375211727387821e+00
3571 4.496839999999999549e+01 6.256367563370937468e+00
3572 4.395299999999999585e+01 5.280275114044720830e+00
3573 4.446379999999999910e+01 4.571871349021098041e+00
3574 4.709900000000000375e+01 4.649892058962228347e+00
3575 4.626179999999999382e+01 5.515636676939480232e+00
3576 4.503099999999999881e+01 4.827108086629094075e+00
3577 4.669260000000000588e+01 5.525458334654239856e+00
3578 4.469680000000000319e+01 4.714969271585977673e+00
3579 4.706279999999999575e+01 4.064352065458897378e+00
3580 4.733060000000000400e+01 4.516971433161826255e+00
3581 4.423179999999999978e+01 4.622920422416981090e+00
3582 4.447560000000000002e+01 5.259303715131879997e+00
3583 4.352459999999999951e+01 4.265063569045601355e+00
3584 4.339679999999999893e+01 5.138464481924536642e+00
3585 4.464359999999999928e+01 5.245577082457180573e+00
3586 4.153640000000000043e+01 6.071066302388731906e+00
3587 4.066600000000000392e+01 6.024561434660617110e+00
3588 4.192139999999999134e+01 4.005203111953250072e+00
3589 4.463400000000000034e+01 3.915291733702611854e+00
3590 4.596340000000000714e+01 4.292075251903209043e+00
3591 4.468859999999999388e+01 3.099703800042836299e+00
3592 3.973020000000000351e+01 5.207334653351941789e+00
3593 4.098420000000000130e+01 5.247362593913250883e+00
3594 4.063899999999999579e+01 5.397228577705413421e+00
3595 4.051059999999999661e+01 4.889672419293544792e+00
3596 3.816400000000000148e+01 5.080029007791195816e+00
3597 3.896840000000000259e+01 4.358943758297415982e+00
3598 3.900520000000000209e+01 5.797042483197789586e+00
3599 3.767560000000000286e+01 6.744459323622614022e+00
3600 3.744780000000000797e+01 7.454198019371366613e+00
3601 4.050979999999999848e+01 5.043938170913675911e+00
3602 4.011599999999999966e+01 5.724076211931493852e+00
3603 3.905419999999999447e+01 6.266951242191054483e+00
3604 4.144800000000000040e+01 6.638815629312204258e+00
3605 4.204020000000000579e+01 6.167313446874579164e+00
3606 4.092520000000000380e+01 6.624794586400396312e+00
3607 4.034159999999999968e+01 6.698727255830019267e+00
3608 4.171880000000000166e+01 5.825738884639441117e+00
3609 4.161260000000000048e+01 6.344690394968062641e+00
3610 3.945559999999999690e+01 6.108093572302244034e+00
3611 4.042000000000000171e+01 6.614191161434631816e+00
3612 3.963559999999999661e+01 5.713291188798273801e+00
3613 3.922159999999999513e+01 6.354768789499740222e+00
3614 3.718260000000000076e+01 5.408237624956950818e+00
3615 4.094800000000000040e+01 6.517790760679571527e+00
3616 3.835520000000000351e+01 6.659705875787609308e+00
3617 3.770919999999999561e+01 6.763524621970411488e+00
3618 3.755400000000000205e+01 6.207589110113522324e+00
3619 3.767600000000000193e+01 5.141249910284463098e+00
3620 3.915899999999999892e+01 5.113503378311194503e+00
3621 3.681900000000000261e+01 6.033975054638524682e+00
3622 3.857939999999999969e+01 6.993120531493789649e+00
3623 3.970200000000000529e+01 6.601228061504919253e+00
3624 4.277860000000000440e+01 5.396565979213077568e+00
3625 3.845059999999999434e+01 4.487252643656249873e+00
3626 4.133079999999999643e+01 6.144416205954801313e+00
3627 3.836780000000000257e+01 5.412592734725198085e+00
3628 3.998640000000000327e+01 5.543618851255918578e+00
3629 3.915800000000000125e+01 4.907808733029435544e+00
3630 4.112179999999999325e+01 6.215802837284979177e+00
3631 4.154899999999999238e+01 7.441094682907885449e+00
3632 4.002799999999999869e+01 7.055955357001629125e+00
3633 4.203520000000000323e+01 5.804193783119236727e+00
3634 3.968659999999999144e+01 6.051852771507251205e+00
3635 4.169740000000000180e+01 4.745451233339142760e+00
3636 4.267839999999999634e+01 5.174699037432032966e+00
3637 4.265319999999999823e+01 6.437664616303026222e+00
3638 4.093540000000000134e+01 4.824334960178449094e+00
3639 4.064780000000000371e+01 5.718524232002518914e+00
3640 4.002120000000000033e+01 6.590527501801353161e+00
3641 3.974880000000000280e+01 6.883541462938971733e+00
3642 4.236919999999999931e+01 6.695648260773560345e+00
3643 4.051780000000000115e+01 6.601104873579876298e+00
3644 3.598640000000000327e+01 6.501884708913253874e+00
3645 3.903640000000000043e+01 7.165178192341065788e+00
3646 3.921820000000000306e+01 6.062645755113850399e+00
3647 3.942360000000000042e+01 7.664821822325682987e+00
3648 3.705519999999999925e+01 7.913032710156073790e+00
3649 3.790739999999999554e+01 7.007050549839068054e+00
3650 3.819279999999999831e+01 7.322442698444284304e+00
3651 3.772160000000000224e+01 7.683846217097267228e+00
3652 3.605879999999999797e+01 7.994204517774109675e+00
3653 3.752039999999999509e+01 7.476512318454373585e+00
3654 3.868759999999999621e+01 7.532311143865475067e+00
3655 3.810920000000000130e+01 8.748299886949462589e+00
3656 3.641879999999999740e+01 7.356889785228537093e+00
3657 3.712760000000000105e+01 7.288044651893948789e+00
3658 3.853099999999999170e+01 8.338537449697037474e+00
3659 3.832460000000000377e+01 7.964173908698879423e+00
3660 3.826620000000000488e+01 8.253652332876638908e+00
3661 3.904780000000000939e+01 8.745590392420629300e+00
3662 3.981539999999999679e+01 8.387765173632365290e+00
3663 3.941680000000000206e+01 9.261723698750682132e+00
3664 3.944360000000000355e+01 8.634073683262148080e+00
3665 3.974280000000000257e+01 8.092557026799378050e+00
3666 4.064899999999999380e+01 8.468181759976575407e+00
3667 3.883899999999999864e+01 7.875542297518311585e+00
3668 3.941939999999999600e+01 7.663537014199121700e+00
3669 3.998019999999999641e+01 8.114813789114325715e+00
3670 4.034220000000000539e+01 8.461402977757293442e+00
3671 4.039320000000000022e+01 7.891244127005575315e+00
3672 3.818359999999999843e+01 8.022475775469812831e+00
3673 3.616060000000000230e+01 8.086691430245128487e+00
3674 3.713500000000000512e+01 7.652214116188854831e+00
3675 3.718180000000000263e+01 6.944146371729212674e+00
3676 3.655939999999999657e+01 7.962749935041286697e+00
3677 3.783700000000000330e+01 8.644690300988232323e+00
3678 3.635660000000000025e+01 8.024354122793932120e+00
3679 3.749699999999999989e+01 7.911381993052793327e+00
3680 3.765200000000000102e+01 7.439394330185757021e+00
3681 3.602280000000000371e+01 8.021109271914951933e+00
3682 3.711939999999999884e+01 7.898315276563730336e+00
3683 3.449139999999999873e+01 7.992364083798985774e+00
3684 3.537359999999999616e+01 7.371473853172103574e+00
3685 3.550420000000000442e+01 7.011155764351551412e+00
3686 3.487319999999999709e+01 6.285639425865914731e+00
3687 3.808200000000000784e+01 6.269459000583703201e+00
3688 3.894559999999999889e+01 6.855884739987975429e+00
3689 3.864699999999999847e+01 7.668319873349049409e+00
3690 3.868580000000000041e+01 7.354767925094578551e+00
3691 3.824880000000000280e+01 6.962604830952277446e+00
3692 3.979639999999999844e+01 5.932294925911892669e+00
3693 3.903279999999999461e+01 6.997870512663119769e+00
3694 4.026820000000000022e+01 6.479495242069400085e+00
3695 4.134339999999999549e+01 5.976265024913135271e+00
3696 3.998299999999999699e+01 6.583617236747592472e+00
3697 3.753020000000000067e+01 6.189082306125843758e+00
3698 3.999720000000000653e+01 5.947288917817932230e+00
3699 3.747939999999999827e+01 5.418781158895421335e+00
3700 3.650979999999999848e+01 5.910055373006247059e+00
3701 3.611939999999999884e+01 5.348277372014281106e+00
3702 3.822939999999999827e+01 7.142664486590420303e+00
3703 3.816599999999999682e+01 6.934478818195351835e+00
3704 3.722059999999999746e+01 7.018444708623128747e+00
3705 3.759900000000000375e+01 7.522343863451070867e+00
3706 3.744559999999999889e+01 6.999366637632292942e+00
3707 3.793399999999999750e+01 6.909565954529995224e+00
3708 3.887439999999999429e+01 7.348551087663471648e+00
3709 3.925600000000000023e+01 7.364428580684315051e+00
3710 3.575000000000000000e+01 7.353460328308027094e+00
3711 3.732000000000000739e+01 7.735746919334937743e+00
3712 3.489959999999999951e+01 8.530446903181568175e+00
3713 3.666960000000000264e+01 8.750929973894201908e+00
3714 3.566320000000000334e+01 9.449946541224452545e+00
3715 3.498420000000000130e+01 9.240354774141520622e+00
3716 3.753220000000000312e+01 8.699847370615188424e+00
3717 3.866119999999999379e+01 8.761396579997962064e+00
3718 3.807000000000000028e+01 8.788175287282337322e+00
3719 3.824759999999999849e+01 8.350203803979876938e+00
3720 3.737819999999999965e+01 9.340526586440400791e+00
3721 3.680320000000000391e+01 8.604373424718385621e+00
3722 3.718079999999999785e+01 8.129279630569980597e+00
3723 3.854840000000000089e+01 8.570563349512095641e+00
3724 3.793900000000000716e+01 8.149289785005805697e+00
3725 3.652559999999999718e+01 8.217422727838698648e+00
3726 3.479180000000000206e+01 8.040981325186621120e+00
3727 3.766120000000000090e+01 7.979436523464547903e+00
3728 3.750779999999999603e+01 7.986355656493142163e+00
3729 3.673519999999999897e+01 8.232334154539646676e+00
3730 3.776139999999999475e+01 8.475737488148155307e+00
3731 3.760580000000000211e+01 7.172987703321399344e+00
3732 3.623000000000000398e+01 7.104655864994446901e+00
3733 3.277239999999999753e+01 6.860704014020718944e+00
3734 3.421240000000000236e+01 6.107133393663510823e+00
3735 3.842859999999999587e+01 6.309053244980581177e+00
3736 4.002660000000000196e+01 6.044178174739721854e+00
3737 3.807799999999999585e+01 6.340618291617938773e+00
3738 3.922639999999999816e+01 5.597344696193007785e+00
3739 3.843679999999999808e+01 5.712134903168865740e+00
3740 3.846139999999999759e+01 6.876743756168321120e+00
3741 3.700520000000000209e+01 6.833279788798348520e+00
3742 3.825099999999999767e+01 6.528320954119826602e+00
3743 3.967940000000000111e+01 6.712062792316531024e+00
3744 4.054139999999999588e+01 6.513320287533846731e+00
3745 3.955859999999999843e+01 7.101685718757202004e+00
3746 4.058280000000000598e+01 5.958520416344984305e+00
3747 4.066599999999999682e+01 6.058104482426826642e+00
3748 4.020159999999999911e+01 6.151426095467618538e+00
3749 4.030100000000000193e+01 5.625026933268853391e+00
3750 4.221159999999999712e+01 7.448710345287967272e+00
3751 4.111459999999999582e+01 6.308028513569036377e+00
3752 4.010979999999999279e+01 6.977769989903650938e+00
3753 4.135719999999999885e+01 6.328138502909050445e+00
3754 4.076819999999999311e+01 6.869938214569327073e+00
3755 4.367899999999999494e+01 5.509061190438893973e+00
3756 4.265839999999999321e+01 5.293827398773026438e+00
3757 4.403199999999999648e+01 5.537356892958950283e+00
3758 4.180299999999999727e+01 5.667862771803847899e+00
3759 4.317699999999999960e+01 5.573321788664278742e+00
3760 4.144819999999999993e+01 4.837873875164585336e+00
3761 3.951420000000000243e+01 5.967241046916071490e+00
3762 4.101919999999999789e+01 5.121876979389488049e+00
3763 3.999759999999999849e+01 4.997888286866764673e+00
3764 3.945459999999999212e+01 5.214186399429923569e+00
3765 4.186880000000000024e+01 5.242761466250396296e+00
3766 3.913739999999999952e+01 4.685163575372795819e+00
3767 4.259179999999999922e+01 3.937245203438566321e+00
3768 4.193480000000000274e+01 4.991342035164490376e+00
3769 4.102599999999999625e+01 4.662824697541179120e+00
3770 3.975879999999999370e+01 5.125269252634439887e+00
3771 4.339500000000000313e+01 5.226918518592001739e+00
3772 4.254879999999999995e+01 4.654425794015841333e+00
3773 4.138860000000000383e+01 4.352688517227025322e+00
3774 4.192720000000000624e+01 4.557893569621826124e+00
3775 3.918779999999999575e+01 5.444830071912253544e+00
3776 3.947680000000000433e+01 6.641510812458261803e+00
3777 4.084400000000000119e+01 4.543755389542882384e+00
3778 3.936919999999999931e+01 4.283433934590330061e+00
3779 3.730760000000000076e+01 4.476723896779875034e+00
3780 3.905560000000000542e+01 4.540455251183519891e+00
3781 3.682339999999999947e+01 4.586080205142513577e+00
3782 3.705120000000000147e+01 4.360978334273171164e+00
3783 3.787960000000000349e+01 4.835163977364159038e+00
3784 3.736880000000000024e+01 3.974553010339652914e+00
3785 3.969639999999999702e+01 3.996234423554252846e+00
3786 3.638259999999999650e+01 5.530907011331865242e+00
3787 3.826659999999999684e+01 4.130750262119461169e+00
3788 3.703420000000000556e+01 4.812757159051346711e+00
3789 3.685739999999999839e+01 5.319823016604969368e+00
3790 3.730079999999999529e+01 4.510164736680912334e+00
3791 3.611880000000000024e+01 4.808990783106160904e+00
3792 3.777859999999999729e+01 5.364290414211370539e+00
3793 3.781799999999999784e+01 6.522877309899365983e+00
3794 3.700540000000000163e+01 7.363452291418746576e+00
3795 3.774280000000000257e+01 6.998774849357564776e+00
3796 3.952899999999999636e+01 6.588189985117307579e+00
3797 3.660979999999999990e+01 5.518508236108739418e+00
3798 3.886299999999999955e+01 4.288985623664411051e+00
3799 3.553480000000000416e+01 4.056477411745318840e+00
3800 3.589659999999999940e+01 4.875292028996827121e+00
3801 3.622659999999999769e+01 4.766869585797371300e+00
3802 3.790959999999999752e+01 5.770379222200218372e+00
3803 3.548880000000000479e+01 5.565281896903335301e+00
3804 3.334740000000000038e+01 4.670086805188955914e+00
3805 3.679879999999999285e+01 4.775317869210383037e+00
3806 3.666060000000000230e+01 5.656260684233002323e+00
3807 3.640659999999999741e+01 4.975629355970960788e+00
3808 3.540879999999999939e+01 6.760933115480435518e+00
3809 3.528000000000000114e+01 5.603095437345325003e+00
3810 3.572480000000000189e+01 4.778726762642953041e+00
3811 3.576820000000000022e+01 5.876164445622671373e+00
3812 3.312100000000000222e+01 5.747097611838517750e+00
3813 3.515220000000000056e+01 5.420807012982477247e+00
3814 3.484099999999999397e+01 5.390843555511511731e+00
3815 3.816119999999999379e+01 4.897523606068683755e+00
3816 3.870239999999999725e+01 5.399463607433612644e+00
3817 3.581499999999999773e+01 5.801429127378873396e+00
3818 3.421480000000000388e+01 6.028956164378706184e+00
3819 3.655639999999999645e+01 6.572222081457685938e+00
3820 3.325439999999999685e+01 7.673368979007851642e+00
3821 3.281640000000000157e+01 5.950994899006383676e+00
3822 3.399300000000000210e+01 4.974244778858394334e+00
3823 3.437359999999999616e+01 5.724778406890522753e+00
3824 3.592240000000000322e+01 4.389646187108933617e+00
3825 3.548980000000000246e+01 5.113694378040205102e+00
3826 3.627840000000000487e+01 5.083094463808438768e+00
3827 3.668479999999999563e+01 6.968218024143617129e+00
3828 3.641020000000000323e+01 6.959637935410144749e+00
3829 3.551820000000000022e+01 6.448420274144667452e+00
3830 3.650039999999999907e+01 6.595625693442585202e+00
3831 3.537380000000000280e+01 5.809735948560829755e+00
3832 3.669119999999999493e+01 6.338233358910035697e+00
3833 3.581219999999999715e+01 6.331286816437870613e+00
3834 3.477680000000000149e+01 6.059714847416501016e+00
3835 3.544819999999999993e+01 6.660564332847480173e+00
3836 3.592499999999999716e+01 7.880205885635222174e+00
3837 3.566259999999999764e+01 6.065057662380465509e+00
3838 3.580980000000000274e+01 6.305057077616346817e+00
3839 3.488539999999999708e+01 6.678408808091938376e+00
3840 3.492379999999999995e+01 6.000486676262184460e+00
3841 3.488859999999999673e+01 6.899838314627379177e+00
3842 3.488199999999999790e+01 5.862992130303434912e+00
3843 3.581600000000000250e+01 6.341171475366362387e+00
3844 3.563940000000000197e+01 5.907139853431607968e+00
3845 3.688080000000000069e+01 6.006781976399675038e+00
3846 3.585520000000000351e+01 6.323498686012356096e+00
3847 3.502759999999999252e+01 6.981617466461479182e+00
3848 3.568640000000000612e+01 5.689268885190784886e+00
3849 3.472160000000000224e+01 4.805996501039091484e+00
3850 3.208020000000000493e+01 5.585013034183536895e+00
3851 3.558759999999999479e+01 5.161312930640807650e+00
3852 3.465060000000000429e+01 6.004789239265604373e+00
3853 3.331240000000000379e+01 6.299745789156892428e+00
3854 3.525059999999999860e+01 5.495101532092014018e+00
3855 3.634380000000000166e+01 5.455339295772537511e+00
3856 3.659120000000000061e+01 5.974269517857392131e+00
3857 3.794580000000000553e+01 5.024903560467604002e+00
3858 3.773319999999999652e+01 4.764403495926851306e+00
3859 3.837599999999999767e+01 4.759380278985909207e+00
3860 3.706099999999999994e+01 6.359467971457990032e+00
3861 3.634320000000000306e+01 6.954994265418196875e+00
3862 3.597100000000000364e+01 6.503655163060231281e+00
3863 3.439900000000000091e+01 5.675677489075643400e+00
3864 3.840820000000000078e+01 4.813000722210624360e+00
3865 3.634380000000000166e+01 4.720896545360848684e+00
3866 3.730939999999999657e+01 5.025197553131617312e+00
3867 3.732799999999999585e+01 5.298261043021568639e+00
3868 3.596139999999999759e+01 5.067003158475430702e+00
3869 3.745280000000000342e+01 5.196031434854873510e+00
3870 3.655480000000000018e+01 5.148058433234805165e+00
3871 3.796779999999999688e+01 5.573406953740234648e+00
3872 3.787400000000000944e+01 5.852247226493425991e+00
3873 3.536280000000000001e+01 6.341608183418461664e+00
3874 4.039900000000000091e+01 4.805458254943018481e+00
3875 3.973960000000000292e+01 5.053651104696484708e+00
3876 3.882139999999999702e+01 5.184617923048910448e+00
3877 3.672699999999999676e+01 6.013957685251868135e+00
3878 3.809680000000000177e+01 5.461069114376781108e+00
3879 3.857760000000000389e+01 5.863783615380088854e+00
3880 3.932620000000000005e+01 5.992242254114898081e+00
3881 3.877900000000000347e+01 5.566152933579888717e+00
3882 3.772680000000000433e+01 5.794245713809520026e+00
3883 3.710499999999999687e+01 5.966489493831359070e+00
3884 3.583719999999999573e+01 5.683048938026135311e+00
3885 3.435119999999999862e+01 5.700944107075597955e+00
3886 3.548139999999999361e+01 4.762815164164991621e+00
3887 3.784680000000000177e+01 5.640259032349489665e+00
3888 3.560920000000000130e+01 6.015910673538961362e+00
3889 3.623999999999999488e+01 6.285537081268394388e+00
3890 3.473659999999999570e+01 5.964959692068338093e+00
3891 3.555760000000000076e+01 6.680858409515950669e+00
3892 3.378740000000000521e+01 6.791870968150087506e+00
3893 3.595680000000000121e+01 6.799322862756261188e+00
3894 3.605940000000000367e+01 7.094347860656396776e+00
3895 3.746520000000000294e+01 7.091628153816301072e+00
3896 3.836839999999999407e+01 6.294970936231556458e+00
3897 3.895179999999999865e+01 6.555056279849930334e+00
3898 3.732340000000000657e+01 6.146079879728215900e+00
3899 3.588979999999999393e+01 6.016046166046266741e+00
3900 3.771219999999999573e+01 4.711973093301785376e+00
3901 3.666979999999999507e+01 5.554479096368983626e+00
3902 3.721099999999999852e+01 7.184546042722531389e+00
3903 3.972459999999999525e+01 6.190586741820196970e+00
3904 3.906640000000000157e+01 7.002251846941810243e+00
3905 4.087659999999999627e+01 6.526711935423533006e+00
3906 3.928459999999999752e+01 6.326001748972252869e+00
3907 4.058360000000000412e+01 5.928043080815116994e+00
3908 3.825319999999999254e+01 6.500161292768048327e+00
3909 3.970479999999999876e+01 6.712314273929670172e+00
3910 3.816999999999999460e+01 6.960226525049310276e+00
3911 3.713340000000000174e+01 7.465222003932635353e+00
3912 4.131860000000000355e+01 6.839549257663109394e+00
3913 3.946760000000000446e+01 7.286784814168727920e+00
3914 4.092140000000000555e+01 6.612405593125697756e+00
3915 3.941879999999999740e+01 5.986032498408272673e+00
3916 4.112380000000000280e+01 6.024339853627116881e+00
3917 3.967300000000000182e+01 5.944466455452499076e+00
3918 4.339840000000000231e+01 5.960515632728430546e+00
3919 4.312980000000000302e+01 6.503624284350994600e+00
3920 3.914239999999999498e+01 6.962464900306500226e+00
3921 3.971020000000000039e+01 6.926073158146685671e+00
3922 4.047879999999999967e+01 7.090414235571853574e+00
3923 3.879200000000000159e+01 6.712235776550164346e+00
3924 4.134900000000000375e+01 6.672797104663080070e+00
3925 4.126079999999999615e+01 6.886076243551184639e+00
3926 4.099900000000000233e+01 7.262745800315469680e+00
3927 4.170879999999999654e+01 7.243679514721782731e+00
3928 4.221200000000000330e+01 6.985149458673022060e+00
3929 4.300359999999999872e+01 6.507518689024257341e+00
3930 4.235040000000000049e+01 7.022195979036756519e+00
3931 4.175719999999999743e+01 6.972479658772766875e+00
3932 4.133919999999999817e+01 6.958533181066250961e+00
3933 4.248999999999999488e+01 7.378782549987498385e+00
3934 4.202199999999999847e+01 6.264821900102187868e+00
3935 4.273940000000000339e+01 7.499692060878233590e+00
3936 4.020359999999999445e+01 6.574527369172630031e+00
3937 4.204899999999999238e+01 6.769972508068255124e+00
3938 4.124640000000000128e+01 7.626237350620552746e+00
3939 4.251459999999999440e+01 8.144814883593118893e+00
3940 4.425459999999999638e+01 7.998387880566932395e+00
3941 3.860099999999999909e+01 7.769143474025950624e+00
3942 4.002599999999999625e+01 7.570063613999553631e+00
3943 4.017119999999999891e+01 6.016207592163022255e+00
3944 4.163660000000000139e+01 7.326839529292284325e+00
3945 4.234679999999999467e+01 6.987097448297111768e+00
3946 4.347780000000000200e+01 7.026847016407856472e+00
3947 4.259420000000000073e+01 7.570167170677276403e+00
3948 4.194879999999999853e+01 7.430967298541959920e+00
3949 4.235139999999999816e+01 7.649560471556520191e+00
3950 3.784580000000000410e+01 8.120156064510091198e+00
3951 3.992859999999999587e+01 6.471384968304697338e+00
3952 4.108079999999999643e+01 6.829194748431179463e+00
3953 4.049200000000000443e+01 5.988009432190300352e+00
3954 4.290220000000000056e+01 6.001263029729659415e+00
3955 4.206539999999999679e+01 5.147795121020260822e+00
3956 4.315320000000000533e+01 5.154613524989045459e+00
3957 4.166279999999999717e+01 7.444812381249107602e+00
3958 3.925019999999999953e+01 7.389571394336751808e+00
3959 4.122599999999999909e+01 6.405835708164860698e+00
3960 4.061359999999999815e+01 6.583148751775246943e+00
3961 3.930039999999999623e+01 7.070840666285727494e+00
3962 4.020360000000000156e+01 7.707466315722697026e+00
3963 4.035979999999999990e+01 7.883822861531072590e+00
3964 3.668740000000000379e+01 9.105026175031019520e+00
3965 3.850959999999999894e+01 8.384285145914349258e+00
3966 3.862780000000000058e+01 7.478687951238504716e+00
3967 3.564620000000000033e+01 6.815888323028772788e+00
3968 3.796679999999999922e+01 8.064460122785652274e+00
3969 3.836159999999999570e+01 7.501160148137085315e+00
3970 3.963220000000000454e+01 8.426102408112543074e+00
3971 4.151039999999999708e+01 7.023980698151156332e+00
3972 4.032880000000000109e+01 8.460018677993565106e+00
3973 4.094539999999999935e+01 7.798523329964461404e+00
3974 3.977839999999999776e+01 7.839118453499729355e+00
3975 3.994679999999999609e+01 7.787037600525631653e+00
3976 3.867459999999999809e+01 7.745228195992679865e+00
3977 3.889359999999999928e+01 7.636459821671295778e+00
3978 3.817960000000000775e+01 8.746518999464871769e+00
3979 3.706640000000000157e+01 8.666568394006937126e+00
3980 4.109500000000000597e+01 8.783895595918703947e+00
3981 3.517099999999999937e+01 9.574423199336864698e+00
3982 4.009619999999999607e+01 9.115332969891994708e+00
3983 3.723120000000000118e+01 8.266889690324893181e+00
3984 3.678459999999999752e+01 7.782527772388609044e+00
3985 3.733159999999999457e+01 8.290579886111705932e+00
3986 3.964979999999999905e+01 8.517816938159683104e+00
3987 3.707620000000000005e+01 8.297528284495328421e+00
3988 3.704100000000000392e+01 8.491554477243845156e+00
3989 3.798999999999999488e+01 9.102009316628938862e+00
3990 3.703119999999999834e+01 6.946987038421764460e+00
3991 3.599859999999999616e+01 8.734512994323152313e+00
3992 3.568379999999999797e+01 8.957762941270550172e+00
3993 3.444979999999999620e+01 9.006398136436118307e+00
3994 3.669879999999999853e+01 8.763987226827751442e+00
3995 3.541020000000000323e+01 8.132246122197727800e+00
3996 3.450939999999999941e+01 7.549166701563821746e+00
3997 3.088919999999999888e+01 8.796769004128730529e+00
3998 3.521759999999999735e+01 8.708579726224018103e+00
3999 3.474259999999999593e+01 9.278388569573920108e+00
4000 3.426940000000000452e+01 8.713379012071033713e+00
4001 3.332560000000000144e+01 7.820200373903471558e+00
4002 3.575880000000000081e+01 7.964338327318849053e+00
4003 3.534819999999999851e+01 8.234395037402565620e+00
4004 3.489600000000000080e+01 8.008364751932818493e+00
4005 3.375539999999999452e+01 7.589733416135246102e+00
4006 3.366860000000000497e+01 7.273949983880834580e+00
4007 3.504500000000000171e+01 7.506103447195489053e+00
4008 3.573299999999999699e+01 8.247590484499093932e+00
4009 3.639159999999999684e+01 8.072679790998773086e+00
4010 3.652900000000000347e+01 8.139649412597572464e+00
4011 3.784199999999999875e+01 8.685621566704366359e+00
4012 3.931279999999999575e+01 7.159354347425471055e+00
4013 3.719579999999999842e+01 6.769415469004691488e+00
4014 3.757459999999999667e+01 6.823805897591168623e+00
4015 3.550519999999999499e+01 7.078358512536645719e+00
4016 3.723659999999999570e+01 6.569120882431681352e+00
4017 3.555660000000000309e+01 6.639009544201604385e+00
4018 3.595020000000000238e+01 6.275650611052211225e+00
4019 3.321820000000000306e+01 7.191748529530213929e+00
4020 3.622419999999999618e+01 7.463643525249580080e+00
4021 3.374200000000000443e+01 6.799400750066141086e+00
4022 3.421719999999999828e+01 6.511690646214698397e+00
4023 3.605079999999999529e+01 5.705685356904987238e+00
4024 3.538119999999999976e+01 6.121043665258401489e+00
4025 3.528059999999999974e+01 5.636906517585686061e+00
4026 3.647040000000000504e+01 5.350098171809560377e+00
4027 3.683460000000000178e+01 5.386596867039521896e+00
4028 3.793179999999999552e+01 6.348760524070820033e+00
4029 3.705480000000000018e+01 5.240156710633757875e+00
4030 3.848239999999999839e+01 5.936551521548516064e+00
4031 3.840040000000000475e+01 6.412258102104125612e+00
4032 3.933100000000000307e+01 6.517870989824822381e+00
4033 3.855199999999999960e+01 6.431095147795590883e+00
4034 3.762640000000000384e+01 6.547058824235505448e+00
4035 3.787279999999999802e+01 5.949849876425454376e+00
4036 3.639880000000000138e+01 6.383522747825058907e+00
4037 3.491340000000000288e+01 8.076069314214681327e+00
4038 3.433579999999999899e+01 8.609780445052010123e+00
4039 3.450500000000000256e+01 6.935562714012467822e+00
4040 3.626179999999999382e+01 6.981467252089633924e+00
4041 3.628079999999999927e+01 6.784888440645137742e+00
4042 3.746640000000000015e+01 6.904581722885173356e+00
4043 3.851239999999999242e+01 5.171181625895574285e+00
4044 3.774720000000000653e+01 6.269626843122323656e+00
4045 3.952320000000000277e+01 6.030370014518179111e+00
4046 3.694299999999999784e+01 5.872922359439123774e+00
4047 3.722639999999999816e+01 5.983853277613013333e+00
4048 3.726379999999999626e+01 6.347311691732177685e+00
4049 3.868220000000000169e+01 6.811022486528730546e+00
4050 3.903819999999999624e+01 7.074199524469181100e+00
4051 3.951879999999999882e+01 6.478681010205702862e+00
4052 3.901039999999999708e+01 6.427133803492812270e+00
4053 3.828239999999999554e+01 6.325497739150650389e+00
4054 3.804560000000000031e+01 5.610796211590650451e+00
4055 3.878179999999999694e+01 7.444113021173174083e+00
4056 4.130819999999999936e+01 6.488535603046345024e+00
4057 3.913219999999999743e+01 6.044085733342967615e+00
4058 3.909779999999999234e+01 6.953176485031860032e+00
4059 3.904999999999999716e+01 6.087565891224505421e+00
4060 3.741299999999999670e+01 5.715370504175560029e+00
4061 3.953260000000000218e+01 6.689624848076309860e+00
4062 3.680599999999999739e+01 6.371412678519575934e+00
4063 3.587640000000000384e+01 5.958611634265150059e+00
4064 3.641660000000000252e+01 5.876703426922273543e+00
4065 3.576480000000000103e+01 5.499767139797830495e+00
4066 3.652519999999999811e+01 4.323442030604781827e+00
4067 3.886800000000000210e+01 4.999121938900869644e+00
4068 3.831480000000000530e+01 5.475453971315985768e+00
4069 3.948499999999999943e+01 5.532509766823732633e+00
4070 3.917559999999999576e+01 5.368149510585560336e+00
4071 4.088240000000000407e+01 6.019774690800312023e+00
4072 3.943359999999999843e+01 5.651547431279330347e+00
4073 3.695759999999999934e+01 7.386496829214781457e+00
4074 3.774999999999999289e+01 7.795434628037105185e+00
4075 3.823460000000000036e+01 7.634983041762437139e+00
4076 3.604399999999999693e+01 7.566983562820786879e+00
4077 3.024800000000000111e+01 6.559872114607113502e+00
4078 3.221120000000000516e+01 5.245937242476315099e+00
4079 3.619020000000000437e+01 6.131140105396385209e+00
4080 3.361020000000000607e+01 6.272161499196269752e+00
4081 3.743240000000000123e+01 6.733613001056713010e+00
4082 3.499479999999999791e+01 5.880899757009975914e+00
4083 3.550719999999999743e+01 5.881920226592672662e+00
4084 3.511260000000000048e+01 6.419718022467963969e+00
4085 3.320739999999999981e+01 5.952097852690259039e+00
4086 3.517659999999999343e+01 6.056330483717017543e+00
4087 3.298420000000000130e+01 6.422430775960141780e+00
4088 3.278079999999999927e+01 6.418671752940790398e+00
4089 3.452460000000000662e+01 5.549130256896120272e+00
4090 3.265720000000000312e+01 5.741196226571602779e+00
4091 3.179700000000000415e+01 6.180672461795722938e+00
4092 3.077260000000000062e+01 6.361627713722329602e+00
4093 3.065740000000000265e+01 4.748769445656421340e+00
4094 3.232359999999999900e+01 4.984621747735729080e+00
4095 3.527420000000000755e+01 5.542305162294836052e+00
4096 3.422420000000000329e+01 4.520577356046459272e+00
4097 3.643639999999999191e+01 5.427542173765211864e+00
4098 3.257739999999999725e+01 5.679280233269000888e+00
4099 3.562179999999999325e+01 5.168434388864774576e+00
4100 3.553799999999999670e+01 5.680867426722787883e+00
4101 3.420280000000000342e+01 3.805680474238476219e+00
4102 3.166860000000000497e+01 4.558915130598506948e+00
4103 3.316359999999999530e+01 5.145250847917911763e+00
4104 3.268540000000000134e+01 5.474514996600156280e+00
4105 3.378160000000000451e+01 6.374203370461284379e+00
4106 3.449220000000000397e+01 5.033937452134263246e+00
4107 3.671979999999999933e+01 5.525563742461034877e+00
4108 3.275419999999999732e+01 7.610981326478206910e+00
4109 3.446699999999999875e+01 7.325840435062723977e+00
4110 3.452960000000000207e+01 7.171385571003696668e+00
4111 3.376180000000000092e+01 7.038329599556985450e+00
4112 3.523639999999999617e+01 6.721578294418654842e+00
4113 3.353119999999999834e+01 6.943098958822349509e+00
4114 3.284619999999999607e+01 7.161744309314597601e+00
4115 3.160740000000000194e+01 7.773362117385245185e+00
4116 3.631379999999999342e+01 7.630025102973121420e+00
4117 3.501139999999999475e+01 6.445833219064854624e+00
4118 3.341159999999999997e+01 6.123954621647681229e+00
4119 3.275439999999999685e+01 7.283519268046182660e+00
4120 3.359699999999999420e+01 7.599437573926112854e+00
4121 3.317540000000000333e+01 8.201617209306954592e+00
4122 3.171700000000000230e+01 7.433083144967504552e+00
4123 3.145960000000000178e+01 7.259554926302301148e+00
4124 3.369359999999999644e+01 7.326660732421011346e+00
4125 3.266120000000000090e+01 6.425150347812881968e+00
4126 3.197739999999999938e+01 6.624467082565963061e+00
4127 3.349439999999999884e+01 6.983766780756642589e+00
4128 3.195980000000000842e+01 7.343084384099095807e+00
4129 3.314899999999999380e+01 6.638343522295302002e+00
4130 3.225079999999999814e+01 5.969250930560717094e+00
4131 3.071160000000000423e+01 5.600722814780248804e+00
4132 3.294680000000000319e+01 4.705908927295554989e+00
4133 3.059800000000000253e+01 5.408424709654373608e+00
4134 2.815919999999999845e+01 4.198512721428863337e+00
4135 2.686140000000000327e+01 4.312980469234702241e+00
4136 3.239020000000000721e+01 5.371468189610731692e+00
4137 3.005520000000000280e+01 4.856769028067938976e+00
4138 3.054540000000000077e+01 5.376421818272818065e+00
4139 3.192699999999999960e+01 4.992676805081619484e+00
4140 3.066859999999999786e+01 4.553805042818587445e+00
4141 3.087020000000000053e+01 5.233428561851207306e+00
4142 2.883980000000000388e+01 5.291219968211489544e+00
4143 2.849099999999999611e+01 4.591560222843646066e+00
4144 2.924499999999999744e+01 4.575036218435871049e+00
4145 2.970620000000000260e+01 4.817886278442029990e+00
4146 2.738360000000000127e+01 4.399889267697540518e+00
4147 3.004660000000000153e+01 4.569454047038879807e+00
4148 3.027679999999999794e+01 4.833349500294800372e+00
4149 2.690620000000000189e+01 4.865020414345657684e+00
4150 3.061359999999999815e+01 5.425568745117878677e+00
4151 2.887199999999999633e+01 4.574765593994952972e+00
4152 2.659140000000000015e+01 4.969671269611301234e+00
4153 2.875740000000000052e+01 5.447491801554178892e+00
4154 2.831320000000000192e+01 5.071102179211142591e+00
4155 2.477359999999999829e+01 5.202491492352486979e+00
4156 2.841440000000000055e+01 5.381930096907614036e+00
4157 2.898320000000000007e+01 5.438813719185461082e+00
4158 2.868459999999999965e+01 5.088414484689705475e+00
4159 2.710660000000000380e+01 6.391872224004481851e+00
4160 3.017880000000000251e+01 5.932231879486842274e+00
4161 2.532300000000000040e+01 5.765279608136971490e+00
4162 2.701919999999999433e+01 5.595959781127809229e+00
4163 2.763779999999999859e+01 5.946918962958886112e+00
4164 2.622760000000000247e+01 5.527170535454826172e+00
4165 2.771900000000000119e+01 5.275649495559763480e+00
4166 2.732939999999999969e+01 6.876590449343336964e+00
4167 2.962259999999999849e+01 6.319052698625008624e+00
4168 2.610020000000000095e+01 7.098385339779745173e+00
4169 2.869959999999999667e+01 5.480762090074700055e+00
4170 2.754940000000000211e+01 5.284496370327072867e+00
4171 2.606639999999999802e+01 5.751806280465292964e+00
4172 2.610719999999999885e+01 5.731737079803991719e+00
4173 3.069059999999999988e+01 6.587528280622406918e+00
4174 3.067039999999999367e+01 5.629349380523470892e+00
4175 2.679580000000000339e+01 6.006660792153989625e+00
4176 2.873379999999999512e+01 5.394869395268062640e+00
4177 2.649440000000000239e+01 6.710920274299195576e+00
4178 2.717980000000000018e+01 6.881289660521492380e+00
4179 2.834459999999999624e+01 5.705391889081766088e+00
4180 3.022739999999999938e+01 6.626307331236605869e+00
4181 2.842339999999999733e+01 6.685695240436853481e+00
4182 2.947939999999999827e+01 6.921334920952748604e+00
4183 3.030079999999999885e+01 7.051542676039050939e+00
4184 2.604500000000000526e+01 7.587644098137444892e+00
4185 2.829820000000000135e+01 7.561044681259329714e+00
4186 2.837800000000000367e+01 6.551958668978308253e+00
4187 2.734899999999999665e+01 5.932177684459560396e+00
4188 2.707060000000000244e+01 5.309986558175077143e+00
4189 2.486359999999999815e+01 5.577738556798802705e+00
4190 2.522699999999999676e+01 5.095263840077370432e+00
4191 2.415460000000000207e+01 4.893574371356788966e+00
4192 2.539160000000000039e+01 5.350784365679484011e+00
4193 2.496860000000000213e+01 5.982862402562839854e+00
4194 2.529759999999999920e+01 6.283235667074728248e+00
4195 2.726939999999999742e+01 6.326136922957011244e+00
4196 2.397980000000000089e+01 6.704233214320635348e+00
4197 2.738260000000000360e+01 6.583234005259117616e+00
4198 2.614639999999999986e+01 6.307022458181039681e+00
4199 2.832080000000000197e+01 8.221341707531683696e+00
4200 2.758000000000000185e+01 7.998244607412302365e+00
4201 2.703719999999999501e+01 6.349961507914831493e+00
4202 2.786560000000000059e+01 7.509233205061619287e+00
4203 2.700939999999999941e+01 6.537344908141224487e+00
4204 2.807559999999999789e+01 5.875595592618674701e+00
4205 2.660180000000000433e+01 6.418561654451875320e+00
4206 2.514160000000000039e+01 7.645330436809124386e+00
4207 2.761000000000000298e+01 6.075616255162926471e+00
4208 2.835000000000000142e+01 5.712271926300426017e+00
4209 2.933779999999999788e+01 5.521525422562138630e+00
4210 2.963100000000000023e+01 5.675829645082734132e+00
4211 3.020360000000000156e+01 6.130348320283276919e+00
4212 3.027660000000000196e+01 5.843466139886496435e+00
4213 3.016279999999999717e+01 6.500651096005690022e+00
4214 2.795579999999999998e+01 6.399306121135320602e+00
4215 2.680640000000000356e+01 6.709033561400628010e+00
4216 2.892839999999999989e+01 6.292148463601283659e+00
4217 3.166100000000000136e+01 6.995351182035109971e+00
4218 3.121419999999999817e+01 5.744490072408515502e+00
4219 2.799040000000000106e+01 6.760821421099658224e+00
4220 3.293339999999999890e+01 6.029711393425061239e+00
4221 2.934179999999999922e+01 6.858024545887831280e+00
4222 2.969279999999999831e+01 6.470415605816986826e+00
4223 3.076800000000000068e+01 5.774979265763644065e+00
4224 2.877619999999999933e+01 4.902490252106575852e+00
4225 3.049300000000000566e+01 5.646455872492053274e+00
4226 3.042859999999999943e+01 6.467772813573463786e+00
4227 3.009499999999999886e+01 5.578441904331351786e+00
4228 2.914039999999999964e+01 6.505023102802940826e+00
4229 2.919760000000000488e+01 7.209925561890357493e+00
4230 2.932379999999999853e+01 7.051672365616542315e+00
4231 3.308500000000000085e+01 6.632173321016270329e+00
4232 3.080060000000000286e+01 6.991683989426294765e+00
4233 3.210539999999999594e+01 5.827833254992801137e+00
4234 3.352579999999999671e+01 6.196488711520419912e+00
4235 3.464860000000000184e+01 6.486396026145796689e+00
4236 3.270620000000000260e+01 4.994786965627262987e+00
4237 3.303179999999999694e+01 5.401643893482797054e+00
4238 3.380640000000000356e+01 6.490914626460589254e+00
4239 2.964059999999999562e+01 6.116530065976950148e+00
4240 2.983919999999999817e+01 5.790144588177398077e+00
4241 2.864059999999999917e+01 5.778911064205781045e+00
4242 2.884320000000000306e+01 6.908860383015421824e+00
4243 3.077420000000000044e+01 6.883331527102264147e+00
4244 2.923400000000000176e+01 6.751789996734199661e+00
4245 2.829339999999999833e+01 5.806677732404303960e+00
4246 3.137979999999999947e+01 6.018386198309310764e+00
4247 3.059019999999999939e+01 6.822465140401963168e+00
4248 3.014220000000000255e+01 5.556753637871666207e+00
4249 2.861960000000000193e+01 6.523323917145307682e+00
4250 2.651379999999999626e+01 5.958422552320371324e+00
4251 2.979360000000000497e+01 5.867284916211244372e+00
4252 2.823360000000000269e+01 6.269827784556765593e+00
4253 2.949079999999999657e+01 4.895009494577103659e+00
4254 2.784639999999999915e+01 5.836660713798600852e+00
4255 2.793100000000000094e+01 7.826121844183107079e+00
4256 2.886700000000000088e+01 6.697041310907377643e+00
4257 2.918999999999999773e+01 7.283415149502325825e+00
4258 2.947580000000000311e+01 7.136970569646480023e+00
4259 3.197539999999999694e+01 6.507477388973395449e+00
4260 3.253580000000000183e+01 6.948402115018962100e+00
4261 3.196780000000000044e+01 5.784174128775862123e+00
4262 3.293780000000000285e+01 7.221665726963551357e+00
4263 3.035740000000000194e+01 6.229106617164294590e+00
4264 3.249419999999999931e+01 6.276628148297459298e+00
4265 2.990400000000000347e+01 5.170095225428638308e+00
4266 2.933000000000000185e+01 7.346559167392583412e+00
4267 3.008220000000000027e+01 6.810050146070878441e+00
4268 2.902280000000000015e+01 7.292489146512319387e+00
4269 3.171039999999999992e+01 7.648103642603178542e+00
4270 3.083120000000000260e+01 7.884852832615202978e+00
4271 3.118840000000000146e+01 7.149592579161416772e+00
4272 3.072840000000000060e+01 6.567121857252230299e+00
4273 3.019660000000000011e+01 6.714061677405115169e+00
4274 3.160740000000000194e+01 6.994113036547236817e+00
4275 3.081200000000000117e+01 6.579400854181176150e+00
4276 3.287939999999999685e+01 7.620800774721774751e+00
4277 3.203560000000000230e+01 7.005954191114868834e+00
4278 3.041119999999999735e+01 6.526607592922988310e+00
4279 3.265099999999999625e+01 6.522956667033746214e+00
4280 3.186759999999999948e+01 7.805116432699770179e+00
4281 3.408440000000000225e+01 6.039590844419842952e+00
4282 3.189959999999999951e+01 6.677320262500519021e+00
4283 3.074459999999999837e+01 6.957515927973144443e+00
4284 3.168380000000000152e+01 6.914300742085203844e+00
4285 3.118479999999999563e+01 6.252522706236258720e+00
4286 3.123479999999999990e+01 7.555704866655394092e+00
4287 2.990319999999999823e+01 7.171989901833381253e+00
4288 2.945020000000000238e+01 7.410646813335525884e+00
4289 3.189620000000000033e+01 7.400885835628055354e+00
4290 2.835899999999999821e+01 7.533553705921263166e+00
4291 3.095860000000000056e+01 7.594589092768613270e+00
4292 2.844619999999999749e+01 7.913622206802647163e+00
4293 3.083060000000000400e+01 8.211399922546704033e+00
4294 2.933039999999999736e+01 7.985703969469440722e+00
4295 3.135160000000000124e+01 7.805847088433131020e+00
4296 3.000199999999999889e+01 8.620147279484266178e+00
4297 3.054959999999999809e+01 7.683539588496957506e+00
4298 3.041859999999999786e+01 6.825889730137748579e+00
4299 3.009639999999999915e+01 6.765454589900075533e+00
4300 3.149279999999999902e+01 6.977239026434452818e+00
4301 2.941779999999999973e+01 7.867567966786177536e+00
4302 2.657099999999999795e+01 8.465685673352158602e+00
4303 3.081060000000000088e+01 7.848196692744135561e+00
4304 3.110220000000000340e+01 8.339601292148204337e+00
4305 2.921980000000000288e+01 7.799441474362122761e+00
4306 2.842379999999999995e+01 7.899534362986212699e+00
4307 2.974579999999999558e+01 7.906427792119522735e+00
4308 2.861039999999999850e+01 8.251661401681481323e+00
4309 2.747819999999999752e+01 7.735196221945502160e+00
4310 2.515039999999999765e+01 7.503567277502080302e+00
4311 2.755180000000000362e+01 7.822174625511757462e+00
4312 2.738859999999999673e+01 8.324184820629584536e+00
4313 2.914460000000000406e+01 7.918144871622392778e+00
4314 2.911340000000000217e+01 8.952260847852903325e+00
4315 3.017720000000000624e+01 7.973539507144866256e+00
4316 2.991860000000000497e+01 7.566248436841073399e+00
4317 2.892319999999999780e+01 8.016476085662576523e+00
4318 3.006320000000000192e+01 7.691984448242206618e+00
4319 3.064340000000000330e+01 8.133081923108852251e+00
4320 3.176999999999999957e+01 9.053948433694550602e+00
4321 3.064919999999999689e+01 9.007792317321706932e+00
4322 3.024660000000000082e+01 9.223392762319079452e+00
4323 3.041879999999999740e+01 9.266290474186526183e+00
4324 2.793100000000000094e+01 9.055392757909508816e+00
4325 3.009719999999999729e+01 8.963882486512190439e+00
4326 3.296839999999999549e+01 7.964033935638394013e+00
4327 3.130799999999999983e+01 7.326492197498062353e+00
4328 3.127200000000000202e+01 5.888547719089995525e+00
4329 2.935779999999999745e+01 7.012764261829994794e+00
4330 2.969500000000000384e+01 7.377793268993107390e+00
4331 2.925500000000000256e+01 6.459714600506743842e+00
4332 3.062480000000000047e+01 7.224422409577114124e+00
4333 3.231840000000000401e+01 7.956025548475819775e+00
4334 3.218500000000000227e+01 7.654138174869852485e+00
4335 2.919539999999999935e+01 6.751115087746616616e+00
4336 3.051699999999999591e+01 8.174205341193722774e+00
4337 3.398819999999999908e+01 6.278315317981408406e+00
4338 2.923299999999999699e+01 7.069352445592168799e+00
4339 3.087119999999999820e+01 6.142644898738653048e+00
4340 2.868440000000000012e+01 7.284245199607163102e+00
4341 3.086519999999999797e+01 6.431891232911203460e+00
4342 3.040439999999999898e+01 5.857762935455821385e+00
4343 3.444859999999999900e+01 5.779556499248017509e+00
4344 3.034819999999999851e+01 7.004739626281621945e+00
4345 3.019519999999999982e+01 6.892148178325826713e+00
4346 3.301460000000000150e+01 6.415393017423016708e+00
4347 2.841539999999999822e+01 6.729890201778926162e+00
4348 3.154920000000000258e+01 6.210477156547634436e+00
4349 2.887340000000000373e+01 5.594541479692504815e+00
4350 2.827359999999999829e+01 7.739822605719073323e+00
4351 2.938199999999999790e+01 6.756222293560210090e+00
4352 2.936479999999999535e+01 7.829593907221496174e+00
4353 3.318880000000000052e+01 7.693960334704097903e+00
4354 2.840799999999999770e+01 7.290265317531318345e+00
4355 3.116879999999999740e+01 7.236305136739328070e+00
4356 3.144560000000000244e+01 6.521097794696840033e+00
4357 3.089519999999999911e+01 6.750107906693046722e+00
4358 3.080480000000000018e+01 7.082820299287564403e+00
4359 3.133680000000000021e+01 8.348991782963974373e+00
4360 2.864880000000000138e+01 8.226020065134777681e+00
4361 2.925980000000000203e+01 7.856506747403708246e+00
4362 3.255620000000000402e+01 7.432758881599751177e+00
4363 2.897800000000000153e+01 8.065066854031650578e+00
4364 3.429440000000000310e+01 7.423941263776270283e+00
4365 3.102219999999999800e+01 6.940962419722497501e+00
4366 3.060259999999999536e+01 6.549942324020876505e+00
4367 2.903099999999999881e+01 5.855382863656313219e+00
4368 2.970739999999999981e+01 6.020965069488445565e+00
4369 3.126440000000000197e+01 5.834412852035755215e+00
4370 3.222579999999999956e+01 6.370120880485707460e+00
4371 3.088919999999999888e+01 5.192508529795593297e+00
4372 3.207780000000000342e+01 4.567829886499715109e+00
4373 3.338759999999999906e+01 5.478614902327046288e+00
4374 3.039919999999999689e+01 5.731540828782430985e+00
4375 3.177600000000000335e+01 4.396716984296350716e+00
4376 3.326059999999999661e+01 6.116996809546331626e+00
4377 3.118599999999999994e+01 6.727278885255166152e+00
4378 2.892139999999999844e+01 5.643999919206236449e+00
4379 2.933079999999999998e+01 5.664025765478118757e+00
4380 3.033859999999999602e+01 5.828945672074839379e+00
4381 2.634459999999999624e+01 6.320637984254436681e+00
4382 3.424200000000000443e+01 5.678792913991493663e+00
4383 3.239879999999999427e+01 5.058008480815349373e+00
4384 3.352040000000000219e+01 5.594607979832010081e+00
4385 2.767920000000000158e+01 5.744171023916332608e+00
4386 3.124660000000000082e+01 6.242567642244655879e+00
4387 3.056839999999999691e+01 5.708657499622831644e+00
4388 3.121959999999999624e+01 6.431761728173704284e+00
4389 3.158780000000000499e+01 5.352082521037955232e+00
4390 3.294959999999999667e+01 4.822190312295855819e+00
4391 3.152780000000000271e+01 6.615986344605012448e+00
4392 3.343840000000000146e+01 6.560273985741753577e+00
4393 3.342739999999999867e+01 6.216317260886866869e+00
4394 3.353260000000000218e+01 6.583491381326477487e+00
4395 3.326259999999999906e+01 5.733610412994590178e+00
4396 3.408739999999999526e+01 6.323203546304672962e+00
4397 3.418560000000000088e+01 6.550480737167311496e+00
4398 3.461579999999999302e+01 5.957036648535914303e+00
4399 3.520319999999999538e+01 6.347834423801552717e+00
4400 3.520559999999999690e+01 5.746366967745794696e+00
4401 3.258800000000000097e+01 6.480570931638661492e+00
4402 3.328239999999999554e+01 6.042023393532997666e+00
4403 3.211599999999999966e+01 5.715478933562786246e+00
4404 3.141860000000000497e+01 6.014003682074030799e+00
4405 3.406560000000000343e+01 6.701036418942967643e+00
4406 3.345520000000000493e+01 5.781356466435882524e+00
4407 3.398019999999999641e+01 5.150825288436795546e+00
4408 3.494480000000000075e+01 5.046989703972061925e+00
4409 3.238899999999999579e+01 4.996500591413954417e+00
4410 3.176180000000000447e+01 5.176029863901482564e+00
4411 3.235459999999999781e+01 5.247820405463586191e+00
4412 3.335680000000000689e+01 4.552212740195693996e+00
4413 3.394199999999999307e+01 3.898506924451975664e+00
4414 3.201659999999999684e+01 4.899100248821205206e+00
4415 3.055559999999999832e+01 4.617189124131694022e+00
4416 3.237640000000000384e+01 4.811595125111836957e+00
4417 3.098539999999999850e+01 6.676910930063391980e+00
4418 3.389679999999999893e+01 5.211143923554596213e+00
4419 3.690939999999999799e+01 5.864379937214163618e+00
4420 3.528859999999999530e+01 6.444934250091306716e+00
4421 3.431499999999999773e+01 7.265933729397757723e+00
4422 3.211200000000000188e+01 7.668941720993842637e+00
4423 3.260000000000000142e+01 7.725685227861669446e+00
4424 3.120940000000000580e+01 7.908192499427412869e+00
4425 3.197540000000000049e+01 7.232451477058107869e+00
4426 3.130519999999999570e+01 6.121660496303269028e+00
4427 3.099219999999999686e+01 6.722305398596525983e+00
4428 3.159280000000000044e+01 6.860565611667889030e+00
4429 3.274940000000000140e+01 6.463273032140913088e+00
4430 3.268339999999999890e+01 6.504691030940668917e+00
4431 3.442580000000000240e+01 7.962359185065691847e+00
4432 3.132880000000000109e+01 6.791465434793877876e+00
4433 3.069059999999999988e+01 7.023910822896315409e+00
4434 3.143580000000000041e+01 6.891641205982795171e+00
4435 3.402219999999999800e+01 7.701539313150324695e+00
4436 3.041340000000000288e+01 6.587866086070662597e+00
4437 3.110999999999999588e+01 6.898400255131619474e+00
4438 3.005720000000000169e+01 7.181547573608352053e+00
4439 3.099520000000000053e+01 6.461376345021236922e+00
4440 3.368140000000000356e+01 5.669776098577437473e+00
4441 3.312480000000000047e+01 6.163255804524098380e+00
4442 3.281980000000000075e+01 5.428460005563271906e+00
4443 3.175519999999999499e+01 5.565862775167923715e+00
4444 3.154660000000000153e+01 5.707338361092673118e+00
4445 3.081699999999999662e+01 6.048886105722275808e+00
4446 3.297240000000000038e+01 5.944495488096529279e+00
4447 3.355659999999999599e+01 6.001104109078595705e+00
4448 3.275639999999999930e+01 7.123999834924198638e+00
4449 3.369700000000000273e+01 7.083960700060383253e+00
4450 3.251399999999999579e+01 7.659823564547684427e+00
4451 3.151920000000000144e+01 8.018038929314323937e+00
4452 3.172040000000000148e+01 7.765245704290366646e+00
4453 2.992780000000000129e+01 8.032063049553332945e+00
4454 3.094779999999999376e+01 7.339833607923273995e+00
4455 3.034660000000000224e+01 8.402369863794380223e+00
4456 2.993300000000000338e+01 7.694318620904647688e+00
4457 3.098780000000000001e+01 8.190122726308805667e+00
4458 3.102699999999999747e+01 8.073172347968300855e+00
4459 3.162500000000000000e+01 7.198433368448998948e+00
4460 3.125500000000000256e+01 7.651965300496336830e+00
4461 3.110360000000000014e+01 6.685649722203518941e+00
4462 2.871799999999999642e+01 6.825775355225220054e+00
4463 3.034079999999999444e+01 7.326144931135337934e+00
4464 2.744519999999999982e+01 7.717070788323765917e+00
4465 3.129420000000000002e+01 6.811863183593750648e+00
4466 2.973960000000000292e+01 8.086673499529950959e+00
4467 3.099780000000000157e+01 7.605410902245846039e+00
4468 3.302919999999999590e+01 7.877915294797220191e+00
4469 2.953519999999999612e+01 6.892718827284338268e+00
4470 3.143739999999999668e+01 8.244324470082432299e+00
4471 3.308579999999999899e+01 7.051631575174641675e+00
4472 3.246779999999999688e+01 8.275630046830270814e+00
4473 3.318439999999999657e+01 7.938892968670127281e+00
4474 3.211339999999999861e+01 6.783004741852978192e+00
4475 3.108539999999999992e+01 6.583038159391147559e+00
4476 3.440160000000000196e+01 6.777996332840554139e+00
4477 3.489359999999999928e+01 6.947056416065727547e+00
4478 3.241879999999999740e+01 7.974510279133133039e+00
4479 3.364860000000000184e+01 7.939403819431279707e+00
4480 3.167399999999999949e+01 9.211767135571763632e+00
4481 3.319080000000000297e+01 8.853734969604635907e+00
4482 3.370459999999999923e+01 8.558667277561385234e+00
4483 3.423080000000000211e+01 8.793742299612832269e+00
4484 3.286440000000000339e+01 6.752968838074109748e+00
4485 3.269379999999999598e+01 7.591394456356485243e+00
4486 3.172980000000000089e+01 8.039249912274154752e+00
4487 3.184260000000000446e+01 6.692439678323592211e+00
4488 3.136060000000000514e+01 7.546996544851468869e+00
4489 3.098740000000000094e+01 7.981351813320848976e+00
4490 3.163840000000000074e+01 7.962954258816258957e+00
4491 3.113859999999999673e+01 6.219777523995532853e+00
4492 3.064599999999999724e+01 7.078730931459395137e+00
4493 3.167920000000000158e+01 6.848278110006922326e+00
4494 3.168560000000000443e+01 7.493259854562632327e+00
4495 3.171659999999999968e+01 8.770294784555419554e+00
4496 2.985960000000000036e+01 6.997806808422192937e+00
4497 3.424660000000000082e+01 7.446945583794740919e+00
4498 3.197060000000000102e+01 8.148368094778243531e+00
4499 3.358720000000000283e+01 7.335279694190263378e+00
4500 3.307160000000000366e+01 7.354134002586570240e+00
4501 3.377639999999999532e+01 7.635790246464342346e+00
4502 3.410060000000000002e+01 7.245966682782912116e+00
4503 3.477620000000000289e+01 7.035992895960029081e+00
4504 3.439659999999999229e+01 6.544253568436968038e+00
4505 3.606260000000000332e+01 7.195960503504725381e+00
4506 3.534960000000000235e+01 7.951355414518961773e+00
4507 3.431019999999999470e+01 7.959122139532725626e+00
4508 3.657079999999999842e+01 6.663859106553799094e+00
4509 3.481320000000000192e+01 7.003366472775789831e+00
4510 3.529099999999999682e+01 7.020680086715245238e+00
4511 3.322680000000000433e+01 7.736720852661029824e+00
4512 3.104379999999999740e+01 8.021000273781318413e+00
4513 3.184099999999999753e+01 8.153376316594249218e+00
4514 3.137480000000000047e+01 8.449684734473825287e+00
4515 3.178120000000000189e+01 7.883186236034260830e+00
4516 3.391680000000000206e+01 7.705900011809132977e+00
4517 3.380620000000000402e+01 6.538242341180081851e+00
4518 2.900939999999999941e+01 6.984970474382837580e+00
4519 2.888199999999999434e+01 7.083445331193005678e+00
4520 2.964160000000000039e+01 6.739250608784332464e+00
4521 2.862319999999999709e+01 6.775064441907544754e+00
4522 3.205999999999999517e+01 6.827055845677548085e+00
4523 2.996100000000000207e+01 6.278677255600895180e+00
4524 3.001759999999999806e+01 6.433286118928645436e+00
4525 2.933600000000000207e+01 7.451617032564139542e+00
4526 3.002459999999999951e+01 8.245874423492029592e+00
4527 3.006379999999999697e+01 7.485092947452288925e+00
4528 3.107780000000000342e+01 7.964150372261939559e+00
4529 2.747840000000000060e+01 7.890797361990737890e+00
4530 3.154180000000000206e+01 7.631539354022883082e+00
4531 3.286639999999999873e+01 8.456796431746479215e+00
4532 2.932299999999999685e+01 8.584742670575513657e+00
4533 3.157760000000000034e+01 8.611186360078383117e+00
4534 2.824739999999999895e+01 9.370028339765040570e+00
4535 2.737359999999999971e+01 8.426925098041396112e+00
4536 2.945620000000000260e+01 7.643110656794130264e+00
4537 3.017259999999999920e+01 8.896819160126836934e+00
4538 3.318619999999999948e+01 9.709036802484579454e+00
4539 3.362219999999999942e+01 9.924692335382491848e+00
4540 3.007419999999999760e+01 8.490006414131851642e+00
4541 2.993079999999999785e+01 9.008705915501959538e+00
4542 3.384859999999999758e+01 8.269930657992240697e+00
4543 3.050959999999999894e+01 9.304264727962118897e+00
4544 2.983559999999999945e+01 9.029260189406439707e+00
4545 2.860699999999999932e+01 9.111272477541211501e+00
4546 3.014699999999999847e+01 8.969061003248890884e+00
4547 3.159900000000000020e+01 9.179742850428871392e+00
4548 3.159019999999999939e+01 8.494514999221555840e+00
4549 2.877199999999999847e+01 9.383895574866548017e+00
4550 2.917680000000000362e+01 9.686112018348744357e+00
4551 2.958040000000000447e+01 9.409248924754834320e+00
4552 2.899259999999999948e+01 7.797166462760686478e+00
4553 3.005559999999999832e+01 8.263417731665269272e+00
4554 2.905919999999999703e+01 7.414075453621983058e+00
4555 2.888560000000000016e+01 7.524990847037623887e+00
4556 2.825980000000000203e+01 8.493598537251450864e+00
4557 2.876820000000000022e+01 7.126299378499333592e+00
4558 2.920720000000000027e+01 6.922241009384171306e+00
4559 3.021920000000000073e+01 6.924719681835502350e+00
4560 2.953419999999999845e+01 8.646302763146801240e+00
4561 2.710600000000000165e+01 8.002530129902666545e+00
4562 2.784440000000000026e+01 8.527411624168262705e+00
4563 2.681639999999999802e+01 8.625055299996631675e+00
4564 2.817559999999999576e+01 9.320870262373571080e+00
4565 2.833499999999999730e+01 8.978773461893332808e+00
4566 2.888919999999999888e+01 8.477507248714093890e+00
4567 2.695139999999999958e+01 8.789405720980230541e+00
4568 2.623320000000000007e+01 8.507753308130178382e+00
4569 2.654039999999999822e+01 9.292026812703458205e+00
4570 2.764280000000000115e+01 8.757638528279183987e+00
4571 2.882880000000000109e+01 9.520846048119881999e+00
4572 2.819479999999999720e+01 8.709487550481945561e+00
4573 2.871079999999999899e+01 7.400459160889952592e+00
4574 2.836639999999999873e+01 8.339442770833072061e+00
4575 2.782459999999999667e+01 7.833802727156204959e+00
4576 2.985500000000000043e+01 7.863860481977029693e+00
4577 2.964160000000000039e+01 8.179103904951935178e+00
4578 2.964420000000000144e+01 6.654532322560315905e+00
4579 2.671739999999999782e+01 8.085170457572306901e+00
4580 2.737599999999999767e+01 8.549352850362415879e+00
4581 2.854520000000000124e+01 7.633655199968098160e+00
4582 2.853980000000000317e+01 8.851430891782413823e+00
4583 2.637839999999999918e+01 8.911596241302676802e+00
4584 3.051340000000000074e+01 9.696645674046257213e+00
4585 2.977780000000000271e+01 7.782160231709442932e+00
4586 2.899560000000000315e+01 8.336485574149337552e+00
4587 2.854060000000000130e+01 8.694368028097269274e+00
4588 2.954180000000000206e+01 9.550551730240508519e+00
4589 2.899120000000000275e+01 7.716060255855965444e+00
4590 2.604279999999999973e+01 8.095066623073586598e+00
4591 2.839880000000000138e+01 7.568994302547730868e+00
4592 3.072940000000000538e+01 7.918468481215290566e+00
4593 2.971199999999999974e+01 7.314944598559854683e+00
4594 2.989639999999999986e+01 6.290407958789318243e+00
4595 3.055339999999999989e+01 7.232057226543495254e+00
4596 2.949460000000000193e+01 6.046715555406917630e+00
4597 2.986779999999999902e+01 7.452580553875281844e+00
4598 3.177159999999999940e+01 6.700464423306788930e+00
4599 3.019719999999999871e+01 7.122813564315718438e+00
4600 2.902080000000000126e+01 5.741085412358885698e+00
4601 3.059639999999999560e+01 6.683527533271631960e+00
4602 2.734680000000000177e+01 6.277482931239239505e+00
4603 3.148100000000000165e+01 6.647143585029587243e+00
4604 2.841979999999999862e+01 6.937768167934122765e+00
4605 2.858460000000000178e+01 7.724004736404554095e+00
4606 2.379139999999999944e+01 7.219644770208573092e+00
4607 2.624460000000000193e+01 7.036547571643354537e+00
4608 2.586680000000000135e+01 8.051002682399255761e+00
4609 2.619739999999999824e+01 7.912260089759435289e+00
4610 2.696239999999999526e+01 7.924497776389364923e+00
4611 2.787419999999999476e+01 8.451406895422795884e+00
4612 2.790880000000000294e+01 7.832678093219456628e+00
4613 2.571359999999999602e+01 7.161304705708309903e+00
4614 2.559779999999999944e+01 6.732101582121291727e+00
4615 2.305580000000000140e+01 6.886214015843539649e+00
4616 2.425919999999999987e+01 8.027763262079917084e+00
4617 2.501280000000000214e+01 8.269254188377569648e+00
4618 2.744479999999999720e+01 7.776300155729586550e+00
4619 2.769680000000000319e+01 7.788489503876859565e+00
4620 2.961360000000000170e+01 7.648923984979846935e+00
4621 2.973219999999999885e+01 7.203064355675297570e+00
4622 2.674239999999999640e+01 7.871966669644886672e+00
4623 2.629899999999999949e+01 9.218555318486730599e+00
4624 3.085760000000000147e+01 9.303691037862336088e+00
4625 2.962740000000000151e+01 8.382677131322665787e+00
4626 2.887319999999999709e+01 7.991975142103482810e+00
4627 2.898920000000000030e+01 8.624665031872250864e+00
4628 2.795819999999999794e+01 8.895740506107403078e+00
4629 2.895880000000000365e+01 7.557858593014294080e+00
4630 2.968220000000000169e+01 8.953158572928325398e+00
4631 3.009600000000000364e+01 7.970278238556042005e+00
4632 2.850479999999999947e+01 7.821221108752776097e+00
4633 2.962299999999999756e+01 8.412097507756314485e+00
4634 2.708980000000000388e+01 7.425767604227861973e+00
4635 2.739680000000000248e+01 6.752502768011280132e+00
4636 2.718580000000000041e+01 7.895806271179655944e+00
4637 2.398060000000000258e+01 6.736287657753340596e+00
4638 2.397820000000000107e+01 7.033760902390697289e+00
4639 2.395960000000000178e+01 6.924126328137002240e+00
4640 2.741979999999999862e+01 6.510483468376215832e+00
4641 2.762880000000000180e+01 6.545119436037817984e+00
4642 2.798440000000000083e+01 6.010148953894571378e+00
4643 2.795659999999999812e+01 5.858048238790800610e+00
4644 2.978779999999999717e+01 6.421312279588962113e+00
4645 3.251959999999999695e+01 8.121733537121246016e+00
4646 3.088680000000000092e+01 6.696527920646638599e+00
4647 3.145500000000000185e+01 8.006233991084695134e+00
4648 2.958060000000000400e+01 8.015926389881585123e+00
4649 2.992100000000000293e+01 7.922658710306786034e+00
4650 3.060180000000000433e+01 8.212232448731585421e+00
4651 2.972860000000000014e+01 8.367376490155082891e+00
4652 3.014800000000000324e+01 9.135691373946473348e+00
4653 3.189220000000000255e+01 9.213363665458993879e+00
4654 3.135320000000000462e+01 8.752240003107775834e+00
4655 2.957080000000000197e+01 8.491149059579626623e+00
4656 2.824579999999999558e+01 7.973598607404313476e+00
4657 2.882639999999999958e+01 7.047628886937790327e+00
4658 2.938539999999999708e+01 8.035270114190312896e+00
4659 2.899540000000000006e+01 7.670588314334174207e+00
4660 2.865739999999999554e+01 7.915455476976671179e+00
4661 2.829960000000000520e+01 8.046080798003460544e+00
4662 2.763039999999999807e+01 9.544917393461295418e+00
4663 2.550799999999999912e+01 8.466079049949863489e+00
4664 2.835559999999999903e+01 8.227319089958768927e+00
4665 2.843659999999999854e+01 7.114654249364475547e+00
4666 2.882119999999999749e+01 7.854958751769484770e+00
4667 2.689160000000000039e+01 7.331190918807121371e+00
4668 2.824780000000000157e+01 8.703397853252486271e+00
4669 2.955880000000000152e+01 8.048078013538388475e+00
4670 2.791940000000000310e+01 7.681697883150572004e+00
4671 2.702680000000000149e+01 7.700941773056072748e+00
4672 2.749300000000000210e+01 8.212042868860342182e+00
4673 2.725339999999999918e+01 7.746601528928669822e+00
4674 2.634360000000000213e+01 8.531892500963662584e+00
4675 2.511419999999999675e+01 7.360307800085536201e+00
4676 2.444519999999999982e+01 8.593230923930766707e+00
4677 2.463900000000000290e+01 7.959361089936803246e+00
4678 2.677740000000000009e+01 8.134801065053771651e+00
4679 2.691879999999999740e+01 7.586746414109278192e+00
4680 2.833519999999999683e+01 8.297312347501447860e+00
4681 2.546839999999999904e+01 8.478550378926813735e+00
4682 2.632339999999999947e+01 7.474364216975246222e+00
4683 2.883680000000000021e+01 8.906784323873569775e+00
4684 2.606820000000000093e+01 8.558503039200253681e+00
4685 2.585439999999999827e+01 9.305726678126752915e+00
4686 2.506159999999999854e+01 7.977309048043706774e+00
4687 2.736980000000000501e+01 8.934234984149453496e+00
4688 2.497319999999999851e+01 8.759259463676139390e+00
4689 2.199060000000000059e+01 7.632380659270081580e+00
4690 2.228960000000000008e+01 8.010532339863562612e+00
4691 2.388139999999999574e+01 7.167563315939385227e+00
4692 2.559419999999999717e+01 8.341755879429701537e+00
4693 2.628359999999999985e+01 8.219282915680661716e+00
4694 2.658200000000000074e+01 9.068646620086152410e+00
4695 2.787760000000000105e+01 8.993594060663401279e+00
4696 2.707299999999999685e+01 8.806250607381100437e+00
4697 2.584280000000000044e+01 9.049370892609053030e+00
4698 2.542880000000000251e+01 9.012998961056192471e+00
4699 2.510419999999999874e+01 7.799651794279023775e+00
4700 2.459240000000000137e+01 8.244784070429012957e+00
4701 2.740800000000000480e+01 8.306544518631076457e+00
4702 2.348159999999999670e+01 8.812323119813525452e+00
4703 2.490580000000000283e+01 8.644859959073947664e+00
4704 2.630220000000000624e+01 1.020810459742649634e+01
4705 2.709120000000000417e+01 9.326570861361640041e+00
4706 2.483819999999999695e+01 9.290013930667704756e+00
4707 2.561600000000000321e+01 9.438412938624798798e+00
4708 2.537360000000000326e+01 1.017004681444485747e+01
4709 2.811979999999999791e+01 9.341734393141351234e+00
4710 2.393179999999999907e+01 9.031716392358651646e+00
4711 2.513200000000000145e+01 9.011033214898276356e+00
4712 2.670859999999999701e+01 8.281500205156067551e+00
4713 2.508040000000000092e+01 9.364020280200165303e+00
4714 2.654479999999999862e+01 9.630726092668194127e+00
4715 2.645419999999999661e+01 8.819445145359200211e+00
4716 2.518220000000000169e+01 7.899284496205968509e+00
4717 2.641740000000000421e+01 8.343995372002551036e+00
4718 2.481700000000000017e+01 8.092376891865576738e+00
4719 2.645700000000000074e+01 7.659669747449952659e+00
4720 2.403860000000000241e+01 8.074718608595595981e+00
4721 2.430180000000000007e+01 8.336929455860831339e+00
4722 2.345020000000000238e+01 9.044547963939379542e+00
4723 2.317580000000000240e+01 7.969526823594986986e+00
4724 2.337760000000000105e+01 8.215125808409753816e+00
4725 2.522399999999999665e+01 7.890500541790741451e+00
4726 2.574180000000000135e+01 8.674570529542082298e+00
4727 2.517620000000000147e+01 8.434293840743277926e+00
4728 2.639679999999999538e+01 9.098759354549386558e+00
4729 2.630799999999999983e+01 8.373842152799394256e+00
4730 2.456599999999999895e+01 8.265898886388582056e+00
4731 2.616960000000000264e+01 9.183662126189094721e+00
4732 2.397339999999999804e+01 8.914068905275525978e+00
4733 2.559440000000000026e+01 8.845838952185371085e+00
4734 2.510300000000000153e+01 8.934216791638760924e+00
4735 2.545819999999999794e+01 8.618200129493395423e+00
4736 2.628620000000000090e+01 9.043309418127856603e+00
4737 2.680039999999999623e+01 7.564713470317298238e+00
4738 2.398339999999999961e+01 8.759530428510423405e+00
4739 2.596600000000000108e+01 8.225290039870934322e+00
4740 2.536940000000000239e+01 8.609117755496203728e+00
4741 2.618039999999999878e+01 8.148702515615598330e+00
4742 2.454720000000000013e+01 8.695673192571119259e+00
4743 2.543280000000000030e+01 7.685078224195249774e+00
4744 2.596600000000000108e+01 7.693068542525796971e+00
4745 2.817119999999999891e+01 7.703119022318166920e+00
4746 2.557060000000000244e+01 7.969743075407135890e+00
4747 3.017960000000000065e+01 7.670986495099572089e+00
4748 2.979059999999999420e+01 8.549581105995779140e+00
4749 2.937579999999999814e+01 7.891149773765543607e+00
4750 2.997180000000000177e+01 8.049458940326362111e+00
4751 3.208299999999999841e+01 6.345320398529928241e+00
4752 3.407819999999999538e+01 7.309299213467730816e+00
4753 3.180700000000000571e+01 7.147034859296546472e+00
4754 2.989100000000000179e+01 7.860812232842098624e+00
4755 2.846279999999999788e+01 9.260464439324843866e+00
4756 2.992660000000000053e+01 8.491915602972040844e+00
4757 3.233259999999999934e+01 8.753944229203199257e+00
4758 3.160259999999999536e+01 1.013128874961127401e+01
4759 3.352220000000000510e+01 9.388565084825261309e+00
4760 3.483999999999999631e+01 1.053641317716802561e+01
4761 3.278839999999999577e+01 9.824665631358657336e+00
4762 3.158259999999999579e+01 1.002580281314169675e+01
4763 3.395260000000000389e+01 1.020233809908297395e+01
4764 3.307079999999999842e+01 9.164679950331052538e+00
4765 3.226160000000000139e+01 9.870457159017506754e+00
4766 3.163159999999999883e+01 1.086874902313969038e+01
4767 3.130839999999999890e+01 9.931474209199761205e+00
4768 3.055640000000000356e+01 8.311569481632213652e+00
4769 2.927100000000000435e+01 9.189952635351282595e+00
4770 3.015319999999999823e+01 8.489269935159324376e+00
4771 3.024380000000000024e+01 8.495893984272637312e+00
4772 3.122160000000000224e+01 9.589938012729799510e+00
4773 3.118820000000000192e+01 9.464330520010383552e+00
4774 3.144020000000000437e+01 9.071130043825851530e+00
4775 3.135760000000000147e+01 8.697871650467140725e+00
4776 3.173259999999999792e+01 9.699766222337524724e+00
4777 3.415320000000000533e+01 8.938711081134684378e+00
4778 2.878920000000000456e+01 8.593052344306999046e+00
4779 2.985000000000000142e+01 8.940325734557998061e+00
4780 3.180200000000000315e+01 8.725081652339994776e+00
4781 3.385180000000000433e+01 8.659916786667178457e+00
4782 3.432939999999999969e+01 7.992022215184338307e+00
4783 3.240259999999999962e+01 7.975973062141070713e+00
4784 3.642260000000000275e+01 9.138904803530889964e+00
4785 3.446779999999999688e+01 8.839409439097162036e+00
4786 3.246399999999999864e+01 8.940478255663956375e+00
4787 3.425019999999999953e+01 7.609554096791742772e+00
4788 3.303740000000000521e+01 8.337811926878657687e+00
4789 3.328800000000000381e+01 6.996436653039888043e+00
4790 3.307319999999999993e+01 8.248192909480234647e+00
4791 3.472320000000000562e+01 8.867727282229646235e+00
4792 3.463179999999999836e+01 9.372771002857160028e+00
4793 3.470159999999999911e+01 8.846488105909598332e+00
4794 3.283100000000000307e+01 6.827379116469217912e+00
4795 3.446119999999999806e+01 7.754974204470315158e+00
4796 3.583040000000000447e+01 7.129376761540941132e+00
4797 3.408599999999999852e+01 7.565655212868215074e+00
4798 3.191619999999999635e+01 8.426813449460004435e+00
4799 3.454919999999999902e+01 8.558346276705563582e+00
4800 3.415859999999999275e+01 9.135571450544293981e+00
4801 3.152439999999999642e+01 9.403856662455037707e+00
4802 3.309400000000000119e+01 9.120069486577389029e+00
4803 3.341119999999999379e+01 8.696299582696079611e+00
4804 3.374540000000000362e+01 8.562257779814853365e+00
4805 3.231819999999999737e+01 9.010774885213812979e+00
4806 2.897500000000000142e+01 8.428367884709352609e+00
4807 3.038639999999999830e+01 9.277477582187950489e+00
4808 3.094879999999999853e+01 9.188539663733294560e+00
4809 3.191979999999999862e+01 8.680947586064553079e+00
4810 3.055020000000000024e+01 9.368581102386848158e+00
4811 3.355080000000000240e+01 8.294830637933483075e+00
4812 3.033239999999999981e+01 8.785566443206720422e+00
4813 3.191159999999999997e+01 9.206550018763813625e+00
4814 3.163360000000000127e+01 9.223475577459941732e+00
4815 3.276600000000000534e+01 7.382079278902387465e+00
4816 3.247660000000000480e+01 7.654558409732072022e+00
4817 3.135360000000000014e+01 8.072669658049930419e+00
4818 3.099340000000000117e+01 8.180794155092767639e+00
4819 3.389639999999999276e+01 7.708663882152340996e+00
4820 3.069940000000000424e+01 7.163467029867589986e+00
4821 3.284640000000000271e+01 6.844481886015916672e+00
4822 3.292239999999999611e+01 8.121675056784775748e+00
4823 3.363799999999999812e+01 7.590659576084281213e+00
4824 3.389239999999999498e+01 8.581880868900476855e+00
4825 3.372799999999999443e+01 7.178953979515398487e+00
4826 3.506739999999999924e+01 8.417001274088057983e+00
4827 3.368019999999999925e+01 8.228983632988949637e+00
4828 3.612320000000000420e+01 7.964058851615801515e+00
4829 3.176279999999999859e+01 8.179204393582544697e+00
4830 3.196240000000000236e+01 7.332986248998426326e+00
4831 3.470920000000000272e+01 7.362828887866402106e+00
4832 3.274380000000000024e+01 7.572887551786307014e+00
4833 3.253099999999999881e+01 6.689582055704228480e+00
4834 2.945219999999999771e+01 6.715042489217770694e+00
4835 3.193840000000000146e+01 7.245824213158913452e+00
4836 3.243619999999999948e+01 7.845981057331199437e+00
4837 3.272760000000000247e+01 6.884040718066678721e+00
4838 3.103939999999999344e+01 7.059339128275393449e+00
4839 3.430899999999999750e+01 5.454493186355630741e+00
4840 3.051240000000000308e+01 6.789404354433457023e+00
4841 2.907820000000000249e+01 6.730931878425156611e+00
4842 2.860960000000000036e+01 4.097475365148642190e+00
4843 3.174939999999999785e+01 6.228487974460574783e+00
4844 2.812560000000000215e+01 5.389132253712094034e+00
4845 2.962119999999999820e+01 4.813230768621010291e+00
4846 2.914819999999999567e+01 5.173483378923720011e+00
4847 2.646580000000000155e+01 6.404165184627892415e+00
4848 2.696180000000000021e+01 5.804325706918935346e+00
4849 2.787839999999999918e+01 4.475162536489595944e+00
4850 2.542220000000000013e+01 5.677640301392823829e+00
4851 2.498219999999999885e+01 5.420612979359437311e+00
4852 2.952980000000000160e+01 6.263987850562929616e+00
4853 2.756000000000000227e+01 6.683798794099056195e+00
4854 2.843840000000000146e+01 5.874221872554695523e+00
4855 2.947599999999999909e+01 6.340940580071697141e+00
4856 2.890179999999999794e+01 6.388769204784283673e+00
4857 2.737459999999999738e+01 5.594206528901127129e+00
4858 2.769379999999999953e+01 6.339880890994719742e+00
4859 2.850840000000000174e+01 5.184990311273493191e+00
4860 2.790439999999999898e+01 6.088798013401331310e+00
4861 2.848520000000000252e+01 6.934168907086125877e+00
4862 3.105520000000000280e+01 6.658168693567323437e+00
4863 3.129239999999999711e+01 7.369090411170159172e+00
4864 3.111999999999999744e+01 7.122551026142247999e+00
4865 2.915579999999999927e+01 6.107231611131183513e+00
4866 2.859860000000000468e+01 6.547123329218719867e+00
4867 2.891520000000000579e+01 6.401489054274793311e+00
4868 2.919099999999999540e+01 6.033184664834982058e+00
4869 3.064700000000000202e+01 5.847265993607610568e+00
4870 2.950180000000000291e+01 6.407790729416809050e+00
4871 2.860919999999999774e+01 6.826278871537552639e+00
4872 2.799959999999999738e+01 6.349746971966678366e+00
4873 2.949300000000000210e+01 7.988703499317020729e+00
4874 2.619819999999999638e+01 6.609898095432335197e+00
4875 2.766979999999999862e+01 6.280965170417679211e+00
4876 2.566360000000000241e+01 6.889121038855392953e+00
4877 2.838179999999999836e+01 6.301025360367945360e+00
4878 2.893939999999999912e+01 7.051633124886745208e+00
4879 2.719379999999999953e+01 6.857383019199087215e+00
4880 2.602019999999999911e+01 5.426055476310576609e+00
4881 2.957319999999999638e+01 6.239208824201990744e+00
4882 3.216300000000000381e+01 7.097730020224775949e+00
4883 3.142280000000000229e+01 6.931307567263193192e+00
4884 3.248380000000000223e+01 6.641722580174513446e+00
4885 3.344100000000000250e+01 7.490478548130285574e+00
4886 3.524960000000000093e+01 7.087644853405113743e+00
4887 3.463780000000000570e+01 7.744825954919839717e+00
4888 3.552680000000000149e+01 7.414111298867855027e+00
4889 3.778759999999999764e+01 7.069985559249748697e+00
4890 3.661319999999999908e+01 8.809440896674431087e+00
4891 3.557039999999999935e+01 9.274583947973082942e+00
4892 3.786780000000000257e+01 8.867482575793424360e+00
4893 3.434179999999999922e+01 9.233347697991231229e+00
4894 3.694119999999999493e+01 9.011724808936410369e+00
4895 3.663760000000000616e+01 8.007164604777397443e+00
4896 3.411059999999999803e+01 7.837154629583366727e+00
4897 3.394420000000000215e+01 7.663647316519724306e+00
4898 3.339560000000000173e+01 8.612619525324452852e+00
4899 3.325300000000000011e+01 7.622088905280492988e+00
4900 3.327060000000000173e+01 8.415322152359943075e+00
4901 3.045380000000000109e+01 7.278718900465933395e+00
4902 3.443679999999999808e+01 7.668686648442482046e+00
4903 3.625639999999999930e+01 8.545442905315089988e+00
4904 3.341780000000000683e+01 7.884283898490718201e+00
4905 3.285139999999999816e+01 7.290930242979970721e+00
4906 2.965620000000000189e+01 7.036166572218141013e+00
4907 3.112919999999999732e+01 6.917746346318285333e+00
4908 3.164519999999999911e+01 6.924037737621018707e+00
4909 3.304420000000000357e+01 6.400826017944870827e+00
4910 3.231380000000000052e+01 7.085546270542588232e+00
4911 3.051299999999999812e+01 7.913574125513703095e+00
4912 3.092479999999999762e+01 8.077892385517401408e+00
4913 2.842980000000000018e+01 8.048541599072468244e+00
4914 2.897199999999999775e+01 7.915864880099963585e+00
4915 3.031400000000000361e+01 8.016778260623153685e+00
4916 2.794660000000000011e+01 7.148178266383680146e+00
4917 2.822540000000000049e+01 7.376988180009508511e+00
4918 2.810219999999999985e+01 6.368312777494522514e+00
4919 2.837259999999999849e+01 7.451438522057332925e+00
4920 2.672080000000000410e+01 8.184529838176413108e+00
4921 2.652499999999999858e+01 8.365413276102980689e+00
4922 2.599599999999999866e+01 7.777422164187822062e+00
4923 2.542520000000000380e+01 7.948525032482440800e+00
4924 2.644460000000000122e+01 7.828153036828036981e+00
4925 2.860480000000000089e+01 8.301306087116653742e+00
4926 2.847419999999999618e+01 7.809575227373124484e+00
4927 2.323080000000000211e+01 7.216660005293308089e+00
4928 2.508399999999999608e+01 7.614059054144511229e+00
4929 2.843100000000000094e+01 8.147750256359113763e+00
4930 2.801780000000000115e+01 7.289277771631424763e+00
4931 2.662740000000000151e+01 9.202013199729719872e+00
4932 2.855679999999999907e+01 8.732347026544466928e+00
4933 2.701719999999999544e+01 9.457461195902418183e+00
4934 2.723760000000000403e+01 9.360892383101090175e+00
4935 2.760340000000000060e+01 9.328007403942171649e+00
4936 2.719339999999999691e+01 7.549227174221213588e+00
4937 2.737319999999999709e+01 8.521670697228330482e+00
4938 2.596479999999999677e+01 6.860518204334130843e+00
4939 2.577080000000000126e+01 8.110897219913464795e+00
4940 2.803999999999999915e+01 7.693925006133084388e+00
4941 2.826999999999999957e+01 8.607887369151619339e+00
4942 2.704400000000000048e+01 7.821022920309080639e+00
4943 2.624159999999999471e+01 9.339986623545025068e+00
4944 2.781259999999999621e+01 8.885249406066213496e+00
4945 2.220159999999999911e+01 8.999129596133171205e+00
4946 2.649660000000000082e+01 9.402566898884581192e+00
4947 2.567679999999999652e+01 9.617508024015368306e+00
4948 2.560620000000000118e+01 9.827117727594393060e+00
4949 2.679220000000000113e+01 9.824138709932793034e+00
4950 2.600479999999999947e+01 9.554791926148888948e+00
4951 2.503239999999999910e+01 9.002668815856774032e+00
4952 2.295299999999999940e+01 8.870433080746396470e+00
4953 2.680359999999999943e+01 7.980880465713040550e+00
4954 2.749239999999999640e+01 9.488024462868969167e+00
4955 2.649200000000000088e+01 7.947780565667372343e+00
4956 2.843519999999999825e+01 8.050868869382981075e+00
4957 2.974920000000000186e+01 7.642991494957978915e+00
4958 2.884839999999999804e+01 7.538522473800817636e+00
4959 2.834400000000000119e+01 8.941176052399372409e+00
4960 2.993720000000000070e+01 6.989989833469001823e+00
4961 2.917919999999999803e+01 7.513070740516155865e+00
4962 2.868400000000000460e+01 7.712134391982545800e+00
4963 2.948799999999999955e+01 7.051703703361337006e+00
4964 3.082780000000000342e+01 8.298660819192456017e+00
4965 2.952419999999999689e+01 8.123030820574300037e+00
4966 2.961179999999999879e+01 8.436885763834897745e+00
4967 3.148419999999999774e+01 7.844063693775057189e+00
4968 3.148740000000000094e+01 8.558265626165152185e+00
4969 2.840160000000000196e+01 7.659045552025395054e+00
4970 2.799040000000000106e+01 6.853914161119907256e+00
4971 2.887400000000000233e+01 8.221774718392616421e+00
4972 2.872320000000000206e+01 8.258913339659159192e+00
4973 2.984940000000000282e+01 9.341387102994929137e+00
4974 3.084080000000000155e+01 7.365458255397283160e+00
4975 2.973879999999999768e+01 9.010246382424844214e+00
4976 2.909179999999999922e+01 8.505687571972062599e+00
4977 2.922500000000000142e+01 8.454143126302039235e+00
4978 3.079479999999999862e+01 8.284665677744635914e+00
4979 3.138419999999999987e+01 8.479642230188723317e+00
4980 3.033340000000000103e+01 9.362223811039767085e+00
4981 3.116059999999999874e+01 7.887557657982601889e+00
4982 3.195659999999999812e+01 8.347854735679099747e+00
4983 2.854879999999999285e+01 8.878046115672074023e+00
4984 2.907140000000000057e+01 8.468219466216023505e+00
4985 2.971879999999999811e+01 8.502866709057597561e+00
4986 2.942079999999999629e+01 8.310942826899964331e+00
4987 2.948659999999999926e+01 7.634115386081086641e+00
4988 3.133680000000000376e+01 7.997631986532012682e+00
4989 2.861759999999999948e+01 8.125608607852091936e+00
4990 2.848059999999999903e+01 7.597601003474713899e+00
4991 2.694059999999999988e+01 6.780175411300210619e+00
4992 3.012119999999999820e+01 7.405020461281655919e+00
4993 2.696520000000000294e+01 6.788393161271671694e+00
4994 2.775760000000000360e+01 6.553292946908447547e+00
4995 2.775080000000000524e+01 7.120121310202516263e+00
4996 2.664320000000000022e+01 7.070514139155652522e+00
4997 2.870579999999999998e+01 8.157181333769647935e+00
4998 2.611720000000000397e+01 8.257027685069244782e+00
4999 2.793120000000000047e+01 8.313555809158918564e+00
5000 2.785379999999999967e+01 8.187963646230970838e+00
5001 2.829440000000000310e+01 8.846546777585023946e+00
5002 2.928499999999999659e+01 8.665222891536025429e+00
5003 2.744680000000000319e+01 8.879066412185460777e+00
5004 2.888039999999999807e+01 8.589870432550190671e+00
5005 2.817999999999999616e+01 9.596431474251248872e+00
5006 2.840099999999999980e+01 9.041145772522417801e+00
5007 2.581880000000000308e+01 8.351215793643461893e+00
5008 2.691659999999999897e+01 8.455391447354758228e+00
5009 2.691700000000000159e+01 6.882260750654539017e+00
5010 2.686680000000000135e+01 6.885931247986722958e+00
5011 2.792480000000000473e+01 7.439784063533026348e+00
5012 2.769560000000000244e+01 6.428040513873569672e+00
5013 2.490419999999999945e+01 7.374248042478635412e+00
5014 2.500140000000000029e+01 5.999961630543981350e+00
5015 2.488659999999999783e+01 7.628629730692136235e+00
5016 2.434339999999999549e+01 5.675809888289071736e+00
5017 2.301520000000000010e+01 6.180118312136102077e+00
5018 2.612140000000000128e+01 7.678366933664996452e+00
5019 2.537240000000000251e+01 6.563217348831287268e+00
5020 2.529919999999999902e+01 4.973823353517894397e+00
5021 2.643599999999999994e+01 5.178802850080316489e+00
5022 2.647919999999999874e+01 6.170279458176913145e+00
5023 2.484740000000000038e+01 6.275104586220056291e+00
5024 2.669820000000000348e+01 6.837928443030095949e+00
5025 2.676099999999999568e+01 5.658747875634680291e+00
5026 2.621580000000000155e+01 7.476973994337548390e+00
5027 2.621560000000000201e+01 8.008412964376899978e+00
5028 2.980520000000000280e+01 6.666879854324657906e+00
5029 2.605959999999999965e+01 6.911677362840369376e+00
5030 2.652900000000000347e+01 6.247474427318611134e+00
5031 2.747220000000000439e+01 5.145247736698399521e+00
5032 2.822199999999999775e+01 5.379354199158109751e+00
5033 2.733239999999999981e+01 5.965490005691066244e+00
5034 2.793679999999999808e+01 5.246127481485747701e+00
5035 2.714460000000000406e+01 6.168649411986386610e+00
5036 2.527520000000000167e+01 6.571393139357893709e+00
5037 2.789579999999999771e+01 6.731727525085963393e+00
5038 2.842079999999999629e+01 6.687587663126368653e+00
5039 2.787239999999999895e+01 6.671231410167091092e+00
5040 2.550900000000000389e+01 5.510489248696525344e+00
5041 2.503160000000000096e+01 6.199226652413993399e+00
5042 2.871939999999999671e+01 6.162344882266814317e+00
5043 2.902239999999999753e+01 6.340500141786923116e+00
5044 2.638980000000000103e+01 6.815505717993345591e+00
5045 2.692379999999999995e+01 6.809105182915005550e+00
5046 2.868919999999999959e+01 6.565088400928047463e+00
5047 2.708759999999999835e+01 6.018828222170824027e+00
5048 2.727520000000000167e+01 6.895150361812278028e+00
5049 2.667899999999999494e+01 6.817014243787378192e+00
5050 2.875259999999999394e+01 6.526331524524324301e+00
5051 2.866080000000000183e+01 7.507604397675732955e+00
5052 2.692079999999999629e+01 7.177122662460213576e+00
5053 2.919320000000000093e+01 7.344956023830230940e+00
5054 2.913160000000000238e+01 7.954313730800413040e+00
5055 2.851820000000000022e+01 7.438246779450114587e+00
5056 2.830620000000000047e+01 7.992596371142481892e+00
5057 2.842060000000000031e+01 5.548864558447971440e+00
5058 2.902419999999999689e+01 7.007320762745201215e+00
5059 2.803920000000000101e+01 6.308020281514636451e+00
5060 2.788959999999999440e+01 5.777138936186320350e+00
5061 2.816699999999999449e+01 5.587870113021597085e+00
5062 2.561779999999999902e+01 5.276740648544326007e+00
5063 2.865199999999999747e+01 5.509863802309453717e+00
5064 2.714900000000000091e+01 6.457733274145039282e+00
5065 2.986439999999999984e+01 5.823809781234274396e+00
5066 2.703699999999999903e+01 6.792286413277932589e+00
5067 2.614320000000000022e+01 5.946860774559969087e+00
5068 2.534639999999999915e+01 6.712994673616238472e+00
5069 2.296039999999999992e+01 6.179159584280049522e+00
5070 2.500760000000000360e+01 7.009579505790629383e+00
5071 2.484660000000000224e+01 5.808092413865330705e+00
5072 2.891220000000000212e+01 5.991277762881638047e+00
5073 2.639339999999999620e+01 6.497331751419192614e+00
5074 2.611019999999999897e+01 6.410416363388574013e+00
5075 2.625300000000000367e+01 6.640922719020301734e+00
5076 2.639979999999999905e+01 5.672427271636014900e+00
5077 2.825559999999999761e+01 7.275285410758811189e+00
5078 2.716680000000000206e+01 7.027424389632376922e+00
5079 2.682760000000000034e+01 7.196270031620546348e+00
5080 2.837220000000000297e+01 7.081991908495800736e+00
5081 2.892020000000000124e+01 7.667777406263172502e+00
5082 2.825919999999999987e+01 6.721750619593083620e+00
5083 2.722560000000000358e+01 7.199729576032699363e+00
5084 2.688879999999999626e+01 6.443441939833088661e+00
5085 2.784039999999999893e+01 7.425615387831502545e+00
5086 2.830919999999999703e+01 7.652049531465409338e+00
5087 2.754700000000000415e+01 6.749117731970602385e+00
5088 2.701860000000000284e+01 7.511340006150699189e+00
5089 2.955780000000000385e+01 6.967506615138589154e+00
5090 3.077860000000000085e+01 6.388351521949930500e+00
5091 3.108160000000000167e+01 8.130775916725291097e+00
5092 2.998499999999999588e+01 6.697336891630881084e+00
5093 3.239699999999999847e+01 7.406302116441106698e+00
5094 2.947860000000000014e+01 7.101872359314830518e+00
5095 2.930319999999999681e+01 8.270789038054349618e+00
5096 2.988240000000000052e+01 7.051475241961782991e+00
5097 2.810160000000000124e+01 6.978759566570551520e+00
5098 2.823299999999999699e+01 7.269281246450710832e+00
5099 2.913080000000000069e+01 7.626950365119731678e+00
5100 2.851320000000000121e+01 6.272811257482564962e+00
5101 2.947760000000000247e+01 7.649189921030854045e+00
5102 3.308259999999999934e+01 6.798783353512597216e+00
5103 3.199920000000000186e+01 6.781615615176077583e+00
5104 3.035060000000000358e+01 6.096113769279572381e+00
5105 3.154939999999999856e+01 6.369961447921014930e+00
5106 3.072580000000000311e+01 5.992212301979962241e+00
5107 2.965140000000000242e+01 6.883189950015909275e+00
5108 2.816799999999999926e+01 7.711166599159946955e+00
5109 2.767319999999999780e+01 7.697232548910029948e+00
5110 2.961480000000000246e+01 6.253091513163708370e+00
5111 3.084919999999999618e+01 6.118503041757843874e+00
5112 2.931200000000000117e+01 4.732542749938978943e+00
5113 2.976520000000000010e+01 4.940230710402095937e+00
5114 2.755099999999999838e+01 5.702480176204034024e+00
5115 2.929340000000000188e+01 6.106931881722605482e+00
5116 2.949780000000000157e+01 6.311542926416644939e+00
5117 2.864639999999999986e+01 6.025309118045313994e+00
5118 2.769300000000000139e+01 7.766547016531863079e+00
5119 2.820420000000000371e+01 7.665008484796347332e+00
5120 2.786660000000000537e+01 6.909204791291107206e+00
5121 2.950840000000000174e+01 7.996293654437660159e+00
5122 2.767900000000000205e+01 6.698272881870370732e+00
5123 2.855980000000000274e+01 6.795003937600035293e+00
5124 2.755520000000000280e+01 7.255554393152876536e+00
5125 2.732400000000000162e+01 6.441976206103216640e+00
5126 2.614020000000000010e+01 7.409348340576247693e+00
5127 2.825420000000000442e+01 9.007920134637073417e+00
5128 3.109720000000000439e+01 8.733242144358531078e+00
5129 2.885440000000000538e+01 8.864358217490988068e+00
5130 2.848580000000000112e+01 8.496092011742810257e+00
5131 2.966799999999999926e+01 9.274245508934944482e+00
5132 2.792239999999999966e+01 8.328230163005821751e+00
5133 2.992280000000000229e+01 7.993829942649516518e+00
5134 3.253900000000000148e+01 8.987853550208747322e+00
5135 3.244979999999999620e+01 8.056083328268147881e+00
5136 2.974899999999999523e+01 7.753669299112516455e+00
5137 3.066300000000000026e+01 8.754796847443120811e+00
5138 3.030040000000000333e+01 7.239547922902368704e+00
5139 2.948100000000000165e+01 7.454642435422372593e+00
5140 2.952340000000000231e+01 6.925186181468335533e+00
5141 2.869059999999999988e+01 7.689886519838898593e+00
5142 2.903020000000000067e+01 7.327629861831176150e+00
5143 2.792559999999999576e+01 6.943255205449386125e+00
5144 2.920860000000000056e+01 7.748214321248476644e+00
5145 2.998300000000000409e+01 7.039781405697196348e+00
5146 2.964839999999999876e+01 8.479841878714482917e+00
5147 2.853260000000000218e+01 7.231437929485392324e+00
5148 2.591100000000000136e+01 7.947968157963393843e+00
5149 2.869160000000000466e+01 7.836693678331442925e+00
5150 2.849120000000000275e+01 7.262553977217656609e+00
5151 2.775280000000000058e+01 7.518435110579859249e+00
5152 2.956419999999999959e+01 9.345859136109423204e+00
5153 2.785659999999999670e+01 8.621834485073346599e+00
5154 2.899879999999999924e+01 8.732419497023720112e+00
5155 3.201219999999999288e+01 7.357726096559995987e+00
5156 2.725420000000000442e+01 6.893417308708358782e+00
5157 2.887119999999999820e+01 6.388301416808696231e+00
5158 2.921879999999999811e+01 6.966710129752780034e+00
5159 2.988379999999999725e+01 6.915844685358397470e+00
5160 2.851759999999999806e+01 6.850418034543585222e+00
5161 2.743519999999999825e+01 7.349030594030752539e+00
5162 2.579019999999999868e+01 6.428037295473634671e+00
5163 2.870760000000000289e+01 6.611304758366535417e+00
5164 2.999319999999999453e+01 6.301238896598031936e+00
5165 2.922959999999999781e+01 7.317750182125651648e+00
5166 2.570139999999999958e+01 7.401000735576237943e+00
5167 2.825079999999999814e+01 7.331410464023958795e+00
5168 3.063259999999999650e+01 7.666779791281342682e+00
5169 2.810420000000000229e+01 7.940727777225458972e+00
5170 2.846499999999999631e+01 6.772121611430201860e+00
5171 2.813780000000000570e+01 7.871338236411899558e+00
5172 2.785439999999999827e+01 8.083381716088879898e+00
5173 2.694179999999999353e+01 7.525474323389853559e+00
5174 2.892620000000000147e+01 7.583576198074362118e+00
5175 2.768919999999999959e+01 7.782111751446388226e+00
5176 2.829400000000000048e+01 7.265338422950441633e+00
5177 2.800619999999999976e+01 7.223111281989223365e+00
5178 2.682379999999999853e+01 8.230718736052155649e+00
5179 2.457459999999999667e+01 7.611827400040020564e+00
5180 2.389199999999999946e+01 8.112109067314122512e+00
5181 2.648819999999999553e+01 8.556460606582605877e+00
5182 2.529339999999999833e+01 6.919691638216256990e+00
5183 2.946339999999999648e+01 7.474353197969706208e+00
5184 2.828920000000000101e+01 6.270966907263982648e+00
5185 2.988860000000000383e+01 4.980344298138432713e+00
5186 3.032499999999999929e+01 6.213087612451638542e+00
5187 3.129080000000000084e+01 6.358281090986777073e+00
5188 3.193059999999999832e+01 6.037478570396751287e+00
5189 2.852919999999999590e+01 5.856325328394929919e+00
5190 2.898320000000000007e+01 6.542163234894096568e+00
5191 3.018500000000000227e+01 6.490189673653611990e+00
5192 2.991820000000000235e+01 6.675582284115746390e+00
5193 2.752860000000000085e+01 6.953502027611698111e+00
5194 2.785199999999999676e+01 6.469652132843001446e+00
5195 2.910379999999999967e+01 5.946104583002219002e+00
5196 2.626720000000000255e+01 5.537737613141307413e+00
5197 2.525000000000000000e+01 6.981319966883052786e+00
5198 2.557260000000000133e+01 7.293717124210399305e+00
5199 2.510940000000000083e+01 7.061987638618464125e+00
5200 2.469440000000000168e+01 6.362415746239787673e+00
5201 2.283699999999999619e+01 6.283255035409592182e+00
5202 2.429780000000000229e+01 7.033609789574624571e+00
5203 2.337339999999999662e+01 5.735382753400160460e+00
5204 2.169340000000000046e+01 7.334072312705949059e+00
5205 2.085500000000000043e+01 6.933251606569603709e+00
5206 2.310860000000000269e+01 7.670550012091700509e+00
5207 2.305020000000000024e+01 7.370287144474086283e+00
5208 2.133659999999999712e+01 8.009075959684736290e+00
5209 2.455079999999999885e+01 7.975169231558662197e+00
5210 2.549399999999999977e+01 7.910912731158143529e+00
5211 2.432700000000000173e+01 7.018429949782215793e+00
5212 2.223479999999999990e+01 6.945361850328605868e+00
5213 2.431940000000000168e+01 7.897089801186256253e+00
5214 2.352540000000000120e+01 7.681961122525939878e+00
5215 2.481680000000000064e+01 7.142676721789947614e+00
5216 2.390380000000000038e+01 7.974748815605417818e+00
5217 2.296460000000000079e+01 8.631878278103787494e+00
5218 2.487959999999999994e+01 7.005294778094636854e+00
5219 2.561280000000000001e+01 7.983587290936323022e+00
5220 2.581099999999999994e+01 7.371469926683552387e+00
5221 2.609339999999999549e+01 7.176198551322281460e+00
5222 2.732880000000000109e+01 7.766114835102556846e+00
5223 2.818519999999999825e+01 6.445738160366118130e+00
5224 2.874019999999999797e+01 7.357783869617263051e+00
5225 3.040360000000000085e+01 6.542225667767811892e+00
5226 3.028380000000000294e+01 6.816130288660859904e+00
5227 3.030380000000000251e+01 5.937562425103418917e+00
5228 2.837640000000000029e+01 6.674442661975604985e+00
5229 2.693139999999999645e+01 6.441285540014507482e+00
5230 2.799580000000000268e+01 6.832398901703558458e+00
5231 2.630080000000000240e+01 7.097743953679929163e+00
5232 2.563880000000000337e+01 6.469759188099662772e+00
5233 2.726000000000000156e+01 6.970826177720972794e+00
5234 2.363059999999999761e+01 5.530729077436355112e+00
5235 2.676660000000000039e+01 5.821105802852238220e+00
5236 2.824839999999999662e+01 6.754362481241289906e+00
5237 2.671900000000000119e+01 6.256639436630497819e+00
5238 2.688740000000000308e+01 6.435566950005259912e+00
5239 2.915140000000000242e+01 7.198769242585845163e+00
5240 2.974159999999999826e+01 7.019685113165689216e+00
5241 3.094839999999999947e+01 7.551836145468199035e+00
5242 2.775520000000000209e+01 7.021036546835516035e+00
5243 2.790620000000000189e+01 7.178380822441784659e+00
5244 2.675439999999999685e+01 7.300192767865791410e+00
5245 2.970720000000000027e+01 7.011790626651653646e+00
5246 2.732279999999999376e+01 7.324693497478238058e+00
5247 2.644459999999999766e+01 6.550150682846921590e+00
5248 2.907900000000000063e+01 7.803921716675533027e+00
5249 2.745700000000000074e+01 8.106546801197165308e+00
5250 2.895679999999999765e+01 8.154547597016033933e+00
5251 2.746900000000000119e+01 7.215266110130658106e+00
5252 2.880059999999999576e+01 7.808901129352323167e+00
5253 2.737700000000000244e+01 7.456597830109922498e+00
5254 2.758820000000000050e+01 7.025691034481944541e+00
5255 2.969900000000000162e+01 7.756242580012566279e+00
5256 2.577579999999999671e+01 6.471585390922380832e+00
5257 2.582639999999999958e+01 6.933965287481614226e+00
5258 2.503999999999999915e+01 6.619527578309496896e+00
5259 2.251599999999999824e+01 6.354224062779026738e+00
5260 2.213579999999999970e+01 5.984781201681477647e+00
5261 2.482659999999999911e+01 6.130203041335579250e+00
5262 2.536739999999999995e+01 5.471021605513909591e+00
5263 2.672479999999999833e+01 5.963832891018997273e+00
5264 2.344660000000000011e+01 5.031359685810585347e+00
5265 2.344720000000000226e+01 7.239921731068643673e+00
5266 2.509020000000000294e+01 5.746052365929151584e+00
5267 2.607639999999999958e+01 6.446166523446319019e+00
5268 2.699759999999999849e+01 6.910452584889067218e+00
5269 2.623539999999999850e+01 7.104787617374639375e+00
5270 2.942299999999999471e+01 6.474962912635097823e+00
5271 2.832839999999999847e+01 6.237601530075482792e+00
5272 2.902319999999999567e+01 7.104735769330200235e+00
5273 2.844139999999999802e+01 6.898850110561904003e+00
5274 3.018400000000000460e+01 7.454697895957957066e+00
5275 2.868520000000000181e+01 7.202701234398105612e+00
5276 2.845540000000000447e+01 7.212981722422425968e+00
5277 2.734779999999999944e+01 5.710667536461914828e+00
5278 2.997059999999999746e+01 6.022892770753933256e+00
5279 3.174860000000000326e+01 6.388483003655876402e+00
5280 3.021180000000000021e+01 6.457664626782657180e+00
5281 2.881120000000000303e+01 5.748208203605711830e+00
5282 2.749619999999999820e+01 7.654271881243833064e+00
5283 2.687059999999999604e+01 8.597444934862915389e+00
5284 2.614179999999999993e+01 8.251416481550304383e+00
5285 2.760800000000000409e+01 8.081798789873451128e+00
5286 2.640519999999999712e+01 8.132676555230755611e+00
5287 2.960900000000000176e+01 8.051064943223348536e+00
5288 2.572380000000000067e+01 8.503112589634456597e+00
5289 2.705220000000000624e+01 8.108970175799143476e+00
5290 2.812480000000000047e+01 8.539417991409015585e+00
5291 2.753720000000000212e+01 9.126095692682605787e+00
5292 2.622319999999999851e+01 6.778455466549883290e+00
5293 2.827779999999999561e+01 6.730574058132038573e+00
5294 2.956480000000000175e+01 7.275779091753679317e+00
5295 2.923000000000000043e+01 7.312135945125746161e+00
5296 2.765879999999999583e+01 7.748879580429675507e+00
5297 2.786319999999999908e+01 8.178422417067976014e+00
5298 2.664379999999999882e+01 7.536519591429454934e+00
5299 2.496400000000000219e+01 7.182006828178318258e+00
5300 2.739039999999999964e+01 6.935095128979845924e+00
5301 2.960759999999999792e+01 6.141483974415303138e+00
5302 2.894379999999999953e+01 6.744509787375210230e+00
5303 3.107740000000000080e+01 8.253895233645746288e+00
5304 2.932639999999999958e+01 7.678491969651330962e+00
5305 2.928539999999999921e+01 6.863318437024468643e+00
5306 2.877180000000000248e+01 5.740872884152722122e+00
5307 2.724759999999999849e+01 6.352165524291695675e+00
5308 2.703279999999999816e+01 5.449566341645911471e+00
5309 2.507840000000000202e+01 6.536827331970762600e+00
5310 2.702459999999999951e+01 6.338699037499728739e+00
5311 2.966020000000000323e+01 5.164767358942704334e+00
5312 2.863040000000000163e+01 6.342068656834297435e+00
5313 2.815199999999999747e+01 6.132239747433232857e+00
5314 2.879940000000000211e+01 5.430163287415950002e+00
5315 2.653980000000000317e+01 7.561829061278759312e+00
5316 3.016840000000000188e+01 6.284442088841299956e+00
5317 2.902139999999999986e+01 6.183938858688691198e+00
5318 2.890680000000000405e+01 7.551824729957653304e+00
5319 2.609540000000000148e+01 6.276603403752701205e+00
5320 2.632519999999999527e+01 6.848135310579077206e+00
5321 2.527640000000000242e+01 6.902690713627548824e+00
5322 2.542859999999999587e+01 6.010725258069943955e+00
5323 2.356539999999999679e+01 6.145982691807713394e+00
5324 2.603279999999999816e+01 7.638475781986873159e+00
5325 2.492599999999999838e+01 6.868750250227474652e+00
5326 2.883779999999999788e+01 6.346170009698763437e+00
5327 2.904039999999999822e+01 5.158517853802582209e+00
5328 2.903920000000000101e+01 5.388107641092558353e+00
5329 2.768700000000000117e+01 6.121997079385124607e+00
5330 2.771419999999999817e+01 5.916036094548443813e+00
5331 3.010480000000000089e+01 5.589001373411890405e+00
5332 2.957779999999999632e+01 6.455218338057978400e+00
5333 2.741539999999999822e+01 6.095023895605331532e+00
5334 2.708180000000000476e+01 6.898199205009956536e+00
5335 2.835040000000000049e+01 6.872619108316711412e+00
5336 2.777239999999999753e+01 6.860558651305298739e+00
5337 2.901020000000000465e+01 6.890230953458672758e+00
5338 2.720020000000000238e+01 5.509396478018258492e+00
5339 2.696799999999999997e+01 5.986411526114788551e+00
5340 2.637000000000000455e+01 6.027957020417447964e+00
5341 2.735960000000000036e+01 6.981568239872756543e+00
5342 2.683800000000000097e+01 6.422278206368826403e+00
5343 2.819500000000000384e+01 5.767235941072638816e+00
5344 2.727539999999999765e+01 5.503400545844359115e+00
5345 2.780800000000000338e+01 7.524580472026331179e+00
5346 2.801219999999999999e+01 7.611579196986652640e+00
5347 2.658779999999999788e+01 6.930262161852176028e+00
5348 2.604119999999999635e+01 6.833935190796003312e+00
5349 2.890299999999999869e+01 6.268782414472526376e+00
5350 2.963039999999999807e+01 5.610197740543553913e+00
5351 2.874500000000000455e+01 5.318358776916053188e+00
5352 2.658639999999999759e+01 5.798015913051635550e+00
5353 2.389000000000000412e+01 5.447095071687292567e+00
5354 2.464999999999999858e+01 5.720660710092847268e+00
5355 2.294879999999999853e+01 5.534563754443523997e+00
5356 2.187579999999999814e+01 6.016869387979100203e+00
5357 2.126200000000000045e+01 5.411345984133706821e+00
5358 2.025000000000000000e+01 5.290361590666558200e+00
5359 2.555819999999999936e+01 4.334243587063375536e+00
5360 2.121979999999999933e+01 4.644337717263893772e+00
5361 2.626120000000000232e+01 5.425445061190832696e+00
5362 2.799099999999999611e+01 5.248538623274100701e+00
5363 2.826520000000000010e+01 6.147664320048712661e+00
5364 2.605339999999999989e+01 5.736322059298973208e+00
5365 2.641580000000000084e+01 4.253912649784900246e+00
5366 2.718900000000000006e+01 4.414701267356602621e+00
5367 2.617459999999999809e+01 4.227877998239779167e+00
5368 2.658119999999999550e+01 3.882871611578214921e+00
5369 2.748519999999999897e+01 5.116775495563588017e+00
5370 2.700099999999999767e+01 6.210603758089868975e+00
5371 2.797100000000000364e+01 5.949735577317700752e+00
5372 2.719800000000000040e+01 5.565068567412263967e+00
5373 2.870599999999999952e+01 5.140419344761669507e+00
5374 2.707180000000000319e+01 5.570451295182464513e+00
5375 2.816639999999999944e+01 7.354520713683522004e+00
5376 3.025079999999999814e+01 6.678999526276371057e+00
5377 3.125059999999999860e+01 5.964692163724797602e+00
5378 3.167819999999999681e+01 5.956152828126558774e+00
5379 2.685320000000000462e+01 5.647695865749145838e+00
5380 2.824640000000000128e+01 4.967234285595958809e+00
5381 2.834140000000000370e+01 3.372365586350329458e+00
5382 3.007780000000000342e+01 3.407797850812162910e+00
5383 2.831879999999999953e+01 3.116095035777952660e+00
5384 3.155160000000000053e+01 4.585879244812274713e+00
5385 3.126180000000000447e+01 4.713814229687037560e+00
5386 2.978139999999999787e+01 4.803002665833113305e+00
5387 2.975500000000000256e+01 5.065083304349495386e+00
5388 2.875919999999999987e+01 4.288192172932551394e+00
5389 3.186759999999999948e+01 3.211626187463291426e+00
5390 3.418800000000000239e+01 4.151114182963412169e+00
5391 3.311499999999999488e+01 4.614187105005603584e+00
5392 3.175519999999999499e+01 5.982239489689458622e+00
5393 3.182000000000000028e+01 6.308596959705065288e+00
5394 3.086019999999999897e+01 5.451264861662841632e+00
5395 2.900479999999999947e+01 5.680928574801834330e+00
5396 2.892300000000000182e+01 5.051277810613863828e+00
5397 3.143059999999999832e+01 4.684254566950861509e+00
5398 3.142699999999999960e+01 4.702194321803384369e+00
5399 3.010140000000000171e+01 4.997251873580117909e+00
5400 2.782600000000000051e+01 5.279280413086617330e+00
5401 2.689379999999999882e+01 6.306054420317034115e+00
5402 2.785420000000000229e+01 6.232965229487486880e+00
5403 2.966040000000000276e+01 5.053771554789552312e+00
5404 3.077920000000000300e+01 5.246971998400599801e+00
5405 3.155179999999999652e+01 5.720167315035460831e+00
5406 3.441779999999999973e+01 5.114177066938530913e+00
5407 3.310759999999999792e+01 5.343119752354423824e+00
5408 3.298880000000000479e+01 5.324842618519348925e+00
5409 3.120899999999999608e+01 5.085348633083084380e+00
5410 3.185579999999999856e+01 5.599610582174442186e+00
5411 3.247119999999999607e+01 5.364882689490982237e+00
5412 3.131599999999999540e+01 5.266011188746182903e+00
5413 3.257500000000000284e+01 5.499761631198210488e+00
5414 3.073659999999999215e+01 5.198399219759866519e+00
5415 2.942619999999999436e+01 5.179842958237247608e+00
5416 3.082839999999999847e+01 5.227321345392876850e+00
5417 3.031439999999999912e+01 5.631473587614523879e+00
5418 3.240599999999999881e+01 4.987923816579399094e+00
5419 3.196220000000000283e+01 5.334887135825836069e+00
5420 3.323919999999999675e+01 3.211023081822988345e+00
5421 3.189659999999999940e+01 3.534733365899046742e+00
5422 3.232539999999999480e+01 4.253069447822360516e+00
5423 2.933480000000000132e+01 3.942294919459983671e+00
5424 3.247440000000000282e+01 3.181259393384953338e+00
5425 2.981220000000000070e+01 3.932153642979886676e+00
5426 3.163279999999999603e+01 5.415824808097100096e+00
5427 3.076820000000000022e+01 4.541056171420916776e+00
5428 2.896519999999999939e+01 4.127092917781232551e+00
5429 2.845159999999999556e+01 4.391164024265092891e+00
5430 3.067139999999999844e+01 4.182237349553465933e+00
5431 3.307260000000000133e+01 4.591150710660672374e+00
5432 3.111700000000000088e+01 5.179042745527401514e+00
5433 2.868760000000000332e+01 3.126132672808369595e+00
5434 2.797860000000000014e+01 4.761277379863517289e+00
5435 2.859660000000000224e+01 5.003010002788322197e+00
5436 2.899320000000000164e+01 5.168788008034378656e+00
5437 3.072439999999999571e+01 5.080496870188978775e+00
5438 2.955600000000000094e+01 4.017195539179041930e+00
5439 2.970079999999999742e+01 3.963729833376639533e+00
5440 2.948860000000000170e+01 4.137685929115452410e+00
5441 2.781859999999999644e+01 4.453185687572436713e+00
5442 3.065459999999999852e+01 3.637359147513481439e+00
5443 3.223579999999999757e+01 3.051702913456681543e+00
5444 3.405499999999999972e+01 3.642479562056593512e+00
5445 3.192699999999999960e+01 3.518628232706603409e+00
5446 3.052579999999999671e+01 4.403002788098141274e+00
5447 3.083399999999999608e+01 3.853902219828623910e+00
5448 3.204739999999999611e+01 3.815030166066841755e+00
5449 3.028500000000000369e+01 4.568270955186436666e+00
5450 3.103200000000000003e+01 5.197800973488692300e+00
5451 3.272400000000000375e+01 4.487683028022366294e+00
5452 3.298180000000000689e+01 5.460027614582182665e+00
5453 2.898619999999999663e+01 6.035669609248007106e+00
5454 2.986340000000000217e+01 5.476765531588877245e+00
5455 2.842139999999999844e+01 5.837677124336356549e+00
5456 3.445959999999999468e+01 4.619179256967626657e+00
5457 3.150240000000000151e+01 5.151269331727861278e+00
5458 2.971480000000000388e+01 5.487314114573722534e+00
5459 3.177239999999999753e+01 4.209245410759510087e+00
5460 2.859219999999999828e+01 4.806722246188145142e+00
5461 2.962819999999999965e+01 5.030622811541330286e+00
5462 2.935439999999999827e+01 5.169373127178961802e+00
5463 2.940400000000000347e+01 3.584581816614039074e+00
5464 2.910659999999999670e+01 5.725654712607108898e+00
5465 2.938499999999999801e+01 7.032317347787995665e+00
5466 2.911780000000000612e+01 6.142568253751846008e+00
5467 2.681419999999999959e+01 6.619231891390420230e+00
5468 2.748720000000000141e+01 6.335203771939777795e+00
5469 3.014940000000000353e+01 4.320598390038120407e+00
5470 2.833059999999999690e+01 4.954414311298561024e+00
5471 2.809519999999999840e+01 5.354146381263776178e+00
5472 2.709719999999999729e+01 4.092946346093483179e+00
5473 2.869739999999999824e+01 3.746217896492407551e+00
5474 3.166540000000000532e+01 4.241079538042170860e+00
5475 2.999139999999999873e+01 4.125510669965597899e+00
5476 3.094139999999999802e+01 4.634694316565008521e+00
5477 2.864979999999999905e+01 4.263687919161063711e+00
5478 2.867020000000000124e+01 4.308970897093644226e+00
5479 2.757319999999999638e+01 5.630124186196961311e+00
5480 3.058439999999999870e+01 6.304056634263368153e+00
5481 2.930699999999999861e+01 5.730411747858960680e+00
5482 2.822860000000000724e+01 5.426480064277393822e+00
5483 2.748320000000000007e+01 5.168929718229876791e+00
5484 2.938360000000000127e+01 4.616824229705956739e+00
5485 2.802680000000000149e+01 6.987955737696109892e+00
5486 3.080620000000000047e+01 4.627735112557761710e+00
5487 2.927019999999999911e+01 5.766327555038822439e+00
5488 3.035420000000000229e+01 5.769556193677291667e+00
5489 2.992379999999999995e+01 6.047577917811393533e+00
5490 2.851580000000000226e+01 4.554692309256465066e+00
5491 2.878219999999999956e+01 4.335877935551230244e+00
5492 3.045059999999999789e+01 4.869006778389202594e+00
5493 2.943679999999999808e+01 4.666090332601802615e+00
5494 2.742439999999999856e+01 4.532600821603419483e+00
5495 2.909400000000000475e+01 5.673729200446564036e+00
5496 3.035340000000000416e+01 4.470643815827872736e+00
5497 2.998099999999999454e+01 5.018722873401160633e+00
5498 2.944800000000000040e+01 4.143680006950343220e+00
5499 2.898179999999999978e+01 3.904839002058854813e+00
5500 2.844619999999999749e+01 3.880571065191305902e+00
5501 2.569840000000000302e+01 5.081437478509402972e+00
5502 2.734979999999999833e+01 5.613638950983577125e+00
5503 2.879759999999999920e+01 4.871839394725568262e+00
5504 2.754180000000000206e+01 3.620750766346669813e+00
5505 2.622119999999999962e+01 4.147568110592036561e+00
5506 2.611159999999999926e+01 3.036144009759747853e+00
5507 2.641760000000000019e+01 2.614868938971893986e+00
5508 2.863839999999999719e+01 3.953211905273988247e+00
5509 2.981520000000000437e+01 5.262598076235729394e+00
5510 2.968839999999999435e+01 4.814943875893051839e+00
5511 2.901959999999999695e+01 5.015147524051511319e+00
5512 2.964700000000000202e+01 6.001783741522181970e+00
5513 2.555900000000000105e+01 5.457675791030462520e+00
5514 3.061439999999999984e+01 5.249348558440369850e+00
5515 2.662339999999999662e+01 4.136069202515836984e+00
5516 2.776620000000000488e+01 5.820462087497864090e+00
5517 2.760919999999999774e+01 5.050770035549035697e+00
5518 2.819800000000000040e+01 6.521443097965357261e+00
5519 2.977359999999999829e+01 5.071416753531502231e+00
5520 3.292960000000000065e+01 4.257021433819660139e+00
5521 3.221720000000000539e+01 5.869001103424669630e+00
5522 3.180419999999999803e+01 7.241243812495198107e+00
5523 3.120659999999999812e+01 6.610583330387720835e+00
5524 2.803759999999999764e+01 6.096159522847150569e+00
5525 2.729159999999999897e+01 6.243613444793006728e+00
5526 2.920760000000000289e+01 6.065262755066758160e+00
5527 2.910559999999999903e+01 5.717819973381462972e+00
5528 2.830999999999999517e+01 6.128396769139542677e+00
5529 2.646180000000000021e+01 5.319100190069745437e+00
5530 2.405399999999999849e+01 5.078471612601570762e+00
5531 2.606400000000000006e+01 3.891217423891910165e+00
5532 2.861580000000000013e+01 4.426319142583372113e+00
5533 2.464380000000000237e+01 4.219653307085784455e+00
5534 2.621620000000000417e+01 4.621873545652238846e+00
5535 2.597539999999999694e+01 5.724641589479642079e+00
5536 2.441779999999999973e+01 4.531072326944252104e+00
5537 2.531520000000000081e+01 6.258529535921357301e+00
5538 2.503139999999999787e+01 6.468819160248646227e+00
5539 2.552600000000000335e+01 8.208460839889534455e+00
5540 3.085960000000000036e+01 6.630156502526920015e+00
5541 2.887799999999999656e+01 6.487477124429803510e+00
5542 2.724580000000000268e+01 7.122007893284028057e+00
5543 2.625219999999999843e+01 5.973166754076098428e+00
5544 2.493659999999999854e+01 6.137391052230579902e+00
5545 2.375679999999999836e+01 7.062454533092584086e+00
5546 2.476660000000000039e+01 7.243644787536174690e+00
5547 2.846180000000000021e+01 7.261515882513787545e+00
5548 2.774799999999999756e+01 7.108948979982905314e+00
5549 2.905740000000000123e+01 7.309572614592456219e+00
5550 3.044100000000000250e+01 5.749266784556096077e+00
5551 2.795960000000000178e+01 5.577353025226214456e+00
5552 2.966499999999999915e+01 6.024865874025745249e+00
5553 2.978320000000000078e+01 6.106643853378056264e+00
5554 2.905019999999999669e+01 6.089336702137598145e+00
5555 2.958859999999999602e+01 5.668896679954574580e+00
5556 3.098979999999999535e+01 6.334942294291242781e+00
5557 3.012680000000000291e+01 5.751147463941435944e+00
5558 2.812040000000000006e+01 5.138734759451980771e+00
5559 2.824520000000000053e+01 6.317190954213748100e+00
5560 2.824619999999999820e+01 5.198632700239555149e+00
5561 2.743440000000000012e+01 4.443702245650578142e+00
5562 2.822320000000000206e+01 5.470647913364558690e+00
5563 3.093659999999999854e+01 6.363233068810225213e+00
5564 2.801780000000000115e+01 6.236416351719952900e+00
5565 2.790939999999999799e+01 6.004443785064524697e+00
5566 2.651039999999999708e+01 5.486254325858399561e+00
5567 2.859639999999999915e+01 5.082758011945876397e+00
5568 2.844180000000000064e+01 5.579209559785327954e+00
5569 2.568780000000000285e+01 5.821975997202323505e+00
5570 2.607660000000000267e+01 6.107041788624014700e+00
5571 2.794660000000000011e+01 6.000766341726696318e+00
5572 2.673219999999999885e+01 6.167834416713859902e+00
5573 2.803179999999999694e+01 6.350218675919751199e+00
5574 3.083759999999999835e+01 4.545741449752724428e+00
5575 3.027480000000000615e+01 6.841896493809300317e+00
5576 2.912459999999999738e+01 6.399721853955841588e+00
5577 2.962559999999999860e+01 6.639314932129668279e+00
5578 2.928299999999999770e+01 6.463304603683784677e+00
5579 2.868020000000000280e+01 7.034496220199425665e+00
5580 2.945879999999999654e+01 7.555026122522673582e+00
5581 2.950260000000000105e+01 7.296022300404515271e+00
5582 2.766979999999999862e+01 6.918642094515368157e+00
5583 2.981519999999999726e+01 6.364474447430832349e+00
5584 2.928059999999999974e+01 6.418269627243778253e+00
5585 2.800580000000000425e+01 6.675093799490761093e+00
5586 2.890459999999999852e+01 5.692313734150638460e+00
5587 2.697460000000000235e+01 6.810767002915310009e+00
5588 2.776019999999999754e+01 5.481472075273210898e+00
5589 2.738859999999999673e+01 6.071448753633681861e+00
5590 2.968599999999999994e+01 6.864025576875422807e+00
5591 2.901759999999999806e+01 6.535429991056441956e+00
5592 2.887219999999999942e+01 5.911163996371611162e+00
5593 2.951759999999999806e+01 6.354987720523148198e+00
5594 3.097799999999999798e+01 6.653535120520519541e+00
5595 3.213759999999999906e+01 6.553206351702957733e+00
5596 3.150040000000000262e+01 6.794995096981306659e+00
5597 3.117060000000000031e+01 7.308872014750291690e+00
5598 2.931299999999999883e+01 6.009738017584460579e+00
5599 2.940259999999999962e+01 6.937674755132297477e+00
5600 2.901700000000000301e+01 6.673375595603771693e+00
5601 2.751399999999999935e+01 5.257637332490707749e+00
5602 2.744519999999999982e+01 5.330978562327932657e+00
5603 2.819259999999999877e+01 6.411553531555358454e+00
5604 2.695139999999999958e+01 6.344158261582066416e+00
5605 2.764059999999999562e+01 6.766764506616142150e+00
5606 2.906299999999999883e+01 5.025270961848725015e+00
5607 2.699340000000000117e+01 5.875422433153211443e+00
5608 2.776259999999999906e+01 5.649957774001500788e+00
5609 2.586319999999999908e+01 5.108966215586083770e+00
5610 2.681439999999999912e+01 4.846842985696977912e+00
5611 3.054219999999999757e+01 4.943818495050156692e+00
5612 2.861120000000000374e+01 5.123945912282837689e+00
5613 2.798980000000000246e+01 4.302854804894071350e+00
5614 2.991460000000000008e+01 4.494318035920466414e+00
5615 2.954019999999999868e+01 4.145657153214673762e+00
5616 3.041539999999999822e+01 4.625056441601550716e+00
5617 3.020980000000000132e+01 4.788190083110736239e+00
5618 3.056080000000000041e+01 5.301315877402514865e+00
5619 3.116740000000000421e+01 5.235142829761189276e+00
5620 3.209939999999999571e+01 5.092101370554202866e+00
5621 2.997599999999999909e+01 4.885644768093563073e+00
5622 2.972040000000000148e+01 3.859434099450332223e+00
5623 3.058300000000000551e+01 4.814035363393168510e+00
5624 3.007379999999999853e+01 5.039762830927661419e+00
5625 2.983760000000000190e+01 5.013319073029363082e+00
5626 2.824839999999999662e+01 3.804843992596805613e+00
5627 2.948939999999999984e+01 4.762318062456559531e+00
5628 3.137360000000000326e+01 4.447066760011592734e+00
5629 3.110100000000000620e+01 4.167716305124426590e+00
5630 2.939219999999999544e+01 3.969219252195574921e+00
5631 3.165679999999999694e+01 4.458735905164153301e+00
5632 2.975660000000000238e+01 4.526514408239522780e+00
5633 2.791399999999999793e+01 5.742608306336067336e+00
5634 2.787300000000000111e+01 5.199053113789086744e+00
5635 2.876180000000000092e+01 5.652967032629855559e+00
5636 2.878320000000000078e+01 5.404329911469136327e+00
5637 2.926200000000000045e+01 5.047218140718706003e+00
5638 3.019359999999999644e+01 5.287144935407009250e+00
5639 2.903500000000000369e+01 4.415357752209892794e+00
5640 3.001239999999999597e+01 3.090907809689573238e+00
5641 3.242759999999999820e+01 2.772892606647433755e+00
5642 2.874539999999999651e+01 3.281804120906669286e+00
5643 2.865459999999999852e+01 3.187204199294421780e+00
5644 3.102239999999999753e+01 3.711300069786866107e+00
5645 3.077720000000000411e+01 4.187135731260690719e+00
5646 3.355400000000000205e+01 2.663577819400064328e+00
5647 2.902120000000000033e+01 2.445950651996069869e+00
5648 3.066179999999999950e+01 4.225544844395808575e+00
5649 2.967280000000000229e+01 3.727253244951301170e+00
5650 2.994300000000000139e+01 4.409824821917532667e+00
5651 3.115960000000000107e+01 3.855749199312631159e+00
5652 2.951639999999999731e+01 4.685035876917059916e+00
5653 3.150959999999999894e+01 4.368527903996951345e+00
5654 2.932499999999999929e+01 4.454766669535004553e+00
5655 2.873939999999999984e+01 3.571141056861238283e+00
5656 3.165140000000000242e+01 3.785840647465236408e+00
5657 2.838159999999999883e+01 3.764818705860880854e+00
5658 3.234539999999999793e+01 2.866191488369191465e+00
5659 2.958000000000000185e+01 3.962370966984286813e+00
5660 2.908600000000000207e+01 3.856184528779710519e+00
5661 2.952619999999999933e+01 3.365592885659226763e+00
5662 3.069840000000000302e+01 3.051793198760361481e+00
5663 2.986200000000000188e+01 4.001382691020692661e+00
5664 3.007580000000000453e+01 3.276563192126774826e+00
5665 3.005040000000000333e+01 3.219870824738159776e+00
5666 3.182420000000000115e+01 3.538781082802381572e+00
5667 3.242020000000000124e+01 3.695506627243414943e+00
5668 3.059700000000000131e+01 4.968826952108515549e+00
5669 2.859680000000000177e+01 5.657754334716204703e+00
5670 2.838480000000000203e+01 4.871547486374324443e+00
5671 2.846220000000000283e+01 4.193937733443356741e+00
5672 2.877400000000000091e+01 4.213824742440055893e+00
5673 2.943939999999999912e+01 4.407562642549734733e+00
5674 3.269819999999999993e+01 4.460769130094046631e+00
5675 3.110779999999999745e+01 3.844946911467049144e+00
5676 2.934740000000000038e+01 3.833427715243890699e+00
5677 2.979979999999999762e+01 3.556204374329461793e+00
5678 2.912400000000000233e+01 3.690632747917354184e+00
5679 3.220139999999999958e+01 3.789430359302040419e+00
5680 3.187540000000000262e+01 4.708464323747181268e+00
5681 3.080260000000000176e+01 5.417976135790928183e+00
5682 3.244780000000000086e+01 4.474551860466028153e+00
5683 2.938360000000000127e+01 4.863240883197129882e+00
5684 2.899019999999999797e+01 4.753314644750544105e+00
5685 2.629279999999999973e+01 5.225006804971645380e+00
5686 2.850760000000000360e+01 5.423459136750271803e+00
5687 2.784940000000000282e+01 5.112930937143587151e+00
5688 2.740419999999999590e+01 5.506703343380682902e+00
5689 3.066839999999999833e+01 6.067421103566160490e+00
5690 3.035960000000000036e+01 6.469808353266732759e+00
5691 2.663680000000000092e+01 5.177830768961070085e+00
5692 3.095779999999999887e+01 5.543283960974757285e+00
5693 3.549099999999999966e+01 6.395890349278980480e+00
5694 3.623219999999999885e+01 5.660554081713202734e+00
5695 3.399880000000000280e+01 5.186575944879241007e+00
5696 3.213060000000000116e+01 3.752385423700502987e+00
5697 3.346040000000000703e+01 4.748827852007271311e+00
5698 3.201960000000000406e+01 5.349956236082684669e+00
5699 3.186820000000000164e+01 4.951037284448582376e+00
5700 3.393540000000000134e+01 4.845890552622913461e+00
5701 3.197180000000000177e+01 4.458891354585800215e+00
5702 3.186080000000000112e+01 5.504020308102069770e+00
5703 2.996539999999999893e+01 5.527655811282030207e+00
5704 3.091819999999999524e+01 5.311366426071543856e+00
5705 2.805539999999999878e+01 4.227915671817497056e+00
5706 2.861600000000000321e+01 4.021125583714091789e+00
5707 2.866940000000000310e+01 4.288816644250486476e+00
5708 2.891280000000000427e+01 5.740311555307777702e+00
5709 3.008499999999999730e+01 5.356382562887008092e+00
5710 3.058800000000000452e+01 5.121309574708406309e+00
5711 3.018400000000000460e+01 4.770259003450441959e+00
5712 2.892579999999999885e+01 4.977797500099818251e+00
5713 2.767379999999999995e+01 5.192845473533754586e+00
5714 3.017259999999999920e+01 5.735618262053359118e+00
5715 2.969660000000000011e+01 5.981297254609570402e+00
5716 2.968820000000000192e+01 5.592414265055834832e+00
5717 2.836820000000000164e+01 6.426306195008138822e+00
5718 3.026859999999999928e+01 6.383037299593352643e+00
5719 3.068020000000000280e+01 6.105167394265286873e+00
5720 3.319920000000000471e+01 5.555742149524219187e+00
5721 3.536279999999999291e+01 5.096983597383848874e+00
5722 3.267499999999999716e+01 3.697948923389829279e+00
5723 3.341639999999999588e+01 4.509771857644241599e+00
5724 3.183099999999999952e+01 4.642513138376670234e+00
5725 3.100800000000000267e+01 5.748646282386837392e+00
5726 2.969859999999999900e+01 4.764022330762104573e+00
5727 2.926639999999999731e+01 6.147729373354034799e+00
5728 2.463619999999999877e+01 5.826115820338624296e+00
5729 3.242999999999999972e+01 6.779092853767382465e+00
5730 3.056739999999999924e+01 5.621631959493612385e+00
5731 2.935099999999999909e+01 5.649220455956733389e+00
5732 3.165640000000000143e+01 5.595667149500584969e+00
5733 3.011400000000000432e+01 4.587854295855525955e+00
5734 2.994420000000000215e+01 4.825450614398617333e+00
5735 2.823020000000000351e+01 6.004591652394025481e+00
5736 2.825120000000000076e+01 5.000506505545212477e+00
5737 3.009260000000000446e+01 5.165144091697732698e+00
5738 2.903200000000000358e+01 5.868623150279798750e+00
5739 3.143020000000000280e+01 7.500388557401542755e+00
5740 2.999540000000000006e+01 4.948353225872218708e+00
5741 3.227020000000000266e+01 6.769146719639040910e+00
5742 3.088119999999999976e+01 5.674875649034082592e+00
5743 3.177940000000000254e+01 5.221991869775363782e+00
5744 3.305059999999999576e+01 7.249019346642688433e+00
5745 3.083559999999999945e+01 5.036921421662244214e+00
5746 3.165099999999999980e+01 5.857277599704491244e+00
5747 3.472180000000000177e+01 6.069026567086355684e+00
5748 3.209980000000000189e+01 5.502083426484915663e+00
5749 3.233760000000000190e+01 6.006937360086253896e+00
5750 3.312319999999999709e+01 5.789721743918269325e+00
5751 3.244959999999999667e+01 4.015507754693047993e+00
5752 3.084740000000000038e+01 4.545102679588217676e+00
5753 3.135019999999999385e+01 5.719955869759835387e+00
5754 2.817960000000000065e+01 6.371146242867134823e+00
5755 2.906299999999999883e+01 5.243676412594506786e+00
5756 3.235899999999999466e+01 5.286221796330531575e+00
5757 3.176800000000000068e+01 4.062482049191110001e+00
5758 3.250840000000000174e+01 3.906661557903372106e+00
5759 3.303480000000000416e+01 5.641489983328871638e+00
5760 3.169080000000000297e+01 5.378135516329055399e+00
5761 3.139120000000000488e+01 4.097415316025457166e+00
5762 3.147960000000000491e+01 4.904444095715640550e+00
5763 3.294080000000000297e+01 5.156606072990256528e+00
5764 3.177839999999999776e+01 4.655692795707207843e+00
5765 3.449080000000000013e+01 4.190136230720906241e+00
5766 3.512560000000000571e+01 4.984598500180329239e+00
5767 3.683999999999999631e+01 4.626323438757822260e+00
5768 3.725020000000000664e+01 4.853325807320172380e+00
5769 3.773199999999999932e+01 3.374106305379247939e+00
5770 3.669299999999999784e+01 4.286302919766637132e+00
5771 3.709680000000000177e+01 4.522105424688813713e+00
5772 3.888479999999999848e+01 2.944612849255400011e+00
5773 3.482959999999999923e+01 4.329774595518800062e+00
5774 3.439440000000000452e+01 3.780365755849558251e+00
5775 3.643720000000000425e+01 4.293353667239632188e+00
5776 3.470780000000000598e+01 3.842643146585432490e+00
5777 3.264600000000000080e+01 4.865424668001756103e+00
5778 3.652100000000000080e+01 4.787243941977472161e+00
5779 3.531799999999999784e+01 5.718209041299557427e+00
5780 3.469460000000000122e+01 5.172067011166811668e+00
5781 3.797899999999999920e+01 5.741383317633477645e+00
5782 3.635840000000000316e+01 4.903745601884339500e+00
5783 3.461899999999999267e+01 4.738520891586318839e+00
5784 3.646380000000000621e+01 4.978577647481255752e+00
5785 3.331859999999999644e+01 5.143397395496482005e+00
5786 3.378040000000000020e+01 5.163022429546475500e+00
5787 3.323980000000000246e+01 4.437808426689913155e+00
5788 3.385280000000000200e+01 5.415456711303304083e+00
5789 3.282780000000000342e+01 5.245925179794311610e+00
5790 3.572879999999999967e+01 4.451834798372464874e+00
5791 3.465299999999999869e+01 5.103471657607200562e+00
5792 3.695020000000000238e+01 5.045750825397544048e+00
5793 3.817660000000000053e+01 5.532183479242169355e+00
5794 3.748399999999999466e+01 6.281211832122842509e+00
5795 3.890079999999999671e+01 6.611371242941967097e+00
5796 3.798620000000000374e+01 5.478782816648237741e+00
5797 3.749919999999999476e+01 6.204765970767954109e+00
5798 3.844600000000000506e+01 6.017672393874562431e+00
5799 3.752480000000000615e+01 4.972714296237016995e+00
5800 3.436059999999999803e+01 5.895139880274258282e+00
5801 3.261939999999999884e+01 5.163355874622626907e+00
5802 3.474760000000000559e+01 4.528234857866803686e+00
5803 3.401520000000000010e+01 4.241360238414086936e+00
5804 3.245959999999999468e+01 4.011741263840427507e+00
5805 3.588039999999999452e+01 4.235934858800357361e+00
5806 3.526039999999999708e+01 3.956019844237387062e+00
5807 3.603179999999999694e+01 3.760189127158366507e+00
5808 3.611919999999999931e+01 3.071664062360986769e+00
5809 3.389659999999999940e+01 3.575705855911529341e+00
5810 3.619780000000000797e+01 4.370833837152813928e+00
5811 3.514559999999999462e+01 4.735071011927908913e+00
5812 3.570319999999999538e+01 5.060388423036318528e+00
5813 3.195380000000000109e+01 4.438234986117792324e+00
5814 3.192020000000000124e+01 5.489914647059642050e+00
5815 3.103940000000000055e+01 4.786477047683399988e+00
5816 3.119639999999999347e+01 4.529361708673749654e+00
5817 2.997019999999999840e+01 4.441792389565275556e+00
5818 3.229279999999999973e+01 4.817886436187553301e+00
5819 3.186580000000000013e+01 4.881873930367313541e+00
5820 2.870819999999999794e+01 5.811196285791764282e+00
5821 3.255279999999999774e+01 6.250064149430786919e+00
5822 3.388139999999999930e+01 5.447383714041080793e+00
5823 3.439379999999999882e+01 4.646841167072531142e+00
5824 3.015220000000000056e+01 6.380742968651848201e+00
5825 2.852260000000000062e+01 6.596288256891142510e+00
5826 3.114719999999999800e+01 4.899103651893883971e+00
5827 3.293439999999999657e+01 4.660710680572223374e+00
5828 3.243740000000000379e+01 5.216755762732235624e+00
5829 3.268959999999999866e+01 6.245266217544292786e+00
5830 3.288579999999999615e+01 6.820705784007986772e+00
5831 3.405040000000000333e+01 6.022693381536204704e+00
5832 3.328840000000000288e+01 5.691069450287880471e+00
5833 3.597879999999999967e+01 6.626253622673977439e+00
5834 3.418499999999999517e+01 6.013856845652379768e+00
5835 3.053259999999999508e+01 6.147410867023610948e+00
5836 3.212259999999999849e+01 5.181014993994902618e+00
5837 3.502479999999999905e+01 6.820323883218449623e+00
5838 3.279780000000000229e+01 5.603731952190432963e+00
5839 3.149419999999999931e+01 5.674066974578287237e+00
5840 3.269079999999999586e+01 5.485183463841478257e+00
5841 3.230440000000000111e+01 5.637341306679950037e+00
5842 3.359700000000000131e+01 5.117798065574685751e+00
5843 3.205040000000000333e+01 5.186645826350591015e+00
5844 3.241199999999999903e+01 6.802759228430769411e+00
5845 3.205199999999999960e+01 4.922841130891794315e+00
5846 3.259220000000000539e+01 5.245443900376782764e+00
5847 3.151700000000000301e+01 6.550445035262871585e+00
5848 3.143199999999999861e+01 6.024308644151626702e+00
5849 3.583320000000000505e+01 6.230157554348043192e+00
5850 3.474479999999999791e+01 5.351621148026082686e+00
5851 3.376119999999999521e+01 6.060235331404218329e+00
5852 3.033840000000000003e+01 6.119204886911370878e+00
5853 2.922319999999999851e+01 6.462862061966045069e+00
5854 3.085940000000000083e+01 6.531139751069486188e+00
5855 3.027820000000000533e+01 7.051559290823554704e+00
5856 3.134179999999999922e+01 4.568211854982209275e+00
5857 2.918639999999999901e+01 4.327706261751136374e+00
5858 3.262140000000000128e+01 4.731806374736819087e+00
5859 3.356519999999999726e+01 5.855497979847656964e+00
5860 3.459599999999998943e+01 3.856253840192577886e+00
5861 3.312040000000000362e+01 3.852318352369128007e+00
5862 3.098900000000000432e+01 3.771342265029786311e+00
5863 3.012559999999999860e+01 3.993915658598714558e+00
5864 3.186519999999999797e+01 4.097219402472852323e+00
5865 3.143539999999999779e+01 4.392036052675341473e+00
5866 3.143640000000000256e+01 4.453584826631238336e+00
5867 3.304540000000000077e+01 4.663333182177743730e+00
5868 3.148100000000000165e+01 4.019149233357725670e+00
5869 3.127300000000000324e+01 4.255536412721667716e+00
5870 3.260780000000000456e+01 4.594612039334768028e+00
5871 3.186740000000000350e+01 3.673032519322419809e+00
5872 3.568200000000000216e+01 4.759104806578648983e+00
5873 3.414819999999999567e+01 5.186216080342198609e+00
5874 3.509179999999999922e+01 5.392510535177470032e+00
5875 3.683300000000000551e+01 5.565242607470046288e+00
5876 3.363899999999999579e+01 5.719927670871371106e+00
5877 3.406080000000000751e+01 5.827070642441190884e+00
5878 3.301600000000000534e+01 5.267619181375965631e+00
5879 3.663460000000000605e+01 5.695992707860500381e+00
5880 3.537839999999999918e+01 4.951279912103536240e+00
5881 3.105419999999999803e+01 5.994304039002358309e+00
5882 3.164239999999999853e+01 4.640940375398072248e+00
5883 3.113679999999999382e+01 5.980977106794507669e+00
5884 3.285459999999999070e+01 5.901303155066682571e+00
5885 3.287800000000000011e+01 5.317845172623964167e+00
5886 3.276660000000000394e+01 4.684964073288075070e+00
5887 3.112500000000000000e+01 5.835384319819904242e+00
5888 3.271860000000000213e+01 6.128163076159119704e+00
5889 3.088539999999999708e+01 5.277185678749611419e+00
5890 2.964979999999999194e+01 5.062378155768294086e+00
5891 3.100940000000000651e+01 5.681080809845957980e+00
5892 3.113560000000000016e+01 5.562379617393979458e+00
5893 3.013840000000000074e+01 4.156791826396890599e+00
5894 3.159040000000000603e+01 4.969975393098038374e+00
5895 3.193279999999999674e+01 4.780341706614706254e+00
5896 3.076039999999999708e+01 4.635368642082310586e+00
5897 3.220659999999999457e+01 4.986804641050218478e+00
5898 2.983399999999999608e+01 4.402508257800319846e+00
5899 2.998679999999999879e+01 6.467535019773762883e+00
5900 2.956720000000000326e+01 6.033319347755429440e+00
5901 3.171780000000000044e+01 5.757784132111935627e+00
5902 3.024240000000000350e+01 6.475883177451551731e+00
5903 2.951579999999999515e+01 5.475311026051396190e+00
5904 2.934619999999999962e+01 6.683471160407592038e+00
5905 2.969900000000000162e+01 5.288294137054028177e+00
5906 2.712679999999999580e+01 6.360850668896417481e+00
5907 2.869699999999999562e+01 6.173154726717935858e+00
5908 2.817300000000000182e+01 5.260758637306979679e+00
5909 2.949419999999999931e+01 5.560307728174763930e+00
5910 2.937380000000000635e+01 5.058504770384228522e+00
5911 3.031619999999999848e+01 4.378278697387821161e+00
5912 2.966420000000000456e+01 4.097998666666450518e+00
5913 3.204220000000000113e+01 4.391598983513862464e+00
5914 3.141300000000000026e+01 3.841632944465152910e+00
5915 3.124099999999999611e+01 3.253238349706335519e+00
5916 3.096999999999999886e+01 3.643598001975519640e+00
5917 3.414300000000000068e+01 4.047655311411780588e+00
5918 3.515939999999999088e+01 3.522485969879794343e+00
5919 3.922899999999999920e+01 3.294094060587827499e+00
5920 3.659580000000000410e+01 3.961543753639482190e+00
5921 3.497540000000000049e+01 3.949777275746063410e+00
5922 3.808960000000000434e+01 4.971347299072958137e+00
5923 3.539739999999999753e+01 4.644425894338287009e+00
5924 3.749719999999999942e+01 3.078265347886695480e+00
5925 3.954080000000000439e+01 4.195481125210790196e+00
5926 3.948299999999999699e+01 5.024003598724824826e+00
5927 3.801539999999999253e+01 4.941690816714457313e+00
5928 3.803019999999999357e+01 4.478225303845262850e+00
5929 3.464220000000000255e+01 3.941508882648877332e+00
5930 3.535779999999999745e+01 3.871595644175666706e+00
5931 3.600639999999999930e+01 3.313721890563539940e+00
5932 3.623919999999999675e+01 3.788073984493966595e+00
5933 3.852120000000000033e+01 2.717741465261182210e+00
5934 3.854739999999999611e+01 3.861280125554218845e+00
5935 3.790980000000000416e+01 3.929411023550475779e+00
5936 3.608899999999999864e+01 3.231794176614593894e+00
5937 3.724419999999999220e+01 2.380139061483593110e+00
5938 3.640740000000000265e+01 3.051311712690133682e+00
5939 3.613559999999999661e+01 3.434943057461069760e+00
5940 3.316539999999999822e+01 2.514597679152670739e+00
5941 3.506759999999999877e+01 3.275277412372881614e+00
5942 3.457799999999999585e+01 3.351528761625058195e+00
5943 3.343540000000000134e+01 2.827926683632374427e+00
5944 3.229360000000000497e+01 3.323298236391070581e+00
5945 3.293380000000000507e+01 3.993145270585582107e+00
5946 3.462180000000000035e+01 4.506530908803356716e+00
5947 3.170779999999999887e+01 3.140136065841732993e+00
5948 3.022359999999999758e+01 3.600156558817963592e+00
5949 3.011680000000000135e+01 3.681618268098961977e+00
5950 3.060740000000000194e+01 3.795869382368155076e+00
5951 3.222619999999999862e+01 4.870093497254441850e+00
5952 3.017259999999999920e+01 4.231262644648757565e+00
5953 3.293579999999999330e+01 4.451530203424435506e+00
5954 3.277939999999999543e+01 4.190643011281203201e+00
5955 3.240579999999999927e+01 4.817053899636166037e+00
5956 3.219379999999999598e+01 4.714166686912968807e+00
5957 3.141739999999999711e+01 5.363822805425249918e+00
5958 3.211980000000000501e+01 4.096712207612343448e+00
5959 3.332479999999999620e+01 3.820465577910629573e+00
5960 3.233480000000000132e+01 3.090556369328991249e+00
5961 3.197259999999999991e+01 3.310548372702020625e+00
5962 3.311260000000000048e+01 3.695679884405574267e+00
5963 3.338320000000000221e+01 5.090225797742179203e+00
5964 3.183439999999999870e+01 4.721524165775284665e+00
5965 3.376879999999999882e+01 5.123694716901074919e+00
5966 3.339520000000000266e+01 5.246478799347234379e+00
5967 3.377459999999999951e+01 4.238722662312315315e+00
5968 3.615420000000000300e+01 4.224236616478768802e+00
5969 3.517260000000000275e+01 3.098992540810642016e+00
5970 3.145679999999999765e+01 3.973342717662295520e+00
5971 3.154919999999999547e+01 3.742883010728493609e+00
5972 3.216579999999999728e+01 4.374470412747123227e+00
5973 3.165479999999999450e+01 5.339734033826029069e+00
5974 3.157540000000000191e+01 4.884183138253519019e+00
5975 3.249739999999999895e+01 5.121165044010981937e+00
5976 3.189479999999999649e+01 5.461007909900881252e+00
5977 3.178340000000000032e+01 6.003384929187866703e+00
5978 3.112959999999999994e+01 6.262028710250375774e+00
5979 3.347560000000000002e+01 5.906810534290058534e+00
5980 3.524239999999999640e+01 6.169509443059472353e+00
5981 3.377080000000000126e+01 6.429482314463583315e+00
5982 3.350419999999999732e+01 4.590405554196709481e+00
5983 3.558939999999999770e+01 5.237030903861461084e+00
5984 3.379299999999999926e+01 5.534585231071972089e+00
5985 3.364320000000000022e+01 5.641018187526078087e+00
5986 3.453139999999999787e+01 6.202076069188444229e+00
5987 3.384959999999999525e+01 6.029871080545586182e+00
5988 3.398700000000000188e+01 4.762431127061050873e+00
5989 3.292499999999999716e+01 5.016767939620089045e+00
5990 3.182559999999999789e+01 6.191958130349395795e+00
5991 3.170280000000000342e+01 5.952370461589231887e+00
5992 3.372060000000000457e+01 5.607214835192245950e+00
5993 3.452020000000000266e+01 5.594639630217480786e+00
5994 3.427139999999999986e+01 5.219492684926381187e+00
5995 3.412680000000000291e+01 5.598461955930395639e+00
5996 3.198219999999999885e+01 5.908740477631421406e+00
5997 3.317320000000000135e+01 5.146741869571467731e+00
5998 3.511339999999999861e+01 3.673983501323869749e+00
5999 3.614819999999999567e+01 3.118659422251810920e+00
6000 3.520120000000000005e+01 4.170145890973120828e+00
6001 3.506139999999999901e+01 4.174894275068531613e+00
6002 3.770479999999999876e+01 4.777964540680476269e+00
6003 3.856599999999999540e+01 5.154905360915950752e+00
6004 3.752919999999999590e+01 5.489114299411154363e+00
6005 3.786039999999999850e+01 5.526248598099798848e+00
6006 3.220199999999999818e+01 6.103502679609470682e+00
6007 3.701539999999999964e+01 7.421790671259866912e+00
6008 3.596820000000000306e+01 6.827353346063173234e+00
6009 3.414059999999999206e+01 6.522125479320370900e+00
6010 3.392660000000000053e+01 6.971564132101202738e+00
6011 3.683119999999999550e+01 6.486095771109150476e+00
6012 3.917519999999999669e+01 7.083497675019030382e+00
6013 3.604999999999999716e+01 7.525158921909889109e+00
6014 3.343800000000000239e+01 7.119327091797369000e+00
6015 3.006380000000000408e+01 5.647270600210335445e+00
6016 3.108859999999999602e+01 5.212979329327904310e+00
6017 3.352439999999999998e+01 5.262655919590412346e+00
6018 3.299520000000000408e+01 7.136937289341976687e+00
6019 3.419440000000000168e+01 6.062936150744126174e+00
6020 3.378819999999999624e+01 6.737485693639728268e+00
6021 3.299080000000000013e+01 6.008813968829454844e+00
6022 3.210620000000000118e+01 6.999613168740111746e+00
6023 3.358740000000000236e+01 6.357339598291096294e+00
6024 3.477199999999999847e+01 7.274696073376536454e+00
6025 3.463119999999999976e+01 5.913065515618781909e+00
6026 3.635940000000000794e+01 7.306721161232306194e+00
6027 3.775580000000000069e+01 7.549837981837757894e+00
6028 3.801399999999999579e+01 6.805925130355167774e+00
6029 3.451799999999999358e+01 6.259978606992198991e+00
6030 3.981159999999999854e+01 6.819129032948416658e+00
6031 3.700699999999999790e+01 5.921497648399431490e+00
6032 3.764280000000000115e+01 5.828026481751777510e+00
6033 3.831320000000000192e+01 6.869786956813144663e+00
6034 3.648760000000000048e+01 5.526750297236160847e+00
6035 3.833979999999999677e+01 6.364406601718653356e+00
6036 3.725220000000000198e+01 7.717628710426539307e+00
6037 3.788840000000000430e+01 6.286533331495189003e+00
6038 3.614280000000000115e+01 4.700471783980837870e+00
6039 3.587959999999999638e+01 5.557636631518832360e+00
6040 3.403260000000000218e+01 6.171808672342329771e+00
6041 3.367399999999999238e+01 5.578159431210262476e+00
6042 3.498200000000000642e+01 5.595967641078707366e+00
6043 3.738660000000000139e+01 4.953906326122850423e+00
6044 3.696240000000000236e+01 5.026443439252052947e+00
6045 3.628479999999999706e+01 4.575511000096055270e+00
6046 3.535739999999999839e+01 5.184670192789508469e+00
6047 3.340220000000000056e+01 4.952430008793664129e+00
6048 3.499220000000000397e+01 5.412375377964835366e+00
6049 3.303699999999999903e+01 6.205560358259356590e+00
6050 3.482580000000000098e+01 6.725962702245678493e+00
6051 3.149419999999999931e+01 6.376977819625845534e+00
6052 3.391499999999999915e+01 6.492663508915273773e+00
6053 3.405839999999999179e+01 5.656853412277889070e+00
6054 3.388980000000000103e+01 6.807461167865739959e+00
6055 3.577399999999999380e+01 7.502519971316305103e+00
6056 3.464980000000000615e+01 6.442824979153167320e+00
6057 3.819599999999999795e+01 7.041043178393383783e+00
6058 3.983840000000000003e+01 6.552808531309303852e+00
6059 3.848440000000000083e+01 7.175452691503163116e+00
6060 3.887940000000000396e+01 8.380387287470668412e+00
6061 3.947099999999999653e+01 7.085744375857768063e+00
6062 3.814939999999999998e+01 6.551269370740299358e+00
6063 3.633040000000000447e+01 5.998816647306366434e+00
6064 3.698120000000000118e+01 6.006448117814720433e+00
6065 3.748720000000000141e+01 6.641109951807754541e+00
6066 3.525819999999999510e+01 4.639187949630839469e+00
6067 3.619559999999999889e+01 5.045641149348614185e+00
6068 3.671000000000000085e+01 6.286851568153967840e+00
6069 3.859279999999999688e+01 6.298101132246131328e+00
6070 3.633980000000000388e+01 5.565528915745564298e+00
6071 3.427079999999999416e+01 5.064862252026207656e+00
6072 3.318099999999999739e+01 4.857570660319828093e+00
6073 3.529979999999999762e+01 5.193046939129280837e+00
6074 3.544819999999999993e+01 5.264584750196353191e+00
6075 3.570859999999999701e+01 5.469417340814285211e+00
6076 3.558220000000000027e+01 6.139491427797582723e+00
6077 3.451219999999999999e+01 6.044456365298701783e+00
6078 3.358059999999999690e+01 3.928879948280425083e+00
6079 3.554139999999999588e+01 4.457042594366807720e+00
6080 3.686359999999999815e+01 5.043142255380071326e+00
6081 3.487800000000000011e+01 4.148760701703582576e+00
6082 3.469859999999999900e+01 2.277352122092672460e+00
6083 3.535639999999999361e+01 3.336396794147841849e+00
6084 3.453540000000000276e+01 3.725616519181758068e+00
6085 3.359819999999999851e+01 4.419920962189256564e+00
6086 3.275439999999999685e+01 6.089558299909772821e+00
6087 3.469779999999999376e+01 5.198054669970296082e+00
6088 3.408180000000000121e+01 5.016704060635826856e+00
6089 3.442979999999999308e+01 5.321597650330208040e+00
6090 3.272540000000000049e+01 4.338449203113943220e+00
6091 3.443880000000000052e+01 3.825360285254188142e+00
6092 3.295880000000000365e+01 3.717190050562387160e+00
6093 3.189979999999999905e+01 3.745380422867616410e+00
6094 3.059679999999999467e+01 3.671440114178631031e+00
6095 3.115140000000000242e+01 3.459422629283678940e+00
6096 3.218479999999999563e+01 3.433509299827219419e+00
6097 3.026219999999999999e+01 4.083056065253083844e+00
6098 2.969300000000000139e+01 4.708163115271177368e+00
6099 3.201739999999999498e+01 5.050758213179482148e+00
6100 3.408699999999999619e+01 4.739071267664161091e+00
6101 3.387219999999999942e+01 4.719616047095357203e+00
6102 3.488459999999999894e+01 4.266833604442526351e+00
6103 3.342699999999999960e+01 4.041981355721473435e+00
6104 3.240279999999999916e+01 4.265542773434583879e+00
6105 3.241699999999999449e+01 4.456848509877803899e+00
6106 3.331920000000000215e+01 5.238449827191246300e+00
6107 3.277720000000000056e+01 5.390633316410975873e+00
6108 3.219979999999999620e+01 5.143019886409151198e+00
6109 3.373880000000000479e+01 5.742744329325483399e+00
6110 3.237519999999999953e+01 6.095275051382012421e+00
6111 3.046300000000000097e+01 5.841546452781147813e+00
6112 3.301259999999999906e+01 5.929132918732721080e+00
6113 3.357580000000000098e+01 5.815010117961962877e+00
6114 3.275580000000000069e+01 5.991092076741935557e+00
6115 3.307100000000000506e+01 5.240686306200744049e+00
6116 3.186219999999999430e+01 5.994814842178196379e+00
6117 3.175219999999999843e+01 6.159270310028614581e+00
6118 3.424900000000000233e+01 7.777839262931576236e+00
6119 3.500300000000000011e+01 7.447588098169767967e+00
6120 3.375119999999999720e+01 6.262272880672000497e+00
6121 3.404039999999999822e+01 5.279327105607304560e+00
6122 3.420759999999999934e+01 4.129725720674437106e+00
6123 3.427640000000000242e+01 5.507113128309604200e+00
6124 3.318099999999999739e+01 5.390001862708397873e+00
6125 3.705539999999999878e+01 5.480400975111218820e+00
6126 3.552100000000000080e+01 6.327869903846001343e+00
6127 3.533879999999999910e+01 5.706610737732161098e+00
6128 3.677100000000000080e+01 6.562661368682677576e+00
6129 3.577400000000000091e+01 5.861102865502362036e+00
6130 3.426379999999999626e+01 4.763339403401777084e+00
6131 3.302980000000000160e+01 5.498137061951075211e+00
6132 3.415760000000000218e+01 6.970667409079275956e+00
6133 3.374600000000000222e+01 5.798774270481651172e+00
6134 3.633400000000000318e+01 5.907817200963481952e+00
6135 3.573460000000000036e+01 6.937225800563219913e+00
6136 3.811599999999999966e+01 6.227764484949633861e+00
6137 3.639239999999999498e+01 6.566035532039101952e+00
6138 3.776760000000000161e+01 6.640540264767618162e+00
6139 3.580259999999999820e+01 6.925114206134075800e+00
6140 3.411399999999999721e+01 7.314511510688871176e+00
6141 3.081320000000000192e+01 6.489504260881566289e+00
6142 3.431840000000001112e+01 6.020061904000655773e+00
6143 3.526319999999999766e+01 4.544853171665725000e+00
6144 3.295280000000000342e+01 5.810592254839431980e+00
6145 3.589039999999999964e+01 5.259305730607415796e+00
6146 3.636180000000000234e+01 4.727917676102238786e+00
6147 3.512639999999999674e+01 6.320508945330272965e+00
6148 3.316879999999999740e+01 6.705992439005579620e+00
6149 3.537380000000000280e+01 6.329212547544915246e+00
6150 3.364980000000000615e+01 5.135460792567693389e+00
6151 3.237539999999999907e+01 6.616162643708208613e+00
6152 3.369179999999999353e+01 5.375023582459893312e+00
6153 3.363000000000000966e+01 7.068185430504777322e+00
6154 3.249000000000000909e+01 5.095938029450515216e+00
6155 3.415740000000000265e+01 4.484594247866800387e+00
6156 3.473519999999999897e+01 4.900181371337187564e+00
6157 3.429340000000000543e+01 5.395651742653523542e+00
6158 3.289679999999999893e+01 6.157784877047914662e+00
6159 3.370700000000000074e+01 5.904711325712713510e+00
6160 3.050419999999999732e+01 5.529752481983257972e+00
6161 3.202720000000000056e+01 6.173719134524989549e+00
6162 3.103559999999999874e+01 5.757130261510503111e+00
6163 3.209380000000000166e+01 6.904717722832700133e+00
6164 3.167119999999999891e+01 7.668317126462622646e+00
6165 3.193999999999999773e+01 6.360555554352149699e+00
6166 3.054060000000000130e+01 6.056383776479162151e+00
6167 3.144940000000000424e+01 5.806474562761812841e+00
6168 3.420420000000000016e+01 6.266595512078308339e+00
6169 3.443099999999999739e+01 7.193724237138924060e+00
6170 3.384499999999999886e+01 6.692483736252184734e+00
6171 3.231940000000000168e+01 6.322831065907107195e+00
6172 3.302279999999999660e+01 7.100693134617211300e+00
6173 3.300919999999999987e+01 5.520403038909387661e+00
6174 3.127619999999999933e+01 5.118198240787474873e+00
6175 3.144500000000000028e+01 4.560340268006324749e+00
6176 3.026800000000000068e+01 5.209743701949261840e+00
6177 3.293759999999999621e+01 4.294581465987111102e+00
6178 3.220420000000000016e+01 5.209020210365861381e+00
6179 3.032319999999999638e+01 5.414377440851347423e+00
6180 2.915020000000000167e+01 5.219502569402568071e+00
6181 2.875660000000000238e+01 6.011373178234736159e+00
6182 2.958059999999999690e+01 5.824824808352607519e+00
6183 3.040960000000000107e+01 4.935103910557505635e+00
6184 2.926359999999999673e+01 5.943499370572861373e+00
6185 2.648479999999999634e+01 6.761560295671405818e+00
6186 2.622619999999999862e+01 5.478206154572863085e+00
6187 2.703779999999999717e+01 6.076918149193717866e+00
6188 2.708439999999999870e+01 7.386014175995061493e+00
6189 2.888080000000000425e+01 6.802006870916847525e+00
6190 2.701660000000000394e+01 6.932927696723802491e+00
6191 3.016420000000000101e+01 6.540037904477312480e+00
6192 2.819640000000000057e+01 7.964546061640927377e+00
6193 2.825760000000000360e+01 7.042821653854368869e+00
6194 2.575159999999999627e+01 6.947438558778335604e+00
6195 2.702640000000000242e+01 6.243746238277145366e+00
6196 2.558780000000000143e+01 7.896752671320028227e+00
6197 2.513940000000000197e+01 6.849493847577351247e+00
6198 2.389079999999999870e+01 7.300060401941890653e+00
6199 2.364179999999999993e+01 7.384343531553768436e+00
6200 2.464539999999999864e+01 7.277820589159917475e+00
6201 2.474180000000000135e+01 7.728044386000897603e+00
6202 2.866539999999999822e+01 7.124509260854392068e+00
6203 2.678480000000000061e+01 7.741292364456983321e+00
6204 2.726899999999999835e+01 6.602183317660908379e+00
6205 2.841380000000000194e+01 8.124769596240868808e+00
6206 2.915579999999999927e+01 8.431610785134711961e+00
6207 2.612499999999999289e+01 9.370564751390386249e+00
6208 2.847719999999999985e+01 7.970818002689560089e+00
6209 2.862519999999999953e+01 7.304096020179362547e+00
6210 2.968920000000000670e+01 6.942306080258922485e+00
6211 2.936319999999999908e+01 7.431118216796177123e+00
6212 2.802959999999999852e+01 7.496724135780906018e+00
6213 2.822420000000000329e+01 6.920925836331437431e+00
6214 2.493480000000000274e+01 7.050196067628189844e+00
6215 2.955179999999999652e+01 8.497190582304247286e+00
6216 2.966179999999999950e+01 9.361114345632149281e+00
6217 2.870279999999999632e+01 8.856704124673015599e+00
6218 2.594259999999999877e+01 8.858899392588222454e+00
6219 2.794879999999999853e+01 7.852689681376693542e+00
6220 2.583280000000000243e+01 8.126707305668144699e+00
6221 2.779379999999999740e+01 8.057889710836205310e+00
6222 2.675699999999999790e+01 8.104252567633858817e+00
6223 2.660500000000000043e+01 7.734418954258942769e+00
6224 2.457179999999999964e+01 7.715251795761432163e+00
6225 2.733559999999999945e+01 6.542759507119301432e+00
6226 2.908519999999999683e+01 8.812095775239848550e+00
6227 2.954139999999999944e+01 9.030545341672338466e+00
6228 3.153120000000000189e+01 8.665793449650180946e+00
6229 2.645439999999999969e+01 7.618824316651485518e+00
6230 2.909540000000000148e+01 7.477685163738843066e+00
6231 2.732300000000000040e+01 7.621098571728356141e+00
6232 2.940339999999999776e+01 7.990468710157120569e+00
6233 2.945360000000000156e+01 7.587756915452682271e+00
6234 3.021459999999999724e+01 7.206728309572936197e+00
6235 3.027420000000000044e+01 7.900650613209016626e+00
6236 3.159619999999999962e+01 7.575490106389157319e+00
6237 3.261540000000000106e+01 7.927418548808937260e+00
6238 3.045539999999999736e+01 7.869953822482060879e+00
6239 3.059019999999999939e+01 8.536143116888327498e+00
6240 3.155899999999999750e+01 8.466681130171371805e+00
6241 2.764659999999999940e+01 8.524893437926364115e+00
6242 2.991480000000000317e+01 8.774590686294146735e+00
6243 3.010299999999999798e+01 7.709387093667042556e+00
6244 3.068779999999999220e+01 6.657951741489269715e+00
6245 3.125339999999999918e+01 7.414092535705228748e+00
6246 3.011919999999999931e+01 7.784752653231830521e+00
6247 3.325619999999999976e+01 7.501279237036838410e+00
6248 3.188639999999999830e+01 8.724406471961286158e+00
6249 3.137640000000000029e+01 9.015665661946430376e+00
6250 3.449419999999999931e+01 8.294096847276382078e+00
6251 3.267699999999999960e+01 7.617741213771966002e+00
6252 3.466000000000000369e+01 7.883372506738471230e+00
6253 3.123339999999999961e+01 8.637562492277552906e+00
6254 3.158959999999999724e+01 7.074812843319603139e+00
6255 3.362559999999999860e+01 8.400071726360435420e+00
6256 3.084140000000000370e+01 7.225303650920146481e+00
6257 3.235960000000000036e+01 7.966241822089008551e+00
6258 3.281700000000000017e+01 7.046419243842932723e+00
6259 2.874780000000000157e+01 6.241479795048605617e+00
6260 2.898259999999999792e+01 6.341658297953303602e+00
6261 2.787699999999999889e+01 6.426383766940781506e+00
6262 2.786700000000000088e+01 6.292217624971342183e+00
6263 2.524360000000000070e+01 6.233723911756118952e+00
6264 2.966080000000000183e+01 6.009549649682578654e+00
6265 3.381119999999999948e+01 4.187677928398983340e+00
6266 3.246119999999999806e+01 3.802828625115783456e+00
6267 3.150219999999999487e+01 3.069344651876031449e+00
6268 3.242940000000000111e+01 3.892200833461706644e+00
6269 3.002320000000000277e+01 5.844989467227464708e+00
6270 2.916359999999999530e+01 6.464294316319453948e+00
6271 2.989900000000000091e+01 6.525183614274774335e+00
6272 3.114320000000000022e+01 7.551962909866547946e+00
6273 2.999460000000000193e+01 7.832896208172300589e+00
6274 3.204019999999999868e+01 7.840509164078568460e+00
6275 2.744460000000000122e+01 7.426012736859532559e+00
6276 2.713100000000000023e+01 7.342152714292994098e+00
6277 2.891700000000000159e+01 7.180343172857407197e+00
6278 2.820360000000000156e+01 7.798262866049078923e+00
6279 2.986420000000000030e+01 6.884458087024714956e+00
6280 2.782799999999999585e+01 5.674812398661297941e+00
6281 2.785719999999999885e+01 5.892683337156341850e+00
6282 2.984339999999999549e+01 5.160874062404546159e+00
6283 2.720180000000000220e+01 5.669753500109153244e+00
6284 2.696979999999999933e+01 7.160325754600833648e+00
6285 2.699159999999999826e+01 6.840743308150072366e+00
6286 2.642680000000000362e+01 7.307532050699468762e+00
6287 3.141979999999999862e+01 6.315783507372620953e+00
6288 2.909840000000000515e+01 7.613569520796405143e+00
6289 3.296659999999999968e+01 7.656604932213754822e+00
6290 3.090780000000000172e+01 6.856672845630013668e+00
6291 3.278900000000000148e+01 8.793053098895740050e+00
6292 3.268840000000000146e+01 8.440099206052021685e+00
6293 3.160099999999999909e+01 7.537292129140278796e+00
6294 3.034320000000000306e+01 8.495702873335435612e+00
6295 2.962480000000000047e+01 8.071892568165162984e+00
6296 3.193240000000000123e+01 6.599695802686665225e+00
6297 2.985480000000000089e+01 7.310242750552131241e+00
6298 3.204360000000000497e+01 7.943022354746333669e+00
6299 3.131159999999999854e+01 6.277830189484260970e+00
6300 3.292980000000000018e+01 6.764381523243643279e+00
6301 3.237180000000000035e+01 6.769940415690525626e+00
6302 3.154619999999999891e+01 6.936557644249774945e+00
6303 3.297419999999999618e+01 7.026948068116057655e+00
6304 3.164800000000000324e+01 6.119826343941467073e+00
6305 3.108019999999999783e+01 6.906923971783676564e+00
6306 3.256199999999999761e+01 6.966064214461419546e+00
6307 3.141720000000000113e+01 6.175098388851792741e+00
6308 3.185239999999999938e+01 7.492074524989723372e+00
6309 3.188279999999999603e+01 6.754458968118764339e+00
6310 3.143999999999999773e+01 6.583078993905511211e+00
6311 3.145939999999999870e+01 7.512534590136672463e+00
6312 3.266499999999999915e+01 7.054988119054488749e+00
6313 3.058319999999999794e+01 6.410570317218272862e+00
6314 3.410479999999999734e+01 7.026677715108328393e+00
6315 3.061220000000000141e+01 6.835184137387961378e+00
6316 2.839280000000000115e+01 6.780819592940074969e+00
6317 2.989979999999999905e+01 8.165255280271402683e+00
6318 2.880460000000000065e+01 7.242703238984736558e+00
6319 2.995819999999999794e+01 7.654512109337863635e+00
6320 3.125720000000000098e+01 7.182644144881464854e+00
6321 2.909240000000000492e+01 6.717274051875507190e+00
6322 3.101140000000000185e+01 5.926918447895162423e+00
6323 3.210260000000000247e+01 6.183672802469419416e+00
6324 2.787840000000000629e+01 6.981362099762481677e+00
6325 3.204979999999999762e+01 6.873773469645330536e+00
6326 3.006439999999999912e+01 5.979025697218569135e+00
6327 3.328340000000000032e+01 7.237857100551239320e+00
6328 3.196359999999999602e+01 7.397408614373008007e+00
6329 3.168779999999999930e+01 7.543253936597917431e+00
6330 2.987140000000000128e+01 7.548443318194817842e+00
6331 3.065620000000000189e+01 6.260064270596588543e+00
6332 2.913040000000000163e+01 5.796907462432016267e+00
6333 2.670339999999999847e+01 6.447722082100002083e+00
6334 2.706900000000000617e+01 5.729838217611384010e+00
6335 2.858519999999999683e+01 7.024166816925690782e+00
6336 3.018319999999999936e+01 7.848897769241231615e+00
6337 3.147780000000000200e+01 8.242490610974329002e+00
6338 3.145459999999999923e+01 9.627769825250290125e+00
6339 2.832660000000000267e+01 9.024240385096133465e+00
6340 2.756879999999999953e+01 7.632824805535629586e+00
6341 3.022079999999999700e+01 7.657962378596541164e+00
6342 2.831979999999999720e+01 8.580864321966640063e+00
6343 2.680760000000000076e+01 9.584218451600525768e+00
6344 2.674200000000000088e+01 8.592258957922531692e+00
6345 2.786939999999999529e+01 8.704549346634781415e+00
6346 2.983779999999999788e+01 9.829291723822219495e+00
6347 2.950739999999999696e+01 9.163783797536908082e+00
6348 2.844979999999999976e+01 8.462363903307396740e+00
6349 2.705860000000000198e+01 8.750644550431697866e+00
6350 2.925500000000000256e+01 8.047909934883712424e+00
6351 2.578340000000000032e+01 7.788287917636327329e+00
6352 2.785219999999999985e+01 6.575795230388488122e+00
6353 2.582680000000000220e+01 8.969549778667822437e+00
6354 2.612920000000000442e+01 8.883358605392444929e+00
6355 2.756879999999999953e+01 8.892018391344002737e+00
6356 2.452700000000000102e+01 9.238624018759503898e+00
6357 2.598020000000000351e+01 9.020487185956199028e+00
6358 2.748559999999999803e+01 8.088014711163673098e+00
6359 2.822739999999999938e+01 9.858899689519109444e+00
6360 2.989479999999999649e+01 8.677300360826516012e+00
6361 2.726559999999999917e+01 9.136581647859333799e+00
6362 3.066420000000000101e+01 8.839841280928069978e+00
6363 2.995799999999999841e+01 9.062609646233251937e+00
6364 3.104460000000000264e+01 8.838632444445236658e+00
6365 3.130419999999999803e+01 9.188092883291940183e+00
6366 2.975840000000000174e+01 1.076032505680009521e+01
6367 2.696840000000000259e+01 6.940707166276358642e+00
6368 2.942999999999999972e+01 6.287533990365380632e+00
6369 3.028940000000000055e+01 7.989986155682623270e+00
6370 2.956419999999999959e+01 7.596126662451068157e+00
6371 2.567500000000000071e+01 7.790825671262320284e+00
6372 2.920860000000000056e+01 5.651725807928051459e+00
6373 2.940339999999999776e+01 7.574495291965003041e+00
6374 2.793980000000000175e+01 6.915247248797399493e+00
6375 2.851460000000000150e+01 8.548874646876042149e+00
6376 2.878860000000000241e+01 6.859422813036093025e+00
6377 2.775439999999999685e+01 7.054110067754825408e+00
6378 2.702320000000000277e+01 7.287706747118739337e+00
6379 2.699460000000000193e+01 7.280444154582877303e+00
6380 2.622840000000000060e+01 7.230753518686693582e+00
6381 2.595620000000000260e+01 8.107970929400277527e+00
6382 3.010099999999999909e+01 7.848821552309621197e+00
6383 2.887859999999999872e+01 9.145946728906745093e+00
6384 3.107180000000000319e+01 8.160788792267572589e+00
6385 2.695300000000000296e+01 9.080846312982068014e+00
6386 2.820760000000000289e+01 9.050141093264789660e+00
6387 2.952060000000000173e+01 9.006800424568092822e+00
6388 2.825799999999999912e+01 9.511399400719117381e+00
6389 2.717679999999999652e+01 8.571828870900304764e+00
6390 2.987920000000000442e+01 8.366123582161572259e+00
6391 2.928559999999999874e+01 8.809656014169904736e+00
6392 2.833359999999999701e+01 7.758305936736447528e+00
6393 2.716760000000000019e+01 7.249062403373280006e+00
6394 2.705959999999999965e+01 7.614780514762062857e+00
6395 2.712620000000000076e+01 8.257976528908278269e+00
6396 2.407920000000000016e+01 8.055233922860340456e+00
6397 2.468880000000000052e+01 7.294403944943000262e+00
6398 2.343939999999999912e+01 7.225227673091000113e+00
6399 2.742939999999999756e+01 9.614999268226702256e+00
6400 2.855579999999999785e+01 7.853726663947504960e+00
6401 2.624339999999999762e+01 8.356146511879742889e+00
6402 2.691259999999999764e+01 9.233711464411262781e+00
6403 2.469140000000000157e+01 8.946799197925479064e+00
6404 2.693539999999999779e+01 9.446699413445944771e+00
6405 2.685400000000000276e+01 9.107301751891171193e+00
6406 2.337259999999999849e+01 9.001994688289922664e+00
6407 2.627780000000000271e+01 8.843080786241863223e+00
6408 2.496360000000000312e+01 8.529410266132119389e+00
6409 2.785779999999999745e+01 8.568392579241450591e+00
6410 2.659719999999999729e+01 8.353227847485065638e+00
6411 2.500040000000000262e+01 7.107316976750087889e+00
6412 2.598020000000000351e+01 7.293051363592607750e+00
6413 2.456579999999999941e+01 8.509281433352642310e+00
6414 2.559900000000000020e+01 7.662158677552951325e+00
6415 2.602420000000000044e+01 7.819533006004898645e+00
6416 2.482819999999999894e+01 8.092103659247079861e+00
6417 2.506759999999999877e+01 8.127432867025110141e+00
6418 2.647439999999999571e+01 8.154142557497998212e+00
6419 2.496960000000000335e+01 8.286410849577759308e+00
6420 2.552280000000000015e+01 8.239520288948865456e+00
6421 2.669879999999999853e+01 7.435770251426546906e+00
6422 2.474920000000000186e+01 7.702972067455521987e+00
6423 2.840560000000000329e+01 7.611950197419845132e+00
6424 2.801619999999999777e+01 7.148596754049007629e+00
6425 2.888840000000000074e+01 7.593918296110380162e+00
6426 2.634140000000000015e+01 7.815764984184208508e+00
6427 2.774159999999999826e+01 8.594364714625507773e+00
6428 2.853419999999999845e+01 6.833925480424849042e+00
6429 2.848460000000000036e+01 7.178709419387303114e+00
6430 2.639540000000000219e+01 6.641709488377220083e+00
6431 2.870319999999999894e+01 8.227264232538054500e+00
6432 2.864020000000000366e+01 7.303888424120401623e+00
6433 3.025679999999999836e+01 7.783215527787985089e+00
6434 2.827080000000000126e+01 7.839593884379470801e+00
6435 2.691900000000000404e+01 7.497093378103277139e+00
6436 2.842479999999999762e+01 9.282220822195515808e+00
6437 2.866220000000000212e+01 8.862679276155715158e+00
6438 2.863700000000000045e+01 8.510987190684756953e+00
6439 2.667300000000000182e+01 8.162732508173961676e+00
6440 2.752819999999999823e+01 7.755999357400694905e+00
6441 2.724499999999999744e+01 7.412170375807614064e+00
6442 2.831480000000000175e+01 7.312856046169648572e+00
6443 2.947659999999999769e+01 5.236797392299991749e+00
6444 2.932000000000000028e+01 5.633545299365223080e+00
6445 2.848299999999999699e+01 6.942253242283804582e+00
6446 2.959440000000000026e+01 5.572843084817659332e+00
6447 2.835199999999999676e+01 5.979718428153619314e+00
6448 2.646239999999999526e+01 6.745419972692582533e+00
6449 2.645980000000000132e+01 7.339783546672203229e+00
6450 2.980160000000000053e+01 7.409355964454670485e+00
6451 2.808460000000000178e+01 7.303592604191445403e+00
6452 2.756080000000000041e+01 7.317194442680882815e+00
6453 2.797999999999999687e+01 6.273536399830640597e+00
6454 3.072180000000000177e+01 6.531743034749604604e+00
6455 3.022400000000000020e+01 6.232370605154991416e+00
6456 3.066499999999999915e+01 7.202189778116097507e+00
6457 2.602359999999999829e+01 9.132190145195181685e+00
6458 2.607860000000000156e+01 8.253944146164304385e+00
6459 2.439179999999999993e+01 8.219664335725639148e+00
6460 2.547479999999999833e+01 6.769950554620026928e+00
6461 2.534660000000000224e+01 7.590592875922143712e+00
6462 2.823600000000000065e+01 6.066244320829816239e+00
6463 2.793039999999999878e+01 7.376907116671592490e+00
6464 2.832060000000000244e+01 6.994328042635689080e+00
6465 2.964859999999999829e+01 6.694392283695361101e+00
6466 2.998260000000000147e+01 4.802640503722925835e+00
6467 2.955540000000000234e+01 6.429137799736445835e+00
6468 2.904920000000000258e+01 6.890799955883206707e+00
6469 2.914300000000000068e+01 6.894412212799579720e+00
6470 3.136559999999999349e+01 6.646564662139382129e+00
6471 3.156379999999999697e+01 6.526783510428393775e+00
6472 2.966860000000000497e+01 7.159626071800119007e+00
6473 2.778580000000000183e+01 7.097550323315784837e+00
6474 2.862880000000000180e+01 7.306473395010756100e+00
6475 2.971539999999999893e+01 6.676992643997744281e+00
6476 2.941900000000000048e+01 7.464733184782962994e+00
6477 3.032559999999999789e+01 7.191524865284134371e+00
6478 2.937480000000000402e+01 6.351879900627844577e+00
6479 2.972719999999999985e+01 7.256338412174558883e+00
6480 2.854920000000000258e+01 7.341681221082810183e+00
6481 3.214419999999999789e+01 7.867125377925535012e+00
6482 3.104359999999999786e+01 8.876753373165213290e+00
6483 2.935799999999999699e+01 8.059283139336896440e+00
6484 3.004820000000000135e+01 8.151526553474507608e+00
6485 2.853140000000000143e+01 7.432203864803494042e+00
6486 2.756779999999999831e+01 7.111141429615923215e+00
6487 2.742319999999999780e+01 7.091503555100286960e+00
6488 2.646059999999999945e+01 6.850382836601177416e+00
6489 2.630060000000000286e+01 6.545667291269850807e+00
6490 2.734000000000000341e+01 8.279207677066688476e+00
6491 2.925939999999999941e+01 8.026816981095306502e+00
6492 2.739079999999999515e+01 8.028501421311451836e+00
6493 2.955660000000000309e+01 7.032645667741266315e+00
6494 2.969379999999999953e+01 6.734989326791838593e+00
6495 3.069619999999999749e+01 7.331757565004450861e+00
6496 2.709560000000000102e+01 7.160367915687013252e+00
6497 2.793420000000000414e+01 6.491487912027564811e+00
6498 2.875979999999999492e+01 4.996733504200518539e+00
6499 2.937780000000000058e+01 5.452217900267743111e+00
6500 2.747800000000000153e+01 6.413223944320049164e+00
6501 2.962339999999999662e+01 5.709722225117435102e+00
6502 3.039099999999999824e+01 5.947277293014004762e+00
6503 3.134599999999999653e+01 6.026702355351556406e+00
6504 3.008579999999999899e+01 6.717870123186365561e+00
6505 2.778260000000000218e+01 7.973565524155426409e+00
6506 2.774900000000000233e+01 7.919328855401826850e+00
6507 2.864160000000000039e+01 6.118734036383670194e+00
6508 2.585160000000000124e+01 7.820425106603860144e+00
6509 2.788179999999999836e+01 8.052368503241762454e+00
6510 2.748719999999999430e+01 8.518196022163378345e+00
6511 2.687519999999999953e+01 7.562743308614937376e+00
6512 3.038179999999999836e+01 7.583087716227472797e+00
6513 3.023020000000000351e+01 7.194966014652187880e+00
6514 3.148559999999999803e+01 7.783465339294574292e+00
6515 3.304240000000000066e+01 6.370497403499980393e+00
6516 3.044599999999999795e+01 8.613078483329871915e+00
6517 2.906960000000000122e+01 8.880033101740105295e+00
6518 2.665480000000000160e+01 8.558554351758244749e+00
6519 2.663739999999999597e+01 8.965385696555390638e+00
6520 2.742419999999999547e+01 9.579596222806051387e+00
6521 2.829680000000000106e+01 8.459629870863144774e+00
6522 2.849739999999999895e+01 8.950968133559630502e+00
6523 2.897099999999999653e+01 7.496931532300396661e+00
6524 2.811480000000000246e+01 8.110279592714420005e+00
6525 2.746720000000000184e+01 7.963623830392792868e+00
6526 2.493119999999999692e+01 7.573828661383882555e+00
6527 2.609959999999999880e+01 7.870113618493698837e+00
6528 2.574300000000000210e+01 7.710911956441987236e+00
6529 2.585079999999999956e+01 7.506180516880739617e+00
6530 2.535100000000000264e+01 8.552202457846750150e+00
6531 2.645960000000000178e+01 8.978929747358534996e+00
6532 2.670540000000000447e+01 8.717151230075108614e+00
6533 2.732799999999999585e+01 8.858987802226618413e+00
6534 2.667280000000000229e+01 8.058955939326136075e+00
6535 2.621380000000000265e+01 8.104781869489148249e+00
6536 2.508419999999999916e+01 9.258211409986271789e+00
6537 2.598199999999999932e+01 8.567937861586065296e+00
6538 2.752599999999999980e+01 7.758055204753313561e+00
6539 2.724320000000000164e+01 7.746695762194355517e+00
6540 2.631660000000000110e+01 7.703412109448643186e+00
6541 2.391199999999999903e+01 9.215290367644417557e+00
6542 2.358120000000000260e+01 8.256935414062530398e+00
6543 2.412979999999999947e+01 9.163980202510261464e+00
6544 2.180799999999999983e+01 7.985673036131643698e+00
6545 2.584219999999999828e+01 8.459739189360389489e+00
6546 2.381859999999999999e+01 8.339909187035551952e+00
6547 2.427400000000000091e+01 8.225659326765240920e+00
6548 2.652239999999999753e+01 8.501545937533949271e+00
6549 2.412760000000000105e+01 7.695806263673740766e+00
6550 2.500679999999999836e+01 7.307474197833338181e+00
6551 2.427720000000000056e+01 7.087729477907575237e+00
6552 2.446839999999999549e+01 7.867092838399707411e+00
6553 2.422659999999999769e+01 6.881262021460888612e+00
6554 2.190759999999999863e+01 6.702963133420920094e+00
6555 2.563579999999999970e+01 5.802272674737028346e+00
6556 2.781699999999999662e+01 5.973912239060763518e+00
6557 2.457959999999999923e+01 6.841714712555616806e+00
6558 2.248760000000000048e+01 6.959275839338458169e+00
6559 2.424119999999999919e+01 6.745548169867293886e+00
6560 2.454899999999999949e+01 7.503838319153739000e+00
6561 2.257459999999999667e+01 7.162401600580630578e+00
6562 2.490859999999999985e+01 6.272252473234793513e+00
6563 2.447799999999999798e+01 6.761792667628903075e+00
6564 2.385200000000000031e+01 5.559961043028987859e+00
6565 2.926480000000000103e+01 6.565960191167778071e+00
6566 2.805640000000000356e+01 7.003205697964325793e+00
6567 2.810820000000000007e+01 6.352219614591421148e+00
6568 2.657880000000000109e+01 6.214104301667296326e+00
6569 2.685640000000000072e+01 6.755031147818638892e+00
6570 2.848620000000000374e+01 6.889659633973218789e+00
6571 3.020960000000000178e+01 6.380653876210494069e+00
6572 2.955959999999999965e+01 7.182284247229428154e+00
6573 2.784880000000000067e+01 8.236741916073368586e+00
6574 2.474699999999999989e+01 6.726693327334017702e+00
6575 2.436819999999999808e+01 5.234225225570637186e+00
6576 2.691580000000000084e+01 6.101716134990220475e+00
6577 2.661620000000000275e+01 6.302279977278064216e+00
6578 2.713500000000000156e+01 4.457662598268289145e+00
6579 2.571440000000000126e+01 5.896128584757967417e+00
6580 2.677499999999999858e+01 6.022428181389961388e+00
6581 2.921180000000000376e+01 6.593739214739994026e+00
6582 2.596539999999999893e+01 6.861412003953704541e+00
6583 2.860079999999999956e+01 5.267189386380557892e+00
6584 2.741619999999999635e+01 6.772408832313654869e+00
6585 2.486339999999999861e+01 8.355282542679210778e+00
6586 2.599679999999999680e+01 7.122209507730026701e+00
6587 2.533939999999999770e+01 7.426578682542857024e+00
6588 2.446579999999999799e+01 8.375593588038999115e+00
6589 2.614339999999999620e+01 8.024422683782303167e+00
6590 2.643939999999999912e+01 7.616431829144143073e+00
6591 2.498379999999999868e+01 8.270695513195970960e+00
6592 2.597680000000000433e+01 7.663220886285348143e+00
6593 2.728559999999999874e+01 8.083834632648047247e+00
6594 2.599600000000000222e+01 7.160500423853070728e+00
6595 2.801180000000000447e+01 8.743071119006181391e+00
6596 2.751419999999999888e+01 8.377832084256642275e+00
6597 2.750600000000000023e+01 8.048454877801081153e+00
6598 2.737760000000000105e+01 7.596873454783881208e+00
6599 2.924239999999999640e+01 8.707252602744450343e+00
6600 2.764399999999999835e+01 8.642964588611942389e+00
6601 2.724499999999999744e+01 7.655552155135512571e+00
6602 2.931820000000000093e+01 7.257013459543808054e+00
6603 2.717139999999999489e+01 6.353023007041607606e+00
6604 2.833280000000000243e+01 6.901651114914459484e+00
6605 2.848199999999999932e+01 6.888195252749444109e+00
6606 2.900299999999999656e+01 5.468617543767344991e+00
6607 2.685600000000000165e+01 5.840022588997409336e+00
6608 2.807860000000000156e+01 7.502424272726782917e+00
6609 2.915099999999999980e+01 6.865342904764480281e+00
6610 2.901399999999999935e+01 6.228810165673698052e+00
6611 2.637939999999999685e+01 6.949760931715565526e+00
6612 2.647760000000000247e+01 6.666940759298825014e+00
6613 2.743260000000000076e+01 7.267906551958410510e+00
6614 2.691219999999999501e+01 7.159873598884271217e+00
6615 2.816460000000000008e+01 7.740479161395629859e+00
6616 2.726459999999999440e+01 7.988294529372335973e+00
6617 2.974719999999999942e+01 7.595064773390677537e+00
6618 2.591220000000000212e+01 6.555745384927635477e+00
6619 2.600320000000000320e+01 5.863798068828767640e+00
6620 2.753960000000000008e+01 6.410627018318878712e+00
6621 2.787259999999999849e+01 6.577833221357926696e+00
6622 3.045739999999999981e+01 7.949359453943442233e+00
6623 2.881960000000000122e+01 6.438314764594846196e+00
6624 2.871360000000000312e+01 7.499651136419613451e+00
6625 2.933419999999999916e+01 6.640196240473619227e+00
6626 2.848479999999999990e+01 6.964365770980154302e+00
6627 2.914659999999999940e+01 6.758630474289891055e+00
6628 2.853859999999999530e+01 7.802265171602409843e+00
6629 2.755000000000000071e+01 6.832732554403106562e+00
6630 2.990700000000000003e+01 7.459511324476959082e+00
6631 2.838059999999999761e+01 7.614307982213485815e+00
6632 2.891639999999999944e+01 7.458146684532290571e+00
6633 2.981279999999999930e+01 7.655145842634221154e+00
6634 3.219279999999999831e+01 8.677397026297690275e+00
6635 2.851060000000000016e+01 7.657294465279495199e+00
6636 3.080900000000000460e+01 8.264580807276313834e+00
6637 2.929759999999999920e+01 8.015912662198857674e+00
6638 2.999059999999999349e+01 8.493468938425571935e+00
6639 2.983059999999999690e+01 7.879889337294021523e+00
6640 3.007359999999999900e+01 8.131130453264169944e+00
6641 2.833779999999999788e+01 8.186591434290585667e+00
6642 3.012579999999999814e+01 7.676018641978404666e+00
6643 2.685099999999999909e+01 7.566304609252788360e+00
6644 2.969700000000000273e+01 8.296861710309505256e+00
6645 3.189960000000000306e+01 8.301221146795210615e+00
6646 2.770380000000000109e+01 9.071677041870483293e+00
6647 2.828019999999999712e+01 8.099790206665849368e+00
6648 2.589600000000000435e+01 7.232385299470707629e+00
6649 2.599399999999999977e+01 8.041717438458032774e+00
6650 2.527980000000000160e+01 8.833950995562517505e+00
6651 2.478420000000000201e+01 7.766079409328751737e+00
6652 2.571199999999999974e+01 7.063018884301526690e+00
6653 2.761299999999999955e+01 8.531364247293629077e+00
6654 2.603399999999999892e+01 8.685498336883151538e+00
6655 2.685520000000000351e+01 8.501979597246748455e+00
6656 2.809019999999999939e+01 8.907360243753476681e+00
6657 2.803779999999999717e+01 6.963931391965316742e+00
6658 3.092620000000000147e+01 7.237478657101516610e+00
6659 2.861940000000000239e+01 8.429732221607041609e+00
6660 2.597439999999999571e+01 8.708526840287051485e+00
6661 2.643980000000000175e+01 9.436877629385685751e+00
6662 2.499460000000000193e+01 8.882743164586038631e+00
6663 2.331660000000000110e+01 8.772146982808711968e+00
6664 2.624619999999999820e+01 8.628890859896188203e+00
6665 2.478219999999999956e+01 8.631453311696702713e+00
6666 2.564340000000000330e+01 8.784670332345999810e+00
6667 2.335439999999999827e+01 9.402605079870152593e+00
6668 2.658480000000000132e+01 7.794125271767191165e+00
6669 2.548079999999999856e+01 9.120031541173526435e+00
6670 2.591080000000000183e+01 8.127132549183631482e+00
6671 2.922320000000000206e+01 7.774000017494209658e+00
6672 3.198100000000000165e+01 7.610326663159735716e+00
6673 3.014139999999999731e+01 8.883687786499478989e+00
6674 3.121600000000000108e+01 8.786632151171460237e+00
6675 2.948199999999999932e+01 9.614962335859667419e+00
6676 3.106719999999999615e+01 8.735261426654613359e+00
6677 2.761680000000000135e+01 9.071131529858883269e+00
6678 2.991980000000000217e+01 8.962154644503740997e+00
6679 2.832379999999999853e+01 8.932317765955261279e+00
6680 2.680899999999999750e+01 8.968767910922881725e+00
6681 2.814560000000000173e+01 8.843051693165657312e+00
6682 2.911259999999999692e+01 8.369583657984426495e+00
6683 2.898440000000000083e+01 7.758656484727235458e+00
6684 3.241699999999999449e+01 6.768123479961044353e+00
6685 3.204520000000000124e+01 8.053292123846000905e+00
6686 2.999499999999999744e+01 8.665486035993595237e+00
6687 3.127959999999999496e+01 8.558270342072630044e+00
6688 3.146020000000000394e+01 6.886987006812194778e+00
6689 2.823759999999999692e+01 6.654716171858870766e+00
6690 3.124019999999999797e+01 7.522910215601405604e+00
6691 3.030800000000000338e+01 8.338478283236096189e+00
6692 2.959220000000000184e+01 8.730637664684062216e+00
6693 2.789839999999999876e+01 9.327412561262637070e+00
6694 2.736059999999999803e+01 7.965098561097659235e+00
6695 2.686619999999999919e+01 7.624420158412047677e+00
6696 2.544699999999999562e+01 8.595203401898061202e+00
6697 2.718220000000000169e+01 8.956301140091261104e+00
6698 2.580819999999999936e+01 8.069166293490299680e+00
6699 2.673140000000000072e+01 7.672083808718463516e+00
6700 2.850740000000000052e+01 7.618319240357416255e+00
6701 3.045179999999999865e+01 7.252906277624163067e+00
6702 2.862040000000000006e+01 7.447396670515139760e+00
6703 2.925019999999999953e+01 6.132241498179927142e+00
6704 3.053739999999999810e+01 6.443876625758751864e+00
6705 3.144219999999999615e+01 7.357150195014371619e+00
6706 3.243900000000000006e+01 7.255757360882459039e+00
6707 2.974139999999999873e+01 7.466654086537020341e+00
6708 2.988659999999999783e+01 6.581860688893377720e+00
6709 2.782400000000000162e+01 7.383336898719982777e+00
6710 2.915900000000000247e+01 6.849166051425530810e+00
6711 2.960979999999999634e+01 7.694454431082166757e+00
6712 3.033759999999999835e+01 7.082574981459778485e+00
6713 2.938560000000000016e+01 7.790875897355828528e+00
6714 2.740840000000000032e+01 7.784545184402232643e+00
6715 2.364160000000000039e+01 8.276391274462559622e+00
6716 2.573460000000000036e+01 6.946492188723745187e+00
6717 2.355999999999999872e+01 6.817522781773448948e+00
6718 2.368260000000000076e+01 7.671184803405532548e+00
6719 2.424699999999999633e+01 8.179586630142134496e+00
6720 2.578399999999999892e+01 9.148229271285236663e+00
6721 2.688680000000000092e+01 8.704155271592988186e+00
6722 2.635140000000000171e+01 7.817146152401143411e+00
6723 2.541319999999999979e+01 6.972626617853561193e+00
6724 2.602540000000000120e+01 6.609366539086783732e+00
6725 2.491939999999999955e+01 7.170665478740448684e+00
6726 2.422600000000000264e+01 8.531241171130961476e+00
6727 2.545120000000000005e+01 6.272403503602107300e+00
6728 2.512379999999999924e+01 6.488577251755580200e+00
6729 2.530699999999999861e+01 7.331761758267926865e+00
6730 2.692139999999999844e+01 6.607022455539257599e+00
6731 2.884880000000000067e+01 7.049959020590119252e+00
6732 2.958279999999999887e+01 7.352689567226402545e+00
6733 3.101820000000000022e+01 7.419272031136209478e+00
6734 2.928340000000000032e+01 7.059134941903291605e+00
6735 2.790960000000000107e+01 7.628858743481885085e+00
6736 2.895899999999999608e+01 6.679437048135119959e+00
6737 2.777139999999999986e+01 6.346619223492141693e+00
6738 2.696640000000000015e+01 5.022955580930414499e+00
6739 2.886280000000000001e+01 5.865689254640070516e+00
6740 3.089339999999999620e+01 6.376424042361047206e+00
6741 3.191899999999999338e+01 6.033088635185132276e+00
6742 3.119780000000000086e+01 6.385706228131701856e+00
6743 3.477839999999999776e+01 6.137768015166424895e+00
6744 3.303340000000000032e+01 6.280110423233018047e+00
6745 3.500619999999999976e+01 6.603826680947947558e+00
6746 3.184519999999999840e+01 7.613137510382956386e+00
6747 3.088439999999999941e+01 8.153472779619736599e+00
6748 3.198780000000000356e+01 6.146767367649437652e+00
6749 3.242219999999999658e+01 6.664629618515943932e+00
6750 3.260580000000000211e+01 7.411163090365774586e+00
6751 3.012599999999999767e+01 6.802970186617018022e+00
6752 2.920660000000000167e+01 8.699074942084360273e+00
6753 2.993720000000000070e+01 8.526836231100018537e+00
6754 3.011200000000000188e+01 9.730282232289050981e+00
6755 2.959320000000000306e+01 9.262465742554731207e+00
6756 2.924479999999999791e+01 9.188469680637794568e+00
6757 3.187580000000000524e+01 9.734005491677104160e+00
6758 3.161659999999999826e+01 1.016232892047880831e+01
6759 2.893659999999999854e+01 8.879965381013599668e+00
6760 2.764699999999999847e+01 9.412349925496819480e+00
6761 2.559299999999999997e+01 8.273161011366815032e+00
6762 2.704899999999999949e+01 9.223926638910349141e+00
6763 3.165059999999999718e+01 9.870873272816339750e+00
6764 3.009960000000000235e+01 9.048710770491009470e+00
6765 2.854819999999999780e+01 1.087447666198240448e+01
6766 2.766599999999999682e+01 1.046726779632583870e+01
6767 2.763659999999999783e+01 1.115342611971765407e+01
6768 2.946940000000000026e+01 1.085612411719763060e+01
6769 3.020939999999999870e+01 9.406888712427715404e+00
6770 2.933659999999999712e+01 1.061196900334711479e+01
6771 3.012539999999999552e+01 1.035093997122966591e+01
6772 2.598040000000000305e+01 9.320176275586208092e+00
6773 2.875919999999999987e+01 1.048547821093534971e+01
6774 2.742459999999999809e+01 9.459766485912851408e+00
6775 2.888740000000000308e+01 8.971797717737510780e+00
6776 2.933419999999999916e+01 9.555025238689848877e+00
6777 2.923160000000000380e+01 9.560901131587963064e+00
6778 2.933160000000000167e+01 9.100713829585018289e+00
6779 2.705919999999999703e+01 9.883141692397209965e+00
6780 2.673999999999999844e+01 9.725430487130120483e+00
6781 2.296560000000000201e+01 9.598037060149330557e+00
6782 2.744420000000000215e+01 9.861773838007035664e+00
6783 2.809140000000000015e+01 9.434805454698045324e+00
6784 2.710539999999999594e+01 8.144381054935974973e+00
6785 2.956479999999999819e+01 9.640779841485853652e+00
6786 3.372879999999999967e+01 9.122184621679172878e+00
6787 3.104639999999999844e+01 9.501015805060005093e+00
6788 2.927260000000000062e+01 8.012109592860046092e+00
6789 2.951180000000000092e+01 7.950797390953940003e+00
6790 3.371000000000000085e+01 8.501618387107244601e+00
6791 3.177340000000000231e+01 8.323140093017780572e+00
6792 3.205560000000000542e+01 7.820912108443618393e+00
6793 3.093419999999999703e+01 7.831076255023953436e+00
6794 2.913900000000000290e+01 7.719660277499263756e+00
6795 2.759920000000000329e+01 8.864540165851806819e+00
6796 2.659179999999999922e+01 8.829269489148012795e+00
6797 2.579820000000000135e+01 7.985209524614867327e+00
6798 2.800019999999999953e+01 8.628823045583910556e+00
6799 2.620720000000000027e+01 9.428021562979159498e+00
6800 2.730460000000000065e+01 9.292172433182672719e+00
6801 3.197959999999999781e+01 9.365687347333349067e+00
6802 2.980879999999999797e+01 9.775162048375465318e+00
6803 3.053079999999999927e+01 8.499683153624022935e+00
6804 2.852780000000000271e+01 8.282343288707609830e+00
6805 2.907520000000000238e+01 8.491714985325401699e+00
6806 2.706279999999999930e+01 8.058623909328440860e+00
6807 2.547939999999999827e+01 8.181366236026841321e+00
6808 2.710099999999999909e+01 8.113925713241401994e+00
6809 2.890480000000000160e+01 9.268306833073664208e+00
6810 2.633360000000000056e+01 8.778014106163192665e+00
6811 2.734220000000000184e+01 9.110083461308134289e+00
6812 2.537920000000000442e+01 9.285239466594276792e+00
6813 2.858640000000000470e+01 8.368907874268900926e+00
6814 2.940899999999999892e+01 7.007233742355110095e+00
6815 2.913260000000000360e+01 7.802430065562907302e+00
6816 3.011580000000000013e+01 7.154801176273173802e+00
6817 2.980679999999999907e+01 7.816597640405959169e+00
6818 2.935640000000000072e+01 7.284986800811652508e+00
6819 3.149719999999999942e+01 7.365121969933695389e+00
6820 2.944599999999999795e+01 7.436738688430567734e+00
6821 2.892900000000000205e+01 6.860937317888860854e+00
6822 3.083400000000000318e+01 5.820157296843444072e+00
6823 3.306599999999999540e+01 6.428006925945241257e+00
6824 3.274300000000000210e+01 6.556376670082340929e+00
6825 3.107359999999999900e+01 7.272867327815075278e+00
6826 2.972659999999999769e+01 7.357097681015251744e+00
6827 2.729959999999999809e+01 8.283164190573550911e+00
6828 2.533820000000000050e+01 7.927000943105783293e+00
6829 2.452640000000000242e+01 8.621207537694473899e+00
6830 2.579499999999999815e+01 8.122826837991807380e+00
6831 2.685600000000000165e+01 8.095551835421721520e+00
6832 2.802079999999999771e+01 7.664173476115998973e+00
6833 2.771780000000000044e+01 9.130008198901027328e+00
6834 2.712819999999999965e+01 8.756180986708759661e+00
6835 2.925039999999999552e+01 8.231088067078371040e+00
6836 2.861259999999999692e+01 8.828488847362271130e+00
6837 2.864939999999999642e+01 9.358230796897453629e+00
6838 2.658439999999999870e+01 8.481516697383787218e+00
6839 3.099359999999999715e+01 8.962087317584000346e+00
6840 2.765679999999999694e+01 7.776466875901935083e+00
6841 2.678380000000000294e+01 9.687652212584842104e+00
6842 2.736380000000000479e+01 8.697527475782989015e+00
6843 2.927780000000000271e+01 9.134478938177043261e+00
6844 2.930319999999999681e+01 9.462022664948547046e+00
6845 3.027179999999999538e+01 9.060901541899678335e+00
6846 3.091279999999999717e+01 8.970701428093569518e+00
6847 2.894219999999999615e+01 8.472947361573773151e+00
6848 2.776079999999999970e+01 8.170114551950907966e+00
6849 2.835140000000000171e+01 7.951737966507700150e+00
6850 2.718059999999999832e+01 7.463787899451592267e+00
6851 2.722240000000000038e+01 8.828917259098082226e+00
6852 2.836100000000000065e+01 9.069498054468063231e+00
6853 2.951999999999999957e+01 9.000116017030000748e+00
6854 2.990480000000000160e+01 8.399639994190227554e+00
6855 2.954599999999999937e+01 8.451219930873884678e+00
6856 2.849339999999999762e+01 7.880822782425702222e+00
6857 2.941719999999999757e+01 8.672239541894585457e+00
6858 3.053159999999999741e+01 8.205661468035344797e+00
6859 3.336860000000000070e+01 8.362268049279453663e+00
6860 2.979800000000000182e+01 9.063398461945716633e+00
6861 3.274199999999999733e+01 7.824543268459825285e+00
6862 3.382580000000000098e+01 7.814945422202256076e+00
6863 3.234040000000000248e+01 7.873058194119994191e+00
6864 3.145800000000000551e+01 8.354699769590766323e+00
6865 2.887519999999999953e+01 9.761212450920222494e+00
6866 3.082119999999999749e+01 1.030914933988251114e+01
6867 3.240760000000000218e+01 9.374847158647440892e+00
6868 2.963600000000000279e+01 1.008734825412506453e+01
6869 2.928260000000000218e+01 1.004185785041791945e+01
6870 3.053679999999999950e+01 1.051070103998777050e+01
6871 2.996679999999999922e+01 1.035537406142337424e+01
6872 3.399960000000000093e+01 1.029714439483102417e+01
6873 3.186540000000000106e+01 1.102063158117537256e+01
6874 3.336200000000000188e+01 9.579842307679182767e+00
6875 3.202740000000000009e+01 8.997831412512683258e+00
6876 3.082119999999999749e+01 1.083800565565454832e+01
6877 3.339419999999999789e+01 9.483516809285465143e+00
6878 3.125019999999999953e+01 1.065506800503872853e+01
6879 3.126099999999999568e+01 1.034556731745533575e+01
6880 3.016319999999999979e+01 1.062503997319539373e+01
6881 2.978500000000000369e+01 1.029932740328221641e+01
6882 2.934380000000000521e+01 1.082566208377113703e+01
6883 2.938199999999999790e+01 1.055981354002048533e+01
6884 3.070179999999999865e+01 1.037701361047579773e+01
6885 3.105480000000000018e+01 9.306683866555260920e+00
6886 3.129139999999999944e+01 9.615145488654864181e+00
6887 3.168560000000000088e+01 1.013567829244792051e+01
6888 3.165439999999999898e+01 9.253288819009162225e+00
6889 3.026520000000000366e+01 8.851929807222829183e+00
6890 2.877680000000000149e+01 1.019535303714393315e+01
6891 2.774020000000000508e+01 9.770288394515281638e+00
6892 3.123219999999999885e+01 8.527605428958354494e+00
6893 3.166440000000000055e+01 9.787249891976804506e+00
6894 2.678200000000000003e+01 9.306081749049919694e+00
6895 3.070439999999999969e+01 8.870206881916566033e+00
6896 3.005400000000000205e+01 9.461300642089330637e+00
6897 3.001780000000000115e+01 9.742246444840121811e+00
6898 3.149399999999999977e+01 9.034357230041326403e+00
6899 3.066839999999999833e+01 9.055302983776964965e+00
6900 3.225419999999999732e+01 8.666897449029841383e+00
6901 3.307620000000000005e+01 8.123417440461864203e+00
6902 3.270940000000000225e+01 8.834131711039855617e+00
6903 3.124719999999999942e+01 9.252859922856284669e+00
6904 3.378619999999999379e+01 9.220826628453654195e+00
6905 3.225379999999999825e+01 9.355711981030625068e+00
6906 3.379180000000000206e+01 1.015745144571215697e+01
6907 3.306380000000000052e+01 1.030897953591915872e+01
6908 3.293019999999999925e+01 9.620863177075122508e+00
6909 3.356099999999999994e+01 8.623693719051017226e+00
6910 3.482679999999999865e+01 9.055238755107453130e+00
6911 3.459980000000000189e+01 9.080604237163957038e+00
6912 3.383259999999999934e+01 9.359506241677495453e+00
6913 3.072799999999999798e+01 9.000800253310812238e+00
6914 3.167139999999999844e+01 8.154096298670994614e+00
6915 3.007100000000000506e+01 8.161342350373496757e+00
6916 3.034979999999999833e+01 8.047095970100020423e+00
6917 2.981200000000000117e+01 7.831822245173851726e+00
6918 3.016920000000000002e+01 7.590470301107829165e+00
6919 3.101040000000000418e+01 7.786493077631289950e+00
6920 3.223919999999999675e+01 7.100980852811813904e+00
6921 3.174780000000000157e+01 6.625976416498929211e+00
6922 2.980020000000000024e+01 5.859124763307229422e+00
6923 2.974520000000000053e+01 8.228361048957440360e+00
6924 3.079619999999999891e+01 8.003340694485022055e+00
6925 3.204860000000000042e+01 8.156121694040617598e+00
6926 2.955959999999999965e+01 8.740119310856115931e+00
6927 2.976879999999999882e+01 8.301473774698079566e+00
6928 3.267440000000000566e+01 8.190704636842912834e+00
6929 3.203320000000000078e+01 8.039754863924645889e+00
6930 3.232019999999999982e+01 7.228972570981301082e+00
6931 3.206380000000000052e+01 8.675110924478140362e+00
6932 3.189199999999999591e+01 8.645733070133497122e+00
6933 3.321760000000000446e+01 9.929703490437161051e+00
6934 3.027219999999999800e+01 7.030477744221938607e+00
6935 3.030480000000000018e+01 7.455841100238122188e+00
6936 2.944819999999999638e+01 7.849834634691356783e+00
6937 3.242379999999999995e+01 6.720151816142251100e+00
6938 2.964160000000000039e+01 8.203513211301610042e+00
6939 2.877820000000000533e+01 7.830769011533925017e+00
6940 2.636260000000000403e+01 7.489868295771295870e+00
6941 3.103259999999999508e+01 7.911237089608678552e+00
6942 2.953060000000000329e+01 7.967275351586637022e+00
6943 2.762140000000000128e+01 7.643317549860139337e+00
6944 3.211020000000000607e+01 7.734971340089114022e+00
6945 3.242780000000000484e+01 7.307071333441324867e+00
6946 3.132779999999999632e+01 7.955943385419479874e+00
6947 3.136940000000000239e+01 7.984637918403064027e+00
6948 2.915659999999999741e+01 8.301772676242103799e+00
6949 3.178260000000000218e+01 8.468065231680728999e+00
6950 3.284400000000000119e+01 7.767085419898508647e+00
6951 3.207659999999999911e+01 8.572331764928373232e+00
6952 3.418580000000000751e+01 8.389681593004588933e+00
6953 3.146999999999999886e+01 7.404180862188605161e+00
6954 3.250300000000000011e+01 7.944276948848146169e+00
6955 3.139360000000000284e+01 8.169611371907478770e+00
6956 3.250339999999999918e+01 8.195725440008343909e+00
6957 2.829499999999999815e+01 8.230919482050593317e+00
6958 3.273760000000000048e+01 9.048789526118948601e+00
6959 3.044500000000000384e+01 8.695147414506552153e+00
6960 2.845139999999999958e+01 7.801865708149556156e+00
6961 3.168459999999999965e+01 8.363338317203243832e+00
6962 3.225199999999999534e+01 9.037777319673239163e+00
6963 3.060560000000000258e+01 8.295609313847897681e+00
6964 3.139719999999999800e+01 7.903119300124475721e+00
6965 3.185400000000000276e+01 7.100619758866121956e+00
6966 3.339719999999999800e+01 6.872483367167940393e+00
6967 3.274740000000000606e+01 6.986172804046575813e+00
6968 3.446800000000000352e+01 7.949629108329521188e+00
6969 3.390419999999999590e+01 7.659197129725803244e+00
6970 3.127560000000000429e+01 7.511877233288625888e+00
6971 2.909540000000000148e+01 8.531201690735015220e+00
6972 3.099900000000000233e+01 7.888101074403141233e+00
6973 3.333619999999999806e+01 8.191298834250892114e+00
6974 3.291619999999999635e+01 8.349138266432049704e+00
6975 3.172479999999999833e+01 9.337108033647247396e+00
6976 3.136680000000000135e+01 8.909324447566156380e+00
6977 2.842919999999999803e+01 8.539116565078613164e+00
6978 2.970980000000000132e+01 7.728942615390542059e+00
6979 3.062780000000000058e+01 8.861568124886249009e+00
6980 3.040079999999999671e+01 8.279247209257613704e+00
6981 2.789680000000000248e+01 8.953597147068879991e+00
6982 2.864939999999999642e+01 8.387533022766586299e+00
6983 3.170520000000000138e+01 8.502815342696793621e+00
6984 3.095919999999999916e+01 8.208846503133067074e+00
6985 3.174619999999999820e+01 7.722245732427840181e+00
6986 3.381119999999999948e+01 7.654266550885196807e+00
6987 3.257119999999999749e+01 8.150837342997343526e+00
6988 2.974040000000000106e+01 8.683818969094183160e+00
6989 2.887419999999999476e+01 1.015756705673164362e+01
6990 2.988240000000000052e+01 8.822861674536216725e+00
6991 2.976060000000000016e+01 7.453886924819827620e+00
6992 3.141159999999999997e+01 7.482080810042082142e+00
6993 3.417940000000000111e+01 7.031936430884453415e+00
6994 3.503859999999999530e+01 8.425546076546016394e+00
6995 3.540700000000000358e+01 8.071166968908523032e+00
6996 3.218780000000000285e+01 8.978145841542117367e+00
6997 3.249000000000000199e+01 1.017364838000606220e+01
6998 3.318319999999999936e+01 9.126309534088793640e+00
6999 3.237480000000000757e+01 8.295906467168007836e+00
7000 3.379120000000000346e+01 9.460911852036250735e+00
7001 3.268339999999999890e+01 9.558779380653158242e+00
7002 3.615520000000000067e+01 8.661572889031182498e+00
7003 3.522740000000000293e+01 8.768340666739629086e+00
7004 3.313819999999999766e+01 7.092860514066239297e+00
7005 3.238439999999999941e+01 8.326834407384357206e+00
7006 3.456179999999999808e+01 8.753729620681689028e+00
7007 3.377159999999999940e+01 8.346802365457085315e+00
7008 3.304440000000000310e+01 8.166941981427319419e+00
7009 3.563159999999999883e+01 8.028024447396756358e+00
7010 3.407280000000000797e+01 7.718455101378772554e+00
7011 2.999859999999999971e+01 6.698978427193210017e+00
7012 3.301680000000000348e+01 7.039853659842653322e+00
7013 3.150260000000000105e+01 7.885798762839436371e+00
7014 3.340359999999999729e+01 8.182402046343113966e+00
7015 3.073079999999999856e+01 8.184041927556334528e+00
7016 3.120180000000000220e+01 7.067768708156768831e+00
7017 3.457379999999999143e+01 7.113215258376481387e+00
7018 3.597619999999999862e+01 7.574075718660329137e+00
7019 3.580319999999999681e+01 7.950713469368644759e+00
7020 3.437580000000000524e+01 7.736415838875259965e+00
7021 3.297939999999999827e+01 7.741558347516343197e+00
7022 3.413779999999999859e+01 7.070695091149101330e+00
7023 3.559320000000000306e+01 7.026353099012316861e+00
7024 3.172180000000000177e+01 8.405594814883714960e+00
7025 3.493280000000000030e+01 8.492127170032253147e+00
7026 3.538799999999999812e+01 8.790164244199306864e+00
7027 3.501460000000000150e+01 7.769578725259176366e+00
7028 3.407979999999999876e+01 7.826131587955829083e+00
7029 3.302239999999999753e+01 8.791083508191693596e+00
7030 3.248899999999999721e+01 8.885453158955932906e+00
7031 3.218079999999999785e+01 9.473105275040492046e+00
7032 3.047699999999999676e+01 8.050756123495482086e+00
7033 3.235620000000000118e+01 7.638594810041962724e+00
7034 3.275759999999999650e+01 8.140412061314831860e+00
7035 3.188859999999999673e+01 7.969695957061348146e+00
7036 3.195040000000000191e+01 7.281144759445453474e+00
7037 3.376620000000000488e+01 7.900782748057309846e+00
7038 3.254760000000000275e+01 8.538408163586463928e+00
7039 3.288819999999999766e+01 8.695630555169646669e+00
7040 3.341380000000000194e+01 7.430709970924715968e+00
7041 3.127280000000000015e+01 8.863627827926890745e+00
7042 2.962859999999999872e+01 9.245184842284118076e+00
7043 3.235519999999999641e+01 8.602808850137261487e+00
7044 3.055579999999999785e+01 9.066107969354876062e+00
7045 3.123279999999999745e+01 7.683348069168804528e+00
7046 2.984759999999999991e+01 8.064554428361184080e+00
7047 3.001419999999999888e+01 7.911602823195815759e+00
7048 2.971100000000000207e+01 8.080106746819621932e+00
7049 2.863340000000000174e+01 8.621726716151469461e+00
7050 2.913540000000000418e+01 8.006311922976770745e+00
7051 2.990300000000000225e+01 8.636640152281440663e+00
7052 3.262140000000000128e+01 9.873131400320769302e+00
7053 3.445880000000000365e+01 9.886610555291433400e+00
7054 3.361020000000000607e+01 9.866201309115885110e+00
7055 3.069259999999999877e+01 9.140821239254160346e+00
7056 3.007659999999999556e+01 1.004674679127527170e+01
7057 3.288920000000000243e+01 9.583320419979704852e+00
7058 3.391639999999999588e+01 1.013670747570432695e+01
7059 3.037280000000000157e+01 9.541708745921770429e+00
7060 3.011300000000000665e+01 9.585192609436703037e+00
7061 3.212480000000000047e+01 9.106651034930459687e+00
7062 2.772939999999999827e+01 8.840157064668025200e+00
7063 3.178339999999999321e+01 9.299490044513190057e+00
7064 3.263940000000000197e+01 9.987977879831332118e+00
7065 3.383500000000000085e+01 8.494517704967128324e+00
7066 3.400840000000000174e+01 7.760429207717830735e+00
7067 3.238920000000000243e+01 8.467153181087489600e+00
7068 3.373120000000000118e+01 7.842467088359375893e+00
7069 3.444539999999999935e+01 8.566544332926783412e+00
7070 3.289540000000000219e+01 9.178347047698730776e+00
7071 3.228379999999999939e+01 8.650601553186922033e+00
7072 3.091680000000000206e+01 8.758473170136447550e+00
7073 3.329719999999999658e+01 8.954381521467576377e+00
7074 3.176219999999999644e+01 8.516637544946949134e+00
7075 3.522279999999999944e+01 8.584796968595121314e+00
7076 3.408720000000000283e+01 8.836763730687836826e+00
7077 3.416400000000000148e+01 7.967013176843627420e+00
7078 3.126679999999999993e+01 9.580619701877324701e+00
7079 3.240300000000000580e+01 8.034934140364809352e+00
7080 3.163579999999999970e+01 8.364685526186862674e+00
7081 3.345839999999999748e+01 7.669504748547979034e+00
7082 3.448760000000000048e+01 7.761597642753713444e+00
7083 2.962180000000000035e+01 7.060068268225172972e+00
7084 3.046499999999999631e+01 7.214417187826053457e+00
7085 2.856639999999999802e+01 8.272895689418549026e+00
7086 2.860740000000000194e+01 8.573343677235854443e+00
7087 3.074079999999999657e+01 8.375638327435108721e+00
7088 3.002919999999999590e+01 8.624772866110735237e+00
7089 3.091999999999999815e+01 8.531335637518898452e+00
7090 3.188299999999999912e+01 7.308872805022671670e+00
7091 3.239839999999999520e+01 7.028467028307096243e+00
7092 3.219959999999999667e+01 6.649659020431046841e+00
7093 3.279579999999999984e+01 7.495644662869232810e+00
7094 3.395260000000000389e+01 6.981014044392117590e+00
7095 3.558640000000000470e+01 6.743659040016775741e+00
7096 3.584380000000000166e+01 6.964494775071626620e+00
7097 3.421800000000000352e+01 6.599599721195217761e+00
7098 3.274620000000000175e+01 7.112091390863871432e+00
7099 3.273899999999999721e+01 7.196821314997335683e+00
7100 3.132160000000000011e+01 5.727919794131199005e+00
7101 3.086940000000000239e+01 7.204521461415739125e+00
7102 3.146720000000000184e+01 6.191310959078053067e+00
7103 2.889239999999999853e+01 7.776026402218551681e+00
7104 2.920559999999999690e+01 6.696373027841264758e+00
7105 2.938500000000000156e+01 7.155623215346095911e+00
7106 2.972279999999999944e+01 7.195968078861938899e+00
7107 2.842779999999999774e+01 6.703415555670107828e+00
7108 3.012100000000000222e+01 6.066067055349783743e+00
7109 2.992119999999999891e+01 6.084458190504722808e+00
7110 2.822380000000000067e+01 6.051605865553374208e+00
7111 2.893599999999999639e+01 6.187670178669835153e+00
7112 2.730319999999999681e+01 5.996248303064175111e+00
7113 2.814200000000000301e+01 6.250849465472671618e+00
7114 2.797219999999999729e+01 7.030368760740791423e+00
7115 2.742280000000000229e+01 7.300838304742820029e+00
7116 2.886039999999999850e+01 6.367012251283956203e+00
7117 2.993759999999999621e+01 6.730980698828366471e+00
7118 2.697240000000000038e+01 6.806573790682064029e+00
7119 2.605640000000000356e+01 6.252976140047233677e+00
7120 2.734219999999999828e+01 7.023622059308144649e+00
7121 2.760559999999999903e+01 6.483147313458179184e+00
7122 2.628419999999999845e+01 7.312221109348375769e+00
7123 2.549040000000000106e+01 7.773686047686772405e+00
7124 2.707600000000000051e+01 7.547474253020011403e+00
7125 2.505260000000000176e+01 7.260682180621873094e+00
7126 2.510999999999999943e+01 7.791479556541235141e+00
7127 2.598659999999999926e+01 6.767022675298200340e+00
7128 2.935020000000000095e+01 7.445975043740074462e+00
7129 2.853840000000000288e+01 9.072221596059037552e+00
7130 3.051479999999999748e+01 8.438414089863092826e+00
7131 2.882079999999999842e+01 7.762621317055212522e+00
7132 2.996399999999999864e+01 8.110951870156794641e+00
7133 3.068020000000000280e+01 8.434834606084461228e+00
7134 2.944699999999999562e+01 8.065427006674847021e+00
7135 2.873440000000000083e+01 8.445038228924721224e+00
7136 2.991119999999999735e+01 8.670099576821479914e+00
7137 2.878200000000000003e+01 9.326172857072721811e+00
7138 2.903980000000000317e+01 9.140033314600115588e+00
7139 2.889399999999999835e+01 1.066914315209989006e+01
7140 2.979139999999999944e+01 9.434503177592340251e+00
7141 3.146159999999999712e+01 9.570237759219986984e+00
7142 3.160019999999999385e+01 9.004876578387955632e+00
7143 3.222639999999999816e+01 8.245056548502258664e+00
7144 3.199719999999999942e+01 7.728354460815057614e+00
7145 3.244219999999999970e+01 9.077108039017712571e+00
7146 3.246699999999999875e+01 8.026137960439006847e+00
7147 3.017160000000000153e+01 9.151118098243514964e+00
7148 3.204439999999999600e+01 7.719984044543098278e+00
7149 3.022219999999999729e+01 8.233273523453476628e+00
7150 3.236580000000000013e+01 7.768641314412707999e+00
7151 3.027179999999999538e+01 8.121365010390801942e+00
7152 2.993720000000000070e+01 8.342387195041954584e+00
7153 3.161280000000000001e+01 7.458652309365276345e+00
7154 3.054879999999999995e+01 8.912984893513506535e+00
7155 3.274200000000000443e+01 8.492849458220721459e+00
7156 3.034680000000000177e+01 8.312698398955660650e+00
7157 3.012519999999999953e+01 8.999943312710364296e+00
7158 3.093100000000000094e+01 8.847023684833221324e+00
7159 2.924220000000000397e+01 7.850129769118468381e+00
7160 3.027499999999999858e+01 7.720661914628821343e+00
7161 3.018100000000000094e+01 8.196386584343127168e+00
7162 3.099180000000000135e+01 7.173180066888045658e+00
7163 3.375540000000000163e+01 8.271585079535842766e+00
7164 3.221880000000000166e+01 7.408573052349555432e+00
7165 2.981660000000000110e+01 8.202577744099716739e+00
7166 2.851859999999999928e+01 7.264993712867203968e+00
7167 2.840780000000000172e+01 7.374071821727802067e+00
7168 2.858179999999999765e+01 6.356463214083756696e+00
7169 2.701159999999999783e+01 8.321136454114904879e+00
7170 2.826200000000000045e+01 7.422145441851701442e+00
7171 3.069360000000000355e+01 7.130815822050096564e+00
7172 2.832660000000000267e+01 7.563188997241838685e+00
7173 2.859179999999999922e+01 7.581606127464021405e+00
7174 2.681220000000000070e+01 8.666868525136399271e+00
7175 2.648659999999999926e+01 7.968058928496951410e+00
7176 2.569059999999999988e+01 7.006633254852147275e+00
7177 2.665820000000000078e+01 8.207445767837883821e+00
7178 2.643220000000000169e+01 8.306228021912231085e+00
7179 2.867540000000000333e+01 7.512519117313445349e+00
7180 2.625219999999999843e+01 7.966569361525698945e+00
7181 3.163479999999999492e+01 8.149609877288604309e+00
7182 3.019800000000000040e+01 7.479340500338247821e+00
7183 3.157620000000000005e+01 7.225058955607213562e+00
7184 3.108559999999999945e+01 8.069691511328048961e+00
7185 2.964780000000000015e+01 9.005015693045736569e+00
7186 2.993179999999999907e+01 8.314963443816212774e+00
7187 2.915319999999999823e+01 8.455701562377894831e+00
7188 3.133559999999999945e+01 7.759772901831597736e+00
7189 2.743720000000000070e+01 8.945402776398610811e+00
7190 2.837560000000000215e+01 9.102826833901652037e+00
7191 2.936059999999999803e+01 8.658663105121943815e+00
7192 3.152420000000000044e+01 8.691771821211139226e+00
7193 3.124960000000000448e+01 8.403366766243157926e+00
7194 3.209900000000000375e+01 9.597272345828265827e+00
7195 2.940700000000000003e+01 1.034136452505180692e+01
7196 2.950940000000000651e+01 9.149924435097812392e+00
7197 3.100600000000000023e+01 9.376855003677938782e+00
7198 3.070919999999999916e+01 8.667439651477245377e+00
7199 3.158000000000000185e+01 9.230020533021580320e+00
7200 3.062480000000000047e+01 8.872408310712486923e+00
7201 2.917040000000000077e+01 8.753655664235370892e+00
7202 3.134240000000000492e+01 9.487245735617898745e+00
7203 3.156439999999999912e+01 9.996365453903733211e+00
7204 2.894339999999999691e+01 1.090829350760236771e+01
7205 2.723780000000000001e+01 9.558734901230389269e+00
7206 2.833800000000000097e+01 9.898243403756040948e+00
7207 3.151979999999999649e+01 1.048559205157248009e+01
7208 3.231519999999999726e+01 1.081239103769374310e+01
7209 3.012319999999999709e+01 1.132421763619898059e+01
7210 3.388680000000000092e+01 1.017130659217388811e+01
7211 3.241860000000000497e+01 9.392376770977621803e+00
7212 3.120199999999999818e+01 9.109339036395560640e+00
7213 3.143420000000000414e+01 9.117716983543633802e+00
7214 3.116739999999999711e+01 8.456029439873065101e+00
7215 3.096520000000000294e+01 8.291324031299222241e+00
7216 3.359579999999999700e+01 9.446816837009171408e+00
7217 3.241479999999999961e+01 8.710732719582205519e+00
7218 3.152299999999999613e+01 9.429470831388153229e+00
7219 3.256419999999999959e+01 9.576398431143099188e+00
7220 3.368260000000000076e+01 8.807422903891922061e+00
7221 3.280079999999999529e+01 8.874459056866507822e+00
7222 3.172780000000000200e+01 9.294893683738399304e+00
7223 3.311460000000001003e+01 8.640993797474918026e+00
7224 3.394460000000000122e+01 8.026224694587110520e+00
7225 3.481500000000000483e+01 9.066043984009784396e+00
7226 3.586100000000000421e+01 8.317464132775084451e+00
7227 3.427640000000000242e+01 8.573646470901397976e+00
7228 3.437320000000000420e+01 8.855714387444978186e+00
7229 3.281099999999999994e+01 8.555942795507693432e+00
7230 3.441819999999999879e+01 7.565927894977587442e+00
7231 3.118459999999999965e+01 7.169315831235223868e+00
7232 3.033540000000000347e+01 7.251920146278501456e+00
7233 3.100839999999999463e+01 6.759506026922381672e+00
7234 2.967839999999999989e+01 5.982595521009254291e+00
7235 3.255159999999999343e+01 7.258038460079967891e+00
7236 3.258520000000000039e+01 7.727542447117323299e+00
7237 3.135799999999999699e+01 7.232719975223705688e+00
7238 3.180620000000000047e+01 7.467007134856641137e+00
7239 2.978059999999999974e+01 7.566413769283304447e+00
7240 2.962200000000000344e+01 8.665523296373969231e+00
7241 2.934779999999999944e+01 8.784652983015321936e+00
7242 3.054299999999999926e+01 8.824565448791231503e+00
7243 3.019819999999999638e+01 8.181210073821597817e+00
7244 3.241960000000000264e+01 8.587516873229420256e+00
7245 2.830399999999999494e+01 8.051657330015975944e+00
7246 2.544219999999999970e+01 9.155615799715492997e+00
7247 2.974700000000000344e+01 8.729746951659024035e+00
7248 2.897479999999999833e+01 8.197848368444002887e+00
7249 2.944320000000000093e+01 8.248401519809760885e+00
7250 2.834440000000000026e+01 8.847155482300511409e+00
7251 2.813340000000000174e+01 8.535367270832580289e+00
7252 2.844100000000000250e+01 8.499001739027942648e+00
7253 2.779060000000000130e+01 7.452200709052326566e+00
7254 3.003479999999999706e+01 8.465202284174903724e+00
7255 2.759800000000000253e+01 8.161389518948350741e+00
7256 2.992239999999999966e+01 7.886959366447882758e+00
7257 3.031419999999999959e+01 7.070596486294491001e+00
7258 3.248560000000000514e+01 7.368884081596073443e+00
7259 3.114020000000000010e+01 6.447474577848290700e+00
7260 3.048160000000000380e+01 7.088969051138536592e+00
7261 3.091879999999999740e+01 6.977904730791327559e+00
7262 3.031479999999999819e+01 7.652884127699830508e+00
7263 2.713319999999999865e+01 8.050381106009826482e+00
7264 2.907019999999999982e+01 8.062453970845352202e+00
7265 2.822640000000000171e+01 8.769513070176701675e+00
7266 2.796660000000000679e+01 8.859125508084870759e+00
7267 2.837839999999999918e+01 9.956520290141529728e+00
7268 3.186240000000000094e+01 9.488888514889401549e+00
7269 3.051599999999999824e+01 1.020521748518864058e+01
7270 3.269680000000000319e+01 9.537499481100901733e+00
7271 3.142420000000000258e+01 1.000748984071430492e+01
7272 3.374620000000000175e+01 9.416677721574631121e+00
7273 3.194460000000000122e+01 9.171901149053013569e+00
7274 3.093220000000000169e+01 1.026747819632454828e+01
7275 3.557120000000000459e+01 8.801634463666392350e+00
7276 3.612199999999999989e+01 8.694685461820915506e+00
7277 3.410420000000000584e+01 8.536334470485559933e+00
7278 3.437199999999999989e+01 8.449802511301671260e+00
7279 3.290480000000000160e+01 9.477383197486529909e+00
7280 3.453080000000000638e+01 1.080312598241823707e+01
7281 3.274280000000000257e+01 9.884662953889728598e+00
7282 3.255620000000000402e+01 9.964805019266558261e+00
7283 3.141399999999999793e+01 1.038011581438280473e+01
7284 3.235879999999999512e+01 9.332563739509094347e+00
7285 3.236520000000000152e+01 9.346379720084135201e+00
7286 3.235500000000000398e+01 1.082942790732732874e+01
7287 3.276380000000000337e+01 1.044107259011256694e+01
7288 3.468159999999999599e+01 1.041398794929204819e+01
7289 3.297039999999999793e+01 8.584434632985448843e+00
7290 2.997599999999999909e+01 8.236132422441979628e+00
7291 3.263459999999999894e+01 9.096532766279686655e+00
[truncated: 708,997 more chars]
