# Supplementary material for: Hairpin protein partitioning from the ER to lipid droplets involves major structural rearrangements
Source: Nat Commun. 2024 May 27;15:4504. doi: 10.1038/s41467-024-48843-8 (PMC11130287; doi:10.1038/s41467-024-48843-8)
Supplement: Supplementary file 4 — Source Data [file 41467_2024_48843_MOESM4_ESM.zip › Source_data_main_figures_Fig2_Fig4_Fig5_final.xlsx]

## Sheet: Figure 2c
	ER Bilayer	S80C	Y81C	V82C	V83C	S84C	R85C	P86C	Q87C	P88C	R89C	G90C	L91C*	L92C*	G93C	W94C	G95C	Y96C	Y97C	L98C	I99C	M100C	L101C	P102C	F103C	R104C	F105C	T106C	Y107C	Y108C	T109C	I110C	L111C	D112C	I113C	F114C	R115C	F116C	A117C	L118C	R119C	F120C	I121C	R122C	P123C	D124C	P125C	R126C	S127C
	Repeat 1	117	102	101	106	81	101	95	89	93	84	64			36	14	1	1	12	2	6	0	2	2	2	3	2	6	2	1	4	2	2	2	2	1	14	0	7	1	19	1	5	11	36	72	80	97	93
	Repeat 2	109	92	102	107	92	103	90	105	90	93	59			40	7	1	0	13	0	5	3	2	1	5	6	5	8	2	16	1	1	1	5	1	3	10	4	10	5	25	0	4	9	29	79	72	88	116
	Average	113	97	101.5	106.5	86.5	102	92.5	97	91.5	88.5	61.5			38	10.5	1	0.5	12.5	1	5.5	1.5	2	1.5	3.5	4.5	3.5	7	2	8.5	2.5	1.5	1.5	3.5	1.5	2	12	2	8.5	3	22	0.5	4.5	10	32.5	75.5	76	92.5	104.5
	Stdev	5.65685	7.07107	0.707107	0.707107	7.77817	1.41421	3.53553	11.3137	2.12132	6.36396	3.53553			2.82843	4.94975	0	0.707107	0.707107	1.41421	0.707107	2.12132	0	0.707107	2.12132	2.12132	2.12132	1.41421	0	10.6066	2.12132	0.707107	0.707107	2.12132	0.707107	1.41421	2.82843	2.82843	2.12132	2.82843	4.24264	0.707107	0.707107	1.41421	4.94975	4.94975	5.65685	6.36396	16.2635
													L91C*	L92C*
												repeat 1	19	6
												repeat 2	13	81
												repeat 3	78	18
												repeat 4	74	35
												Average	46	35
												Stdev	34.7659	32.8938
	LD Monolayer	S80C	Y81C	V82C	V83C	S84C	R85C	P86C	Q87C	P88C	R89C	G90C	L91C	L92C	G93C	W94C	G95C	Y96C	Y97C	L98C	I99C	M100C	L101C	P102C	F103C	R104C	F105C	T106C	Y107C	Y108C	T109C	I110C	L111C	D112C	I113C	F114C	R115C	F116C	A117C	L118C	R119C	F120C	I121C	R122C	P123C	D124C	P125C	R126C	S127C
	Repeat 1	107	100	98	84	100	92	98	89	90	94	33	45	23	85	25	5	9	54	11	2	8	17	2	3	14	23	8	12	33	2	1	10	3	0	5	63	4	3	7	46	3	12	15	72	63	77	80	106
	Repeat 2	99	81	85	86	104	96	93	94	91	94	43	53	32	97	24	1	2	74	3	3	4	25	2	7	24	15	5	14	35	0	3	4	7	4	8	59	10	7	11	56	4	8	19	82	89	66	71	88
	Average	103	90.5	91.5	85	102	94	95.5	91.5	90.5	94	38	49	27.5	91	24.5	3	5.5	64	7	2.5	6	21	2	5	19	19	6.5	13	34	1	2	7	5	2	6.5	61	7	5	9	51	3.5	10	17	77	76	71.5	75.5	97
	Stdev	5.65685	13.435	9.19239	1.41421	2.82843	2.82843	3.53553	3.53553	0.707107	0	7.07107	5.65685	6.36396	8.48528	0.707107	2.82843	4.94975	14.1421	5.65685	0.707107	2.82843	5.65685	0	2.82843	7.07107	5.65685	2.12132	1.41421	1.41421	1.41421	1.41421	4.24264	2.82843	2.82843	2.12132	2.82843	4.24264	2.82843	2.82843	7.07107	0.707107	2.82843	2.82843	7.07107	18.3848	7.77817	6.36396	12.7279
[truncated: 1 more columns]

## Sheet: Figure 4f
	RMs	LDs
	100	36
	99	54
	94	55

## Sheet: Figure 5e_SUV
Figure 5E	MTSL-single cysteine sUBXD871-132His in SUVs
	cwEPR spectrum amplitude			cwEPR spectrum amplitude			cwEPR spectrum amplitude			cwEPR spectrum amplitude			cwEPR spectrum amplitude			cwEPR spectrum amplitude			cwEPR spectrum amplitude			cwEPR spectrum amplitude			cwEPR spectrum amplitude			cwEPR spectrum amplitude
Magnetic Field (mT)	Y81C		Magnetic Field (mT)	G93C		Magnetic Field (mT)	Y96C		Magnetic Field (mT)	L101C		Magnetic Field (mT)	Y107C		Magnetic Field (mT)	I113C		Magnetic Field (mT)	R115C		Magnetic Field (mT)	L118C		Magnetic Field (mT)	R119C		Magnetic Field (mT)	S127C
341.405	-0.0337991		341.255	-0.0889366		341.17	-0.084222		341.17	-0.122547		341.39	-0.0803265		341.17	-0.0617023		341.56	-0.0687084		341.34	-0.0693864		341.255	-0.096812		341.255	-0.0323646
341.409	-0.0334625		341.259	-0.0893174		341.174	-0.0827767		341.174	-0.123614		341.394	-0.0804434		341.174	-0.0616757		341.564	-0.0701514		341.344	-0.0697437		341.259	-0.0967581		341.259	-0.0321674
341.413	-0.0328145		341.263	-0.0899012		341.178	-0.0808614		341.178	-0.126626		341.398	-0.0807354		341.178	-0.0616051		341.568	-0.0715107		341.348	-0.0699917		341.263	-0.097237		341.263	-0.0314672
341.417	-0.032163		341.267	-0.0896812		341.182	-0.0807985		341.182	-0.130678		341.402	-0.0810029		341.182	-0.0613424		341.572	-0.0715107		341.352	-0.0694982		341.267	-0.0974622		341.267	-0.0310258
341.421	-0.031749		341.271	-0.089976		341.186	-0.0848997		341.186	-0.13507		341.406	-0.0809399		341.186	-0.0608434		341.576	-0.0715751		341.356	-0.068329		341.271	-0.096962		341.271	-0.0314143
341.425	-0.0314639		341.275	-0.0926138		341.19	-0.089578		341.19	-0.138719		341.41	-0.0802827		341.19	-0.0603239		341.58	-0.0724583		341.36	-0.0673731		341.275	-0.0973079		341.275	-0.0318404
341.429	-0.031073		341.279	-0.0962492		341.194	-0.0920278		341.194	-0.13878		341.414	-0.0793118		341.194	-0.0600374		341.584	-0.073236		341.364	-0.0670133		341.279	-0.0994673		341.279	-0.0324876
341.433	-0.0307324		341.283	-0.0976108		341.198	-0.0913659		341.198	-0.136127		341.418	-0.0785889		341.198	-0.0602128		341.588	-0.0734468		341.368	-0.0661494		341.283	-0.102011		341.283	-0.0332832
341.437	-0.0311242		341.287	-0.0965804		341.202	-0.0905862		341.202	-0.133778		341.422	-0.0778686		341.202	-0.0604079		341.592	-0.0731758		341.372	-0.0645173		341.287	-0.10288		341.287	-0.0331237
341.441	-0.0321317		341.291	-0.0941465		341.206	-0.0896284		341.206	-0.130692		341.426	-0.076432		341.206	-0.0602041		341.596	-0.072744		341.376	-0.0631846		341.291	-0.101997		341.291	-0.0327071
341.445	-0.0328145		341.295	-0.0912447		341.21	-0.0826965		341.21	-0.127778		341.43	-0.0752087		341.21	-0.0600938		341.6	-0.073392		341.38	-0.0622436		341.295	-0.101331		341.295	-0.0328676
341.449	-0.032781		341.299	-0.0901875		341.214	-0.0760302		341.214	-0.129055		341.434	-0.07582		341.214	-0.0600939		341.604	-0.0750944		341.384	-0.0615879		341.299	-0.101018		341.299	-0.032681
341.453	-0.0323779		341.303	-0.0901711		341.218	-0.0772067		341.218	-0.130073		341.438	-0.0774888		341.218	-0.0598406		341.608	-0.076569		341.388	-0.061787		341.303	-0.0997873		341.303	-0.0314471
341.457	-0.0322668		341.307	-0.0888641		341.222	-0.0792853		341.222	-0.127291		341.442	-0.0785416		341.222	-0.0595775		341.612	-0.0776849		341.392	-0.0629404		341.307	-0.0986094		341.307	-0.0302134
341.461	-0.0324013		341.311	-0.0867777		341.226	-0.0762466		341.226	-0.125406		341.446	-0.0791337		341.226	-0.059337		341.616	-0.0788061		341.396	-0.0642815		341.311	-0.0982078		341.311	-0.0300554
341.465	-0.0321322		341.315	-0.0845765		341.23	-0.0716731		341.23	-0.126142		341.45	-0.079619		341.23	-0.0590118		341.62	-0.0799216		341.4	-0.0650693		341.315	-0.0978016		341.315	-0.0302647
341.469	-0.0314943		341.319	-0.0825458		341.234	-0.0700558		341.234	-0.127291		341.454	-0.0793927		341.234	-0.0589022		341.624	-0.0813215		341.404	-0.065493		341.319	-0.0975279		341.319	-0.0301774
341.473	-0.0309905		341.323	-0.0823612		341.238	-0.0728447		341.238	-0.126408		341.458	-0.0786775		341.238	-0.0591151		341.628	-0.0827262		341.408	-0.0656559		341.323	-0.0976132		341.323	-0.0307199
341.477	-0.0306695		341.327	-0.0839066		341.242	-0.0752455		341.242	-0.124378		341.462	-0.0786539		341.242	-0.0595264		341.632	-0.0830996		341.412	-0.0656871		341.327	-0.0973072		341.327	-0.0323842
341.481	-0.0303836		341.331	-0.0845695		341.246	-0.0723625		341.246	-0.123285		341.466	-0.0792958		341.246	-0.0597861		341.636	-0.0825009		341.416	-0.0662453		341.331	-0.0964019		341.331	-0.0339492
341.485	-0.0300609		341.335	-0.0838089		341.25	-0.068445		341.25	-0.122653		341.47	-0.07907		341.25	-0.059544		341.64	-0.0819233		341.42	-0.0671259		341.335	-0.0959365		341.335	-0.0344763
341.489	-0.0298628		341.339	-0.0821877		341.254	-0.0699742		341.254	-0.122209		341.474	-0.0774699		341.254	-0.0588327		341.644	-0.0824387		341.424	-0.0673386		341.339	-0.096379		341.339	-0.0343776
341.493	-0.0301464		341.343	-0.0794295		341.258	-0.0765608		341.258	-0.124088		341.478	-0.0760019		341.258	-0.0579253		341.648	-0.0835142		341.428	-0.0666209		341.343	-0.0976757		341.343	-0.0338487
341.497	-0.0305931		341.347	-0.0772989		341.262	-0.0838239		341.262	-0.129088		341.482	-0.0756614		341.262	-0.0572246		341.652	-0.083497		341.432	-0.0656362		341.347	-0.0995989		341.347	-0.0324262
341.501	-0.0307239		341.351	-0.0774915		341.266	-0.0880711		341.266	-0.134457		341.486	-0.0756699		341.266	-0.0568637		341.656	-0.082194		341.436	-0.0647873		341.351	-0.100925		341.351	-0.0310732
341.505	-0.0306824		341.355	-0.079812		341.27	-0.0887928		341.27	-0.138909		341.49	-0.0754377		341.27	-0.0569761		341.66	-0.0805542		341.44	-0.0644107		341.355	-0.100912		341.355	-0.0309037
341.509	-0.030573		341.359	-0.0819867		341.274	-0.0893206		341.274	-0.142262		341.494	-0.0750418		341.274	-0.0575163		341.664	-0.0795341		341.444	-0.0651418		341.359	-0.100398		341.359	-0.0316334
341.513	-0.0300591		341.363	-0.0808002		341.278	-0.0918256		341.278	-0.14336		341.498	-0.0739708		341.278	-0.0579978		341.668	-0.0787583		341.448	-0.0660814		341.363	-0.100366		341.363	-0.0328346
341.517	-0.0292483		341.367	-0.0774038		341.282	-0.0954854		341.282	-0.140832		341.502	-0.0717025		341.282	-0.0584062		341.672	-0.0770715		341.452	-0.0659931		341.367	-0.100415		341.367	-0.0336241
341.521	-0.0287666		341.371	-0.0743622		341.286	-0.0980487		341.286	-0.135293		341.506	-0.0688674		341.286	-0.0589909		341.676	-0.0748303		341.456	-0.0658404		341.371	-0.0996043		341.371	-0.0335267
341.525	-0.0287406		341.375	-0.0725983		341.29	-0.0985616		341.29	-0.130204		341.51	-0.0668758		341.29	-0.0592439		341.68	-0.0729857		341.46	-0.0663946		341.375	-0.0980217		341.375	-0.0328085
341.529	-0.0288706		341.379	-0.0720984		341.294	-0.0984688		341.294	-0.127289		341.514	-0.0672134		341.294	-0.058847		341.684	-0.0719031		341.464	-0.0672519		341.379	-0.096261		341.379	-0.0321928
341.533	-0.0289354		341.383	-0.0716569		341.298	-0.0957498		341.298	-0.125537		341.518	-0.0696419		341.298	-0.0580965		341.688	-0.0719958		341.468	-0.0679953		341.383	-0.094416		341.383	-0.0323395
341.537	-0.0290698		341.387	-0.0727825		341.302	-0.0889034		341.302	-0.124832		341.522	-0.0716389		341.302	-0.0575058		341.692	-0.0731426		341.472	-0.0683916		341.387	-0.0929578		341.387	-0.0324701
341.541	-0.0293847		341.391	-0.0771689		341.306	-0.0852999		341.306	-0.125065		341.526	-0.071822		341.306	-0.0576245		341.696	-0.0742608		341.476	-0.0686275		341.391	-0.0921352		341.391	-0.031976
341.545	-0.0294675		341.395	-0.0829975		341.31	-0.0913968		341.31	-0.1241		341.53	-0.0716178		341.31	-0.0579014		341.7	-0.0748197		341.48	-0.0680208		341.395	-0.0912081		341.395	-0.0312934
341.549	-0.0291699		341.399	-0.0869067		341.314	-0.101182		341.314	-0.1209		341.534	-0.0726439		341.314	-0.0576597		341.704	-0.0749316		341.484	-0.0664092		341.399	-0.0900079		341.399	-0.031003
341.553	-0.0289001		341.403	-0.0876363		341.318	-0.102813		341.318	-0.118199		341.538	-0.074605		341.318	-0.0570607		341.708	-0.0741387		341.488	-0.0655373		341.403	-0.0887345		341.403	-0.0309409
341.557	-0.0286502		341.407	-0.0879946		341.322	-0.0950142		341.322	-0.120336		341.542	-0.0761255		341.322	-0.0565319		341.712	-0.0728051		341.492	-0.0666601		341.407	-0.088041		341.407	-0.0302489
341.561	-0.0285079		341.411	-0.0889437		341.326	-0.0884004		341.326	-0.124539		341.546	-0.0767259		341.326	-0.0564673		341.716	-0.0721035		341.496	-0.0685157		341.411	-0.0879987		341.411	-0.0295619
341.565	-0.0288034		341.415	-0.0894122		341.33	-0.0894112		341.33	-0.124879		341.55	-0.0768386		341.33	-0.0565701		341.72	-0.0719672		341.5	-0.0689738		341.415	-0.0877994		341.415	-0.0295005
341.569	-0.0293999		341.419	-0.089804		341.334	-0.0931151		341.334	-0.123811		341.554	-0.0764838		341.334	-0.056224		341.724	-0.0725219		341.504	-0.0683427		341.419	-0.0882704		341.419	-0.0290925
341.573	-0.0301495		341.423	-0.0888263		341.338	-0.0919134		341.338	-0.125338		341.558	-0.0760353		341.338	-0.0558431		341.728	-0.0737652		341.508	-0.0679096		341.423	-0.0894347		341.423	-0.0288894
341.577	-0.0309086		341.427	-0.0871375		341.342	-0.0861033		341.342	-0.127108		341.562	-0.0759111		341.342	-0.0558069		341.732	-0.0750764		341.512	-0.0678297		341.427	-0.0901186		341.427	-0.0295499
341.581	-0.031357		341.431	-0.0882614		341.346	-0.0823823		341.346	-0.12574		341.566	-0.0753876		341.346	-0.0557819		341.736	-0.0767951		341.516	-0.0681071		341.431	-0.0902123		341.431	-0.0301306
341.585	-0.0312557		341.435	-0.0908902		341.35	-0.0816382		341.35	-0.124438		341.57	-0.0741909		341.35	-0.0558982		341.74	-0.0790725		341.52	-0.0687021		341.435	-0.0896879		341.435	-0.0308124
341.589	-0.0307363		341.439	-0.0903659		341.354	-0.0792504		341.354	-0.127065		341.574	-0.0731841		341.354	-0.0563802		341.744	-0.0808614		341.524	-0.0692349		341.439	-0.0886486		341.439	-0.0316423
341.593	-0.0302023		341.443	-0.0864859		341.358	-0.0772245		341.358	-0.129844		341.578	-0.0730347		341.358	-0.0569622		341.748	-0.0809286		341.528	-0.0691324		341.443	-0.0875692		341.443	-0.0316105
341.597	-0.0298611		341.447	-0.0829451		341.362	-0.0796585		341.362	-0.129596		341.582	-0.0733567		341.362	-0.0573936		341.752	-0.0800065		341.532	-0.0680683		341.447	-0.0870666		341.447	-0.0306238
341.601	-0.0297133		341.451	-0.0820899		341.366	-0.0826464		341.366	-0.128459		341.586	-0.0737231		341.366	-0.0581897		341.756	-0.0791043		341.536	-0.0662056		341.451	-0.0873545		341.451	-0.0293991
341.605	-0.0297297		341.455	-0.0836199		341.37	-0.0811078		341.37	-0.127542		341.59	-0.0741934		341.37	-0.0591934		341.76	-0.0781286		341.54	-0.0639607		341.455	-0.0884036		341.455	-0.028521
341.609	-0.0297353		341.459	-0.0850048		341.374	-0.0775837		341.374	-0.125739		341.594	-0.0746299		341.374	-0.0595165		341.764	-0.077898		341.544	-0.0623156		341.459	-0.0901736		341.459	-0.0277589
341.613	-0.0295616		341.463	-0.0861276		341.378	-0.0779067		341.378	-0.123602		341.598	-0.0747765		341.378	-0.0591828		341.768	-0.0786735		341.548	-0.0614377		341.463	-0.0917454		341.463	-0.0271087
341.617	-0.0291902		341.467	-0.0874884		341.382	-0.0813093		341.382	-0.123186		341.602	-0.0744958		341.382	-0.0582267		341.772	-0.0794375		341.552	-0.060951		341.467	-0.0924399		341.467	-0.0278295
341.621	-0.0285969		341.471	-0.0877189		341.386	-0.082972		341.386	-0.123759		341.606	-0.0743141		341.386	-0.057209		341.776	-0.0803298		341.556	-0.0614015		341.471	-0.0922505		341.471	-0.0295554
341.625	-0.0276967		341.475	-0.0872275		341.39	-0.0818231		341.39	-0.124267		341.61	-0.0748414		341.39	-0.0572036		341.78	-0.0809284		341.56	-0.0624908		341.475	-0.090981		341.475	-0.0305061
341.629	-0.0267267		341.479	-0.0864252		341.394	-0.0803365		341.394	-0.124355		341.614	-0.0756362		341.394	-0.0579907		341.784	-0.0798105		341.564	-0.0636143		341.479	-0.0888962		341.479	-0.0306262
341.633	-0.0260923		341.483	-0.0863388		341.398	-0.0822876		341.398	-0.123737		341.618	-0.0762726		341.398	-0.0586623		341.788	-0.0779991		341.568	-0.0650275		341.483	-0.0868598		341.483	-0.0306749
341.637	-0.0258242		341.487	-0.0871193		341.402	-0.0875122		341.402	-0.125095		341.622	-0.077132		341.402	-0.0587992		341.792	-0.076689		341.572	-0.0665258		341.487	-0.0858697		341.487	-0.0310666
341.641	-0.0260226		341.491	-0.0867112		341.406	-0.091153		341.406	-0.12808		341.626	-0.0775694		341.406	-0.0586592		341.796	-0.07567		341.576	-0.0674288		341.491	-0.0864182		341.491	-0.0315471
341.645	-0.0267902		341.495	-0.0853947		341.41	-0.0916813		341.41	-0.130136		341.63	-0.0768484		341.41	-0.0586798		341.8	-0.075045		341.58	-0.0673141		341.495	-0.0877526		341.495	-0.0314394
341.649	-0.027814		341.499	-0.0833736		341.414	-0.0928911		341.414	-0.131861		341.634	-0.0759839		341.414	-0.0585904		341.804	-0.07486		341.584	-0.0669142		341.499	-0.0885719		341.499	-0.0305856
341.653	-0.0287981		341.503	-0.08014		341.418	-0.0952259		341.418	-0.132695		341.638	-0.075893		341.418	-0.0581549		341.808	-0.0750467		341.588	-0.0668472		341.503	-0.0882246		341.503	-0.0298581
341.657	-0.0295063		341.507	-0.0777173		341.422	-0.0957687		341.422	-0.130291		341.642	-0.0766144		341.422	-0.0579945		341.812	-0.0753372		341.592	-0.0664936		341.507	-0.0866866		341.507	-0.0297939
341.661	-0.0298691		341.511	-0.077841		341.426	-0.0941129		341.426	-0.126106		341.646	-0.0778064		341.426	-0.0585533		341.816	-0.0759902		341.596	-0.0660387		341.511	-0.084618		341.511	-0.0298468
341.665	-0.0299012		341.515	-0.0801522		341.43	-0.0925656		341.43	-0.124682		341.65	-0.0789351		341.43	-0.0594076		341.82	-0.0771488		341.6	-0.0657576		341.515	-0.0834252		341.515	-0.0298125
341.669	-0.0295427		341.519	-0.0823224		341.434	-0.094394		341.434	-0.1269		341.654	-0.0798249		341.434	-0.0598294		341.824	-0.0779735		341.604	-0.0651753		341.519	-0.0835954		341.519	-0.0298246
341.673	-0.0294504		341.523	-0.0826344		341.438	-0.0982258		341.438	-0.129134		341.658	-0.0803221		341.438	-0.0598237		341.828	-0.0781257		341.608	-0.0647433		341.523	-0.0840559		341.523	-0.0299372
341.677	-0.0301193		341.527	-0.0830828		341.442	-0.101287		341.442	-0.128001		341.662	-0.0798633		341.442	-0.0596187		341.832	-0.0776469		341.612	-0.0647169		341.527	-0.084296		341.527	-0.0300056
341.681	-0.030964		341.531	-0.0849573		341.446	-0.103395		341.446	-0.125008		341.666	-0.0789293		341.446	-0.0591199		341.836	-0.0769602		341.616	-0.0642622		341.531	-0.0848359		341.531	-0.0302575
341.685	-0.0314633		341.535	-0.0868603		341.45	-0.105763		341.45	-0.122579		341.67	-0.0784988		341.45	-0.0581834		341.84	-0.0766257		341.62	-0.0633749		341.535	-0.0855365		341.535	-0.0309501
341.689	-0.0315195		341.539	-0.0889054		341.454	-0.108267		341.454	-0.121181		341.674	-0.078532		341.454	-0.0569448		341.844	-0.0768827		341.624	-0.0627715		341.539	-0.0857918		341.539	-0.0313842
341.693	-0.0313572		341.543	-0.0913843		341.458	-0.106534		341.458	-0.120116		341.678	-0.0782892		341.458	-0.0563579		341.848	-0.0777257		341.628	-0.0626148		341.543	-0.0851705		341.543	-0.0312975
341.697	-0.0313127		341.547	-0.0921553		341.462	-0.0999577		341.462	-0.118165		341.682	-0.0772309		341.462	-0.0565511		341.852	-0.0779848		341.632	-0.0625775		341.547	-0.0834739		341.547	-0.0313976
341.701	-0.0312914		341.551	-0.0905121		341.466	-0.0946654		341.466	-0.117239		341.686	-0.0763249		341.466	-0.0568679		341.856	-0.0774812		341.636	-0.0620468		341.551	-0.0814743		341.551	-0.0316293
341.705	-0.0309544		341.555	-0.0883453		341.47	-0.093659		341.47	-0.119476		341.69	-0.0764903		341.47	-0.0570746		341.86	-0.0771232		341.64	-0.0614047		341.555	-0.0801329		341.555	-0.0310521
341.709	-0.0304402		341.559	-0.0849909		341.474	-0.0937131		341.474	-0.122245		341.694	-0.076822		341.474	-0.0568588		341.864	-0.0765311		341.644	-0.0619605		341.559	-0.0795106		341.559	-0.0297149
341.713	-0.0301725		341.563	-0.0794584		341.478	-0.0922978		341.478	-0.123169		341.698	-0.0764991		341.478	-0.0564761		341.868	-0.0756952		341.648	-0.0631656		341.563	-0.0796153		341.563	-0.0284544
341.717	-0.0301082		341.567	-0.0741768		341.482	-0.0900188		341.482	-0.125212		341.702	-0.0753906		341.482	-0.0563331		341.872	-0.0751504		341.652	-0.0639398		341.567	-0.0802924		341.567	-0.0280529
341.721	-0.0300254		341.571	-0.0717315		341.486	-0.087273		341.486	-0.128153		341.706	-0.0738427		341.486	-0.0564889		341.876	-0.0753081		341.656	-0.0643027		341.571	-0.0808227		341.571	-0.0288024
341.725	-0.0299436		341.575	-0.0730306		341.49	-0.084173		341.49	-0.128321		341.71	-0.0730399		341.49	-0.0567123		341.88	-0.0758009		341.66	-0.0642083		341.575	-0.0808315		341.575	-0.0295912
341.729	-0.0299348		341.579	-0.0763716		341.494	-0.0799676		341.494	-0.125427		341.714	-0.073356		341.494	-0.056345		341.884	-0.0757737		341.664	-0.0642641		341.579	-0.0798159		341.579	-0.0294497
341.733	-0.0298899		341.583	-0.079096		341.498	-0.0765704		341.498	-0.122141		341.718	-0.0743498		341.498	-0.0554642		341.888	-0.0751083		341.668	-0.0648442		341.583	-0.0783622		341.583	-0.0288342
341.737	-0.0298538		341.587	-0.0813653		341.502	-0.0799595		341.502	-0.120857		341.722	-0.0753006		341.502	-0.0545437		341.892	-0.0746389		341.672	-0.0649939		341.587	-0.0780629		341.587	-0.0283715
341.741	-0.0299245		341.591	-0.083444		341.506	-0.0867537		341.506	-0.120779		341.726	-0.0754297		341.506	-0.053847		341.896	-0.0752401		341.676	-0.0639248		341.591	-0.0785096		341.591	-0.028306
341.745	-0.0298909		341.595	-0.0835764		341.51	-0.0895589		341.51	-0.122007		341.73	-0.0750442		341.51	-0.0535135		341.9	-0.0762224		341.68	-0.0627929		341.595	-0.0783436		341.595	-0.0284893
341.749	-0.0298269		341.599	-0.0827385		341.514	-0.088802		341.514	-0.125213		341.734	-0.0751903		341.514	-0.0534021		341.904	-0.0774539		341.684	-0.0632236		341.599	-0.0774543		341.599	-0.0282703
341.753	-0.0300792		341.603	-0.082297		341.518	-0.0869506		341.518	-0.127936		341.738	-0.0758292		341.518	-0.0533592		341.908	-0.0792404		341.688	-0.064386		341.603	-0.0768636		341.603	-0.0275224
341.757	-0.0304178		341.607	-0.0817014		341.522	-0.0870373		341.522	-0.127949		341.742	-0.0757407		341.522	-0.0530647		341.912	-0.0810403		341.692	-0.0643902		341.607	-0.0768942		341.607	-0.0270351
341.761	-0.0303103		341.611	-0.0813038		341.526	-0.0875463		341.526	-0.125893		341.746	-0.0747349		341.526	-0.0528182		341.916	-0.0817611		341.696	-0.0639269		341.611	-0.0772599		341.611	-0.0277134
341.765	-0.0297487		341.615	-0.0815993		341.53	-0.0855266		341.53	-0.12265		341.75	-0.0740257		341.53	-0.0534147		341.92	-0.0808448		341.7	-0.0649836		341.615	-0.0778945		341.615	-0.0292248
341.769	-0.0291109		341.619	-0.0824518		341.534	-0.0861569		341.534	-0.119023		341.754	-0.0738916		341.534	-0.0544919		341.924	-0.0798519		341.704	-0.0667871		341.619	-0.0785478		341.619	-0.0299854
341.773	-0.0286227		341.623	-0.0833909		341.538	-0.0912206		341.538	-0.116547		341.758	-0.0733567		341.538	-0.054853		341.928	-0.0792532		341.708	-0.0674437		341.623	-0.0788727		341.623	-0.0297987
341.777	-0.0284277		341.627	-0.0847413		341.542	-0.0938536		341.542	-0.11627		341.762	-0.0730177		341.542	-0.0542529		341.932	-0.0779733		341.712	-0.0672487		341.627	-0.0784835		341.627	-0.0294353
341.781	-0.0285399		341.631	-0.0867934		341.546	-0.089136		341.546	-0.117405		341.766	-0.0734561		341.546	-0.0533332		341.936	-0.0764496		341.716	-0.0671287		341.631	-0.0779407		341.631	-0.0288956
341.785	-0.0289284		341.635	-0.0887733		341.55	-0.0816858		341.55	-0.117434		341.77	-0.0731253		341.55	-0.0528915		341.94	-0.0751573		341.72	-0.0667354		341.635	-0.0776461		341.635	-0.0285913
341.789	-0.0296996		341.639	-0.0897116		341.554	-0.0762263		341.554	-0.117529		341.774	-0.0713425		341.554	-0.0533034		341.944	-0.074251		341.724	-0.0659663		341.639	-0.0771647		341.639	-0.0288079
341.793	-0.0304688		341.643	-0.0889177		341.558	-0.0714207		341.558	-0.11851		341.778	-0.0694198		341.558	-0.0537139		341.948	-0.074738		341.728	-0.0650272		341.643	-0.0770893		341.643	-0.0290263
341.797	-0.0309868		341.647	-0.086171		341.562	-0.070772		341.562	-0.118067		341.782	-0.0686206		341.562	-0.0538415		341.952	-0.0760532		341.732	-0.0642434		341.647	-0.0775012		341.647	-0.0291476
341.801	-0.0314018		341.651	-0.0828341		341.566	-0.0757522		341.566	-0.118103		341.786	-0.0687978		341.566	-0.0541431		341.956	-0.0767492		341.736	-0.0642026		341.651	-0.0773536		341.651	-0.0292355
341.805	-0.0313356		341.655	-0.0811594		341.57	-0.0803627		341.57	-0.121813		341.79	-0.0691346		341.57	-0.0543279		341.96	-0.0769125		341.74	-0.0645234		341.655	-0.0767313		341.655	-0.0285158
341.809	-0.0307418		341.659	-0.081576		341.574	-0.0790595		341.574	-0.125428		341.794	-0.0694162		341.574	-0.054682		341.964	-0.0773274		341.744	-0.0642851		341.659	-0.0764822		341.659	-0.0271989
341.813	-0.0303307		341.663	-0.0822903		341.578	-0.0741139		341.578	-0.12374		341.798	-0.0704506		341.578	-0.0555906		341.968	-0.0780461		341.748	-0.0634251		341.663	-0.0766861		341.663	-0.02683
341.817	-0.0303453		341.667	-0.0822208		341.582	-0.0728374		341.582	-0.120437		341.802	-0.072239		341.582	-0.0560758		341.972	-0.0785491		341.752	-0.0631452		341.667	-0.076983		341.667	-0.0276814
341.821	-0.030548		341.671	-0.0805741		341.586	-0.0772061		341.586	-0.117691		341.806	-0.0733537		341.586	-0.0555675		341.976	-0.0791488		341.756	-0.0635609		341.671	-0.0773302		341.671	-0.0291012
341.825	-0.0307482		341.675	-0.0761516		341.59	-0.082861		341.59	-0.11275		341.81	-0.0733222		341.59	-0.0545038		341.98	-0.0794818		341.76	-0.0637289		341.675	-0.0773933		341.675	-0.030002
341.829	-0.030731		341.679	-0.0706721		341.594	-0.0835011		341.594	-0.108937		341.814	-0.0728221		341.594	-0.0530337		341.984	-0.0784377		341.764	-0.0635202		341.679	-0.0773397		341.679	-0.0299084
341.833	-0.0305829		341.683	-0.068278		341.598	-0.0799815		341.598	-0.109402		341.818	-0.0729433		341.598	-0.0517012		341.988	-0.0768844		341.768	-0.0628709		341.683	-0.0774594		341.683	-0.0296207
341.837	-0.0305391		341.687	-0.0704632		341.602	-0.0761799		341.602	-0.111565		341.822	-0.0738874		341.602	-0.0511583		341.992	-0.0757837		341.772	-0.0623001		341.687	-0.0766602		341.687	-0.0293538
341.841	-0.0305264		341.691	-0.0734168		341.606	-0.0722693		341.606	-0.113994		341.826	-0.0743206		341.606	-0.0511391		341.996	-0.0748191		341.776	-0.0624269		341.691	-0.075204		341.691	-0.0289909
341.845	-0.0300465		341.695	-0.0747503		341.61	-0.070512		341.61	-0.11673		341.83	-0.0742274		341.61	-0.0512052		342	-0.074465		341.78	-0.0628355		341.695	-0.0752649		341.695	-0.028553
341.849	-0.0289796		341.699	-0.0763129		341.614	-0.0709952		341.614	-0.117945		341.834	-0.0745147		341.614	-0.0510463		342.004	-0.0751889		341.784	-0.0625059		341.699	-0.0771277		341.699	-0.0284678
341.853	-0.0283643		341.703	-0.0773943		341.618	-0.0711676		341.618	-0.117071		341.838	-0.075041		341.618	-0.0508136		342.008	-0.0766512		341.788	-0.0616412		341.703	-0.0786471		341.703	-0.0288892
341.857	-0.0284809		341.707	-0.0770971		341.622	-0.0713042		341.622	-0.115263		341.842	-0.0752644		341.622	-0.0509143		342.012	-0.0778857		341.792	-0.0615908		341.707	-0.0791346		341.707	-0.0290625
341.861	-0.0284152		341.711	-0.0779544		341.626	-0.069497		341.626	-0.111575		341.846	-0.0745413		341.626	-0.0513516		342.016	-0.0784011		341.796	-0.0617411		341.711	-0.0794076		341.711	-0.029056
341.865	-0.0279695		341.715	-0.0803199		341.63	-0.0668314		341.63	-0.106726		341.85	-0.0734634		341.63	-0.0520134		342.02	-0.0786509		341.8	-0.061684		341.715	-0.0795349		341.715	-0.0292818
341.869	-0.0274571		341.719	-0.0820666		341.634	-0.0661032		341.634	-0.105352		341.854	-0.0737137		341.634	-0.0528566		342.024	-0.0787454		341.804	-0.0623776		341.719	-0.0791085		341.719	-0.0292083
341.873	-0.0272139		341.723	-0.0812041		341.638	-0.0650777		341.638	-0.10779		341.858	-0.0755526		341.638	-0.0535357		342.028	-0.0787692		341.808	-0.0635201		341.723	-0.0781232		341.723	-0.0285404
341.877	-0.0272867		341.727	-0.0788533		341.642	-0.0664818		341.642	-0.109742		341.862	-0.0771323		341.642	-0.0535725		342.032	-0.079226		341.812	-0.0643569		341.727	-0.0774243		341.727	-0.0278928
341.881	-0.0271928		341.731	-0.0781708		341.646	-0.0723271		341.646	-0.110039		341.866	-0.0771545		341.646	-0.0532536		342.036	-0.0805407		341.816	-0.0646311		341.731	-0.0767965		341.731	-0.0274985
341.885	-0.0266042		341.735	-0.0782247		341.65	-0.0776124		341.65	-0.109419		341.87	-0.0763632		341.65	-0.0526658		342.04	-0.0819798		341.82	-0.0645944		341.735	-0.0759208		341.735	-0.027301
341.889	-0.0258138		341.739	-0.078189		341.654	-0.0792238		341.654	-0.106354		341.874	-0.0754304		341.654	-0.0516167		342.044	-0.0822732		341.824	-0.0644144		341.739	-0.0756699		341.739	-0.0275094
341.893	-0.0255864		341.743	-0.0796202		341.658	-0.0777622		341.658	-0.101446		341.878	-0.074644		341.658	-0.0506891		342.048	-0.0818607		341.828	-0.0638651		341.743	-0.0755839		341.743	-0.0275625
341.897	-0.0262105		341.747	-0.081727		341.662	-0.075932		341.662	-0.0980958		341.882	-0.0732411		341.662	-0.0498447		342.052	-0.082175		341.832	-0.0634343		341.747	-0.0753962		341.747	-0.0272689
341.901	-0.0271271		341.751	-0.083287		341.666	-0.0746174		341.666	-0.0969021		341.886	-0.0711022		341.666	-0.0488171		342.056	-0.0830519		341.836	-0.0635206		341.751	-0.0762408		341.751	-0.026984
341.905	-0.0277442		341.755	-0.0849537		341.67	-0.0743887		341.67	-0.0958767		341.89	-0.0703284		341.67	-0.0484699		342.06	-0.083904		341.84	-0.0639807		341.755	-0.0771092		341.755	-0.0265883
341.909	-0.0279983		341.759	-0.0861029		341.674	-0.0782529		341.674	-0.0944147		341.894	-0.0704789		341.674	-0.0490348		342.064	-0.0842563		341.844	-0.0642004		341.759	-0.0767922		341.759	-0.0264988
341.913	-0.0279574		341.763	-0.0845637		341.678	-0.0831551		341.678	-0.093605		341.898	-0.0702191		341.678	-0.0495622		342.068	-0.0833754		341.848	-0.0636665		341.763	-0.0754399		341.763	-0.0270742
341.917	-0.0277241		341.767	-0.080949		341.682	-0.0822564		341.682	-0.0925623		341.902	-0.0700151		341.682	-0.049882		342.072	-0.0820825		341.852	-0.0635703		341.767	-0.0731597		341.767	-0.0283946
341.921	-0.0275868		341.771	-0.0781249		341.686	-0.0782585		341.686	-0.0909557		341.906	-0.0699924		341.686	-0.0505091		342.076	-0.0815625		341.856	-0.0645344		341.771	-0.0714148		341.771	-0.0300295
341.925	-0.0274674		341.775	-0.0767859		341.69	-0.0767249		341.69	-0.0894237		341.91	-0.0701674		341.69	-0.0511055		342.08	-0.0820808		341.86	-0.0660693		341.775	-0.0708719		341.775	-0.0308343
341.929	-0.0272134		341.779	-0.0765761		341.694	-0.0754094		341.694	-0.0887818		341.914	-0.0702336		341.694	-0.0514436		342.084	-0.0831377		341.864	-0.0675562		341.779	-0.0708668		341.779	-0.0309331
341.933	-0.0272518		341.783	-0.0774129		341.698	-0.0739326		341.698	-0.0897878		341.918	-0.0697786		341.698	-0.0521296		342.088	-0.0832311		341.868	-0.068252		341.783	-0.0716398		341.783	-0.0309185
341.937	-0.0275577		341.787	-0.0776018		341.702	-0.0740706		341.702	-0.0908346		341.922	-0.0694646		341.702	-0.0531216		342.092	-0.082036		341.872	-0.0683575		341.787	-0.0727167		341.787	-0.0306821
341.941	-0.0276232		341.791	-0.0774203		341.706	-0.0757159		341.706	-0.0920161		341.926	-0.0700088		341.706	-0.0538524		342.096	-0.0810204		341.876	-0.0682419		341.791	-0.0730614		341.791	-0.0300523
341.945	-0.0276935		341.795	-0.079405		341.71	-0.080367		341.71	-0.0930339		341.93	-0.0703403		341.71	-0.053902		342.1	-0.0812207		341.88	-0.0676455		341.795	-0.0728363		341.795	-0.029214
341.949	-0.0277856		341.799	-0.082843		341.714	-0.0841522		341.714	-0.0931276		341.934	-0.0693367		341.714	-0.0534346		342.104	-0.0819207		341.884	-0.066259		341.799	-0.0723646		341.799	-0.0291197
341.953	-0.0276755		341.803	-0.0856822		341.718	-0.0819181		341.718	-0.0915051		341.938	-0.067895		341.718	-0.0527522		342.108	-0.0818827		341.888	-0.0644036		341.803	-0.0718104		341.803	-0.0295308
341.957	-0.0279018		341.807	-0.0870614		341.722	-0.0785263		341.722	-0.0898452		341.942	-0.0670058		341.722	-0.0518177		342.112	-0.0806435		341.892	-0.0626413		341.807	-0.0713927		341.807	-0.0295316
341.961	-0.0284665		341.811	-0.0864693		341.726	-0.0783007		341.726	-0.0910803		341.946	-0.0666704		341.726	-0.050949		342.116	-0.0790393		341.896	-0.0617246		341.811	-0.0709584		341.811	-0.0295147
341.965	-0.0288121		341.815	-0.0854992		341.73	-0.0791157		341.73	-0.0917246		341.95	-0.0666911		341.73	-0.0503314		342.12	-0.078952		341.9	-0.0618172		341.815	-0.0707049		341.815	-0.029792
341.969	-0.0288863		341.819	-0.08543		341.734	-0.078504		341.734	-0.0915271		341.954	-0.0671458		341.734	-0.0501275		342.124	-0.0805061		341.904	-0.0621688		341.819	-0.0710877		341.819	-0.030096
341.973	-0.0288095		341.823	-0.0860437		341.738	-0.0764415		341.738	-0.0919083		341.958	-0.0674184		341.738	-0.0500894		342.128	-0.0824872		341.908	-0.062292		341.823	-0.0713517		341.823	-0.0295803
341.977	-0.0288092		341.827	-0.0876866		341.742	-0.0766752		341.742	-0.0928977		341.962	-0.0665691		341.742	-0.0497025		342.132	-0.0837129		341.912	-0.0620458		341.827	-0.0708219		341.827	-0.0280803
341.981	-0.0289132		341.831	-0.0886783		341.746	-0.0772855		341.746	-0.0944536		341.966	-0.0655102		341.746	-0.0491965		342.136	-0.0835689		341.916	-0.0617451		341.831	-0.0707381		341.831	-0.0274909
341.985	-0.0287329		341.835	-0.0874643		341.75	-0.0738687		341.75	-0.093627		341.97	-0.0647873		341.75	-0.0485977		342.14	-0.0825799		341.92	-0.0615631		341.835	-0.0716984		341.835	-0.0283083
341.989	-0.0280263		341.839	-0.0847905		341.754	-0.0718415		341.754	-0.0932985		341.974	-0.0638074		341.754	-0.0481822		342.144	-0.0810942		341.924	-0.061373		341.839	-0.0732254		341.839	-0.0288088
341.993	-0.0272296		341.843	-0.0822663		341.758	-0.0744425		341.758	-0.0962237		341.978	-0.0631343		341.758	-0.0486745		342.148	-0.0792946		341.928	-0.0617261		341.843	-0.0751837		341.843	-0.0291339
341.997	-0.0268315		341.847	-0.081351		341.762	-0.0757971		341.762	-0.0990055		341.982	-0.063852		341.762	-0.0495973		342.152	-0.0783806		341.932	-0.063057		341.847	-0.0765399		341.847	-0.0298364
342.001	-0.026575		341.851	-0.0815724		341.766	-0.0766038		341.766	-0.0996938		341.986	-0.0661069		341.766	-0.0500193		342.156	-0.0792588		341.936	-0.0641899		341.851	-0.0763765		341.851	-0.0297922
342.005	-0.026646		341.855	-0.0814137		341.77	-0.0819013		341.77	-0.0983661		341.99	-0.0683217		341.77	-0.0501836		342.16	-0.0804043		341.94	-0.0642839		341.855	-0.0749082		341.855	-0.0290037
342.009	-0.027151		341.859	-0.0803078		341.774	-0.0886892		341.774	-0.0979692		341.994	-0.0692299		341.774	-0.0507228		342.164	-0.0805525		341.944	-0.0643617		341.859	-0.0732893		341.859	-0.028122
342.013	-0.027628		341.863	-0.0798643		341.778	-0.0925675		341.778	-0.101494		341.998	-0.0693456		341.778	-0.0512798		342.168	-0.0802659		341.948	-0.0646243		341.863	-0.0726048		341.863	-0.0273595
342.017	-0.0280543		341.867	-0.0797445		341.782	-0.0932441		341.782	-0.105239		342.002	-0.0696986		341.782	-0.0513063		342.172	-0.0797688		341.952	-0.0644992		341.867	-0.0721821		341.867	-0.0272864
342.021	-0.0283444		341.871	-0.0782195		341.786	-0.0934438		341.786	-0.104616		342.006	-0.0702967		341.786	-0.0508628		342.176	-0.0797979		341.956	-0.0645569		341.871	-0.0715087		341.871	-0.0277901
342.025	-0.0284898		341.875	-0.0766807		341.79	-0.0950197		341.79	-0.100434		342.01	-0.0700607		341.79	-0.0500387		342.18	-0.0808197		341.96	-0.0645873		341.875	-0.0713093		341.875	-0.0284901
342.029	-0.0285633		341.879	-0.0764377		341.794	-0.0953944		341.794	-0.0959029		342.014	-0.0694709		341.794	-0.0495131		342.184	-0.0815203		341.964	-0.0641627		341.879	-0.0712169		341.879	-0.0293583
342.033	-0.0285471		341.883	-0.0776446		341.798	-0.0925553		341.798	-0.0936131		342.018	-0.069862		341.798	-0.0494827		342.188	-0.0811552		341.968	-0.0641909		341.883	-0.070941		341.883	-0.0297089
342.037	-0.0285673		341.887	-0.0791823		341.802	-0.0895812		341.802	-0.0932217		342.022	-0.0710474		341.802	-0.0491778		342.192	-0.0805811		341.972	-0.0647015		341.887	-0.0711939		341.887	-0.0290576
342.041	-0.0285777		341.891	-0.0795885		341.806	-0.0877		341.806	-0.0929272		342.026	-0.0719657		341.806	-0.0490319		342.196	-0.0807671		341.976	-0.0653564		341.891	-0.0722127		341.891	-0.0283618
342.045	-0.0285681		341.895	-0.0784536		341.81	-0.0841626		341.81	-0.0918937		342.03	-0.0722814		341.81	-0.0492681		342.2	-0.0810148		341.98	-0.0663434		341.895	-0.0736046		341.895	-0.0283717
342.049	-0.0284142		341.899	-0.0765695		341.814	-0.0800129		341.814	-0.0902642		342.034	-0.0723023		341.814	-0.0495791		342.204	-0.0803336		341.984	-0.0670298		341.899	-0.0741159		341.899	-0.0285509
342.053	-0.0277421		341.903	-0.0762579		341.818	-0.0762354		341.818	-0.0887572		342.038	-0.0718937		341.818	-0.0502147		342.208	-0.0792281		341.988	-0.0671661		341.903	-0.0739208		341.903	-0.0284733
342.057	-0.0268178		341.907	-0.0779065		341.822	-0.0723637		341.822	-0.0865157		342.042	-0.0710432		341.822	-0.0506818		342.212	-0.0782761		341.992	-0.0673246		341.907	-0.0743306		341.907	-0.0283062
342.061	-0.0261069		341.911	-0.0803414		341.826	-0.0703007		341.826	-0.0838922		342.046	-0.0696015		341.826	-0.0508037		342.216	-0.0774146		341.996	-0.067489		341.911	-0.0747217		341.911	-0.0280022
342.065	-0.0257589		341.915	-0.0821347		341.83	-0.071975		341.83	-0.0839793		342.05	-0.0678041		341.83	-0.0510473		342.22	-0.0764919		342	-0.0674239		341.915	-0.0749431		341.915	-0.0275801
342.069	-0.0260154		341.919	-0.0816124		341.834	-0.0747496		341.834	-0.0852303		342.054	-0.0669291		341.834	-0.0510553		342.224	-0.0754736		342.004	-0.0671195		341.919	-0.0755758		341.919	-0.0278264
342.073	-0.0266018		341.923	-0.0792778		341.838	-0.0717825		341.838	-0.0859282		342.058	-0.0668789		341.838	-0.0508351		342.228	-0.074954		342.008	-0.0661958		341.923	-0.0765053		341.923	-0.0288466
342.077	-0.0269424		341.927	-0.0776772		341.842	-0.0646666		341.842	-0.0874468		342.062	-0.0671195		341.842	-0.0509525		342.232	-0.075203		342.012	-0.0648161		341.927	-0.0775138		341.927	-0.0294434
342.081	-0.0267514		341.931	-0.0778052		341.846	-0.0608455		341.846	-0.0885953		342.066	-0.0676675		341.846	-0.0511811		342.236	-0.0756835		342.016	-0.0638396		341.931	-0.0777572		341.931	-0.0293671
342.085	-0.026295		341.935	-0.0785804		341.85	-0.0600622		341.85	-0.089363		342.07	-0.0684685		341.85	-0.0514444		342.24	-0.0765531		342.02	-0.0632061		341.935	-0.0771588		341.935	-0.0295886
342.089	-0.0259739		341.939	-0.079459		341.854	-0.0611369		341.854	-0.0888523		342.074	-0.0695884		341.854	-0.0519813		342.244	-0.0775398		342.024	-0.0632735		341.939	-0.0762105		341.939	-0.0296949
342.093	-0.0255556		341.943	-0.0784949		341.858	-0.0638001		341.858	-0.0869608		342.078	-0.0701887		341.858	-0.0525786		342.248	-0.0785358		342.028	-0.0648397		341.943	-0.0758203		341.943	-0.029358
342.097	-0.0252269		341.947	-0.0759631		341.862	-0.0636627		341.862	-0.0880551		342.082	-0.0697626		341.862	-0.0531117		342.252	-0.0800237		342.032	-0.0669093		341.947	-0.0763258		341.947	-0.0300545
342.101	-0.0253165		341.951	-0.0748271		341.866	-0.0623193		341.866	-0.0924457		342.086	-0.0682624		341.866	-0.0535667		342.256	-0.0806201		342.036	-0.0678073		341.951	-0.0770292		341.951	-0.0312007
342.105	-0.0254983		341.955	-0.0742787		341.87	-0.0658189		341.87	-0.0954056		342.09	-0.0666112		341.87	-0.0538757		342.26	-0.0795285		342.04	-0.0677924		341.955	-0.0783072		341.955	-0.030288
342.109	-0.0257401		341.959	-0.0737227		341.874	-0.0725001		341.874	-0.0931518		342.094	-0.0663536		341.874	-0.0539864		342.264	-0.0780434		342.044	-0.0682786		341.959	-0.0801718		341.959	-0.0278294
342.113	-0.0262882		341.963	-0.0737188		341.878	-0.0777201		341.878	-0.0888422		342.098	-0.0667634		341.878	-0.0537864		342.268	-0.0770159		342.048	-0.0688889		341.963	-0.0819829		341.963	-0.0263669
342.117	-0.0269536		341.967	-0.0732133		341.882	-0.0800327		341.882	-0.0890717		342.102	-0.0664422		341.882	-0.0531481		342.272	-0.0763319		342.052	-0.069054		341.967	-0.0828954		341.967	-0.0263271
342.121	-0.0272967		341.971	-0.0725349		341.886	-0.0794241		341.886	-0.0920102		342.106	-0.0655512		341.886	-0.0522141		342.276	-0.0757748		342.056	-0.0693967		341.971	-0.0821493		341.971	-0.026627
342.125	-0.0271323		341.975	-0.072592		341.89	-0.078008		341.89	-0.093773		342.11	-0.0651399		341.89	-0.0514665		342.28	-0.0752895		342.06	-0.0696449		341.975	-0.0806804		341.975	-0.0263399
342.129	-0.0263839		341.979	-0.0715112		341.894	-0.078619		341.894	-0.0932142		342.114	-0.065609		341.894	-0.0509317		342.284	-0.0745319		342.064	-0.0693627		341.979	-0.0799494		341.979	-0.0253088
342.133	-0.02538		341.983	-0.0691339		341.898	-0.0812532		341.898	-0.0897082		342.118	-0.0661535		341.898	-0.0507395		342.288	-0.0733539		342.068	-0.0686837		341.983	-0.0799596		341.983	-0.0247261
342.137	-0.0248472		341.987	-0.0677184		341.902	-0.0818958		341.902	-0.0869581		342.122	-0.0661948		341.902	-0.0509968		342.292	-0.0724486		342.072	-0.068105		341.987	-0.0795989		341.987	-0.0254473
342.141	-0.024943		341.991	-0.0681645		341.906	-0.0802123		341.906	-0.0861755		342.126	-0.0662439		341.906	-0.0508024		342.296	-0.0719392		342.076	-0.0673979		341.991	-0.0786816		341.991	-0.0265061
342.145	-0.0252696		341.995	-0.0709002		341.91	-0.0811418		341.91	-0.085698		342.13	-0.0667886		341.91	-0.0501387		342.3	-0.0718801		342.08	-0.0660368		341.995	-0.0777391		341.995	-0.0268897
342.149	-0.0253575		341.999	-0.073847		341.914	-0.0859848		341.914	-0.085725		342.134	-0.067585		341.914	-0.0498946		342.304	-0.0730064		342.084	-0.0648013		341.999	-0.0764727		341.999	-0.0267919
342.153	-0.0253786		342.003	-0.0750186		341.918	-0.0916907		341.918	-0.0857903		342.138	-0.0685201		341.918	-0.050217		342.308	-0.0748623		342.088	-0.064439		342.003	-0.0753148		342.003	-0.0264345
342.157	-0.0257527		342.007	-0.0760026		341.922	-0.0938047		341.922	-0.0870063		342.142	-0.0693054		341.922	-0.0509582		342.312	-0.0765398		342.092	-0.0648641		342.007	-0.0746779		342.007	-0.0257381
342.161	-0.026122		342.011	-0.0771819		341.926	-0.090726		341.926	-0.0904122		342.146	-0.0693748		341.926	-0.0518103		342.316	-0.0780071		342.096	-0.0650425		342.011	-0.0740804		342.011	-0.0247608
342.165	-0.0262249		342.015	-0.0771703		341.93	-0.0854819		341.93	-0.0943899		342.15	-0.0690989		341.93	-0.0525413		342.32	-0.0786768		342.1	-0.0645034		342.015	-0.0738077		342.015	-0.0238886
342.169	-0.0261585		342.019	-0.0768042		341.934	-0.0814012		341.934	-0.0975259		342.154	-0.0687649		341.934	-0.0528715		342.324	-0.0783056		342.104	-0.063402		342.019	-0.0744555		342.019	-0.0235623
342.173	-0.0259152		342.023	-0.0775156		341.938	-0.0799677		341.938	-0.0992498		342.158	-0.0680984		341.938	-0.0525245		342.328	-0.0779856		342.108	-0.0620125		342.023	-0.0757977		342.023	-0.0238711
342.177	-0.02601		342.027	-0.0793606		341.942	-0.0808999		341.942	-0.0983002		342.162	-0.06737		341.942	-0.0518672		342.332	-0.0776235		342.112	-0.0612318		342.027	-0.0765088		342.027	-0.0245008
342.181	-0.0269011		342.031	-0.0814568		341.946	-0.0829079		341.946	-0.0948842		342.166	-0.0671763		341.946	-0.0515443		342.336	-0.0764742		342.116	-0.0611291		342.031	-0.0762434		342.031	-0.025018
342.185	-0.0278119		342.035	-0.0834594		341.95	-0.0870889		341.95	-0.0926304		342.17	-0.0676627		341.95	-0.0517861		342.34	-0.0753471		342.12	-0.0616978		342.035	-0.0757927		342.035	-0.0253184
342.189	-0.0280694		342.039	-0.0857253		341.954	-0.0938032		341.954	-0.0913167		342.174	-0.0685081		341.954	-0.0518432		342.344	-0.0745893		342.124	-0.0628904		342.039	-0.0748706		342.039	-0.0251849
342.193	-0.0282882		342.043	-0.088093		341.958	-0.099276		341.958	-0.0878885		342.178	-0.0687517		341.958	-0.0515092		342.348	-0.0735861		342.128	-0.0633084		342.043	-0.0732635		342.043	-0.025184
342.197	-0.0286137		342.047	-0.0889579		341.962	-0.0994481		341.962	-0.084012		342.182	-0.0678924		341.962	-0.0512565		342.352	-0.0730939		342.132	-0.062462		342.047	-0.0718339		342.047	-0.0258069
342.201	-0.0283812		342.051	-0.0867838		341.966	-0.0937214		341.966	-0.0812238		342.186	-0.0672034		341.966	-0.0506372		342.356	-0.0734214		342.136	-0.0614467		342.051	-0.0700876		342.051	-0.0258841
342.205	-0.0275461		342.055	-0.0837128		341.97	-0.0874558		341.97	-0.0789566		342.19	-0.0676723		341.97	-0.0496145		342.36	-0.0736362		342.14	-0.0608654		342.055	-0.0677064		342.055	-0.02529
342.209	-0.0264962		342.059	-0.0826683		341.974	-0.0868667		341.974	-0.0782449		342.194	-0.0684114		341.974	-0.0491676		342.364	-0.0735043		342.144	-0.0608347		342.059	-0.0662461		342.059	-0.0251798
342.213	-0.0255418		342.063	-0.083385		341.978	-0.0896642		341.978	-0.0776543		342.198	-0.0687274		341.978	-0.0492909		342.368	-0.0734976		342.148	-0.0611783		342.063	-0.0658302		342.063	-0.0258193
342.217	-0.0249813		342.067	-0.0838646		341.982	-0.0900106		341.982	-0.074876		342.202	-0.0690234		341.982	-0.0494759		342.372	-0.0736092		342.152	-0.0612736		342.067	-0.0653336		342.067	-0.0265803
342.221	-0.0249326		342.071	-0.0851461		341.986	-0.0873676		341.986	-0.0707651		342.206	-0.0690373		341.986	-0.0500871		342.376	-0.073311		342.156	-0.0612637		342.071	-0.0638841		342.071	-0.026598
342.225	-0.0249169		342.075	-0.0885745		341.99	-0.0849635		341.99	-0.0677148		342.21	-0.0684556		341.99	-0.0508152		342.38	-0.0725985		342.16	-0.0620846		342.075	-0.061508		342.075	-0.0260718
342.229	-0.0243652		342.079	-0.0907627		341.994	-0.0868639		341.994	-0.0690817		342.214	-0.0679608		341.994	-0.0512419		342.384	-0.0721398		342.164	-0.0633241		342.079	-0.0586858		342.079	-0.0257028
342.233	-0.0236123		342.083	-0.0894267		341.998	-0.0920037		341.998	-0.0741969		342.218	-0.0680733		341.998	-0.0516767		342.388	-0.0718319		342.168	-0.0639317		342.083	-0.056383		342.083	-0.025313
342.237	-0.0232861		342.087	-0.0862283		342.002	-0.0940827		342.002	-0.0794166		342.222	-0.0684061		342.002	-0.0520282		342.392	-0.0716059		342.172	-0.0643495		342.087	-0.0557295		342.087	-0.0246167
342.241	-0.0231734		342.091	-0.0822476		342.006	-0.0907333		342.006	-0.0824109		342.226	-0.0685513		342.006	-0.0522618		342.396	-0.0719295		342.176	-0.0644583		342.091	-0.0557068		342.091	-0.0238612
342.245	-0.0231523		342.095	-0.0801246		342.01	-0.0869366		342.01	-0.083191		342.23	-0.0680151		342.01	-0.0524018		342.4	-0.0715606		342.18	-0.0634882		342.095	-0.0555614		342.095	-0.0235914
342.249	-0.0236389		342.099	-0.0823126		342.014	-0.0873431		342.014	-0.0838717		342.234	-0.0668199		342.014	-0.0522908		342.404	-0.07072		342.184	-0.0623982		342.099	-0.0554675		342.099	-0.0242356
342.253	-0.0242036		342.103	-0.0857733		342.018	-0.0892372		342.018	-0.0849363		342.238	-0.0659418		342.018	-0.051824		342.408	-0.0707174		342.188	-0.061969		342.103	-0.0550871		342.103	-0.0254819
342.257	-0.0243646		342.107	-0.0875191		342.022	-0.0890562		342.022	-0.086011		342.242	-0.0651679		342.022	-0.051093		342.412	-0.070509		342.192	-0.0610863		342.107	-0.0548054		342.107	-0.0263027
342.261	-0.024429		342.111	-0.0882141		342.026	-0.0891089		342.026	-0.0886573		342.246	-0.0644943		342.026	-0.050476		342.416	-0.0693503		342.196	-0.0593817		342.111	-0.0546481		342.111	-0.0262079
342.265	-0.0246201		342.115	-0.0882328		342.03	-0.0925323		342.03	-0.0930379		342.25	-0.0648493		342.03	-0.0501678		342.42	-0.0683331		342.2	-0.0578728		342.115	-0.0544919		342.115	-0.0258387
342.269	-0.024921		342.119	-0.0858215		342.034	-0.0967587		342.034	-0.0972076		342.254	-0.065501		342.034	-0.0498395		342.424	-0.0681428		342.204	-0.057324		342.119	-0.0544175		342.119	-0.0263378
342.273	-0.0251105		342.123	-0.0816115		342.038	-0.0975189		342.038	-0.100281		342.258	-0.0652206		342.038	-0.049458		342.428	-0.0683185		342.208	-0.0577832		342.123	-0.0538154		342.123	-0.0272396
342.277	-0.0251981		342.127	-0.0788906		342.042	-0.0950264		342.042	-0.102272		342.262	-0.0644499		342.042	-0.0490998		342.432	-0.0688661		342.212	-0.0590014		342.127	-0.0532283		342.127	-0.0269542
342.281	-0.0253421		342.131	-0.0776717		342.046	-0.0932675		342.046	-0.103564		342.266	-0.0637543		342.046	-0.0485993		342.436	-0.0695014		342.216	-0.0607803		342.131	-0.0532556		342.131	-0.0260834
342.285	-0.0256217		342.135	-0.0758822		342.05	-0.092691		342.05	-0.104105		342.27	-0.0627892		342.05	-0.048438		342.44	-0.0695405		342.22	-0.0621479		342.135	-0.0530466		342.135	-0.0258579
342.289	-0.0259318		342.139	-0.0745414		342.054	-0.0918033		342.054	-0.105573		342.274	-0.0616979		342.054	-0.0489753		342.444	-0.0691428		342.224	-0.0629442		342.139	-0.0523431		342.139	-0.0258246
342.293	-0.0259065		342.143	-0.0758306		342.058	-0.0950254		342.058	-0.108378		342.278	-0.060509		342.058	-0.0499208		342.448	-0.0687776		342.228	-0.0632028		342.143	-0.0511988		342.143	-0.0258066
342.297	-0.0255532		342.147	-0.0782421		342.062	-0.102162		342.062	-0.107778		342.282	-0.0591855		342.062	-0.050343		342.452	-0.0686582		342.232	-0.0619125		342.147	-0.0495385		342.147	-0.026738
342.301	-0.0253138		342.151	-0.0788437		342.066	-0.107233		342.066	-0.101564		342.286	-0.0583533		342.066	-0.049825		342.456	-0.0691676		342.236	-0.0596431		342.151	-0.0482865		342.151	-0.0277237
342.305	-0.02519		342.155	-0.0778073		342.07	-0.11123		342.07	-0.0944815		342.29	-0.0575924		342.07	-0.0495054		342.46	-0.0702399		342.24	-0.0573227		342.155	-0.0482609		342.155	-0.0271571
342.309	-0.0245976		342.159	-0.0770907		342.074	-0.113518		342.074	-0.0915994		342.294	-0.0568371		342.074	-0.0498932		342.464	-0.0714193		342.244	-0.0554216		342.159	-0.0492997		342.159	-0.0263739
342.313	-0.0237411		342.163	-0.0768858		342.078	-0.108939		342.078	-0.0905097		342.298	-0.0573847		342.078	-0.0501668		342.468	-0.0724689		342.248	-0.0546011		342.163	-0.0509565		342.163	-0.0262447
342.317	-0.0232881		342.167	-0.0764138		342.082	-0.103973		342.082	-0.0879225		342.302	-0.0590085		342.082	-0.0499823		342.472	-0.0734088		342.252	-0.0544335		342.167	-0.0530456		342.167	-0.0257525
342.321	-0.0233668		342.171	-0.076292		342.086	-0.10488		342.086	-0.0858185		342.306	-0.0603509		342.086	-0.0497317		342.476	-0.0737758		342.256	-0.0546792		342.171	-0.0553389		342.171	-0.0249091
342.325	-0.0237507		342.175	-0.0771722		342.09	-0.10484		342.09	-0.0836211		342.31	-0.0613398		342.09	-0.0496276		342.48	-0.0726113		342.26	-0.0553057		342.175	-0.0571018		342.175	-0.023987
342.329	-0.0242447		342.179	-0.0785709		342.094	-0.100903		342.094	-0.0817782		342.314	-0.061938		342.094	-0.0496233		342.484	-0.0708989		342.264	-0.0555758		342.179	-0.057979		342.179	-0.0230641
342.333	-0.0248625		342.183	-0.0785409		342.098	-0.0973897		342.098	-0.083642		342.318	-0.062036		342.098	-0.0495031		342.488	-0.0698636		342.268	-0.0552541		342.183	-0.0582201		342.183	-0.0226992
342.337	-0.0255666		342.187	-0.0765318		342.102	-0.0962797		342.102	-0.0859217		342.322	-0.0624343		342.102	-0.0491017		342.492	-0.069712		342.272	-0.0548335		342.187	-0.0582623		342.187	-0.02289
342.341	-0.0263609		342.191	-0.0748391		342.106	-0.0971787		342.106	-0.0839793		342.326	-0.0630905		342.106	-0.0484265		342.496	-0.0697787		342.276	-0.0548358		342.191	-0.058777		342.191	-0.0234296
342.345	-0.0268487		342.195	-0.0736094		342.11	-0.0996777		342.11	-0.0802839		342.33	-0.0637713		342.11	-0.0474905		342.5	-0.068862		342.28	-0.0549971		342.195	-0.0603699		342.195	-0.024367
342.349	-0.0266735		342.199	-0.0731434		342.114	-0.101122		342.114	-0.0782896		342.334	-0.0647464		342.114	-0.0467752		342.504	-0.0678876		342.284	-0.0546192		342.199	-0.0626273		342.199	-0.0253493
342.353	-0.0266216		342.203	-0.0745177		342.118	-0.10047		342.118	-0.0780338		342.338	-0.0650548		342.118	-0.0467529		342.508	-0.0678769		342.288	-0.0541622		342.203	-0.0645205		342.203	-0.0260397
342.357	-0.0272271		342.207	-0.0742701		342.122	-0.100239		342.122	-0.0773194		342.342	-0.0646773		342.122	-0.04705		342.512	-0.0676668		342.292	-0.0546054		342.207	-0.0661808		342.207	-0.026076
342.361	-0.0276955		342.211	-0.0715536		342.126	-0.100352		342.126	-0.0752948		342.346	-0.0651496		342.126	-0.0472755		342.516	-0.0668019		342.296	-0.0555973		342.211	-0.0678959		342.211	-0.0254035
342.365	-0.0274434		342.215	-0.0711051		342.13	-0.100948		342.13	-0.0743517		342.35	-0.0654061		342.13	-0.0476833		342.52	-0.0659801		342.3	-0.055977		342.215	-0.0690087		342.215	-0.0243584
342.369	-0.0268141		342.219	-0.0731592		342.134	-0.102963		342.134	-0.0753925		342.354	-0.0646367		342.134	-0.048226		342.524	-0.0649315		342.304	-0.0558949		342.219	-0.0691653		342.219	-0.0231538
342.373	-0.0262612		342.223	-0.0745137		342.138	-0.103314		342.138	-0.0762428		342.358	-0.064505		342.138	-0.0484804		342.528	-0.0636346		342.308	-0.0566186		342.223	-0.068657		342.223	-0.0229229
342.377	-0.0261364		342.227	-0.0753713		342.142	-0.10065		342.142	-0.0761845		342.362	-0.0647844		342.142	-0.0486502		342.532	-0.0626584		342.312	-0.0582447		342.227	-0.0681512		342.227	-0.024338
342.381	-0.0263112		342.231	-0.0765812		342.146	-0.0979864		342.146	-0.0765659		342.366	-0.0644659		342.146	-0.0489592		342.536	-0.0627088		342.316	-0.0596952		342.231	-0.0673831		342.231	-0.0260766
342.385	-0.0260556		342.235	-0.0774681		342.15	-0.0956193		342.15	-0.0785886		342.37	-0.063433		342.15	-0.0491025		342.54	-0.0635205		342.32	-0.0602035		342.235	-0.0666072		342.235	-0.0272719
342.389	-0.0253242		342.239	-0.0780767		342.154	-0.0952881		342.154	-0.0828509		342.374	-0.0619514		342.154	-0.0492612		342.544	-0.0634498		342.324	-0.0599267		342.239	-0.0672697		342.239	-0.0278099
342.393	-0.0247546		342.243	-0.0800939		342.158	-0.0980227		342.158	-0.0881439		342.378	-0.0611403		342.158	-0.0498605		342.548	-0.062437		342.328	-0.0589975		342.243	-0.0689375		342.243	-0.0273819
342.397	-0.0246051		342.247	-0.0826919		342.162	-0.0964269		342.162	-0.0930894		342.382	-0.0607696		342.162	-0.0504144		342.552	-0.0619953		342.332	-0.0572761		342.247	-0.0700175		342.247	-0.0264778
342.401	-0.0249883		342.251	-0.0827718		342.166	-0.0885375		342.166	-0.0953772		342.386	-0.0601102		342.166	-0.050889		342.556	-0.0628087		342.336	-0.0554787		342.251	-0.0703051		342.251	-0.0257332
342.405	-0.0255408		342.255	-0.0805039		342.17	-0.0804744		342.17	-0.0947917		342.39	-0.0597167		342.17	-0.0516937		342.56	-0.0638649		342.34	-0.05457		342.255	-0.0702834		342.255	-0.0248897
342.409	-0.0255967		342.259	-0.078136		342.174	-0.0752897		342.174	-0.094006		342.394	-0.0594601		342.174	-0.052154		342.564	-0.0639779		342.344	-0.0544536		342.259	-0.0693589		342.259	-0.0239494
342.413	-0.0253807		342.263	-0.0771273		342.178	-0.0731726		342.178	-0.0928616		342.398	-0.059009		342.178	-0.0520167		342.568	-0.0631444		342.348	-0.0543314		342.263	-0.0679172		342.263	-0.0233894
342.417	-0.0251766		342.267	-0.0770203		342.182	-0.0746144		342.182	-0.09124		342.402	-0.0591303		342.182	-0.0520285		342.572	-0.0628315		342.352	-0.053766		342.267	-0.0670408		342.267	-0.0231798
342.421	-0.0249567		342.271	-0.076654		342.186	-0.0788442		342.186	-0.0907493		342.406	-0.0597403		342.186	-0.0524726		342.576	-0.0634583		342.356	-0.0526881		342.271	-0.066467		342.271	-0.0231257
342.425	-0.0249145		342.275	-0.0758953		342.19	-0.0840879		342.19	-0.0917687		342.41	-0.0599637		342.19	-0.0527516		342.58	-0.0631534		342.36	-0.0515947		342.275	-0.065672		342.275	-0.0237179
342.429	-0.024893		342.279	-0.0742667		342.194	-0.0888615		342.194	-0.0938392		342.414	-0.0594916		342.194	-0.0525504		342.584	-0.0621403		342.364	-0.0511323		342.279	-0.0645949		342.279	-0.0250879
342.433	-0.0246143		342.283	-0.0720612		342.198	-0.0910526		342.198	-0.0963043		342.418	-0.058558		342.198	-0.0521348		342.588	-0.0619118		342.368	-0.0509531		342.283	-0.0638106		342.283	-0.0260999
342.437	-0.0240642		342.287	-0.071049		342.202	-0.0914833		342.202	-0.0982885		342.422	-0.0579603		342.202	-0.0516519		342.592	-0.061907		342.372	-0.0505645		342.287	-0.0643877		342.287	-0.0261458
342.441	-0.0236349		342.291	-0.0711258		342.206	-0.0916648		342.206	-0.0990386		342.426	-0.0578774		342.206	-0.0514384		342.596	-0.061942		342.376	-0.0502607		342.291	-0.0667877		342.291	-0.0260722
342.445	-0.0235361		342.295	-0.070505		342.21	-0.0918207		342.21	-0.0976495		342.43	-0.0579591		342.21	-0.0513299		342.6	-0.063273		342.38	-0.0507118		342.295	-0.0696245		342.295	-0.0261833
342.449	-0.0234232		342.299	-0.0692096		342.214	-0.0923792		342.214	-0.0955623		342.434	-0.058044		342.214	-0.0507264		342.604	-0.0656762		342.384	-0.051789		342.299	-0.0709022		342.299	-0.0257748
342.453	-0.0234193		342.303	-0.0688441		342.218	-0.0935191		342.218	-0.094361		342.438	-0.0582349		342.218	-0.0498397		342.608	-0.067355		342.388	-0.0523008		342.303	-0.0705138		342.303	-0.0251432
342.457	-0.0235231		342.307	-0.0697279		342.222	-0.0944677		342.222	-0.0913747		342.442	-0.0584157		342.222	-0.0495183		342.612	-0.0667967		342.392	-0.0516285		342.307	-0.0699344		342.307	-0.025044
342.461	-0.0234589		342.311	-0.070276		342.226	-0.0919926		342.226	-0.0866053		342.446	-0.0586236		342.226	-0.0499793		342.616	-0.0648746		342.396	-0.050738		342.311	-0.0701701		342.311	-0.0253691
342.465	-0.0233722		342.315	-0.0700129		342.23	-0.0866764		342.23	-0.0845797		342.45	-0.0589191		342.23	-0.0504627		342.62	-0.064148		342.4	-0.0506009		342.315	-0.0709771		342.315	-0.0257006
342.469	-0.0233439		342.319	-0.070621		342.234	-0.084397		342.234	-0.0843937		342.454	-0.0586529		342.234	-0.0504182		342.624	-0.0645451		342.404	-0.0506521		342.319	-0.0718816		342.319	-0.0255491
342.473	-0.0232632		342.323	-0.071325		342.238	-0.084957		342.238	-0.0823574		342.458	-0.0579281		342.238	-0.0498857		342.628	-0.0644353		342.408	-0.0501983		342.323	-0.0725504		342.323	-0.0243084
342.477	-0.0230393		342.327	-0.0698086		342.242	-0.0842708		342.242	-0.0801737		342.462	-0.0574595		342.242	-0.0492181		342.632	-0.0635006		342.412	-0.0497019		342.327	-0.0727743		342.327	-0.0226674
342.481	-0.0228473		342.331	-0.0677558		342.246	-0.0837582		342.246	-0.0802471		342.466	-0.0570678		342.246	-0.0485858		342.636	-0.062257		342.416	-0.0497954		342.331	-0.0727632		342.331	-0.0222054
342.485	-0.0228578		342.335	-0.0668032		342.25	-0.0845585		342.25	-0.0837426		342.47	-0.0561139		342.25	-0.0482687		342.64	-0.0617299		342.42	-0.0501827		342.335	-0.0731116		342.335	-0.0231031
342.489	-0.022726		342.339	-0.0664366		342.254	-0.0861314		342.254	-0.0890374		342.474	-0.0549935		342.254	-0.048514		342.644	-0.0618149		342.424	-0.0505188		342.339	-0.0741779		342.339	-0.0245139
342.493	-0.0222296		342.343	-0.0672143		342.258	-0.0880413		342.258	-0.0918976		342.478	-0.0544205		342.258	-0.0488164		342.648	-0.0611643		342.428	-0.0508237		342.343	-0.0753616		342.343	-0.0258404
342.497	-0.021847		342.347	-0.0675355		342.262	-0.0915824		342.262	-0.0916688		342.482	-0.0542885		342.262	-0.0491083		342.652	-0.0604218		342.432	-0.0512429		342.347	-0.076017		342.347	-0.0267993
342.501	-0.0220338		342.351	-0.0661199		342.266	-0.0990907		342.266	-0.0902617		342.486	-0.0542147		342.266	-0.0495011		342.656	-0.0606946		342.436	-0.0518093		342.351	-0.0759956		342.351	-0.0269799
342.505	-0.0226917		342.355	-0.0665721		342.27	-0.104257		342.27	-0.0891578		342.49	-0.054293		342.27	-0.0495643		342.66	-0.0609355		342.44	-0.0522183		342.355	-0.0757802		342.355	-0.0268014
342.509	-0.0232784		342.359	-0.0710548		342.274	-0.10056		342.274	-0.0884166		342.494	-0.0550211		342.274	-0.0491076		342.664	-0.0606225		342.444	-0.0526211		342.359	-0.0755637		342.359	-0.0267442
342.513	-0.0233847		342.363	-0.0753715		342.278	-0.0942963		342.278	-0.0882353		342.498	-0.0565269		342.278	-0.0484085		342.668	-0.0604452		342.448	-0.0527874		342.363	-0.0755432		342.363	-0.0259972
342.517	-0.0233363		342.367	-0.0748934		342.282	-0.0926999		342.282	-0.0892257		342.502	-0.0575229		342.282	-0.0479755		342.672	-0.0601305		342.452	-0.0525386		342.367	-0.0760429		342.367	-0.0244559
342.521	-0.0231896		342.371	-0.0717884		342.286	-0.0929809		342.286	-0.0902335		342.506	-0.0572908		342.286	-0.0475609		342.676	-0.0592378		342.456	-0.0524533		342.371	-0.0756268		342.371	-0.0229292
342.525	-0.0228547		342.375	-0.0703092		342.29	-0.0931034		342.29	-0.0907233		342.51	-0.0569634		342.29	-0.0469557		342.68	-0.0583246		342.46	-0.0520599		342.375	-0.0742768		342.375	-0.0220549
342.529	-0.0228675		342.379	-0.0699427		342.294	-0.093759		342.294	-0.0923723		342.514	-0.0558082		342.294	-0.0465333		342.684	-0.0581354		342.464	-0.0509276		342.379	-0.0737324		342.379	-0.0221947
342.533	-0.0230879		342.383	-0.0697021		342.298	-0.0932835		342.298	-0.0954324		342.518	-0.0536642		342.298	-0.0461567		342.688	-0.0585713		342.468	-0.0503526		342.383	-0.0732846		342.383	-0.0229691
342.537	-0.0229979		342.387	-0.0695509		342.302	-0.0918632		342.302	-0.0978616		342.522	-0.0522		342.302	-0.0458919		342.692	-0.0588012		342.472	-0.0508754		342.387	-0.0724407		342.387	-0.0233108
342.541	-0.0229982		342.391	-0.0700703		342.306	-0.0914333		342.306	-0.0971218		342.526	-0.051306		342.306	-0.0459334		342.696	-0.0586797		342.476	-0.0517707		342.391	-0.072151		342.391	-0.0231236
342.545	-0.0234807		342.395	-0.0722721		342.31	-0.0937336		342.31	-0.0928697		342.53	-0.0514979		342.31	-0.0459941		342.7	-0.0587754		342.48	-0.052493		342.395	-0.0725004		342.395	-0.0232283
342.549	-0.024185		342.399	-0.0743873		342.314	-0.0950724		342.314	-0.0873954		342.534	-0.0535093		342.314	-0.0457535		342.704	-0.0589018		342.484	-0.052411		342.399	-0.0733124		342.399	-0.0233808
342.553	-0.0246715		342.403	-0.0755911		342.318	-0.0910862		342.318	-0.0822384		342.538	-0.0550306		342.318	-0.0452405		342.708	-0.058261		342.488	-0.0512506		342.403	-0.0736228		342.403	-0.0232683
342.557	-0.0247401		342.407	-0.0762614		342.322	-0.0859602		342.322	-0.0796089		342.542	-0.0550073		342.322	-0.0449017		342.712	-0.0568141		342.492	-0.0498677		342.407	-0.0725767		342.407	-0.0234053
342.561	-0.0245132		342.411	-0.0759993		342.326	-0.0812849		342.326	-0.0808281		342.546	-0.0551487		342.326	-0.0450344		342.716	-0.0550433		342.496	-0.0491115		342.411	-0.0712098		342.411	-0.0236965
342.565	-0.0240981		342.415	-0.0755743		342.33	-0.0746898		342.33	-0.0822857		342.55	-0.0556022		342.33	-0.045619		342.72	-0.0529905		342.5	-0.0483464		342.415	-0.0705305		342.415	-0.0235023
342.569	-0.023918		342.419	-0.0757594		342.334	-0.0703296		342.334	-0.0816628		342.554	-0.0557039		342.334	-0.0465204		342.724	-0.051494		342.504	-0.0476058		342.419	-0.0708429		342.419	-0.0230311
342.573	-0.0242834		342.423	-0.0759714		342.338	-0.0695108		342.338	-0.0807808		342.558	-0.0555324		342.338	-0.046989		342.728	-0.0516258		342.508	-0.0477256		342.423	-0.0719641		342.423	-0.0230072
342.577	-0.024656		342.427	-0.0753058		342.342	-0.0686787		342.342	-0.0814631		342.562	-0.0553766		342.342	-0.046558		342.732	-0.0525089		342.512	-0.0481054		342.427	-0.0727183		342.427	-0.0233968
342.581	-0.0247577		342.431	-0.0742379		342.346	-0.0670473		342.346	-0.0850147		342.566	-0.0551302		342.346	-0.0462487		342.736	-0.0530395		342.516	-0.048424		342.431	-0.0722827		342.431	-0.0233788
342.585	-0.0246932		342.435	-0.0738327		342.35	-0.0644172		342.35	-0.0889898		342.57	-0.0550596		342.35	-0.046775		342.74	-0.0532449		342.52	-0.04911		342.435	-0.0714438		342.435	-0.0226623
342.589	-0.0242688		342.439	-0.0736941		342.354	-0.062866		342.354	-0.0900536		342.574	-0.0558731		342.354	-0.0472911		342.744	-0.0534781		342.524	-0.0494738		342.439	-0.0718285		342.439	-0.021943
342.593	-0.0237495		342.443	-0.0716875		342.358	-0.0650072		342.358	-0.0899805		342.578	-0.0569704		342.358	-0.0472153		342.748	-0.0536709		342.528	-0.0492526		342.443	-0.0730769		342.443	-0.0216601
342.597	-0.0234256		342.447	-0.0677976		342.362	-0.0696446		342.362	-0.0900704		342.582	-0.0575617		342.362	-0.0469227		342.752	-0.053078		342.532	-0.0497508		342.447	-0.0731258		342.447	-0.0217119
342.601	-0.0229191		342.451	-0.0650924		342.366	-0.0739351		342.366	-0.0890166		342.586	-0.0577432		342.366	-0.0466098		342.756	-0.0516011		342.536	-0.0510647		342.451	-0.0720035		342.451	-0.0223398
342.605	-0.0221718		342.455	-0.0632915		342.37	-0.0748831		342.37	-0.0861081		342.59	-0.0574473		342.37	-0.0463534		342.76	-0.0503818		342.54	-0.0515887		342.455	-0.0718511		342.455	-0.0233631
342.609	-0.0214773		342.459	-0.0613312		342.374	-0.0719382		342.374	-0.0825797		342.594	-0.0567218		342.374	-0.0461936		342.764	-0.0500642		342.544	-0.0509573		342.459	-0.0733003		342.459	-0.0238527
342.613	-0.0209791		342.463	-0.0603455		342.378	-0.0680701		342.378	-0.0818969		342.598	-0.0566129		342.378	-0.0459178		342.768	-0.0498945		342.548	-0.0504712		342.463	-0.0755082		342.463	-0.0235786
342.617	-0.0207583		342.467	-0.0596357		342.382	-0.0638563		342.382	-0.0836707		342.602	-0.0573791		342.382	-0.0454839		342.772	-0.049746		342.552	-0.050144		342.467	-0.078112		342.467	-0.0230074
342.621	-0.0205367		342.471	-0.0592559		342.386	-0.0580459		342.386	-0.0840224		342.606	-0.0577378		342.386	-0.0453346		342.776	-0.0501788		342.556	-0.0490722		342.471	-0.0801112		342.471	-0.0230325
342.625	-0.0201983		342.475	-0.0601		342.39	-0.0529599		342.39	-0.0818605		342.61	-0.0573825		342.39	-0.0455272		342.78	-0.0506878		342.56	-0.0477257		342.475	-0.0805538		342.475	-0.0236046
342.629	-0.0202511		342.479	-0.0613123		342.394	-0.0510783		342.394	-0.0784118		342.614	-0.0567778		342.394	-0.045735		342.784	-0.0511041		342.564	-0.0464488		342.479	-0.080605		342.479	-0.0238241
342.633	-0.0206456		342.483	-0.0626537		342.398	-0.052843		342.398	-0.0759157		342.618	-0.0555391		342.398	-0.0460903		342.788	-0.0513306		342.568	-0.0455366		342.483	-0.081159		342.483	-0.0238668
342.637	-0.0209837		342.487	-0.0647986		342.402	-0.0550776		342.402	-0.075435		342.622	-0.0542075		342.402	-0.046029		342.792	-0.0510364		342.572	-0.0451977		342.487	-0.0809724		342.487	-0.0236505
342.641	-0.0213789		342.491	-0.0665641		342.406	-0.0560614		342.406	-0.0759225		342.626	-0.0537925		342.406	-0.0451278		342.796	-0.0514828		342.576	-0.0446676		342.491	-0.0798921		342.491	-0.0230907
342.645	-0.0217195		342.495	-0.0661449		342.41	-0.0588099		342.41	-0.075769		342.63	-0.0539194		342.41	-0.0443694		342.8	-0.0536234		342.58	-0.0438583		342.495	-0.0783159		342.495	-0.0229154
342.649	-0.0217556		342.499	-0.0648837		342.414	-0.0616746		342.414	-0.0752202		342.634	-0.0548143		342.414	-0.0441042		342.804	-0.0563777		342.584	-0.0432793		342.499	-0.0758365		342.499	-0.0232836
342.653	-0.0217589		342.503	-0.0648216		342.418	-0.0621281		342.418	-0.0752739		342.638	-0.0561537		342.418	-0.0438844		342.808	-0.0587128		342.588	-0.0433572		342.503	-0.0736643		342.503	-0.0238176
342.658	-0.0219842		342.508	-0.0652618		342.423	-0.0642463		342.423	-0.0753345		342.643	-0.0566739		342.423	-0.0438302		342.813	-0.0607184		342.593	-0.044151		342.508	-0.0731245		342.508	-0.0238768
342.662	-0.0219533		342.512	-0.0647737		342.427	-0.0703628		342.427	-0.0753108		342.647	-0.0568861		342.427	-0.0443368		342.817	-0.0616421		342.597	-0.0448791		342.512	-0.0736625		342.512	-0.0234521
342.666	-0.021167		342.516	-0.0639453		342.431	-0.0774877		342.431	-0.0748901		342.651	-0.0571542		342.431	-0.0449141		342.821	-0.0608077		342.601	-0.0448523		342.516	-0.0741564		342.516	-0.0234915
342.67	-0.0202142		342.52	-0.0636528		342.435	-0.0837307		342.435	-0.0739756		342.655	-0.0564683		342.435	-0.0449582		342.825	-0.0599761		342.605	-0.0441998		342.52	-0.074077		342.52	-0.023673
342.674	-0.0198838		342.524	-0.0638687		342.439	-0.0851845		342.439	-0.0731492		342.659	-0.0545668		342.439	-0.0450287		342.829	-0.0597982		342.609	-0.0432506		342.524	-0.0735513		342.524	-0.0230612
342.678	-0.0199293		342.528	-0.0642555		342.443	-0.0813523		342.443	-0.0723635		342.663	-0.0519945		342.443	-0.0452873		342.833	-0.0592342		342.613	-0.0428049		342.528	-0.0729105		342.528	-0.0224766
342.682	-0.0199078		342.532	-0.0636612		342.447	-0.0797786		342.447	-0.0728736		342.667	-0.0492524		342.447	-0.0453893		342.837	-0.0589137		342.617	-0.0434222		342.532	-0.0719003		342.532	-0.0225287
342.686	-0.0199271		342.536	-0.0614847		342.451	-0.0839054		342.451	-0.0746709		342.671	-0.0482079		342.451	-0.0453745		342.841	-0.0592679		342.621	-0.0441266		342.536	-0.0708254		342.536	-0.0224908
342.69	-0.020103		342.54	-0.0579552		342.455	-0.0886243		342.455	-0.0757796		342.675	-0.049885		342.455	-0.0452545		342.845	-0.0588202		342.625	-0.0437099		342.54	-0.0709651		342.54	-0.0221882
342.694	-0.0202458		342.544	-0.0556417		342.459	-0.0880545		342.459	-0.075358		342.679	-0.0518029		342.459	-0.0449561		342.849	-0.0571638		342.629	-0.0426364		342.544	-0.0718143		342.544	-0.0220783
342.698	-0.0203663		342.548	-0.0565529		342.463	-0.0838357		342.463	-0.074083		342.683	-0.0523434		342.463	-0.0444069		342.853	-0.0556797		342.633	-0.0421118		342.548	-0.0723046		342.548	-0.0224926
342.702	-0.0205257		342.552	-0.0579731		342.467	-0.0805048		342.467	-0.0726469		342.687	-0.0520402		342.467	-0.0439804		342.857	-0.0544033		342.637	-0.0424906		342.552	-0.072443		342.552	-0.0233184
342.706	-0.020625		342.556	-0.0584531		342.471	-0.0792569		342.471	-0.0703912		342.691	-0.0515086		342.471	-0.0439878		342.861	-0.05303		342.641	-0.043267		342.556	-0.0717392		342.556	-0.0238662
342.71	-0.0206836		342.56	-0.0588079		342.475	-0.0809189		342.475	-0.0683548		342.695	-0.0518246		342.475	-0.0440281		342.865	-0.05193		342.645	-0.0433822		342.56	-0.0711358		342.56	-0.0239876
342.714	-0.0206066		342.564	-0.0600693		342.479	-0.0840042		342.479	-0.0680582		342.699	-0.0523764		342.479	-0.0440296		342.869	-0.0510271		342.649	-0.0430898		342.564	-0.0719635		342.564	-0.024146
342.718	-0.0203009		342.568	-0.0632756		342.483	-0.08276		342.483	-0.0688014		342.703	-0.0517289		342.483	-0.0443256		342.873	-0.0502285		342.653	-0.0432784		342.568	-0.0731207		342.568	-0.0239696
342.722	-0.0197475		342.572	-0.0667416		342.487	-0.0766821		342.487	-0.068964		342.707	-0.0508267		342.487	-0.0446267		342.877	-0.0497061		342.657	-0.0432611		342.572	-0.0743208		342.572	-0.023293
342.726	-0.0193696		342.576	-0.0685618		342.491	-0.0706065		342.491	-0.0687277		342.711	-0.050472		342.491	-0.0445631		342.881	-0.0499513		342.661	-0.0427139		342.576	-0.0755108		342.576	-0.0227671
342.73	-0.0196465		342.58	-0.0685687		342.495	-0.0676444		342.495	-0.0715009		342.715	-0.0496038		342.495	-0.0444554		342.885	-0.0499696		342.665	-0.0422524		342.58	-0.0751007		342.58	-0.0226429
342.734	-0.0203055		342.584	-0.0681084		342.499	-0.0686153		342.499	-0.0763355		342.719	-0.0480334		342.499	-0.0445387		342.889	-0.0496638		342.669	-0.0416226		342.584	-0.073227		342.584	-0.0226982
342.738	-0.0209423		342.588	-0.0678929		342.503	-0.0706641		342.503	-0.0774021		342.723	-0.0472157		342.503	-0.0446866		342.893	-0.0500271		342.673	-0.0409323		342.588	-0.0714649		342.588	-0.0221007
342.742	-0.0213172		342.592	-0.0661358		342.507	-0.0695211		342.507	-0.0741836		342.727	-0.0474304		342.507	-0.0450677		342.897	-0.0493487		342.677	-0.0407292		342.592	-0.0705466		342.592	-0.0206613
342.746	-0.0212359		342.596	-0.0628691		342.511	-0.0649685		342.511	-0.0715829		342.731	-0.047635		342.511	-0.0456632		342.901	-0.0474809		342.681	-0.0412688		342.596	-0.0700957		342.596	-0.0194567
342.75	-0.0210579		342.6	-0.0600484		342.515	-0.061178		342.515	-0.0711076		342.735	-0.0477217		342.515	-0.0457938		342.905	-0.0458503		342.685	-0.0421833		342.6	-0.069431		342.6	-0.0185494
342.754	-0.0213401		342.604	-0.0586729		342.519	-0.0592254		342.519	-0.0703937		342.739	-0.047828		342.519	-0.0454434		342.909	-0.0447697		342.689	-0.0423707		342.604	-0.0690902		342.604	-0.0175031
342.758	-0.0217468		342.608	-0.0595718		342.523	-0.0564339		342.523	-0.0710537		342.743	-0.0474627		342.523	-0.0454065		342.913	-0.0446288		342.693	-0.042046		342.608	-0.0697302		342.608	-0.0170336
342.762	-0.0216169		342.612	-0.06198		342.527	-0.0545355		342.527	-0.0737761		342.747	-0.0471563		342.527	-0.0457114		342.917	-0.0454509		342.697	-0.0418199		342.612	-0.0703933		342.612	-0.0169353
342.766	-0.0210323		342.616	-0.0633619		342.531	-0.0533638		342.531	-0.0744068		342.751	-0.0478151		342.531	-0.0458564		342.921	-0.0468572		342.701	-0.0417294		342.616	-0.070145		342.616	-0.0164919
342.77	-0.0205289		342.62	-0.0634188		342.535	-0.0499006		342.535	-0.0717714		342.755	-0.0491001		342.535	-0.045524		342.925	-0.0480691		342.705	-0.0418614		342.62	-0.0697257		342.62	-0.0166181
342.774	-0.0201842		342.624	-0.0628026		342.539	-0.0501367		342.539	-0.0688835		342.759	-0.0496581		342.539	-0.0449364		342.929	-0.0485183		342.709	-0.04216		342.624	-0.0695243		342.624	-0.0177057
342.778	-0.0196988		342.628	-0.0604835		342.543	-0.0556992		342.543	-0.067677		342.763	-0.0487538		342.543	-0.0448277		342.933	-0.0483559		342.713	-0.0422208		342.628	-0.0691788		342.628	-0.0184656
342.782	-0.0189696		342.632	-0.0572548		342.547	-0.0583515		342.547	-0.0676142		342.767	-0.0474285		342.547	-0.0452149		342.937	-0.048777		342.717	-0.0416959		342.632	-0.0690964		342.632	-0.0188955
342.786	-0.0181651		342.636	-0.0556883		342.551	-0.0593925		342.551	-0.0683046		342.771	-0.0462985		342.551	-0.0456656		342.941	-0.0503829		342.721	-0.0411468		342.636	-0.0693741		342.636	-0.0197156
342.79	-0.0175592		342.64	-0.0556725		342.555	-0.0633897		342.555	-0.0679409		342.775	-0.0452783		342.555	-0.045805		342.945	-0.0520757		342.725	-0.0407583		342.64	-0.0700323		342.64	-0.0201274
342.794	-0.0174503		342.644	-0.0568264		342.559	-0.0653993		342.559	-0.0654939		342.779	-0.0449953		342.559	-0.0456071		342.949	-0.0528146		342.729	-0.0405097		342.644	-0.0707519		342.644	-0.0201438
342.798	-0.0177818		342.648	-0.0586111		342.563	-0.0640476		342.563	-0.0622502		342.783	-0.0453851		342.563	-0.0454056		342.953	-0.0524886		342.733	-0.0411619		342.648	-0.0707104		342.648	-0.0203835
342.802	-0.017944		342.652	-0.0575732		342.567	-0.0652845		342.567	-0.0582561		342.787	-0.0457336		342.567	-0.045213		342.957	-0.0522081		342.737	-0.04234		342.652	-0.0701925		342.652	-0.0204483
342.806	-0.0178572		342.656	-0.0551531		342.571	-0.0683096		342.571	-0.0545254		342.791	-0.0455644		342.571	-0.0451445		342.961	-0.0524203		342.741	-0.0431751		342.656	-0.070062		342.656	-0.0201238
342.81	-0.0180548		342.66	-0.0557847		342.575	-0.0674384		342.575	-0.0528009		342.795	-0.0449254		342.575	-0.0448932		342.965	-0.0526515		342.745	-0.0435201		342.66	-0.0702177		342.66	-0.0201704
342.814	-0.0184139		342.664	-0.0591456		342.579	-0.0630935		342.579	-0.0504006		342.799	-0.0446844		342.579	-0.0440966		342.969	-0.0528758		342.749	-0.0430015		342.664	-0.0704001		342.664	-0.0208053
342.818	-0.0184721		342.668	-0.0630587		342.583	-0.0584123		342.583	-0.0464206		342.803	-0.0449429		342.583	-0.0433122		342.973	-0.0521176		342.753	-0.0421096		342.668	-0.0709388		342.668	-0.0209116
342.822	-0.0181901		342.672	-0.0645194		342.587	-0.0556446		342.587	-0.0449736		342.807	-0.0454007		342.587	-0.0430167		342.977	-0.0502467		342.757	-0.0416607		342.672	-0.0713358		342.672	-0.0201185
342.826	-0.0178176		342.676	-0.0624409		342.591	-0.0551199		342.591	-0.0448819		342.811	-0.0467806		342.591	-0.0433455		342.981	-0.0494195		342.761	-0.0412851		342.676	-0.071777		342.676	-0.0191972
342.83	-0.0179113		342.68	-0.0587714		342.595	-0.0524908		342.595	-0.0412496		342.815	-0.0485985		342.595	-0.0440294		342.985	-0.0498344		342.765	-0.0406596		342.68	-0.0729363		342.68	-0.0191849
342.834	-0.0184264		342.684	-0.0558886		342.599	-0.0479955		342.599	-0.0371315		342.819	-0.0486144		342.599	-0.0442588		342.989	-0.0494221		342.769	-0.0403981		342.684	-0.0742388		342.684	-0.0199225
342.838	-0.0186149		342.688	-0.056274		342.603	-0.0471583		342.603	-0.0379993		342.823	-0.0468449		342.603	-0.0436289		342.993	-0.0486777		342.773	-0.0407701		342.688	-0.0751995		342.688	-0.0199817
342.842	-0.0184423		342.692	-0.0585749		342.607	-0.0512535		342.607	-0.0410133		342.827	-0.0453997		342.607	-0.0425498		342.997	-0.0484056		342.777	-0.0409943		342.692	-0.0756849		342.692	-0.0195637
342.846	-0.0183308		342.696	-0.0592316		342.611	-0.0560268		342.611	-0.04223		342.831	-0.0445907		342.611	-0.0419986		343.001	-0.0473619		342.781	-0.0412884		342.696	-0.0753962		342.696	-0.019569
342.85	-0.0182318		342.7	-0.058698		342.615	-0.0576445		342.615	-0.0424438		342.835	-0.0435431		342.615	-0.0418544		343.005	-0.046104		342.785	-0.0417239		342.7	-0.0740445		342.7	-0.0195066
342.854	-0.0181213		342.704	-0.058703		342.619	-0.0573536		342.619	-0.0422441		342.839	-0.0425416		342.619	-0.0411652		343.009	-0.0459641		342.789	-0.0414014		342.704	-0.0724428		342.704	-0.0188994
342.858	-0.0181231		342.708	-0.0575762		342.623	-0.0551879		342.623	-0.0412464		342.843	-0.0419524		342.623	-0.0408553		343.013	-0.0465154		342.793	-0.0406468		342.708	-0.0713967		342.708	-0.0176493
342.862	-0.0181125		342.712	-0.0552605		342.627	-0.0544489		342.627	-0.0423181		342.847	-0.0415167		342.627	-0.0415836		343.017	-0.0459893		342.797	-0.040221		342.712	-0.0704175		342.712	-0.0162116
342.866	-0.0179201		342.716	-0.0549807		342.631	-0.0586618		342.631	-0.0480642		342.851	-0.0411556		342.631	-0.0424261		343.021	-0.0438518		342.801	-0.0403277		342.716	-0.0694732		342.716	-0.0157422
342.87	-0.0173739		342.72	-0.0564018		342.635	-0.062287		342.635	-0.055851		342.855	-0.041138		342.635	-0.0430481		343.025	-0.0410593		342.805	-0.040403		342.72	-0.0692248		342.72	-0.0158887
342.874	-0.0165061		342.724	-0.0574369		342.639	-0.0629149		342.639	-0.0630943		342.859	-0.0414036		342.639	-0.0431491		343.029	-0.0383132		342.809	-0.0400929		342.724	-0.0691944		342.724	-0.0158016
342.878	-0.0156484		342.728	-0.0585739		342.643	-0.0623075		342.643	-0.069776		342.863	-0.0417363		342.643	-0.0427643		343.033	-0.0370822		342.813	-0.0398045		342.728	-0.0686739		342.728	-0.0161041
342.882	-0.0150841		342.732	-0.05928		342.647	-0.0604464		342.647	-0.0728478		342.867	-0.0420226		342.647	-0.0425978		343.037	-0.0383754		342.817	-0.0391348		342.732	-0.0681394		342.732	-0.0168239
342.886	-0.0147734		342.736	-0.0579824		342.651	-0.0577291		342.651	-0.0696962		342.871	-0.0414851		342.651	-0.0426591		343.041	-0.0406864		342.821	-0.0380466		342.736	-0.0680605		342.736	-0.0173082
342.89	-0.0145895		342.74	-0.0561307		342.655	-0.0556278		342.655	-0.0643382		342.875	-0.0403395		342.655	-0.0425863		343.045	-0.0419405		342.825	-0.0380361		342.74	-0.0683332		342.74	-0.0175564
342.894	-0.0144927		342.744	-0.0555921		342.659	-0.0548857		342.659	-0.0604678		342.879	-0.039604		342.659	-0.0423182		343.049	-0.0421502		342.829	-0.0391884		342.744	-0.0680561		342.744	-0.0175792
342.898	-0.0145291		342.748	-0.0557639		342.663	-0.0553658		342.663	-0.0593339		342.883	-0.0392366		342.663	-0.0419675		343.053	-0.042324		342.833	-0.0397325		342.748	-0.0673918		342.748	-0.0174122
342.902	-0.0150657		342.752	-0.0554486		342.667	-0.0554469		342.667	-0.0622413		342.887	-0.0390177		342.667	-0.0414457		343.057	-0.042152		342.837	-0.0385464		342.752	-0.0679158		342.752	-0.0173304
342.906	-0.0160785		342.756	-0.054651		342.671	-0.0521404		342.671	-0.0650861		342.891	-0.0394322		342.671	-0.0407591		343.061	-0.0412535		342.841	-0.0367155		342.756	-0.0690544		342.756	-0.0173959
342.91	-0.0169197		342.76	-0.0538176		342.675	-0.0469449		342.675	-0.0643924		342.895	-0.0401743		342.675	-0.0405543		343.065	-0.0406706		342.845	-0.0358881		342.76	-0.0691421		342.76	-0.0175825
342.914	-0.0173032		342.764	-0.0532897		342.679	-0.0429674		342.679	-0.0641301		342.899	-0.0400788		342.679	-0.041127		343.069	-0.0407691		342.849	-0.0356435		342.764	-0.0684906		342.764	-0.0177143
342.918	-0.0174169		342.768	-0.0521092		342.683	-0.0409172		342.683	-0.0647813		342.903	-0.0390825		342.683	-0.041836		343.073	-0.0408583		342.853	-0.0347578		342.768	-0.0675594		342.768	-0.0174993
342.922	-0.0174745		342.772	-0.0504115		342.687	-0.0414461		342.687	-0.062594		342.907	-0.0382154		342.687	-0.0420818		343.077	-0.0404015		342.857	-0.0335553		342.772	-0.0661121		342.772	-0.0171553
342.926	-0.0175045		342.776	-0.0507395		342.691	-0.0423445		342.691	-0.061269		342.911	-0.0384404		342.691	-0.041739		343.081	-0.0398876		342.861	-0.0336291		342.776	-0.0643434		342.776	-0.0170739
342.93	-0.0173919		342.78	-0.0541382		342.695	-0.0426272		342.695	-0.0634307		342.915	-0.0390308		342.695	-0.0411755		343.085	-0.0398259		342.865	-0.0339838		342.78	-0.063047		342.78	-0.0171876
342.934	-0.0171695		342.784	-0.0578545		342.699	-0.0449967		342.699	-0.0635238		342.919	-0.0382615		342.699	-0.0410902		343.089	-0.0393293		342.869	-0.0332866		342.784	-0.0625646		342.784	-0.0177737
342.938	-0.0170168		342.788	-0.0580329		342.703	-0.0485528		342.703	-0.0615631		342.923	-0.0366317		342.703	-0.0412156		343.093	-0.038311		342.873	-0.032915		342.788	-0.0616732		342.788	-0.0189233
342.942	-0.0170626		342.792	-0.0563846		342.707	-0.0502239		342.707	-0.0610903		342.927	-0.0359974		342.707	-0.040733		343.097	-0.0376974		342.877	-0.033201		342.792	-0.0601615		342.792	-0.0199813
342.946	-0.0171779		342.796	-0.0562818		342.711	-0.0504833		342.711	-0.0623283		342.931	-0.0364955		342.711	-0.0401619		343.101	-0.0379399		342.881	-0.0343732		342.796	-0.0599866		342.796	-0.0204446
342.95	-0.0171134		342.8	-0.0564941		342.715	-0.0507218		342.715	-0.0644894		342.935	-0.0373532		342.715	-0.0401889		343.105	-0.0389012		342.885	-0.0362934		342.8	-0.0618614		342.8	-0.0201025
342.954	-0.0169029		342.804	-0.0553413		342.719	-0.0502293		342.719	-0.0655093		342.939	-0.0376791		342.719	-0.0407116		343.109	-0.0402667		342.889	-0.0371269		342.804	-0.063309		342.804	-0.0196657
342.958	-0.0167646		342.808	-0.0544645		342.723	-0.0494449		342.723	-0.0647046		342.943	-0.0371719		342.723	-0.0412168		343.113	-0.0410631		342.893	-0.0365964		342.808	-0.06339		342.808	-0.0196058
342.962	-0.0165893		342.812	-0.0539819		342.727	-0.0488476		342.727	-0.0632165		342.947	-0.0370509		342.727	-0.0411886		343.117	-0.0404608		342.897	-0.0358368		342.812	-0.0631407		342.812	-0.019168
342.966	-0.0160349		342.816	-0.0520709		342.731	-0.0472612		342.731	-0.0632642		342.951	-0.0377139		342.731	-0.0409459		343.121	-0.0394418		342.901	-0.0353149		342.816	-0.0619421		342.816	-0.0184524
342.97	-0.0151915		342.82	-0.0492236		342.735	-0.0436684		342.735	-0.0654318		342.955	-0.0383183		342.735	-0.0410679		343.125	-0.0384405		342.905	-0.0349246		342.82	-0.0600633		342.82	-0.0184373
342.974	-0.0146149		342.824	-0.0481008		342.739	-0.0386164		342.739	-0.0674969		342.959	-0.0385884		342.739	-0.0416554		343.129	-0.0367618		342.909	-0.0346191		342.824	-0.0588846		342.824	-0.0184084
342.978	-0.0145752		342.828	-0.0498569		342.743	-0.0347118		342.743	-0.0702304		342.963	-0.0382191		342.743	-0.0422147		343.133	-0.03487		342.913	-0.0340194		342.828	-0.0596352		342.828	-0.0171404
342.982	-0.0147371		342.832	-0.0509022		342.747	-0.0365		342.747	-0.0746077		342.967	-0.0373708		342.747	-0.0424635		343.137	-0.0332914		342.917	-0.0322502		342.832	-0.0613349		342.832	-0.0155734
342.986	-0.0146822		342.836	-0.049755		342.751	-0.0436854		342.751	-0.0764955		342.971	-0.0370673		342.751	-0.0425899		343.141	-0.0318683		342.921	-0.0293858		342.836	-0.0612593		342.836	-0.0146327
342.99	-0.0144016		342.84	-0.0485355		342.755	-0.0497379		342.755	-0.0739723		342.975	-0.0373796		342.755	-0.0424621		343.145	-0.0309152		342.925	-0.0268515		342.84	-0.0598169		342.84	-0.0142672
342.994	-0.0139888		342.844	-0.0482975		342.759	-0.0517327		342.759	-0.0701717		342.979	-0.0380413		342.759	-0.0418026		343.149	-0.0309233		342.929	-0.025735		342.844	-0.0587157		342.844	-0.0147369
342.998	-0.0132787		342.848	-0.0483644		342.763	-0.0514336		342.763	-0.0663983		342.983	-0.0387134		342.763	-0.040655		343.153	-0.0315554		342.933	-0.0256106		342.848	-0.0585814		342.848	-0.0156413
343.002	-0.0125661		342.852	-0.047529		342.767	-0.0527756		342.767	-0.0632981		342.987	-0.0389209		342.767	-0.0392964		343.157	-0.0322558		342.937	-0.0254044		342.852	-0.059635		342.852	-0.0164311
343.006	-0.0123773		342.856	-0.0463989		342.771	-0.0576285		342.771	-0.0613547		342.991	-0.0387057		342.771	-0.0383628		343.161	-0.0333868		342.941	-0.0251954		342.856	-0.0610792		342.856	-0.0173349
343.01	-0.0126132		342.86	-0.0454743		342.775	-0.061324		342.775	-0.0603079		342.995	-0.0383853		342.775	-0.0385031		343.165	-0.035128		342.945	-0.0257151		342.86	-0.0614901		342.86	-0.0181782
343.014	-0.0127713		342.864	-0.0441574		342.779	-0.0623697		342.779	-0.0610945		342.999	-0.0385053		342.779	-0.0389253		343.169	-0.0364003		342.949	-0.0268821		342.864	-0.0607532		342.864	-0.0180477
343.018	-0.012673		342.868	-0.0424812		342.783	-0.0645143		342.783	-0.0618488		343.003	-0.0387093		342.783	-0.0388518		343.173	-0.0367239		342.953	-0.0279151		342.868	-0.0599069		342.868	-0.0169213
343.022	-0.0126379		342.872	-0.0418748		342.787	-0.0632036		342.787	-0.060925		343.007	-0.038542		342.787	-0.0390169		343.177	-0.0367368		342.957	-0.0280904		342.872	-0.0592012		342.872	-0.0158324
343.026	-0.0128395		342.876	-0.0437431		342.791	-0.0565323		342.791	-0.058158		343.011	-0.0378587		342.791	-0.0393959		343.181	-0.0364873		342.961	-0.0278872		342.876	-0.0585127		342.876	-0.0152149
343.03	-0.0131674		342.88	-0.0474978		342.795	-0.0519098		342.795	-0.0561755		343.015	-0.0364909		342.795	-0.0395351		343.185	-0.0357592		342.965	-0.0277815		342.88	-0.0579235		342.88	-0.0148614
343.034	-0.0135095		342.884	-0.0501678		342.799	-0.0519176		342.799	-0.0571878		343.019	-0.0352599		342.799	-0.0396607		343.189	-0.0350006		342.969	-0.0275349		342.884	-0.0574046		342.884	-0.0147384
343.038	-0.0138708		342.888	-0.0495893		342.803	-0.0519551		342.803	-0.0575811		343.023	-0.0341804		342.803	-0.0394589		343.193	-0.0350469		342.973	-0.0272882		342.888	-0.0566129		342.888	-0.0150667
343.042	-0.0141536		342.892	-0.0474018		342.807	-0.0485505		342.807	-0.0565033		343.027	-0.0328297		342.807	-0.0388625		343.197	-0.0353229		342.977	-0.0274347		342.892	-0.0551916		342.892	-0.0155452
343.046	-0.0141405		342.896	-0.0460377		342.811	-0.0455701		342.811	-0.0555007		343.031	-0.0318669		342.811	-0.0386018		343.201	-0.0351309		342.981	-0.0280614		342.896	-0.0539686		342.896	-0.0158058
343.05	-0.0138454		342.9	-0.0454081		342.815	-0.0467857		342.815	-0.0548798		343.035	-0.0312471		342.815	-0.0389122		343.205	-0.034694		342.985	-0.028456		342.9	-0.0533601		342.9	-0.0162439
343.054	-0.0136408		342.904	-0.0453255		342.819	-0.0485261		342.819	-0.05537		343.039	-0.0307163		342.819	-0.0393239		343.209	-0.0335717		342.989	-0.0283553		342.904	-0.0530153		342.904	-0.0167294
343.058	-0.0138178		342.908	-0.0462632		342.823	-0.0457468		342.823	-0.0573534		343.043	-0.0307183		342.823	-0.0389339		343.213	-0.0322702		342.993	-0.0279628		342.908	-0.0534316		342.908	-0.0167716
343.062	-0.0139649		342.912	-0.0477281		342.827	-0.0403375		342.827	-0.0606909		343.047	-0.0306042		342.827	-0.0376727		343.217	-0.0314105		342.997	-0.0274582		342.912	-0.0539737		342.912	-0.0166854
343.066	-0.0136377		342.916	-0.0490603		342.831	-0.0346436		342.831	-0.0634532		343.051	-0.0296386		342.831	-0.036997		343.221	-0.0304345		343.001	-0.0268801		342.916	-0.0538107		342.916	-0.0171001
343.07	-0.0131751		342.92	-0.0492041		342.835	-0.0293967		342.835	-0.0636778		343.055	-0.0287231		342.835	-0.0373268		343.225	-0.0300398		343.005	-0.0265469		342.92	-0.0535676		342.92	-0.0178833
343.074	-0.012992		342.924	-0.0468349		342.839	-0.0284813		342.839	-0.0620035		343.059	-0.0283211		342.839	-0.0376113		343.229	-0.0307409		343.009	-0.0272573		342.924	-0.0537656		342.924	-0.0184349
343.078	-0.0129291		342.928	-0.0430545		342.843	-0.0326255		342.843	-0.0597598		343.063	-0.027382		342.843	-0.0376451		343.233	-0.0306837		343.013	-0.0278805		342.928	-0.0542675		342.928	-0.0187842
343.082	-0.0128958		342.932	-0.0414226		342.847	-0.034355		342.847	-0.0596305		343.067	-0.0257322		342.847	-0.0381269		343.237	-0.0293108		343.017	-0.0273993		342.932	-0.0539051		342.932	-0.0191673
343.086	-0.0132268		342.936	-0.0420866		342.851	-0.0295976		342.851	-0.061077		343.071	-0.0252275		342.851	-0.0390537		343.241	-0.0280346		343.021	-0.0270176		342.936	-0.0521922		342.936	-0.0191947
343.09	-0.0138095		342.94	-0.0432831		342.855	-0.025369		342.855	-0.0619535		343.075	-0.0263153		342.855	-0.0396313		343.245	-0.0268117		343.025	-0.0273246		342.94	-0.0506445		342.94	-0.0188124
343.094	-0.0141632		342.944	-0.0446864		342.859	-0.0273783		342.859	-0.0622691		343.079	-0.0272209		342.859	-0.0393033		343.249	-0.025383		343.029	-0.0277428		342.944	-0.0495777		342.944	-0.0189151
343.098	-0.0143047		342.948	-0.0455115		342.863	-0.0328881		342.863	-0.0600139		343.083	-0.0275203		342.863	-0.038311		343.253	-0.0241913		343.033	-0.0277423		342.948	-0.0484595		342.948	-0.0186494
343.102	-0.0143707		342.952	-0.0452692		342.867	-0.0368796		342.867	-0.0558824		343.087	-0.0278595		342.867	-0.0376007		343.257	-0.0235477		343.037	-0.0276619		342.952	-0.0476719		342.952	-0.0171344
343.106	-0.0143109		342.956	-0.0455579		342.871	-0.0378953		342.871	-0.0527212		343.091	-0.0278963		342.871	-0.0375977		343.261	-0.0231943		343.041	-0.0280615		342.956	-0.0467186		342.956	-0.0157448
343.11	-0.0140844		342.96	-0.0475932		342.875	-0.0400948		342.875	-0.0510447		343.095	-0.0276313		342.875	-0.0377769		343.265	-0.0223293		343.045	-0.0283659		342.96	-0.0460845		342.96	-0.015018
343.114	-0.0136006		342.964	-0.0494715		342.879	-0.0465919		342.879	-0.0509494		343.099	-0.0279892		342.879	-0.0375092		343.269	-0.0216328		343.049	-0.0281571		342.964	-0.0465302		342.964	-0.0147094
343.118	-0.0128941		342.968	-0.0496066		342.883	-0.0527681		342.883	-0.0513617		343.103	-0.0283328		342.883	-0.0370413		343.273	-0.0211787		343.053	-0.0278109		342.968	-0.0461987		342.968	-0.0145776
343.122	-0.0121881		342.972	-0.0479074		342.887	-0.0541848		342.887	-0.0510193		343.107	-0.0282796		342.887	-0.0372712		343.277	-0.0200465		343.057	-0.0274916		342.972	-0.0443299		342.972	-0.0143231
343.126	-0.0116381		342.976	-0.0453937		342.891	-0.0524089		342.891	-0.0524834		343.111	-0.0290293		342.891	-0.0381706		343.281	-0.0189492		343.061	-0.0274351		342.976	-0.0428372		342.976	-0.0139113
343.13	-0.0111662		342.98	-0.0435238		342.895	-0.0517289		342.895	-0.0579312		343.115	-0.0301108		342.895	-0.0389685		343.285	-0.018625		343.065	-0.0274478		342.98	-0.0429701		342.98	-0.0133383
343.134	-0.0106253		342.984	-0.0428279		342.899	-0.0509078		342.899	-0.0634799		343.119	-0.0300925		342.899	-0.0394726		343.289	-0.019228		343.069	-0.0275215		342.984	-0.0437053		342.984	-0.0132744
343.138	-0.0103375		342.988	-0.0428428		342.903	-0.0480468		342.903	-0.0644478		343.123	-0.0289147		342.903	-0.0394828		343.293	-0.0200844		343.073	-0.0282631		342.988	-0.0435331		342.988	-0.0138759
343.142	-0.0106614		342.992	-0.0431212		342.907	-0.0487859		342.907	-0.0635559		343.127	-0.0276431		342.907	-0.0389177		343.297	-0.0197672		343.077	-0.0290997		342.992	-0.0424694		342.992	-0.0144786
343.146	-0.010991		342.996	-0.0440416		342.911	-0.0537677		342.911	-0.0627446		343.131	-0.0270542		342.911	-0.0386363		343.301	-0.0186769		343.081	-0.0295288		342.996	-0.0417484		342.996	-0.0150283
343.15	-0.0106606		343	-0.0437312		342.915	-0.0549922		342.915	-0.0604659		343.135	-0.0266612		342.915	-0.0387571		343.305	-0.0181989		343.085	-0.0296409		343	-0.041493		343	-0.0151386
343.154	-0.0101016		343.004	-0.040964		342.919	-0.0504373		342.919	-0.0592039		343.139	-0.0258356		342.919	-0.0384947		343.309	-0.0182672		343.089	-0.0294095		343.004	-0.0404315		343.004	-0.0145339
343.158	-0.00986137		343.008	-0.0382319		342.923	-0.0437716		342.923	-0.0585417		343.143	-0.0246521		342.923	-0.0378826		343.313	-0.0178256		343.093	-0.0292267		343.008	-0.0386853		343.008	-0.0139958
343.162	-0.00979446		343.012	-0.0369447		342.927	-0.0365807		342.927	-0.0560713		343.147	-0.0233569		342.927	-0.0373883		343.317	-0.0162259		343.097	-0.0286587		343.012	-0.0374272		343.012	-0.0133875
343.166	-0.00935909		343.016	-0.0365239		342.931	-0.0321526		342.931	-0.0524566		343.151	-0.0228183		342.931	-0.0374549		343.321	-0.0140772		343.101	-0.0271922		343.016	-0.0370757		343.016	-0.0124916
343.17	-0.00850425		343.02	-0.0364443		342.935	-0.0320347		342.935	-0.0494914		343.155	-0.0234393		342.935	-0.0381973		343.325	-0.0127936		343.105	-0.0261037		343.02	-0.0374905		343.02	-0.0122168
343.174	-0.00811267		343.024	-0.0368381		342.939	-0.0329365		342.939	-0.0484031		343.159	-0.0239513		342.939	-0.0389765		343.329	-0.0129258		343.109	-0.0261161		343.024	-0.0388773		343.024	-0.0125558
343.178	-0.00858559		343.028	-0.0380096		342.943	-0.0335492		342.943	-0.048362		343.163	-0.0238805		342.943	-0.0394982		343.333	-0.0133401		343.113	-0.0266579		343.028	-0.0409318		343.028	-0.0132592
343.182	-0.00913119		343.032	-0.0389385		342.947	-0.0347166		342.947	-0.0481338		343.167	-0.0239496		342.947	-0.0393414		343.337	-0.0138423		343.117	-0.026874		343.032	-0.0418275		343.032	-0.0140731
343.186	-0.00906381		343.036	-0.0384966		342.951	-0.0356347		342.951	-0.0469746		343.171	-0.0238934		342.951	-0.0382803		343.341	-0.0145298		343.121	-0.0266267		343.036	-0.0410734		343.036	-0.0144224
343.19	-0.00876636		343.04	-0.0370955		342.955	-0.0364015		342.955	-0.0443281		343.175	-0.0233955		342.955	-0.0376196		343.345	-0.0143009		343.125	-0.0269112		343.04	-0.0402571		343.04	-0.0141273
343.194	-0.0087127		343.044	-0.0347841		342.959	-0.0368779		342.959	-0.0424833		343.179	-0.0227151		342.959	-0.0380648		343.349	-0.0132557		343.129	-0.0274933		343.044	-0.0400928		343.044	-0.0134421
343.198	-0.00895574		343.048	-0.0309969		342.963	-0.0363809		342.963	-0.0416335		343.183	-0.021867		342.963	-0.0387284		343.353	-0.0118789		343.133	-0.0277112		343.048	-0.0403023		343.048	-0.0130275
343.202	-0.00948961		343.052	-0.0285401		342.967	-0.0368973		342.967	-0.0402438		343.187	-0.0209241		342.967	-0.0388118		343.357	-0.0106093		343.137	-0.0279434		343.052	-0.0403908		343.052	-0.0130636
343.206	-0.00981847		343.056	-0.0309611		342.971	-0.0393628		342.971	-0.0412086		343.191	-0.0202507		342.971	-0.0381065		343.361	-0.00965265		343.141	-0.0282493		343.056	-0.0401588		343.056	-0.0132648
343.21	-0.00976431		343.06	-0.0349879		342.975	-0.0411992		342.975	-0.0435871		343.195	-0.0199061		342.975	-0.0373583		343.365	-0.00900846		343.145	-0.0282448		343.06	-0.0394897		343.06	-0.0129944
343.214	-0.00993503		343.064	-0.0361496		342.979	-0.0389644		342.979	-0.0458776		343.199	-0.0198075		342.979	-0.0377731		343.369	-0.00866085		343.149	-0.0276264		343.064	-0.0381087		343.064	-0.0124944
343.218	-0.010251		343.068	-0.0356113		342.983	-0.0342179		342.983	-0.048843		343.203	-0.0202778		342.983	-0.0385477		343.373	-0.00761037		343.153	-0.0265083		343.068	-0.0367344		343.068	-0.0127225
343.222	-0.0104516		343.072	-0.036133		342.987	-0.0327882		342.987	-0.0508252		343.207	-0.0209212		342.987	-0.0383471		343.377	-0.00603097		343.157	-0.0251328		343.072	-0.0363071		343.072	-0.0134407
343.226	-0.0108121		343.076	-0.037662		342.991	-0.0345242		342.991	-0.0520127		343.211	-0.0206693		342.991	-0.0376278		343.381	-0.00480548		343.161	-0.0233625		343.076	-0.0369225		343.076	-0.0138426
343.23	-0.0113363		343.08	-0.0386465		342.995	-0.0331476		342.995	-0.0534425		343.215	-0.0195472		342.995	-0.0371027		343.385	-0.00406896		343.165	-0.0215359		343.08	-0.0379608		343.08	-0.0133833
343.234	-0.0118442		343.084	-0.0392937		342.999	-0.0309274		342.999	-0.055041		343.219	-0.0180146		342.999	-0.0368265		343.389	-0.003348		343.169	-0.0203355		343.084	-0.0387098		343.084	-0.0125934
343.238	-0.011872		343.088	-0.039069		343.003	-0.0343506		343.003	-0.0581874		343.223	-0.0165143		343.003	-0.0365816		343.393	-0.00198546		343.173	-0.019661		343.088	-0.0391203		343.088	-0.0125474
343.242	-0.0110596		343.092	-0.0376434		343.007	-0.0411157		343.007	-0.0622538		343.227	-0.0154301		343.007	-0.0359596		343.397	-0.00109289		343.177	-0.0188992		343.092	-0.0392341		343.092	-0.0128664
343.246	-0.00978078		343.096	-0.0368014		343.011	-0.0463037		343.011	-0.0638732		343.231	-0.0148413		343.011	-0.034854		343.401	-0.00217229		343.181	-0.0186095		343.096	-0.0386009		343.096	-0.0123641
343.25	-0.00870576		343.1	-0.0366271		343.015	-0.0457741		343.015	-0.0642144		343.235	-0.0152062		343.015	-0.034098		343.405	-0.00384725		343.185	-0.0191298		343.1	-0.0377274		343.1	-0.0115638
343.254	-0.00811022		343.104	-0.0368919		343.019	-0.0416594		343.019	-0.0648794		343.239	-0.0160927		343.019	-0.0340546		343.409	-0.00391396		343.189	-0.0197094		343.104	-0.0370213		343.104	-0.0115803
343.258	-0.00767547		343.108	-0.0380044		343.023	-0.0401019		343.023	-0.0652809		343.243	-0.0166461		343.023	-0.0338916		343.413	-0.00334834		343.193	-0.0198373		343.108	-0.0358791		343.108	-0.0117148
343.262	-0.00718118		343.112	-0.0384504		343.027	-0.0405859		343.027	-0.0656744		343.247	-0.0164159		343.027	-0.0332751		343.417	-0.00344361		343.197	-0.0193677		343.112	-0.03401		343.112	-0.0114839
343.266	-0.00693869		343.116	-0.0377964		343.031	-0.0424906		343.031	-0.0637327		343.251	-0.0157639		343.031	-0.0330627		343.421	-0.00357424		343.201	-0.019067		343.116	-0.0318734		343.116	-0.0113851
343.27	-0.00676672		343.12	-0.0372826		343.035	-0.0455869		343.035	-0.0590068		343.255	-0.0151806		343.035	-0.033583		343.425	-0.00334196		343.205	-0.0184978		343.12	-0.0306458		343.12	-0.0114806
343.274	-0.0062102		343.124	-0.0370175		343.039	-0.0459972		343.039	-0.0540225		343.259	-0.0141396		343.039	-0.0341621		343.429	-0.00233616		343.209	-0.0170697		343.124	-0.0305229		343.124	-0.0117486
343.278	-0.0057843		343.128	-0.0370325		343.043	-0.0433671		343.043	-0.0503467		343.263	-0.0129236		343.043	-0.0344213		343.433	-0.00048189		343.213	-0.0156873		343.128	-0.0313011		343.128	-0.0118382
343.282	-0.00574303		343.132	-0.0367103		343.047	-0.0410561		343.047	-0.0493066		343.267	-0.0120248		343.047	-0.03411		343.437	0.00148341		343.217	-0.0148405		343.132	-0.0323708		343.132	-0.0109295
343.286	-0.0055602		343.136	-0.0360043		343.051	-0.0397424		343.051	-0.0501096		343.271	-0.011652		343.051	-0.0333338		343.441	0.00315311		343.221	-0.0150664		343.136	-0.032411		343.136	-0.00924494
343.29	-0.00519667		343.14	-0.0352974		343.055	-0.0380329		343.055	-0.049146		343.275	-0.0120474		343.055	-0.0327695		343.445	0.00431624		343.225	-0.0161462		343.14	-0.0315839		343.14	-0.00792147
343.294	-0.00497662		343.144	-0.0340753		343.059	-0.0344641		343.059	-0.0463255		343.279	-0.0125202		343.059	-0.0327966		343.449	0.00487897		343.229	-0.0168337		343.144	-0.029896		343.144	-0.0074496
343.298	-0.0049691		343.148	-0.0327775		343.063	-0.0301901		343.063	-0.0454925		343.283	-0.0126806		343.063	-0.0331908		343.453	0.00564825		343.233	-0.0166289		343.148	-0.0268719		343.148	-0.00828657
343.302	-0.00510609		343.152	-0.0310321		343.067	-0.0284557		343.067	-0.0450751		343.287	-0.0127055		343.067	-0.0334743		343.457	0.00679644		343.237	-0.0161774		343.152	-0.0242347		343.152	-0.00982217
343.306	-0.0055325		343.156	-0.0292572		343.071	-0.0281202		343.071	-0.043136		343.291	-0.0120698		343.071	-0.0332698		343.461	0.00735204		343.241	-0.0158528		343.156	-0.0236085		343.156	-0.0103321
343.31	-0.00630228		343.16	-0.028437		343.075	-0.0256309		343.075	-0.0431519		343.295	-0.01061		343.075	-0.0329354		343.465	0.00750135		343.245	-0.0152687		343.16	-0.0239758		343.16	-0.0101951
343.314	-0.00676988		343.164	-0.0265268		343.079	-0.0220649		343.079	-0.045638		343.299	-0.00925509		343.079	-0.0331369		343.469	0.00776877		343.249	-0.0145618		343.164	-0.0247075		343.164	-0.010351
343.318	-0.00666078		343.168	-0.0232761		343.083	-0.0203655		343.083	-0.0476354		343.303	-0.00856488		343.083	-0.0333536		343.473	0.00832239		343.253	-0.0144233		343.168	-0.0257408		343.168	-0.0105019
343.322	-0.00659199		343.172	-0.0215194		343.087	-0.0200098		343.087	-0.0503629		343.307	-0.00843884		343.087	-0.0330372		343.477	0.00938636		343.257	-0.014666		343.172	-0.026098		343.172	-0.0105843
343.326	-0.006769		343.176	-0.0217571		343.091	-0.0217253		343.091	-0.0543104		343.311	-0.00843588		343.091	-0.0326158		343.481	0.0101483		343.261	-0.0142441		343.176	-0.0259149		343.176	-0.0104191
343.33	-0.00693381		343.18	-0.0229447		343.095	-0.0255621		343.095	-0.0567708		343.315	-0.00719221		343.095	-0.0324184		343.485	0.0101395		343.265	-0.0135572		343.18	-0.0260069		343.18	-0.00971822
343.334	-0.00728809		343.184	-0.0246302		343.099	-0.026615		343.099	-0.0581009		343.319	-0.00470229		343.099	-0.0323808		343.489	0.00998913		343.269	-0.0134621		343.184	-0.0260732		343.184	-0.00916287
343.338	-0.00766209		343.188	-0.0254352		343.103	-0.0259536		343.103	-0.0585856		343.323	-0.00245744		343.103	-0.0322872		343.493	0.00987952		343.273	-0.0135374		343.188	-0.0254046		343.188	-0.0093811
343.342	-0.00748687		343.192	-0.0247053		343.107	-0.0300621		343.107	-0.0581874		343.327	-0.000785656		343.107	-0.0322421		343.497	0.0102275		343.277	-0.0137638		343.192	-0.0244766		343.192	-0.00996529
343.346	-0.00715583		343.196	-0.0230218		343.111	-0.0354035		343.111	-0.0589214		343.331	0.000547216		343.111	-0.032142		343.501	0.0114013		343.281	-0.014126		343.196	-0.0237679		343.196	-0.0101486
343.35	-0.00691274		343.2	-0.0212358		343.115	-0.0353007		343.115	-0.0606357		343.335	0.00173614		343.115	-0.0316157		343.505	0.012768		343.285	-0.0140314		343.2	-0.0226224		343.2	-0.00988429
343.354	-0.0065513		343.204	-0.020912		343.119	-0.0315931		343.119	-0.0617527		343.339	0.00262152		343.119	-0.031117		343.509	0.0142693		343.289	-0.0135778		343.204	-0.0213531		343.204	-0.0100985
343.358	-0.00631767		343.208	-0.0211885		343.123	-0.0295606		343.123	-0.0629475		343.343	0.00299456		343.123	-0.0309892		343.513	0.0157173		343.293	-0.0138698		343.208	-0.0209725		343.208	-0.010477
343.362	-0.00605264		343.212	-0.0207011		343.127	-0.0294661		343.127	-0.0634018		343.347	0.00269167		343.127	-0.0309959		343.517	0.0166508		343.297	-0.0157293		343.212	-0.0203779		343.212	-0.01011
343.366	-0.00567193		343.216	-0.02065		343.131	-0.0247072		343.131	-0.0621726		343.351	0.002202		343.131	-0.0315306		343.521	0.0176018		343.301	-0.0176345		343.216	-0.0185238		343.216	-0.00983917
343.37	-0.00546049		343.22	-0.0212478		343.135	-0.0162838		343.135	-0.0595754		343.355	0.00233766		343.135	-0.0328004		343.525	0.0188181		343.305	-0.0174623		343.22	-0.0166721		343.22	-0.0102433
343.374	-0.00517817		343.224	-0.0213814		343.139	-0.0115515		343.139	-0.0558634		343.359	0.00266666		343.139	-0.033644		343.529	0.020559		343.309	-0.0161169		343.224	-0.0157979		343.224	-0.0107169
343.378	-0.00464017		343.228	-0.0209107		343.143	-0.00937144		343.143	-0.0522312		343.363	0.00293444		343.143	-0.033329		343.533	0.0232099		343.313	-0.0151233		343.228	-0.0155427		343.228	-0.0108721
343.382	-0.00403579		343.232	-0.0202721		343.147	-0.0064656		343.147	-0.0485052		343.367	0.00351296		343.147	-0.0324873		343.537	0.025553		343.317	-0.0144597		343.232	-0.0152693		343.232	-0.0105135
343.386	-0.00347753		343.236	-0.020253		343.151	-0.00499388		343.151	-0.0444094		343.371	0.00447982		343.151	-0.0315056		343.541	0.0266755		343.321	-0.0143081		343.236	-0.0151855		343.236	-0.00976932
343.39	-0.00289743		343.24	-0.0196303		343.155	-0.00669311		343.155	-0.0396391		343.375	0.00551478		343.155	-0.0304177		343.545	0.0273852		343.325	-0.0141782		343.24	-0.0156797		343.24	-0.00945561
343.394	-0.00227705		343.244	-0.0169459		343.159	-0.0098863		343.159	-0.0348421		343.379	0.00653405		343.159	-0.0295721		343.549	0.0281002		343.329	-0.0131068		343.244	-0.0159901		343.244	-0.00965953
343.398	-0.00174056		343.248	-0.0143145		343.163	-0.0132215		343.163	-0.0319765		343.383	0.00737902		343.163	-0.0290696		343.553	0.0290254		343.333	-0.011434		343.248	-0.0153989		343.248	-0.00997595
343.402	-0.00139653		343.252	-0.0135003		343.167	-0.0176315		343.167	-0.0320715		343.387	0.00810467		343.167	-0.0288549		343.557	0.0303668		343.337	-0.0102297		343.252	-0.014071		343.252	-0.00999701
343.406	-0.00121512		343.256	-0.0145056		343.171	-0.0236601		343.171	-0.0349872		343.391	0.00977049		343.171	-0.0288473		343.561	0.0315163		343.341	-0.00978579		343.256	-0.0123906		343.256	-0.00913426
343.41	-0.0010211		343.26	-0.015561		343.175	-0.0303514		343.175	-0.0394882		343.395	0.0123911		343.175	-0.0288587		343.565	0.0316812		343.345	-0.00969952		343.26	-0.0111435		343.26	-0.00827435
343.414	-0.000870659		343.264	-0.0159498		343.179	-0.0362504		343.179	-0.0434222		343.399	0.0149098		343.179	-0.0291975		343.569	0.0306702		343.349	-0.00970907		343.264	-0.0106446		343.264	-0.00824818
343.418	-0.000945534		343.268	-0.0160353		343.183	-0.0409508		343.183	-0.0442028		343.403	0.0169559		343.183	-0.0297559		343.573	0.0301167		343.353	-0.00966649		343.268	-0.0100271		343.268	-0.00822456
343.422	-0.00101628		343.272	-0.015143		343.187	-0.0448758		343.187	-0.0426521		343.407	0.0187192		343.187	-0.0298131		343.577	0.0313		343.357	-0.00989793		343.272	-0.00886133		343.272	-0.00686277
343.426	-0.00100196		343.276	-0.0146045		343.191	-0.0461587		343.191	-0.04163		343.411	0.0208257		343.191	-0.0293454		343.581	0.0325634		343.361	-0.0105094		343.276	-0.0080555		343.276	-0.00424107
343.43	-0.000914216		343.28	-0.0140034		343.195	-0.0418783		343.195	-0.0419873		343.415	0.0232895		343.195	-0.0289733		343.585	0.0326551		343.365	-0.0102535		343.28	-0.00853336		343.28	-0.00298778
343.434	-0.000504383		343.284	-0.0112881		343.199	-0.035389		343.199	-0.042472		343.419	0.0252134		343.199	-0.0290665		343.589	0.032164		343.369	-0.00907011		343.284	-0.00911794		343.284	-0.00413113
343.438	0.000143674		343.288	-0.00845598		343.203	-0.0330188		343.203	-0.0429559		343.423	0.0260281		343.203	-0.0291674		343.593	0.0318713		343.373	-0.00839655		343.288	-0.0084503		343.288	-0.00529668
343.442	0.000725639		343.292	-0.00796062		343.207	-0.0325192		343.207	-0.0449459		343.427	0.0256736		343.207	-0.0289761		343.597	0.0321827		343.377	-0.00836796		343.292	-0.00716634		343.292	-0.00533751
343.446	0.00112003		343.296	-0.00820897		343.211	-0.0293343		343.211	-0.0481009		343.431	0.0250461		343.211	-0.0288953		343.601	0.0334908		343.381	-0.0085202		343.296	-0.00581329		343.296	-0.00534952
343.45	0.00127238		343.3	-0.00746316		343.215	-0.0274345		343.215	-0.0504235		343.435	0.0255653		343.215	-0.029019		343.605	0.0354755		343.385	-0.0083355		343.3	-0.00485229		343.3	-0.00557094
343.454	0.00121583		343.304	-0.00691628		343.219	-0.0308125		343.219	-0.050478		343.439	0.0272145		343.219	-0.0288445		343.609	0.0369374		343.389	-0.00752875		343.304	-0.00473406		343.304	-0.00559093
343.458	0.00123391		343.308	-0.00696174		343.223	-0.0330222		343.223	-0.0491801		343.443	0.0285605		343.223	-0.0282316		343.613	0.0381193		343.393	-0.00677776		343.308	-0.00494585		343.308	-0.00545191
343.462	0.00144624		343.312	-0.00685441		343.227	-0.0316406		343.227	-0.0492111		343.447	0.0288282		343.227	-0.0275998		343.617	0.0397815		343.397	-0.00655346		343.312	-0.00534346		343.312	-0.00536142
343.466	0.00142212		343.316	-0.00727958		343.231	-0.0320425		343.231	-0.0518112		343.451	0.0285922		343.231	-0.0271356		343.621	0.0417905		343.401	-0.00668313		343.316	-0.00619032		343.316	-0.00533493
343.47	0.00107308		343.32	-0.0075864		343.235	-0.0311656		343.235	-0.0539426		343.455	0.0284569		343.235	-0.026772		343.625	0.0437575		343.405	-0.00644908		343.32	-0.00687159		343.32	-0.00533318
343.474	0.000696074		343.324	-0.00685907		343.239	-0.0249487		343.239	-0.0520714		343.459	0.0287055		343.239	-0.0265094		343.629	0.0451117		343.409	-0.00573118		343.324	-0.00717902		343.324	-0.00580537
343.478	0.000323902		343.328	-0.00620659		343.243	-0.0198109		343.243	-0.0476539		343.463	0.0299812		343.243	-0.0265207		343.633	0.0454976		343.413	-0.00495728		343.328	-0.00752426		343.328	-0.00625283
343.482	0.000486359		343.332	-0.00542794		343.247	-0.0201622		343.247	-0.0454143		343.467	0.0319832		343.247	-0.0267532		343.637	0.0453995		343.417	-0.00393148		343.332	-0.00747216		343.332	-0.00597949
343.486	0.00134445		343.336	-0.00434806		343.251	-0.023997		343.251	-0.0456992		343.471	0.0339834		343.251	-0.0266557		343.641	0.0459364		343.421	-0.0025319		343.336	-0.00709559		343.336	-0.00592018
343.49	0.00222808		343.34	-0.00400726		343.255	-0.0273702		343.255	-0.0454918		343.475	0.035778		343.255	-0.0259316		343.645	0.0469661		343.425	-0.000936086		343.34	-0.00682178		343.34	-0.00593033
343.494	0.00304728		343.344	-0.00558187		343.259	-0.0268132		343.259	-0.0434051		343.479	0.0361866		343.259	-0.0253963		343.649	0.0470387		343.429	-7.32112e-05		343.344	-0.00601524		343.344	-0.00496531
343.498	0.00389103		343.348	-0.00874096		343.263	-0.0241683		343.263	-0.0395713		343.483	0.0354072		343.263	-0.0256634		343.653	0.0465937		343.433	-0.000230092		343.348	-0.00396779		343.348	-0.0041429
343.502	0.00453437		343.352	-0.010307		343.267	-0.0202726		343.267	-0.0361234		343.487	0.0357471		343.267	-0.0258998		343.657	0.0470501		343.437	-0.000715264		343.352	-0.00122817		343.352	-0.00422562
343.506	0.00491285		343.356	-0.00814167		343.271	-0.014121		343.271	-0.034455		343.491	0.0373223		343.271	-0.025755		343.661	0.0482803		343.441	-0.00123229		343.356	0.000444981		343.356	-0.00486318
343.51	0.00524464		343.36	-0.00445965		343.275	-0.00829105		343.275	-0.0332383		343.495	0.0386313		343.275	-0.0257519		343.665	0.050347		343.445	-0.00167315		343.36	0.000276641		343.36	-0.00594356
343.514	0.00568949		343.364	-0.00227337		343.279	-0.00599595		343.279	-0.0316803		343.499	0.0396504		343.279	-0.0259848		343.669	0.0532508		343.449	-0.00148122		343.364	-0.00105442		343.364	-0.0063191
343.518	0.0059635		343.368	-0.0012298		343.283	-0.00708936		343.283	-0.0308313		343.503	0.0414744		343.283	-0.0263556		343.673	0.0558893		343.453	-0.000206709		343.368	-0.00212209		343.368	-0.00514954
343.522	0.00596102		343.372	-0.000439377		343.287	-0.00961512		343.287	-0.0306244		343.507	0.0443712		343.287	-0.0266859		343.677	0.0570728		343.457	0.000761766		343.372	-0.00118721		343.372	-0.00384493
343.526	0.00621989		343.376	0.00107682		343.291	-0.0106522		343.291	-0.0311506		343.511	0.0469842		343.291	-0.0267637		343.681	0.0562822		343.461	0.000422518		343.376	0.000643282		343.376	-0.00383748
343.53	0.00691131		343.38	0.00364834		343.295	-0.00955726		343.295	-0.0320036		343.515	0.0489056		343.295	-0.0265635		343.685	0.0547303		343.465	-0.000169914		343.38	0.00121685		343.38	-0.00425294
343.534	0.00734591		343.384	0.0050054		343.299	-0.00884152		343.299	-0.0328109		343.519	0.0508334		343.299	-0.0260917		343.689	0.0544584		343.469	-0.000467507		343.384	0.000954203		343.384	-0.00420321
343.538	0.00731244		343.388	0.00483286		343.303	-0.0082228		343.303	-0.0343197		343.523	0.0523333		343.303	-0.0256965		343.693	0.0556972		343.473	-0.000471171		343.388	0.000821441		343.388	-0.00365673
343.542	0.00754735		343.392	0.0051302		343.307	-0.00880416		343.307	-0.0352656		343.527	0.0529171		343.307	-0.0258771		343.697	0.0573352		343.477	0.000160973		343.392	0.000799553		343.392	-0.0027403
343.546	0.0079967		343.396	0.00633188		343.311	-0.0128228		343.311	-0.0362735		343.531	0.0533238		343.311	-0.0263767		343.701	0.05959		343.481	0.00061241		343.396	0.000781038		343.396	-0.00213479
343.55	0.00818035		343.4	0.00767127		343.315	-0.0186348		343.315	-0.0394886		343.535	0.0542279		343.315	-0.0264985		343.705	0.062389		343.485	0.000590463		343.4	0.000860513		343.4	-0.00180384
343.554	0.00828624		343.404	0.00888208		343.319	-0.0243866		343.319	-0.042399		343.539	0.0551767		343.319	-0.0258748		343.709	0.0641615		343.489	0.00114975		343.404	0.00144508		343.404	-0.00132864
343.558	0.00844221		343.408	0.0102598		343.323	-0.0269685		343.323	-0.0410382		343.543	0.0566959		343.323	-0.0248428		343.713	0.0641272		343.493	0.00189285		343.408	0.00275228		343.408	-0.00100573
343.562	0.00878904		343.412	0.0110917		343.327	-0.0246003		343.327	-0.0360211		343.547	0.0595751		343.327	-0.0243884		343.717	0.0630752		343.497	0.00217539		343.412	0.00331934		343.412	-0.000748928
343.566	0.00922425		343.416	0.0117836		343.331	-0.0201941		343.331	-0.0312203		343.551	0.0624459		343.331	-0.0244659		343.721	0.0626901		343.501	0.00234255		343.416	0.00306284		343.416	-0.000352241
343.57	0.00955842		343.42	0.0152275		343.335	-0.0143747		343.335	-0.027803		343.555	0.0639241		343.335	-0.023993		343.725	0.0631686		343.505	0.00255312		343.42	0.00418091		343.42	-0.000182856
343.574	0.00986669		343.424	0.0201397		343.339	-0.00839133		343.339	-0.0246677		343.559	0.064842		343.339	-0.0230692		343.729	0.0640117		343.509	0.00314639		343.424	0.00643548		343.424	0.000114164
343.578	0.00993579		343.428	0.0219673		343.343	-0.00447522		343.343	-0.0240565		343.563	0.0665084		343.343	-0.0223285		343.733	0.0653558		343.513	0.00399491		343.428	0.00788709		343.428	0.000602572
343.582	0.00974258		343.432	0.0203967		343.347	-0.00151275		343.347	-0.0276793		343.567	0.0686088		343.347	-0.0215169		343.737	0.0662796		343.517	0.00420738		343.432	0.00863691		343.432	0.000307037
343.586	0.00939444		343.436	0.0179802		343.351	8.21354e-05		343.351	-0.0319682		343.571	0.0710045		343.351	-0.020404		343.741	0.0664238		343.521	0.00382427		343.436	0.00945145		343.436	-0.000617077
343.59	0.00906771		343.44	0.0164316		343.355	0.000764126		343.355	-0.0344724		343.575	0.0739359		343.355	-0.0197867		343.745	0.0662144		343.525	0.00352727		343.44	0.0102509		343.44	-0.000915874
343.594	0.00929978		343.444	0.0164871		343.359	0.00228045		343.359	-0.0352972		343.579	0.0771324		343.359	-0.0202963		343.749	0.0663816		343.529	0.00368606		343.444	0.0115857		343.444	-4.87869e-05
343.598	0.00984966		343.448	0.0191856		343.363	0.00202682		343.363	-0.0345486		343.583	0.0800382		343.363	-0.021293		343.753	0.0681045		343.533	0.00468545		343.448	0.0130781		343.448	0.000977984
343.602	0.00992136		343.452	0.023413		343.367	-0.00215315		343.367	-0.0337057		343.587	0.0818085		343.367	-0.0220887		343.757	0.0704307		343.537	0.00616863		343.452	0.0135405		343.452	0.00161706
343.606	0.00941233		343.456	0.026061		343.371	-0.00556842		343.371	-0.0351931		343.591	0.0831998		343.371	-0.022482		343.761	0.072481		343.541	0.00742844		343.456	0.0141772		343.456	0.00240305
343.61	0.00902585		343.46	0.0256322		343.375	-0.00536917		343.375	-0.0383977		343.595	0.0850287		343.375	-0.0224055		343.765	0.074178		343.545	0.00839069		343.46	0.015914		343.46	0.00315368
343.614	0.00943358		343.464	0.0226121		343.379	-0.00200253		343.379	-0.0395403		343.599	0.0866382		343.379	-0.0217768		343.769	0.074986		343.549	0.00870211		343.464	0.0177921		343.464	0.00384728
343.618	0.0101985		343.468	0.0204439		343.383	0.0022067		343.383	-0.0383031		343.603	0.0883827		343.383	-0.0205878		343.773	0.0756103		343.553	0.0085094		343.468	0.01882		343.468	0.00470804
343.622	0.0106211		343.472	0.021985		343.387	0.0020843		343.387	-0.0350621		343.607	0.0904905		343.387	-0.0196855		343.777	0.0768322		343.557	0.00793585		343.472	0.0191676		343.472	0.00495179
343.626	0.0109267		343.476	0.0260563		343.391	-0.00158777		343.391	-0.0300086		343.611	0.0922877		343.391	-0.0198606		343.781	0.0787804		343.561	0.00668368		343.476	0.0199501		343.476	0.00406898
343.63	0.0114538		343.48	0.0297683		343.395	-0.00320393		343.395	-0.026517		343.615	0.0937148		343.395	-0.0207652		343.785	0.0805883		343.565	0.00551924		343.48	0.0216569		343.48	0.00334508
343.634	0.0121077		343.484	0.0318223		343.399	-0.000906799		343.399	-0.0263421		343.619	0.0955053		343.399	-0.0216658		343.789	0.0817729		343.569	0.0047594		343.484	0.0240344		343.484	0.00375399
343.638	0.0126145		343.488	0.0336952		343.403	-0.000810688		343.403	-0.0269131		343.623	0.0982883		343.403	-0.022193		343.793	0.08309		343.573	0.00462679		343.488	0.0257045		343.488	0.00467981
343.642	0.0126824		343.492	0.0365122		343.407	-0.00397423		343.407	-0.0263753		343.627	0.101423		343.407	-0.0220026		343.797	0.0845721		343.577	0.00636214		343.492	0.0258155		343.492	0.00542422
343.646	0.0125477		343.496	0.0389567		343.411	-0.00446004		343.411	-0.0242639		343.631	0.104082		343.411	-0.0215021		343.801	0.0863183		343.581	0.00993463		343.496	0.0255697		343.496	0.00570462
343.65	0.0126954		343.5	0.0396088		343.415	-0.00278365		343.415	-0.0204706		343.635	0.105967		343.415	-0.0216577		343.805	0.0881198		343.585	0.0137864		343.5	0.025994		343.5	0.00590569
343.654	0.0131278		343.504	0.0394166		343.419	0.000265072		343.419	-0.019091		343.639	0.107534		343.419	-0.0218423		343.809	0.0892171		343.589	0.016505		343.504	0.0267363		343.504	0.006263
343.658	0.0135154		343.508	0.0410476		343.423	0.0047309		343.423	-0.0215604		343.643	0.108724		343.423	-0.0214589		343.813	0.0904036		343.593	0.0173885		343.508	0.0273354		343.508	0.00619729
343.662	0.0135428		343.512	0.0453889		343.427	0.00609478		343.427	-0.0243562		343.647	0.108905		343.427	-0.0210197		343.817	0.0924008		343.597	0.0163055		343.512	0.0276194		343.512	0.0058603
343.666	0.0134298		343.516	0.0496503		343.431	0.00364099		343.431	-0.0272157		343.651	0.109569		343.431	-0.0208011		343.821	0.0942609		343.601	0.013679		343.516	0.0283709		343.516	0.00578135
343.67	0.0136301		343.52	0.0521188		343.435	0.00378241		343.435	-0.0290717		343.655	0.111799		343.435	-0.0205882		343.825	0.0956421		343.605	0.0106425		343.52	0.0303775		343.52	0.00573479
343.674	0.0141063		343.524	0.0541096		343.439	0.00845408		343.439	-0.0263107		343.659	0.114291		343.439	-0.0203786		343.829	0.0972634		343.609	0.00881797		343.524	0.0330318		343.524	0.00534184
343.678	0.0144572		343.528	0.0554218		343.443	0.0136299		343.443	-0.0218785		343.663	0.116419		343.443	-0.0203238		343.833	0.0981781		343.613	0.00904567		343.528	0.0349825		343.528	0.00478402
343.682	0.0145082		343.532	0.0557569		343.447	0.0152772		343.447	-0.0213261		343.667	0.118521		343.447	-0.019688		343.837	0.0979838		343.617	0.0108221		343.532	0.0357865		343.532	0.00472671
343.686	0.014807		343.536	0.0565428		343.451	0.0138822		343.451	-0.0231691		343.671	0.120985		343.451	-0.0184799		343.841	0.0987039		343.621	0.0138358		343.536	0.0363248		343.536	0.00479405
343.69	0.0153966		343.54	0.0574028		343.455	0.0135235		343.455	-0.022932		343.675	0.123725		343.455	-0.0175655		343.845	0.100663		343.625	0.0171412		343.54	0.0363213		343.54	0.00434248
343.694	0.015607		343.544	0.0578424		343.459	0.0121597		343.459	-0.0192184		343.679	0.125462		343.459	-0.0168414		343.849	0.102138		343.629	0.0195029		343.544	0.0355264		343.544	0.00402412
343.698	0.0155249		343.548	0.0597021		343.463	0.00967958		343.463	-0.0119786		343.683	0.126036		343.463	-0.0161727		343.853	0.102181		343.633	0.0208449		343.548	0.0347322		343.548	0.00454636
343.702	0.0155225		343.552	0.0617395		343.467	0.00989709		343.467	-0.00306062		343.687	0.126749		343.467	-0.0156153		343.857	0.101998		343.637	0.0209184		343.552	0.0347231		343.552	0.00574169
343.706	0.0155193		343.556	0.0615762		343.471	0.0118943		343.471	0.00201694		343.691	0.128189		343.471	-0.0148772		343.861	0.103033		343.641	0.0196606		343.556	0.0354848		343.556	0.00673462
343.71	0.0157216		343.56	0.0604958		343.475	0.0122619		343.475	0.00106087		343.695	0.129811		343.475	-0.014203		343.865	0.104867		343.645	0.0178247		343.56	0.0362848		343.56	0.00715112
343.714	0.0163613		343.564	0.0597925		343.479	0.0128756		343.479	-0.00210098		343.699	0.131005		343.479	-0.0140884		343.869	0.106741		343.649	0.0164415		343.564	0.0366893		343.564	0.0079472
343.718	0.0169069		343.568	0.0601246		343.483	0.0147502		343.483	-0.00413703		343.703	0.131474		343.483	-0.0141719		343.873	0.108639		343.653	0.016216		343.568	0.0368268		343.568	0.00908529
343.722	0.0169639		343.572	0.0614468		343.487	0.0116417		343.487	-0.00598846		343.707	0.131423		343.487	-0.0139261		343.877	0.110111		343.657	0.0177798		343.572	0.0371512		343.572	0.00967582
343.726	0.0166351		343.576	0.064032		343.491	0.00512933		343.491	-0.00734458		343.711	0.131657		343.491	-0.0135422		343.881	0.11042		343.661	0.0210939		343.576	0.0373912		343.576	0.0102174
343.73	0.0161251		343.58	0.0679016		343.495	0.0012189		343.495	-0.00466055		343.715	0.132013		343.495	-0.0134519		343.885	0.110432		343.665	0.0242151		343.58	0.0369319		343.58	0.0106881
343.734	0.0158224		343.584	0.0707176		343.499	0.000780843		343.499	-0.0014717		343.719	0.13191		343.499	-0.0136131		343.889	0.111928		343.669	0.0254319		343.584	0.0359529		343.584	0.0107074
343.738	0.0158572		343.588	0.0726753		343.503	0.00338812		343.503	-0.00199822		343.723	0.132241		343.503	-0.0137228		343.893	0.114668		343.673	0.024642		343.588	0.0354936		343.588	0.0105976
343.742	0.0158766		343.592	0.0743446		343.507	0.00910784		343.507	-0.000971369		343.727	0.133873		343.507	-0.0137324		343.897	0.116552		343.677	0.0227306		343.592	0.0361248		343.592	0.0109541
343.746	0.0157207		343.596	0.0742241		343.511	0.0153702		343.511	0.00443248		343.731	0.135808		343.511	-0.013727		343.901	0.116769		343.681	0.0209932		343.596	0.0378786		343.596	0.0121858
343.75	0.0156264		343.6	0.0728908		343.515	0.0198143		343.515	0.0111462		343.735	0.137131		343.515	-0.0136142		343.905	0.116542		343.685	0.0199022		343.6	0.040714		343.6	0.0128282
343.754	0.0156318		343.604	0.0713261		343.519	0.023413		343.519	0.0152226		343.739	0.138085		343.519	-0.0130313		343.909	0.11699		343.689	0.0197162		343.604	0.0437758		343.604	0.0117852
343.758	0.0155994		343.608	0.0715698		343.523	0.0240721		343.523	0.0150114		343.743	0.138859		343.523	-0.0122464		343.913	0.118421		343.693	0.0214911		343.608	0.0454213		343.608	0.00982822
343.762	0.0155498		343.612	0.0744354		343.527	0.0225861		343.527	0.0150101		343.747	0.139501		343.527	-0.0119882		343.917	0.120074		343.697	0.0249434		343.612	0.0461874		343.612	0.0083595
343.766	0.0155346		343.616	0.0772458		343.531	0.0225182		343.531	0.0164763		343.751	0.140063		343.531	-0.0121713		343.921	0.12087		343.701	0.0280096		343.616	0.0476813		343.616	0.00864108
343.77	0.01568		343.62	0.07914		343.535	0.0230027		343.535	0.0176672		343.755	0.141292		343.535	-0.0123121		343.925	0.121763		343.705	0.0300549		343.62	0.0496496		343.62	0.00948342
343.774	0.0159286		343.624	0.0803993		343.539	0.0241794		343.539	0.0205995		343.759	0.142911		343.539	-0.0124599		343.929	0.123877		343.709	0.0318426		343.624	0.0511211		343.624	0.00936434
343.778	0.0159917		343.628	0.0809498		343.543	0.025883		343.543	0.0237174		343.763	0.14349		343.543	-0.0127609		343.933	0.126776		343.713	0.0328044		343.628	0.0518978		343.628	0.00936876
343.782	0.0161232		343.632	0.0814579		343.547	0.0271435		343.547	0.0242009		343.767	0.143616		343.547	-0.0128532		343.937	0.129497		343.717	0.0321758		343.632	0.0531406		343.632	0.010217
343.786	0.0166872		343.636	0.0825528		343.551	0.0302267		343.551	0.0228082		343.771	0.144062		343.551	-0.0125718		343.941	0.131518		343.721	0.0311872		343.636	0.0546847		343.636	0.0111047
343.79	0.017453		343.64	0.0847149		343.555	0.0335787		343.555	0.0221515		343.775	0.144435		343.555	-0.0123499		343.945	0.133667		343.725	0.0308103		343.64	0.0558883		343.64	0.0114334
343.794	0.0179548		343.644	0.0869289		343.559	0.0340699		343.559	0.0226095		343.779	0.144381		343.559	-0.0123582		343.949	0.136421		343.729	0.031211		343.644	0.0568921		343.644	0.0114899
343.798	0.0180442		343.648	0.0876942		343.563	0.0322543		343.563	0.022074		343.783	0.143988		343.563	-0.0121236		343.953	0.13877		343.733	0.0329507		343.648	0.0573933		343.648	0.0121647
343.802	0.0181095		343.652	0.0879457		343.567	0.0274056		343.567	0.0225859		343.787	0.143695		343.567	-0.0116388		343.957	0.140282		343.737	0.0350913		343.652	0.0574353		343.652	0.0134792
343.806	0.0184326		343.656	0.0888262		343.571	0.0229881		343.571	0.0238235		343.791	0.144258		343.571	-0.0111501		343.961	0.141484		343.741	0.0364734		343.656	0.0574809		343.656	0.0139723
343.81	0.0186327		343.66	0.0896929		343.575	0.0233933		343.575	0.0247334		343.795	0.145964		343.575	-0.0105511		343.965	0.142892		343.745	0.0371259		343.66	0.0583605		343.66	0.0131842
343.814	0.0183879		343.664	0.0896897		343.579	0.0281419		343.579	0.0266922		343.799	0.1476		343.579	-0.0100201		343.969	0.144438		343.749	0.0372348		343.664	0.0602945		343.664	0.0121092
343.818	0.0181975		343.668	0.0900181		343.583	0.0369589		343.583	0.0290673		343.803	0.148332		343.583	-0.00956098		343.973	0.145569		343.753	0.0373771		343.668	0.0616139		343.668	0.0114574
343.822	0.0183022		343.672	0.0918557		343.587	0.0442877		343.587	0.0324216		343.807	0.148462		343.587	-0.00897399		343.977	0.147046		343.757	0.0373119		343.672	0.061942		343.672	0.0115414
343.826	0.0182169		343.676	0.0940689		343.591	0.0450637		343.591	0.0353095		343.811	0.148744		343.591	-0.00853216		343.981	0.149446		343.761	0.0367372		343.676	0.0629304		343.676	0.0117988
343.83	0.0180611		343.68	0.095603		343.595	0.0435508		343.595	0.0358151		343.815	0.149551		343.595	-0.00842811		343.985	0.151272		343.765	0.0358603		343.68	0.0638812		343.68	0.0123452
343.834	0.018409		343.684	0.0967486		343.599	0.0424935		343.599	0.0348371		343.819	0.150001		343.599	-0.00825568		343.989	0.152318		343.769	0.034855		343.684	0.0641199		343.684	0.0139011
343.838	0.0191962		343.688	0.0981874		343.603	0.0415117		343.603	0.0339304		343.823	0.150025		343.603	-0.00789814		343.993	0.154044		343.773	0.0347376		343.688	0.0648251		343.688	0.0156477
343.842	0.0202102		343.692	0.0991209		343.607	0.0400058		343.607	0.0329448		343.827	0.150343		343.607	-0.00747304		343.997	0.155785		343.777	0.035201		343.692	0.065854		343.692	0.0164634
343.846	0.0214217		343.696	0.0994079		343.611	0.0370486		343.611	0.0327333		343.831	0.150475		343.611	-0.00666347		344.001	0.15668		343.781	0.0353347		343.696	0.0664124		343.696	0.0165901
343.85	0.0223459		343.7	0.101045		343.615	0.0338568		343.615	0.0355414		343.835	0.150067		343.615	-0.00594389		344.005	0.157918		343.785	0.0362524		343.7	0.0664085		343.7	0.0171207
343.854	0.0228787		343.704	0.102918		343.619	0.0311597		343.619	0.0395103		343.839	0.149144		343.619	-0.00593188		344.009	0.160007		343.789	0.0381906		343.704	0.0669022		343.704	0.0178902
343.858	0.0234407		343.708	0.102845		343.623	0.0304871		343.623	0.044066		343.843	0.14789		343.623	-0.00586029		344.013	0.162099		343.793	0.0398907		343.708	0.068493		343.708	0.018209
343.862	0.0240476		343.712	0.101967		343.627	0.0331712		343.627	0.0491719		343.847	0.147079		343.627	-0.00526389		344.017	0.163566		343.797	0.0412466		343.712	0.0706948		343.712	0.0181976
343.866	0.0245897		343.716	0.100832		343.631	0.0353138		343.631	0.0524841		343.851	0.147216		343.631	-0.00468494		344.021	0.165185		343.801	0.0421704		343.716	0.0736425		343.716	0.0177325
343.87	0.0247906		343.72	0.0998125		343.635	0.0362759		343.635	0.055617		343.855	0.147378		343.635	-0.00467402		344.025	0.167459		343.805	0.0424416		343.72	0.0766129		343.72	0.0171958
343.874	0.0245739		343.724	0.0999874		343.639	0.0395365		343.639	0.0588965		343.859	0.146381		343.639	-0.00492568		344.029	0.170061		343.809	0.042473		343.724	0.078304		343.724	0.0172028
343.878	0.0243893		343.728	0.100203		343.643	0.0410429		343.643	0.0602945		343.863	0.145563		343.643	-0.00459146		344.033	0.173063		343.813	0.0424785		343.728	0.0790641		343.728	0.0172552
343.882	0.0245745		343.732	0.0991465		343.647	0.0381626		343.647	0.0599395		343.867	0.145924		343.647	-0.00368653		344.037	0.176092		343.817	0.0429227		343.732	0.0808124		343.732	0.0174207
343.886	0.0249089		343.736	0.0982447		343.651	0.0350846		343.651	0.058557		343.871	0.146112		343.651	-0.0027808		344.041	0.178537		343.821	0.043918		343.736	0.0842777		343.736	0.0181425
343.89	0.025106		343.74	0.0993689		343.655	0.0349371		343.655	0.0580118		343.875	0.146251		343.655	-0.00202472		344.045	0.179866		343.825	0.044733		343.74	0.0874654		343.74	0.019175
343.894	0.0251369		343.744	0.102379		343.659	0.0398916		343.659	0.0584692		343.879	0.146987		343.659	-0.00133298		344.049	0.180677		343.829	0.0450378		343.744	0.0891899		343.744	0.0206464
343.898	0.0250236		343.748	0.105253		343.663	0.0474009		343.663	0.0593589		343.883	0.147406		343.663	-0.000882026		344.053	0.181843		343.833	0.0452744		343.748	0.0906749		343.748	0.021856
343.902	0.0252139		343.752	0.106484		343.667	0.0510539		343.667	0.0609178		343.887	0.146789		343.667	-0.000774419		344.057	0.183068		343.837	0.0454826		343.752	0.0926199		343.752	0.0218311
343.906	0.0257441		343.756	0.107586		343.671	0.050004		343.671	0.0636088		343.891	0.145355		343.671	-0.000858765		344.061	0.18429		343.841	0.0456979		343.756	0.0934476		343.756	0.0212918
343.91	0.0259742		343.76	0.109971		343.675	0.0490431		343.675	0.0687433		343.895	0.143945		343.675	-0.000907331		344.065	0.186413		343.845	0.0470508		343.76	0.0924444		343.76	0.0213633
343.914	0.0258194		343.764	0.111532		343.679	0.0497939		343.679	0.0723244		343.899	0.143206		343.679	-0.000578674		344.069	0.189901		343.849	0.0491222		343.764	0.0915442		343.764	0.0219226
343.918	0.0256269		343.768	0.110536		343.683	0.0490753		343.683	0.0724085		343.903	0.142797		343.683	0.000141899		344.073	0.193298		343.853	0.0500045		343.768	0.0915481		343.768	0.0219164
343.922	0.0255542		343.772	0.109321		343.687	0.047303		343.687	0.0740699		343.907	0.142204		343.687	0.000494466		344.077	0.195657		343.857	0.0501036		343.772	0.0923182		343.772	0.0208872
343.926	0.0255638		343.776	0.109538		343.691	0.0489908		343.691	0.0777544		343.911	0.141703		343.691	0.000250346		344.081	0.19714		343.861	0.0507505		343.776	0.0946143		343.776	0.019916
343.93	0.0255952		343.78	0.109804		343.695	0.0549045		343.695	0.0807512		343.915	0.14159		343.695	0.000109478		344.085	0.198075		343.865	0.0517424		343.78	0.0974149		343.78	0.0204312
343.934	0.0253509		343.784	0.109283		343.699	0.0587434		343.699	0.0818544		343.919	0.141873		343.699	0.000281456		344.089	0.199095		343.869	0.0522208		343.784	0.098927		343.784	0.0212947
343.938	0.0249314		343.788	0.108426		343.703	0.0562915		343.703	0.0814289		343.923	0.141691		343.703	0.000365894		344.093	0.20034		343.873	0.0520521		343.788	0.099738		343.788	0.0209519
343.942	0.0251818		343.792	0.108267		343.707	0.0550358		343.707	0.0827679		343.927	0.140739		343.707	0.000338494		344.097	0.202269		343.877	0.05236		343.792	0.100829		343.792	0.0201387
343.946	0.02625		343.796	0.109305		343.711	0.0587912		343.711	0.088519		343.931	0.140382		343.711	0.000812523		344.101	0.204735		343.881	0.0536021		343.796	0.102117		343.796	0.0193643
343.95	0.0275062		343.8	0.110618		343.715	0.062181		343.715	0.0953722		343.935	0.140424		343.715	0.0018609		344.105	0.207244		343.885	0.055169		343.8	0.103055		343.8	0.0192619
343.954	0.0286171		343.804	0.111643		343.719	0.0643462		343.719	0.0984711		343.939	0.140021		343.719	0.0030201		344.109	0.210326		343.889	0.0564872		343.804	0.10332		343.804	0.0207368
343.958	0.0295275		343.808	0.113266		343.723	0.0652379		343.723	0.0963419		343.943	0.139941		343.723	0.00401085		344.113	0.213518		343.893	0.0569582		343.808	0.104382		343.808	0.0227483
343.962	0.0301409		343.812	0.115262		343.727	0.0634305		343.727	0.0905914		343.947	0.140971		343.727	0.00491382		344.117	0.216031		343.897	0.0570867		343.812	0.106498		343.812	0.0238825
343.966	0.0306319		343.816	0.117324		343.731	0.0613048		343.731	0.0854058		343.951	0.142723		343.731	0.00584513		344.121	0.217915		343.901	0.0575071		343.816	0.107445		343.816	0.024361
343.97	0.0310568		343.82	0.119997		343.735	0.0630013		343.735	0.0831377		343.955	0.144357		343.735	0.00653072		344.125	0.219164		343.905	0.057993		343.82	0.107239		343.82	0.0249316
343.974	0.0310972		343.824	0.121396		343.739	0.0684948		343.739	0.0855923		343.959	0.145426		343.739	0.00693846		344.129	0.220322		343.909	0.0586979		343.824	0.107483		343.824	0.0252129
343.978	0.0308845		343.828	0.120912		343.743	0.0735773		343.743	0.092405		343.963	0.145807		343.743	0.00711476		344.133	0.221822		343.913	0.059112		343.828	0.108823		343.828	0.0249266
343.982	0.030867		343.832	0.121756		343.747	0.0757436		343.747	0.100195		343.967	0.146127		343.747	0.00713518		344.137	0.223184		343.917	0.0589498		343.832	0.110542		343.832	0.0249773
343.986	0.0307916		343.836	0.125341		343.751	0.0761949		343.751	0.107915		343.971	0.146513		343.751	0.0072308		344.141	0.224479		343.921	0.0589999		343.836	0.110987		343.836	0.0257373
343.99	0.0300378		343.84	0.129236		343.755	0.0761288		343.755	0.114526		343.975	0.146393		343.755	0.00710252		344.145	0.22626		343.925	0.0595592		343.84	0.110688		343.84	0.0264603
343.994	0.0290781		343.844	0.132979		343.759	0.0744648		343.759	0.118734		343.979	0.146427		343.759	0.00673816		344.149	0.228835		343.929	0.060637		343.844	0.111328		343.844	0.0263891
343.998	0.0287664		343.848	0.137183		343.763	0.0748247		343.763	0.120658		343.983	0.147092		343.763	0.00708623		344.153	0.231784		343.933	0.0620421		343.848	0.112892		343.848	0.026143
344.002	0.0289963		343.852	0.138331		343.767	0.0797617		343.767	0.120281		343.987	0.147624		343.767	0.00837099		344.157	0.233862		343.937	0.0641041		343.852	0.114934		343.852	0.0269147
344.006	0.0295877		343.856	0.136019		343.771	0.0842204		343.771	0.117864		343.991	0.147953		343.771	0.00990238		344.161	0.235189		343.941	0.0668558		343.856	0.117208		343.856	0.0281271
344.01	0.0304061		343.86	0.135119		343.775	0.0867173		343.775	0.114166		343.995	0.148615		343.775	0.0109978		344.165	0.236869		343.945	0.0693415		343.86	0.119124		343.86	0.0290147
344.014	0.0310484		343.864	0.136474		343.779	0.0874662		343.779	0.112294		343.999	0.149529		343.779	0.0111584		344.169	0.238989		343.949	0.0711737		343.864	0.12038		343.864	0.0298009
344.018	0.0316585		343.868	0.137169		343.783	0.084153		343.783	0.113764		344.003	0.150615		343.783	0.0110371		344.173	0.241057		343.953	0.0721869		343.868	0.121144		343.868	0.0304163
344.022	0.0326176		343.872	0.135822		343.787	0.0779404		343.787	0.115059		344.007	0.151832		343.787	0.011419		344.177	0.242661		343.957	0.0727467		343.872	0.121851		343.872	0.0312187
344.026	0.0336915		343.876	0.133737		343.791	0.0740729		343.791	0.115852		344.011	0.153169		343.791	0.0121378		344.181	0.243861		343.961	0.073594		343.876	0.123265		343.876	0.0323226
344.03	0.0344347		343.88	0.133673		343.795	0.0750409		343.795	0.11889		344.015	0.154982		343.795	0.0128434		344.185	0.244915		343.965	0.0744079		343.88	0.125489		343.88	0.0331031
344.034	0.034866		343.884	0.135113		343.799	0.0774894		343.799	0.123945		344.019	0.15667		343.799	0.0134813		344.189	0.246327		343.969	0.0752335		343.884	0.127335		343.884	0.0333952
344.038	0.035003		343.888	0.136372		343.803	0.0768608		343.803	0.126928		344.023	0.157732		343.803	0.0139609		344.193	0.247994		343.973	0.0768451		343.888	0.12824		343.888	0.0332112
344.042	0.0349241		343.892	0.137763		343.807	0.0745696		343.807	0.125687		344.027	0.159193		343.807	0.0142426		344.197	0.249217		343.977	0.0786965		343.892	0.129769		343.892	0.0329597
344.046	0.0348507		343.896	0.139839		343.811	0.0762216		343.811	0.121672		344.031	0.161435		343.811	0.014696		344.201	0.250729		343.981	0.079677		343.896	0.132635		343.896	0.0328668
344.05	0.0347464		343.9	0.142567		343.815	0.0794177		343.815	0.116452		344.035	0.163927		343.815	0.0152626		344.205	0.253303		343.985	0.079455		343.9	0.135606		343.9	0.0325428
344.054	0.0346823		343.904	0.145028		343.819	0.0802443		343.819	0.113251		344.039	0.16583		343.819	0.0156994		344.209	0.256276		343.989	0.0788071		343.904	0.137549		343.904	0.0327696
344.058	0.0348662		343.908	0.146771		343.823	0.081839		343.823	0.113824		344.043	0.166651		343.823	0.0159661		344.213	0.258596		343.993	0.0790358		343.908	0.138286		343.908	0.0337917
344.062	0.0353348		343.912	0.146375		343.827	0.0857961		343.827	0.117357		344.047	0.167577		343.827	0.0160603		344.217	0.259441		343.997	0.0802045		343.912	0.138369		343.912	0.0342393
344.066	0.035978		343.916	0.144277		343.831	0.0909573		343.831	0.120908		344.051	0.16917		343.831	0.0160135		344.221	0.258978		344.001	0.0816174		343.916	0.137926		343.916	0.0340776
344.07	0.0367229		343.92	0.145005		343.835	0.0964952		343.835	0.122861		344.055	0.170793		343.835	0.0161344		344.225	0.258501		344.005	0.082935		343.92	0.138144		343.92	0.0349658
344.074	0.0374085		343.924	0.149869		343.839	0.102764		343.839	0.126249		344.059	0.172234		343.839	0.01697		344.229	0.258652		344.009	0.0843552		343.924	0.139825		343.924	0.0371631
344.078	0.0380598		343.928	0.154138		343.843	0.107657		343.843	0.131767		344.063	0.173301		343.843	0.01833		344.233	0.259244		344.013	0.0862568		343.928	0.141515		343.928	0.0387356
344.082	0.0390167		343.932	0.155558		343.847	0.106719		343.847	0.136896		344.067	0.174026		343.847	0.0197201		344.237	0.260303		344.017	0.0882353		343.932	0.143342		343.932	0.0389076
344.086	0.040214		343.936	0.157134		343.851	0.103054		343.851	0.139627		344.071	0.174787		343.851	0.0212179		344.241	0.261594		344.021	0.0899328		343.936	0.145951		343.936	0.0389422
344.09	0.040798		343.94	0.159258		343.855	0.101957		343.855	0.140935		344.075	0.175708		343.855	0.0227311		344.245	0.262846		344.025	0.0914059		343.94	0.147878		343.94	0.039664
344.094	0.0405867		343.944	0.161277		343.859	0.101879		343.859	0.142037		344.079	0.1765		343.859	0.023857		344.249	0.263778		344.029	0.0926621		343.944	0.148202		343.944	0.0406035
344.098	0.0405064		343.948	0.164085		343.863	0.101663		343.863	0.142945		344.083	0.176679		343.863	0.0245269		344.253	0.264212		344.033	0.0939567		343.948	0.147572		343.948	0.0416311
344.102	0.0407467		343.952	0.166804		343.867	0.104324		343.867	0.145249		344.087	0.176052		343.867	0.0248656		344.257	0.264753		344.037	0.0950788		343.952	0.146791		343.952	0.0426865
344.106	0.0411988		343.956	0.168123		343.871	0.110211		343.871	0.148101		344.091	0.175725		343.871	0.0252688		344.261	0.266072		344.041	0.096128		343.956	0.147026		343.956	0.0435218
344.11	0.0420427		343.96	0.16874		343.875	0.114373		343.875	0.1496		344.095	0.176945		343.875	0.0258513		344.265	0.267967		344.045	0.0972885		343.96	0.149175		343.96	0.0440062
344.114	0.0429308		343.964	0.170122		343.879	0.114447		343.879	0.151576		344.099	0.179272		343.879	0.0265015		344.269	0.26944		344.049	0.0974143		343.964	0.152313		343.964	0.0439987
344.118	0.0433219		343.968	0.170994		343.883	0.112701		343.883	0.156117		344.103	0.18161		343.883	0.0271653		344.273	0.270575		344.053	0.0971877		343.968	0.15557		343.968	0.0447012
344.122	0.0432895		343.972	0.170693		343.887	0.111332		343.887	0.161079		344.107	0.183343		343.887	0.0274726		344.277	0.272091		344.057	0.0983102		343.972	0.158822		343.972	0.0460111
344.126	0.0433231		343.976	0.172027		343.891	0.111454		343.891	0.165239		344.111	0.184862		343.891	0.0277357		344.281	0.273549		344.061	0.0997837		343.976	0.161224		343.976	0.0465606
344.13	0.0435603		343.98	0.175662		343.895	0.111751		343.895	0.169626		344.115	0.186566		343.895	0.0284405		344.285	0.274304		344.065	0.101107		343.98	0.162229		343.98	0.0468025
344.134	0.0438168		343.984	0.179919		343.899	0.108803		343.899	0.175075		344.119	0.187935		343.899	0.0293396		344.289	0.274332		344.069	0.102986		343.984	0.162869		343.984	0.0474386
344.138	0.0442805		343.988	0.183623		343.903	0.103101		343.903	0.180905		344.123	0.189242		343.903	0.0299936		344.293	0.274366		344.073	0.105405		343.988	0.164221		343.988	0.0484597
344.142	0.0454095		343.992	0.185771		343.907	0.100929		343.907	0.182559		344.127	0.191143		343.907	0.0302881		344.297	0.275273		344.077	0.108054		343.992	0.16564		343.992	0.0496566
344.146	0.0470278		343.996	0.18719		343.911	0.103523		343.911	0.179244		344.131	0.193566		343.911	0.030325		344.301	0.276526		344.081	0.110431		343.996	0.166718		343.996	0.0510711
344.15	0.0484957		344	0.189815		343.915	0.107653		343.915	0.176577		344.135	0.196048		343.915	0.0304677		344.305	0.276856		344.085	0.112429		344	0.167368		344	0.0527737
344.154	0.0495111		344.004	0.192215		343.919	0.110643		343.919	0.175696		344.139	0.197816		343.919	0.031332		344.309	0.276588		344.089	0.114501		344.004	0.166536		344.004	0.0544187
344.158	0.0502699		344.008	0.191783		343.923	0.110256		343.923	0.172631		344.143	0.199268		343.923	0.0326619		344.313	0.276011		344.093	0.117093		344.008	0.164894		344.008	0.0554845
344.162	0.0508206		344.012	0.19048		343.927	0.108918		343.927	0.170106		344.147	0.201189		343.927	0.0340678		344.317	0.274543		344.097	0.119409		344.012	0.164386		344.012	0.0557646
344.166	0.0509161		344.016	0.1915		343.931	0.108435		343.931	0.171655		344.151	0.202852		343.931	0.0354325		344.321	0.273602		344.101	0.121298		344.016	0.165743		344.016	0.0557813
344.17	0.0508812		344.02	0.195042		343.935	0.108177		343.935	0.174422		344.155	0.204269		343.935	0.0362762		344.325	0.273936		344.105	0.123838		344.02	0.16758		344.02	0.0560171
344.174	0.0513474		344.024	0.198614		343.939	0.109696		343.939	0.175747		344.159	0.206586		343.939	0.0366463		344.329	0.273774		344.109	0.126335		344.024	0.168526		344.024	0.0570064
344.178	0.0522825		344.028	0.200071		343.943	0.114575		343.943	0.175162		344.163	0.208841		343.943	0.0368775		344.333	0.272782		344.113	0.127903		344.028	0.169551		344.028	0.0586406
344.182	0.0532867		344.032	0.199924		343.947	0.119294		343.947	0.173919		344.167	0.21012		343.947	0.0370726		344.337	0.271767		344.117	0.128938		344.032	0.170902		344.032	0.0594889
344.186	0.0539606		344.036	0.198706		343.951	0.120723		343.951	0.174894		344.171	0.212414		343.951	0.0374584		344.341	0.271172		344.121	0.130742		344.036	0.171431		344.036	0.0590291
344.19	0.0541099		344.04	0.197758		343.955	0.120318		343.955	0.177951		344.175	0.216257		343.955	0.0383318		344.345	0.270762		344.125	0.133495		344.04	0.171468		344.04	0.0576657
344.194	0.0541608		344.044	0.197992		343.959	0.118678		343.959	0.179218		344.179	0.219581		343.959	0.0394714		344.349	0.270362		344.129	0.135794		344.044	0.172494		344.044	0.0562288
344.198	0.0543927		344.048	0.198667		343.963	0.116949		343.963	0.179406		344.183	0.221672		343.963	0.0401404		344.353	0.270794		344.133	0.137776		344.048	0.174577		344.048	0.0562006
344.202	0.0547331		344.052	0.201966		343.967	0.114878		343.967	0.182563		344.187	0.2236		343.967	0.0406125		344.357	0.271867		344.137	0.139432		344.052	0.177053		344.052	0.0578852
344.206	0.0553431		344.056	0.208605		343.971	0.112436		343.971	0.187332		344.191	0.225637		343.971	0.0417925		344.361	0.272517		344.141	0.140544		344.056	0.179717		344.056	0.060365
344.21	0.0562077		344.06	0.21452		343.975	0.113958		343.975	0.18852		344.195	0.227622		343.975	0.0434402		344.365	0.272133		344.145	0.142136		344.06	0.181962		344.06	0.063179
344.214	0.0572778		344.064	0.21848		343.979	0.119013		343.979	0.186283		344.199	0.230085		343.979	0.0449002		344.369	0.271525		344.149	0.143892		344.064	0.182924		344.064	0.0658374
344.218	0.0585889		344.068	0.220783		343.983	0.12066		343.983	0.185593		344.203	0.232653		343.983	0.0461495		344.373	0.27174		344.153	0.145285		344.068	0.18304		344.068	0.0677587
344.222	0.0599617		344.072	0.219829		343.987	0.117646		343.987	0.189184		344.207	0.234703		343.987	0.0470396		344.377	0.272123		344.157	0.14741		344.072	0.18347		344.072	0.0691211
344.226	0.0610978		344.076	0.217348		343.991	0.118823		343.991	0.196388		344.211	0.236607		343.991	0.0474609		344.381	0.271756		344.161	0.149956		344.076	0.183388		344.076	0.069925
344.23	0.0620429		344.08	0.217502		343.995	0.126618		343.995	0.203446		344.215	0.238738		343.995	0.0481605		344.385	0.271416		344.165	0.151516		344.08	0.181616		344.08	0.0700769
344.234	0.0630971		344.084	0.22117		343.999	0.132675		343.999	0.207029		344.219	0.240813		343.999	0.0493974		344.389	0.272376		344.169	0.152398		344.084	0.179659		344.084	0.070046
344.238	0.0639853		344.088	0.224989		344.003	0.131741		344.003	0.209082		344.223	0.243115		344.003	0.0506492		344.393	0.273734		344.173	0.153379		344.088	0.17995		344.088	0.0704171
344.242	0.0644732		344.092	0.226912		344.007	0.127444		344.007	0.210366		344.227	0.245782		344.007	0.0517897		344.397	0.274403		344.177	0.15504		344.092	0.183		344.092	0.071654
344.246	0.0649624		344.096	0.2286		344.011	0.128363		344.011	0.209994		344.231	0.247547		344.011	0.0529842		344.401	0.273879		344.181	0.157774		344.096	0.187602		344.096	0.0736246
344.25	0.065671		344.1	0.232376		344.015	0.133453		344.015	0.211716		344.235	0.248273		344.015	0.054342		344.405	0.271558		344.185	0.1606		344.1	0.191779		344.1	0.0758669
344.254	0.0665117		344.104	0.238539		344.019	0.136012		344.019	0.216251		344.239	0.248798		344.019	0.0554416		344.409	0.269011		344.189	0.163194		344.104	0.19454		344.104	0.0778432
344.258	0.0676486		344.108	0.244645		344.023	0.138395		344.023	0.22128		344.243	0.249495		344.023	0.0560898		344.413	0.268421		344.193	0.166061		344.108	0.196064		344.108	0.0791983
344.262	0.0689137		344.112	0.24858		344.027	0.145389		344.027	0.225243		344.247	0.250678		344.027	0.0565827		344.417	0.269062		344.197	0.168893		344.112	0.196481		344.112	0.0806186
344.266	0.0699693		344.116	0.250523		344.031	0.15277		344.031	0.226654		344.251	0.252432		344.031	0.0569555		344.421	0.268563		344.201	0.171801		344.116	0.196133		344.116	0.0826054
344.27	0.0709433		344.12	0.25095		344.035	0.153529		344.035	0.227776		344.255	0.254909		344.035	0.057598		344.425	0.267039		344.205	0.174766		344.12	0.195751		344.12	0.0845154
344.274	0.0719768		344.124	0.250537		344.039	0.150639		344.039	0.228959		344.259	0.257572		344.039	0.0588207		344.429	0.266202		344.209	0.177644		344.124	0.196344		344.124	0.0859473
344.278	0.0731469		344.128	0.252073		344.043	0.150332		344.043	0.227881		344.263	0.259384		344.043	0.0604282		344.433	0.265692		344.213	0.180434		344.128	0.198262		344.128	0.0872379
344.282	0.0741353		344.132	0.255208		344.047	0.153276		344.047	0.224765		344.267	0.260732		344.047	0.061868		344.437	0.264171		344.217	0.182645		344.132	0.200806		344.132	0.0884508
344.286	0.0749599		344.136	0.256326		344.051	0.156509		344.051	0.221746		344.271	0.262126		344.051	0.0630444		344.441	0.262563		344.221	0.184516		344.136	0.203313		344.136	0.0896703
344.29	0.076294		344.14	0.255897		344.055	0.156274		344.055	0.220222		344.275	0.263206		344.055	0.0640411		344.445	0.262781		344.225	0.187396		344.14	0.205788		344.14	0.091153
344.294	0.078018		344.144	0.256281		344.059	0.153451		344.059	0.219314		344.279	0.264056		344.059	0.0646364		344.449	0.264148		344.229	0.190706		344.144	0.207881		344.144	0.0924102
344.298	0.079499		344.148	0.256986		344.063	0.151676		344.063	0.218125		344.283	0.265431		344.063	0.0652482		344.453	0.264383		344.233	0.192971		344.148	0.209791		344.148	0.0935581
344.302	0.0805048		344.152	0.257072		344.067	0.149085		344.067	0.2153		344.287	0.268011		344.067	0.0663006		344.457	0.263299		344.237	0.195218		344.152	0.211424		344.152	0.0954603
344.306	0.0809065		344.156	0.25785		344.071	0.144666		344.071	0.211248		344.291	0.271236		344.071	0.0679313		344.461	0.262793		344.241	0.197811		344.156	0.212187		344.156	0.0975594
344.31	0.081207		344.16	0.259788		344.075	0.145458		344.075	0.210509		344.295	0.274425		344.075	0.0696585		344.465	0.262804		344.245	0.199988		344.16	0.213209		344.16	0.098948
344.314	0.0823623		344.164	0.263097		344.079	0.154753		344.079	0.216339		344.299	0.277175		344.079	0.0709373		344.469	0.261855		344.249	0.202357		344.164	0.214337		344.164	0.100352
344.318	0.0839497		344.168	0.268201		344.083	0.167125		344.083	0.224057		344.303	0.278866		344.083	0.0721818		344.473	0.260298		344.253	0.205509		344.168	0.214876		344.168	0.102371
344.322	0.0855191		344.172	0.271632		344.087	0.177542		344.087	0.22857		344.307	0.279583		344.087	0.0738144		344.477	0.259065		344.257	0.208764		344.172	0.215634		344.172	0.104259
344.326	0.087418		344.176	0.271777		344.091	0.182649		344.091	0.230527		344.311	0.280338		344.091	0.0758764		344.481	0.258264		344.261	0.211335		344.176	0.216422		344.176	0.104955
344.33	0.0894031		344.18	0.271964		344.095	0.182875		344.095	0.231586		344.315	0.281976		344.095	0.0779304		344.485	0.257764		344.265	0.213521		344.18	0.216987		344.18	0.104585
344.334	0.0914578		344.184	0.273667		344.099	0.181764		344.099	0.232648		344.319	0.284067		344.099	0.0795092		344.489	0.257557		344.269	0.215545		344.184	0.218728		344.184	0.105261
344.338	0.0936705		344.188	0.276276		344.103	0.180126		344.103	0.233097		344.323	0.286228		344.103	0.0807799		344.493	0.257302		344.273	0.217502		344.188	0.222178		344.188	0.107662
344.342	0.0955652		344.192	0.279084		344.107	0.177806		344.107	0.235077		344.327	0.288465		344.107	0.0818876		344.497	0.256542		344.277	0.219814		344.192	0.225119		344.192	0.110673
344.346	0.0970463		344.196	0.280427		344.111	0.176069		344.111	0.240651		344.331	0.290701		344.111	0.0831684		344.501	0.255383		344.281	0.222481		344.196	0.226453		344.196	0.114046
344.35	0.0984974		344.2	0.280338		344.115	0.178352		344.115	0.246205		344.335	0.292907		344.115	0.0844906		344.505	0.254491		344.285	0.225904		344.2	0.227434		344.2	0.116939
344.354	0.100094		344.204	0.28067		344.119	0.183423		344.119	0.247894		344.339	0.294558		344.119	0.0853957		344.509	0.253959		344.289	0.230169		344.204	0.228529		344.204	0.118567
344.358	0.101617		344.208	0.280242		344.123	0.186698		344.123	0.247048		344.343	0.295923		344.123	0.0863196		344.513	0.253104		344.293	0.23473		344.208	0.229778		344.208	0.119761
344.362	0.103072		344.212	0.278497		344.127	0.190421		344.127	0.248362		344.347	0.297986		344.127	0.0873366		344.517	0.251717		344.297	0.239792		344.212	0.231412		344.212	0.121053
344.366	0.104958		344.216	0.27876		344.131	0.193412		344.131	0.250958		344.351	0.30027		344.131	0.0883331		344.521	0.250194		344.301	0.245481		344.216	0.232909		344.216	0.122327
344.37	0.107227		344.22	0.282791		344.135	0.191577		344.135	0.250883		344.355	0.301539		344.135	0.0896412		344.525	0.249419		344.305	0.251113		344.22	0.234195		344.22	0.124242
344.374	0.109714		344.224	0.287778		344.139	0.190521		344.139	0.249704		344.359	0.30271		344.139	0.0911878		344.529	0.249732		344.309	0.255678		344.224	0.235681		344.224	0.127319
344.378	0.112526		344.228	0.290351		344.143	0.194385		344.143	0.249999		344.363	0.304962		344.143	0.0927065		344.533	0.249741		344.313	0.258665		344.228	0.236973		344.228	0.130888
344.382	0.115027		344.232	0.29098		344.147	0.19766		344.147	0.251882		344.367	0.307524		344.147	0.0944692		344.537	0.248893		344.317	0.26041		344.232	0.23783		344.232	0.134257
344.386	0.117017		344.236	0.291314		344.151	0.196428		344.151	0.254315		344.371	0.310162		344.151	0.0966939		344.541	0.248632		344.321	0.262023		344.236	0.238525		344.236	0.137649
344.39	0.118991		344.24	0.291924		344.155	0.195385		344.155	0.256503		344.375	0.312936		344.155	0.0988077		344.545	0.249189		344.325	0.264857		344.24	0.239543		344.24	0.140826
344.394	0.120893		344.244	0.293565		344.159	0.194479		344.159	0.257284		344.379	0.315055		344.159	0.100405		344.549	0.249697		344.329	0.268969		344.244	0.241207		344.244	0.143029
344.398	0.122853		344.248	0.296651		344.163	0.191046		344.163	0.257218		344.383	0.316085		344.163	0.10203		344.553	0.249938		344.333	0.273397		344.248	0.243274		344.248	0.144821
344.402	0.125229		344.252	0.299703		344.167	0.189643		344.167	0.260577		344.387	0.316429		344.167	0.1041		344.557	0.249206		344.337	0.277587		344.252	0.245642		344.252	0.147039
344.406	0.127707		344.256	0.301124		344.171	0.191801		344.171	0.266228		344.391	0.316302		344.171	0.106257		344.561	0.247163		344.341	0.281465		344.256	0.247432		344.256	0.149404
344.41	0.12967		344.26	0.301492		344.175	0.19753		344.175	0.269889		344.395	0.316502		344.175	0.107974		344.565	0.245001		344.345	0.285466		344.26	0.247127		344.26	0.151607
344.414	0.131314		344.264	0.303098		344.179	0.202431		344.179	0.272117		344.399	0.317938		344.179	0.109421		344.569	0.24359		344.349	0.289575		344.264	0.245558		344.264	0.154226
344.418	0.133002		344.268	0.305693		344.183	0.201461		344.183	0.27189		344.403	0.319883		344.183	0.111308		344.573	0.243249		344.353	0.293399		344.268	0.245186		344.268	0.1572
344.422	0.134565		344.272	0.306276		344.187	0.199049		344.187	0.2675		344.407	0.322438		344.187	0.113566		344.577	0.243671		344.357	0.296995		344.272	0.246895		344.272	0.159723
344.426	0.136202		344.276	0.303754		344.191	0.199078		344.191	0.262951		344.411	0.326133		344.191	0.115496		344.581	0.244124		344.361	0.300605		344.276	0.250182		344.276	0.162557
344.43	0.137664		344.28	0.301251		344.195	0.20158		344.195	0.26068		344.415	0.329345		344.195	0.116927		344.585	0.243814		344.365	0.304574		344.28	0.253529		344.28	0.166528
344.434	0.138564		344.284	0.302893		344.199	0.20573		344.199	0.258948		344.419	0.3306		344.199	0.118227		344.589	0.241649		344.369	0.308728		344.284	0.254647		344.284	0.170446
344.438	0.139562		344.288	0.307186		344.203	0.213067		344.203	0.260128		344.423	0.330702		344.203	0.119433		344.593	0.238911		344.373	0.313014		344.288	0.254679		344.288	0.173403
344.442	0.14131		344.292	0.310476		344.207	0.221731		344.207	0.264344		344.427	0.330992		344.207	0.120403		344.597	0.237864		344.377	0.317431		344.292	0.255842		344.292	0.175576
344.446	0.143865		344.296	0.313114		344.211	0.227057		344.211	0.267428		344.431	0.331022		344.211	0.121648		344.601	0.237332		344.381	0.321752		344.296	0.256972		344.296	0.177383
344.45	0.146902		344.3	0.316505		344.215	0.232064		344.215	0.270054		344.435	0.330775		344.215	0.123536		344.605	0.235428		344.385	0.32673		344.3	0.257857		344.3	0.179749
344.454	0.149787		344.304	0.319149		344.219	0.237476		344.219	0.274373		344.439	0.330951		344.219	0.125639		344.609	0.233332		344.389	0.33216		344.304	0.259424		344.304	0.182832
344.458	0.152161		344.308	0.319267		344.223	0.238513		344.223	0.280161		344.443	0.331091		344.223	0.127688		344.613	0.232701		344.393	0.336852		344.308	0.261521		344.308	0.186153
344.462	0.154368		344.312	0.31828		344.227	0.237226		344.227	0.285868		344.447	0.331311		344.227	0.129841		344.617	0.233437		344.397	0.341543		344.312	0.263607		344.312	0.189395
344.466	0.156603		344.316	0.317958		344.231	0.237954		344.231	0.289946		344.451	0.332374		344.231	0.132391		344.621	0.234416		344.401	0.346396		344.316	0.265459		344.316	0.191897
344.47	0.158691		344.32	0.318147		344.235	0.238725		344.235	0.292985		344.455	0.334327		344.235	0.135423		344.625	0.234617		344.405	0.350815		344.32	0.267141		344.32	0.193813
344.474	0.160577		344.324	0.317649		344.239	0.237654		344.239	0.294935		344.459	0.336082		344.239	0.138341		344.629	0.234521		344.409	0.355394		344.324	0.267915		344.324	0.195794
344.478	0.162444		344.328	0.316719		344.243	0.236058		344.243	0.294786		344.463	0.337039		344.243	0.140814		344.633	0.234773		344.413	0.359917		344.328	0.268343		344.328	0.197792
344.482	0.164562		344.332	0.317202		344.247	0.23556		344.247	0.293463		344.467	0.337202		344.247	0.143106		344.637	0.234715		344.417	0.364158		344.332	0.269932		344.332	0.200669
344.486	0.16672		344.336	0.31914		344.251	0.235402		344.251	0.292018		344.471	0.336781		344.251	0.145672		344.641	0.234096		344.421	0.368796		344.336	0.272198		344.336	0.205135
344.49	0.168562		344.34	0.321271		344.255	0.235117		344.255	0.29113		344.475	0.336908		344.255	0.148367		344.645	0.233596		344.425	0.374167		344.34	0.274062		344.34	0.210067
344.494	0.170268		344.344	0.323364		344.259	0.237984		344.259	0.292083		344.479	0.338203		344.259	0.150333		344.649	0.233294		344.429	0.379353		344.344	0.275628		344.344	0.214874
344.498	0.172246		344.348	0.326659		344.263	0.244862		344.263	0.294637		344.483	0.339509		344.263	0.152289		344.653	0.232657		344.433	0.383994		344.348	0.277176		344.348	0.21913
344.502	0.174402		344.352	0.329655		344.267	0.252919		344.267	0.296464		344.487	0.33986		344.267	0.154951		344.657	0.232362		344.437	0.388947		344.352	0.278863		344.352	0.222048
344.506	0.176752		344.356	0.329156		344.271	0.259303		344.271	0.297676		344.491	0.339953		344.271	0.157677		344.661	0.232488		344.441	0.394441		344.356	0.281155		344.356	0.224623
344.51	0.179412		344.36	0.327574		344.275	0.2624		344.275	0.298315		344.495	0.34011		344.275	0.160471		344.665	0.231566		344.445	0.400555		344.36	0.284019		344.36	0.228132
344.514	0.181969		344.364	0.327821		344.279	0.262286		344.279	0.298064		344.499	0.339915		344.279	0.163207		344.669	0.230001		344.449	0.406706		344.364	0.28679		344.364	0.23214
344.518	0.184598		344.368	0.32799		344.283	0.260669		344.283	0.299738		344.503	0.339478		344.283	0.165874		344.673	0.229354		344.453	0.411439		344.368	0.288958		344.368	0.235942
344.522	0.187653		344.372	0.328336		344.287	0.257296		344.287	0.302292		344.507	0.339383		344.287	0.168987		344.677	0.229299		344.457	0.414726		344.372	0.290905		344.372	0.23941
344.526	0.19089		344.376	0.329729		344.291	0.253433		344.291	0.303685		344.511	0.339596		344.291	0.172284		344.681	0.228934		344.461	0.418234		344.376	0.292521		344.376	0.243086
344.53	0.194163		344.38	0.328926		344.295	0.254958		344.295	0.3056		344.515	0.339632		344.295	0.175417		344.685	0.228598		344.465	0.422833		344.38	0.29332		344.38	0.247748
344.534	0.197895		344.384	0.327166		344.299	0.26076		344.299	0.30752		344.519	0.339989		344.299	0.178557		344.689	0.227626		344.469	0.428645		344.384	0.294097		344.384	0.252435
344.538	0.202434		344.388	0.328518		344.303	0.265079		344.303	0.306624		344.523	0.341027		344.303	0.181784		344.693	0.225279		344.473	0.434739		344.388	0.294818		344.388	0.25558
344.542	0.20725		344.392	0.329993		344.307	0.269202		344.307	0.303374		344.527	0.341492		344.307	0.184898		344.697	0.222505		344.477	0.439424		344.392	0.295501		344.392	0.258074
344.546	0.211646		344.396	0.327768		344.311	0.274943		344.311	0.303342		344.531	0.341225		344.311	0.187669		344.701	0.220359		344.481	0.44348		344.396	0.296805		344.396	0.261345
344.55	0.215527		344.4	0.323602		344.315	0.278469		344.315	0.307996		344.535	0.341322		344.315	0.190198		344.705	0.219531		344.485	0.448554		344.4	0.297989		344.4	0.265604
344.554	0.219202		344.404	0.320738		344.319	0.281879		344.319	0.312547		344.539	0.341355		344.319	0.192667		344.709	0.219312		344.489	0.453438		344.404	0.298947		344.404	0.270146
344.558	0.223025		344.408	0.320414		344.323	0.288821		344.323	0.315392		344.543	0.341294		344.323	0.195213		344.713	0.219245		344.493	0.456781		344.408	0.299964		344.408	0.273832
344.562	0.227613		344.412	0.32187		344.327	0.292276		344.327	0.31758		344.547	0.341713		344.327	0.198156		344.717	0.220132		344.497	0.460163		344.412	0.300947		344.412	0.277477
344.566	0.233206		344.416	0.324113		344.331	0.290073		344.331	0.318182		344.551	0.342705		344.331	0.201528		344.721	0.221255		344.501	0.46471		344.416	0.301953		344.416	0.282003
344.57	0.239216		344.42	0.325622		344.335	0.289216		344.335	0.316521		344.555	0.344193		344.335	0.205307		344.725	0.220978		344.505	0.469984		344.42	0.302213		344.42	0.286577
344.574	0.245293		344.424	0.325057		344.339	0.291453		344.339	0.314587		344.559	0.345139		344.339	0.209291		344.729	0.219889		344.509	0.475385		344.424	0.302697		344.424	0.290782
344.578	0.25142		344.428	0.323911		344.343	0.295076		344.343	0.313231		344.563	0.345333		344.343	0.212897		344.733	0.219537		344.513	0.480712		344.428	0.305148		344.428	0.295179
344.582	0.257495		344.432	0.323405		344.347	0.300824		344.347	0.313932		344.567	0.345439		344.347	0.2162		344.737	0.21975		344.517	0.485979		344.432	0.308215		344.432	0.300049
344.586	0.264059		344.436	0.322779		344.351	0.306617		344.351	0.318526		344.571	0.345099		344.351	0.219743		344.741	0.219164		344.521	0.490631		344.436	0.310495		344.436	0.305318
344.59	0.271595		344.44	0.321867		344.355	0.308327		344.355	0.323979		344.575	0.343727		344.355	0.223451		344.745	0.217234		344.525	0.49495		344.44	0.312619		344.44	0.310674
344.594	0.27973		344.444	0.320257		344.359	0.308653		344.359	0.328917		344.579	0.341793		344.359	0.227153		344.749	0.215744		344.529	0.499837		344.444	0.315252		344.444	0.315748
344.598	0.288135		344.448	0.316918		344.363	0.311815		344.363	0.33215		344.583	0.340541		344.363	0.231111		344.753	0.2151		344.533	0.50491		344.448	0.317561		344.448	0.320942
344.602	0.296548		344.452	0.31388		344.367	0.314538		344.367	0.330793		344.587	0.340229		344.367	0.235412		344.757	0.213717		344.537	0.509512		344.452	0.31822		344.452	0.326244
344.606	0.30471		344.456	0.313618		344.371	0.315284		344.371	0.328668		344.591	0.339583		344.371	0.239781		344.761	0.211576		344.541	0.514024		344.456	0.318058		344.456	0.331572
344.61	0.312836		344.46	0.314694		344.375	0.318403		344.375	0.330408		344.595	0.338295		344.375	0.243716		344.765	0.209343		344.545	0.518329		344.46	0.318055		344.46	0.337147
344.614	0.321225		344.464	0.314979		344.379	0.323016		344.379	0.335782		344.599	0.337195		344.379	0.247184		344.769	0.20795		344.549	0.522152		344.464	0.31853		344.464	0.342153
344.618	0.329944		344.468	0.313466		344.383	0.32385		344.383	0.342589		344.603	0.336319		344.383	0.250681		344.773	0.208191		344.553	0.525483		344.468	0.319627		344.468	0.346815
344.622	0.339634		344.472	0.310424		344.387	0.321702		344.387	0.346487		344.607	0.335522		344.387	0.254591		344.777	0.209374		344.557	0.528351		344.472	0.320569		344.472	0.352675
344.626	0.350802		344.476	0.307199		344.391	0.320876		344.391	0.346929		344.611	0.334299		344.391	0.258834		344.781	0.209979		344.561	0.532033		344.476	0.32188		344.476	0.359366
344.63	0.36295		344.48	0.304677		344.395	0.320405		344.395	0.345962		344.615	0.333222		344.395	0.262916		344.785	0.209318		344.565	0.536805		344.48	0.324605		344.48	0.365517
344.634	0.375446		344.484	0.303059		344.399	0.319705		344.399	0.345236		344.619	0.333395		344.399	0.266897		344.789	0.207969		344.569	0.541027		344.484	0.328472		344.484	0.371443
344.638	0.387718		344.488	0.302208		344.403	0.323682		344.403	0.34696		344.623	0.333446		344.403	0.271342		344.793	0.20678		344.573	0.544495		344.488	0.331695		344.488	0.377853
344.642	0.399804		344.492	0.301734		344.407	0.331071		344.407	0.35022		344.627	0.332535		344.407	0.276089		344.797	0.206338		344.577	0.548677		344.492	0.333225		344.492	0.38463
344.646	0.412402		344.496	0.300284		344.411	0.336162		344.411	0.352868		344.631	0.331648		344.411	0.280629		344.801	0.206494		344.581	0.554028		344.496	0.333662		344.496	0.391498
344.65	0.425854		344.5	0.297801		344.415	0.340798		344.415	0.354359		344.635	0.330875		344.415	0.285185		344.805	0.206512		344.585	0.559174		344.5	0.333371		344.5	0.397966
344.654	0.440565		344.504	0.296246		344.419	0.346661		344.419	0.356001		344.639	0.329731		344.419	0.290071		344.809	0.206265		344.589	0.56298		344.504	0.333169		344.504	0.403887
344.658	0.456346		344.508	0.295391		344.423	0.35042		344.423	0.357643		344.643	0.327916		344.423	0.295068		344.813	0.206037		344.593	0.566158		344.508	0.33372		344.508	0.409953
344.662	0.472122		344.512	0.294498		344.427	0.352283		344.427	0.358507		344.647	0.325183		344.427	0.299693		344.817	0.205321		344.597	0.569845		344.512	0.334857		344.512	0.416794
344.666	0.487702		344.516	0.294124		344.431	0.35546		344.431	0.358552		344.651	0.322317		344.431	0.303966		344.821	0.202956		344.601	0.573866		344.516	0.336038		344.516	0.423803
344.67	0.503421		344.52	0.293692		344.435	0.35823		344.435	0.359631		344.655	0.32025		344.435	0.308503		344.825	0.19911		344.605	0.577539		344.52	0.336544		344.52	0.430184
344.674	0.519326		344.524	0.29275		344.439	0.357837		344.439	0.363693		344.659	0.318876		344.439	0.313425		344.829	0.195448		344.609	0.580858		344.524	0.336454		344.524	0.436501
344.678	0.535441		344.528	0.29184		344.443	0.357093		344.443	0.368069		344.663	0.317805		344.443	0.318551		344.833	0.192913		344.613	0.583973		344.528	0.336738		344.528	0.443785
344.682	0.551789		344.532	0.291006		344.447	0.359358		344.447	0.371698		344.667	0.316731		344.447	0.323826		344.837	0.191184		344.617	0.587381		344.532	0.338035		344.532	0.451643
344.686	0.568451		344.536	0.291077		344.451	0.363616		344.451	0.37413		344.671	0.314968		344.451	0.329301		344.841	0.189989		344.621	0.591856		344.536	0.340076		344.536	0.45875
344.69	0.585249		344.54	0.290324		344.455	0.368427		344.455	0.37331		344.675	0.312385		344.455	0.334829		344.845	0.189055		344.625	0.59659		344.54	0.341487		344.54	0.465673
344.694	0.601814		344.544	0.286679		344.459	0.372456		344.459	0.371648		344.679	0.309589		344.459	0.340313		344.849	0.187567		344.629	0.599788		344.544	0.341184		344.544	0.473294
344.698	0.618143		344.548	0.284672		344.463	0.374895		344.463	0.373117		344.683	0.307149		344.463	0.34577		344.853	0.185818		344.633	0.601478		344.548	0.339938		344.548	0.480686
344.702	0.63448		344.552	0.286477		344.467	0.378636		344.467	0.378744		344.687	0.305783		344.467	0.350794		344.857	0.184183		344.637	0.60309		344.552	0.33923		344.552	0.487586
344.706	0.650781		344.556	0.288361		344.471	0.383702		344.471	0.385254		344.691	0.305262		344.471	0.355844		344.861	0.182525		344.641	0.605363		344.556	0.339632		344.556	0.494295
344.71	0.666629		344.56	0.287746		344.475	0.388297		344.475	0.387944		344.695	0.304088		344.475	0.36158		344.865	0.181703		344.645	0.608414		344.56	0.341112		344.56	0.500278
344.714	0.681941		344.564	0.28497		344.479	0.393578		344.479	0.385671		344.699	0.3016		344.479	0.36746		344.869	0.181108		344.649	0.611717		344.564	0.343221		344.564	0.505886
344.718	0.696879		344.568	0.280985		344.483	0.397336		344.483	0.380946		344.703	0.298264		344.483	0.372981		344.873	0.179485		344.653	0.614403		344.568	0.345705		344.568	0.512283
344.722	0.711237		344.572	0.277091		344.487	0.397618		344.487	0.378893		344.707	0.294055		344.487	0.378553		344.877	0.177603		344.657	0.616394		344.572	0.34809		344.572	0.519136
344.726	0.724466		344.576	0.275737		344.491	0.397282		344.491	0.379268		344.711	0.289871		344.491	0.384351		344.881	0.175783		344.661	0.617967		344.576	0.349132		344.576	0.525427
344.73	0.736516		344.58	0.277164		344.495	0.396827		344.495	0.377965		344.715	0.286625		344.495	0.389832		344.885	0.173295		344.665	0.619473		344.58	0.349669		344.58	0.531678
344.734	0.747479		344.584	0.279204		344.499	0.397526		344.499	0.378324		344.719	0.28357		344.499	0.395101		344.889	0.17046		344.669	0.620688		344.584	0.350228		344.584	0.53841
344.738	0.756768		344.588	0.280391		344.503	0.402896		344.503	0.383606		344.723	0.28012		344.503	0.400728		344.893	0.167848		344.673	0.621311		344.588	0.350572		344.588	0.544856
344.742	0.764409		344.592	0.2799		344.507	0.409024		344.507	0.390401		344.727	0.276247		344.507	0.406354		344.897	0.165539		344.677	0.621463		344.592	0.351163		344.592	0.550393
344.746	0.770665		344.596	0.277737		344.511	0.411301		344.511	0.396772		344.731	0.272099		344.511	0.411134		344.901	0.163222		344.681	0.621793		344.596	0.351687		344.596	0.554961
344.75	0.775186		344.6	0.274806		344.515	0.41235		344.515	0.402245		344.735	0.267547		344.515	0.415368		344.905	0.159747		344.685	0.623161		344.6	0.351744		344.6	0.559415
344.754	0.777935		344.604	0.272252		344.519	0.41204		344.519	0.404828		344.739	0.262718		344.519	0.419976		344.909	0.155173		344.689	0.624583		344.604	0.350269		344.604	0.564229
344.758	0.779059		344.608	0.270835		344.523	0.410333		344.523	0.405196		344.743	0.257651		344.523	0.425539		344.913	0.150515		344.693	0.624951		344.608	0.347483		344.608	0.56813
344.762	0.778685		344.612	0.269328		344.527	0.410865		344.527	0.404678		344.747	0.252434		344.527	0.431795		344.917	0.146008		344.697	0.62431		344.612	0.345518		344.612	0.570716
344.766	0.776928		344.616	0.266162		344.531	0.414382		344.531	0.402909		344.751	0.246899		344.531	0.437822		344.921	0.142588		344.701	0.623175		344.616	0.345462		344.616	0.572929
344.77	0.773237		344.62	0.262615		344.535	0.419055		344.535	0.400864		344.755	0.240714		344.535	0.443332		344.925	0.139996		344.705	0.621764		344.62	0.346632		344.62	0.574464
344.774	0.766957		344.624	0.261765		344.539	0.422698		344.539	0.399146		344.759	0.235098		344.539	0.448517		344.929	0.136161		344.709	0.619661		344.624	0.347526		344.624	0.575137
344.778	0.758356		344.628	0.262951		344.543	0.426035		344.543	0.398648		344.763	0.230372		344.543	0.453556		344.933	0.131445		344.713	0.61749		344.628	0.347757		344.628	0.575692
344.782	0.747716		344.632	0.262823		344.547	0.431145		344.547	0.399975		344.767	0.225552		344.547	0.458385		344.937	0.127268		344.717	0.61548		344.632	0.348533		344.632	0.575442
344.786	0.734601		344.636	0.260397		344.551	0.436903		344.551	0.400872		344.771	0.220222		344.551	0.463149		344.941	0.123296		344.721	0.612378		344.636	0.349839		344.636	0.573495
344.79	0.718941		344.64	0.258149		344.555	0.44129		344.555	0.400499		344.775	0.21455		344.555	0.468202		344.945	0.119224		344.725	0.608052		344.64	0.35091		344.64	0.570183
344.794	0.701048		344.644	0.257686		344.559	0.444105		344.559	0.398818		344.779	0.208644		344.559	0.473211		344.949	0.11545		344.729	0.603704		344.644	0.351898		344.644	0.566026
344.798	0.680844		344.648	0.257012		344.563	0.446144		344.563	0.396002		344.783	0.201593		344.563	0.478102		344.953	0.111701		344.733	0.600008		344.648	0.352725		344.648	0.561453
344.802	0.658178		344.652	0.256674		344.567	0.446999		344.567	0.395156		344.787	0.19341		344.567	0.483184		344.957	0.10789		344.737	0.596492		344.652	0.353143		344.652	0.556438
344.806	0.633088		344.656	0.257785		344.571	0.445631		344.571	0.397308		344.791	0.185507		344.571	0.48826		344.961	0.104311		344.741	0.592747		344.656	0.352936		344.656	0.550359
344.81	0.605951		344.66	0.258191		344.575	0.444515		344.575	0.398876		344.795	0.178231		344.575	0.493234		344.965	0.100769		344.745	0.588112		344.66	0.352545		344.66	0.543055
344.814	0.577139		344.664	0.257221		344.579	0.447524		344.579	0.400117		344.799	0.1716		344.579	0.498082		344.969	0.0972351		344.749	0.582009		344.664	0.352795		344.664	0.534859
344.818	0.546112		344.668	0.255631		344.583	0.455687		344.583	0.403117		344.803	0.165967		344.583	0.502386		344.973	0.0931883		344.753	0.575004		344.668	0.352945		344.668	0.525716
344.822	0.512536		344.672	0.253231		344.587	0.464143		344.587	0.405636		344.807	0.161015		344.587	0.506459		344.977	0.0880544		344.757	0.567544		344.672	0.352219		344.672	0.515209
344.826	0.477095		344.676	0.250926		344.591	0.46833		344.591	0.408087		344.811	0.155125		344.591	0.511141		344.981	0.0819949		344.761	0.56002		344.676	0.351138		344.676	0.50316
344.83	0.440007		344.68	0.249733		344.595	0.469015		344.595	0.412273		344.815	0.147181		344.595	0.515864		344.985	0.0760077		344.765	0.552401		344.68	0.350294		344.68	0.489912
344.834	0.401311		344.684	0.248517		344.599	0.468759		344.599	0.416763		344.819	0.138165		344.599	0.519689		344.989	0.0706907		344.769	0.544064		344.684	0.350249		344.684	0.475848
344.838	0.361119		344.688	0.246319		344.603	0.470716		344.603	0.419828		344.823	0.128525		344.603	0.523031		344.993	0.0654578		344.773	0.534422		344.688	0.350342		344.688	0.460933
344.842	0.319411		344.692	0.244254		344.607	0.473286		344.607	0.419901		344.827	0.118537		344.607	0.526681		344.997	0.0601445		344.777	0.523553		344.692	0.349184		344.692	0.444663
344.846	0.276618		344.696	0.244218		344.611	0.475968		344.611	0.419414		344.831	0.109438		344.611	0.530453		345.001	0.0548264		344.781	0.512331		344.696	0.347327		344.696	0.426383
344.85	0.232961		344.7	0.244851		344.615	0.480422		344.615	0.421522		344.835	0.10141		344.615	0.533822		345.005	0.0494454		344.785	0.501232		344.7	0.346225		344.7	0.406542
344.854	0.18854		344.704	0.243844		344.619	0.483147		344.619	0.422537		344.839	0.0934604		344.619	0.537204		345.009	0.0440857		344.789	0.490189		344.704	0.346001		344.704	0.385957
344.858	0.143701		344.708	0.243259		344.623	0.483254		344.623	0.4206		344.843	0.08463		344.623	0.540839		345.013	0.0384211		344.793	0.478824		344.708	0.345853		344.708	0.364526
344.862	0.0985994		344.712	0.244729		344.627	0.483069		344.627	0.4173		344.847	0.0754385		344.627	0.544155		345.017	0.0320663		344.797	0.466459		344.712	0.345219		344.712	0.342294
344.866	0.0532132		344.716	0.245986		344.631	0.482795		344.631	0.415048		344.851	0.0672763		344.631	0.547399		345.021	0.0257727		344.801	0.453279		344.716	0.344434		344.716	0.319602
344.87	0.00757826		344.72	0.246289		344.635	0.482297		344.635	0.415872		344.855	0.0596516		344.635	0.550876		345.025	0.0200813		344.805	0.439473		344.72	0.343867		344.72	0.296363
344.874	-0.0380486		344.724	0.246137		344.639	0.48287		344.639	0.416684		344.859	0.0516328		344.639	0.553952		345.029	0.0137929		344.809	0.424228		344.724	0.34343		344.724	0.272083
344.878	-0.0831471		344.728	0.243476		344.643	0.484831		344.643	0.417421		344.863	0.0433014		344.643	0.556539		345.033	0.00641114		344.813	0.407915		344.728	0.34295		344.728	0.245993
344.882	-0.127634		344.732	0.239436		344.647	0.486393		344.647	0.420162		344.867	0.0336053		344.647	0.558948		345.037	-0.00095981		344.817	0.391112		344.732	0.341791		344.732	0.218385
344.886	-0.171628		344.736	0.236819		344.651	0.487897		344.651	0.421558		344.871	0.0229282		344.651	0.561244		345.041	-0.00750483		344.821	0.373697		344.736	0.339793		344.736	0.190991
344.89	-0.214412		344.74	0.234773		344.655	0.489067		344.655	0.420002		344.875	0.0131876		344.655	0.563344		345.045	-0.0129481		344.825	0.356157		344.74	0.337764		344.74	0.164391
344.894	-0.255892		344.744	0.233003		344.659	0.485882		344.659	0.419782		344.879	0.00420155		344.659	0.565041		345.049	-0.0179495		344.829	0.338582		344.744	0.336216		344.744	0.137368
344.898	-0.296577		344.748	0.231005		344.663	0.482936		344.663	0.423633		344.883	-0.00420389		344.663	0.566592		345.053	-0.0231265		344.833	0.320696		344.748	0.334838		344.748	0.109132
344.902	-0.336375		344.752	0.227929		344.667	0.487146		344.667	0.427641		344.887	-0.0123521		344.667	0.568549		345.057	-0.0289647		344.837	0.302405		344.752	0.333396		344.752	0.0800089
344.906	-0.375132		344.756	0.224485		344.671	0.493036		344.671	0.426975		344.891	-0.021544		344.671	0.570535		345.061	-0.0361997		344.841	0.283536		344.756	0.332342		344.756	0.0505137
344.91	-0.41224		344.76	0.221632		344.675	0.495891		344.675	0.423997		344.895	-0.0317084		344.675	0.571951		345.065	-0.0439485		344.845	0.264495		344.76	0.331102		344.76	0.0206271
344.914	-0.447308		344.764	0.219386		344.679	0.497143		344.679	0.422837		344.899	-0.0418604		344.679	0.573202		345.069	-0.0504207		344.849	0.245425		344.764	0.328613		344.764	-0.00995611
344.918	-0.480449		344.768	0.21751		344.683	0.495297		344.683	0.423312		344.903	-0.0513699		344.683	0.574517		345.073	-0.0555692		344.853	0.225929		344.768	0.325298		344.768	-0.0408419
344.922	-0.511257		344.772	0.21792		344.687	0.490249		344.687	0.424763		344.907	-0.0604481		344.687	0.575583		345.077	-0.060909		344.857	0.205521		344.772	0.322414		344.772	-0.0709906
344.926	-0.539618		344.776	0.219777		344.691	0.489133		344.691	0.424621		344.911	-0.06992		344.691	0.576218		345.081	-0.0669221		344.861	0.183914		344.776	0.320862		344.776	-0.0997552
344.93	-0.566104		344.78	0.219117		344.695	0.492887		344.695	0.421939		344.915	-0.0797567		344.695	0.576781		345.085	-0.0734153		344.865	0.162233		344.78	0.319381		344.78	-0.128147
344.934	-0.590837		344.784	0.215565		344.699	0.494987		344.699	0.419348		344.919	-0.0894742		344.699	0.577274		345.089	-0.0805113		344.869	0.140969		344.784	0.316551		344.784	-0.157295
344.938	-0.613377		344.788	0.210412		344.703	0.497771		344.703	0.418186		344.923	-0.0990792		344.703	0.577101		345.093	-0.0878944		344.873	0.119222		344.788	0.314066		344.788	-0.186565
344.942	-0.633549		344.792	0.204766		344.707	0.503271		344.707	0.418577		344.927	-0.108223		344.707	0.576601		345.097	-0.0951236		344.877	0.0967699		344.792	0.31325		344.792	-0.214948
344.946	-0.651438		344.796	0.20055		344.711	0.506008		344.711	0.420227		344.931	-0.116709		344.711	0.57612		345.101	-0.102487		344.881	0.0738417		344.796	0.312179		344.796	-0.242142
344.95	-0.666726		344.8	0.197031		344.715	0.505815		344.715	0.423178		344.935	-0.125177		344.715	0.575265		345.105	-0.110457		344.885	0.0504892		344.8	0.309413		344.8	-0.268319
344.954	-0.67935		344.804	0.193592		344.719	0.50501		344.719	0.42463		344.939	-0.133969		344.719	0.574177		345.109	-0.1197		344.889	0.0266758		344.804	0.306501		344.804	-0.294015
344.958	-0.689866		344.808	0.191811		344.723	0.504912		344.723	0.423306		344.943	-0.142839		344.723	0.573624		345.113	-0.130024		344.893	0.00299082		344.808	0.304249		344.808	-0.319213
344.962	-0.698405		344.812	0.190749		344.727	0.506604		344.727	0.422734		344.947	-0.151304		344.727	0.573479		345.117	-0.139544		344.897	-0.0203022		344.812	0.301812		344.812	-0.343288
344.966	-0.704854		344.816	0.189496		344.731	0.506887		344.731	0.423268		344.951	-0.159858		344.731	0.573196		345.121	-0.147532		344.901	-0.0441496		344.816	0.299282		344.816	-0.366158
344.97	-0.709353		344.82	0.18786		344.735	0.505192		344.735	0.424052		344.955	-0.169711		344.735	0.573074		345.125	-0.155056		344.905	-0.0678893		344.82	0.297178		344.82	-0.387839
344.974	-0.712172		344.824	0.185293		344.739	0.50251		344.739	0.425627		344.959	-0.180065		344.739	0.573131		345.129	-0.163243		344.909	-0.090539		344.824	0.295244		344.824	-0.40907
344.978	-0.713375		344.828	0.183272		344.743	0.499816		344.743	0.425862		344.963	-0.189974		344.743	0.57302		345.133	-0.172022		344.913	-0.112863		344.828	0.292351		344.828	-0.429896
344.982	-0.71277		344.832	0.1831		344.747	0.501289		344.747	0.4243		344.967	-0.199925		344.747	0.572423		345.137	-0.180349		344.917	-0.135334		344.832	0.288668		344.832	-0.449259
344.986	-0.710589		344.836	0.184404		344.751	0.505196		344.751	0.42135		344.971	-0.209568		344.751	0.570929		345.141	-0.187821		344.921	-0.158214		344.836	0.285736		344.836	-0.467602
344.99	-0.70705		344.84	0.18585		344.755	0.507923		344.755	0.416252		344.975	-0.21851		344.755	0.568902		345.145	-0.19483		344.925	-0.181203		344.84	0.283155		344.84	-0.485296
344.994	-0.701935		344.844	0.185766		344.759	0.509145		344.759	0.411237		344.979	-0.227138		344.759	0.566889		345.149	-0.202138		344.929	-0.204335		344.844	0.280146		344.844	-0.502239
344.998	-0.695367		344.848	0.185084		344.763	0.508662		344.763	0.409484		344.983	-0.235187		344.763	0.564607		345.153	-0.210404		344.933	-0.227772		344.848	0.277554		344.848	-0.518332
345.002	-0.687579		344.852	0.183863		344.767	0.507068		344.767	0.411768		344.987	-0.24281		344.767	0.561907		345.157	-0.219739		344.937	-0.250729		344.852	0.275592		344.852	-0.532383
345.006	-0.678828		344.856	0.179447		344.771	0.504556		344.771	0.41445		344.991	-0.250585		344.771	0.559357		345.161	-0.22955		344.941	-0.272929		344.856	0.273397		344.856	-0.543897
345.01	-0.669233		344.86	0.173661		344.775	0.501111		344.775	0.415335		344.995	-0.258511		344.775	0.557374		345.165	-0.239164		344.945	-0.294426		344.86	0.270192		344.86	-0.554503
345.014	-0.658605		344.864	0.168763		344.779	0.497552		344.779	0.415464		344.999	-0.266752		344.779	0.55573		345.169	-0.248539		344.949	-0.315964		344.864	0.265845		344.864	-0.565312
345.018	-0.647143		344.868	0.162981		344.783	0.492109		344.783	0.414011		345.003	-0.275446		344.783	0.554024		345.173	-0.257277		344.953	-0.337366		344.868	0.261436		344.868	-0.575056
345.022	-0.635279		344.872	0.156118		344.787	0.484925		344.787	0.411583		345.007	-0.284868		344.787	0.552083		345.177	-0.265373		344.957	-0.357702		344.872	0.257694		344.872	-0.582805
345.026	-0.623144		344.876	0.150232		344.791	0.48034		344.791	0.409543		345.011	-0.294769		344.791	0.549998		345.181	-0.273459		344.961	-0.377242		344.876	0.254403		344.876	-0.589171
345.03	-0.610683		344.88	0.145709		344.795	0.476901		344.795	0.406176		345.015	-0.30413		344.795	0.5479		345.185	-0.282045		344.965	-0.396338		344.88	0.251534		344.88	-0.594394
345.034	-0.597942		344.884	0.14178		344.799	0.473054		344.799	0.39993		345.019	-0.312891		344.799	0.545764		345.189	-0.290937		344.969	-0.415222		344.884	0.247881		344.884	-0.598599
345.038	-0.585032		344.888	0.137562		344.803	0.471104		344.803	0.393533		345.023	-0.321963		344.803	0.54335		345.193	-0.299456		344.973	-0.433858		344.888	0.243475		344.888	-0.602568
345.042	-0.572218		344.892	0.132482		344.807	0.471481		344.807	0.391391		345.027	-0.331261		344.807	0.540577		345.197	-0.307987		344.977	-0.452126		344.892	0.239779		344.892	-0.606235
345.046	-0.559417		344.896	0.128346		344.811	0.473146		344.811	0.394085		345.031	-0.340361		344.811	0.537678		345.201	-0.316411		344.981	-0.46994		344.896	0.23611		344.896	-0.608546
345.05	-0.546221		344.9	0.124479		344.815	0.473547		344.815	0.398508		345.035	-0.350012		344.815	0.534469		345.205	-0.324104		344.985	-0.487368		344.9	0.231577		344.9	-0.609104
345.054	-0.532739		344.904	0.119018		344.819	0.469483		344.819	0.400759		345.039	-0.359589		344.819	0.531088		345.209	-0.331812		344.989	-0.505082		344.904	0.226173		344.904	-0.608558
345.058	-0.519417		344.908	0.112512		344.823	0.462885		344.823	0.3992		345.043	-0.3681		344.823	0.527911		345.213	-0.340209		344.993	-0.522446		344.908	0.220045		344.908	-0.6072
345.062	-0.506603		344.912	0.104443		344.827	0.458483		344.827	0.39529		345.047	-0.376493		344.827	0.524188		345.217	-0.3486		344.997	-0.538312		344.912	0.213437		344.912	-0.604822
345.066	-0.493971		344.916	0.0960329		344.831	0.45356		344.831	0.391018		345.051	-0.384285		344.831	0.519988		345.221	-0.356621		345.001	-0.553068		344.916	0.206928		344.916	-0.601885
345.07	-0.481187		344.92	0.0894021		344.835	0.44694		344.835	0.385614		345.055	-0.390671		344.835	0.516147		345.225	-0.364611		345.005	-0.566944		344.92	0.20154		344.92	-0.598567
345.074	-0.468772		344.924	0.0838799		344.839	0.439666		344.839	0.379744		345.059	-0.396825		344.839	0.512186		345.229	-0.372534		345.009	-0.580193		344.924	0.196442		344.924	-0.594992
345.078	-0.456955		344.928	0.0772029		344.843	0.428947		344.843	0.376394		345.063	-0.403477		344.843	0.507654		345.233	-0.380996		345.013	-0.593144		344.928	0.189801		344.928	-0.591257
345.082	-0.445306		344.932	0.0688606		344.847	0.42037		344.847	0.375106		345.067	-0.410145		344.847	0.502714		345.237	-0.390501		345.017	-0.60585		344.932	0.182643		344.932	-0.586818
345.086	-0.433559		344.936	0.0613978		344.851	0.419272		344.851	0.374743		345.071	-0.416975		344.851	0.497478		345.241	-0.400181		345.021	-0.618264		344.936	0.176542		344.936	-0.581526
345.09	-0.421773		344.94	0.0552478		344.855	0.419777		344.855	0.373721		345.075	-0.424058		344.855	0.492274		345.245	-0.409095		345.025	-0.629665		344.94	0.1707		344.94	-0.575231
345.094	-0.410486		344.944	0.0488451		344.859	0.418576		344.859	0.37167		345.079	-0.430641		344.859	0.487256		345.249	-0.417377		345.029	-0.639946		344.944	0.164396		344.944	-0.568555
345.098	-0.400037		344.948	0.0433479		344.863	0.41765		344.863	0.370365		345.083	-0.436869		344.863	0.48217		345.253	-0.424771		345.033	-0.648903		344.948	0.157439		344.948	-0.562355
345.102	-0.389973		344.952	0.0403636		344.867	0.415426		344.867	0.37087		345.087	-0.442975		344.867	0.476756		345.257	-0.430759		345.037	-0.657188		344.952	0.15014		344.952	-0.555923
345.106	-0.380297		344.956	0.037922		344.871	0.408677		344.871	0.373833		345.091	-0.44916		344.871	0.470975		345.261	-0.43686		345.041	-0.666033		344.956	0.143566		344.956	-0.549055
345.11	-0.371036		344.96	0.0336125		344.875	0.398932		344.875	0.377562		345.095	-0.455652		344.875	0.464857		345.265	-0.443177		345.045	-0.674415		344.96	0.13802		344.96	-0.542175
345.114	-0.361698		344.964	0.0273718		344.879	0.39244		344.879	0.378405		345.099	-0.461869		344.879	0.458155		345.269	-0.448536		345.049	-0.681399		344.964	0.132147		344.964	-0.534701
345.118	-0.352252		344.968	0.0198707		344.883	0.389054		344.883	0.3749		345.103	-0.467586		344.883	0.451		345.273	-0.453869		345.053	-0.687616		344.968	0.124486		344.968	-0.526634
345.122	-0.343191		344.972	0.0131413		344.887	0.383389		344.887	0.370449		345.107	-0.472699		344.887	0.444034		345.277	-0.459569		345.057	-0.693574		344.972	0.11614		344.972	-0.518893
345.126	-0.335028		344.976	0.0087784		344.891	0.372733		344.891	0.366279		345.111	-0.476908		344.891	0.437232		345.281	-0.465214		345.061	-0.698893		344.976	0.108424		344.976	-0.511511
345.13	-0.32765		344.98	0.00508926		344.895	0.359569		344.895	0.360259		345.115	-0.481565		344.895	0.430204		345.285	-0.470579		345.065	-0.704182		344.98	0.10094		344.98	-0.504186
345.134	-0.320516		344.984	0.00129185		344.899	0.347205		344.899	0.353777		345.119	-0.487886		344.899	0.423133		345.289	-0.475346		345.069	-0.709927		344.984	0.0939569		344.984	-0.496886
345.138	-0.313587		344.988	-0.00249673		344.903	0.335377		344.903	0.348801		345.123	-0.494231		344.903	0.41546		345.293	-0.479351		345.073	-0.714933		344.988	0.0875356		344.988	-0.489283
345.142	-0.30707		344.992	-0.00726871		344.907	0.326911		344.907	0.345003		345.127	-0.498799		344.907	0.406854		345.297	-0.48251		345.077	-0.718699		344.992	0.080255		344.992	-0.481225
345.146	-0.301031		344.996	-0.0132172		344.911	0.321426		344.911	0.343296		345.131	-0.501795		344.911	0.398314		345.301	-0.485529		345.081	-0.721188		344.996	0.0714245		344.996	-0.473227
345.15	-0.295714		345	-0.021154		344.915	0.315412		344.915	0.343359		345.135	-0.50431		344.915	0.389652		345.305	-0.489017		345.085	-0.722568		345	0.0621405		345	-0.465645
345.154	-0.29095		345.004	-0.0301921		344.919	0.306631		344.919	0.341278		345.139	-0.507034		344.919	0.380221		345.309	-0.49274		345.089	-0.723574		345.004	0.0539145		345.004	-0.458007
345.159	-0.286173		345.009	-0.0369234		344.924	0.293395		344.924	0.335241		345.144	-0.510037		344.924	0.370666		345.314	-0.495987		345.094	-0.724073		345.009	0.0466087		345.009	-0.449578
345.163	-0.281157		345.013	-0.0418846		344.928	0.279055		344.928	0.328547		345.148	-0.513223		344.928	0.361125		345.318	-0.498045		345.098	-0.724069		345.013	0.0390776		345.013	-0.44056
345.167	-0.276488		345.017	-0.0486954		344.932	0.266357		344.932	0.324581		345.152	-0.516519		344.932	0.35111		345.322	-0.499269		345.102	-0.724151		345.017	0.0316509		345.017	-0.432184
345.171	-0.272505		345.021	-0.0570956		344.936	0.254039		344.936	0.321616		345.156	-0.519043		344.936	0.340672		345.326	-0.500488		345.106	-0.723948		345.021	0.024814		345.021	-0.42493
345.175	-0.268738		345.025	-0.0656861		344.94	0.242682		344.94	0.318633		345.16	-0.519979		344.94	0.329695		345.33	-0.502268		345.11	-0.722928		345.025	0.0172636		345.025	-0.417863
345.179	-0.265359		345.029	-0.0755329		344.944	0.234084		344.944	0.316146		345.164	-0.520127		344.944	0.318331		345.334	-0.50442		345.114	-0.721116		345.029	0.00897468		345.029	-0.410419
345.183	-0.262168		345.033	-0.0856289		344.948	0.226241		344.948	0.31248		345.168	-0.519945		344.948	0.306987		345.338	-0.506455		345.118	-0.719354		345.033	0.00113907		345.033	-0.40332
345.187	-0.258192		345.037	-0.0940807		344.952	0.215941		344.952	0.305746		345.172	-0.519969		344.952	0.295408		345.342	-0.508242		345.122	-0.71786		345.037	-0.00688376		345.037	-0.396893
345.191	-0.253529		345.041	-0.10174		344.956	0.204392		344.956	0.296767		345.176	-0.521029		344.956	0.283174		345.346	-0.509715		345.126	-0.715857		345.041	-0.0162736		345.041	-0.390537
345.195	-0.249085		345.045	-0.108526		344.96	0.192358		344.96	0.289363		345.18	-0.521981		344.96	0.270016		345.35	-0.511053		345.13	-0.713684		345.045	-0.0270382		345.045	-0.383824
345.199	-0.245126		345.049	-0.114442		344.964	0.175774		344.964	0.284124		345.184	-0.522145		344.964	0.256315		345.354	-0.511842		345.134	-0.710909		345.049	-0.0372008		345.049	-0.376984
345.203	-0.241291		345.053	-0.120132		344.968	0.154814		344.968	0.278912		345.188	-0.522756		344.968	0.24271		345.358	-0.512075		345.138	-0.707248		345.053	-0.0450453		345.053	-0.370542
345.207	-0.237637		345.057	-0.124732		344.972	0.136822		344.972	0.273329		345.192	-0.52377		344.972	0.229004		345.362	-0.513235		345.142	-0.703404		345.057	-0.0521846		345.057	-0.36459
345.211	-0.234558		345.061	-0.128788		344.976	0.124232		344.976	0.268268		345.196	-0.524448		344.976	0.215087		345.366	-0.515419		345.146	-0.699266		345.061	-0.0606756		345.061	-0.358449
345.215	-0.231898		345.065	-0.133663		344.98	0.112134		344.98	0.263987		345.2	-0.525484		344.98	0.201112		345.37	-0.51709		345.15	-0.695168		345.065	-0.0695947		345.065	-0.351488
345.219	-0.229351		345.069	-0.13918		344.984	0.0972643		344.984	0.25944		345.204	-0.526669		344.984	0.187299		345.374	-0.517727		345.154	-0.691253		345.069	-0.077747		345.069	-0.344413
345.223	-0.226775		345.073	-0.144527		344.988	0.0794295		344.988	0.255671		345.208	-0.527188		344.988	0.173585		345.378	-0.517669		345.158	-0.686827		345.073	-0.0857353		345.073	-0.338295
345.227	-0.22397		345.077	-0.150423		344.992	0.0630327		344.992	0.253332		345.212	-0.527195		344.992	0.159428		345.382	-0.516984		345.162	-0.680882		345.077	-0.0943428		345.077	-0.333167
345.231	-0.221015		345.081	-0.156996		344.996	0.0519395		344.996	0.249518		345.216	-0.526425		344.996	0.144802		345.386	-0.515371		345.166	-0.673458		345.081	-0.103892		345.081	-0.32865
345.235	-0.218472		345.085	-0.163321		345	0.0419712		345	0.243435		345.22	-0.524833		345	0.129601		345.39	-0.513176		345.17	-0.665968		345.085	-0.113907		345.085	-0.324182
345.239	-0.216606		345.089	-0.169922		345.004	0.0306831		345.004	0.236534		345.224	-0.522925		345.004	0.113825		345.394	-0.511346		345.174	-0.658945		345.089	-0.123067		345.089	-0.318807
345.243	-0.214728		345.093	-0.176272		345.008	0.021314		345.008	0.229025		345.228	-0.520573		345.008	0.0981547		345.398	-0.509471		345.178	-0.651941		345.093	-0.130499		345.093	-0.313021
345.247	-0.212647		345.097	-0.180925		345.012	0.0121505		345.012	0.221885		345.232	-0.518258		345.012	0.0827404		345.402	-0.506804		345.182	-0.644821		345.097	-0.137543		345.097	-0.30789
345.251	-0.21065		345.101	-0.185058		345.016	8.93401e-05		345.016	0.215134		345.236	-0.516998		345.016	0.0670398		345.406	-0.504556		345.186	-0.638051		345.101	-0.145751		345.101	-0.303126
345.255	-0.208515		345.105	-0.19046		345.02	-0.0140136		345.02	0.208602		345.24	-0.516102		345.02	0.0507161		345.41	-0.503657		345.19	-0.632324		345.105	-0.154685		345.105	-0.298886
345.259	-0.206157		345.109	-0.197338		345.024	-0.0311974		345.024	0.203774		345.244	-0.514739		345.024	0.0336364		345.414	-0.503089		345.194	-0.627104		345.109	-0.163741		345.109	-0.295274
345.263	-0.203535		345.113	-0.205764		345.028	-0.0496103		345.028	0.197631		345.248	-0.513369		345.028	0.0159974		345.418	-0.502111		345.198	-0.620955		345.113	-0.172622		345.113	-0.291284
345.267	-0.200762		345.117	-0.215105		345.032	-0.0654225		345.032	0.18821		345.252	-0.511783		345.032	-0.00155934		345.422	-0.500867		345.202	-0.613608		345.117	-0.180807		345.117	-0.286107
345.271	-0.198221		345.121	-0.224518		345.036	-0.0793249		345.036	0.179946		345.256	-0.5097		345.036	-0.0187179		345.426	-0.498769		345.206	-0.606057		345.121	-0.188826		345.121	-0.280669
345.275	-0.195991		345.125	-0.233338		345.04	-0.0919117		345.04	0.173006		345.26	-0.50795		345.04	-0.0360303		345.43	-0.494804		345.21	-0.599045		345.125	-0.197102		345.125	-0.276632
345.279	-0.194065		345.129	-0.241292		345.044	-0.101555		345.044	0.164284		345.264	-0.50673		345.044	-0.0539547		345.434	-0.489589		345.214	-0.591883		345.129	-0.204786		345.129	-0.274011
345.283	-0.192396		345.133	-0.249737		345.048	-0.110571		345.048	0.155593		345.268	-0.505123		345.048	-0.072085		345.438	-0.484624		345.218	-0.583857		345.133	-0.212108		345.133	-0.271271
345.287	-0.190582		345.137	-0.258923		345.052	-0.122655		345.052	0.148506		345.272	-0.502197		345.052	-0.0902041		345.442	-0.480126		345.222	-0.575409		345.137	-0.219361		345.137	-0.267033
345.291	-0.188458		345.141	-0.268367		345.056	-0.139334		345.056	0.142536		345.276	-0.4985		345.056	-0.108469		345.446	-0.475737		345.226	-0.56735		345.141	-0.226985		345.141	-0.26164
345.295	-0.185956		345.145	-0.276625		345.06	-0.160497		345.06	0.136747		345.28	-0.495042		345.06	-0.126964		345.45	-0.471527		345.23	-0.559883		345.145	-0.235885		345.145	-0.256524
345.299	-0.183028		345.149	-0.283174		345.064	-0.179482		345.064	0.129742		345.284	-0.490906		345.064	-0.145843		345.454	-0.467647		345.234	-0.552527		345.149	-0.245084		345.149	-0.252167
345.303	-0.180387		345.153	-0.291052		345.068	-0.192033		345.068	0.121082		345.288	-0.485866		345.068	-0.164716		345.458	-0.463921		345.238	-0.54517		345.153	-0.254086		345.153	-0.247955
345.307	-0.178397		345.157	-0.299703		345.072	-0.202454		345.072	0.111514		345.292	-0.481675		345.072	-0.182832		345.462	-0.460482		345.242	-0.538073		345.157	-0.263115		345.157	-0.243692
345.311	-0.176597		345.161	-0.30721		345.076	-0.216159		345.076	0.104043		345.296	-0.47848		345.076	-0.200504		345.466	-0.457464		345.246	-0.531399		345.161	-0.270972		345.161	-0.239234
345.315	-0.174722		345.165	-0.315149		345.08	-0.233509		345.08	0.0973158		345.3	-0.474678		345.08	-0.217954		345.47	-0.454156		345.25	-0.524461		345.165	-0.27655		345.165	-0.234779
345.319	-0.172481		345.169	-0.3223		345.084	-0.248585		345.084	0.0864389		345.304	-0.470175		345.084	-0.23484		345.474	-0.450735		345.254	-0.516946		345.169	-0.280963		345.169	-0.231136
345.323	-0.169717		345.173	-0.326192		345.088	-0.260268		345.088	0.073128		345.308	-0.465723		345.088	-0.251922		345.478	-0.447123		345.258	-0.509153		345.173	-0.286184		345.173	-0.228074
345.327	-0.166841		345.177	-0.329638		345.092	-0.272302		345.092	0.0626217		345.312	-0.461242		345.092	-0.269663		345.482	-0.441975		345.262	-0.500723		345.177	-0.292214		345.177	-0.225293
345.331	-0.164185		345.181	-0.336431		345.096	-0.285024		345.096	0.0545652		345.316	-0.456598		345.096	-0.287437		345.486	-0.435824		345.266	-0.492269		345.181	-0.298499		345.181	-0.222893
345.335	-0.161957		345.185	-0.344113		345.1	-0.297209		345.1	0.0470584		345.32	-0.451964		345.1	-0.304731		345.49	-0.430317		345.27	-0.484014		345.185	-0.304832		345.185	-0.220242
345.339	-0.16026		345.189	-0.350605		345.104	-0.308674		345.104	0.0396772		345.324	-0.447769		345.104	-0.321642		345.494	-0.425149		345.274	-0.475419		345.189	-0.311002		345.189	-0.217269
345.343	-0.15861		345.193	-0.358899		345.108	-0.321366		345.108	0.030824		345.328	-0.44405		345.108	-0.338604		345.498	-0.41941		345.278	-0.466776		345.193	-0.317252		345.193	-0.214419
345.347	-0.156388		345.197	-0.368845		345.112	-0.337046		345.112	0.0234562		345.332	-0.440248		345.112	-0.355566		345.502	-0.413614		345.282	-0.458705		345.197	-0.323931		345.197	-0.211043
345.351	-0.154028		345.201	-0.378092		345.116	-0.354628		345.116	0.0193758		345.336	-0.436141		345.116	-0.372348		345.506	-0.409126		345.286	-0.451354		345.201	-0.331018		345.201	-0.207579
345.355	-0.152214		345.205	-0.38632		345.12	-0.368999		345.12	0.0146742		345.34	-0.431661		345.12	-0.388923		345.51	-0.406501		345.29	-0.443891		345.205	-0.33817		345.205	-0.204993
345.359	-0.150564		345.209	-0.392944		345.124	-0.380551		345.124	0.00798513		345.344	-0.426786		345.124	-0.404926		345.514	-0.404221		345.294	-0.436233		345.209	-0.345212		345.209	-0.202592
345.363	-0.148877		345.213	-0.398314		345.128	-0.395313		345.128	0.00105393		345.348	-0.421973		345.128	-0.42019		345.518	-0.400532		345.298	-0.42888		345.213	-0.352009		345.213	-0.199648
345.367	-0.14709		345.217	-0.405893		345.132	-0.408911		345.132	-0.00553654		345.352	-0.417382		345.132	-0.435039		345.522	-0.395481		345.302	-0.421646		345.217	-0.3587		345.217	-0.196199
345.371	-0.144992		345.221	-0.416949		345.136	-0.417427		345.136	-0.0134047		345.356	-0.412709		345.136	-0.449647		345.526	-0.389513		345.306	-0.414777		345.221	-0.365002		345.221	-0.19299
345.375	-0.14283		345.225	-0.42708		345.14	-0.427412		345.14	-0.0231104		345.36	-0.408379		345.14	-0.463995		345.53	-0.382889		345.31	-0.408074		345.225	-0.369856		345.225	-0.190261
345.379	-0.140564		345.229	-0.433089		345.144	-0.439697		345.144	-0.0335421		345.364	-0.404945		345.144	-0.47815		345.534	-0.37623		345.314	-0.400714		345.229	-0.373534		345.229	-0.187272
345.383	-0.138347		345.233	-0.438892		345.148	-0.448748		345.148	-0.0452829		345.368	-0.401219		345.148	-0.492105		345.538	-0.370035		345.318	-0.393434		345.233	-0.378111		345.233	-0.18399
345.387	-0.136781		345.237	-0.447846		345.152	-0.453962		345.152	-0.0591345		345.372	-0.39662		345.152	-0.505986		345.542	-0.363866		345.322	-0.387083		345.237	-0.384739		345.237	-0.180902
345.391	-0.135475		345.241	-0.457578		345.156	-0.45983		345.156	-0.0725355		345.376	-0.392181		345.156	-0.520224		345.546	-0.357254		345.326	-0.381631		345.241	-0.391864		345.241	-0.177641
345.395	-0.133766		345.245	-0.466092		345.16	-0.468238		345.16	-0.0826063		345.38	-0.387933		345.16	-0.534439		345.55	-0.351093		345.33	-0.37661		345.245	-0.397625		345.245	-0.1745
345.399	-0.131967		345.249	-0.473253		345.164	-0.476509		345.164	-0.0904574		345.384	-0.383861		345.164	-0.547876		345.554	-0.346064		345.334	-0.371016		345.249	-0.402225		345.249	-0.172288
345.403	-0.130139		345.253	-0.479885		345.168	-0.48663		345.168	-0.0993939		345.388	-0.380111		345.168	-0.560308		345.558	-0.341645		345.338	-0.3646		345.253	-0.406387		345.253	-0.17016
345.407	-0.128023		345.257	-0.48662		345.172	-0.502719		345.172	-0.110985		345.392	-0.375745		345.172	-0.571933		345.562	-0.336805		345.342	-0.35809		345.257	-0.410519		345.257	-0.167444
345.411	-0.125527		345.261	-0.493776		345.176	-0.519567		345.176	-0.123508		345.396	-0.370306		345.176	-0.5832		345.566	-0.33104		345.346	-0.351953		345.261	-0.41481		345.261	-0.164519
345.415	-0.122671		345.265	-0.500743		345.18	-0.5308		345.18	-0.135177		345.4	-0.364547		345.18	-0.59419		345.57	-0.325022		345.35	-0.345766		345.265	-0.419304		345.265	-0.161882
345.419	-0.119985		345.269	-0.505902		345.184	-0.538489		345.184	-0.145012		345.404	-0.358907		345.184	-0.605324		345.574	-0.318992		345.354	-0.339356		345.269	-0.424667		345.269	-0.159333
345.423	-0.117772		345.273	-0.510576		345.188	-0.545182		345.188	-0.152022		345.408	-0.353444		345.188	-0.616598		345.578	-0.312816		345.358	-0.333012		345.273	-0.431179		345.273	-0.156582
345.427	-0.115878		345.277	-0.516014		345.192	-0.551918		345.192	-0.157295		345.412	-0.347792		345.192	-0.62723		345.582	-0.30667		345.362	-0.327208		345.277	-0.437534		345.277	-0.153848
345.431	-0.114166		345.281	-0.518911		345.196	-0.559357		345.196	-0.163168		345.416	-0.341206		345.196	-0.637124		345.586	-0.300265		345.366	-0.321951		345.281	-0.442632		345.281	-0.151001
345.435	-0.112437		345.285	-0.518184		345.2	-0.565714		345.2	-0.171551		345.42	-0.334393		345.2	-0.646483		345.59	-0.293864		345.37	-0.316042		345.285	-0.447298		345.285	-0.148466
345.439	-0.110678		345.289	-0.518671		345.204	-0.569867		345.204	-0.180661		345.424	-0.328248		345.204	-0.655247		345.594	-0.288396		345.374	-0.309221		345.289	-0.451709		345.289	-0.146336
345.443	-0.108809		345.293	-0.522256		345.208	-0.573681		345.208	-0.189484		345.428	-0.322753		345.208	-0.663218		345.598	-0.283923		345.378	-0.30303		345.293	-0.455374		345.293	-0.144117
345.447	-0.106542		345.297	-0.525951		345.212	-0.580318		345.212	-0.199178		345.432	-0.317883		345.212	-0.67063		345.602	-0.279483		345.382	-0.29801		345.297	-0.458299		345.297	-0.142241
345.451	-0.104056		345.301	-0.528634		345.216	-0.590536		345.216	-0.20839		345.436	-0.312989		345.216	-0.677621		345.606	-0.273599		345.386	-0.292722		345.301	-0.459957		345.301	-0.140613
345.455	-0.101567		345.305	-0.530407		345.22	-0.602114		345.22	-0.219302		345.44	-0.307643		345.22	-0.683819		345.61	-0.265956		345.39	-0.286968		345.305	-0.461082		345.305	-0.138491
345.459	-0.0993653		345.309	-0.530652		345.224	-0.612155		345.224	-0.233391		345.444	-0.302424		345.224	-0.689561		345.614	-0.257986		345.394	-0.281732		345.309	-0.463374		345.309	-0.136312
345.463	-0.0976885		345.313	-0.530772		345.228	-0.617388		345.228	-0.246138		345.448	-0.297211		345.228	-0.695375		345.618	-0.250458		345.398	-0.276313		345.313	-0.466548		345.313	-0.134511
345.467	-0.0960032		345.317	-0.532376		345.232	-0.616898		345.232	-0.255559		345.452	-0.291289		345.232	-0.700963		345.622	-0.243352		345.402	-0.270338		345.317	-0.469491		345.317	-0.132613
345.471	-0.0940146		345.321	-0.534469		345.236	-0.616157		345.236	-0.265095		345.456	-0.285361		345.236	-0.706221		345.626	-0.237054		345.406	-0.264458		345.321	-0.47236		345.321	-0.130591
345.475	-0.0919833		345.325	-0.535497		345.24	-0.617957		345.24	-0.277763		345.46	-0.279981		345.24	-0.71133		345.63	-0.231866		345.41	-0.258193		345.325	-0.4756		345.325	-0.12843
345.479	-0.0901676		345.329	-0.535445		345.244	-0.619512		345.244	-0.290481		345.464	-0.274149		345.244	-0.715686		345.634	-0.226803		345.414	-0.251513		345.329	-0.478382		345.329	-0.125726
345.483	-0.0884255		345.333	-0.536272		345.248	-0.621178		345.248	-0.297389		345.468	-0.267833		345.248	-0.718863		345.638	-0.221115		345.418	-0.245482		345.333	-0.479684		345.333	-0.122736
345.487	-0.0863439		345.337	-0.538956		345.252	-0.625877		345.252	-0.300737		345.472	-0.261636		345.252	-0.72118		345.642	-0.215066		345.422	-0.240473		345.337	-0.480647		345.337	-0.119952
345.491	-0.0838606		345.341	-0.540976		345.256	-0.633772		345.256	-0.308247		345.476	-0.255737		345.256	-0.722982		345.646	-0.209015		345.426	-0.235673		345.341	-0.48237		345.341	-0.117677
345.495	-0.0814454		345.345	-0.540184		345.26	-0.640539		345.26	-0.319364		345.48	-0.250821		345.26	-0.724902		345.65	-0.203706		345.43	-0.230189		345.345	-0.484226		345.345	-0.116398
345.499	-0.0794955		345.349	-0.53862		345.264	-0.643035		345.264	-0.329401		345.484	-0.246389		345.264	-0.727104		345.654	-0.199132		345.434	-0.224308		345.349	-0.486174		345.349	-0.115555
345.503	-0.0776053		345.353	-0.53839		345.268	-0.644057		345.268	-0.34066		345.488	-0.241091		345.268	-0.728843		345.658	-0.194432		345.438	-0.219082		345.353	-0.488048		345.353	-0.113975
345.507	-0.075905		345.357	-0.538947		345.272	-0.643578		345.272	-0.353704		345.492	-0.235153		345.272	-0.729971		345.662	-0.188815		345.442	-0.214445		345.357	-0.489657		345.357	-0.111646
345.511	-0.0746661		345.361	-0.539321		345.276	-0.639625		345.276	-0.363226		345.496	-0.228963		345.276	-0.730932		345.666	-0.182575		345.446	-0.209049		345.361	-0.491229		345.361	-0.1086
345.515	-0.0729481		345.365	-0.538565		345.28	-0.637992		345.28	-0.369511		345.5	-0.222305		345.28	-0.73133		345.67	-0.176847		345.45	-0.202806		345.365	-0.491907		345.365	-0.1052
345.519	-0.0707906		345.369	-0.537152		345.284	-0.641432		345.284	-0.376716		345.504	-0.215802		345.284	-0.730957		345.674	-0.171983		345.454	-0.197058		345.369	-0.491582		345.369	-0.102856
345.523	-0.069124		345.373	-0.535512		345.288	-0.644848		345.288	-0.384593		345.508	-0.209951		345.288	-0.73046		345.678	-0.166715		345.458	-0.191923		345.373	-0.491502		345.373	-0.10161
345.527	-0.0675555		345.377	-0.5328		345.292	-0.643427		345.292	-0.392095		345.512	-0.204429		345.292	-0.729693		345.682	-0.160099		345.462	-0.186844		345.377	-0.491759		345.377	-0.099787
345.531	-0.0657654		345.381	-0.530205		345.296	-0.638209		345.296	-0.398476		345.516	-0.19878		345.296	-0.728054		345.686	-0.153383		345.466	-0.182543		345.381	-0.491301		345.381	-0.0971476
345.535	-0.0641387		345.385	-0.528707		345.3	-0.633642		345.3	-0.403678		345.52	-0.193288		345.3	-0.726057		345.69	-0.147315		345.47	-0.179172		345.385	-0.490586		345.385	-0.0947875
345.539	-0.0624783		345.389	-0.527002		345.304	-0.629254		345.304	-0.410177		345.524	-0.188556		345.304	-0.724036		345.694	-0.141657		345.474	-0.175565		345.389	-0.491371		345.389	-0.092757
345.543	-0.0606089		345.393	-0.524267		345.308	-0.625144		345.308	-0.416633		345.528	-0.183297		345.308	-0.721214		345.698	-0.136379		345.478	-0.17107		345.393	-0.492527		345.393	-0.090526
345.547	-0.0587977		345.397	-0.520248		345.312	-0.624814		345.312	-0.422517		345.532	-0.176493		345.312	-0.717702		345.702	-0.130974		345.482	-0.166314		345.397	-0.491887		345.397	-0.0877575
345.551	-0.0571528		345.401	-0.515629		345.316	-0.625712		345.316	-0.43112		345.536	-0.169337		345.316	-0.714147		345.706	-0.12508		345.486	-0.162623		345.401	-0.490952		345.401	-0.0844094
345.555	-0.0553859		345.405	-0.511017		345.32	-0.623621		345.32	-0.441306		345.54	-0.162656		345.32	-0.710701		345.71	-0.118581		345.49	-0.159481		345.405	-0.490257		345.405	-0.0809646
345.559	-0.0534092		345.409	-0.506633		345.324	-0.620374		345.324	-0.450553		345.544	-0.156241		345.324	-0.707367		345.714	-0.112275		345.494	-0.154982		345.409	-0.488809		345.409	-0.0783669
345.563	-0.0516338		345.413	-0.502207		345.328	-0.61617		345.328	-0.458846		345.548	-0.149548		345.328	-0.703698		345.718	-0.106939		345.498	-0.14938		345.413	-0.487262		345.413	-0.0769363
345.567	-0.0500003		345.417	-0.4969		345.332	-0.612206		345.332	-0.465453		345.552	-0.142435		345.332	-0.699408		345.722	-0.1016		345.502	-0.143994		345.417	-0.485579		345.417	-0.0758293
345.571	-0.0480298		345.421	-0.491533		345.336	-0.611999		345.336	-0.470723		345.556	-0.135675		345.336	-0.69471		345.726	-0.0961592		345.506	-0.138684		345.421	-0.484222		345.421	-0.0741856
345.575	-0.0458686		345.425	-0.486238		345.34	-0.610588		345.34	-0.476119		345.56	-0.129492		345.34	-0.689866		345.73	-0.0916224		345.51	-0.132982		345.425	-0.483796		345.425	-0.0720799
345.579	-0.0440404		345.429	-0.481122		345.344	-0.604625		345.344	-0.483542		345.564	-0.123064		345.344	-0.685123		345.734	-0.0873363		345.514	-0.127692		345.429	-0.483237		345.429	-0.0701428
345.583	-0.0428574		345.433	-0.478333		345.348	-0.599377		345.348	-0.493877		345.568	-0.116069		345.348	-0.680152		345.738	-0.0818969		345.518	-0.122842		345.433	-0.481401		345.433	-0.0683865
345.587	-0.0420654		345.437	-0.477432		345.352	-0.595254		345.352	-0.501885		345.572	-0.109119		345.352	-0.674553		345.742	-0.0754153		345.522	-0.117764		345.437	-0.478468		345.437	-0.0665231
345.591	-0.0410756		345.441	-0.474527		345.356	-0.587862		345.356	-0.505763		345.576	-0.102811		345.356	-0.668781		345.746	-0.0691357		345.526	-0.113645		345.441	-0.475404		345.441	-0.064808
345.595	-0.0399427		345.445	-0.469693		345.36	-0.576608		345.36	-0.511292		345.58	-0.0969461		345.36	-0.663377		345.75	-0.0631881		345.53	-0.110478		345.445	-0.472398		345.445	-0.0634672
345.599	-0.0387279		345.449	-0.466509		345.364	-0.56499		345.364	-0.519855		345.584	-0.0910342		345.364	-0.658259		345.754	-0.056718		345.534	-0.106959		345.449	-0.469574		345.449	-0.0619833
345.603	-0.0371538		345.453	-0.463252		345.368	-0.557897		345.368	-0.528214		345.588	-0.0849679		345.368	-0.65262		345.758	-0.0504096		345.538	-0.103448		345.453	-0.467241		345.453	-0.0600537
345.607	-0.0354254		345.457	-0.456059		345.372	-0.554415		345.372	-0.53478		345.592	-0.078224		345.372	-0.64608		345.762	-0.0453118		345.542	-0.0999069		345.457	-0.46497		345.457	-0.0577664
345.611	-0.0337839		345.461	-0.448229		345.376	-0.552029		345.376	-0.539735		345.596	-0.0713567		345.376	-0.639164		345.766	-0.0408474		345.546	-0.0955631		345.461	-0.461908		345.461	-0.0551184
345.615	-0.0321095		345.465	-0.444166		345.38	-0.552582		345.38	-0.546063		345.6	-0.0652717		345.38	-0.632098		345.77	-0.03599		345.55	-0.0901814		345.465	-0.457985		345.465	-0.0531635
345.619	-0.0303661		345.469	-0.441875		345.384	-0.552073		345.384	-0.555493		345.604	-0.0589069		345.384	-0.624938		345.774	-0.0301207		345.554	-0.0838186		345.469	-0.454284		345.469	-0.0520351
345.623	-0.0287257		345.473	-0.437835		345.388	-0.546515		345.388	-0.561288		345.608	-0.0518743		345.388	-0.617679		345.778	-0.0231032		345.558	-0.0770269		345.473	-0.451649		345.473	-0.0503816
345.627	-0.0272757		345.477	-0.43159		345.392	-0.5386		345.392	-0.559593		345.612	-0.0447561		345.392	-0.609985		345.782	-0.0155069		345.562	-0.0711266		345.477	-0.44967		345.477	-0.0478466
345.631	-0.0259857		345.481	-0.424662		345.396	-0.531142		345.396	-0.555894		345.616	-0.0375465		345.396	-0.602138		345.786	-0.00832416		345.566	-0.066953		345.481	-0.447325		345.481	-0.0452842
345.635	-0.0244607		345.485	-0.416835		345.4	-0.526057		345.4	-0.554516		345.62	-0.0297805		345.4	-0.594553		345.79	-0.00210305		345.57	-0.0637473		345.485	-0.444636		345.485	-0.0434012
345.639	-0.0222675		345.489	-0.40853		345.404	-0.519906		345.404	-0.554274		345.624	-0.0216095		345.404	-0.586746		345.794	0.00321146		345.574	-0.0605627		345.489	-0.442217		345.489	-0.041812
345.643	-0.019731		345.493	-0.402168		345.408	-0.510307		345.408	-0.5529		345.628	-0.0145551		345.408	-0.57855		345.798	0.0079087		345.578	-0.0570589		345.493	-0.439857		345.493	-0.0408034
345.647	-0.0175673		345.497	-0.398485		345.412	-0.500554		345.412	-0.550305		345.632	-0.00879777		345.412	-0.570663		345.802	0.0128632		345.582	-0.0537469		345.497	-0.436312		345.497	-0.0405759
345.651	-0.0158769		345.501	-0.39561		345.416	-0.492656		345.416	-0.546308		345.636	-0.00216225		345.416	-0.563489		345.806	0.0181019		345.586	-0.0512591		345.501	-0.43109		345.501	-0.0401403
345.655	-0.0142835		345.505	-0.391492		345.42	-0.487179		345.42	-0.542616		345.64	0.00602514		345.42	-0.556726		345.81	0.0228587		345.59	-0.0487981		345.505	-0.426135		345.505	-0.038743
345.659	-0.0128878		345.509	-0.384911		345.424	-0.481593		345.424	-0.541488		345.644	0.0135852		345.424	-0.549491		345.814	0.0280433		345.594	-0.045836		345.509	-0.422608		345.509	-0.0360147
345.663	-0.0116371		345.513	-0.37528		345.428	-0.475155		345.428	-0.542245		345.648	0.0199588		345.428	-0.541462		345.818	0.0343747		345.598	-0.0424538		345.513	-0.418987		345.513	-0.0324594
345.667	-0.010104		345.517	-0.365375		345.432	-0.473523		345.432	-0.543606		345.652	0.0270522		345.432	-0.533627		345.822	0.0407656		345.602	-0.0384763		345.517	-0.414285		345.517	-0.029576
345.671	-0.00860527		345.521	-0.358613		345.436	-0.479527		345.436	-0.545322		345.656	0.0343441		345.436	-0.526316		345.826	0.0464185		345.606	-0.0339222		345.521	-0.408814		345.521	-0.0280374
345.675	-0.00754766		345.525	-0.353349		345.44	-0.489029		345.44	-0.547535		345.66	0.0404767		345.44	-0.518961		345.83	0.0521473		345.61	-0.0286422		345.525	-0.403346		345.525	-0.026938
345.679	-0.00651538		345.529	-0.345961		345.444	-0.491611		345.444	-0.549503		345.664	0.0468046		345.444	-0.511486		345.834	0.0585446		345.614	-0.0234617		345.529	-0.398507		345.529	-0.0255017
345.683	-0.00516703		345.533	-0.338086		345.448	-0.480482		345.448	-0.549629		345.668	0.0542837		345.448	-0.503787		345.838	0.0650375		345.618	-0.0191239		345.533	-0.393449		345.533	-0.0239684
345.687	-0.00360655		345.537	-0.332953		345.452	-0.464428		345.452	-0.548834		345.672	0.0625062		345.452	-0.49581		345.842	0.0712312		345.622	-0.015093		345.537	-0.387734		345.537	-0.0228318
345.691	-0.00188624		345.541	-0.329273		345.456	-0.452319		345.456	-0.549208		345.676	0.0704058		345.456	-0.487911		345.846	0.0771492		345.626	-0.010969		345.541	-0.38209		345.541	-0.0221345
345.695	-6.42846e-05		345.545	-0.323216		345.46	-0.444941		345.46	-0.549739		345.68	0.0772125		345.46	-0.48024		345.85	0.0834586		345.63	-0.00679227		345.545	-0.376456		345.545	-0.0213334
345.699	0.00155399		345.549	-0.313326		345.464	-0.440664		345.464	-0.548556		345.684	0.0840244		345.464	-0.472771		345.854	0.0900546		345.634	-0.00265448		345.549	-0.370694		345.549	-0.0199375
345.703	0.00280317		345.553	-0.303029		345.468	-0.432661		345.468	-0.545458		345.688	0.0916522		345.468	-0.465111		345.858	0.0961285		345.638	0.00117398		345.553	-0.365454		345.553	-0.0183374
345.707	0.00401272		345.557	-0.296669		345.472	-0.41867		345.472	-0.542451		345.692	0.0998322		345.472	-0.456943		345.862	0.101471		345.642	0.00436194		345.557	-0.361164		345.557	-0.0169572
345.711	0.00543464		345.561	-0.294374		345.476	-0.407702		345.476	-0.540968		345.696	0.10784		345.476	-0.448424		345.866	0.106219		345.646	0.00784139		345.561	-0.357695		345.561	-0.0156965
345.715	0.00695449		345.565	-0.292535		345.48	-0.402312		345.48	-0.539478		345.7	0.114991		345.48	-0.439867		345.87	0.111974		345.65	0.0123792		345.565	-0.354463		345.565	-0.0142684
345.719	0.00833897		345.569	-0.289455		345.484	-0.396102		345.484	-0.535746		345.704	0.121699		345.484	-0.431912		345.874	0.11929		345.654	0.0174019		345.569	-0.350929		345.569	-0.0123393
345.723	0.00945829		345.573	-0.286249		345.488	-0.388397		345.488	-0.530341		345.708	0.12877		345.488	-0.424599		345.878	0.126351		345.658	0.0225332		345.573	-0.346733		345.573	-0.0103652
345.727	0.0105601		345.577	-0.281892		345.492	-0.379292		345.492	-0.525615		345.712	0.136153		345.492	-0.41716		345.882	0.133161		345.662	0.027199		345.577	-0.340903		345.577	-0.00931339
345.731	0.0118892		345.581	-0.273893		345.496	-0.367709		345.496	-0.521748		345.716	0.143465		345.496	-0.409586		345.886	0.140322		345.666	0.0315877		345.581	-0.333633		345.581	-0.00851939
345.735	0.0136128		345.585	-0.263836		345.5	-0.354783		345.5	-0.517934		345.72	0.150943		345.5	-0.402324		345.89	0.14669		345.67	0.036464		345.585	-0.326585		345.585	-0.00701101
345.739	0.0155032		345.589	-0.255158		345.504	-0.342112		345.504	-0.513676		345.724	0.158715		345.504	-0.395232		345.894	0.152193		345.674	0.0412686		345.589	-0.31994		345.589	-0.00569763
345.743	0.0168611		345.593	-0.248248		345.508	-0.334579		345.508	-0.509496		345.728	0.166302		345.508	-0.387985		345.898	0.158018		345.678	0.0457465		345.593	-0.31322		345.593	-0.00449916
345.747	0.0178176		345.597	-0.242513		345.512	-0.332703		345.512	-0.506188		345.732	0.173601		345.512	-0.380274		345.902	0.164638		345.682	0.0500857		345.597	-0.306797		345.597	-0.00295483
345.751	0.0189432		345.601	-0.236878		345.516	-0.331736		345.516	-0.502654		345.736	0.18097		345.516	-0.372455		345.906	0.172146		345.686	0.0542239		345.601	-0.300841		345.601	-0.00162055
345.755	0.0203708		345.605	-0.229239		345.52	-0.330205		345.52	-0.49893		345.74	0.188287		345.52	-0.365213		345.91	0.179812		345.69	0.0579156		345.605	-0.295454		345.605	-0.000194199
345.759	0.0219739		345.609	-0.220657		345.524	-0.326574		345.524	-0.495613		345.744	0.195399		345.524	-0.358505		345.914	0.186444		345.694	0.0612483		345.609	-0.290135		345.609	0.00152352
345.763	0.0234228		345.613	-0.214066		345.528	-0.321185		345.528	-0.492407		345.748	0.202614		345.528	-0.3519		345.918	0.192462		345.698	0.064961		345.613	-0.284559		345.613	0.00370217
345.767	0.0249087		345.617	-0.209475		345.532	-0.316455		345.532	-0.488825		345.752	0.210091		345.532	-0.344704		345.922	0.198849		345.702	0.069127		345.617	-0.279781		345.617	0.00639632
345.771	0.0268599		345.621	-0.204807		345.536	-0.30984		345.536	-0.48498		345.756	0.21779		345.536	-0.336804		345.926	0.2062		345.706	0.07329		345.621	-0.275696		345.621	0.00900152
345.775	0.028922		345.625	-0.198072		345.54	-0.300063		345.54	-0.480489		345.76	0.226351		345.54	-0.328961		345.93	0.214329		345.71	0.0773868		345.625	-0.27133		345.625	0.0112609
345.779	0.0308343		345.629	-0.18952		345.544	-0.290606		345.544	-0.475329		345.764	0.235701		345.544	-0.321642		345.934	0.221997		345.714	0.0815179		345.629	-0.266376		345.629	0.0125705
345.783	0.0328167		345.633	-0.181396		345.548	-0.280986		345.548	-0.472172		345.768	0.244612		345.548	-0.314841		345.938	0.228666		345.718	0.0853892		345.633	-0.260582		345.633	0.0131105
345.787	0.0349256		345.637	-0.175612		345.552	-0.270919		345.552	-0.47044		345.772	0.252903		345.552	-0.308499		345.942	0.234755		345.722	0.0891901		345.637	-0.254272		345.637	0.0142657
345.791	0.0369496		345.641	-0.171699		345.556	-0.262069		345.556	-0.466772		345.776	0.261322		345.556	-0.302384		345.946	0.241159		345.726	0.093806		345.641	-0.248675		345.641	0.0161859
345.795	0.0386322		345.645	-0.166681		345.56	-0.25301		345.56	-0.461759		345.78	0.270325		345.56	-0.295945		345.95	0.248154		345.73	0.0990628		345.645	-0.244342		345.645	0.0184307
345.799	0.0400656		345.649	-0.158877		345.564	-0.24481		345.564	-0.45782		345.784	0.279168		345.564	-0.289054		345.954	0.255351		345.734	0.103931		345.649	-0.239399		345.649	0.0207618
345.803	0.0414492		345.653	-0.151172		345.568	-0.241076		345.568	-0.45334		345.788	0.287339		345.568	-0.282449		345.958	0.263047		345.738	0.108277		345.653	-0.232601		345.653	0.0227773
345.807	0.0430118		345.657	-0.146115		345.572	-0.240795		345.572	-0.447396		345.792	0.295483		345.572	-0.276558		345.962	0.270975		345.742	0.112189		345.657	-0.22543		345.657	0.0243186
345.811	0.0450295		345.661	-0.142456		345.576	-0.240703		345.576	-0.443153		345.796	0.30385		345.576	-0.270992		345.966	0.278447		345.746	0.115848		345.661	-0.218666		345.661	0.0257035
345.815	0.0476149		345.665	-0.138925		345.58	-0.237058		345.58	-0.439136		345.8	0.31262		345.58	-0.265212		345.97	0.285587		345.75	0.119987		345.665	-0.212745		345.665	0.0273917
345.819	0.0505132		345.669	-0.132766		345.584	-0.227287		345.584	-0.431474		345.804	0.322068		345.584	-0.258868		345.974	0.29241		345.754	0.124269		345.669	-0.20765		345.669	0.0293678
345.823	0.0530816		345.673	-0.123274		345.588	-0.219127		345.588	-0.422535		345.808	0.331619		345.588	-0.252128		345.978	0.299304		345.758	0.128579		345.673	-0.201388		345.673	0.0314022
345.827	0.0552843		345.677	-0.115518		345.592	-0.218538		345.592	-0.416534		345.812	0.3408		345.592	-0.245336		345.982	0.306629		345.762	0.13335		345.677	-0.193462		345.677	0.0333547
345.831	0.0573653		345.681	-0.110207		345.596	-0.217169		345.596	-0.413875		345.816	0.349816		345.596	-0.238724		345.986	0.314047		345.766	0.137831		345.681	-0.185591		345.681	0.0353024
345.835	0.0591633		345.685	-0.104876		345.6	-0.208587		345.6	-0.413218		345.82	0.358126		345.6	-0.232512		345.99	0.321711		345.77	0.14187		345.685	-0.179226		345.685	0.0370323
345.839	0.0607858		345.689	-0.100607		345.604	-0.196316		345.604	-0.411984		345.824	0.365676		345.604	-0.226685		345.994	0.329442		345.774	0.146277		345.689	-0.174106		345.689	0.0379432
345.843	0.062232		345.693	-0.0964808		345.608	-0.184422		345.608	-0.407321		345.828	0.373571		345.608	-0.220847		345.998	0.337075		345.778	0.150905		345.693	-0.16787		345.693	0.0385076
345.847	0.0638219		345.697	-0.0907112		345.612	-0.177965		345.612	-0.399793		345.832	0.382346		345.612	-0.214687		346.002	0.344736		345.782	0.155282		345.697	-0.160418		345.697	0.039597
345.851	0.0663156		345.701	-0.0840442		345.616	-0.177751		345.616	-0.390456		345.836	0.391595		345.616	-0.208354		346.006	0.352372		345.786	0.159983		345.701	-0.153996		345.701	0.0415366
345.855	0.069215		345.705	-0.0771876		345.62	-0.173422		345.62	-0.379806		345.84	0.400569		345.62	-0.202381		346.01	0.360928		345.79	0.165328		345.705	-0.1485		345.705	0.0442704
345.859	0.0716909		345.709	-0.0703328		345.624	-0.160938		345.624	-0.369533		345.844	0.409125		345.624	-0.196892		346.014	0.370173		345.794	0.170699		345.709	-0.142897		345.709	0.0467571
345.863	0.0738138		345.713	-0.0638064		345.628	-0.1485		345.628	-0.3612		345.848	0.417355		345.628	-0.191412		346.018	0.37924		345.798	0.175491		345.713	-0.13615		345.713	0.0488644
345.867	0.0759087		345.717	-0.0568358		345.632	-0.141089		345.632	-0.355111		345.852	0.425282		345.632	-0.185918		346.022	0.388713		345.802	0.179336		345.717	-0.127627		345.717	0.0509889
345.871	0.0782889		345.721	-0.0485568		345.636	-0.134901		345.636	-0.350962		345.856	0.433559		345.636	-0.180439		346.026	0.397545		345.806	0.182958		345.721	-0.118525		345.721	0.0523382
345.875	0.080836		345.725	-0.0397968		345.64	-0.126822		345.64	-0.347838		345.86	0.442281		345.64	-0.175103		346.03	0.40524		345.81	0.187632		345.725	-0.110054		345.725	0.0531084
345.879	0.083082		345.729	-0.0329955		345.644	-0.12099		345.644	-0.342663		345.864	0.450808		345.644	-0.170009		346.034	0.413895		345.814	0.193237		345.729	-0.102035		345.729	0.0542822
345.883	0.0850274		345.733	-0.029179		345.648	-0.119715		345.648	-0.333968		345.868	0.459265		345.648	-0.164768		346.038	0.423885		345.818	0.198707		345.733	-0.094642		345.733	0.056455
345.887	0.0869081		345.737	-0.0256531		345.652	-0.119126		345.652	-0.324844		345.872	0.467841		345.652	-0.159683		346.042	0.433756		345.822	0.203557		345.737	-0.0883159		345.737	0.0594523
345.891	0.0887886		345.741	-0.0199829		345.656	-0.115016		345.656	-0.31755		345.876	0.476815		345.656	-0.155078		346.046	0.442983		345.826	0.208006		345.741	-0.0825321		345.741	0.0622345
345.895	0.0904896		345.745	-0.0124971		345.66	-0.108751		345.66	-0.310762		345.88	0.485933		345.66	-0.150375		346.05	0.451567		345.83	0.212361		345.745	-0.0766166		345.745	0.0645522
345.899	0.0917843		345.749	-0.00435322		345.664	-0.10446		345.664	-0.302314		345.884	0.49416		345.664	-0.145677		346.054	0.459712		345.834	0.217024		345.749	-0.0703788		345.749	0.0665889
345.903	0.0931759		345.753	0.00487665		345.668	-0.100938		345.668	-0.293503		345.888	0.501944		345.668	-0.14086		346.058	0.46786		345.838	0.221951		345.753	-0.0642756		345.753	0.0681134
345.907	0.0955125		345.757	0.0139491		345.672	-0.0957744		345.672	-0.286176		345.892	0.510472		345.672	-0.135302		346.062	0.47566		345.842	0.226983		345.757	-0.0583289		345.757	0.0695663
345.911	0.0985498		345.761	0.0201013		345.676	-0.0890668		345.676	-0.278052		345.896	0.520029		345.676	-0.129416		346.066	0.483113		345.846	0.232759		345.761	-0.0525944		345.761	0.0719492
345.915	0.101348		345.765	0.0241169		345.68	-0.0821837		345.68	-0.268801		345.9	0.529862		345.68	-0.123839		346.07	0.491308		345.85	0.239293		345.765	-0.0479449		345.765	0.0755291
345.919	0.104073		345.769	0.0280074		345.684	-0.0752458		345.684	-0.260579		345.904	0.539139		345.684	-0.119089		346.074	0.500119		345.854	0.246251		345.769	-0.0444195		345.769	0.0793488
345.923	0.107099		345.773	0.0333296		345.688	-0.0664251		345.688	-0.25421		345.908	0.548062		345.688	-0.11524		346.078	0.508743		345.858	0.253512		345.773	-0.0405474		345.773	0.0821674
345.927	0.110214		345.777	0.0406271		345.692	-0.0580882		345.692	-0.249887		345.912	0.557275		345.692	-0.111518		346.082	0.518041		345.862	0.260588		345.777	-0.0352755		345.777	0.0838571
345.931	0.113272		345.781	0.0476684		345.696	-0.0520935		345.696	-0.247779		345.916	0.567051		345.696	-0.107129		346.086	0.528194		345.866	0.267084		345.781	-0.0291074		345.781	0.0853794
345.935	0.116027		345.785	0.0540421		345.7	-0.0454107		345.7	-0.245331		345.92	0.577362		345.7	-0.102117		346.09	0.537949		345.87	0.273102		345.785	-0.0227017		345.785	0.0876748
345.939	0.118468		345.789	0.0619235		345.704	-0.0371029		345.704	-0.238095		345.924	0.587448		345.704	-0.0969021		346.094	0.547442		345.874	0.279445		345.789	-0.0160592		345.789	0.0903688
345.943	0.120702		345.793	0.0703923		345.708	-0.0326065		345.708	-0.227639		345.928	0.596313		345.708	-0.0916104		346.098	0.55682		345.878	0.285691		345.793	-0.00922322		345.793	0.0927225
345.947	0.122831		345.797	0.078421		345.712	-0.0339939		345.712	-0.217162		345.932	0.604676		345.712	-0.0864858		346.102	0.565679		345.882	0.29123		345.797	-0.00219907		345.797	0.095189
345.951	0.125166		345.801	0.0869827		345.716	-0.031759		345.716	-0.206996		345.936	0.613723		345.716	-0.0814916		346.106	0.575343		345.886	0.296639		345.801	0.00495796		345.801	0.0979926
345.955	0.127885		345.805	0.0955156		345.72	-0.0209328		345.72	-0.198606		345.94	0.623162		345.72	-0.076038		346.11	0.586092		345.89	0.301906		345.805	0.0117785		345.805	0.100537
345.959	0.130966		345.809	0.103153		345.724	-0.00918191		345.724	-0.190632		345.944	0.632456		345.724	-0.0705311		346.114	0.596198		345.894	0.307375		345.809	0.0182124		345.809	0.103511
345.963	0.134335		345.813	0.109852		345.728	-0.00160627		345.728	-0.182215		345.948	0.641415		345.728	-0.065977		346.118	0.605476		345.898	0.313477		345.813	0.0245947		345.813	0.107303
345.967	0.137446		345.817	0.115318		345.732	0.00216985		345.732	-0.174445		345.952	0.649915		345.732	-0.0619149		346.122	0.614916		345.902	0.32066		345.817	0.0311434		345.817	0.110494
345.971	0.13993		345.821	0.119831		345.736	0.00434667		345.736	-0.164464		345.956	0.658637		345.736	-0.0574001		346.126	0.624604		345.906	0.328306		345.821	0.0381415		345.821	0.112798
345.975	0.142433		345.825	0.125938		345.74	0.0101623		345.74	-0.153975		345.96	0.668467		345.74	-0.0523263		346.13	0.634596		345.91	0.334444		345.825	0.046054		345.825	0.115308
345.979	0.145373		345.829	0.134452		345.744	0.0204025		345.744	-0.148207		345.964	0.678919		345.744	-0.0472569		346.134	0.645607		345.914	0.339763		345.829	0.0545969		345.829	0.118696
345.983	0.14855		345.833	0.142871		345.748	0.0297498		345.748	-0.144284		345.968	0.689277		345.748	-0.0426233		346.138	0.656958		345.918	0.345773		345.833	0.062236		345.833	0.122246
345.987	0.151898		345.837	0.149959		345.752	0.0336339		345.752	-0.136391		345.972	0.699273		345.752	-0.0380164		346.142	0.668196		345.922	0.352565		345.837	0.0683303		345.837	0.125053
345.991	0.155637		345.841	0.1555		345.756	0.0342335		345.756	-0.126598		345.976	0.707889		345.756	-0.0333272		346.146	0.679981		345.926	0.359869		345.841	0.0737156		345.841	0.127541
345.995	0.159868		345.845	0.160149		345.76	0.036666		345.76	-0.118642		345.98	0.715789		345.76	-0.0288272		346.15	0.691269		345.93	0.366696		345.845	0.0791618		345.845	0.130703
345.999	0.164164		345.849	0.166314		345.764	0.0439888		345.764	-0.108335		345.984	0.724422		345.764	-0.0242566		346.154	0.701092		345.934	0.373214		345.849	0.0847024		345.849	0.134538
346.003	0.16805		345.853	0.173158		345.768	0.0544185		345.768	-0.0960081		345.988	0.7331		345.768	-0.0196743		346.158	0.710534		345.938	0.380487		345.853	0.0896633		345.853	0.137989
346.007	0.171368		345.857	0.178639		345.772	0.0626476		345.772	-0.0882237		345.992	0.741611		345.772	-0.0150152		346.162	0.720941		345.942	0.387612		345.857	0.0941625		345.857	0.141075
346.011	0.174262		345.861	0.184851		345.776	0.0687471		345.776	-0.0856381		345.996	0.750603		345.776	-0.00973173		346.166	0.73181		345.946	0.394152		345.861	0.0991874		345.861	0.144388
346.015	0.177189		345.865	0.193114		345.78	0.0756359		345.78	-0.0842065		346	0.75988		345.78	-0.00432874		346.17	0.741589		345.95	0.40111		345.865	0.105184		345.865	0.147436
346.019	0.180553		345.869	0.20168		345.784	0.0844945		345.784	-0.0793622		346.004	0.768461		345.784	0.000579151		346.174	0.749601		345.954	0.408431		345.869	0.111698		345.869	0.149897
346.023	0.184062		345.873	0.2092		345.788	0.0940294		345.788	-0.0700841		346.008	0.776314		345.788	0.00509673		346.178	0.756772		345.958	0.415761		345.873	0.117827		345.873	0.152339
346.027	0.187344		345.877	0.216695		345.792	0.102914		345.792	-0.0577849		346.012	0.784528		345.792	0.00920365		346.182	0.764921		345.962	0.423175		345.877	0.123791		345.877	0.15554
346.031	0.190517		345.881	0.224602		345.796	0.110302		345.796	-0.0439256		346.016	0.793147		345.796	0.0132009		346.186	0.775293		345.966	0.43117		345.881	0.130267		345.881	0.159963
346.035	0.193612		345.885	0.232076		345.8	0.115144		345.8	-0.0319208		346.02	0.801949		345.8	0.0175764		346.19	0.786714		345.97	0.439967		345.885	0.136985		345.885	0.164995
346.039	0.196906		345.889	0.239724		345.804	0.118216		345.804	-0.0236025		346.024	0.810817		345.804	0.0224878		346.194	0.79693		345.974	0.448785		345.889	0.143744		345.889	0.169378
346.043	0.200713		345.893	0.247605		345.808	0.11847		345.808	-0.0186619		346.028	0.819096		345.808	0.0278511		346.198	0.806255		345.978	0.457004		345.893	0.15051		345.893	0.173168
346.047	0.204934		345.897	0.255931		345.812	0.117508		345.812	-0.0144035		346.032	0.826755		345.812	0.033259		346.202	0.814744		345.982	0.465147		345.897	0.157794		345.897	0.176777
346.051	0.209369		345.901	0.266048		345.816	0.122427		345.816	-0.00658808		346.036	0.834198		345.816	0.0384301		346.206	0.822236		345.986	0.474051		345.901	0.165659		345.901	0.179717
346.055	0.213458		345.905	0.277303		345.82	0.134969		345.82	0.00332821		346.04	0.841768		345.82	0.0435543		346.21	0.829999		345.99	0.483323		345.905	0.173093		345.905	0.182226
346.059	0.216694		345.909	0.28701		345.824	0.151095		345.824	0.0125113		346.044	0.849781		345.824	0.0486207		346.214	0.838533		345.994	0.492049		345.909	0.180228		345.909	0.185282
346.063	0.219256		345.913	0.293426		345.828	0.165747		345.828	0.0217231		346.048	0.858294		345.828	0.0532216		346.218	0.847323		345.998	0.500581		345.913	0.188024		345.913	0.189261
346.067	0.221807		345.917	0.299038		345.832	0.171932		345.832	0.0316992		346.052	0.867393		345.832	0.0573724		346.222	0.855119		346.002	0.509398		345.917	0.195829		345.917	0.193574
346.071	0.224814		345.921	0.30691		345.836	0.170864		345.836	0.0417888		346.056	0.876917		345.836	0.0612776		346.226	0.86287		346.006	0.517857		345.921	0.201811		345.921	0.197517
346.075	0.22807		345.925	0.316844		345.84	0.172367		345.84	0.0510356		346.06	0.885874		345.84	0.0653986		346.23	0.87209		346.01	0.526175		345.925	0.206029		345.925	0.201083
346.079	0.231475		345.929	0.32809		345.844	0.179013		345.844	0.0592694		346.064	0.89344		345.844	0.0702491		346.234	0.882011		346.014	0.535279		345.929	0.210624		345.929	0.204766
346.083	0.235249		345.933	0.338536		345.848	0.187847		345.848	0.0685586		346.068	0.9		345.848	0.0751874		346.238	0.891796		346.018	0.544838		345.933	0.217488		345.933	0.208758
346.087	0.239362		345.937	0.34575		345.852	0.197138		345.852	0.0790118		346.072	0.906478		345.852	0.0799098		346.242	0.900612		346.022	0.553711		345.937	0.225916		345.937	0.213458
346.091	0.243469		345.941	0.350516		345.856	0.204333		345.856	0.0872794		346.076	0.913818		345.856	0.0849692		346.246	0.908691		346.026	0.561665		345.941	0.234133		345.941	0.218856
346.095	0.246895		345.945	0.355627		345.86	0.21041		345.86	0.0935022		346.08	0.922051		345.86	0.0902168		346.25	0.916913		346.03	0.569914		345.945	0.241784		345.945	0.223405
346.099	0.249159		345.949	0.362636		345.864	0.219777		345.864	0.101076		346.084	0.929852		345.864	0.0951977		346.254	0.924739		346.034	0.578824		345.949	0.24959		345.949	0.227177
346.103	0.250897		345.953	0.370713		345.868	0.228168		345.868	0.111589		346.088	0.936782		345.868	0.0998873		346.258	0.93244		346.038	0.587762		345.953	0.258298		345.953	0.231799
346.107	0.253171		345.957	0.378999		345.872	0.23078		345.872	0.1239		346.092	0.943247		345.872	0.10477		346.262	0.940156		346.042	0.596973		345.957	0.267082		345.957	0.236629
346.111	0.255916		345.961	0.387516		345.876	0.235045		345.876	0.137002		346.096	0.949151		345.876	0.109826		346.266	0.947303		346.046	0.607275		345.961	0.275026		345.961	0.240384
346.115	0.258563		345.965	0.395474		345.88	0.244132		345.88	0.149127		346.1	0.954962		345.88	0.114497		346.27	0.954471		346.05	0.618532		345.965	0.28231		345.965	0.243818
346.119	0.261028		345.969	0.403468		345.884	0.251165		345.884	0.157266		346.104	0.960385		345.884	0.119145		346.274	0.96157		346.054	0.628794		345.969	0.289139		345.969	0.247855
346.123	0.263653		345.973	0.412476		345.888	0.253861		345.888	0.163564		346.108	0.964731		345.888	0.124091		346.278	0.967845		346.058	0.637467		345.973	0.295958		345.973	0.252058
346.127	0.266877		345.977	0.421403		345.892	0.257932		345.892	0.173171		346.112	0.969096		345.892	0.129092		346.282	0.972519		346.062	0.646522		345.977	0.302766		345.977	0.255853
346.131	0.270689		345.981	0.430652		345.896	0.265279		345.896	0.184387		346.116	0.974084		345.896	0.133949		346.286	0.975143		346.066	0.656589		345.981	0.309227		345.981	0.259316
346.135	0.274648		345.985	0.441343		345.9	0.273025		345.9	0.193746		346.12	0.97862		345.9	0.138686		346.29	0.976939		346.07	0.666276		345.985	0.315913		345.985	0.263145
346.139	0.278388		345.989	0.453463		345.904	0.283276		345.904	0.202981		346.124	0.982438		345.904	0.143793		346.294	0.979165		346.074	0.67504		345.989	0.322922		345.989	0.267991
346.143	0.282037		345.993	0.466339		345.908	0.297872		345.908	0.212924		346.128	0.985802		345.908	0.14916		346.298	0.981272		346.078	0.683695		345.993	0.330211		345.993	0.273039
346.147	0.28595		345.997	0.478702		345.912	0.312515		345.912	0.221666		346.132	0.988662		345.912	0.15452		346.302	0.982991		346.082	0.692554		345.997	0.338432		345.997	0.277218
346.151	0.290372		346.001	0.489795		345.916	0.323212		345.916	0.229958		346.136	0.991874		345.916	0.15991		346.306	0.985457		346.086	0.701596		346.001	0.347008		346.001	0.281248
346.155	0.295382		346.005	0.499186		345.92	0.331625		345.92	0.238917		346.14	0.995136		345.92	0.165104		346.31	0.988966		346.09	0.711524		346.005	0.354668		346.005	0.285714
346.159	0.30045		346.009	0.507747		345.924	0.340054		345.924	0.247997		346.144	0.997505		345.924	0.170351		346.314	0.992763		346.094	0.722567		346.009	0.361827		346.009	0.290244
346.163	0.305123		346.013	0.51717		345.928	0.347121		345.928	0.257715		346.148	0.999335		345.928	0.175686		346.318	0.996328		346.098	0.733889		346.013	0.370203		346.013	0.295084
346.167	0.309679		346.017	0.528045		345.932	0.352126		345.932	0.266773		346.152	1		345.932	0.180922		346.322	0.998866		346.102	0.744415		346.017	0.380027		346.017	0.300601
346.171	0.314249		346.021	0.541387		345.936	0.358632		345.936	0.273419		346.156	0.999567		345.936	0.18634		346.326	0.999808		346.106	0.754591		346.021	0.39012		346.021	0.306693
346.175	0.319325		346.025	0.557341		345.94	0.366527		345.94	0.278384		346.16	0.999538		345.94	0.191895		346.33	0.999987		346.11	0.765442		346.025	0.399716		346.025	0.312705
346.179	0.325383		346.029	0.571397		345.944	0.372017		345.944	0.284642		346.164	0.999573		345.944	0.197679		346.334	1		346.114	0.776267		346.029	0.408008		346.029	0.318801
346.183	0.331825		346.033	0.579932		345.948	0.375291		345.948	0.292872		346.168	0.998927		345.948	0.203874		346.338	0.999802		346.118	0.78638		346.033	0.41565		346.033	0.325678
346.187	0.338264		346.037	0.586709		345.952	0.378562		345.952	0.300228		346.172	0.997665		345.952	0.210249		346.342	0.999461		346.122	0.795767		346.037	0.423855		346.037	0.33228
346.191	0.34486		346.041	0.594868		345.956	0.385507		345.956	0.308246		346.176	0.99559		345.956	0.216457		346.346	0.998268		346.126	0.805188		346.041	0.43244		346.041	0.338181
346.195	0.351623		346.045	0.603681		345.96	0.396542		345.96	0.320116		346.18	0.992418		345.96	0.222396		346.35	0.995682		346.13	0.815541		346.045	0.441048		346.045	0.344649
346.199	0.358471		346.049	0.6127		345.964	0.407625		345.964	0.330474		346.184	0.98804		345.964	0.228378		346.354	0.992464		346.134	0.826309		346.049	0.449855		346.049	0.352244
346.203	0.36567		346.053	0.621358		345.968	0.416132		345.968	0.335725		346.188	0.982578		345.968	0.234444		346.358	0.98963		346.138	0.836786		346.053	0.459167		346.053	0.360291
346.207	0.373778		346.057	0.630646		345.972	0.422364		345.972	0.341677		346.192	0.976436		345.972	0.240794		346.362	0.986345		346.142	0.847057		346.057	0.467706		346.057	0.368033
346.211	0.382707		346.061	0.640223		345.976	0.429451		345.976	0.350148		346.196	0.969948		345.976	0.247653		346.366	0.981454		346.146	0.857307		346.061	0.475848		346.061	0.375785
346.215	0.39167		346.065	0.647852		345.98	0.440256		345.98	0.3596		346.2	0.963044		345.98	0.254329		346.37	0.975608		346.15	0.867306		346.065	0.48536		346.065	0.383565
346.219	0.400454		346.069	0.655527		345.984	0.452337		345.984	0.369285		346.204	0.95577		345.984	0.260332		346.374	0.969568		346.154	0.877218		346.069	0.494749		346.069	0.391385
346.223	0.409592		346.073	0.666215		345.988	0.45934		345.988	0.376689		346.208	0.948051		345.988	0.265847		346.378	0.96328		346.158	0.886885		346.073	0.503241		346.073	0.400399
346.227	0.419354		346.077	0.678244		345.992	0.462712		345.992	0.38052		346.212	0.939636		345.992	0.271259		346.382	0.956489		346.162	0.895646		346.077	0.512091		346.077	0.410196
346.231	0.429816		346.081	0.688821		345.996	0.467498		345.996	0.385028		346.216	0.930261		345.996	0.277117		346.386	0.949299		346.166	0.903829		346.081	0.521293		346.081	0.41911
346.235	0.441133		346.085	0.698546		346	0.473829		346	0.397352		346.22	0.920322		346	0.28368		346.39	0.941573		346.17	0.912371		346.085	0.530627		346.085	0.427862
346.239	0.453383		346.089	0.708792		346.004	0.48331		346.004	0.414676		346.224	0.910587		346.004	0.290927		346.394	0.93301		346.174	0.921308		346.089	0.539573		346.089	0.437695
346.243	0.466481		346.093	0.719033		346.008	0.497197		346.008	0.429016		346.228	0.899921		346.008	0.298747		346.398	0.923121		346.178	0.929875		346.093	0.547931		346.093	0.448076
346.247	0.480082		346.097	0.728249		346.012	0.51179		346.012	0.440053		346.232	0.887513		346.012	0.306834		346.402	0.911364		346.182	0.937983		346.097	0.557376		346.097	0.459095
346.251	0.493987		346.101	0.735537		346.016	0.522265		346.016	0.450485		346.236	0.87417		346.016	0.314988		346.406	0.898105		346.186	0.945471		346.101	0.568277		346.101	0.470832
346.255	0.50826		346.105	0.74211		346.02	0.529112		346.02	0.462328		346.24	0.860118		346.02	0.32324		346.41	0.883864		346.19	0.952192		346.105	0.579312		346.105	0.482548
346.259	0.523155		346.109	0.750267		346.024	0.535616		346.024	0.474698		346.244	0.845877		346.024	0.331514		346.414	0.869201		346.194	0.95808		346.109	0.590051		346.109	0.494488
346.263	0.538858		346.113	0.759151		346.028	0.54442		346.028	0.484408		346.248	0.831434		346.028	0.339668		346.418	0.854395		346.198	0.96334		346.113	0.600353		346.113	0.50722
346.267	0.555094		346.117	0.767729		346.032	0.554998		346.032	0.490744		346.252	0.815576		346.032	0.347499		346.422	0.839713		346.202	0.969033		346.117	0.610347		346.117	0.520331
346.271	0.571884		346.121	0.776454		346.036	0.563812		346.036	0.49538		346.256	0.79816		346.036	0.354996		346.426	0.825734		346.206	0.97426		346.121	0.620063		346.121	0.533201
346.275	0.589746		346.125	0.784111		346.04	0.569532		346.04	0.500181		346.26	0.77986		346.04	0.362908		346.43	0.811511		346.21	0.978391		346.125	0.629261		346.125	0.546328
346.279	0.608599		346.129	0.790236		346.044	0.573995		346.044	0.505946		346.264	0.761225		346.044	0.371426		346.434	0.795794		346.214	0.983276		346.129	0.638271		346.129	0.560705
346.283	0.627814		346.133	0.796684		346.048	0.583304		346.048	0.514867		346.268	0.742417		346.048	0.379807		346.438	0.778964		346.218	0.988966		346.133	0.647182		346.133	0.576539
346.287	0.647147		346.137	0.804403		346.052	0.598325		346.052	0.526532		346.272	0.723026		346.052	0.387923		346.442	0.761445		346.222	0.993829		346.137	0.656576		346.137	0.592626
346.291	0.66666		346.141	0.813175		346.056	0.610924		346.056	0.536829		346.276	0.702767		346.056	0.39606		346.446	0.742724		346.226	0.996858		346.141	0.666804		346.141	0.607899
346.295	0.686411		346.145	0.822752		346.06	0.619787		346.06	0.546063		346.28	0.680919		346.06	0.404423		346.45	0.722629		346.23	0.998058		346.145	0.67689		346.145	0.623303
346.299	0.706755		346.149	0.833074		346.064	0.627848		346.064	0.556563		346.284	0.656939		346.064	0.412825		346.454	0.701368		346.234	0.99834		346.149	0.686611		346.149	0.639533
346.303	0.727589		346.153	0.844799		346.068	0.63478		346.068	0.568994		346.288	0.632011		346.068	0.420893		346.458	0.679151		346.238	0.998555		346.153	0.696033		346.153	0.656406
346.307	0.748386		346.157	0.856757		346.072	0.639826		346.072	0.581327		346.292	0.607613		346.072	0.428864		346.462	0.656448		346.242	0.9993		346.157	0.704955		346.157	0.673704
346.311	0.769095		346.161	0.866742		346.076	0.641894		346.076	0.589749		346.296	0.584046		346.076	0.437246		346.466	0.633314		346.246	1		346.161	0.713707		346.161	0.690838
346.315	0.789894		346.165	0.874867		346.08	0.645595		346.08	0.596719		346.3	0.559937		346.08	0.446286		346.47	0.610021		346.25	0.999741		346.165	0.722606		346.165	0.707434
346.319	0.810951		346.169	0.88155		346.084	0.654691		346.084	0.606668		346.304	0.534404		346.084	0.455721		346.474	0.586644		346.254	0.998439		346.169	0.73158		346.169	0.723671
346.323	0.831813		346.173	0.887936		346.088	0.665239		346.088	0.618202		346.308	0.508546		346.088	0.465429		346.478	0.561925		346.258	0.996017		346.173	0.740346		346.173	0.740256
346.327	0.851845		346.177	0.894963		346.092	0.673593		346.092	0.629715		346.312	0.482333		346.092	0.475443		346.482	0.535932		346.262	0.99251		346.177	0.749065		346.177	0.757719
346.331	0.871284		346.181	0.901176		346.096	0.678262		346.096	0.640757		346.316	0.455042		346.096	0.485375		346.486	0.510076		346.266	0.987694		346.181	0.758381		346.181	0.776403
346.335	0.890334		346.185	0.906871		346.1	0.683176		346.1	0.651375		346.32	0.427105		346.1	0.495228		346.49	0.483975		346.27	0.981383		346.185	0.768348		346.185	0.795917
346.339	0.908569		346.189	0.914047		346.104	0.693475		346.104	0.661943		346.324	0.398749		346.104	0.505222		346.494	0.457176		346.274	0.974323		346.189	0.77826		346.189	0.814811
346.343	0.925517		346.193	0.922514		346.108	0.706114		346.108	0.671879		346.328	0.369898		346.108	0.515224		346.498	0.430508		346.278	0.967232		346.193	0.787569		346.193	0.8325
346.347	0.940981		346.197	0.930264		346.112	0.716311		346.112	0.680176		346.332	0.340887		346.112	0.525345		346.502	0.403159		346.282	0.959601		346.197	0.796786		346.197	0.84934
346.351	0.954885		346.201	0.936382		346.116	0.723822		346.116	0.686986		346.336	0.311479		346.116	0.535723		346.506	0.374317		346.286	0.950804		346.201	0.806204		346.201	0.865538
346.355	0.967124		346.205	0.941874		346.12	0.730296		346.12	0.693844		346.34	0.281015		346.12	0.546375		346.51	0.345369		346.29	0.94061		346.205	0.81541		346.205	0.881661
346.359	0.977834		346.209	0.946865		346.124	0.737326		346.124	0.700844		346.344	0.249409		346.124	0.557261		346.514	0.316849		346.294	0.928616		346.209	0.824948		346.209	0.898263
346.363	0.986718		346.213	0.952124		346.128	0.747555		346.128	0.708213		346.348	0.2167		346.128	0.56798		346.518	0.288078		346.298	0.915379		346.213	0.834355		346.213	0.914722
346.367	0.993399		346.217	0.958251		346.132	0.761295		346.132	0.71804		346.352	0.184246		346.132	0.578621		346.522	0.259388		346.302	0.901308		346.217	0.84232		346.217	0.929778
346.371	0.997983		346.221	0.962914		346.136	0.774962		346.136	0.732562		346.356	0.153521		346.136	0.589411		346.526	0.231073		346.306	0.885418		346.221	0.849391		346.221	0.943317
346.375	1		346.225	0.966372		346.14	0.784514		346.14	0.74836		346.36	0.123138		346.14	0.600009		346.53	0.20257		346.31	0.867604		346.225	0.85691		346.225	0.955862
346.379	0.999019		346.229	0.970222		346.144	0.789264		346.144	0.760976		346.364	0.0924522		346.144	0.610284		346.534	0.17356		346.314	0.848795		346.229	0.865071		346.229	0.966913
346.383	0.995562		346.233	0.973686		346.148	0.793206		346.148	0.771339		346.368	0.0626051		346.148	0.620299		346.538	0.143861		346.318	0.829127		346.233	0.872691		346.233	0.976318
346.387	0.989851		346.237	0.975291		346.152	0.798244		346.152	0.780378		346.372	0.0327758		346.152	0.62997		346.542	0.113722		346.322	0.80837		346.237	0.880213		346.237	0.984725
346.391	0.981261		346.241	0.975805		346.156	0.805194		346.156	0.787707		346.376	0.00162899		346.156	0.639297		346.546	0.0836573		346.326	0.786051		346.241	0.888594		346.241	0.99204
346.395	0.969302		346.245	0.977813		346.16	0.815201		346.16	0.79266		346.38	-0.0300708		346.16	0.648716		346.55	0.0541615		346.33	0.762057		346.245	0.896722		346.245	0.997426
346.399	0.954015		346.249	0.980649		346.164	0.825066		346.164	0.795679		346.384	-0.0616304		346.164	0.658709		346.554	0.0244464		346.334	0.736597		346.249	0.903426		346.249	0.999996
346.403	0.935526		346.253	0.982781		346.168	0.834794		346.168	0.798725		346.388	-0.0938602		346.168	0.66932		346.558	-0.00680821		346.338	0.709372		346.253	0.908918		346.253	1
346.407	0.91381		346.257	0.985061		346.172	0.847314		346.172	0.801942		346.392	-0.126056		346.172	0.680311		346.562	-0.0384205		346.342	0.681074		346.257	0.914605		346.257	0.998588
346.411	0.888924		346.261	0.988812		346.176	0.858931		346.176	0.804994		346.396	-0.15648		346.176	0.691297		346.566	-0.0687816		346.346	0.652399		346.261	0.921599		346.261	0.995428
346.415	0.860573		346.265	0.992965		346.18	0.865583		346.18	0.809937		346.4	-0.185545		346.18	0.702167		346.57	-0.0977741		346.35	0.622479		346.265	0.929803		346.265	0.989342
346.419	0.828375		346.269	0.995376		346.184	0.870898		346.184	0.818112		346.404	-0.215049		346.184	0.713235		346.574	-0.125547		346.354	0.590251		346.269	0.937376		346.269	0.980484
346.423	0.792717		346.273	0.996198		346.188	0.8789		346.188	0.827468		346.408	-0.245312		346.188	0.72449		346.578	-0.152264		346.358	0.556381		346.273	0.943831		346.273	0.969631
346.427	0.754302		346.277	0.996964		346.192	0.887972		346.192	0.835345		346.412	-0.274352		346.192	0.735601		346.582	-0.178925		346.362	0.522164		346.277	0.951087		346.277	0.956768
346.431	0.713311		346.281	0.998785		346.196	0.895216		346.196	0.842813		346.416	-0.300986		346.196	0.746458		346.586	-0.206069		346.366	0.487434		346.281	0.958411		346.281	0.941559
346.435	0.669482		346.285	1		346.2	0.899541		346.2	0.851416		346.42	-0.326232		346.2	0.757254		346.59	-0.232477		346.37	0.451644		346.285	0.964226		346.285	0.923968
346.439	0.622789		346.289	0.998848		346.204	0.902558		346.204	0.859302		346.424	-0.351485		346.204	0.768084		346.594	-0.257993		346.374	0.415066		346.289	0.969446		346.289	0.903821
346.443	0.573356		346.293	0.997399		346.208	0.907024		346.208	0.864628		346.428	-0.377557		346.208	0.778531		346.598	-0.283358		346.378	0.378224		346.293	0.974406		346.293	0.881029
346.447	0.521233		346.297	0.996626		346.212	0.912689		346.212	0.869175		346.432	-0.403899		346.212	0.788376		346.602	-0.308119		346.382	0.340778		346.297	0.978673		346.297	0.8552
346.451	0.466709		346.301	0.995307		346.216	0.918161		346.216	0.87646		346.436	-0.429161		346.216	0.797929		346.606	-0.332486		346.386	0.302352		346.301	0.982298		346.301	0.82559
346.455	0.410289		346.305	0.993393		346.22	0.924971		346.22	0.886208		346.44	-0.453009		346.22	0.807642		346.61	-0.356806		346.39	0.263199		346.305	0.985472		346.305	0.792849
346.459	0.352107		346.309	0.991177		346.224	0.933347		346.224	0.895767		346.444	-0.476022		346.224	0.817484		346.614	-0.380309		346.394	0.22329		346.309	0.988213		346.309	0.758053
346.463	0.292376		346.313	0.988172		346.228	0.939462		346.228	0.902735		346.448	-0.498557		346.228	0.826937		346.618	-0.402552		346.398	0.182557		346.313	0.99008		346.313	0.721337
346.467	0.231511		346.317	0.984043		346.232	0.942633		346.232	0.905957		346.452	-0.520651		346.232	0.836113		346.622	-0.42377		346.402	0.141712		346.317	0.991306		346.317	0.682442
346.471	0.169636		346.321	0.980341		346.236	0.947736		346.236	0.908487		346.456	-0.542642		346.236	0.845548		346.626	-0.445025		346.406	0.101231		346.321	0.993126		346.321	0.641011
346.475	0.107287		346.325	0.976767		346.24	0.955853		346.24	0.913324		346.46	-0.564255		346.24	0.85525		346.63	-0.466819		346.41	0.060137		346.325	0.995866		346.325	0.597333
346.479	0.0448005		346.329	0.972221		346.244	0.96393		346.244	0.92105		346.464	-0.584557		346.244	0.864912		346.634	-0.487939		346.414	0.0175603		346.329	0.99843		346.329	0.55175
346.483	-0.0181457		346.333	0.966897		346.248	0.973017		346.248	0.930447		346.468	-0.602983		346.248	0.874148		346.638	-0.507935		346.418	-0.0253373		346.333	0.999716		346.333	0.504584
346.487	-0.0815946		346.337	0.959865		346.252	0.982611		346.252	0.937602		346.472	-0.619768		346.252	0.882606		346.642	-0.52732		346.422	-0.0673281		346.337	0.99956		346.337	0.45615
346.491	-0.145149		346.341	0.951673		346.256	0.987415		346.256	0.942401		346.476	-0.636185		346.256	0.890458		346.646	-0.545903		346.426	-0.10927		346.341	0.999443		346.341	0.405443
346.495	-0.20806		346.345	0.942936		346.26	0.9871		346.26	0.947898		346.48	-0.652716		346.26	0.898195		346.65	-0.563361		346.43	-0.151732		346.345	1		346.345	0.351889
346.499	-0.269692		346.349	0.934623		346.264	0.985302		346.264	0.953109		346.484	-0.668926		346.264	0.906063		346.654	-0.580132		346.434	-0.193917		346.349	0.999619		346.349	0.296746
346.503	-0.330152		346.353	0.928188		346.268	0.982257		346.268	0.958134		346.488	-0.684225		346.268	0.914023		346.658	-0.596129		346.438	-0.235108		346.353	0.997905		346.353	0.240902
346.507	-0.389401		346.357	0.921242		346.272	0.979555		346.272	0.964511		346.492	-0.697636		346.272	0.921869		346.662	-0.610647		346.442	-0.275842		346.357	0.99592		346.357	0.18418
346.511	-0.446545		346.361	0.912869		346.276	0.980355		346.276	0.969846		346.496	-0.709287		346.276	0.929443		346.666	-0.624503		346.446	-0.316646		346.361	0.993854		346.361	0.126923
346.515	-0.501136		346.365	0.906114		346.28	0.983375		346.28	0.972781		346.5	-0.719841		346.28	0.936796		346.67	-0.638185		346.45	-0.356757		346.365	0.991247		346.365	0.0698242
346.519	-0.553631		346.369	0.899856		346.284	0.988878		346.284	0.974002		346.504	-0.729498		346.284	0.943794		346.674	-0.651376		346.454	-0.395779		346.369	0.987862		346.369	0.0125493
346.523	-0.604188		346.373	0.889955		346.288	0.994814		346.288	0.974383		346.508	-0.738817		346.288	0.950227		346.678	-0.664377		346.458	-0.434123		346.373	0.983558		346.373	-0.0454518
346.527	-0.652499		346.377	0.876136		346.292	0.996602		346.292	0.975142		346.512	-0.747816		346.292	0.956301		346.682	-0.676816		346.462	-0.47203		346.377	0.978214		346.377	-0.103962
346.531	-0.698077		346.381	0.860426		346.296	0.997174		346.296	0.97768		346.516	-0.755912		346.296	0.962084		346.686	-0.688931		346.466	-0.509234		346.381	0.972268		346.381	-0.162205
346.535	-0.740541		346.385	0.845214		346.3	0.998281		346.3	0.983159		346.52	-0.763052		346.3	0.967347		346.69	-0.701285		346.47	-0.545477		346.385	0.966308		346.385	-0.219041
346.539	-0.779971		346.389	0.831327		346.304	0.999026		346.304	0.989489		346.524	-0.769418		346.304	0.972311		346.694	-0.712556		346.474	-0.580236		346.389	0.959404		346.389	-0.274293
346.543	-0.816151		346.393	0.817937		346.308	1		346.308	0.99446		346.528	-0.775381		346.308	0.97742		346.698	-0.722112		346.478	-0.612965		346.393	0.95027		346.393	-0.328311
346.547	-0.848932		346.397	0.805025		346.312	0.999688		346.312	0.996694		346.532	-0.781228		346.312	0.982495		346.702	-0.730749		346.482	-0.644364		346.397	0.940004		346.397	-0.380785
346.551	-0.878714		346.401	0.79189		346.316	0.996706		346.316	0.996566		346.536	-0.786148		346.316	0.987224		346.706	-0.73858		346.486	-0.675126		346.401	0.93019		346.401	-0.431838
346.555	-0.905573		346.405	0.77583		346.32	0.992694		346.32	0.997962		346.54	-0.789808		346.32	0.991413		346.71	-0.746054		346.49	-0.704856		346.405	0.92121		346.405	-0.481837
346.559	-0.929167		346.409	0.755027		346.324	0.990745		346.324	0.999999		346.544	-0.793548		346.324	0.994625		346.714	-0.753317		346.494	-0.733672		346.409	0.912307		346.409	-0.530212
346.563	-0.949356		346.413	0.733561		346.328	0.990219		346.328	1		346.548	-0.79811		346.328	0.996775		346.718	-0.759711		346.498	-0.761547		346.413	0.901889		346.413	-0.576651
346.567	-0.966274		346.417	0.714382		346.332	0.987073		346.332	0.998472		346.552	-0.802093		346.332	0.998227		346.722	-0.765484		346.502	-0.787761		346.417	0.889801		346.417	-0.621017
346.571	-0.979723		346.421	0.694521		346.336	0.9838		346.336	0.995126		346.556	-0.804836		346.336	0.99925		346.726	-0.771288		346.506	-0.812108		346.421	0.87691		346.421	-0.662319
346.575	-0.989456		346.425	0.673462		346.34	0.984881		346.34	0.993115		346.56	-0.806744		346.34	0.999844		346.73	-0.776927		346.51	-0.834543		346.425	0.863406		346.425	-0.700808
346.579	-0.995704		346.429	0.652079		346.344	0.986613		346.344	0.994995		346.564	-0.806611		346.344	1		346.734	-0.781352		346.514	-0.855439		346.429	0.849454		346.429	-0.737563
346.583	-0.999011		346.433	0.629945		346.348	0.983889		346.348	0.996517		346.568	-0.804598		346.348	0.999824		346.738	-0.784609		346.518	-0.875007		346.433	0.835195		346.433	-0.771947
346.587	-0.999537		346.437	0.607248		346.352	0.97607		346.352	0.994086		346.572	-0.802769		346.352	0.999455		346.742	-0.787406		346.522	-0.893021		346.437	0.819775		346.437	-0.803114
346.591	-0.997305		346.441	0.584129		346.356	0.96821		346.356	0.99041		346.576	-0.801181		346.356	0.998885		346.746	-0.789557		346.526	-0.909367		346.441	0.802714		346.441	-0.831188
346.595	-0.99281		346.445	0.560777		346.36	0.964477		346.36	0.987808		346.58	-0.799501		346.36	0.997641		346.75	-0.790993		346.53	-0.923366		346.445	0.784996		346.445	-0.856379
346.599	-0.986194		346.449	0.5364		346.364	0.961379		346.364	0.983763		346.584	-0.797945		346.364	0.995704		346.754	-0.791487		346.534	-0.934781		346.449	0.767483		346.449	-0.879089
346.603	-0.977344		346.453	0.510568		346.368	0.952107		346.368	0.980557		346.588	-0.795339		346.368	0.993515		346.758	-0.791002		346.538	-0.945129		346.453	0.749545		346.453	-0.899699
346.607	-0.966228		346.457	0.48369		346.372	0.936335		346.372	0.98143		346.592	-0.791534		346.372	0.990648		346.762	-0.791027		346.542	-0.955736		346.457	0.730883		346.457	-0.918136
346.611	-0.953151		346.461	0.456306		346.376	0.921754		346.376	0.982965		346.596	-0.787284		346.376	0.98673		346.766	-0.792674		346.546	-0.965703		346.461	0.711377		346.461	-0.933759
346.615	-0.938666		346.465	0.42938		346.38	0.909963		346.38	0.982235		346.6	-0.78259		346.38	0.982028		346.77	-0.79547		346.55	-0.974219		346.465	0.689909		346.465	-0.94601
346.619	-0.923038		346.469	0.400549		346.384	0.896848		346.384	0.980374		346.604	-0.777782		346.384	0.976178		346.774	-0.798079		346.554	-0.981961		346.469	0.667505		346.469	-0.955245
346.623	-0.90617		346.473	0.369141		346.388	0.880434		346.388	0.978825		346.608	-0.773478		346.388	0.969171		346.778	-0.79861		346.558	-0.988943		346.473	0.64527		346.473	-0.962009
346.627	-0.887927		346.477	0.339257		346.392	0.862645		346.392	0.97569		346.612	-0.769642		346.392	0.961728		346.782	-0.796843		346.562	-0.993744		346.477	0.62224		346.477	-0.966478
346.631	-0.868766		346.481	0.311417		346.396	0.845681		346.396	0.970364		346.616	-0.765153		346.396	0.954118		346.786	-0.794831		346.566	-0.995817		346.481	0.598664		346.481	-0.968646
346.635	-0.849034		346.485	0.284246		346.4	0.827975		346.4	0.964919		346.62	-0.760066		346.4	0.946234		346.79	-0.793611		346.57	-0.996632		346.485	0.575092		346.485	-0.969126
346.639	-0.828292		346.489	0.257179		346.404	0.809273		346.404	0.959704		346.624	-0.755816		346.404	0.937613		346.794	-0.792451		346.574	-0.99668		346.489	0.551217		346.489	-0.968653
346.643	-0.806254		346.493	0.229824		346.408	0.788739		346.408	0.953993		346.628	-0.752827		346.408	0.928098		346.798	-0.790606		346.578	-0.995447		346.493	0.52698		346.493	-0.966519
346.647	-0.783482		346.497	0.203564		346.412	0.767075		346.412	0.947034		346.632	-0.749858		346.412	0.917813		346.802	-0.787454		346.582	-0.992922		346.497	0.502494		346.497	-0.961776
346.651	-0.760574		346.501	0.177705		346.416	0.747512		346.416	0.938463		346.636	-0.744883		346.416	0.906997		346.806	-0.78329		346.586	-0.989292		346.501	0.477455		346.501	-0.954136
346.655	-0.737879		346.505	0.150323		346.42	0.727887		346.42	0.930227		346.64	-0.738276		346.42	0.895752		346.81	-0.779374		346.59	-0.984932		346.505	0.450945		346.505	-0.944494
346.659	-0.715658		346.509	0.121842		346.424	0.704989		346.424	0.923085		346.644	-0.731574		346.424	0.883251		346.814	-0.776266		346.594	-0.979695		346.509	0.422758		346.509	-0.93383
346.663	-0.693704		346.513	0.0923486		346.428	0.679988		346.428	0.914455		346.648	-0.724527		346.428	0.869008		346.818	-0.7732		346.598	-0.973709		346.513	0.393871		346.513	-0.922142
346.667	-0.671624		346.517	0.0623553		346.432	0.654886		346.432	0.906064		346.652	-0.717253		346.432	0.854109		346.822	-0.769508		346.602	-0.967144		346.517	0.365106		346.517	-0.909741
346.671	-0.649409		346.521	0.0331895		346.436	0.629051		346.436	0.900046		346.656	-0.710344		346.436	0.839344		346.826	-0.765274		346.606	-0.95985		346.521	0.336722		346.521	-0.896514
346.675	-0.627501		346.525	0.00329289		346.44	0.602411		346.44	0.893121		346.66	-0.7031		346.44	0.823638		346.83	-0.760486		346.61	-0.952202		346.525	0.308723		346.525	-0.882206
346.679	-0.606163		346.529	-0.0279617		346.444	0.574781		346.444	0.883532		346.664	-0.694651		346.444	0.806635		346.834	-0.755884		346.614	-0.943987		346.529	0.28008		346.529	-0.866797
346.683	-0.585272		346.533	-0.0585959		346.448	0.545045		346.448	0.872443		346.668	-0.685889		346.448	0.788972		346.838	-0.751889		346.618	-0.935136		346.533	0.250128		346.533	-0.850012
346.687	-0.564829		346.537	-0.0874521		346.452	0.515626		346.452	0.859702		346.672	-0.677839		346.452	0.770182		346.842	-0.747599		346.622	-0.925942		346.537	0.220386		346.537	-0.8327
346.691	-0.545035		346.541	-0.115429		346.456	0.486193		346.456	0.845133		346.676	-0.67005		346.456	0.749842		346.846	-0.741848		346.626	-0.915896		346.541	0.191924		346.541	-0.815628
346.695	-0.526065		346.545	-0.144571		346.46	0.45593		346.46	0.830156		346.68	-0.662467		346.46	0.728159		346.85	-0.734781		346.63	-0.905241		346.545	0.164059		346.545	-0.798176
346.699	-0.507869		346.549	-0.173652		346.464	0.426075		346.464	0.816437		346.684	-0.655515		346.464	0.705384		346.854	-0.727593		346.634	-0.894441		346.549	0.135905		346.549	-0.779856
346.703	-0.490522		346.553	-0.201586		346.468	0.395939		346.468	0.803461		346.688	-0.649169		346.468	0.682033		346.858	-0.720629		346.638	-0.883377		346.553	0.107094		346.553	-0.761096
346.707	-0.474234		346.557	-0.230068		346.472	0.363795		346.472	0.789435		346.692	-0.642511		346.472	0.658338		346.862	-0.713686		346.642	-0.872097		346.557	0.0777021		346.557	-0.742432
346.711	-0.458926		346.561	-0.259312		346.476	0.329351		346.476	0.775908		346.696	-0.634741		346.476	0.633901		346.866	-0.706036		346.646	-0.860653		346.561	0.0476984		346.561	-0.723599
346.715	-0.44434		346.565	-0.287352		346.48	0.296336		346.48	0.763126		346.7	-0.626464		346.48	0.608482		346.87	-0.69763		346.65	-0.849346		346.565	0.0171652		346.565	-0.704547
346.719	-0.430042		346.569	-0.312497		346.484	0.262977		346.484	0.749574		346.704	-0.618277		346.484	0.582248		346.874	-0.689891		346.654	-0.838008		346.569	-0.0129439		346.569	-0.685749
346.723	-0.416109		346.573	-0.336687		346.488	0.226385		346.488	0.733712		346.708	-0.610564		346.488	0.555279		346.878	-0.683064		346.658	-0.825787		346.573	-0.0427883		346.573	-0.667334
346.727	-0.403085		346.577	-0.362093		346.492	0.192167		346.492	0.714319		346.712	-0.603338		346.492	0.527516		346.882	-0.67614		346.662	-0.812311		346.577	-0.0731129		346.577	-0.649288
346.731	-0.390878		346.581	-0.387721		346.496	0.16347		346.496	0.695714		346.716	-0.596246		346.496	0.498918		346.886	-0.668628		346.666	-0.798699		346.581	-0.102402		346.581	-0.632043
346.735	-0.379221		346.585	-0.412557		346.5	0.132669		346.5	0.680495		346.72	-0.589157		346.5	0.469401		346.89	-0.660183		346.67	-0.785869		346.585	-0.13059		346.585	-0.615439
346.739	-0.367816		346.589	-0.436339		346.504	0.0912588		346.504	0.663146		346.724	-0.582331		346.504	0.439022		346.894	-0.651346		346.674	-0.772408		346.589	-0.15926		346.589	-0.598407
346.743	-0.356523		346.593	-0.458237		346.508	0.0468608		346.508	0.641374		346.728	-0.575868		346.508	0.407755		346.898	-0.643238		346.678	-0.757843		346.593	-0.187781		346.593	-0.581127
346.747	-0.345902		346.597	-0.478339		346.512	0.0114676		346.512	0.618475		346.732	-0.569131		346.512	0.375565		346.902	-0.635448		346.682	-0.743764		346.597	-0.215703		346.597	-0.564167
346.751	-0.33591		346.601	-0.498711		346.516	-0.0197355		346.516	0.596388		346.736	-0.562317		346.516	0.342825		346.906	-0.627105		346.686	-0.730737		346.601	-0.243831		346.601	-0.547763
346.755	-0.326151		346.605	-0.520166		346.52	-0.0547538		346.52	0.57616		346.74	-0.555773		346.52	0.309837		346.91	-0.617935		346.69	-0.717907		346.605	-0.272149		346.605	-0.532383
346.759	-0.317003		346.609	-0.541345		346.524	-0.0899349		346.524	0.557268		346.744	-0.549165		346.524	0.276243		346.914	-0.608006		346.694	-0.704764		346.609	-0.300113		346.609	-0.517823
346.763	-0.308661		346.613	-0.561132		346.528	-0.121868		346.528	0.537848		346.748	-0.542409		346.528	0.241482		346.918	-0.598037		346.698	-0.691946		346.613	-0.327553		346.613	-0.503866
346.767	-0.301073		346.617	-0.579446		346.532	-0.154177		346.532	0.515497		346.752	-0.535582		346.532	0.206047		346.922	-0.588734		346.702	-0.679643		346.617	-0.35408		346.617	-0.490407
346.771	-0.294013		346.621	-0.598078		346.536	-0.189112		346.536	0.490251		346.756	-0.528259		346.536	0.170674		346.926	-0.580371		346.706	-0.667038		346.621	-0.378424		346.621	-0.477385
346.775	-0.286909		346.625	-0.616799		346.54	-0.225158		346.54	0.463835		346.76	-0.520399		346.54	0.13522		346.93	-0.572071		346.71	-0.653577		346.625	-0.401065		346.625	-0.464282
346.779	-0.279821		346.629	-0.633043		346.544	-0.261004		346.544	0.437649		346.764	-0.512963		346.544	0.0993789		346.934	-0.562422		346.714	-0.639563		346.629	-0.424531		346.629	-0.451273
346.783	-0.273244		346.633	-0.649016		346.548	-0.296699		346.548	0.411857		346.768	-0.505763		346.548	0.0632254		346.938	-0.551645		346.718	-0.62561		346.633	-0.448927		346.633	-0.439463
346.787	-0.267153		346.637	-0.666955		346.552	-0.331644		346.552	0.385313		346.772	-0.498117		346.552	0.0267839		346.942	-0.54107		346.722	-0.611544		346.637	-0.47265		346.637	-0.428034
346.791	-0.261243		346.641	-0.683973		346.556	-0.364022		346.556	0.358226		346.776	-0.490974		346.556	-0.0105669		346.946	-0.531195		346.726	-0.59743		346.641	-0.49553		346.641	-0.416072
346.795	-0.255613		346.645	-0.697592		346.56	-0.394349		346.56	0.331034		346.78	-0.484653		346.56	-0.0486191		346.95	-0.521661		346.73	-0.584259		346.645	-0.51793		346.645	-0.404321
346.799	-0.250302		346.649	-0.710125		346.564	-0.426952		346.564	0.306977		346.784	-0.477696		346.564	-0.0862685		346.954	-0.512116		346.734	-0.57186		346.649	-0.539714		346.649	-0.393608
346.803	-0.245132		346.653	-0.72356		346.568	-0.465892		346.568	0.285846		346.788	-0.470149		346.568	-0.123221		346.958	-0.501941		346.738	-0.559821		346.653	-0.560954		346.653	-0.383473
346.807	-0.240292		346.657	-0.736265		346.572	-0.504114		346.572	0.262392		346.792	-0.462725		346.572	-0.160009		346.962	-0.490993		346.742	-0.549071		346.657	-0.581591		346.657	-0.373383
346.811	-0.235994		346.661	-0.7488		346.576	-0.53214		346.576	0.237758		346.796	-0.454829		346.576	-0.197058		346.966	-0.480525		346.746	-0.539939		346.661	-0.601032		346.661	-0.364183
346.815	-0.232012		346.665	-0.761221		346.58	-0.555861		346.58	0.213931		346.8	-0.446976		346.58	-0.23415		346.97	-0.471076		346.75	-0.530853		346.665	-0.619396		346.665	-0.355698
346.819	-0.227973		346.669	-0.772212		346.584	-0.580905		346.584	0.188468		346.804	-0.43996		346.584	-0.270754		346.974	-0.46153		346.754	-0.519909		346.669	-0.636894		346.669	-0.346676
346.823	-0.223753		346.673	-0.782909		346.588	-0.604636		346.588	0.159686		346.808	-0.433278		346.588	-0.306703		346.978	-0.451442		346.758	-0.507844		346.673	-0.652955		346.673	-0.337334
346.827	-0.219387		346.677	-0.793506		346.592	-0.628279		346.592	0.127109		346.812	-0.426569		346.592	-0.34272		346.982	-0.440334		346.762	-0.496734		346.677	-0.668136		346.677	-0.328426
346.831	-0.215303		346.681	-0.800699		346.596	-0.652213		346.596	0.0953743		346.816	-0.419778		346.596	-0.379351		346.986	-0.428446		346.766	-0.486183		346.681	-0.683825		346.681	-0.320477
346.835	-0.211628		346.685	-0.803029		346.6	-0.674786		346.6	0.0683302		346.82	-0.412683		346.6	-0.415606		346.99	-0.418116		346.77	-0.47503		346.685	-0.699034		346.685	-0.314141
346.839	-0.208028		346.689	-0.804809		346.604	-0.697569		346.604	0.0423664		346.824	-0.404966		346.604	-0.450662		346.994	-0.409593		346.774	-0.463609		346.689	-0.712418		346.689	-0.308583
346.843	-0.204832		346.693	-0.809158		346.608	-0.722466		346.608	0.0153766		346.828	-0.39687		346.608	-0.485148		346.998	-0.40162		346.778	-0.452885		346.693	-0.72487		346.693	-0.302386
346.847	-0.202175		346.697	-0.815614		346.612	-0.749139		346.612	-0.0118833		346.832	-0.389563		346.612	-0.518847		347.002	-0.393964		346.782	-0.443866		346.697	-0.736793		346.697	-0.295704
346.851	-0.199459		346.701	-0.821672		346.616	-0.77196		346.616	-0.0383251		346.836	-0.382962		346.616	-0.551207		347.006	-0.386193		346.786	-0.435703		346.701	-0.74735		346.701	-0.28885
346.855	-0.1965		346.705	-0.8243		346.62	-0.788285		346.62	-0.0634046		346.84	-0.376062		346.62	-0.582829		347.01	-0.378428		346.79	-0.426812		346.705	-0.757008		346.705	-0.281857
346.859	-0.193535		346.709	-0.824624		346.624	-0.802841		346.624	-0.0885313		346.844	-0.368923		346.624	-0.614038		347.014	-0.370934		346.794	-0.417596		346.709	-0.767068		346.709	-0.27532
346.863	-0.190841		346.713	-0.825019		346.628	-0.816689		346.628	-0.116603		346.848	-0.361984		346.628	-0.644394		347.018	-0.363296		346.798	-0.408022		346.713	-0.776712		346.713	-0.269233
346.867	-0.188706		346.717	-0.825279		346.632	-0.829037		346.632	-0.147996		346.852	-0.355563		346.632	-0.673563		347.022	-0.355654		346.802	-0.397513		346.717	-0.785089		346.717	-0.262666
346.871	-0.186609		346.721	-0.825363		346.636	-0.841361		346.636	-0.177075		346.856	-0.349474		346.636	-0.701846		347.026	-0.348244		346.806	-0.386742		346.721	-0.793643		346.721	-0.255586
346.875	-0.184001		346.725	-0.825844		346.64	-0.854887		346.64	-0.201367		346.86	-0.34371		346.64	-0.729255		347.03	-0.340931		346.81	-0.376527		346.725	-0.802503		346.725	-0.249483
346.879	-0.181001		346.729	-0.826138		346.644	-0.871705		346.644	-0.223896		346.864	-0.337846		346.644	-0.755604		347.034	-0.33311		346.814	-0.367029		346.729	-0.81004		346.729	-0.245218
346.883	-0.177728		346.733	-0.826002		346.648	-0.889033		346.648	-0.243984		346.868	-0.331045		346.648	-0.780963		347.038	-0.324105		346.818	-0.35842		346.733	-0.816132		346.733	-0.241943
346.887	-0.174672		346.737	-0.825912		346.652	-0.901251		346.652	-0.261715		346.872	-0.324839		346.652	-0.805105		347.042	-0.314685		346.822	-0.350953		346.737	-0.82126		346.737	-0.239122
346.891	-0.172088		346.741	-0.824976		346.656	-0.908063		346.656	-0.281881		346.876	-0.320071		346.656	-0.827764		347.046	-0.306049		346.826	-0.34364		346.741	-0.824859		346.741	-0.236154
346.895	-0.169557		346.745	-0.823238		346.66	-0.910187		346.66	-0.30551		346.88	-0.314733		346.66	-0.849296		347.05	-0.298113		346.83	-0.335311		346.745	-0.827099		346.745	-0.231764
346.899	-0.167064		346.749	-0.823238		346.664	-0.910269		346.664	-0.330592		346.884	-0.308162		346.664	-0.87007		347.054	-0.290224		346.834	-0.326467		346.749	-0.829449		346.749	-0.22629
346.903	-0.164852		346.753	-0.824001		346.668	-0.914722		346.668	-0.356099		346.888	-0.30154		346.668	-0.889733		347.058	-0.2822		346.838	-0.318069		346.753	-0.832098		346.753	-0.22107
346.907	-0.162521		346.757	-0.822138		346.672	-0.922647		346.672	-0.380095		346.892	-0.295453		346.672	-0.908365		347.062	-0.274177		346.842	-0.310607		346.757	-0.834784		346.757	-0.216845
346.911	-0.159743		346.761	-0.818939		346.676	-0.925942		346.676	-0.402082		346.896	-0.290111		346.676	-0.925995		347.066	-0.266685		346.846	-0.303799		346.761	-0.837889		346.761	-0.212783
346.915	-0.156827		346.765	-0.815559		346.68	-0.925591		346.68	-0.422733		346.9	-0.28565		346.68	-0.942352		347.07	-0.260114		346.85	-0.296827		346.765	-0.839987		346.765	-0.208104
346.919	-0.153967		346.769	-0.809982		346.684	-0.927714		346.684	-0.442379		346.904	-0.280951		346.684	-0.957842		347.074	-0.254049		346.854	-0.289598		346.769	-0.839438		346.769	-0.203964
346.923	-0.151101		346.773	-0.802192		346.688	-0.932281		346.688	-0.462405		346.908	-0.275594		346.688	-0.972323		347.078	-0.248226		346.858	-0.282224		346.773	-0.837481		346.773	-0.200425
346.927	-0.148282		346.777	-0.795118		346.692	-0.937156		346.692	-0.482397		346.912	-0.270407		346.692	-0.985316		347.082	-0.242937		346.862	-0.275098		346.777	-0.836269		346.777	-0.196433
346.931	-0.145495		346.781	-0.790682		346.696	-0.939764		346.696	-0.500736		346.916	-0.26511		346.696	-0.996716		347.086	-0.237923		346.866	-0.268558		346.781	-0.835513		346.781	-0.19239
346.935	-0.142573		346.785	-0.786851		346.7	-0.940642		346.7	-0.517753		346.92	-0.259211		346.7	-1.00661		347.09	-0.232759		346.87	-0.261901		346.785	-0.833899		346.785	-0.18908
346.939	-0.139832		346.789	-0.782889		346.704	-0.94036		346.704	-0.533983		346.924	-0.253266		346.704	-1.01531		347.094	-0.227549		346.874	-0.254686		346.789	-0.83177		346.789	-0.186096
346.943	-0.137231		346.793	-0.780653		346.708	-0.936498		346.708	-0.550172		346.928	-0.24811		346.708	-1.02245		347.098	-0.221936		346.878	-0.247215		346.793	-0.829693		346.793	-0.182844
346.947	-0.134128		346.797	-0.778265		346.712	-0.933715		346.712	-0.564708		346.932	-0.243738		346.712	-1.0278		347.102	-0.21596		346.882	-0.239999		346.797	-0.827182		346.797	-0.179822
346.951	-0.130707		346.801	-0.771771		346.716	-0.936506		346.716	-0.57544		346.936	-0.239164		346.716	-1.03234		347.106	-0.209796		346.886	-0.233413		346.801	-0.823896		346.801	-0.177105
346.955	-0.127541		346.805	-0.763033		346.72	-0.940253		346.72	-0.585195		346.94	-0.233798		346.72	-1.03644		347.11	-0.203211		346.89	-0.22764		346.805	-0.82059		346.805	-0.174033
346.959	-0.124765		346.809	-0.754992		346.724	-0.938417		346.724	-0.596732		346.944	-0.22797		346.724	-1.03985		347.114	-0.196465		346.894	-0.221961		346.809	-0.817585		346.809	-0.170984
346.963	-0.121941		346.813	-0.746431		346.728	-0.928824		346.728	-0.609583		346.948	-0.222454		346.728	-1.04251		347.118	-0.189521		346.898	-0.215872		346.813	-0.814013		346.813	-0.16777
346.967	-0.118775		346.817	-0.738188		346.732	-0.917894		346.732	-0.621047		346.952	-0.217449		346.732	-1.04406		347.122	-0.1826		346.902	-0.209867		346.817	-0.809307		346.817	-0.163633
346.971	-0.115858		346.821	-0.731071		346.736	-0.910235		346.736	-0.631149		346.956	-0.212429		346.736	-1.04404		347.126	-0.176685		346.906	-0.203912		346.821	-0.804047		346.821	-0.159174
346.975	-0.113143		346.825	-0.722917		346.74	-0.901589		346.74	-0.643448		346.96	-0.207679		346.74	-1.0424		347.13	-0.171361		346.91	-0.198109		346.825	-0.798713		346.825	-0.154884
346.979	-0.110037		346.829	-0.713455		346.744	-0.891454		346.744	-0.657155		346.964	-0.20293		346.744	-1.03965		347.134	-0.165156		346.914	-0.192246		346.829	-0.793089		346.829	-0.15088
346.983	-0.106961		346.833	-0.704142		346.748	-0.885022		346.748	-0.668899		346.968	-0.19706		346.748	-1.0362		347.138	-0.158701		346.918	-0.185937		346.833	-0.787124		346.833	-0.146971
346.987	-0.104215		346.837	-0.695278		346.752	-0.879748		346.752	-0.677445		346.972	-0.190907		346.752	-1.03214		347.142	-0.154029		346.922	-0.179352		346.837	-0.780713		346.837	-0.142855
346.991	-0.101383		346.841	-0.686792		346.756	-0.87003		346.756	-0.685216		346.976	-0.1862		346.756	-1.02754		347.146	-0.151117		346.926	-0.1725		346.841	-0.774657		346.841	-0.138869
346.995	-0.0984917		346.845	-0.679265		346.76	-0.861365		346.76	-0.693178		346.98	-0.182211		346.76	-1.02208		347.15	-0.147902		346.93	-0.166089		346.845	-0.768771		346.845	-0.135365
346.999	-0.095906		346.849	-0.673637		346.764	-0.858184		346.764	-0.698284		346.984	-0.177299		346.764	-1.01527		347.154	-0.14348		346.934	-0.160569		346.849	-0.761091		346.849	-0.131965
347.003	-0.0935489		346.853	-0.66881		346.768	-0.856793		346.768	-0.702176		346.988	-0.171937		346.768	-1.00755		347.158	-0.13889		346.938	-0.155383		346.853	-0.75165		346.853	-0.128067
347.007	-0.0908294		346.857	-0.66363		346.772	-0.852555		346.772	-0.707824		346.992	-0.167334		346.772	-0.999648		347.162	-0.134744		346.942	-0.150591		346.857	-0.742224		346.857	-0.124104
347.011	-0.0876871		346.861	-0.657318		346.776	-0.842784		346.776	-0.713886		346.996	-0.162917		346.776	-0.991387		347.166	-0.130567		346.946	-0.145733		346.861	-0.733655		346.861	-0.120718
347.015	-0.0850999		346.865	-0.648851		346.78	-0.828403		346.78	-0.719061		347	-0.15791		346.78	-0.982484		347.17	-0.125636		346.95	-0.140566		346.865	-0.725041		346.865	-0.118013
347.019	-0.0831387		346.869	-0.640193		346.784	-0.812368		346.784	-0.722779		347.004	-0.152996		346.784	-0.973281		347.174	-0.119764		346.954	-0.136262		346.869	-0.716047		346.869	-0.115412
347.023	-0.0810143		346.873	-0.632113		346.788	-0.798438		346.788	-0.72731		347.008	-0.148355		346.788	-0.964004		347.178	-0.113974		346.958	-0.13234		346.873	-0.707782		346.873	-0.111999
347.027	-0.0786707		346.877	-0.622695		346.792	-0.786645		346.792	-0.73466		347.012	-0.143583		346.792	-0.954169		347.182	-0.109283		346.962	-0.127617		346.877	-0.69955		346.877	-0.108496
347.031	-0.0765486		346.881	-0.611898		346.796	-0.771344		346.796	-0.741436		347.016	-0.13856		346.796	-0.943631		347.186	-0.104972		346.966	-0.122308		346.881	-0.690756		346.881	-0.106316
347.035	-0.0748216		346.885	-0.601547		346.8	-0.752617		346.8	-0.745261		347.02	-0.133655		346.8	-0.932462		347.19	-0.100616		346.97	-0.117016		346.885	-0.683283		346.885	-0.104849
347.039	-0.0731271		346.889	-0.592038		346.804	-0.73892		346.804	-0.746091		347.024	-0.129099		346.804	-0.920442		347.194	-0.0965712		346.974	-0.112018		346.889	-0.677353		346.889	-0.103014
347.043	-0.0714005		346.893	-0.583505		346.808	-0.732622		346.808	-0.744208		347.028	-0.124876		346.808	-0.907892		347.198	-0.0928689		346.978	-0.107243		346.893	-0.671108		346.893	-0.100736
347.047	-0.0695189		346.897	-0.575591		346.812	-0.726923		346.812	-0.742341		347.032	-0.120947		346.812	-0.895271		347.202	-0.0900886		346.982	-0.102441		346.897	-0.663364		346.897	-0.0979763
347.051	-0.0674894		346.901	-0.566698		346.816	-0.717505		346.816	-0.744238		347.036	-0.116005		346.816	-0.882405		347.206	-0.0878361		346.986	-0.0970339		346.901	-0.653829		346.901	-0.0947842
347.055	-0.0657724		346.905	-0.556313		346.82	-0.706888		346.82	-0.748579		347.04	-0.110045		346.82	-0.869116		347.21	-0.0845965		346.99	-0.091273		346.905	-0.643548		346.905	-0.0909762
347.059	-0.0639172		346.909	-0.543344		346.824	-0.696928		346.824	-0.75235		347.044	-0.104892		346.824	-0.855359		347.214	-0.0798505		346.994	-0.0857505		346.909	-0.633605		346.909	-0.086799
347.063	-0.0614463		346.913	-0.530168		346.828	-0.687074		346.828	-0.755419		347.048	-0.100888		346.828	-0.840934		347.218	-0.0751545		346.998	-0.0807732		346.913	-0.624354		346.913	-0.083428
347.067	-0.0589204		346.917	-0.519965		346.832	-0.679149		346.832	-0.756338		347.052	-0.0975628		346.832	-0.826045		347.222	-0.0715861		347.002	-0.0770172		346.917	-0.616347		346.917	-0.0811305
347.071	-0.0567205		346.921	-0.511665		346.836	-0.67409		346.836	-0.755691		347.056	-0.0943827		346.836	-0.811192		347.226	-0.0685012		347.006	-0.0736541		346.921	-0.608807		346.921	-0.0794633
347.075	-0.0545139		346.925	-0.504498		346.84	-0.665954		346.84	-0.756255		347.06	-0.0912638		346.84	-0.796302		347.23	-0.0648788		347.01	-0.0694598		346.925	-0.600706		346.925	-0.0777662
347.079	-0.0524394		346.929	-0.496679		346.844	-0.650849		346.844	-0.757915		347.064	-0.0883202		346.844	-0.78105		347.234	-0.0601482		347.014	-0.0649986		346.929	-0.592215		346.929	-0.0754029
347.083	-0.0509805		346.933	-0.487064		346.848	-0.632247		346.848	-0.758962		347.068	-0.084766		346.848	-0.76595		347.238	-0.0559436		347.018	-0.0606696		346.933	-0.583442		346.933	-0.0728154
347.087	-0.0499378		346.937	-0.477035		346.852	-0.614459		346.852	-0.757721		347.072	-0.0810587		346.852	-0.750972		347.242	-0.0533416		347.022	-0.0564945		346.937	-0.574548		346.937	-0.0704388
347.091	-0.0491012		346.941	-0.468868		346.856	-0.60172		346.856	-0.752773		347.076	-0.0780463		346.856	-0.735534		347.246	-0.0513999		347.026	-0.0531113		346.941	-0.565657		346.941	-0.0683022
347.095	-0.0484284		346.945	-0.463588		346.86	-0.593831		346.86	-0.745703		347.08	-0.0754725		346.86	-0.720256		347.25	-0.0489207		347.03	-0.0509279		346.945	-0.556907		346.945	-0.0663758
347.099	-0.047681		346.949	-0.457095		346.864	-0.586783		346.864	-0.7405		347.084	-0.0732876		346.864	-0.705492		347.254	-0.0454088		347.034	-0.0491851		346.949	-0.548515		346.949	-0.0640636
347.103	-0.0466742		346.953	-0.447032		346.868	-0.577738		346.868	-0.736044		347.088	-0.0710082		346.868	-0.690896		347.258	-0.0418785		347.038	-0.0462964		346.953	-0.540278		346.953	-0.0609587
347.107	-0.0451639		346.957	-0.436325		346.872	-0.567379		346.872	-0.728282		347.092	-0.0680984		346.872	-0.676336		347.262	-0.0391864		347.042	-0.042093		346.957	-0.53196		346.957	-0.0573641
347.111	-0.0431239		346.961	-0.426444		346.876	-0.558753		346.876	-0.717677		347.096	-0.0648911		346.876	-0.661512		347.266	-0.0370258		347.046	-0.0377694		346.961	-0.523072		346.961	-0.053704
347.115	-0.041336		346.965	-0.417937		346.88	-0.549012		346.88	-0.709003		347.1	-0.0615827		346.88	-0.646502		347.27	-0.0351085		347.05	-0.0336725		346.965	-0.513705		346.965	-0.05102
347.119	-0.0403235		346.969	-0.410973		346.884	-0.537629		346.884	-0.703257		347.104	-0.0583774		346.884	-0.63187		347.274	-0.0333641		347.054	-0.0296222		346.969	-0.504102		346.969	-0.050056
347.123	-0.0393875		346.973	-0.403156		346.888	-0.526879		346.888	-0.697767		347.108	-0.0560684		346.888	-0.617544		347.278	-0.03093		347.058	-0.0258263		346.973	-0.494219		346.973	-0.0497988
347.127	-0.0378845		346.977	-0.392572		346.892	-0.515145		346.892	-0.692754		347.112	-0.0544968		346.892	-0.603316		347.282	-0.028372		347.062	-0.0222769		346.977	-0.484436		346.977	-0.0489893
347.131	-0.0361442		346.981	-0.381162		346.896	-0.504059		346.896	-0.687919		347.116	-0.0522198		346.896	-0.589326		347.286	-0.0267887		347.066	-0.0188232		346.981	-0.474153		346.981	-0.0472698
347.135	-0.0342258		346.985	-0.371295		346.9	-0.49471		346.9	-0.683854		347.12	-0.0493763		346.9	-0.575284		347.29	-0.0250769		347.07	-0.0157112		346.985	-0.463764		346.985	-0.044886
347.139	-0.0318741		346.989	-0.364237		346.904	-0.48807		346.904	-0.68088		347.124	-0.0474912		346.904	-0.561114		347.294	-0.0229397		347.074	-0.0126165		346.989	-0.455429		346.989	-0.0421682
347.143	-0.0298013		346.993	-0.359105		346.908	-0.483313		346.908	-0.677142		347.128	-0.0461933		346.908	-0.547339		347.298	-0.0210527		347.078	-0.00901694		346.993	-0.449152		346.993	-0.039717
347.147	-0.02843		346.997	-0.351547		346.912	-0.476795		346.912	-0.673182		347.132	-0.0436242		346.912	-0.533776		347.302	-0.019304		347.082	-0.00512742		346.997	-0.442888		346.997	-0.0381134
347.151	-0.0275074		347.001	-0.340038		346.916	-0.469572		346.916	-0.669617		347.136	-0.0395406		346.916	-0.519575		347.306	-0.0176998		347.086	-0.00132552		347.001	-0.435437		347.001	-0.0368733
347.155	-0.0270504		347.005	-0.328581		346.92	-0.463337		346.92	-0.663995		347.14	-0.035201		346.92	-0.504851		347.31	-0.016511		347.09	0.00161319		347.005	-0.427263		347.005	-0.0351622
347.159	-0.0266545		347.009	-0.321383		346.924	-0.456117		346.924	-0.656967		347.144	-0.0312627		346.924	-0.490637		347.314	-0.0156622		347.094	0.00401544		347.009	-0.419209		347.009	-0.0327999
347.163	-0.0258218		347.013	-0.315419		346.928	-0.446133		346.928	-0.652027		347.148	-0.0280606		346.928	-0.477622		347.318	-0.0151647		347.098	0.00710635		347.013	-0.411889		347.013	-0.0303723
347.167	-0.0246939		347.017	-0.30631		346.932	-0.434584		346.932	-0.64919		347.152	-0.0255936		346.932	-0.465621		347.322	-0.0147928		347.102	0.010373		347.017	-0.40513		347.017	-0.028417
347.171	-0.023414		347.021	-0.296327		346.936	-0.42309		346.936	-0.647409		347.156	-0.0234341		346.936	-0.45396		347.326	-0.0131756		347.106	0.0134263		347.021	-0.398556		347.021	-0.0271644
347.175	-0.0219813		347.025	-0.288479		346.94	-0.412172		346.94	-0.645442		347.16	-0.0212723		346.94	-0.442251		347.33	-0.00973302		347.11	0.0161325		347.025	-0.39224		347.025	-0.0259846
347.179	-0.0206372		347.029	-0.283694		346.944	-0.402305		346.944	-0.641146		347.164	-0.0186909		346.944	-0.430456		347.334	-0.00601043		347.114	0.0183517		347.029	-0.385303		347.029	-0.0236979
347.183	-0.0196149		347.033	-0.280532		346.948	-0.393585		346.948	-0.634396		347.168	-0.0159441		346.948	-0.418668		347.338	-0.0028471		347.118	0.02115		347.033	-0.3772		347.033	-0.0210306
347.187	-0.0188591		347.037	-0.275638		346.952	-0.384586		346.952	-0.626581		347.172	-0.0140287		346.952	-0.407072		347.342	-0.000529155		347.122	0.0243477		347.037	-0.368158		347.037	-0.0194542
347.191	-0.0182896		347.041	-0.269244		346.956	-0.375182		346.956	-0.618532		347.176	-0.012857		346.956	-0.395719		347.346	0.000431159		347.126	0.0272646		347.041	-0.358746		347.041	-0.0186662
347.195	-0.0177138		347.045	-0.263695		346.96	-0.369609		346.96	-0.612161		347.18	-0.0116593		346.96	-0.384608		347.35	0.00182602		347.13	0.0302513		347.045	-0.34964		347.045	-0.0175825
347.199	-0.016869		347.049	-0.258447		346.964	-0.367774		346.964	-0.608289		347.184	-0.0102764		346.964	-0.373527		347.354	0.00457548		347.134	0.0334977		347.049	-0.340801		347.049	-0.0158342
347.203	-0.0158764		347.053	-0.252282		346.968	-0.362244		346.968	-0.605402		347.188	-0.00939877		346.968	-0.362312		347.358	0.00734757		347.138	0.0365812		347.053	-0.332269		347.053	-0.0137776
347.207	-0.0147013		347.057	-0.246179		346.972	-0.352959		346.972	-0.601756		347.192	-0.00942985		346.972	-0.351408		347.362	0.00982681		347.142	0.0387484		347.057	-0.324129		347.057	-0.0120511
347.211	-0.0131877		347.061	-0.241618		346.976	-0.342866		346.976	-0.595537		347.196	-0.00898301		346.976	-0.341127		347.366	0.0116009		347.146	0.0407268		347.061	-0.316334		347.061	-0.0104864
347.215	-0.011669		347.065	-0.23686		346.98	-0.332276		346.98	-0.587782		347.2	-0.00735548		346.98	-0.331306		347.37	0.0123647		347.15	0.0432966		347.065	-0.309735		347.065	-0.00907925
347.219	-0.0104036		347.069	-0.229944		346.984	-0.323648		346.984	-0.580506		347.204	-0.00513228		346.984	-0.321925		347.374	0.012708		347.154	0.0457097		347.069	-0.304707		347.069	-0.00800909
347.223	-0.00923525		347.073	-0.223236		346.988	-0.314293		346.988	-0.575033		347.208	-0.00242526		346.988	-0.312626		347.378	0.0131209		347.158	0.0477379		347.073	-0.299527		347.073	-0.00635109
347.227	-0.00823434		347.077	-0.218527		346.992	-0.302798		346.992	-0.57101		347.212	5.93435e-05		346.992	-0.303125		347.382	0.0146017		347.162	0.0496603		347.077	-0.293465		347.077	-0.00422117
347.231	-0.00741888		347.081	-0.214292		346.996	-0.294655		346.996	-0.565322		347.216	0.00156345		346.996	-0.293442		347.386	0.016985		347.166	0.0518784		347.081	-0.287688		347.081	-0.00239358
347.235	-0.00646261		347.085	-0.210378		347	-0.291582		347	-0.555059		347.22	0.00249149		347	-0.283576		347.39	0.0192196		347.17	0.0543023		347.085	-0.281864		347.085	-0.000894242
347.239	-0.00553624		347.089	-0.207354		347.004	-0.289725		347.004	-0.541851		347.224	0.00345363		347.004	-0.27404		347.394	0.0210889		347.174	0.0565889		347.089	-0.275012		347.089	0.00049816
347.243	-0.0048925		347.093	-0.203885		347.008	-0.286938		347.008	-0.532108		347.228	0.00407263		347.008	-0.26482		347.398	0.0219125		347.178	0.0595244		347.093	-0.267614		347.093	0.00213306
347.247	-0.00401527		347.097	-0.199098		347.012	-0.280268		347.012	-0.525714		347.232	0.00386558		347.012	-0.255674		347.402	0.0218234		347.182	0.0628661		347.097	-0.260686		347.097	0.00399079
347.251	-0.00264349		347.101	-0.193936		347.016	-0.266772		347.016	-0.519371		347.236	0.00391767		347.016	-0.24663		347.406	0.0221646		347.186	0.0655986		347.101	-0.254001		347.101	0.00577104
347.255	-0.00124859		347.105	-0.188802		347.02	-0.252848		347.02	-0.51294		347.24	0.00517404		347.02	-0.237654		347.41	0.0236126		347.19	0.0681162		347.105	-0.246833		347.105	0.00716091
347.259	-3.42872e-05		347.109	-0.182964		347.024	-0.242316		347.024	-0.504188		347.244	0.00706493		347.024	-0.229138		347.414	0.0253599		347.194	0.0702461		347.109	-0.240518		347.109	0.00778565
347.263	0.00111548		347.113	-0.176921		347.028	-0.231061		347.028	-0.494308		347.248	0.0087539		347.028	-0.221093		347.418	0.0265236		347.198	0.0716603		347.113	-0.236152		347.113	0.00789347
347.267	0.0024093		347.117	-0.171513		347.032	-0.220255		347.032	-0.486332		347.252	0.00968195		347.032	-0.213267		347.422	0.0270631		347.202	0.0730982		347.117	-0.232152		347.117	0.00823107
347.271	0.00381695		347.121	-0.167156		347.036	-0.213465		347.036	-0.478715		347.256	0.00999109		347.036	-0.205564		347.426	0.027079		347.206	0.0749946		347.121	-0.226849		347.121	0.00939503
347.275	0.00489739		347.125	-0.164497		347.04	-0.210731		347.04	-0.471285		347.26	0.0108076		347.04	-0.197802		347.43	0.0268917		347.21	0.0771954		347.125	-0.22058		347.125	0.011827
347.279	0.00548344		347.129	-0.163221		347.044	-0.21218		347.044	-0.466041		347.264	0.0118104		347.044	-0.190237		347.434	0.0272776		347.214	0.0789746		347.129	-0.214216		347.129	0.0147462
347.283	0.00592225		347.133	-0.16225		347.048	-0.215857		347.048	-0.463159		347.268	0.0120572		347.048	-0.182828		347.438	0.0288825		347.218	0.080433		347.133	-0.208196		347.133	0.0166523
347.287	0.0064981		347.137	-0.160762		347.052	-0.216058		347.052	-0.460725		347.272	0.0126528		347.052	-0.175512		347.442	0.0306297		347.222	0.0823018		347.137	-0.202727		347.137	0.0177299
347.291	0.00699422		347.141	-0.158253		347.056	-0.209981		347.056	-0.457426		347.276	0.0142683		347.056	-0.168734		347.446	0.031519		347.226	0.0843879		347.141	-0.197801		347.141	0.0192245
347.295	0.00723057		347.145	-0.154875		347.06	-0.201672		347.06	-0.452669		347.28	0.0162181		347.06	-0.162312		347.45	0.0321097		347.23	0.0860505		347.145	-0.193255		347.145	0.0209227
347.299	0.00768236		347.149	-0.150821		347.064	-0.198086		347.064	-0.445896		347.284	0.0178308		347.064	-0.155842		347.454	0.033004		347.234	0.0868185		347.149	-0.187871		347.149	0.0220124
347.303	0.00892149		347.153	-0.145371		347.068	-0.200639		347.068	-0.437893		347.288	0.0187994		347.068	-0.149074		347.458	0.0345132		347.238	0.0875661		347.153	-0.182123		347.153	0.0230183
347.307	0.0106366		347.157	-0.139229		347.072	-0.199146		347.072	-0.429926		347.292	0.019395		347.072	-0.142212		347.462	0.0366328		347.242	0.0894494		347.157	-0.177503		347.157	0.0242543
347.311	0.0117374		347.161	-0.134806		347.076	-0.18667		347.076	-0.426486		347.296	0.0197986		347.076	-0.135566		347.466	0.0386389		347.246	0.092103		347.161	-0.172867		347.161	0.0250669
347.315	0.0118868		347.165	-0.131351		347.08	-0.172568		347.08	-0.426773		347.3	0.0200468		347.08	-0.128962		347.47	0.039657		347.25	0.0947803		347.165	-0.168413		347.165	0.0254028
347.319	0.0119218		347.169	-0.127558		347.084	-0.164689		347.084	-0.423122		347.304	0.0209676		347.084	-0.122533		347.474	0.0396859		347.254	0.0971994		347.169	-0.16495		347.169	0.025935
347.323	0.0125602		347.173	-0.124802		347.088	-0.162796		347.088	-0.415789		347.308	0.0221402		347.088	-0.116408		347.478	0.0395812		347.258	0.0989141		347.173	-0.160532		347.173	0.0271318
347.327	0.0135404		347.177	-0.122745		347.092	-0.164595		347.092	-0.409583		347.312	0.0221074		347.092	-0.110224		347.482	0.0405487		347.262	0.0994688		347.177	-0.154789		347.177	0.0283906
347.331	0.014187		347.181	-0.119714		347.096	-0.165154		347.096	-0.403294		347.316	0.0216708		347.096	-0.103984		347.486	0.0428153		347.266	0.0994903		347.181	-0.148896		347.181	0.0290776
347.335	0.0149192		347.185	-0.114413		347.1	-0.162834		347.1	-0.394935		347.32	0.0212971		347.1	-0.0981786		347.49	0.045536		347.27	0.100138		347.185	-0.143398		347.185	0.0299528
347.339	0.0163891		347.189	-0.108391		347.104	-0.159048		347.104	-0.388913		347.324	0.0200256		347.104	-0.0925295		347.494	0.0475209		347.274	0.101259		347.189	-0.139611		347.189	0.0313576
347.343	0.018116		347.193	-0.105046		347.108	-0.151744		347.108	-0.385941		347.328	0.0187628		347.108	-0.0869175		347.498	0.047733		347.278	0.102157		347.193	-0.137697		347.193	0.0331468
347.347	0.0193336		347.197	-0.102455		347.112	-0.142104		347.112	-0.381064		347.332	0.0189124		347.112	-0.0814497		347.502	0.0470505		347.282	0.103033		347.197	-0.135909		347.197	0.0350554
347.351	0.0198326		347.201	-0.0990238		347.116	-0.136194		347.116	-0.375341		347.336	0.0198901		347.116	-0.0760951		347.506	0.0467799		347.286	0.104195		347.201	-0.13244		347.201	0.0357537
347.355	0.0199576		347.205	-0.096226		347.12	-0.134089		347.12	-0.372775		347.34	0.0208061		347.12	-0.0712533		347.51	0.0464173		347.29	0.105583		347.205	-0.127873		347.205	0.035646
347.359	0.0203698		347.209	-0.0926421		347.124	-0.133023		347.124	-0.37161		347.344	0.0214076		347.124	-0.0667147		347.514	0.0454734		347.294	0.107012		347.209	-0.124372		347.209	0.0364719
347.363	0.0211419		347.213	-0.0880976		347.128	-0.130691		347.128	-0.368949		347.348	0.0213561		347.128	-0.0620009		347.518	0.0440717		347.298	0.108563		347.213	-0.121414		347.213	0.0380763
347.367	0.0218263		347.217	-0.0831241		347.132	-0.125216		347.132	-0.365778		347.352	0.0208153		347.132	-0.056775		347.522	0.0431684		347.302	0.110452		347.217	-0.117917		347.217	0.0396053
347.371	0.0226945		347.221	-0.0789013		347.136	-0.122157		347.136	-0.363304		347.356	0.0205739		347.136	-0.0512492		347.526	0.0433508		347.306	0.112428		347.221	-0.113506		347.221	0.0411532
347.375	0.0237506		347.225	-0.0778772		347.14	-0.123663		347.14	-0.359672		347.36	0.021321		347.14	-0.0460943		347.53	0.0437252		347.31	0.114123		347.225	-0.108157		347.225	0.0426719
347.379	0.0245198		347.229	-0.0782471		347.144	-0.121571		347.144	-0.353023		347.364	0.0229121		347.144	-0.0414716		347.534	0.0439338		347.314	0.115382		347.229	-0.103644		347.229	0.0435853
347.383	0.0251658		347.233	-0.0771852		347.148	-0.116591		347.148	-0.344541		347.368	0.0243281		347.148	-0.0369785		347.538	0.0438987		347.318	0.116084		347.233	-0.0994187		347.233	0.0442393
347.387	0.0258583		347.237	-0.0744904		347.152	-0.114105		347.152	-0.33555		347.372	0.0249172		347.152	-0.0321398		347.542	0.0445565		347.322	0.11655		347.237	-0.0938429		347.237	0.0457212
347.391	0.0264416		347.241	-0.0703249		347.156	-0.110659		347.156	-0.327512		347.376	0.0247105		347.156	-0.0273086		347.546	0.04616		347.326	0.117312		347.241	-0.0886204		347.241	0.047869
347.395	0.0268845		347.245	-0.0667879		347.16	-0.106362		347.16	-0.321428		347.38	0.0243537		347.16	-0.0231956		347.55	0.0473414		347.33	0.118478		347.245	-0.0852517		347.245	0.0493203
347.399	0.0275517		347.249	-0.0669328		347.164	-0.101198		347.164	-0.316052		347.384	0.0244551		347.164	-0.0192301		347.554	0.0480588		347.334	0.119654		347.249	-0.0834407		347.249	0.0499847
347.403	0.0286496		347.253	-0.0673901		347.168	-0.093265		347.168	-0.309981		347.388	0.024458		347.168	-0.0147112		347.558	0.0484111		347.338	0.120474		347.253	-0.0811459		347.253	0.0503208
347.407	0.0297022		347.257	-0.0641722		347.172	-0.0876848		347.172	-0.302681		347.392	0.0242254		347.172	-0.0101865		347.562	0.0482851		347.342	0.120922		347.257	-0.0767245		347.257	0.0505958
347.411	0.030533		347.261	-0.0597162		347.176	-0.0833975		347.176	-0.295682		347.396	0.0243114		347.176	-0.00592442		347.566	0.0481293		347.346	0.121065		347.261	-0.0718638		347.261	0.0518521
347.415	0.0312793		347.265	-0.0565981		347.18	-0.0773519		347.18	-0.291399		347.4	0.0247747		347.18	-0.00157787		347.57	0.0482483		347.35	0.121638		347.265	-0.0684255		347.265	0.0537247
347.419	0.031977		347.269	-0.0545087		347.184	-0.073647		347.184	-0.288949		347.404	0.0253936		347.184	0.00268602		347.574	0.0485179		347.354	0.122727		347.269	-0.0663025		347.269	0.0551242
347.423	0.0331975		347.273	-0.0519975		347.188	-0.072322		347.188	-0.284996		347.408	0.0253417		347.188	0.00639022		347.578	0.0486486		347.358	0.123599		347.273	-0.0652408		347.273	0.0560496
347.427	0.0349722		347.277	-0.0482088		347.192	-0.0719738		347.192	-0.278821		347.412	0.0244633		347.192	0.00958722		347.582	0.0487445		347.362	0.123855		347.277	-0.064969		347.277	0.0566228
347.431	0.0363393		347.281	-0.0443636		347.196	-0.0711255		347.196	-0.273777		347.416	0.0240349		347.196	0.0125847		347.586	0.0492008		347.366	0.123846		347.281	-0.0644628		347.281	0.0573546
347.435	0.0373913		347.285	-0.0427201		347.2	-0.0673559		347.2	-0.270588		347.42	0.0239819		347.2	0.0155132		347.59	0.0496287		347.37	0.124412		347.285	-0.06324		347.285	0.0589116
347.439	0.0386279		347.289	-0.0424439		347.204	-0.0638527		347.204	-0.266555		347.424	0.0236609		347.204	0.0184848		347.594	0.0495979		347.374	0.125293		347.289	-0.0614836		347.289	0.0611225
347.443	0.0396003		347.293	-0.0408318		347.208	-0.0617357		347.208	-0.263062		347.428	0.0234234		347.208	0.0214847		347.598	0.0495998		347.378	0.126305		347.293	-0.0598555		347.293	0.0629684
347.447	0.0402461		347.297	-0.0385068		347.212	-0.0592025		347.212	-0.261134		347.432	0.0224396		347.212	0.0243894		347.602	0.0493396		347.382	0.127404		347.297	-0.0582834		347.297	0.0641854
347.451	0.0407019		347.301	-0.036816		347.216	-0.0569849		347.216	-0.258027		347.436	0.020218		347.216	0.0272303		347.606	0.0487918		347.386	0.128769		347.301	-0.0561114		347.301	0.064963
347.455	0.0411358		347.305	-0.0345872		347.22	-0.0536245		347.22	-0.25296		347.44	0.0182674		347.22	0.0303712		347.61	0.0489118		347.39	0.130283		347.305	-0.0528581		347.305	0.0655388
347.459	0.0419728		347.309	-0.0317254		347.224	-0.047348		347.224	-0.248306		347.444	0.0174274		347.224	0.0336931		347.614	0.0493129		347.394	0.131504		347.309	-0.0492536		347.309	0.0668278
347.463	0.0430897		347.313	-0.0297416		347.228	-0.041323		347.228	-0.246423		347.448	0.0172186		347.228	0.0363125		347.618	0.0491355		347.398	0.132498		347.313	-0.0463837		347.313	0.0687724
347.467	0.0443517		347.317	-0.0281018		347.232	-0.0383042		347.232	-0.246839		347.452	0.0169545		347.232	0.0384033		347.622	0.0485994		347.402	0.132798		347.317	-0.0437132		347.317	0.0706685
347.471	0.0457996		347.321	-0.0278182		347.236	-0.0363541		347.236	-0.248575		347.456	0.0165307		347.236	0.0407961		347.626	0.0484939		347.406	0.132741		347.321	-0.0411641		347.321	0.0722856
347.475	0.047423		347.325	-0.0303942		347.24	-0.0345158		347.24	-0.250139		347.46	0.0167619		347.24	0.0436584		347.63	0.0491194		347.41	0.132825		347.325	-0.0384765		347.325	0.0738233
347.479	0.0487999		347.329	-0.0309276		347.244	-0.0323475		347.244	-0.251028		347.464	0.017348		347.244	0.0467701		347.634	0.050236		347.414	0.133487		347.329	-0.035508		347.329	0.0753839
347.483	0.0496461		347.333	-0.0270147		347.248	-0.0279556		347.248	-0.251085		347.468	0.0174325		347.248	0.049838		347.638	0.051417		347.418	0.13474		347.333	-0.0327914		347.333	0.0764798
347.487	0.0506748		347.337	-0.0233239		347.252	-0.0227921		347.252	-0.247506		347.472	0.0174056		347.252	0.0529014		347.642	0.0524025		347.422	0.135313		347.337	-0.0304532		347.337	0.0765853
347.491	0.0520175		347.341	-0.021966		347.256	-0.0196681		347.256	-0.241731		347.476	0.0168339		347.256	0.0556676		347.646	0.05337		347.426	0.135262		347.341	-0.0283567		347.341	0.0761592
347.495	0.052884		347.345	-0.0216911		347.26	-0.0197492		347.26	-0.237763		347.48	0.0153338		347.26	0.0579758		347.65	0.0538309		347.43	0.135017		347.345	-0.0269108		347.345	0.0763919
347.499	0.0531558		347.349	-0.0221762		347.264	-0.0215408		347.264	-0.235991		347.484	0.0138864		347.264	0.0603754		347.654	0.0530964		347.434	0.134149		347.349	-0.0267713		347.349	0.07767
347.503	0.0535361		347.353	-0.0217519		347.268	-0.0207665		347.268	-0.235385		347.488	0.0127303		347.268	0.0626783		347.658	0.0516148		347.438	0.133249		347.353	-0.027281		347.353	0.0795422
347.507	0.054255		347.357	-0.0186275		347.272	-0.0154457		347.272	-0.235272		347.492	0.0122748		347.272	0.0643489		347.662	0.0503282		347.442	0.13276		347.357	-0.0279121		347.357	0.081587
347.511	0.0549266		347.361	-0.0159679		347.276	-0.00903156		347.276	-0.233639		347.496	0.012761		347.276	0.0659031		347.666	0.0490176		347.446	0.132416		347.361	-0.0275277		347.361	0.0835625
347.515	0.0554036		347.365	-0.0162079		347.28	-0.00549198		347.28	-0.229389		347.5	0.0126132		347.28	0.0677605		347.67	0.0474442		347.45	0.132207		347.365	-0.025609		347.365	0.0845884
347.519	0.0558825		347.369	-0.015371		347.284	-0.00590089		347.284	-0.224989		347.504	0.011644		347.284	0.0694763		347.674	0.0465949		347.454	0.132032		347.369	-0.0235186		347.369	0.0845006
347.523	0.0566756		347.373	-0.0110827		347.288	-0.0112728		347.288	-0.220494		347.508	0.0114647		347.288	0.0711207		347.678	0.0461152		347.458	0.132058		347.373	-0.0204381		347.373	0.0849671
347.527	0.0577826		347.377	-0.00761377		347.292	-0.0178263		347.292	-0.215312		347.512	0.0117307		347.292	0.0732629		347.682	0.0453379		347.462	0.132489		347.377	-0.0165784		347.377	0.0865328
347.531	0.0591314		347.381	-0.00688819		347.296	-0.0196246		347.296	-0.211442		347.516	0.0116368		347.296	0.0758703		347.686	0.0453649		347.466	0.133102		347.381	-0.0139219		347.381	0.0883555
347.535	0.0607596		347.385	-0.00651643		347.3	-0.0154205		347.3	-0.209505		347.52	0.0117898		347.3	0.0783339		347.69	0.0463276		347.47	0.133569		347.385	-0.0118913		347.385	0.0902585
347.539	0.06229		347.389	-0.00566843		347.304	-0.00856415		347.304	-0.209603		347.524	0.0116518		347.304	0.0802087		347.694	0.046813		347.474	0.133806		347.389	-0.00996618		347.389	0.0921901
347.543	0.0633401		347.393	-0.00422869		347.308	-0.00450978		347.308	-0.210038		347.528	0.0101166		347.308	0.0817763		347.698	0.0463371		347.478	0.134078		347.393	-0.00863012		347.393	0.0935372
347.547	0.0642251		347.397	-0.00250624		347.312	-0.00401192		347.312	-0.2081		347.532	0.00781756		347.312	0.0833859		347.702	0.0456112		347.482	0.133806		347.397	-0.00731355		347.397	0.0941772
347.551	0.0653477		347.401	-0.00158415		347.316	-0.000288671		347.316	-0.205244		347.536	0.00639269		347.316	0.0847536		347.706	0.0448516		347.486	0.13292		347.401	-0.0058797		347.401	0.0947599
347.555	0.0663633		347.405	-0.00173518		347.32	0.0101049		347.32	-0.203524		347.54	0.00651771		347.32	0.0858544		347.71	0.0435483		347.49	0.132787		347.405	-0.00523911		347.405	0.0958077
347.559	0.0671596		347.409	-0.00378315		347.324	0.0184603		347.324	-0.201672		347.544	0.00702955		347.324	0.086845		347.714	0.0417578		347.494	0.13314		347.409	-0.00516469		347.409	0.0975467
347.563	0.0681666		347.413	-0.00733869		347.328	0.0205525		347.328	-0.198488		347.548	0.00694846		347.328	0.0877444		347.718	0.0401687		347.498	0.13279		347.413	-0.00487824		347.413	0.0991399
347.567	0.0692905		347.417	-0.00891882		347.332	0.0207126		347.332	-0.194996		347.552	0.00688645		347.332	0.0885587		347.722	0.0387883		347.502	0.132087		347.417	-0.0044397		347.417	0.100305
347.571	0.0702972		347.421	-0.0079202		347.336	0.0194967		347.336	-0.1923		347.556	0.0074888		347.336	0.0894401		347.726	0.0370439		347.506	0.131671		347.421	-0.00395988		347.421	0.101745
347.575	0.0714359		347.425	-0.00680876		347.34	0.0149623		347.34	-0.189929		347.56	0.00874884		347.34	0.090693		347.73	0.0349501		347.51	0.131159		347.425	-0.00272339		347.425	0.10307
347.579	0.0728992		347.429	-0.00553514		347.344	0.00793184		347.344	-0.186603		347.564	0.00960359		347.344	0.0920902		347.734	0.0332377		347.514	0.13017		347.429	-0.000844654		347.429	0.104084
347.583	0.0743511		347.433	-0.0037191		347.348	0.00317435		347.348	-0.182377		347.568	0.00925565		347.348	0.0933634		347.738	0.0324881		347.518	0.129081		347.433	0.000339077		347.433	0.104807
347.587	0.0755036		347.437	-0.00358848		347.352	0.00424848		347.352	-0.17797		347.572	0.00888595		347.352	0.0944936		347.742	0.0320345		347.522	0.128241		347.437	0.000880868		347.437	0.105497
347.591	0.0765344		347.441	-0.00503735		347.356	0.00874138		347.356	-0.173178		347.576	0.00913202		347.356	0.0954708		347.746	0.0315418		347.526	0.12811		347.441	0.00143835		347.441	0.106747
347.595	0.077614		347.445	-0.00466595		347.36	0.013658		347.36	-0.16981		347.58	0.00905095		347.36	0.0964214		347.75	0.0315902		347.53	0.129079		347.445	0.00299091		347.445	0.108891
347.599	0.0784308		347.449	-0.00128729		347.364	0.0191913		347.364	-0.169641		347.584	0.00815356		347.364	0.0974119		347.754	0.0316013		347.534	0.129948		347.449	0.0052		347.449	0.111575
347.603	0.0787774		347.453	0.00350042		347.368	0.0228116		347.368	-0.172063		347.588	0.0072044		347.368	0.0977378		347.758	0.030717		347.538	0.130039		347.453	0.00604986		347.453	0.113629
347.607	0.0792115		347.457	0.00789627		347.372	0.0244247		347.372	-0.173835		347.592	0.00649441		347.372	0.0971713		347.762	0.0289823		347.542	0.129794		347.457	0.0063776		347.457	0.114883
347.611	0.0800553		347.461	0.0111377		347.376	0.0292921		347.376	-0.171035		347.596	0.00589292		347.376	0.0973306		347.766	0.0272195		347.546	0.129121		347.461	0.007196		347.461	0.115537
347.615	0.0811877		347.465	0.0126012		347.38	0.036484		347.38	-0.166074		347.6	0.00609906		347.38	0.0988422		347.77	0.0254601		347.55	0.128679		347.465	0.00838936		347.465	0.115723
347.619	0.0825381		347.469	0.0126157		347.384	0.0390298		347.384	-0.163445		347.604	0.00650796		347.384	0.100294		347.774	0.0233913		347.554	0.12897		347.469	0.00983387		347.469	0.116502
347.623	0.0840627		347.473	0.0126898		347.388	0.0327434		347.388	-0.163403		347.608	0.00589554		347.388	0.10155		347.778	0.0217307		347.558	0.129378		347.473	0.0106828		347.473	0.118526
347.627	0.0859291		347.477	0.0129017		347.392	0.0234714		347.392	-0.166212		347.612	0.00490457		347.392	0.103251		347.782	0.0202653		347.562	0.129787		347.477	0.0116001		347.477	0.120663
347.631	0.0881096		347.481	0.0132316		347.396	0.0197082		347.396	-0.169322		347.616	0.00461106		347.396	0.104887		347.786	0.0190342		347.566	0.130184		347.481	0.0129684		347.481	0.122169
347.635	0.090316		347.485	0.0143005		347.4	0.0217971		347.4	-0.169406		347.62	0.00412967		347.4	0.106124		347.79	0.0184879		347.57	0.129586		347.485	0.0143401		347.485	0.123459
347.639	0.0922558		347.489	0.0151907		347.404	0.025822		347.404	-0.16839		347.624	0.00225171		347.404	0.107078		347.794	0.0175828		347.574	0.128028		347.489	0.0154935		347.489	0.12443
347.643	0.0937567		347.493	0.0150864		347.408	0.0285137		347.408	-0.165746		347.628	1.3592e-05		347.408	0.107805		347.798	0.0164732		347.578	0.12683		347.493	0.0160136		347.493	0.125141
347.647	0.0950984		347.497	0.0161539		347.412	0.0296831		347.412	-0.162152		347.632	-0.00139168		347.412	0.108411		347.802	0.0165576		347.582	0.126269		347.497	0.0162459		347.497	0.125759
347.651	0.0963457		347.501	0.0191829		347.416	0.0302238		347.416	-0.161354		347.636	-0.00202347		347.416	0.10931		347.806	0.0170978		347.586	0.125515		347.501	0.0168439		347.501	0.126569
347.656	0.0972895		347.506	0.0213178		347.421	0.0317875		347.421	-0.16026		347.641	-0.00282477		347.421	0.110387		347.811	0.0170584		347.591	0.124474		347.506	0.017764		347.506	0.127918
347.66	0.0984534		347.51	0.0207052		347.425	0.0354926		347.425	-0.157188		347.645	-0.00398979		347.425	0.110931		347.815	0.0167778		347.595	0.12377		347.51	0.0186976		347.51	0.129727
347.664	0.100118		347.514	0.0183723		347.429	0.0390125		347.429	-0.154555		347.649	-0.00432267		347.429	0.111153		347.819	0.0162213		347.599	0.123346		347.514	0.0198857		347.514	0.132039
347.668	0.101819		347.518	0.0163692		347.433	0.0411651		347.433	-0.151212		347.653	-0.00395289		347.433	0.111443		347.823	0.0153173		347.603	0.122949		347.518	0.0210983		347.518	0.134245
347.672	0.103292		347.522	0.0155142		347.437	0.044224		347.437	-0.148009		347.657	-0.00416724		347.437	0.111744		347.827	0.0148241		347.607	0.122409		347.522	0.0218509		347.522	0.134996
347.676	0.104477		347.526	0.0167751		347.441	0.0443566		347.441	-0.147893		347.661	-0.00498617		347.441	0.111811		347.831	0.0146735		347.611	0.121856		347.526	0.0219038		347.526	0.134456
347.68	0.10572		347.53	0.0200481		347.445	0.0408864		347.445	-0.151458		347.665	-0.00516751		347.445	0.111485		347.835	0.0135535		347.615	0.12159		347.53	0.0216833		347.53	0.134716
347.684	0.107156		347.534	0.0229251		347.449	0.0417966		347.449	-0.156014		347.669	-0.00427526		347.449	0.111253		347.839	0.0112883		347.619	0.121292		347.534	0.0214051		347.534	0.136234
347.688	0.108239		347.538	0.0234627		347.453	0.046145		347.453	-0.157736		347.673	-0.00340366		347.453	0.11143		347.843	0.00871831		347.623	0.120525		347.538	0.0208775		347.538	0.137919
347.692	0.109087		347.542	0.0222812		347.457	0.049023		347.457	-0.15662		347.677	-0.00312293		347.457	0.111993		347.847	0.00625647		347.627	0.119355		347.542	0.0211689		347.542	0.140193
347.696	0.110415		347.546	0.0222109		347.461	0.0497596		347.461	-0.154294		347.681	-0.00334828		347.461	0.112782		347.851	0.00397505		347.631	0.118204		347.546	0.0220471		347.546	0.142978
347.7	0.112407		347.55	0.0239113		347.465	0.0493768		347.465	-0.151374		347.685	-0.0046722		347.465	0.113686		347.855	0.00187701		347.635	0.117084		347.55	0.0216756		347.55	0.145075
347.704	0.114687		347.554	0.0257349		347.469	0.048151		347.469	-0.148321		347.689	-0.00692627		347.469	0.114497		347.859	0.000267702		347.639	0.115694		347.554	0.0198099		347.554	0.146222
347.708	0.116672		347.558	0.02654		347.473	0.0467976		347.473	-0.143895		347.693	-0.00884125		347.473	0.11474		347.863	-0.000889201		347.643	0.114235		347.558	0.0184316		347.558	0.14694
347.712	0.118326		347.562	0.0257155		347.477	0.0462422		347.477	-0.13783		347.697	-0.00959415		347.477	0.114575		347.867	-0.00288553		347.647	0.113448		347.562	0.0191518		347.562	0.147713
347.716	0.119895		347.566	0.0245026		347.481	0.0448231		347.481	-0.133097		347.701	-0.00944046		347.481	0.114288		347.871	-0.00568352		347.651	0.113664		347.566	0.0208535		347.566	0.148655
347.72	0.121287		347.57	0.0244759		347.485	0.0414155		347.485	-0.131229		347.705	-0.00945676		347.485	0.114026		347.875	-0.00756859		347.655	0.114582		347.57	0.02204		347.57	0.149972
347.724	0.122931		347.574	0.0244195		347.489	0.0393873		347.489	-0.133197		347.709	-0.0104532		347.489	0.114164		347.879	-0.00829171		347.659	0.115371		347.574	0.0232268		347.574	0.151289
347.728	0.125011		347.578	0.023997		347.493	0.0432579		347.493	-0.138661		347.713	-0.0123733		347.493	0.114812		347.883	-0.00800817		347.663	0.115246		347.578	0.0237725		347.578	0.152173
347.732	0.126933		347.582	0.0239786		347.497	0.0476626		347.497	-0.143086		347.717	-0.0145259		347.497	0.115646		347.887	-0.00737885		347.667	0.114236		347.582	0.0227568		347.582	0.153427
347.736	0.128707		347.586	0.024684		347.501	0.0454648		347.501	-0.142971		347.721	-0.0163789		347.501	0.116142		347.891	-0.00786298		347.671	0.112613		347.586	0.0218008		347.586	0.155616
347.74	0.130684		347.59	0.0265492		347.505	0.0427288		347.505	-0.138842		347.725	-0.0180095		347.505	0.116355		347.895	-0.0092601		347.675	0.110912		347.59	0.0220759		347.59	0.158577
347.744	0.132629		347.594	0.0275119		347.509	0.0471288		347.509	-0.135472		347.729	-0.0196445		347.509	0.116669		347.899	-0.0102491		347.679	0.109583		347.594	0.0232949		347.594	0.161746
347.748	0.134438		347.598	0.0266014		347.513	0.0551294		347.513	-0.134587		347.733	-0.0213452		347.513	0.116947		347.903	-0.0103076		347.683	0.108956		347.598	0.0239855		347.598	0.163854
347.752	0.136614		347.602	0.025676		347.517	0.0602768		347.517	-0.133393		347.737	-0.0225783		347.517	0.117149		347.907	-0.0101823		347.687	0.108821		347.602	0.0233524		347.602	0.16414
347.756	0.139133		347.606	0.0267969		347.521	0.0596685		347.521	-0.132588		347.741	-0.0232666		347.521	0.117372		347.911	-0.0108297		347.691	0.107971		347.606	0.0225526		347.606	0.163799
347.76	0.14165		347.61	0.0292533		347.525	0.0535853		347.525	-0.131213		347.745	-0.0239208		347.525	0.117363		347.915	-0.0119943		347.695	0.106235		347.61	0.0221417		347.61	0.16453
347.764	0.144267		347.614	0.0302853		347.529	0.0471115		347.529	-0.128491		347.749	-0.0246035		347.529	0.116935		347.919	-0.0125896		347.699	0.104635		347.614	0.0214508		347.614	0.166155
347.768	0.146936		347.618	0.0305898		347.533	0.0458978		347.533	-0.127533		347.753	-0.0250564		347.533	0.116284		347.923	-0.0127238		347.703	0.102978		347.618	0.020581		347.618	0.168023
347.772	0.149773		347.622	0.0303161		347.537	0.0485894		347.537	-0.128431		347.757	-0.0248872		347.537	0.115884		347.927	-0.0135264		347.707	0.100697		347.622	0.0209049		347.622	0.169709
347.776	0.15297		347.626	0.0295636		347.541	0.050287		347.541	-0.129761		347.761	-0.0244171		347.541	0.115656		347.931	-0.0150049		347.711	0.0980963		347.626	0.0220924		347.626	0.170876
347.78	0.156116		347.63	0.0299201		347.545	0.051092		347.545	-0.131533		347.765	-0.0241307		347.545	0.115288		347.935	-0.0157611		347.715	0.0955741		347.63	0.0231856		347.63	0.172017
347.784	0.158921		347.634	0.0297257		347.549	0.0529838		347.549	-0.133775		347.769	-0.0238007		347.549	0.115036		347.939	-0.015422		347.719	0.0933843		347.634	0.0242489		347.634	0.172819
347.788	0.161428		347.638	0.0288316		347.553	0.0553786		347.553	-0.135274		347.773	-0.0235239		347.553	0.115193		347.943	-0.0151698		347.723	0.0909246		347.638	0.0248445		347.638	0.17355
347.792	0.163563		347.642	0.0293257		347.557	0.0549041		347.557	-0.13555		347.777	-0.0232511		347.557	0.11584		347.947	-0.0157418		347.727	0.0886384		347.642	0.0245233		347.642	0.175385
347.796	0.165461		347.646	0.0300331		347.561	0.0504739		347.561	-0.136116		347.781	-0.0227959		347.561	0.11633		347.951	-0.0174507		347.731	0.0876874		347.646	0.0229767		347.646	0.177414
347.8	0.167728		347.65	0.0288284		347.565	0.0461133		347.565	-0.13638		347.785	-0.0231844		347.565	0.11613		347.955	-0.0196707		347.735	0.0866218		347.65	0.0208872		347.65	0.178543
347.804	0.170738		347.654	0.0266159		347.569	0.043677		347.569	-0.135541		347.789	-0.0244813		347.569	0.115724		347.959	-0.0213386		347.739	0.0840084		347.654	0.0200766		347.654	0.17982
347.808	0.174555		347.658	0.0248315		347.573	0.0419315		347.573	-0.135848		347.793	-0.0257987		347.573	0.115678		347.963	-0.0223729		347.743	0.0814551		347.658	0.020934		347.658	0.182078
347.812	0.178855		347.662	0.0233323		347.577	0.0420704		347.577	-0.137329		347.797	-0.0273828		347.577	0.116005		347.967	-0.0226514		347.747	0.0804469		347.662	0.021541		347.662	0.184384
347.816	0.18294		347.666	0.021527		347.581	0.0453278		347.581	-0.137203		347.801	-0.0289092		347.581	0.115954		347.971	-0.0230297		347.751	0.0801876		347.666	0.0205948		347.666	0.185966
347.82	0.186824		347.67	0.0187173		347.585	0.0482547		347.585	-0.134545		347.805	-0.0302213		347.585	0.115303		347.975	-0.0243537		347.755	0.079659		347.67	0.0189635		347.67	0.186689
347.824	0.190589		347.674	0.0158796		347.589	0.0482793		347.589	-0.130458		347.809	-0.0319382		347.589	0.11475		347.979	-0.0256627		347.759	0.0785732		347.674	0.0179661		347.674	0.187063
347.828	0.194051		347.678	0.0139916		347.593	0.0491737		347.593	-0.12678		347.813	-0.0334056		347.593	0.114381		347.983	-0.026262		347.763	0.0770876		347.678	0.0178732		347.678	0.188039
347.832	0.197779		347.682	0.0128121		347.597	0.0539854		347.597	-0.124684		347.817	-0.0335838		347.597	0.114168		347.987	-0.0266107		347.767	0.075318		347.682	0.0180286		347.682	0.189331
347.836	0.202134		347.686	0.0120793		347.601	0.0588518		347.601	-0.123976		347.821	-0.0331463		347.601	0.114108		347.991	-0.0270885		347.771	0.0735809		347.686	0.0179096		347.686	0.190644
347.84	0.206312		347.69	0.0106776		347.605	0.0590055		347.605	-0.124268		347.825	-0.0339222		347.605	0.113626		347.995	-0.0271603		347.775	0.072511		347.69	0.0179473		347.69	0.192041
347.844	0.209832		347.694	0.00908743		347.609	0.0541059		347.609	-0.125099		347.829	-0.0356399		347.609	0.112862		347.999	-0.027154		347.779	0.0723883		347.694	0.018668		347.694	0.193767
347.848	0.213621		347.698	0.00804669		347.613	0.0475964		347.613	-0.126572		347.833	-0.0372172		347.613	0.112225		348.003	-0.0281385		347.783	0.0726076		347.698	0.0192247		347.698	0.19609
347.852	0.217965		347.702	0.00629833		347.617	0.0431389		347.617	-0.127639		347.837	-0.038603		347.617	0.111872		348.007	-0.0292657		347.787	0.0717691		347.702	0.0194933		347.702	0.197642
347.856	0.221909		347.706	0.00526012		347.621	0.041667		347.621	-0.126933		347.841	-0.0391027		347.621	0.11209		348.011	-0.0295831		347.791	0.0698538		347.706	0.0200702		347.706	0.197764
347.86	0.225522		347.71	0.00695026		347.625	0.0410459		347.625	-0.127635		347.845	-0.0385916		347.625	0.112413		348.015	-0.0293728		347.795	0.0678685		347.71	0.0202208		347.71	0.197695
347.864	0.229551		347.714	0.0099503		347.629	0.0394486		347.629	-0.12858		347.849	-0.0378311		347.629	0.112058		348.019	-0.0290807		347.799	0.0657931		347.714	0.0200765		347.714	0.198559
347.868	0.233883		347.718	0.0121017		347.633	0.0376689		347.633	-0.126044		347.853	-0.0373062		347.633	0.111297		348.023	-0.0289646		347.803	0.0632621		347.718	0.019838		347.718	0.200355
347.872	0.237829		347.722	0.0119613		347.637	0.0367786		347.637	-0.12399		347.857	-0.0372492		347.637	0.110841		348.027	-0.0283204		347.807	0.0604197		347.722	0.0184956		347.722	0.202027
347.876	0.241344		347.726	0.0111143		347.641	0.0367708		347.641	-0.124638		347.861	-0.0372312		347.641	0.110604		348.031	-0.0269086		347.811	0.057781		347.726	0.0161405		347.726	0.202655
347.88	0.244956		347.73	0.0114033		347.645	0.0353408		347.645	-0.125532		347.865	-0.037149		347.645	0.110527		348.035	-0.0251453		347.815	0.0550164		347.73	0.013903		347.73	0.202484
347.884	0.248971		347.734	0.0111115		347.649	0.0328594		347.649	-0.126167		347.869	-0.037676		347.649	0.110611		348.039	-0.0238155		347.819	0.0520708		347.734	0.0130381		347.734	0.202888
347.888	0.253298		347.738	0.00914948		347.653	0.0326728		347.653	-0.127251		347.873	-0.0382588		347.653	0.110465		348.043	-0.0241991		347.823	0.0500521		347.738	0.0135889		347.738	0.204218
347.892	0.257468		347.742	0.00706322		347.657	0.0330583		347.657	-0.12626		347.877	-0.0382255		347.657	0.110298		348.047	-0.0259935		347.827	0.0487173		347.742	0.0144238		347.742	0.205652
347.896	0.261025		347.746	0.00616267		347.661	0.033639		347.661	-0.12346		347.881	-0.0379537		347.661	0.110425		348.051	-0.0276812		347.831	0.0468384		347.746	0.0152958		347.746	0.207168
347.9	0.26425		347.75	0.00600044		347.665	0.035747		347.665	-0.123095		347.885	-0.0380038		347.665	0.110123		348.055	-0.0288263		347.835	0.0443022		347.75	0.0156263		347.75	0.208539
347.904	0.267711		347.754	0.00618108		347.669	0.0346676		347.669	-0.124567		347.889	-0.038841		347.669	0.109017		348.059	-0.0297862		347.839	0.0419372		347.754	0.0147349		347.754	0.208939
347.908	0.271344		347.758	0.00636823		347.673	0.0308971		347.673	-0.125059		347.893	-0.040239		347.673	0.108072		348.063	-0.0308312		347.843	0.039399		347.758	0.0136125		347.758	0.208602
347.912	0.274921		347.762	0.00707403		347.677	0.0300522		347.677	-0.124524		347.897	-0.0419309		347.677	0.107991		348.067	-0.0321987		347.847	0.0364873		347.762	0.01272		347.762	0.208445
347.916	0.278356		347.766	0.00872237		347.681	0.030803		347.681	-0.124507		347.901	-0.0434115		347.681	0.108305		348.071	-0.033665		347.851	0.0343664		347.766	0.0114422		347.766	0.209217
347.92	0.281674		347.77	0.00962756		347.685	0.0286974		347.685	-0.124711		347.905	-0.0437708		347.685	0.108406		348.075	-0.0354791		347.855	0.0325581		347.77	0.0101262		347.77	0.210653
347.924	0.284706		347.774	0.00952246		347.689	0.0240383		347.689	-0.126309		347.909	-0.0430934		347.689	0.108238		348.079	-0.0384681		347.859	0.0300962		347.774	0.00944316		347.774	0.211693
347.928	0.28743		347.778	0.00869547		347.693	0.021042		347.693	-0.130819		347.913	-0.0423929		347.693	0.108138		348.083	-0.0419724		347.863	0.0275919		347.778	0.00964177		347.778	0.212088
347.932	0.290388		347.782	0.00787398		347.697	0.0190454		347.697	-0.135008		347.917	-0.0423828		347.697	0.108263		348.087	-0.0446347		347.867	0.0257402		347.782	0.0105126		347.782	0.212082
347.936	0.293389		347.786	0.00895305		347.701	0.0173519		347.701	-0.135943		347.921	-0.0431512		347.701	0.108211		348.091	-0.0460854		347.871	0.023797		347.786	0.0107481		347.786	0.211708
347.94	0.295276		347.79	0.00874542		347.705	0.0192075		347.705	-0.135113		347.925	-0.0444812		347.705	0.107694		348.095	-0.0466594		347.875	0.0213786		347.79	0.00951972		347.79	0.210455
347.944	0.2963		347.794	0.00514356		347.709	0.0210585		347.709	-0.135002		347.929	-0.0461172		347.709	0.106898		348.099	-0.0473871		347.879	0.0197027		347.794	0.0074767		347.794	0.208176
347.948	0.297672		347.798	0.00210269		347.713	0.0188289		347.713	-0.136131		347.933	-0.0476684		347.713	0.106318		348.103	-0.0481435		347.883	0.0185563		347.798	0.00577306		347.798	0.20547
347.952	0.299059		347.802	-6.97219e-05		347.717	0.0178617		347.717	-0.137562		347.937	-0.0487768		347.717	0.106073		348.107	-0.0479857		347.887	0.0165286		347.802	0.00512936		347.802	0.203275
347.956	0.299897		347.806	-0.00299779		347.721	0.0212138		347.721	-0.136689		347.941	-0.0499192		347.721	0.105633		348.111	-0.0479685		347.891	0.0134836		347.806	0.00511749		347.806	0.201849
347.96	0.300448		347.81	-0.00572636		347.725	0.0246736		347.725	-0.13335		347.945	-0.0513641		347.725	0.105043		348.115	-0.0491635		347.895	0.0106639		347.81	0.00422724		347.81	0.200417
347.964	0.300743		347.814	-0.00592526		347.729	0.0257328		347.729	-0.129422		347.949	-0.0523721		347.729	0.104665		348.119	-0.0507852		347.899	0.0085131		347.814	0.00236316		347.814	0.198858
347.968	0.300525		347.818	-0.00223365		347.733	0.0256093		347.733	-0.125362		347.953	-0.0526486		347.733	0.104005		348.123	-0.0517014		347.903	0.006423		347.818	0.000441767		347.818	0.197323
347.972	0.299891		347.822	0.00191562		347.737	0.027099		347.737	-0.121456		347.957	-0.0531766		347.737	0.102883		348.127	-0.051954		347.907	0.00435403		347.822	-0.00209466		347.822	0.195795
347.976	0.298967		347.826	0.00277535		347.741	0.0305523		347.741	-0.11788		347.961	-0.0545057		347.741	0.102117		348.131	-0.0523037		347.911	0.00204668		347.826	-0.00398855		347.826	0.193922
347.98	0.297266		347.83	0.000496436		347.745	0.0330981		347.745	-0.115267		347.965	-0.0554583		347.745	0.101671		348.135	-0.053158		347.915	-0.000665596		347.83	-0.00355922		347.83	0.191429
347.984	0.294477		347.834	-0.0028559		347.749	0.0318146		347.749	-0.113753		347.969	-0.055644		347.749	0.100993		348.139	-0.0544859		347.919	-0.00368231		347.834	-0.00260856		347.834	0.188624
347.988	0.291169		347.838	-0.00588747		347.753	0.0266169		347.753	-0.113243		347.973	-0.0563744		347.753	0.100523		348.143	-0.0555466		347.923	-0.00723652		347.838	-0.00254469		347.838	0.185666
347.992	0.287941		347.842	-0.00807039		347.757	0.0200055		347.757	-0.114337		347.977	-0.0582173		347.757	0.100188		348.147	-0.0557898		347.927	-0.0112216		347.842	-0.00295138		347.842	0.182494
347.996	0.284596		347.846	-0.00941578		347.761	0.0137644		347.761	-0.117449		347.981	-0.0602445		347.761	0.0990599		348.151	-0.0557569		347.931	-0.0149417		347.846	-0.0037679		347.846	0.179009
348	0.280878		347.85	-0.0103309		347.765	0.00909331		347.765	-0.121499		347.985	-0.0615307		347.765	0.0973517		348.155	-0.0558447		347.935	-0.0179845		347.85	-0.00450305		347.85	0.175453
348.004	0.276573		347.854	-0.0102222		347.769	0.00655299		347.769	-0.124261		347.989	-0.0621321		347.769	0.0958036		348.159	-0.055993		347.939	-0.0207158		347.854	-0.00480561		347.854	0.172103
348.008	0.271501		347.858	-0.00957888		347.773	0.00652148		347.773	-0.12489		347.993	-0.0625237		347.773	0.0944461		348.163	-0.0566857		347.943	-0.0229887		347.858	-0.00579886		347.858	0.168834
348.012	0.266038		347.862	-0.00957482		347.777	0.0102187		347.777	-0.1252		347.997	-0.0630338		347.777	0.093409		348.167	-0.0583833		347.947	-0.0245216		347.862	-0.00737354		347.862	0.16511
348.016	0.26037		347.866	-0.0102839		347.781	0.0121808		347.781	-0.125563		348.001	-0.0636937		347.781	0.0928533		348.171	-0.0604599		347.951	-0.0265901		347.866	-0.00751356		347.866	0.161162
348.02	0.254203		347.87	-0.0115556		347.785	0.00571037		347.785	-0.124892		348.005	-0.064741		347.785	0.0925023		348.175	-0.061988		347.955	-0.0301817		347.87	-0.0062327		347.87	0.157658
348.024	0.247152		347.874	-0.012234		347.789	-0.00202571		347.789	-0.124338		348.009	-0.0662884		347.789	0.0918681		348.179	-0.0625635		347.959	-0.0340333		347.874	-0.00631263		347.874	0.153578
348.028	0.239179		347.878	-0.0124811		347.793	-0.00207158		347.793	-0.123078		348.013	-0.0678096		347.793	0.0910875		348.183	-0.0623919		347.963	-0.036842		347.878	-0.00829536		347.878	0.14857
348.032	0.230722		347.882	-0.0131911		347.797	0.00193301		347.797	-0.122164		348.017	-0.0693701		347.797	0.090574		348.187	-0.0621278		347.967	-0.039358		347.882	-0.010612		347.882	0.143937
348.036	0.22187		347.886	-0.0126538		347.801	0.00272826		347.801	-0.124265		348.021	-0.0713616		347.801	0.0900531		348.191	-0.0620355		347.971	-0.0427003		347.886	-0.0124596		347.886	0.139257
348.04	0.212444		347.89	-0.0108026		347.805	-0.000700196		347.805	-0.126818		348.025	-0.073093		347.805	0.0891104		348.195	-0.0629595		347.975	-0.0462958		347.89	-0.0128976		347.89	0.133738
348.044	0.202321		347.894	-0.0103401		347.809	-0.00484397		347.809	-0.126649		348.029	-0.074108		347.809	0.0877208		348.199	-0.065601		347.979	-0.0493641		347.894	-0.0127005		347.894	0.12782
348.048	0.191055		347.898	-0.0112648		347.813	-0.00921156		347.813	-0.125066		348.033	-0.0747573		347.813	0.0862184		348.203	-0.0682612		347.983	-0.051669		347.898	-0.0134734		347.898	0.121941
348.052	0.178879		347.902	-0.0123221		347.817	-0.014565		347.817	-0.124598		348.037	-0.0752098		347.817	0.08501		348.207	-0.0691923		347.987	-0.0526921		347.902	-0.0150943		347.902	0.116143
348.056	0.166689		347.906	-0.0142672		347.821	-0.0163301		347.821	-0.124424		348.041	-0.0761925		347.821	0.0841794		348.211	-0.069408		347.991	-0.0533997		347.906	-0.0165774		347.906	0.109791
348.06	0.154654		347.91	-0.0156767		347.825	-0.0124912		347.825	-0.123466		348.045	-0.0780609		347.825	0.0834392		348.215	-0.0697281		347.995	-0.0551082		347.91	-0.0175151		347.91	0.103202
348.064	0.142382		347.914	-0.0144969		347.829	-0.00963738		347.829	-0.123236		348.049	-0.079835		347.829	0.082687		348.219	-0.0695467		347.999	-0.0575211		347.914	-0.0179438		347.914	0.097103
348.068	0.129505		347.918	-0.0123745		347.833	-0.0114925		347.833	-0.125491		348.053	-0.0805231		347.833	0.0820857		348.223	-0.0687492		348.003	-0.0603201		347.918	-0.017717		347.918	0.0914049
348.072	0.115936		347.922	-0.0116762		347.837	-0.0128049		347.837	-0.128593		348.057	-0.0806981		347.837	0.0815164		348.227	-0.0680917		348.007	-0.063736		347.922	-0.017137		347.922	0.0855933
348.076	0.101838		347.926	-0.012635		347.841	-0.00994009		347.841	-0.130795		348.061	-0.0813928		347.841	0.0803576		348.231	-0.0686504		348.011	-0.0680952		347.926	-0.0168963		347.926	0.0790277
348.08	0.0876728		347.93	-0.0152782		347.845	-0.00590606		347.845	-0.13378		348.065	-0.0821347		347.845	0.0786586		348.235	-0.0694798		348.015	-0.0728406		347.93	-0.0173931		347.93	0.0722563
348.084	0.0737816		347.934	-0.0187404		347.849	-0.0036893		347.849	-0.138305		348.069	-0.083044		347.849	0.0771236		348.239	-0.0693087		348.019	-0.0768055		347.934	-0.0186643		347.934	0.0657731
348.088	0.0598823		347.938	-0.0193761		347.853	-0.00257271		347.853	-0.140341		348.073	-0.0849198		347.853	0.0755782		348.243	-0.0685789		348.023	-0.0799424		347.938	-0.0206727		347.938	0.0591144
348.092	0.0456166		347.942	-0.0168837		347.857	-0.00112384		347.857	-0.137409		348.077	-0.0872689		347.857	0.0741952		348.247	-0.0684897		348.027	-0.0829558		347.942	-0.0228737		347.942	0.05182
348.096	0.0310071		347.946	-0.0138592		347.861	-0.00124207		347.861	-0.133151		348.081	-0.0889452		347.861	0.073397		348.251	-0.0693629		348.031	-0.0864874		347.946	-0.0246746		347.946	0.0439135
348.1	0.0163841		347.95	-0.0117161		347.865	-0.00550426		347.865	-0.130482		348.085	-0.0895258		347.865	0.0724973		348.255	-0.0698266		348.035	-0.0907294		347.95	-0.0261416		347.95	0.0359758
348.104	0.00178425		347.954	-0.0131854		347.869	-0.0134043		347.869	-0.129347		348.089	-0.090167		347.869	0.0711877		348.259	-0.069753		348.039	-0.0946451		347.954	-0.0276535		347.954	0.0284805
348.108	-0.0131791		347.958	-0.0183259		347.873	-0.0226181		347.873	-0.130173		348.093	-0.0913926		347.873	0.0697034		348.263	-0.0706867		348.043	-0.0972364		347.958	-0.0288157		347.958	0.0214981
348.112	-0.0286829		347.962	-0.0233181		347.877	-0.0285787		347.877	-0.13262		348.097	-0.0921972		347.877	0.068072		348.267	-0.0728837		348.047	-0.0995811		347.962	-0.0287601		347.962	0.0149222
348.116	-0.0442904		347.966	-0.0250579		347.881	-0.0289102		347.881	-0.13424		348.101	-0.0923901		347.881	0.0665581		348.271	-0.0749377		348.051	-0.102357		347.966	-0.0282155		347.966	0.00818961
348.12	-0.0592824		347.97	-0.0240497		347.885	-0.0276243		347.885	-0.134886		348.105	-0.092262		347.885	0.0652962		348.275	-0.0759402		348.055	-0.105052		347.97	-0.0283473		347.97	0.000825788
348.124	-0.0737306		347.974	-0.0247618		347.889	-0.0291494		347.889	-0.135156		348.109	-0.0917195		347.889	0.0637649		348.279	-0.0764165		348.059	-0.108658		347.974	-0.0287129		347.974	-0.0066499
348.128	-0.087955		347.978	-0.0271729		347.893	-0.0320794		347.893	-0.135382		348.113	-0.0908215		347.893	0.061672		348.283	-0.0768293		348.063	-0.113231		347.978	-0.028552		347.978	-0.0138373
348.132	-0.101759		347.982	-0.0281341		347.897	-0.0332617		347.897	-0.136276		348.117	-0.090223		347.897	0.0594341		348.287	-0.0769804		348.067	-0.117155		347.982	-0.0279099		347.982	-0.0206937
348.136	-0.115509		347.986	-0.028525		347.901	-0.033989		347.901	-0.135833		348.121	-0.0904622		347.901	0.0573378		348.291	-0.0772358		348.071	-0.120227		347.986	-0.0276437		347.986	-0.027678
348.14	-0.129652		347.99	-0.02815		347.905	-0.0345935		347.905	-0.134719		348.125	-0.0909491		347.905	0.0553078		348.295	-0.078175		348.075	-0.122982		347.99	-0.0289174		347.99	-0.0353601
348.144	-0.143629		347.994	-0.0260951		347.909	-0.0350554		347.909	-0.13476		348.129	-0.0911227		347.909	0.0532217		348.299	-0.0793368		348.079	-0.125805		347.994	-0.0312714		347.994	-0.0430833
348.148	-0.15683		347.998	-0.024638		347.913	-0.0377725		347.913	-0.134869		348.133	-0.0914665		347.913	0.0511881		348.303	-0.0797274		348.083	-0.128579		347.998	-0.0329495		347.998	-0.0504308
348.152	-0.169405		348.002	-0.0254483		347.917	-0.0419223		347.917	-0.135795		348.137	-0.092005		347.917	0.0495176		348.307	-0.07898		348.087	-0.131122		348.002	-0.0336986		348.002	-0.0573281
348.156	-0.181652		348.006	-0.0272946		347.921	-0.0444275		347.921	-0.136368		348.141	-0.0923686		347.921	0.0482473		348.311	-0.0776744		348.091	-0.134052		348.006	-0.0352314		348.006	-0.0636593
348.16	-0.193395		348.01	-0.028536		347.925	-0.0451116		347.925	-0.135234		348.145	-0.0927234		347.925	0.0469176		348.315	-0.076504		348.095	-0.137114		348.01	-0.0379044		348.01	-0.0697722
348.164	-0.204409		348.014	-0.028814		347.929	-0.0455911		347.929	-0.134101		348.149	-0.0928926		347.929	0.0454557		348.319	-0.0758583		348.099	-0.140182		348.014	-0.0394864		348.014	-0.0760233
348.168	-0.215054		348.018	-0.0287421		347.933	-0.0464439		347.933	-0.132887		348.153	-0.0927066		347.933	0.0438777		348.323	-0.0750594		348.103	-0.14289		348.018	-0.0395155		348.018	-0.0825859
348.172	-0.225871		348.022	-0.0287119		347.937	-0.0480934		347.937	-0.132216		348.157	-0.0927491		347.937	0.0418506		348.327	-0.073375		348.107	-0.14467		348.022	-0.0396772		348.022	-0.0889967
348.176	-0.236415		348.026	-0.0287991		347.941	-0.0486652		347.941	-0.131802		348.161	-0.094001		347.941	0.0395618		348.331	-0.0719485		348.111	-0.146696		348.026	-0.0405935		348.026	-0.0950239
348.18	-0.245757		348.03	-0.028349		347.945	-0.0456167		347.945	-0.131671		348.165	-0.0958645		347.945	0.0372818		348.335	-0.0710403		348.115	-0.149219		348.03	-0.0419747		348.03	-0.100785
348.184	-0.25381		348.034	-0.0273589		347.949	-0.0423197		347.949	-0.134465		348.169	-0.0967913		347.949	0.03522		348.339	-0.0701506		348.119	-0.151601		348.034	-0.0442013		348.034	-0.105988
348.188	-0.261254		348.038	-0.0286396		347.953	-0.0443246		347.953	-0.136444		348.173	-0.0960747		347.953	0.0335803		348.343	-0.0702999		348.123	-0.154082		348.038	-0.0470334		348.038	-0.111137
348.192	-0.268589		348.042	-0.032683		347.957	-0.0494163		347.957	-0.135339		348.177	-0.0940079		347.957	0.0323739		348.347	-0.0718278		348.127	-0.156992		348.042	-0.0492497		348.042	-0.116937
348.196	-0.275611		348.046	-0.0368658		347.961	-0.0514909		347.961	-0.135552		348.181	-0.0919486		347.961	0.0312516		348.351	-0.0732434		348.131	-0.160266		348.046	-0.0512296		348.046	-0.122519
348.2	-0.282359		348.05	-0.0394508		347.965	-0.0505969		347.965	-0.137271		348.185	-0.0906317		347.965	0.0299385		348.355	-0.0736959		348.135	-0.163073		348.05	-0.0527146		348.05	-0.127272
348.204	-0.288706		348.054	-0.0404585		347.969	-0.0509616		347.969	-0.136837		348.189	-0.0902552		347.969	0.0281573		348.359	-0.0739799		348.139	-0.16468		348.054	-0.0533964		348.054	-0.131904
348.208	-0.294154		348.058	-0.0409643		347.973	-0.0541789		347.973	-0.135727		348.193	-0.090677		347.973	0.0257239		348.363	-0.0740302		348.143	-0.165943		348.058	-0.0543314		348.058	-0.136948
348.212	-0.298773		348.062	-0.041778		347.977	-0.0559542		347.977	-0.138476		348.197	-0.0910709		347.977	0.0235594		348.367	-0.0736732		348.147	-0.16763		348.062	-0.0550672		348.062	-0.142427
348.216	-0.30272		348.066	-0.0430769		347.981	-0.0529626		347.981	-0.143549		348.201	-0.0913296		347.981	0.0218985		348.371	-0.073249		348.151	-0.169489		348.066	-0.0546436		348.066	-0.14767
348.22	-0.306552		348.07	-0.0434119		347.985	-0.0499958		347.985	-0.148816		348.205	-0.0913972		347.985	0.0201289		348.375	-0.0725229		348.155	-0.171288		348.07	-0.0534522		348.07	-0.151632
348.224	-0.310708		348.074	-0.0418911		347.989	-0.0500949		347.989	-0.152364		348.209	-0.0910899		347.989	0.0184396		348.379	-0.0718378		348.159	-0.172837		348.074	-0.052601		348.074	-0.154419
348.228	-0.31466		348.078	-0.040407		347.993	-0.0504357		347.993	-0.15405		348.213	-0.0910703		347.993	0.0166789		348.383	-0.0710498		348.163	-0.17422		348.078	-0.0528883		348.078	-0.157584
348.232	-0.317731		348.082	-0.0405984		347.997	-0.0507548		347.997	-0.156715		348.217	-0.0918197		347.997	0.0144552		348.387	-0.0706208		348.167	-0.175215		348.082	-0.0546127		348.082	-0.161788
348.236	-0.319798		348.086	-0.0412885		348.001	-0.0520823		348.001	-0.158113		348.221	-0.0936075		348.001	0.0125077		348.391	-0.0708581		348.171	-0.176146		348.086	-0.056747		348.086	-0.165745
348.24	-0.321331		348.09	-0.0414829		348.005	-0.0553024		348.005	-0.155588		348.225	-0.0952893		348.005	0.0113188		348.395	-0.0701893		348.175	-0.178214		348.09	-0.0584824		348.09	-0.168712
348.244	-0.322384		348.094	-0.0430629		348.009	-0.0603368		348.009	-0.153537		348.229	-0.0952865		348.009	0.0102038		348.399	-0.0689983		348.179	-0.181311		348.094	-0.0597541		348.094	-0.171348
348.248	-0.322547		348.098	-0.0467118		348.013	-0.0647376		348.013	-0.155192		348.233	-0.0949389		348.013	0.00859418		348.403	-0.0695163		348.183	-0.184258		348.098	-0.0607672		348.098	-0.17414
348.252	-0.321827		348.102	-0.0503385		348.017	-0.0668731		348.017	-0.156206		348.237	-0.0954971		348.017	0.00650948		348.407	-0.0722767		348.187	-0.186207		348.102	-0.0621833		348.102	-0.177292
348.256	-0.32081		348.106	-0.0516188		348.021	-0.0666998		348.021	-0.155181		348.241	-0.0960085		348.021	0.00436618		348.411	-0.0750923		348.191	-0.187209		348.106	-0.0636096		348.106	-0.180283
348.26	-0.319875		348.11	-0.0505343		348.025	-0.0678103		348.025	-0.15492		348.245	-0.0957666		348.025	0.00264308		348.415	-0.077044		348.195	-0.187525		348.11	-0.0645917		348.11	-0.182275
348.264	-0.318778		348.114	-0.0491692		348.029	-0.0722527		348.029	-0.155248		348.249	-0.0954053		348.029	0.00121879		348.419	-0.0792799		348.199	-0.187075		348.114	-0.0655112		348.114	-0.183454
348.268	-0.317198		348.118	-0.0480186		348.033	-0.0771452		348.033	-0.154515		348.253	-0.0954554		348.033	-0.000621667		348.423	-0.0809659		348.203	-0.18596		348.118	-0.0663506		348.118	-0.183931
348.272	-0.315219		348.122	-0.0486706		348.037	-0.0807011		348.037	-0.151974		348.257	-0.0952557		348.037	-0.00318064		348.427	-0.0813263		348.207	-0.184709		348.122	-0.0663036		348.122	-0.184269
348.276	-0.313198		348.126	-0.0521172		348.041	-0.0813508		348.041	-0.148093		348.261	-0.0944937		348.041	-0.00596033		348.431	-0.0811524		348.211	-0.184519		348.126	-0.0654334		348.126	-0.185201
348.28	-0.310987		348.13	-0.0553625		348.045	-0.0795667		348.045	-0.145251		348.265	-0.0938552		348.045	-0.00836753		348.435	-0.0807469		348.215	-0.185852		348.13	-0.0645131		348.13	-0.18591
348.284	-0.308348		348.134	-0.0579679		348.049	-0.0794693		348.049	-0.145147		348.269	-0.0936047		348.049	-0.0103505		348.439	-0.0802081		348.219	-0.187892		348.134	-0.064395		348.134	-0.186052
348.288	-0.305622		348.138	-0.0612911		348.053	-0.0819888		348.053	-0.147425		348.273	-0.0936584		348.053	-0.0120398		348.443	-0.0798501		348.223	-0.19069		348.138	-0.0653211		348.138	-0.186512
348.292	-0.302927		348.142	-0.0649458		348.057	-0.08538		348.057	-0.150284		348.277	-0.0939716		348.057	-0.0134161		348.447	-0.0799027		348.227	-0.193636		348.142	-0.0662744		348.142	-0.187645
348.296	-0.299832		348.146	-0.0693515		348.061	-0.0866404		348.061	-0.152148		348.281	-0.0939407		348.061	-0.0148376		348.451	-0.0798811		348.231	-0.195145		348.146	-0.0668052		348.146	-0.188844
348.3	-0.296161		348.15	-0.0729556		348.065	-0.0872991		348.065	-0.151091		348.285	-0.0936486		348.065	-0.016513		348.455	-0.0793439		348.235	-0.19491		348.15	-0.0678201		348.15	-0.189585
348.304	-0.29217		348.154	-0.0736375		348.069	-0.0930566		348.069	-0.146983		348.289	-0.0940572		348.069	-0.0181481		348.459	-0.0787412		348.239	-0.193449		348.154	-0.0697553		348.154	-0.190237
348.308	-0.288323		348.158	-0.0730472		348.073	-0.099664		348.073	-0.14501		348.293	-0.0950022		348.073	-0.0197569		348.463	-0.0783673		348.243	-0.19179		348.158	-0.0717879		348.158	-0.190915
348.312	-0.284607		348.162	-0.0730729		348.077	-0.105016		348.077	-0.1455		348.297	-0.0945783		348.077	-0.0212644		348.467	-0.0772614		348.247	-0.190263		348.162	-0.0739184		348.162	-0.191102
348.316	-0.280618		348.166	-0.0735658		348.081	-0.113062		348.081	-0.144733		348.301	-0.0924349		348.081	-0.0224349		348.471	-0.075437		348.251	-0.189065		348.166	-0.0758114		348.166	-0.19052
348.32	-0.276514		348.17	-0.0731477		348.085	-0.118446		348.085	-0.143543		348.305	-0.0904057		348.085	-0.0237181		348.475	-0.0750871		348.255	-0.188774		348.17	-0.0759996		348.17	-0.189876
348.324	-0.272384		348.174	-0.0720543		348.089	-0.116055		348.089	-0.143161		348.309	-0.0889546		348.089	-0.0254702		348.479	-0.0761835		348.259	-0.189742		348.174	-0.0745023		348.174	-0.189773
348.328	-0.268059		348.178	-0.0716064		348.093	-0.111678		348.093	-0.143775		348.313	-0.0880229		348.093	-0.0274173		348.483	-0.0771193		348.263	-0.192119		348.178	-0.073032		348.178	-0.189732
348.332	-0.263733		348.182	-0.071522		348.097	-0.112305		348.097	-0.145053		348.317	-0.088356		348.097	-0.0293969		348.487	-0.0780428		348.267	-0.194677		348.182	-0.0730143		348.182	-0.189749
348.336	-0.259522		348.186	-0.0714259		348.101	-0.116111		348.101	-0.145609		348.321	-0.0899051		348.101	-0.0316687		348.491	-0.0796592		348.271	-0.196036		348.186	-0.074044		348.186	-0.189654
348.34	-0.255348		348.19	-0.0712988		348.105	-0.118273		348.105	-0.144349		348.325	-0.0907825		348.105	-0.034228		348.495	-0.0815955		348.275	-0.196536		348.19	-0.0749792		348.19	-0.188603
348.344	-0.251285		348.194	-0.0712282		348.109	-0.118907		348.109	-0.142833		348.329	-0.0904736		348.109	-0.0366004		348.499	-0.0832225		348.279	-0.196962		348.194	-0.075245		348.194	-0.186916
348.348	-0.24721		348.198	-0.0718528		348.113	-0.118126		348.113	-0.143992		348.333	-0.0904818		348.113	-0.0386421		348.503	-0.0841837		348.283	-0.196859		348.198	-0.0752944		348.198	-0.185945
348.352	-0.243031		348.202	-0.0732578		348.117	-0.116442		348.117	-0.145999		348.337	-0.0909197		348.117	-0.0406669		348.507	-0.0839793		348.287	-0.195463		348.202	-0.0756952		348.202	-0.185683
348.356	-0.238868		348.206	-0.0756544		348.121	-0.117397		348.121	-0.146778		348.341	-0.0910877		348.121	-0.0433536		348.511	-0.0828304		348.291	-0.193355		348.206	-0.0759683		348.206	-0.184935
348.36	-0.234455		348.21	-0.0785881		348.125	-0.120485		348.125	-0.149108		348.345	-0.0911198		348.125	-0.0465005		348.515	-0.0815952		348.295	-0.191568		348.21	-0.0759518		348.21	-0.183962
348.364	-0.229658		348.214	-0.0803953		348.129	-0.123934		348.129	-0.152298		348.349	-0.0911319		348.129	-0.048902		348.519	-0.0807894		348.299	-0.190019		348.214	-0.0762336		348.214	-0.183507
348.368	-0.225275		348.218	-0.0824913		348.133	-0.126772		348.133	-0.152856		348.353	-0.0905207		348.133	-0.0504466		348.523	-0.0799164		348.303	-0.188778		348.218	-0.0764307		348.218	-0.183328
348.372	-0.221743		348.222	-0.0858984		348.137	-0.130192		348.137	-0.15267		348.357	-0.0895617		348.137	-0.051845		348.527	-0.0787496		348.307	-0.188288		348.222	-0.0756707		348.222	-0.18307
348.376	-0.2184		348.226	-0.0883701		348.141	-0.135822		348.141	-0.153757		348.361	-0.0887307		348.141	-0.0534257		348.531	-0.0779832		348.311	-0.188377		348.226	-0.0748848		348.226	-0.182146
348.38	-0.214796		348.23	-0.0880249		348.145	-0.139951		348.145	-0.153871		348.365	-0.0881842		348.145	-0.0548545		348.535	-0.0778062		348.315	-0.188843		348.23	-0.0752199		348.23	-0.180837
348.384	-0.211007		348.234	-0.0853676		348.149	-0.14082		348.149	-0.152848		348.369	-0.0882252		348.149	-0.0558879		348.539	-0.0779716		348.319	-0.189055		348.234	-0.0758255		348.234	-0.179676
348.388	-0.207247		348.238	-0.0836045		348.153	-0.140485		348.153	-0.153435		348.373	-0.0886907		348.153	-0.0568395		348.543	-0.0781399		348.323	-0.188723		348.238	-0.0764346		348.238	-0.178171
348.392	-0.203869		348.242	-0.0846863		348.157	-0.140115		348.157	-0.155028		348.377	-0.0890243		348.157	-0.0579248		348.547	-0.0782785		348.327	-0.188534		348.242	-0.0776613		348.242	-0.176648
348.396	-0.200835		348.246	-0.0868894		348.161	-0.139709		348.161	-0.154604		348.381	-0.088557		348.161	-0.0594175		348.551	-0.0790965		348.331	-0.188938		348.246	-0.0795185		348.246	-0.175647
348.4	-0.197757		348.25	-0.0879825		348.165	-0.138763		348.165	-0.152606		348.385	-0.087849		348.165	-0.0613462		348.555	-0.080434		348.335	-0.189446		348.25	-0.0819511		348.25	-0.174823
348.404	-0.194437		348.254	-0.0887575		348.169	-0.139643		348.169	-0.15091		348.389	-0.0882408		348.169	-0.0632232		348.559	-0.0811821		348.339	-0.189272		348.254	-0.0836689		348.254	-0.173551
348.408	-0.190858		348.258	-0.0902034		348.173	-0.145244		348.173	-0.150215		348.393	-0.0902014		348.173	-0.0647215		348.563	-0.0813846		348.343	-0.188778		348.258	-0.0840363		348.258	-0.171779
348.412	-0.187592		348.262	-0.0916329		348.177	-0.148651		348.177	-0.150777		348.397	-0.0925386		348.177	-0.0662974		348.567	-0.0814433		348.347	-0.188611		348.262	-0.0842331		348.262	-0.170056
348.416	-0.184832		348.266	-0.0913088		348.181	-0.143839		348.181	-0.151106		348.401	-0.0932927		348.181	-0.0683962		348.571	-0.0808914		348.351	-0.189343		348.266	-0.084898		348.266	-0.168932
348.42	-0.182043		348.27	-0.0882164		348.185	-0.138606		348.185	-0.150081		348.405	-0.092741		348.185	-0.0707395		348.575	-0.0792667		348.355	-0.191095		348.27	-0.0854717		348.27	-0.168456
348.424	-0.179147		348.274	-0.083756		348.189	-0.138506		348.189	-0.147749		348.409	-0.0925927		348.189	-0.0733165		348.579	-0.0773674		348.359	-0.192274		348.274	-0.085634		348.274	-0.167864
348.428	-0.175997		348.278	-0.0799885		348.193	-0.141535		348.193	-0.144777		348.413	-0.0928451		348.193	-0.0757618		348.583	-0.0765089		348.363	-0.191697		348.278	-0.0862184		348.278	-0.167178
348.432	-0.172685		348.282	-0.0792488		348.197	-0.146322		348.197	-0.143159		348.417	-0.092609		348.197	-0.0773003		348.587	-0.0765877		348.367	-0.190345		348.282	-0.0866695		348.282	-0.167035
348.436	-0.169979		348.286	-0.0814291		348.201	-0.150998		348.201	-0.143024		348.421	-0.0920993		348.201	-0.0780132		348.591	-0.0768019		348.371	-0.189276		348.286	-0.0865898		348.286	-0.166549
348.44	-0.167622		348.29	-0.0851377		348.205	-0.155247		348.205	-0.14378		348.425	-0.092169		348.205	-0.078408		348.595	-0.0765998		348.375	-0.188072		348.29	-0.0873161		348.29	-0.164898
348.444	-0.164953		348.294	-0.089322		348.209	-0.158025		348.209	-0.145694		348.429	-0.0927815		348.209	-0.0790405		348.599	-0.0762585		348.379	-0.186583		348.294	-0.0880718		348.294	-0.162939
348.448	-0.16208		348.298	-0.0914484		348.213	-0.158031		348.213	-0.149038		348.433	-0.0932885		348.213	-0.0803216		348.603	-0.0765019		348.383	-0.185386		348.298	-0.0879036		348.298	-0.161269
348.452	-0.159156		348.302	-0.090667		348.217	-0.155515		348.217	-0.153927		348.437	-0.0935571		348.217	-0.0822797		348.607	-0.0770068		348.387	-0.184534		348.302	-0.0874286		348.302	-0.15986
348.456	-0.156443		348.306	-0.0874122		348.221	-0.150188		348.221	-0.158044		348.441	-0.0935844		348.221	-0.0843229		348.611	-0.0772934		348.391	-0.183794		348.306	-0.0874228		348.306	-0.158426
348.46	-0.153897		348.31	-0.0820853		348.225	-0.14491		348.225	-0.160228		348.445	-0.0931605		348.225	-0.086101		348.615	-0.0774415		348.395	-0.183172		348.31	-0.0886231		348.31	-0.157016
348.464	-0.151221		348.314	-0.0778112		348.229	-0.141749		348.229	-0.160797		348.449	-0.0923273		348.229	-0.0880579		348.619	-0.0773892		348.399	-0.182566		348.314	-0.0904199		348.314	-0.155973
348.468	-0.148745		348.318	-0.0779726		348.233	-0.140126		348.233	-0.158454		348.453	-0.0916058		348.233	-0.0900229		348.623	-0.0768181		348.403	-0.182022		348.318	-0.0910182		348.318	-0.154978
348.472	-0.146638		348.322	-0.0799002		348.237	-0.139991		348.237	-0.154709		348.457	-0.0909822		348.237	-0.0913504		348.627	-0.0757508		348.407	-0.181811		348.322	-0.0899641		348.322	-0.154036
348.476	-0.144376		348.326	-0.0797318		348.241	-0.141036		348.241	-0.153278		348.461	-0.0900686		348.241	-0.0922352		348.631	-0.0749502		348.411	-0.181789		348.326	-0.0886438		348.326	-0.152835
348.48	-0.141968		348.33	-0.0795276		348.245	-0.144744		348.245	-0.15308		348.465	-0.0894733		348.245	-0.0930949		348.635	-0.0744995		348.415	-0.181491		348.33	-0.0877279		348.33	-0.150915
348.484	-0.139943		348.334	-0.0797624		348.249	-0.150644		348.249	-0.15243		348.469	-0.0888849		348.249	-0.0940468		348.639	-0.0743023		348.419	-0.18071		348.334	-0.0875373		348.334	-0.148534
348.488	-0.138		348.338	-0.0793319		348.253	-0.151919		348.253	-0.152843		348.473	-0.0873509		348.253	-0.0953763		348.643	-0.0745628		348.423	-0.179892		348.338	-0.0882739		348.338	-0.146502
348.492	-0.135734		348.342	-0.0806157		348.257	-0.145929		348.257	-0.153383		348.477	-0.0851142		348.257	-0.0968207		348.647	-0.0747268		348.427	-0.179066		348.342	-0.0897662		348.342	-0.145457
348.496	-0.133447		348.346	-0.082574		348.261	-0.140204		348.261	-0.152442		348.481	-0.0833921		348.261	-0.097557		348.651	-0.0742808		348.431	-0.17846		348.346	-0.0915452		348.346	-0.144597
348.5	-0.131333		348.35	-0.0825677		348.265	-0.140901		348.265	-0.151323		348.485	-0.0831898		348.265	-0.0978002		348.655	-0.0733578		348.435	-0.178554		348.35	-0.0928282		348.35	-0.14342
348.504	-0.129504		348.354	-0.0823899		348.269	-0.144769		348.269	-0.153173		348.489	-0.0835621		348.269	-0.0986267		348.659	-0.0726862		348.439	-0.178739		348.354	-0.0937515		348.354	-0.142424
348.508	-0.128023		348.358	-0.0844683		348.273	-0.148532		348.273	-0.157086		348.493	-0.0835291		348.273	-0.0999212		348.663	-0.0721213		348.443	-0.178272		348.358	-0.0946392		348.358	-0.141794
348.512	-0.126605		348.362	-0.0874935		348.277	-0.154288		348.277	-0.160322		348.497	-0.0834047		348.277	-0.101053		348.667	-0.0715793		348.447	-0.176972		348.362	-0.0957435		348.362	-0.141371
348.516	-0.125083		348.366	-0.0878216		348.281	-0.159382		348.281	-0.162141		348.501	-0.0837558		348.281	-0.102146		348.671	-0.0717783		348.451	-0.17536		348.366	-0.0973496		348.366	-0.140879
348.52	-0.123292		348.37	-0.0859225		348.285	-0.16044		348.285	-0.161782		348.505	-0.0840092		348.285	-0.10327		348.675	-0.0724674		348.455	-0.173633		348.37	-0.098431		348.37	-0.140023
348.524	-0.121031		348.374	-0.0854963		348.289	-0.160985		348.289	-0.160493		348.509	-0.0837101		348.289	-0.104481		348.679	-0.0732424		348.459	-0.171974		348.374	-0.0976872		348.374	-0.138801
348.528	-0.118769		348.378	-0.0864965		348.293	-0.162557		348.293	-0.158145		348.513	-0.0838609		348.293	-0.106184		348.683	-0.0738615		348.463	-0.171139		348.378	-0.0961117		348.378	-0.137593
348.532	-0.116982		348.382	-0.0867793		348.297	-0.163564		348.297	-0.155233		348.517	-0.0843573		348.297	-0.10838		348.687	-0.0742036		348.467	-0.170305		348.382	-0.0950877		348.382	-0.136416
348.536	-0.115725		348.386	-0.0875033		348.301	-0.16163		348.301	-0.153861		348.521	-0.0842973		348.301	-0.110242		348.691	-0.0743171		348.471	-0.168923		348.386	-0.0941967		348.386	-0.134725
348.54	-0.114734		348.39	-0.091316		348.305	-0.158324		348.305	-0.153163		348.525	-0.0839886		348.305	-0.111304		348.695	-0.0738995		348.475	-0.168417		348.39	-0.09293		348.39	-0.132886
348.544	-0.113525		348.394	-0.0956335		348.309	-0.1584		348.309	-0.154075		348.529	-0.0844515		348.309	-0.111886		348.699	-0.0729638		348.479	-0.168509		348.394	-0.0921036		348.394	-0.131862
348.548	-0.112129		348.398	-0.0963999		348.313	-0.161172		348.313	-0.156592		348.533	-0.0855972		348.313	-0.112172		348.703	-0.0718251		348.483	-0.167738		348.398	-0.0918381		348.398	-0.131765
348.552	-0.110813		348.402	-0.0949356		348.317	-0.165281		348.317	-0.158766		348.537	-0.0862535		348.317	-0.112558		348.707	-0.0707904		348.487	-0.166508		348.402	-0.0917886		348.402	-0.131851
348.556	-0.109641		348.406	-0.0925117		348.321	-0.168261		348.321	-0.161362		348.541	-0.085902		348.321	-0.113517		348.711	-0.0705225		348.491	-0.166188		348.406	-0.0927017		348.406	-0.131053
348.56	-0.108658		348.41	-0.089725		348.325	-0.166085		348.325	-0.162568		348.545	-0.0851794		348.325	-0.114683		348.715	-0.0711227		348.495	-0.166602		348.41	-0.0932444		348.41	-0.129338
348.564	-0.107735		348.414	-0.0884921		348.329	-0.157271		348.329	-0.159399		348.549	-0.0846897		348.329	-0.115549		348.719	-0.0715939		348.499	-0.16647		348.414	-0.0924588		348.414	-0.127836
348.568	-0.106289		348.418	-0.0873519		348.333	-0.145793		348.333	-0.153838		348.553	-0.0842312		348.333	-0.116077		348.723	-0.0714155		348.503	-0.16591		348.418	-0.0920909		348.418	-0.127052
348.572	-0.104091		348.422	-0.0849592		348.337	-0.140821		348.337	-0.15135		348.557	-0.0841668		348.337	-0.116497		348.727	-0.0712365		348.507	-0.165258		348.422	-0.0927764		348.422	-0.126089
348.576	-0.101873		348.426	-0.0833342		348.341	-0.143858		348.341	-0.152606		348.561	-0.0843165		348.341	-0.117147		348.731	-0.0716421		348.511	-0.164533		348.426	-0.0945135		348.426	-0.125099
348.58	-0.100483		348.43	-0.0822991		348.345	-0.151516		348.345	-0.152583		348.565	-0.0835074		348.345	-0.118177		348.735	-0.072845		348.515	-0.16376		348.43	-0.0968699		348.43	-0.124607
348.584	-0.099759		348.434	-0.0801824		348.349	-0.160841		348.349	-0.151966		348.569	-0.0826549		348.349	-0.119262		348.739	-0.0745536		348.519	-0.162513		348.434	-0.0988201		348.434	-0.123614
348.588	-0.0990031		348.438	-0.0785284		348.353	-0.166507		348.353	-0.154747		348.573	-0.0825445		348.353	-0.120028		348.743	-0.0758321		348.523	-0.161027		348.438	-0.100063		348.438	-0.122202
348.592	-0.0980142		348.442	-0.0794349		348.357	-0.169772		348.357	-0.156882		348.577	-0.0821948		348.357	-0.120599		348.747	-0.0762118		348.527	-0.159634		348.442	-0.0996562		348.442	-0.121211
348.596	-0.0965863		348.446	-0.0808233		348.361	-0.17522		348.361	-0.154624		348.581	-0.0817611		348.361	-0.121285		348.751	-0.0760522		348.531	-0.158115		348.446	-0.0974716		348.446	-0.120272
348.6	-0.0944967		348.45	-0.0795179		348.365	-0.179874		348.365	-0.152601		348.585	-0.0817317		348.365	-0.122108		348.755	-0.0758271		348.535	-0.156565		348.45	-0.0958879		348.45	-0.119269
348.604	-0.0923772		348.454	-0.0768458		348.369	-0.176212		348.369	-0.154759		348.589	-0.0817345		348.369	-0.122685		348.759	-0.0753934		348.539	-0.155216		348.454	-0.0959994		348.454	-0.119013
348.608	-0.0909388		348.458	-0.0754882		348.373	-0.164025		348.373	-0.160651		348.593	-0.0818655		348.373	-0.123213		348.763	-0.0744658		348.543	-0.153821		348.458	-0.0963606		348.458	-0.118989
348.612	-0.0900292		348.462	-0.0744523		348.377	-0.152921		348.377	-0.16747		348.597	-0.0824775		348.377	-0.123918		348.767	-0.0729666		348.547	-0.152388		348.462	-0.0961403		348.462	-0.118003
348.616	-0.0893587		348.466	-0.0738184		348.381	-0.148924		348.381	-0.173104		348.601	-0.0828102		348.381	-0.124454		348.771	-0.071589		348.551	-0.151368		348.466	-0.0955505		348.466	-0.1165
348.62	-0.0887757		348.47	-0.075359		348.385	-0.150204		348.385	-0.17765		348.605	-0.0820543		348.385	-0.124806		348.775	-0.0714137		348.555	-0.151036		348.47	-0.095191		348.47	-0.115384
348.624	-0.0878098		348.474	-0.0772433		348.389	-0.154873		348.389	-0.180156		348.609	-0.0808643		348.389	-0.124946		348.779	-0.0713138		348.559	-0.151159		348.474	-0.0955946		348.474	-0.114953
348.628	-0.0864588		348.478	-0.0780675		348.393	-0.160913		348.393	-0.181458		348.613	-0.0801785		348.393	-0.124742		348.783	-0.0702638		348.563	-0.150816		348.478	-0.0961144		348.478	-0.114738
348.632	-0.085108		348.482	-0.0794191		348.397	-0.164787		348.397	-0.18184		348.617	-0.0797432		348.397	-0.124239		348.787	-0.0696776		348.567	-0.149298		348.482	-0.0962566		348.482	-0.114089
348.636	-0.0837649		348.486	-0.0811964		348.401	-0.163905		348.401	-0.1793		348.621	-0.0793455		348.401	-0.123975		348.791	-0.0695277		348.571	-0.147251		348.486	-0.096044		348.486	-0.11343
348.64	-0.0825469		348.49	-0.0819995		348.405	-0.161048		348.405	-0.17519		348.625	-0.0795549		348.405	-0.124184		348.795	-0.0691908		348.575	-0.146011		348.49	-0.095402		348.49	-0.11312
348.644	-0.0813408		348.494	-0.082437		348.409	-0.162199		348.409	-0.172079		348.629	-0.0796785		348.409	-0.124543		348.799	-0.068758		348.579	-0.145449		348.494	-0.0944618		348.494	-0.112888
348.648	-0.0798941		348.498	-0.0833208		348.413	-0.163595		348.413	-0.171096		348.633	-0.0791502		348.413	-0.124912		348.803	-0.0681785		348.583	-0.144358		348.498	-0.0935438		348.498	-0.112218
348.652	-0.0782107		348.502	-0.0844596		348.417	-0.159661		348.417	-0.170559		348.637	-0.0786175		348.417	-0.125143		348.807	-0.0679699		348.587	-0.1428		348.502	-0.0929578		348.502	-0.110806
348.656	-0.0765978		348.506	-0.0865075		348.421	-0.151751		348.421	-0.166236		348.641	-0.0774262		348.421	-0.125471		348.811	-0.0681476		348.591	-0.141603		348.506	-0.0924828		348.506	-0.109642
348.66	-0.0754779		348.51	-0.0885285		348.425	-0.144098		348.425	-0.158773		348.645	-0.0754804		348.425	-0.125991		348.815	-0.0691952		348.595	-0.14081		348.51	-0.0920999		348.51	-0.109143
348.664	-0.074546		348.514	-0.0884746		348.429	-0.143952		348.429	-0.154064		348.649	-0.0743965		348.429	-0.126646		348.819	-0.0710908		348.599	-0.139846		348.514	-0.0919258		348.514	-0.107995
348.668	-0.0735655		348.518	-0.0875778		348.433	-0.150175		348.433	-0.151678		348.653	-0.0743168		348.433	-0.127472		348.823	-0.0723402		348.603	-0.13888		348.518	-0.091995		348.518	-0.10585
348.672	-0.0725075		348.522	-0.0870183		348.437	-0.15517		348.437	-0.148237		348.657	-0.0741893		348.437	-0.127728		348.827	-0.0722922		348.607	-0.138638		348.522	-0.0927532		348.522	-0.103979
348.676	-0.070936		348.526	-0.0856957		348.441	-0.157011		348.441	-0.145056		348.661	-0.0741099		348.441	-0.127173		348.831	-0.0715108		348.611	-0.138957		348.526	-0.0936802		348.526	-0.10309
348.68	-0.0693336		348.53	-0.0839212		348.445	-0.158333		348.445	-0.141771		348.665	-0.0744701		348.445	-0.126442		348.835	-0.0703337		348.615	-0.139308		348.53	-0.093456		348.53	-0.102678
348.684	-0.0684593		348.534	-0.0838845		348.449	-0.159069		348.449	-0.136401		348.669	-0.0744824		348.449	-0.125842		348.839	-0.0687597		348.619	-0.139429		348.534	-0.0929323		348.534	-0.102047
348.688	-0.0677522		348.538	-0.0851754		348.453	-0.156398		348.453	-0.130803		348.673	-0.0738182		348.453	-0.125781		348.843	-0.0676848		348.623	-0.138662		348.538	-0.0940704		348.538	-0.101056
348.692	-0.0666577		348.542	-0.0859944		348.457	-0.152235		348.457	-0.126804		348.677	-0.0728993		348.457	-0.126208		348.847	-0.0680424		348.627	-0.137184		348.542	-0.0963509		348.542	-0.0999762
348.696	-0.0654808		348.546	-0.0854259		348.461	-0.149965		348.461	-0.12444		348.681	-0.071953		348.461	-0.126701		348.851	-0.0688666		348.631	-0.136284		348.546	-0.0982527		348.546	-0.0991953
348.7	-0.0646499		348.55	-0.0820623		348.465	-0.151354		348.465	-0.123892		348.685	-0.0719141		348.465	-0.12726		348.855	-0.0687096		348.635	-0.136078		348.55	-0.0992113		348.55	-0.0986867
348.704	-0.0638575		348.554	-0.0767065		348.469	-0.152849		348.469	-0.124977		348.689	-0.073169		348.469	-0.127644		348.859	-0.0680667		348.639	-0.135921		348.554	-0.0990881		348.554	-0.0979762
348.708	-0.0624755		348.558	-0.0721432		348.473	-0.150824		348.473	-0.128399		348.693	-0.0744559		348.473	-0.127918		348.863	-0.0680983		348.643	-0.135157		348.558	-0.09866		348.558	-0.0968743
348.712	-0.0609412		348.562	-0.0700485		348.477	-0.148514		348.477	-0.134626		348.697	-0.0745115		348.477	-0.128112		348.867	-0.0683785		348.647	-0.13373		348.562	-0.0991498		348.562	-0.095412
348.716	-0.059693		348.566	-0.0698558		348.481	-0.146827		348.481	-0.144924		348.701	-0.073826		348.481	-0.128053		348.871	-0.068011		348.651	-0.132638		348.566	-0.100402		348.566	-0.094469
348.72	-0.0585421		348.57	-0.069305		348.485	-0.146377		348.485	-0.156462		348.705	-0.0740604		348.485	-0.128081		348.875	-0.0671945		348.655	-0.13202		348.57	-0.101372		348.57	-0.0946448
348.724	-0.0575853		348.574	-0.0691085		348.489	-0.149726		348.489	-0.162282		348.709	-0.0758985		348.489	-0.128334		348.879	-0.0665857		348.659	-0.130753		348.574	-0.101944		348.574	-0.0949318
348.728	-0.0570766		348.578	-0.0714905		348.493	-0.154672		348.493	-0.162222		348.713	-0.077337		348.493	-0.128658		348.883	-0.0666145		348.663	-0.12872		348.578	-0.102298		348.578	-0.0943685
348.732	-0.0568845		348.582	-0.0746792		348.497	-0.15689		348.497	-0.16078		348.717	-0.0766042		348.497	-0.12871		348.887	-0.0669763		348.667	-0.126871		348.582	-0.102604		348.582	-0.0932481
348.736	-0.056616		348.586	-0.0781173		348.501	-0.155431		348.501	-0.159287		348.721	-0.0748106		348.501	-0.128493		348.891	-0.0675007		348.671	-0.124979		348.586	-0.102747		348.586	-0.0925148
348.74	-0.0563046		348.59	-0.0813278		348.505	-0.152473		348.505	-0.158364		348.725	-0.072944		348.505	-0.128873		348.895	-0.0684572		348.675	-0.122556		348.59	-0.102424		348.59	-0.0919775
348.744	-0.0559313		348.594	-0.0818269		348.509	-0.152997		348.509	-0.158228		348.729	-0.0712043		348.509	-0.129851		348.899	-0.069399		348.679	-0.120556		348.594	-0.101834		348.594	-0.0907342
348.748	-0.0554404		348.598	-0.0810543		348.513	-0.157168		348.513	-0.156833		348.733	-0.0694658		348.513	-0.130304		348.903	-0.0699139		348.683	-0.11955		348.598	-0.10099		348.598	-0.088919
348.752	-0.0549467		348.602	-0.0812404		348.517	-0.156725		348.517	-0.154203		348.737	-0.0682412		348.517	-0.13019		348.907	-0.0702454		348.687	-0.119102		348.602	-0.100005		348.602	-0.0873295
348.756	-0.0540711		348.606	-0.082712		348.521	-0.14921		348.521	-0.150354		348.741	-0.0684509		348.521	-0.129881		348.911	-0.0702051		348.691	-0.118632		348.606	-0.0995293		348.606	-0.0859911
348.76	-0.0527563		348.61	-0.0845507		348.525	-0.139599		348.525	-0.146037		348.745	-0.0695583		348.525	-0.129224		348.915	-0.0698814		348.695	-0.117572		348.61	-0.0996729		348.61	-0.0848523
348.764	-0.0517713		348.614	-0.0855094		348.529	-0.1318		348.529	-0.142854		348.749	-0.0711474		348.529	-0.128828		348.919	-0.0703067		348.699	-0.116696		348.614	-0.0993089		348.614	-0.0838525
348.768	-0.0512262		348.618	-0.0853246		348.533	-0.128689		348.533	-0.140066		348.753	-0.0727029		348.533	-0.129163		348.923	-0.0716289		348.703	-0.11674		348.618	-0.0989072		348.618	-0.0825226
348.772	-0.0505497		348.622	-0.0838607		348.537	-0.128623		348.537	-0.13901		348.757	-0.0731427		348.537	-0.129548		348.927	-0.0727219		348.707	-0.116553		348.622	-0.0990514		348.622	-0.0809274
348.776	-0.0495886		348.626	-0.0820435		348.541	-0.127103		348.541	-0.140233		348.761	-0.0724085		348.541	-0.129862		348.931	-0.0728738		348.711	-0.11518		348.626	-0.0980369		348.626	-0.0792158
348.78	-0.0484951		348.63	-0.0813217		348.545	-0.125465		348.545	-0.141352		348.765	-0.0714386		348.545	-0.130397		348.935	-0.0726802		348.715	-0.113347		348.63	-0.0958326		348.63	-0.0778424
348.784	-0.0476377		348.634	-0.081436		348.549	-0.12736		348.549	-0.142431		348.769	-0.070913		348.549	-0.130734		348.939	-0.0729144		348.719	-0.111885		348.634	-0.0938608		348.634	-0.0771463
348.788	-0.0472056		348.638	-0.0802336		348.553	-0.130433		348.553	-0.144701		348.773	-0.0702575		348.553	-0.130738		348.943	-0.0732716		348.723	-0.110467		348.638	-0.091853		348.638	-0.0769213
348.792	-0.0469334		348.642	-0.0772919		348.557	-0.132762		348.557	-0.146526		348.777	-0.0692026		348.557	-0.130985		348.947	-0.0731422		348.727	-0.109078		348.642	-0.089206		348.642	-0.077052
348.796	-0.0462628		348.646	-0.0748701		348.561	-0.137329		348.561	-0.145366		348.781	-0.0682715		348.561	-0.131609		348.951	-0.0727827		348.731	-0.108152		348.646	-0.087186		348.646	-0.0771831
348.8	-0.0449159		348.65	-0.0743074		348.565	-0.141889		348.565	-0.141674		348.785	-0.0673757		348.565	-0.131917		348.955	-0.0724699		348.735	-0.107829		348.65	-0.0865975		348.65	-0.0766423
348.804	-0.0435766		348.654	-0.0755198		348.569	-0.143429		348.569	-0.136482		348.789	-0.0663548		348.569	-0.13172		348.959	-0.071556		348.739	-0.107996		348.654	-0.0862827		348.654	-0.0754189
348.808	-0.0428451		348.658	-0.0768445		348.573	-0.143322		348.573	-0.130139		348.793	-0.0655527		348.573	-0.131286		348.963	-0.0696498		348.743	-0.107749		348.658	-0.0863638		348.658	-0.0745171
348.812	-0.0425782		348.662	-0.0764965		348.577	-0.142477		348.577	-0.125129		348.797	-0.0653539		348.577	-0.130898		348.967	-0.0670854		348.747	-0.107053		348.662	-0.0875051		348.662	-0.074544
348.816	-0.0423525		348.666	-0.0757122		348.581	-0.141361		348.581	-0.123585		348.801	-0.0655368		348.581	-0.130985		348.971	-0.0650904		348.751	-0.106692		348.666	-0.088345		348.666	-0.0741137
348.82	-0.0419379		348.67	-0.0758283		348.585	-0.137899		348.585	-0.123641		348.805	-0.0655584		348.585	-0.131195		348.975	-0.0646491		348.755	-0.106407		348.67	-0.0885015		348.67	-0.0721958
348.824	-0.0415344		348.674	-0.0768309		348.589	-0.132889		348.589	-0.122872		348.809	-0.0652311		348.589	-0.131241		348.979	-0.0648721		348.759	-0.106014		348.674	-0.0890932		348.674	-0.070451
348.828	-0.0412557		348.678	-0.0781618		348.593	-0.132418		348.593	-0.123734		348.813	-0.0647709		348.593	-0.131296		348.983	-0.0650183		348.763	-0.105699		348.678	-0.0898927		348.678	-0.0696092
348.832	-0.040919		348.682	-0.0790827		348.597	-0.136975		348.597	-0.127461		348.817	-0.064595		348.597	-0.131381		348.987	-0.0648704		348.767	-0.105126		348.682	-0.0904264		348.682	-0.0689551
348.836	-0.0399538		348.686	-0.0799046		348.601	-0.141728		348.601	-0.129918		348.821	-0.0652079		348.601	-0.131746		348.991	-0.0641246		348.771	-0.103628		348.686	-0.0906146		348.686	-0.068295
348.84	-0.0386822		348.69	-0.0795963		348.605	-0.143043		348.605	-0.129829		348.825	-0.0658712		348.605	-0.132545		348.995	-0.0634119		348.775	-0.101165		348.69	-0.0905787		348.69	-0.0673737
348.844	-0.0380345		348.694	-0.077803		348.609	-0.139598		348.609	-0.129232		348.829	-0.0657081		348.609	-0.133159		348.999	-0.0638389		348.779	-0.0989054		348.694	-0.0905623		348.694	-0.0663649
348.848	-0.0376765		348.698	-0.0764399		348.613	-0.135914		348.613	-0.126608		348.833	-0.0654021		348.613	-0.132573		349.003	-0.0649212		348.783	-0.097983		348.698	-0.0905383		348.698	-0.0655472
348.852	-0.0371674		348.702	-0.0742086		348.617	-0.136329		348.617	-0.122125		348.837	-0.0651164		348.617	-0.131524		349.007	-0.0652861		348.787	-0.0977838		348.702	-0.0905216		348.702	-0.0644936
348.856	-0.0366075		348.706	-0.0703867		348.621	-0.139323		348.621	-0.119516		348.841	-0.0654984		348.621	-0.131032		349.011	-0.064895		348.791	-0.0966537		348.706	-0.0892938		348.706	-0.0626559
348.86	-0.0360269		348.71	-0.0692282		348.625	-0.141029		348.625	-0.118733		348.845	-0.0665591		348.625	-0.130523		349.015	-0.0644389		348.795	-0.0943431		348.71	-0.087556		348.71	-0.0609082
348.864	-0.0354185		348.714	-0.0730693		348.629	-0.139237		348.629	-0.120165		348.849	-0.0666267		348.629	-0.12995		349.019	-0.064658		348.799	-0.0925751		348.714	-0.0880297		348.714	-0.0604798
348.868	-0.0348568		348.718	-0.0796988		348.633	-0.138327		348.633	-0.122644		348.853	-0.0659443		348.633	-0.129841		349.023	-0.0648116		348.803	-0.0925054		348.718	-0.0892913		348.718	-0.060582
348.872	-0.0345566		348.722	-0.0844838		348.637	-0.139413		348.637	-0.122031		348.857	-0.0652276		348.637	-0.12999		349.027	-0.0637514		348.807	-0.0934617		348.722	-0.0889126		348.722	-0.060531
348.876	-0.0346369		348.726	-0.0852902		348.641	-0.137225		348.641	-0.119016		348.861	-0.0640619		348.641	-0.129818		349.031	-0.0624304		348.811	-0.0948534		348.726	-0.0872616		348.726	-0.0603696
348.88	-0.0345842		348.73	-0.0843529		348.645	-0.133067		348.645	-0.116129		348.865	-0.0625371		348.645	-0.129622		349.035	-0.0620023		348.815	-0.0965153		348.73	-0.0852149		348.73	-0.0597311
348.884	-0.0341026		348.734	-0.0828459		348.649	-0.131539		348.649	-0.114773		348.869	-0.061586		348.649	-0.130213		349.039	-0.0619491		348.819	-0.0975797		348.734	-0.0836895		348.734	-0.0589541
348.888	-0.0335391		348.738	-0.0806297		348.653	-0.132424		348.653	-0.116597		348.873	-0.0614823		348.653	-0.130947		349.043	-0.0616782		348.823	-0.0977548		348.738	-0.0835372		348.738	-0.0581161
348.892	-0.032989		348.742	-0.0787735		348.657	-0.130361		348.657	-0.121306		348.877	-0.0611393		348.657	-0.130755		349.047	-0.0620195		348.827	-0.0975688		348.742	-0.0845789		348.742	-0.0569827
348.896	-0.0324156		348.746	-0.0771187		348.661	-0.123701		348.661	-0.125304		348.881	-0.0598307		348.661	-0.130163		349.051	-0.0632176		348.831	-0.0969261		348.746	-0.0853187		348.746	-0.0564143
348.9	-0.0319784		348.75	-0.0749976		348.665	-0.11928		348.665	-0.124707		348.885	-0.0581165		348.665	-0.13001		349.055	-0.0641062		348.835	-0.0957097		348.75	-0.0852783		348.75	-0.0567392
348.904	-0.0319572		348.754	-0.074347		348.669	-0.12011		348.669	-0.121052		348.889	-0.0569005		348.669	-0.13025		349.059	-0.0637867		348.839	-0.094085		348.754	-0.0856144		348.754	-0.0569134
348.908	-0.0323147		348.758	-0.076167		348.673	-0.124339		348.673	-0.117534		348.893	-0.0564522		348.673	-0.130609		349.063	-0.0624634		348.843	-0.0921941		348.758	-0.0864282		348.758	-0.0564996
348.912	-0.0325968		348.762	-0.0794659		348.677	-0.129607		348.677	-0.114574		348.897	-0.0564643		348.677	-0.131118		349.067	-0.0607724		348.847	-0.0896314		348.762	-0.0869636		348.762	-0.0558562
348.916	-0.0323587		348.766	-0.0821229		348.681	-0.131837		348.681	-0.112873		348.901	-0.0568947		348.681	-0.131465		349.071	-0.059783		348.851	-0.0864674		348.766	-0.0862509		348.766	-0.0552609
348.92	-0.0314568		348.77	-0.0822403		348.685	-0.132104		348.685	-0.111206		348.905	-0.0574187		348.685	-0.131411		349.075	-0.0601048		348.855	-0.0838641		348.77	-0.0845875		348.77	-0.0549969
348.924	-0.0303731		348.774	-0.0818052		348.689	-0.13192		348.689	-0.108922		348.909	-0.0570975		348.689	-0.131347		349.079	-0.060508		348.859	-0.0822294		348.774	-0.0839277		348.774	-0.0544464
348.928	-0.0296755		348.778	-0.081484		348.693	-0.129571		348.693	-0.108747		348.913	-0.0560662		348.693	-0.131453		349.083	-0.0604157		348.863	-0.0814595		348.778	-0.0840665		348.778	-0.0532078
348.932	-0.0288981		348.782	-0.0798684		348.697	-0.126534		348.697	-0.110877		348.917	-0.0550827		348.697	-0.131704		349.087	-0.0602715		348.867	-0.0814429		348.782	-0.0834027		348.782	-0.0523034
348.936	-0.0276555		348.786	-0.07869		348.701	-0.121815		348.701	-0.113387		348.921	-0.0543123		348.701	-0.131756		349.091	-0.0598574		348.871	-0.0814002		348.786	-0.0818621		348.786	-0.0523812
348.94	-0.0266517		348.79	-0.0791067		348.705	-0.113673		348.705	-0.116498		348.925	-0.0538152		348.705	-0.131574		349.095	-0.0593475		348.875	-0.0806414		348.79	-0.0803192		348.79	-0.0522125
348.944	-0.0265122		348.794	-0.0815258		348.709	-0.105766		348.709	-0.119378		348.929	-0.0535459		348.709	-0.131621		349.099	-0.0593661		348.879	-0.0795676		348.794	-0.0797529		348.794	-0.0510019
348.948	-0.0267155		348.798	-0.0847876		348.713	-0.102388		348.713	-0.119402		348.933	-0.0531606		348.713	-0.131659		349.103	-0.0600594		348.883	-0.0785556		348.798	-0.0799803		348.798	-0.0502867
348.952	-0.0263734		348.802	-0.0847182		348.717	-0.104626		348.717	-0.116972		348.937	-0.0529776		348.717	-0.13142		349.107	-0.0612177		348.887	-0.077762		348.802	-0.0797908		348.802	-0.0504517
348.956	-0.0255578		348.806	-0.0812966		348.721	-0.109203		348.721	-0.114646		348.941	-0.0537393		348.721	-0.131311		349.111	-0.0621303		348.891	-0.0775451		348.806	-0.0797717		348.806	-0.0505782
348.96	-0.024757		348.81	-0.0784331		348.725	-0.112574		348.725	-0.111869		348.945	-0.054918		348.725	-0.131394		349.115	-0.0619725		348.895	-0.0774673		348.81	-0.0808159		348.81	-0.0507057
348.964	-0.0243226		348.814	-0.0779576		348.729	-0.115572		348.729	-0.109271		348.949	-0.0552992		348.729	-0.131381		349.119	-0.0617816		348.899	-0.0765521		348.814	-0.0813562		348.814	-0.0502147
348.968	-0.0244135		348.818	-0.0785178		348.733	-0.11622		348.733	-0.109292		348.953	-0.0544168		348.733	-0.131638		349.123	-0.0627889		348.903	-0.0753062		348.818	-0.0806841		348.818	-0.0483832
348.972	-0.0245223		348.822	-0.0782876		348.737	-0.112611		348.737	-0.108245		348.957	-0.0528256		348.737	-0.132245		349.127	-0.0639721		348.907	-0.0746312		348.822	-0.0800949		348.822	-0.0462969
348.976	-0.0243076		348.826	-0.0773007		348.741	-0.111568		348.741	-0.103857		348.961	-0.0515789		348.741	-0.132684		349.131	-0.0648636		348.911	-0.0735166		348.826	-0.0799577		348.826	-0.0450392
348.98	-0.0242759		348.83	-0.0776022		348.745	-0.116256		348.745	-0.0998036		348.965	-0.0510833		348.745	-0.1328		349.135	-0.065377		348.915	-0.0717942		348.83	-0.079901		348.83	-0.044413
348.984	-0.0245184		348.834	-0.0800512		348.749	-0.118782		348.749	-0.0971728		348.969	-0.0510935		348.749	-0.132356		349.139	-0.0649998		348.919	-0.0707674		348.834	-0.079785		348.834	-0.0437453
348.988	-0.0246992		348.838	-0.0809394		348.753	-0.115525		348.753	-0.0959277		348.973	-0.0511736		348.753	-0.131682		349.143	-0.064912		348.923	-0.0706029		348.838	-0.0796603		348.838	-0.0430298
348.992	-0.0247435		348.842	-0.0788837		348.757	-0.111526		348.757	-0.0958443		348.977	-0.0506417		348.757	-0.131539		349.147	-0.0656911		348.927	-0.0704011		348.842	-0.0800377		348.842	-0.0424511
348.996	-0.0244363		348.846	-0.0776082		348.761	-0.108444		348.761	-0.09463		348.981	-0.0497934		348.761	-0.131631		349.151	-0.0657905		348.931	-0.069676		348.846	-0.0813132		348.846	-0.0416856
349	-0.023669		348.85	-0.0786087		348.765	-0.106728		348.765	-0.0932479		348.985	-0.0496917		348.765	-0.131364		349.155	-0.0652977		348.935	-0.0689536		348.85	-0.0825635		348.85	-0.0410685
349.004	-0.0229234		348.854	-0.0807642		348.769	-0.109994		348.769	-0.0946665		348.989	-0.0501945		348.769	-0.130809		349.159	-0.0649223		348.939	-0.0685156		348.854	-0.0825981		348.854	-0.0410757
349.008	-0.0226913		348.858	-0.0831195		348.773	-0.114652		348.773	-0.0997488		348.993	-0.050228		348.773	-0.130405		349.163	-0.0630162		348.943	-0.0679247		348.858	-0.0820006		348.858	-0.041333
349.012	-0.0225014		348.862	-0.0852789		348.777	-0.112855		348.777	-0.106232		348.997	-0.0490449		348.777	-0.130461		349.167	-0.0599314		348.947	-0.0668775		348.862	-0.0817731		348.862	-0.041122
349.016	-0.0216782		348.866	-0.0863849		348.781	-0.107401		348.781	-0.112301		349.001	-0.0477056		348.781	-0.130636		349.171	-0.0587599		348.951	-0.0656363		348.866	-0.0814455		348.866	-0.0404722
349.02	-0.0208343		348.87	-0.0861974		348.785	-0.105828		348.785	-0.117531		349.005	-0.0476015		348.785	-0.130441		349.175	-0.0599103		348.955	-0.0647194		348.87	-0.0804341		348.87	-0.0394276
349.024	-0.0206834		348.874	-0.085998		348.789	-0.107288		348.789	-0.11828		349.009	-0.0482372		348.789	-0.130429		349.179	-0.0615727		348.959	-0.0636368		348.874	-0.0791392		348.874	-0.0374956
349.028	-0.0208494		348.878	-0.0861045		348.793	-0.109001		348.793	-0.113532		349.013	-0.0491203		348.793	-0.130932		349.183	-0.062511		348.963	-0.061823		348.878	-0.077924		348.878	-0.0356268
349.032	-0.0205946		348.882	-0.0864519		348.797	-0.111037		348.797	-0.107999		349.017	-0.0495425		348.797	-0.13117		349.187	-0.0625276		348.967	-0.0604784		348.882	-0.0769536		348.882	-0.0351314
349.036	-0.0196801		348.886	-0.086375		348.801	-0.111021		348.801	-0.105846		349.021	-0.0490914		348.801	-0.130734		349.191	-0.0627088		348.971	-0.0602659		348.886	-0.0765732		348.886	-0.0355949
349.04	-0.019157		348.89	-0.0846785		348.805	-0.108829		348.805	-0.107114		349.025	-0.0485884		348.805	-0.129994		349.195	-0.0638393		348.975	-0.0601711		348.89	-0.0766118		348.89	-0.0360387
349.044	-0.0193693		348.894	-0.0833839		348.809	-0.106547		348.809	-0.108785		349.029	-0.048318		348.809	-0.129405		349.199	-0.0647248		348.979	-0.0596469		348.894	-0.076202		348.894	-0.036125
349.048	-0.0192314		348.898	-0.0833108		348.813	-0.103438		348.813	-0.110298		349.033	-0.0477786		348.813	-0.129031		349.203	-0.0640724		348.983	-0.058977		348.898	-0.07553		348.898	-0.0359116
349.052	-0.0186373		348.902	-0.0802611		348.817	-0.101225		348.817	-0.112979		349.037	-0.0464864		348.817	-0.128597		349.207	-0.0634998		348.987	-0.0586568		348.902	-0.0757756		348.902	-0.0356022
349.056	-0.0181228		348.906	-0.0739721		348.821	-0.102817		348.821	-0.116392		349.041	-0.0454164		348.821	-0.128059		349.211	-0.0643111		348.991	-0.0585129		348.906	-0.07685		348.906	-0.0351343
349.06	-0.0178518		348.91	-0.0694773		348.825	-0.103874		348.825	-0.119447		349.045	-0.0453659		348.825	-0.127742		349.215	-0.0646961		348.995	-0.0580103		348.91	-0.0776727		348.91	-0.0341213
349.064	-0.0178464		348.914	-0.0690145		348.829	-0.0999748		348.829	-0.120199		349.049	-0.0451871		348.829	-0.127745		349.219	-0.0632837		348.999	-0.057163		348.914	-0.078328		348.914	-0.0327552
349.068	-0.0179616		348.918	-0.0691748		348.833	-0.0950229		348.833	-0.119136		349.053	-0.0443835		348.833	-0.128235		349.223	-0.0614101		349.003	-0.055851		348.918	-0.0791769		348.918	-0.0312219
349.072	-0.017815		348.922	-0.0674045		348.837	-0.0938947		348.837	-0.117506		349.057	-0.0437275		348.837	-0.129137		349.227	-0.0607306		349.007	-0.0545084		348.922	-0.0788115		348.922	-0.0298984
349.076	-0.0171176		348.926	-0.0683483		348.841	-0.095853		348.841	-0.114628		349.061	-0.0435571		348.841	-0.129674		349.231	-0.0605551		349.011	-0.0541536		348.926	-0.0776078		348.926	-0.0299409
349.08	-0.0161937		348.93	-0.0738448		348.845	-0.0963004		348.845	-0.111859		349.065	-0.0436547		348.845	-0.12951		349.235	-0.0597427		349.015	-0.053992		348.93	-0.0778853		348.93	-0.0309952
349.084	-0.0154908		348.934	-0.0785585		348.849	-0.0953156		348.849	-0.10807		349.069	-0.0436007		348.849	-0.128858		349.239	-0.0593817		349.019	-0.0528662		348.934	-0.0788996		348.934	-0.0317247
349.088	-0.0152629		348.938	-0.0786817		348.853	-0.0962927		348.853	-0.102456		349.073	-0.0430436		348.853	-0.127983		349.243	-0.0600221		349.023	-0.0514678		348.938	-0.0790403		348.938	-0.0316534
349.092	-0.0157147		348.942	-0.0756603		348.857	-0.0970077		348.857	-0.0985083		349.077	-0.0423489		348.857	-0.127264		349.247	-0.0605268		349.027	-0.0510335		348.942	-0.0785976		348.942	-0.0309086
349.096	-0.016192		348.946	-0.0736695		348.861	-0.0948139		348.861	-0.0965563		349.081	-0.0416922		348.861	-0.127085		349.251	-0.0610038		349.031	-0.0513453		348.946	-0.0778302		348.946	-0.0300149
349.1	-0.0158469		348.95	-0.0734829		348.865	-0.0905517		348.865	-0.0950108		349.085	-0.0403144		348.865	-0.127443		349.255	-0.0615286		349.035	-0.0509081		348.95	-0.0763762		348.95	-0.0291321
349.104	-0.0149054		348.954	-0.074023		348.869	-0.0879129		348.869	-0.0927717		349.089	-0.0384613		348.869	-0.128094		349.259	-0.061428		349.039	-0.0500223		348.954	-0.074465		348.954	-0.0285423
349.108	-0.0139773		348.958	-0.0751523		348.873	-0.0876368		348.873	-0.0876139		349.093	-0.0369712		348.873	-0.128868		349.263	-0.0611234		349.043	-0.0499039		348.958	-0.0725718		348.958	-0.0283616
349.112	-0.0135277		348.962	-0.0760529		348.877	-0.0868024		348.877	-0.0806578		349.097	-0.036133		348.877	-0.129293		349.267	-0.0615056		349.047	-0.0501608		348.962	-0.0706287		348.962	-0.0279418
349.116	-0.0135897		348.966	-0.0751702		348.881	-0.085743		348.881	-0.0768705		349.101	-0.0361069		348.881	-0.129202		349.271	-0.0625947		349.051	-0.0498529		348.966	-0.0689688		348.966	-0.0271042
349.12	-0.0135507		348.97	-0.0724785		348.885	-0.0841566		348.885	-0.0774376		349.105	-0.0365026		348.885	-0.129037		349.275	-0.064037		349.055	-0.0487117		348.97	-0.0677164		348.97	-0.0264547
349.124	-0.0130973		348.974	-0.0702596		348.889	-0.0796968		348.889	-0.0803959		349.109	-0.0366692		348.889	-0.128896		349.279	-0.0654498		349.059	-0.0472461		348.974	-0.0660553		348.974	-0.0263589
349.128	-0.0125333		348.978	-0.0687736		348.893	-0.0745781		348.893	-0.0837216		349.113	-0.0367251		348.893	-0.128563		349.283	-0.0661136		349.063	-0.0463594		348.978	-0.0644817		348.978	-0.0268236
349.132	-0.0121685		348.982	-0.0666186		348.897	-0.0720688		348.897	-0.0855899		349.117	-0.0373262		348.897	-0.127824		349.287	-0.0659926		349.067	-0.0460026		348.982	-0.0643317		348.982	-0.027457
349.136	-0.0118223		348.986	-0.0651281		348.901	-0.0700242		348.901	-0.0866971		349.121	-0.0379801		348.901	-0.126877		349.291	-0.0653584		349.071	-0.0452092		348.986	-0.0646069		348.986	-0.0271799
349.14	-0.0111883		348.99	-0.0650671		348.905	-0.0685503		348.905	-0.0886934		349.125	-0.0379478		348.905	-0.126331		349.295	-0.0642693		349.075	-0.0439245		348.99	-0.0648774		348.99	-0.0255925
349.144	-0.0106912		348.994	-0.0659075		348.909	-0.0699616		348.909	-0.0928695		349.129	-0.0374706		348.909	-0.126071		349.299	-0.062894		349.079	-0.0429534		348.994	-0.0657418		348.994	-0.0232004
349.148	-0.0107329		348.998	-0.0682651		348.913	-0.071736		348.913	-0.096656		349.133	-0.0366285		348.913	-0.125441		349.303	-0.0609538		349.083	-0.0423228		348.998	-0.0655817		348.998	-0.0207732
349.152	-0.010861		349.002	-0.0686031		348.917	-0.0717603		348.917	-0.0961844		349.137	-0.0353844		348.917	-0.124579		349.307	-0.0583805		349.087	-0.0415585		349.002	-0.0642246		349.002	-0.0191615
349.156	-0.0108743		349.006	-0.0636954		348.921	-0.0732896		348.921	-0.0937913		349.141	-0.0337573		348.921	-0.123923		349.311	-0.0562984		349.091	-0.0407837		349.006	-0.0632204		349.006	-0.0189831
349.16	-0.0111318		349.01	-0.057796		348.925	-0.0782932		348.925	-0.0923667		349.145	-0.0323712		348.925	-0.123395		349.315	-0.055602		349.095	-0.0401617		349.01	-0.0632145		349.01	-0.0201617
349.164	-0.0114574		349.014	-0.0555512		348.929	-0.0841132		348.929	-0.0917313		349.149	-0.0318827		348.929	-0.122993		349.319	-0.0554681		349.099	-0.0396396		349.014	-0.063754		349.014	-0.0215323
349.168	-0.0115228		349.018	-0.058719		348.933	-0.0884561		348.933	-0.0921486		349.153	-0.0312822		348.933	-0.12233		349.323	-0.0554349		349.103	-0.0392754		349.018	-0.0626324		349.018	-0.0221811
349.172	-0.0113787		349.022	-0.0647329		348.937	-0.0916239		348.937	-0.0925582		349.157	-0.0299675		348.937	-0.121244		349.327	-0.0554973		349.107	-0.0391629		349.022	-0.060148		349.022	-0.0220987
349.176	-0.0108556		349.026	-0.0667639		348.941	-0.0936675		348.941	-0.0889038		349.161	-0.0290132		348.941	-0.120421		349.331	-0.0550372		349.111	-0.0390138		349.026	-0.0592134		349.026	-0.0215278
349.18	-0.0101624		349.03	-0.0660299		348.945	-0.0926053		348.945	-0.0811573		349.165	-0.029051		348.945	-0.119967		349.335	-0.0542344		349.115	-0.0388156		349.03	-0.0601302		349.03	-0.0207146
349.184	-0.0098277		349.034	-0.0678998		348.949	-0.0903774		348.949	-0.0747156		349.169	-0.0297248		348.949	-0.119404		349.339	-0.0531898		349.119	-0.0386015		349.034	-0.0618493		349.034	-0.0196107
349.188	-0.00953674		349.038	-0.0707039		348.953	-0.0900393		348.953	-0.0721945		349.173	-0.0301969		348.953	-0.118682		349.343	-0.0522455		349.123	-0.0375889		349.038	-0.0637872		349.038	-0.0182574
349.192	-0.00892042		349.042	-0.0717928		348.957	-0.0866423		348.957	-0.0728994		349.177	-0.0304339		348.957	-0.117752		349.347	-0.052534		349.127	-0.0358966		349.042	-0.0651765		349.042	-0.0172259
349.196	-0.00843221		349.046	-0.0705284		348.961	-0.0812409		348.961	-0.0744815		349.181	-0.0307544		348.961	-0.116375		349.351	-0.0537209		349.131	-0.0347203		349.046	-0.0651976		349.046	-0.0168034
349.2	-0.00843769		349.05	-0.067695		348.965	-0.0809135		348.965	-0.0745501		349.185	-0.0303745		348.965	-0.115172		349.355	-0.0542032		349.135	-0.0345337		349.05	-0.0638358		349.05	-0.016495
349.204	-0.00884341		349.054	-0.0659493		348.969	-0.0814566		348.969	-0.0753608		349.189	-0.0295511		348.969	-0.11461		349.359	-0.0542222		349.139	-0.0350684		349.054	-0.0622941		349.054	-0.0158162
349.208	-0.00934733		349.058	-0.0663135		348.973	-0.0781273		348.973	-0.0787314		349.193	-0.0291876		348.973	-0.114105		349.363	-0.0553365		349.143	-0.0355143		349.058	-0.0616873		349.058	-0.0151601
349.212	-0.00936533		349.062	-0.0674087		348.977	-0.0745671		348.977	-0.0822749		349.197	-0.0284192		348.977	-0.113241		349.367	-0.056905		349.147	-0.0353		349.062	-0.0618793		349.062	-0.0152124
349.216	-0.00902436		349.066	-0.0678416		348.981	-0.0719383		348.981	-0.0841846		349.201	-0.026831		348.981	-0.112141		349.371	-0.0575015		349.151	-0.0346526		349.066	-0.0617941		349.066	-0.0155515
349.22	-0.00886966		349.07	-0.0672078		348.985	-0.0684678		348.985	-0.0847729		349.205	-0.0258149		348.985	-0.111041		349.375	-0.0567019		349.155	-0.0339237		349.07	-0.0607091		349.07	-0.01608
349.224	-0.00889104		349.074	-0.0651871		348.989	-0.0657329		348.989	-0.0856906		349.209	-0.026056		348.989	-0.109963		349.379	-0.0550467		349.159	-0.0331421		349.074	-0.058828		349.074	-0.017407
349.228	-0.00898051		349.078	-0.0623358		348.993	-0.0633144		348.993	-0.0862541		349.213	-0.0268676		348.993	-0.108746		349.383	-0.0534494		349.163	-0.0320686		349.078	-0.0570357		349.078	-0.0188123
349.232	-0.00894969		349.082	-0.0611742		348.997	-0.0593505		348.997	-0.0857686		349.217	-0.0274156		348.997	-0.107449		349.387	-0.0520379		349.167	-0.0307815		349.082	-0.0567425		349.082	-0.0192513
349.236	-0.00871245		349.086	-0.0612598		349.001	-0.0575242		349.001	-0.0847069		349.221	-0.0273078		349.001	-0.10641		349.391	-0.0518975		349.171	-0.0297246		349.086	-0.0584236		349.086	-0.0187198
349.24	-0.00847399		349.09	-0.0596953		349.005	-0.060821		349.005	-0.0826287		349.225	-0.0261769		349.005	-0.105681		349.395	-0.0528913		349.175	-0.029314		349.09	-0.0603275		349.09	-0.0179726
349.244	-0.00840073		349.094	-0.0565066		349.009	-0.0668747		349.009	-0.0791226		349.229	-0.0247081		349.009	-0.104863		349.399	-0.0528777		349.179	-0.0291639		349.094	-0.0610515		349.094	-0.0174146
349.248	-0.00839726		349.098	-0.0536362		349.013	-0.0728676		349.013	-0.0720101		349.233	-0.0242896		349.013	-0.103964		349.403	-0.0519769		349.183	-0.028915		349.098	-0.0608293		349.098	-0.0171074
349.252	-0.0080897		349.102	-0.0531903		349.017	-0.0749992		349.017	-0.0650634		349.237	-0.0241462		349.017	-0.103321		349.407	-0.0507462		349.187	-0.0293525		349.102	-0.0598859		349.102	-0.0173134
349.256	-0.00764283		349.106	-0.0546393		349.021	-0.0723689		349.021	-0.06419		349.241	-0.0228473		349.021	-0.102678		349.411	-0.0498348		349.191	-0.0300726		349.106	-0.0586214		349.106	-0.0174669
349.26	-0.00756495		349.11	-0.0560692		349.025	-0.0705903		349.025	-0.0667914		349.245	-0.0216258		349.025	-0.101746		349.415	-0.050034		349.195	-0.0295913		349.11	-0.0572404		349.11	-0.0169228
349.264	-0.00763409		349.114	-0.0582971		349.029	-0.0705143		349.029	-0.069245		349.249	-0.0221767		349.029	-0.100984		349.419	-0.0504872		349.199	-0.028328		349.114	-0.0558851		349.114	-0.0158233
349.268	-0.00726132		349.118	-0.0608904		349.033	-0.0676244		349.033	-0.0710785		349.253	-0.0235294		349.033	-0.100431		349.423	-0.050983		349.203	-0.0276354		349.118	-0.0551364		349.118	-0.0147607
349.272	-0.00650878		349.122	-0.0626477		349.037	-0.0641131		349.037	-0.0723069		349.257	-0.0240026		349.037	-0.099481		349.427	-0.0514388		349.207	-0.0274924		349.122	-0.054954		349.122	-0.0142984
349.276	-0.00624671		349.126	-0.062815		349.041	-0.0641511		349.041	-0.0722931		349.261	-0.0230973		349.041	-0.0982735		349.431	-0.0511833		349.211	-0.0268682		349.126	-0.0544121		349.126	-0.0141381
349.28	-0.00677232		349.13	-0.0606111		349.045	-0.0649511		349.045	-0.0721876		349.265	-0.0213827		349.045	-0.0970461		349.435	-0.050135		349.215	-0.0260479		349.13	-0.0537429		349.13	-0.0136351
349.284	-0.00746561		349.134	-0.0584658		349.049	-0.0616585		349.049	-0.072451		349.269	-0.0202499		349.049	-0.0960209		349.439	-0.0491673		349.219	-0.025199		349.134	-0.0539954		349.134	-0.0128655
349.288	-0.00775197		349.138	-0.0571691		349.053	-0.0569324		349.053	-0.0716028		349.273	-0.0200791		349.053	-0.0958458		349.443	-0.0488299		349.223	-0.0235284		349.138	-0.0544995		349.138	-0.0121005
349.292	-0.00742686		349.142	-0.0563187		349.057	-0.055157		349.057	-0.069889		349.277	-0.0196665		349.057	-0.0959314		349.447	-0.0484698		349.227	-0.0218139		349.142	-0.0548841		349.142	-0.0116166
349.296	-0.00678749		349.146	-0.0576438		349.061	-0.0528909		349.061	-0.0679952		349.281	-0.0185945		349.061	-0.0955957		349.451	-0.0479875		349.231	-0.0210443		349.146	-0.0549643		349.146	-0.0117525
349.3	-0.00634084		349.15	-0.0607555		349.065	-0.0505994		349.065	-0.066573		349.285	-0.0175523		349.065	-0.0952679		349.455	-0.0478613		349.235	-0.0211293		349.15	-0.0537908		349.15	-0.0123147
349.304	-0.00613985		349.154	-0.062978		349.069	-0.0534319		349.069	-0.0646082		349.289	-0.0166386		349.069	-0.0947919		349.459	-0.0479412		349.239	-0.021308		349.154	-0.0516988		349.154	-0.0129791
349.308	-0.00555723		349.158	-0.0623098		349.073	-0.0598255		349.073	-0.0603654		349.293	-0.0159066		349.073	-0.0939329		349.463	-0.0479336		349.243	-0.0211879		349.158	-0.0490499		349.158	-0.0134396
349.312	-0.00448387		349.162	-0.05894		349.077	-0.0619577		349.077	-0.0574922		349.297	-0.0157428		349.077	-0.0927836		349.467	-0.0483801		349.247	-0.021115		349.162	-0.046599		349.162	-0.0135277
349.316	-0.00376724		349.166	-0.054793		349.081	-0.0568771		349.081	-0.0585783		349.301	-0.0157524		349.081	-0.0915384		349.471	-0.0496086		349.251	-0.0211392		349.166	-0.0458781		349.166	-0.0130889
349.32	-0.0036215		349.17	-0.0516808		349.085	-0.0518664		349.085	-0.0603616		349.305	-0.0151813		349.085	-0.0906867		349.475	-0.050479		349.255	-0.0212065		349.17	-0.0467372		349.17	-0.0120817
349.324	-0.00349742		349.174	-0.0500027		349.089	-0.0493236		349.089	-0.0621023		349.309	-0.0139793		349.089	-0.0898776		349.479	-0.0500531		349.259	-0.0208984		349.174	-0.0479829		349.174	-0.0111119
349.328	-0.00343586		349.178	-0.0507564		349.093	-0.0480556		349.093	-0.0651544		349.313	-0.013453		349.093	-0.0885724		349.483	-0.0493863		349.263	-0.0200222		349.178	-0.048455		349.178	-0.0110023
349.332	-0.00375574		349.182	-0.0538829		349.097	-0.0487374		349.097	-0.0679393		349.317	-0.0139198		349.097	-0.0873145		349.487	-0.0488799		349.267	-0.0191022		349.182	-0.0477678		349.182	-0.0116763
349.336	-0.00386234		349.186	-0.0561867		349.101	-0.0501883		349.101	-0.0687469		349.321	-0.0138646		349.101	-0.0863792		349.491	-0.0473336		349.271	-0.0182607		349.186	-0.0467697		349.186	-0.0117772
349.34	-0.00336161		349.19	-0.057123		349.105	-0.0522948		349.105	-0.0680058		349.325	-0.0129414		349.105	-0.0855569		349.495	-0.0458147		349.275	-0.0175288		349.19	-0.0466326		349.19	-0.0109567
349.344	-0.00284354		349.194	-0.058364		349.109	-0.0509143		349.109	-0.0645321		349.329	-0.0121981		349.109	-0.0849038		349.499	-0.0460189		349.279	-0.0173609		349.194	-0.0473405		349.194	-0.0104005
349.348	-0.0024085		349.198	-0.0582847		349.113	-0.0438543		349.113	-0.0602869		349.333	-0.0116804		349.113	-0.0843323		349.503	-0.0467032		349.283	-0.0179964		349.198	-0.0475291		349.198	-0.0103653
349.352	-0.00182104		349.202	-0.056001		349.117	-0.0386017		349.117	-0.0583015		349.337	-0.0107811		349.117	-0.0839483		349.507	-0.0467676		349.287	-0.0187434		349.202	-0.0463483		349.202	-0.0108301
349.356	-0.00145114		349.206	-0.0539282		349.121	-0.0384302		349.121	-0.0570336		349.341	-0.0107024		349.121	-0.0835913		349.511	-0.0467472		349.291	-0.0185779		349.206	-0.0444649		349.206	-0.0117461
349.36	-0.00140921		349.21	-0.0535083		349.125	-0.0385084		349.125	-0.0558429		349.345	-0.011642		349.125	-0.0824012		349.515	-0.046484		349.295	-0.0174669		349.21	-0.0432785		349.21	-0.0118241
349.364	-0.00151327		349.214	-0.053404		349.129	-0.0377537		349.129	-0.0543392		349.349	-0.0111661		349.129	-0.0806264		349.519	-0.0448315		349.299	-0.0166131		349.214	-0.0434231		349.214	-0.0108165
349.368	-0.0019107		349.218	-0.0520539		349.133	-0.0350609		349.133	-0.0520214		349.353	-0.00880412		349.133	-0.0794853		349.523	-0.0416575		349.303	-0.0164435		349.218	-0.0445462		349.218	-0.0101253
349.372	-0.00243961		349.222	-0.0508748		349.137	-0.0299278		349.137	-0.0502203		349.357	-0.00723067		349.137	-0.0788168		349.527	-0.0387375		349.307	-0.0161248		349.222	-0.0455414		349.222	-0.00991093
349.376	-0.00263659		349.226	-0.0509401		349.141	-0.0261474		349.141	-0.0497727		349.361	-0.00732175		349.141	-0.0778971		349.531	-0.0372819		349.311	-0.015606		349.226	-0.0459243		349.226	-0.00927872
349.38	-0.00233598		349.23	-0.0512541		349.145	-0.024481		349.145	-0.049419		349.365	-0.00734001		349.145	-0.0767548		349.535	-0.036898		349.315	-0.0152361		349.23	-0.0462198		349.23	-0.00846468
349.384	-0.00150672		349.234	-0.0509006		349.149	-0.0258151		349.149	-0.0485622		349.369	-0.00705685		349.149	-0.075371		349.539	-0.036746		349.319	-0.0147368		349.234	-0.0468579		349.234	-0.0079469
349.388	-0.00055124		349.238	-0.0509349		349.153	-0.0320048		349.153	-0.0469476		349.373	-0.00723227		349.153	-0.0739278		349.543	-0.0368833		349.323	-0.0138078		349.238	-0.0479798		349.238	-0.00799782
349.392	-0.000169009		349.242	-0.0536024		349.157	-0.0396537		349.157	-0.0450125		349.377	-0.00744126		349.157	-0.0728955		349.547	-0.0377557		349.327	-0.0127228		349.242	-0.0490085		349.242	-0.00817022
[truncated: 503 more rows]

## Sheet: Figure 5e_aLD
Figure 5E	MTSL-single cysteine sUBXD871-132His in aLDs
	cwEPR spectrum amplitude			cwEPR spectrum amplitude			cwEPR spectrum amplitude			cwEPR spectrum amplitude			cwEPR spectrum amplitude			cwEPR spectrum amplitude			cwEPR spectrum amplitude			cwEPR spectrum amplitude			cwEPR spectrum amplitude			cwEPR spectrum amplitude
Magnetic Field (mT)	Y81C		Magnetic Field (mT)	G93C		Magnetic Field (mT)	Y96C		Magnetic Field (mT)	L101C		Magnetic Field (mT)	Y107C		Magnetic Field (mT)	I113C		Magnetic Field (mT)	R115C		Magnetic Field (mT)	L118C		Magnetic Field (mT)	R119C		Magnetic Field (mT)	S127C
341.39	-0.0622151		341.39	-0.0727914		341.49	-0.0411236		341.39	-0.0703289		341.39	-0.125315		341.405	-0.0332248		341.39	-0.0850017		341.39	-0.0614422		341.39	-0.0717148		341.255	-0.0381762
341.394	-0.0620981		341.394	-0.0763785		341.494	-0.045446		341.394	-0.0717208		341.394	-0.1257		341.409	-0.034282		341.394	-0.0869674		341.394	-0.0623724		341.394	-0.0705959		341.259	-0.036689
341.398	-0.0630392		341.398	-0.0835613		341.498	-0.0472184		341.398	-0.0719017		341.398	-0.123276		341.413	-0.0381765		341.398	-0.0873381		341.398	-0.0655702		341.398	-0.0697881		341.263	-0.0351514
341.402	-0.0629558		341.402	-0.0892555		341.502	-0.0484324		341.402	-0.0721043		341.402	-0.118239		341.417	-0.0441763		341.402	-0.0854903		341.402	-0.0667839		341.402	-0.0693423		341.267	-0.0350592
341.406	-0.0616228		341.406	-0.0898311		341.506	-0.0524715		341.406	-0.0787048		341.406	-0.11234		341.421	-0.0521433		341.406	-0.0853505		341.406	-0.0650787		341.406	-0.0680404		341.271	-0.0360063
341.41	-0.060846		341.41	-0.0872362		341.51	-0.0567663		341.41	-0.0897659		341.41	-0.105088		341.425	-0.0610025		341.41	-0.0860276		341.41	-0.0652559		341.41	-0.0663315		341.275	-0.0373373
341.414	-0.0568078		341.414	-0.0828259		341.514	-0.0637983		341.414	-0.0972535		341.414	-0.098509		341.429	-0.0631001		341.414	-0.0833908		341.414	-0.0682032		341.414	-0.0661788		341.279	-0.0388586
341.418	-0.0497965		341.418	-0.0783138		341.518	-0.072027		341.418	-0.0962663		341.418	-0.0941591		341.433	-0.0587444		341.418	-0.0774205		341.418	-0.0707684		341.418	-0.0682825		341.283	-0.03982
341.422	-0.0465897		341.422	-0.0765123		341.522	-0.076693		341.422	-0.085788		341.422	-0.0910914		341.437	-0.0563409		341.422	-0.0723921		341.422	-0.0718076		341.422	-0.0703043		341.287	-0.0392599
341.426	-0.0472521		341.426	-0.0798306		341.526	-0.080167		341.426	-0.0733492		341.426	-0.0914518		341.441	-0.0542298		341.426	-0.0708689		341.426	-0.0720101		341.426	-0.0704451		341.291	-0.0375406
341.43	-0.0485316		341.43	-0.089324		341.53	-0.0823754		341.43	-0.0643544		341.43	-0.0959104		341.445	-0.0514397		341.43	-0.0717247		341.43	-0.0713953		341.43	-0.0695468		341.295	-0.0358136
341.434	-0.0516315		341.434	-0.0996776		341.534	-0.082575		341.434	-0.0588821		341.434	-0.0990506		341.449	-0.0521482		341.434	-0.0740911		341.434	-0.0710563		341.434	-0.068751		341.299	-0.0349576
341.438	-0.0558066		341.438	-0.106152		341.538	-0.0827757		341.438	-0.0589613		341.438	-0.0971511		341.453	-0.0589446		341.438	-0.0753051		341.438	-0.0706102		341.438	-0.0684436		341.303	-0.0355456
341.442	-0.0575604		341.442	-0.108466		341.542	-0.0851825		341.442	-0.0607406		341.442	-0.0928978		341.457	-0.0715609		341.442	-0.0739198		341.442	-0.068998		341.442	-0.0692439		341.307	-0.0371072
341.446	-0.0573836		341.446	-0.108644		341.546	-0.095238		341.446	-0.0575279		341.446	-0.0887489		341.461	-0.0834835		341.446	-0.071926		341.446	-0.0680072		341.446	-0.0697175		341.311	-0.03826
341.45	-0.0569149		341.45	-0.109473		341.55	-0.101927		341.45	-0.0535585		341.45	-0.0852882		341.465	-0.0917115		341.45	-0.0715728		341.45	-0.0674001		341.45	-0.0679486		341.315	-0.0382268
341.454	-0.0574825		341.454	-0.112562		341.554	-0.0918611		341.454	-0.0538649		341.454	-0.0835179		341.469	-0.0982989		341.454	-0.0738016		341.454	-0.0668469		341.454	-0.0655505		341.319	-0.0375531
341.458	-0.0578676		341.458	-0.117811		341.558	-0.0774452		341.458	-0.0581464		341.458	-0.0824946		341.473	-0.0999341		341.458	-0.0753197		341.458	-0.0675323		341.458	-0.0640193		341.323	-0.0370708
341.462	-0.0573432		341.462	-0.121139		341.562	-0.0710846		341.462	-0.0643644		341.462	-0.0822247		341.477	-0.0970869		341.462	-0.0738063		341.462	-0.068762		341.462	-0.064074		341.327	-0.0366945
341.466	-0.0590929		341.466	-0.119818		341.566	-0.0725152		341.466	-0.06735		341.466	-0.0836754		341.481	-0.0957965		341.466	-0.0720784		341.466	-0.0708198		341.466	-0.0656201		341.331	-0.036211
341.47	-0.0616845		341.47	-0.117976		341.57	-0.0806054		341.47	-0.0663356		341.47	-0.0852226		341.485	-0.0965112		341.47	-0.0723656		341.47	-0.0740916		341.47	-0.0671001		341.335	-0.0357386
341.474	-0.0623141		341.474	-0.118596		341.574	-0.0919906		341.474	-0.064304		341.474	-0.0859966		341.489	-0.0953522		341.474	-0.073456		341.474	-0.076356		341.474	-0.0680276		341.339	-0.0348422
341.478	-0.0622717		341.478	-0.118283		341.578	-0.102421		341.478	-0.0635728		341.478	-0.0865443		341.493	-0.0892855		341.478	-0.0743809		341.478	-0.0752851		341.478	-0.067572		341.343	-0.0340009
341.482	-0.0642003		341.482	-0.113569		341.582	-0.106983		341.482	-0.0670506		341.482	-0.0864378		341.497	-0.0818051		341.482	-0.0747103		341.482	-0.0715593		341.482	-0.0652328		341.347	-0.0345899
341.486	-0.066832		341.486	-0.107009		341.586	-0.102229		341.486	-0.0732541		341.486	-0.0846155		341.501	-0.077539		341.486	-0.0734051		341.486	-0.0686584		341.486	-0.0629736		341.351	-0.0358593
341.49	-0.0648283		341.49	-0.105425		341.59	-0.0966877		341.49	-0.0729957		341.49	-0.0836982		341.505	-0.0735808		341.49	-0.0709395		341.49	-0.0687311		341.49	-0.0623621		341.355	-0.0362014
341.494	-0.0605199		341.494	-0.107861		341.594	-0.100119		341.494	-0.068075		341.494	-0.0856606		341.509	-0.0641455		341.494	-0.0692172		341.494	-0.070523		341.494	-0.063289		341.359	-0.0354669
341.498	-0.0601749		341.498	-0.105701		341.598	-0.107546		341.498	-0.0683384		341.498	-0.0860115		341.513	-0.0523332		341.498	-0.0699472		341.498	-0.0707374		341.498	-0.0644743		341.363	-0.0346003
341.502	-0.0618518		341.502	-0.10009		341.602	-0.10816		341.502	-0.0733086		341.502	-0.0851034		341.517	-0.0481868		341.502	-0.0716443		341.502	-0.0693107		341.502	-0.0654037		341.367	-0.0340389
341.506	-0.0630744		341.506	-0.0991119		341.606	-0.102167		341.506	-0.0814317		341.506	-0.0870843		341.521	-0.0520398		341.506	-0.0718962		341.506	-0.0704543		341.506	-0.0669446		341.371	-0.032895
341.51	-0.0646566		341.51	-0.0997233		341.61	-0.0985513		341.51	-0.0894076		341.51	-0.0898571		341.525	-0.0568854		341.51	-0.0724954		341.51	-0.0744688		341.51	-0.0684921		341.375	-0.0314307
341.514	-0.065151		341.514	-0.0945781		341.614	-0.09498		341.514	-0.0945709		341.514	-0.0912676		341.529	-0.0579443		341.514	-0.0743722		341.514	-0.0763514		341.514	-0.0687942		341.379	-0.030849
341.518	-0.0632939		341.518	-0.0870691		341.618	-0.0849656		341.518	-0.097657		341.518	-0.0916612		341.533	-0.0546615		341.518	-0.0747936		341.518	-0.0744769		341.518	-0.0685172		341.383	-0.0307728
341.522	-0.0608649		341.522	-0.0839709		341.622	-0.076688		341.522	-0.100164		341.522	-0.0904823		341.537	-0.0505503		341.522	-0.0740339		341.522	-0.0723961		341.522	-0.068169		341.387	-0.0306902
341.526	-0.0594111		341.526	-0.0835381		341.626	-0.0764361		341.526	-0.109441		341.526	-0.0878509		341.541	-0.0476254		341.526	-0.0751338		341.526	-0.0715335		341.526	-0.0673178		341.391	-0.0313709
341.53	-0.0570139		341.53	-0.0802932		341.63	-0.0727362		341.53	-0.11964		341.53	-0.0865853		341.545	-0.047919		341.53	-0.0767552		341.53	-0.0717622		341.53	-0.0673362		341.395	-0.0325025
341.534	-0.0543819		341.534	-0.0763349		341.634	-0.0592898		341.534	-0.118406		341.534	-0.088798		341.549	-0.0531453		341.534	-0.0770846		341.534	-0.0743477		341.534	-0.0688465		341.399	-0.032795
341.538	-0.0562586		341.538	-0.0749254		341.638	-0.0482695		341.538	-0.110413		341.538	-0.0909082		341.553	-0.0590067		341.538	-0.0784322		341.538	-0.077821		341.538	-0.070385		341.403	-0.0326551
341.542	-0.0604991		341.542	-0.0748152		341.642	-0.0460354		341.542	-0.101607		341.542	-0.0908361		341.557	-0.0603182		341.542	-0.0807493		341.542	-0.0765468		341.542	-0.0709386		341.407	-0.0329436
341.546	-0.061017		341.546	-0.0798335		341.646	-0.0462895		341.546	-0.0952434		341.546	-0.0904637		341.561	-0.0579046		341.546	-0.0812331		341.546	-0.0706909		341.546	-0.0704813		341.411	-0.0332323
341.55	-0.0592309		341.55	-0.0901102		341.65	-0.0415987		341.55	-0.0962744		341.55	-0.0893109		341.565	-0.05805		341.55	-0.0798623		341.55	-0.0659209		341.55	-0.0694345		341.415	-0.03351
341.554	-0.0598739		341.554	-0.0984697		341.654	-0.0335845		341.554	-0.0999003		341.554	-0.0860309		341.569	-0.0617092		341.554	-0.0784147		341.554	-0.0638188		341.554	-0.0679849		341.419	-0.0348816
341.558	-0.0610242		341.558	-0.101683		341.658	-0.0331108		341.558	-0.100862		341.558	-0.0824349		341.573	-0.0646241		341.558	-0.0767734		341.558	-0.0642403		341.558	-0.0670193		341.423	-0.0366203
341.562	-0.0592636		341.562	-0.0983629		341.662	-0.0401378		341.562	-0.101136		341.562	-0.0828264		341.577	-0.0688541		341.562	-0.0741735		341.562	-0.0641539		341.562	-0.066985		341.427	-0.0368007
341.566	-0.0559858		341.566	-0.0918678		341.666	-0.0450215		341.566	-0.100253		341.566	-0.0875551		341.581	-0.0759586		341.566	-0.0707066		341.566	-0.0619268		341.566	-0.0668019		341.431	-0.0355682
341.57	-0.0521537		341.57	-0.0920466		341.67	-0.0457081		341.57	-0.10137		341.57	-0.0933591		341.585	-0.0829643		341.57	-0.0674834		341.57	-0.0597024		341.57	-0.0666432		341.435	-0.0346812
341.574	-0.0494496		341.574	-0.0999879		341.674	-0.0445943		341.574	-0.108794		341.574	-0.0966367		341.589	-0.0881699		341.574	-0.0673218		341.574	-0.0568899		341.574	-0.067292		341.439	-0.0350171
341.578	-0.0488298		341.578	-0.105355		341.678	-0.0409116		341.578	-0.112373		341.578	-0.0958106		341.593	-0.090041		341.578	-0.0700785		341.578	-0.0543958		341.578	-0.068408		341.443	-0.0355937
341.582	-0.0502277		341.582	-0.102907		341.682	-0.0360638		341.582	-0.103769		341.582	-0.0931756		341.597	-0.088075		341.582	-0.0715504		341.582	-0.052953		341.582	-0.0690984		341.447	-0.03499
341.586	-0.0535113		341.586	-0.097363		341.686	-0.0314867		341.586	-0.0932898		341.586	-0.0905864		341.601	-0.0853328		341.586	-0.069446		341.586	-0.0516782		341.586	-0.0684497		341.451	-0.0333413
341.59	-0.0549791		341.59	-0.0949936		341.69	-0.0260699		341.59	-0.0880924		341.59	-0.08921		341.605	-0.0850734		341.59	-0.0660795		341.59	-0.0508216		341.59	-0.0671683		341.455	-0.0323612
341.594	-0.0561047		341.594	-0.0966422		341.694	-0.0242349		341.594	-0.0856068		341.594	-0.0893813		341.609	-0.0880924		341.594	-0.0639775		341.594	-0.049217		341.594	-0.0660185		341.459	-0.0320112
341.598	-0.0599026		341.598	-0.0999644		341.698	-0.0277091		341.598	-0.0880567		341.598	-0.0900057		341.613	-0.0896835		341.598	-0.0627222		341.598	-0.0473879		341.598	-0.0645758		341.463	-0.0307521
341.602	-0.063074		341.602	-0.10136		341.702	-0.0369136		341.602	-0.0938581		341.602	-0.0924894		341.617	-0.086477		341.602	-0.0624355		341.602	-0.0475338		341.602	-0.0639606		341.467	-0.0292144
341.606	-0.0630694		341.606	-0.101747		341.706	-0.0503421		341.606	-0.0969839		341.606	-0.0959821		341.621	-0.0830977		341.606	-0.0641091		341.606	-0.0495421		341.606	-0.0650851		341.471	-0.0290445
341.61	-0.0594795		341.61	-0.106396		341.71	-0.0583858		341.61	-0.098477		341.61	-0.0967101		341.625	-0.080735		341.61	-0.0669167		341.61	-0.0529121		341.61	-0.0671944		341.475	-0.029417
341.614	-0.0546364		341.614	-0.110213		341.714	-0.0576294		341.614	-0.0986915		341.614	-0.0955374		341.629	-0.0777131		341.614	-0.0695091		341.614	-0.0566994		341.614	-0.0697843		341.479	-0.0285985
341.618	-0.05107		341.618	-0.106625		341.718	-0.0590824		341.618	-0.0992466		341.618	-0.0942874		341.633	-0.0753086		341.618	-0.0709132		341.618	-0.0580416		341.618	-0.0722266		341.483	-0.0272258
341.622	-0.0499285		341.622	-0.0978782		341.722	-0.0703015		341.622	-0.104807		341.622	-0.0920829		341.637	-0.0733701		341.622	-0.0712504		341.622	-0.0561435		341.622	-0.0739348		341.487	-0.0264245
341.626	-0.0534611		341.626	-0.0876707		341.726	-0.0829074		341.626	-0.109236		341.626	-0.0888681		341.641	-0.0711456		341.626	-0.0721724		341.626	-0.0534846		341.626	-0.0744187		341.491	-0.0266045
341.63	-0.0588149		341.63	-0.0796237		341.73	-0.0901046		341.63	-0.109795		341.63	-0.0855946		341.645	-0.0686906		341.63	-0.0734134		341.63	-0.0524699		341.63	-0.0743602		341.495	-0.027757
341.634	-0.0599202		341.634	-0.0782834		341.734	-0.0936991		341.634	-0.114078		341.634	-0.0819588		341.649	-0.0645319		341.634	-0.0743283		341.634	-0.0530732		341.634	-0.0750487		341.499	-0.0288919
341.638	-0.0580628		341.638	-0.0838018		341.738	-0.0982927		341.638	-0.11661		341.638	-0.078509		341.653	-0.0592525		341.638	-0.0761701		341.638	-0.0550593		341.638	-0.0753358		341.503	-0.0296143
341.642	-0.0571544		341.642	-0.0887623		341.742	-0.106478		341.642	-0.112575		341.642	-0.0785745		341.657	-0.0556177		341.642	-0.07863		341.642	-0.0585435		341.642	-0.0745143		341.507	-0.0302383
341.646	-0.0564751		341.646	-0.0908968		341.746	-0.112963		341.646	-0.110559		341.646	-0.0835204		341.661	-0.0540113		341.646	-0.079539		341.646	-0.0622385		341.646	-0.0740529		341.511	-0.0313283
341.65	-0.0558672		341.65	-0.0950452		341.75	-0.107963		341.65	-0.114173		341.65	-0.0888529		341.665	-0.0539055		341.65	-0.0799328		341.65	-0.0651604		341.65	-0.0740338		341.515	-0.0331437
341.654	-0.0550236		341.654	-0.0980097		341.754	-0.093217		341.654	-0.120778		341.654	-0.0925102		341.669	-0.0533471		341.654	-0.0814053		341.654	-0.0666757		341.654	-0.0741776		341.519	-0.034863
341.658	-0.0546417		341.658	-0.0971967		341.758	-0.0850868		341.658	-0.123136		341.658	-0.0960726		341.673	-0.0521656		341.658	-0.0824474		341.658	-0.0669399		341.658	-0.0744597		341.523	-0.0357005
341.662	-0.0566649		341.662	-0.0967252		341.762	-0.0845645		341.662	-0.114915		341.662	-0.0960168		341.677	-0.0543896		341.662	-0.0824155		341.662	-0.0672758		341.662	-0.0738265		341.527	-0.0354164
341.666	-0.0574186		341.666	-0.0972883		341.766	-0.076873		341.666	-0.101961		341.666	-0.091399		341.681	-0.0592201		341.666	-0.0833805		341.666	-0.0682492		341.666	-0.0711397		341.531	-0.0349071
341.67	-0.0547713		341.67	-0.0960295		341.77	-0.066528		341.67	-0.0932897		341.67	-0.088279		341.685	-0.0605965		341.67	-0.0859207		341.67	-0.0701099		341.67	-0.0669913		341.535	-0.0348719
341.674	-0.0502839		341.674	-0.0915605		341.774	-0.0630913		341.674	-0.0886458		341.674	-0.0882094		341.689	-0.0575414		341.674	-0.0860479		341.674	-0.072752		341.674	-0.0635182		341.539	-0.0350643
341.678	-0.0453565		341.678	-0.0893106		341.778	-0.0598761		341.678	-0.0848612		341.678	-0.08639		341.693	-0.052844		341.678	-0.0827211		341.678	-0.074445		341.678	-0.0613329		341.543	-0.0353424
341.682	-0.0416441		341.682	-0.0914029		341.782	-0.0537461		341.682	-0.0809351		341.682	-0.082401		341.697	-0.0461867		341.682	-0.0783583		341.682	-0.0749515		341.682	-0.060101		341.547	-0.0349813
[truncated: 2,426 more rows]

## Sheet: Figure 5g
Fig.5G: Solvent Exposed Y81C											Fig.5G: Membrane embedded L118C
[truncated: 162 more rows]

[truncated: 2 more sheets: Figure 5h, Figure 5i]
