# Supplementary material for: Hairpin protein partitioning from the ER to lipid droplets involves major structural rearrangements
Source: Nat Commun. 2024 May 27;15:4504. doi: 10.1038/s41467-024-48843-8 (PMC11130287; doi:10.1038/s41467-024-48843-8)
Supplement: Supplementary file 4 — Source Data [file 41467_2024_48843_MOESM4_ESM.zip › Source_data_supplementary_figures_FigS4_FigS5_final.xlsx]

## Sheet: Supplementary Fig4a Y81C SUV
Magnetic Field (mT)	Exp CW	Sim CW	Residual
341.405	-1.29672	0.0129236	-0.0337991
341.409	-1.29601	0.0125517	-0.0334625
341.413	-1.29463	0.0118109	-0.0328145
341.417	-1.29293	0.0107714	-0.032163
341.421	-1.29127	0.00952559	-0.031749
341.425	-1.28964	0.00817466	-0.0314639
341.429	-1.28789	0.00681529	-0.031073
341.433	-1.28626	0.00552906	-0.0307324
341.437	-1.2855	0.00437569	-0.0311242
341.441	-1.28552	0.0033906	-0.0321317
341.445	-1.2854	0.00258651	-0.0328145
341.449	-1.28474	0.00195775	-0.032781
341.453	-1.28386	0.00148598	-0.0323779
341.457	-1.28341	0.00114591	-0.0322668
341.461	-1.28331	0.000910264	-0.0324013
341.465	-1.28289	0.000753251	-0.0321322
341.469	-1.28215	0.000652708	-0.0314943
341.473	-1.28158	0.000590935	-0.0309905
341.477	-1.28122	0.000554664	-0.0306695
341.481	-1.28092	0.000534489	-0.0303836
341.485	-1.28058	0.000524073	-0.0300609
341.489	-1.28038	0.000519349	-0.0298628
341.493	-1.28066	0.000517823	-0.0301464
341.497	-1.28111	0.000518027	-0.0305931
341.501	-1.28124	0.000519136	-0.0307239
341.505	-1.2812	0.000520703	-0.0306824
341.509	-1.2811	0.000522498	-0.030573
341.513	-1.28058	0.000524403	-0.0300591
341.517	-1.27977	0.000526363	-0.0292483
341.521	-1.27929	0.000528353	-0.0287666
341.525	-1.27927	0.00053036	-0.0287406
341.529	-1.2794	0.000532381	-0.0288706
341.533	-1.27947	0.000534412	-0.0289354
341.537	-1.27961	0.000536454	-0.0290698
341.541	-1.27992	0.000538505	-0.0293847
341.545	-1.28001	0.000540567	-0.0294675
341.549	-1.27971	0.000542638	-0.0291699
341.553	-1.27944	0.000544719	-0.0289001
341.557	-1.2792	0.000546811	-0.0286502
341.561	-1.27906	0.000548912	-0.0285079
341.565	-1.27935	0.000551023	-0.0288034
341.569	-1.27995	0.000553145	-0.0293999
341.573	-1.2807	0.000555277	-0.0301495
341.577	-1.28147	0.000557419	-0.0309086
341.581	-1.28192	0.000559571	-0.031357
341.585	-1.28182	0.000561734	-0.0312557
341.589	-1.2813	0.000563907	-0.0307363
341.593	-1.28077	0.000566091	-0.0302023
341.597	-1.28043	0.000568286	-0.0298611
341.601	-1.28028	0.000570491	-0.0297133
341.605	-1.2803	0.000572706	-0.0297297
341.609	-1.28031	0.000574933	-0.0297353
341.613	-1.28014	0.00057717	-0.0295616
341.617	-1.27977	0.000579418	-0.0291902
341.621	-1.27918	0.000581677	-0.0285969
341.625	-1.27828	0.000583948	-0.0276967
341.629	-1.27731	0.000586229	-0.0267267
341.633	-1.27668	0.000588521	-0.0260923
341.637	-1.27642	0.000590825	-0.0258242
341.641	-1.27662	0.00059314	-0.0260226
341.645	-1.27739	0.000595466	-0.0267902
341.649	-1.27841	0.000597804	-0.027814
341.653	-1.2794	0.000600153	-0.0287981
341.657	-1.28011	0.000602514	-0.0295063
341.661	-1.28047	0.000604886	-0.0298691
341.665	-1.28051	0.00060727	-0.0299012
341.669	-1.28015	0.000609666	-0.0295427
341.673	-1.28006	0.000612073	-0.0294504
341.677	-1.28073	0.000614493	-0.0301193
341.681	-1.28158	0.000616924	-0.030964
341.685	-1.28208	0.000619368	-0.0314633
341.689	-1.28214	0.000621824	-0.0315195
341.693	-1.28198	0.000624291	-0.0313572
341.697	-1.28194	0.000626772	-0.0313127
341.701	-1.28192	0.000629264	-0.0312914
341.705	-1.28159	0.000631769	-0.0309544
341.709	-1.28107	0.000634286	-0.0304402
341.713	-1.28081	0.000636816	-0.0301725
341.717	-1.28075	0.000639359	-0.0301082
341.721	-1.28067	0.000641914	-0.0300254
341.725	-1.28059	0.000644482	-0.0299436
341.729	-1.28058	0.000647063	-0.0299348
341.733	-1.28054	0.000649656	-0.0298899
341.737	-1.28051	0.000652263	-0.0298538
341.741	-1.28058	0.000654883	-0.0299245
341.745	-1.28055	0.000657516	-0.0298909
341.749	-1.28049	0.000660162	-0.0298269
341.753	-1.28074	0.000662822	-0.0300792
341.757	-1.28108	0.000665495	-0.0304178
341.761	-1.28098	0.000668182	-0.0303103
341.765	-1.28042	0.000670882	-0.0297487
341.769	-1.27978	0.000673596	-0.0291109
341.773	-1.2793	0.000676323	-0.0286227
341.777	-1.27911	0.000679065	-0.0284277
341.781	-1.27922	0.00068182	-0.0285399
341.785	-1.27961	0.00068459	-0.0289284
341.789	-1.28039	0.000687373	-0.0296996
341.793	-1.28116	0.000690171	-0.0304688
341.797	-1.28168	0.000692982	-0.0309868
341.801	-1.2821	0.000695809	-0.0314018
341.805	-1.28203	0.000698649	-0.0313356
341.809	-1.28144	0.000701504	-0.0307418
341.813	-1.28104	0.000704374	-0.0303307
341.817	-1.28105	0.000707259	-0.0303453
341.821	-1.28126	0.000710158	-0.030548
341.825	-1.28146	0.000713072	-0.0307482
341.829	-1.28145	0.000716001	-0.030731
341.833	-1.2813	0.000718946	-0.0305829
341.837	-1.28126	0.000721905	-0.0305391
341.841	-1.28125	0.00072488	-0.0305264
341.845	-1.28077	0.00072787	-0.0300465
341.849	-1.27971	0.000730875	-0.0289796
341.853	-1.2791	0.000733896	-0.0283643
341.857	-1.27922	0.000736933	-0.0284809
341.861	-1.27916	0.000739986	-0.0284152
341.865	-1.27871	0.000743054	-0.0279695
341.869	-1.2782	0.000746138	-0.0274571
341.873	-1.27796	0.000749238	-0.0272139
341.877	-1.27804	0.000752355	-0.0272867
341.881	-1.27795	0.000755488	-0.0271928
341.885	-1.27736	0.000758637	-0.0266042
341.889	-1.27658	0.000761802	-0.0258138
341.893	-1.27635	0.000764984	-0.0255864
341.897	-1.27698	0.000768183	-0.0262105
341.901	-1.2779	0.000771398	-0.0271271
341.905	-1.27852	0.000774631	-0.0277442
341.909	-1.27878	0.00077788	-0.0279983
341.913	-1.27874	0.000781147	-0.0279574
341.917	-1.27851	0.00078443	-0.0277241
341.921	-1.27837	0.000787731	-0.0275868
341.925	-1.27826	0.00079105	-0.0274674
341.929	-1.27801	0.000794386	-0.0272134
341.933	-1.27805	0.000797739	-0.0272518
341.937	-1.27836	0.000801111	-0.0275577
341.941	-1.27843	0.0008045	-0.0276232
341.945	-1.2785	0.000807907	-0.0276935
341.949	-1.2786	0.000811332	-0.0277856
341.953	-1.27849	0.000814776	-0.0276755
341.957	-1.27872	0.000818238	-0.0279018
341.961	-1.27929	0.000821718	-0.0284665
341.965	-1.27964	0.000825217	-0.0288121
341.969	-1.27972	0.000828735	-0.0288863
341.973	-1.27964	0.000832271	-0.0288095
341.977	-1.27965	0.000835827	-0.0288092
341.981	-1.27975	0.000839401	-0.0289132
341.985	-1.27958	0.000842995	-0.0287329
341.989	-1.27887	0.000846608	-0.0280263
341.993	-1.27808	0.00085024	-0.0272296
341.997	-1.27769	0.000853892	-0.0268315
342.001	-1.27743	0.000857564	-0.026575
342.005	-1.27751	0.000861255	-0.026646
342.009	-1.27802	0.000864967	-0.027151
342.013	-1.2785	0.000868698	-0.027628
342.017	-1.27893	0.00087245	-0.0280543
342.021	-1.27922	0.000876222	-0.0283444
342.025	-1.27937	0.000880015	-0.0284898
342.029	-1.27945	0.000883828	-0.0285633
342.033	-1.27943	0.000887662	-0.0285471
342.037	-1.27946	0.000891517	-0.0285673
342.041	-1.27947	0.000895393	-0.0285777
342.045	-1.27947	0.00089929	-0.0285681
342.049	-1.27932	0.000903208	-0.0284142
342.053	-1.27865	0.000907148	-0.0277421
342.057	-1.27773	0.000911109	-0.0268178
342.061	-1.27702	0.000915093	-0.0261069
342.065	-1.27668	0.000919098	-0.0257589
342.069	-1.27694	0.000923125	-0.0260154
342.073	-1.27753	0.000927174	-0.0266018
342.077	-1.27787	0.000931246	-0.0269424
342.081	-1.27769	0.00093534	-0.0267514
342.085	-1.27723	0.000939457	-0.026295
342.089	-1.27692	0.000943596	-0.0259739
342.093	-1.2765	0.000947759	-0.0255556
342.097	-1.27618	0.000951944	-0.0252269
342.101	-1.27627	0.000956153	-0.0253165
342.105	-1.27646	0.000960386	-0.0254983
342.109	-1.2767	0.000964641	-0.0257401
342.113	-1.27726	0.000968921	-0.0262882
342.117	-1.27793	0.000973225	-0.0269536
342.121	-1.27827	0.000977552	-0.0272967
342.125	-1.27811	0.000981904	-0.0271323
342.129	-1.27737	0.00098628	-0.0263839
342.133	-1.27637	0.000990681	-0.02538
342.137	-1.27584	0.000995106	-0.0248472
342.141	-1.27594	0.000999556	-0.024943
342.145	-1.27627	0.00100403	-0.0252696
342.149	-1.27637	0.00100853	-0.0253575
342.153	-1.27639	0.00101306	-0.0253786
342.157	-1.27677	0.00101761	-0.0257527
342.161	-1.27714	0.00102219	-0.026122
342.165	-1.27725	0.00102679	-0.0262249
342.169	-1.27719	0.00103142	-0.0261585
342.173	-1.27695	0.00103608	-0.0259152
342.177	-1.27705	0.00104076	-0.02601
342.181	-1.27795	0.00104547	-0.0269011
342.185	-1.27886	0.0010502	-0.0278119
342.189	-1.27912	0.00105496	-0.0280694
342.193	-1.27935	0.00105975	-0.0282882
342.197	-1.27968	0.00106457	-0.0286137
342.201	-1.27945	0.00106942	-0.0283812
342.205	-1.27862	0.00107429	-0.0275461
342.209	-1.27758	0.00107919	-0.0264962
342.213	-1.27663	0.00108412	-0.0255418
342.217	-1.27607	0.00108908	-0.0249813
342.221	-1.27603	0.00109406	-0.0249326
342.225	-1.27602	0.00109908	-0.0249169
342.229	-1.27547	0.00110412	-0.0243652
342.233	-1.27472	0.00110919	-0.0236123
342.237	-1.2744	0.0011143	-0.0232861
342.241	-1.27429	0.00111943	-0.0231734
342.245	-1.27428	0.00112459	-0.0231523
342.249	-1.27477	0.00112978	-0.0236389
342.253	-1.27534	0.001135	-0.0242036
342.257	-1.2755	0.00114026	-0.0243646
342.261	-1.27557	0.00114554	-0.024429
342.265	-1.27577	0.00115085	-0.0246201
342.269	-1.27608	0.0011562	-0.024921
342.273	-1.27627	0.00116158	-0.0251105
342.277	-1.27637	0.00116698	-0.0251981
342.281	-1.27651	0.00117242	-0.0253421
342.285	-1.2768	0.0011779	-0.0256217
342.289	-1.27712	0.0011834	-0.0259318
342.293	-1.2771	0.00118894	-0.0259065
342.297	-1.27675	0.00119451	-0.0255532
342.301	-1.27651	0.00120011	-0.0253138
342.305	-1.2764	0.00120574	-0.02519
342.309	-1.27581	0.00121141	-0.0245976
342.313	-1.27496	0.00121712	-0.0237411
342.317	-1.27451	0.00122285	-0.0232881
342.321	-1.2746	0.00122863	-0.0233668
342.325	-1.27499	0.00123443	-0.0237507
342.329	-1.27548	0.00124027	-0.0242447
342.333	-1.27611	0.00124615	-0.0248625
342.337	-1.27682	0.00125206	-0.0255666
342.341	-1.27762	0.001258	-0.0263609
342.345	-1.27811	0.00126398	-0.0268487
342.349	-1.27794	0.00127	-0.0266735
342.353	-1.2779	0.00127606	-0.0266216
342.357	-1.27851	0.00128215	-0.0272271
342.361	-1.27898	0.00128827	-0.0276955
342.365	-1.27874	0.00129444	-0.0274434
342.369	-1.27811	0.00130064	-0.0268141
342.373	-1.27757	0.00130688	-0.0262612
342.377	-1.27745	0.00131316	-0.0261364
342.381	-1.27763	0.00131947	-0.0263112
342.385	-1.27738	0.00132583	-0.0260556
342.389	-1.27666	0.00133222	-0.0253242
342.393	-1.27609	0.00133865	-0.0247546
342.397	-1.27595	0.00134512	-0.0246051
342.401	-1.27634	0.00135163	-0.0249883
342.405	-1.2769	0.00135818	-0.0255408
342.409	-1.27696	0.00136477	-0.0255967
342.413	-1.27675	0.00137141	-0.0253807
342.417	-1.27655	0.00137808	-0.0251766
342.421	-1.27634	0.00138479	-0.0249567
342.425	-1.27631	0.00139155	-0.0249145
342.429	-1.27629	0.00139834	-0.024893
342.433	-1.27602	0.00140518	-0.0246143
342.437	-1.27548	0.00141207	-0.0240642
342.441	-1.27505	0.00141899	-0.0236349
342.445	-1.27496	0.00142596	-0.0235361
342.449	-1.27486	0.00143297	-0.0234232
342.453	-1.27486	0.00144002	-0.0234193
342.457	-1.27497	0.00144712	-0.0235231
342.461	-1.27491	0.00145427	-0.0234589
342.465	-1.27483	0.00146145	-0.0233722
342.469	-1.27481	0.00146869	-0.0233439
342.473	-1.27474	0.00147597	-0.0232632
342.477	-1.27452	0.00148329	-0.0230393
342.481	-1.27434	0.00149066	-0.0228473
342.485	-1.27436	0.00149808	-0.0228578
342.489	-1.27423	0.00150554	-0.022726
342.493	-1.27374	0.00151306	-0.0222296
342.497	-1.27337	0.00152061	-0.021847
342.501	-1.27356	0.00152822	-0.0220338
342.505	-1.27423	0.00153588	-0.0226917
342.509	-1.27482	0.00154358	-0.0232784
342.513	-1.27494	0.00155134	-0.0233847
342.517	-1.2749	0.00155914	-0.0233363
342.521	-1.27476	0.00156699	-0.0231896
342.525	-1.27443	0.0015749	-0.0228547
342.529	-1.27445	0.00158285	-0.0228675
342.533	-1.27468	0.00159086	-0.0230879
342.537	-1.2746	0.00159892	-0.0229979
342.541	-1.27461	0.00160703	-0.0229982
342.545	-1.2751	0.00161519	-0.0234807
342.549	-1.27581	0.0016234	-0.024185
342.553	-1.2763	0.00163167	-0.0246715
342.557	-1.27638	0.00163999	-0.0247401
342.561	-1.27616	0.00164837	-0.0245132
342.565	-1.27575	0.0016568	-0.0240981
342.569	-1.27558	0.00166528	-0.023918
342.573	-1.27596	0.00167382	-0.0242834
342.577	-1.27634	0.00168242	-0.024656
342.581	-1.27645	0.00169107	-0.0247577
342.585	-1.27639	0.00169978	-0.0246932
342.589	-1.27598	0.00170855	-0.0242688
342.593	-1.27547	0.00171738	-0.0237495
342.597	-1.27515	0.00172626	-0.0234256
342.601	-1.27465	0.0017352	-0.0229191
342.605	-1.27392	0.0017442	-0.0221718
342.609	-1.27323	0.00175326	-0.0214773
342.613	-1.27274	0.00176238	-0.0209791
342.617	-1.27253	0.00177156	-0.0207583
342.621	-1.27232	0.00178081	-0.0205367
342.625	-1.27199	0.00179011	-0.0201983
342.629	-1.27205	0.00179948	-0.0202511
342.633	-1.27245	0.00180891	-0.0206456
342.637	-1.2728	0.0018184	-0.0209837
342.641	-1.27321	0.00182796	-0.0213789
342.645	-1.27356	0.00183758	-0.0217195
342.649	-1.2736	0.00184726	-0.0217556
342.653	-1.27362	0.00185701	-0.0217589
342.658	-1.27385	0.00186683	-0.0219842
342.662	-1.27383	0.00187671	-0.0219533
342.666	-1.27305	0.00188666	-0.021167
342.67	-1.27211	0.00189668	-0.0202142
342.674	-1.27179	0.00190677	-0.0198838
342.678	-1.27185	0.00191692	-0.0199293
342.682	-1.27183	0.00192714	-0.0199078
342.686	-1.27186	0.00193744	-0.0199271
342.69	-1.27205	0.0019478	-0.020103
342.694	-1.2722	0.00195824	-0.0202458
342.698	-1.27234	0.00196874	-0.0203663
342.702	-1.27251	0.00197932	-0.0205257
342.706	-1.27261	0.00198998	-0.020625
342.71	-1.27268	0.0020007	-0.0206836
342.714	-1.27262	0.0020115	-0.0206066
342.718	-1.27232	0.00202238	-0.0203009
342.722	-1.27178	0.00203333	-0.0197475
342.726	-1.27141	0.00204435	-0.0193696
342.73	-1.2717	0.00205546	-0.0196465
342.734	-1.27237	0.00206664	-0.0203055
342.738	-1.27302	0.0020779	-0.0209423
342.742	-1.27341	0.00208924	-0.0213172
342.746	-1.27334	0.00210065	-0.0212359
342.75	-1.27317	0.00211215	-0.0210579
342.754	-1.27346	0.00212373	-0.0213401
342.758	-1.27388	0.00213539	-0.0217468
342.762	-1.27376	0.00214713	-0.0216169
342.766	-1.27319	0.00215896	-0.0210323
342.77	-1.2727	0.00217087	-0.0205289
342.774	-1.27237	0.00218286	-0.0201842
342.778	-1.27189	0.00219494	-0.0196988
342.782	-1.27118	0.00220711	-0.0189696
342.786	-1.27038	0.00221936	-0.0181651
342.79	-1.26979	0.0022317	-0.0175592
342.794	-1.26969	0.00224413	-0.0174503
342.798	-1.27004	0.00225665	-0.0177818
342.802	-1.27021	0.00226926	-0.017944
342.806	-1.27014	0.00228196	-0.0178572
342.81	-1.27035	0.00229475	-0.0180548
342.814	-1.27072	0.00230763	-0.0184139
342.818	-1.27079	0.00232061	-0.0184721
342.822	-1.27052	0.00233368	-0.0181901
342.826	-1.27016	0.00234684	-0.0178176
342.83	-1.27027	0.0023601	-0.0179113
342.834	-1.2708	0.00237346	-0.0184264
342.838	-1.271	0.00238692	-0.0186149
342.842	-1.27084	0.00240047	-0.0184423
342.846	-1.27074	0.00241413	-0.0183308
342.85	-1.27066	0.00242788	-0.0182318
342.854	-1.27056	0.00244173	-0.0181213
342.858	-1.27058	0.00245569	-0.0181231
342.862	-1.27058	0.00246975	-0.0181125
342.866	-1.2704	0.00248392	-0.0179201
342.87	-1.26987	0.00249819	-0.0173739
342.874	-1.26902	0.00251257	-0.0165061
342.878	-1.26818	0.00252705	-0.0156484
342.882	-1.26763	0.00254164	-0.0150841
342.886	-1.26733	0.00255634	-0.0147734
342.89	-1.26716	0.00257115	-0.0145895
342.894	-1.26708	0.00258607	-0.0144927
342.898	-1.26713	0.00260111	-0.0145291
342.902	-1.26768	0.00261625	-0.0150657
342.906	-1.26871	0.00263152	-0.0160785
342.91	-1.26957	0.00264689	-0.0169197
342.914	-1.26997	0.00266239	-0.0173032
342.918	-1.27009	0.002678	-0.0174169
342.922	-1.27017	0.00269373	-0.0174745
342.926	-1.27021	0.00270958	-0.0175045
342.93	-1.27012	0.00272555	-0.0173919
342.934	-1.26991	0.00274164	-0.0171695
342.938	-1.26977	0.00275786	-0.0170168
342.942	-1.26984	0.0027742	-0.0170626
342.946	-1.26997	0.00279067	-0.0171779
342.95	-1.26992	0.00280726	-0.0171134
342.954	-1.26973	0.00282398	-0.0169029
342.958	-1.26961	0.00284083	-0.0167646
342.962	-1.26945	0.00285782	-0.0165893
342.966	-1.26891	0.00287493	-0.0160349
342.97	-1.26808	0.00289218	-0.0151915
342.974	-1.26752	0.00290956	-0.0146149
342.978	-1.2675	0.00292708	-0.0145752
342.982	-1.26768	0.00294473	-0.0147371
342.986	-1.26764	0.00296253	-0.0146822
342.99	-1.26738	0.00298046	-0.0144016
342.994	-1.26699	0.00299854	-0.0139888
342.998	-1.2663	0.00301676	-0.0132787
343.002	-1.2656	0.00303512	-0.0125661
343.006	-1.26543	0.00305363	-0.0123773
343.01	-1.26569	0.00307228	-0.0126132
343.014	-1.26586	0.00309109	-0.0127713
343.018	-1.26578	0.00311004	-0.012673
343.022	-1.26577	0.00312915	-0.0126379
343.026	-1.26599	0.00314841	-0.0128395
343.03	-1.26634	0.00316782	-0.0131674
343.034	-1.2667	0.00318739	-0.0135095
343.038	-1.26708	0.00320712	-0.0138708
343.042	-1.26738	0.00322701	-0.0141536
343.046	-1.26739	0.00324705	-0.0141405
343.05	-1.26711	0.00326726	-0.0138454
343.054	-1.26693	0.00328764	-0.0136408
343.058	-1.26713	0.00330818	-0.0138178
343.062	-1.26729	0.00332889	-0.0139649
343.066	-1.26699	0.00334977	-0.0136377
343.07	-1.26655	0.00337082	-0.0131751
343.074	-1.26638	0.00339204	-0.012992
343.078	-1.26634	0.00341344	-0.0129291
343.082	-1.26633	0.00343502	-0.0128958
343.086	-1.26668	0.00345677	-0.0132268
343.09	-1.26729	0.0034787	-0.0138095
343.094	-1.26766	0.00350082	-0.0141632
343.098	-1.26783	0.00352312	-0.0143047
343.102	-1.26792	0.00354561	-0.0143707
343.106	-1.26788	0.00356828	-0.0143109
343.11	-1.26768	0.00359114	-0.0140844
343.114	-1.26721	0.0036142	-0.0136006
343.118	-1.26653	0.00363745	-0.0128941
343.122	-1.26585	0.0036609	-0.0121881
343.126	-1.26532	0.00368454	-0.0116381
343.13	-1.26487	0.00370839	-0.0111662
343.134	-1.26436	0.00373244	-0.0106253
343.138	-1.26409	0.00375669	-0.0103375
343.142	-1.26444	0.00378115	-0.0106614
343.146	-1.2648	0.00380582	-0.010991
343.15	-1.26449	0.0038307	-0.0106606
343.154	-1.26396	0.0038558	-0.0101016
343.158	-1.26374	0.00388111	-0.00986137
343.162	-1.2637	0.00390664	-0.00979446
343.166	-1.26329	0.00393239	-0.00935909
343.17	-1.26246	0.00395836	-0.00850425
343.174	-1.2621	0.00398456	-0.00811267
343.178	-1.2626	0.00401098	-0.00858559
343.182	-1.26317	0.00403764	-0.00913119
343.186	-1.26313	0.00406453	-0.00906381
343.19	-1.26286	0.00409166	-0.00876636
343.194	-1.26283	0.00411903	-0.0087127
343.198	-1.2631	0.00414663	-0.00895574
343.202	-1.26366	0.00417448	-0.00948961
343.206	-1.26402	0.00420258	-0.00981847
343.21	-1.264	0.00423093	-0.00976431
343.214	-1.26419	0.00425952	-0.00993503
343.218	-1.26454	0.00428838	-0.010251
343.222	-1.26477	0.00431749	-0.0104516
343.226	-1.26516	0.00434686	-0.0108121
343.23	-1.26571	0.0043765	-0.0113363
343.234	-1.26625	0.0044064	-0.0118442
343.238	-1.26631	0.00443657	-0.011872
343.242	-1.26553	0.00446702	-0.0110596
343.246	-1.26428	0.00449774	-0.00978078
343.25	-1.26323	0.00452874	-0.00870576
343.254	-1.26267	0.00456002	-0.00811022
343.258	-1.26227	0.00459159	-0.00767547
343.262	-1.2618	0.00462345	-0.00718118
343.266	-1.26159	0.0046556	-0.00693869
343.27	-1.26145	0.00468804	-0.00676672
343.274	-1.26093	0.00472079	-0.0062102
343.278	-1.26054	0.00475383	-0.0057843
343.282	-1.26053	0.00478719	-0.00574303
343.286	-1.26038	0.00482085	-0.0055602
343.29	-1.26005	0.00485483	-0.00519667
343.294	-1.25987	0.00488912	-0.00497662
343.298	-1.25989	0.00492374	-0.0049691
343.302	-1.26006	0.00495868	-0.00510609
343.306	-1.26053	0.00499394	-0.0055325
343.31	-1.26133	0.00502954	-0.00630228
343.314	-1.26184	0.00506548	-0.00676988
343.318	-1.26176	0.00510176	-0.00666078
343.322	-1.26173	0.00513838	-0.00659199
343.326	-1.26194	0.00517535	-0.006769
343.33	-1.26215	0.00521268	-0.00693381
343.334	-1.26254	0.00525036	-0.00728809
343.338	-1.26295	0.0052884	-0.00766209
343.342	-1.26281	0.00532681	-0.00748687
343.346	-1.26252	0.00536559	-0.00715583
343.35	-1.26232	0.00540475	-0.00691274
343.354	-1.262	0.00544428	-0.0065513
343.358	-1.2618	0.0054842	-0.00631767
343.362	-1.26158	0.00552451	-0.00605264
343.366	-1.26124	0.00556521	-0.00567193
343.37	-1.26107	0.00560631	-0.00546049
343.374	-1.26083	0.00564782	-0.00517817
343.378	-1.26033	0.00568973	-0.00464017
343.382	-1.25977	0.00573206	-0.00403579
343.386	-1.25925	0.00577481	-0.00347753
343.39	-1.25872	0.00581798	-0.00289743
343.394	-1.25814	0.00586158	-0.00227705
343.398	-1.25765	0.00590561	-0.00174056
343.402	-1.25735	0.00595009	-0.00139653
343.406	-1.25721	0.00599501	-0.00121512
343.41	-1.25706	0.00604039	-0.0010211
343.414	-1.25696	0.00608622	-0.000870659
343.418	-1.25708	0.00613252	-0.000945534
343.422	-1.2572	0.00617928	-0.00101628
343.426	-1.25723	0.00622653	-0.00100196
343.43	-1.25719	0.00627425	-0.000914216
343.434	-1.25683	0.00632246	-0.000504383
343.438	-1.25623	0.00637117	0.000143674
343.442	-1.25569	0.00642037	0.000725639
343.446	-1.25535	0.00647009	0.00112003
343.45	-1.25525	0.00652032	0.00127238
343.454	-1.25536	0.00657106	0.00121583
343.458	-1.25539	0.00662234	0.00123391
343.462	-1.25523	0.00667415	0.00144624
343.466	-1.2553	0.0067265	0.00142212
343.47	-1.25571	0.00677941	0.00107308
343.474	-1.25614	0.00683286	0.000696074
343.478	-1.25656	0.00688689	0.000323902
343.482	-1.25646	0.00694148	0.000486359
343.486	-1.25565	0.00699665	0.00134445
343.49	-1.25482	0.00705241	0.00222808
343.494	-1.25406	0.00710876	0.00304728
343.498	-1.25327	0.00716572	0.00389103
343.502	-1.25269	0.00722328	0.00453437
343.506	-1.25237	0.00728147	0.00491285
343.51	-1.2521	0.00734028	0.00524464
343.514	-1.25171	0.00739973	0.00568949
343.518	-1.2515	0.00745982	0.0059635
343.522	-1.25156	0.00752057	0.00596102
343.526	-1.25136	0.00758198	0.00621989
343.53	-1.25073	0.00764406	0.00691131
343.534	-1.25036	0.00770682	0.00734591
343.538	-1.25046	0.00777028	0.00731244
343.542	-1.25029	0.00783443	0.00754735
343.546	-1.2499	0.0078993	0.0079967
343.55	-1.24978	0.00796488	0.00818035
343.554	-1.24974	0.0080312	0.00828624
343.558	-1.24966	0.00809826	0.00844221
343.562	-1.24938	0.00816607	0.00878904
343.566	-1.24901	0.00823464	0.00922425
343.57	-1.24875	0.00830398	0.00955842
343.574	-1.24851	0.00837411	0.00986669
343.578	-1.24851	0.00844503	0.00993579
343.582	-1.24877	0.00851676	0.00974258
343.586	-1.24919	0.0085893	0.00939444
343.59	-1.24959	0.00866268	0.00906771
343.594	-1.24944	0.0087369	0.00929978
343.598	-1.24896	0.00881197	0.00984966
343.602	-1.24897	0.00888791	0.00992136
343.606	-1.24955	0.00896474	0.00941233
343.61	-1.25002	0.00904245	0.00902585
343.614	-1.24969	0.00912107	0.00943358
343.618	-1.249	0.0092006	0.0101985
343.622	-1.24866	0.00928108	0.0106211
343.626	-1.24844	0.00936249	0.0109267
343.63	-1.24799	0.00944487	0.0114538
343.634	-1.24742	0.00952822	0.0121077
343.638	-1.247	0.00961257	0.0126145
343.642	-1.24702	0.00969791	0.0126824
343.646	-1.24724	0.00978428	0.0125477
343.65	-1.24718	0.00987169	0.0126954
343.654	-1.24683	0.00996014	0.0131278
343.658	-1.24653	0.0100497	0.0135154
343.662	-1.2466	0.0101403	0.0135428
343.666	-1.2468	0.010232	0.0134298
343.67	-1.24669	0.0103248	0.0136301
343.674	-1.24631	0.0104187	0.0141063
343.678	-1.24606	0.0105139	0.0144572
343.682	-1.2461	0.0106101	0.0145082
343.686	-1.2459	0.0107076	0.014807
343.69	-1.24541	0.0108063	0.0153966
343.694	-1.2453	0.0109062	0.015607
343.698	-1.24548	0.0110073	0.0155249
343.702	-1.24559	0.0111097	0.0155225
343.706	-1.24569	0.0112134	0.0155193
343.71	-1.2456	0.0113184	0.0157216
343.714	-1.24506	0.0114247	0.0163613
343.718	-1.24463	0.0115324	0.0169069
343.722	-1.24468	0.0116414	0.0169639
343.726	-1.24512	0.0117519	0.0166351
343.73	-1.24574	0.0118637	0.0161251
343.734	-1.24615	0.011977	0.0158224
343.738	-1.24623	0.0120917	0.0158572
343.742	-1.24633	0.0122079	0.0158766
343.746	-1.24661	0.0123257	0.0157207
343.75	-1.24682	0.0124449	0.0156264
343.754	-1.24693	0.0125657	0.0156318
343.758	-1.24709	0.0126881	0.0155994
343.762	-1.24726	0.0128121	0.0155498
343.766	-1.2474	0.0129378	0.0155346
343.77	-1.24739	0.0130651	0.01568
343.774	-1.24727	0.0131941	0.0159286
343.778	-1.24733	0.0133248	0.0159917
343.782	-1.24733	0.0134573	0.0161232
343.786	-1.2469	0.0135915	0.0166872
343.79	-1.24627	0.0137276	0.017453
343.794	-1.24591	0.0138655	0.0179548
343.798	-1.24596	0.0140052	0.0180442
343.802	-1.24604	0.0141469	0.0181095
343.806	-1.24586	0.0142905	0.0184326
343.81	-1.2458	0.0144361	0.0186327
343.814	-1.2462	0.0145836	0.0183879
343.818	-1.24654	0.0147333	0.0181975
343.822	-1.24658	0.0148849	0.0183022
343.826	-1.24682	0.0150387	0.0182169
343.83	-1.24713	0.0151947	0.0180611
343.834	-1.24694	0.0153528	0.018409
343.838	-1.24632	0.0155131	0.0191962
343.842	-1.24547	0.0156757	0.0202102
343.846	-1.24442	0.0158407	0.0214217
343.85	-1.24366	0.0160079	0.0223459
343.854	-1.2433	0.0161776	0.0228787
343.858	-1.24291	0.0163496	0.0234407
343.862	-1.24248	0.0165242	0.0240476
343.866	-1.24211	0.0167012	0.0245897
343.87	-1.24209	0.0168808	0.0247906
343.874	-1.24249	0.0170631	0.0245739
343.878	-1.24286	0.017248	0.0243893
343.882	-1.24286	0.0174356	0.0245745
343.886	-1.24272	0.0176259	0.0249089
343.89	-1.24271	0.0178191	0.025106
343.894	-1.24288	0.0180151	0.0251369
343.898	-1.24319	0.018214	0.0250236
343.902	-1.2432	0.0184159	0.0252139
343.906	-1.24288	0.0186209	0.0257441
343.91	-1.24285	0.0188289	0.0259742
343.914	-1.24322	0.01904	0.0258194
343.918	-1.24363	0.0192544	0.0256269
343.922	-1.24392	0.019472	0.0255542
343.926	-1.24413	0.0196929	0.0255638
343.93	-1.24432	0.0199172	0.0255952
343.934	-1.24479	0.0201449	0.0253509
343.938	-1.24544	0.0203762	0.0249314
343.942	-1.24543	0.0206111	0.0251818
343.946	-1.2446	0.0208496	0.02625
343.95	-1.24359	0.0210918	0.0275062
343.954	-1.24272	0.0213379	0.0286171
343.958	-1.24206	0.0215878	0.0295275
343.962	-1.2417	0.0218417	0.0301409
343.966	-1.24147	0.0220995	0.0306319
343.97	-1.2413	0.0223616	0.0310568
343.974	-1.24153	0.0226277	0.0310972
343.978	-1.24201	0.0228982	0.0308845
343.982	-1.24231	0.0231731	0.030867
343.986	-1.24266	0.0234523	0.0307916
343.99	-1.2437	0.0237362	0.0300378
343.994	-1.24495	0.0240246	0.0290781
343.998	-1.24555	0.0243178	0.0287664
344.002	-1.24562	0.0246158	0.0289963
344.006	-1.24533	0.0249188	0.0295877
344.01	-1.24482	0.0252267	0.0304061
344.014	-1.24449	0.0255398	0.0310484
344.018	-1.2442	0.0258582	0.0316585
344.022	-1.24356	0.0261818	0.0326176
344.026	-1.24282	0.026511	0.0336915
344.03	-1.24241	0.0268457	0.0344347
344.034	-1.24232	0.0271861	0.034866
344.038	-1.24253	0.0275323	0.035003
344.042	-1.24296	0.0278845	0.0349241
344.046	-1.24339	0.0282427	0.0348507
344.05	-1.24386	0.0286071	0.0347464
344.054	-1.2443	0.0289779	0.0346823
344.058	-1.24449	0.0293551	0.0348662
344.062	-1.2444	0.0297389	0.0353348
344.066	-1.24415	0.0301295	0.035978
344.07	-1.2438	0.030527	0.0367229
344.074	-1.24352	0.0309315	0.0374085
344.078	-1.24328	0.0313432	0.0380598
344.082	-1.24275	0.0317623	0.0390167
344.086	-1.24197	0.032189	0.040214
344.09	-1.24183	0.0326233	0.040798
344.094	-1.24248	0.0330655	0.0405867
344.098	-1.24301	0.0335158	0.0405064
344.102	-1.24323	0.0339743	0.0407467
344.106	-1.24324	0.0344412	0.0411988
344.11	-1.24287	0.0349167	0.0420427
344.114	-1.24247	0.035401	0.0429308
344.118	-1.24257	0.0358944	0.0433219
344.122	-1.24311	0.036397	0.0432895
344.126	-1.24359	0.036909	0.0433231
344.13	-1.24387	0.0374306	0.0435603
344.134	-1.24415	0.0379622	0.0438168
344.138	-1.24422	0.0385038	0.0442805
344.142	-1.24365	0.0390558	0.0454095
344.146	-1.24259	0.0396184	0.0470278
344.15	-1.2417	0.0401918	0.0484957
344.154	-1.24127	0.0407764	0.0495111
344.158	-1.2411	0.0413723	0.0502699
344.162	-1.24116	0.0419798	0.0508206
344.166	-1.24168	0.0425993	0.0509161
344.17	-1.24235	0.043231	0.0508812
344.174	-1.24253	0.0438752	0.0513474
344.178	-1.24225	0.0445323	0.0522825
344.182	-1.24192	0.0452024	0.0532867
344.186	-1.24193	0.0458861	0.0539606
344.19	-1.24247	0.0465835	0.0541099
344.194	-1.24313	0.047295	0.0541608
344.198	-1.24363	0.0480211	0.0543927
344.202	-1.24403	0.0487619	0.0547331
344.206	-1.24417	0.049518	0.0553431
344.21	-1.24408	0.0502897	0.0562077
344.214	-1.2438	0.0510774	0.0572778
344.218	-1.24329	0.0518815	0.0585889
344.222	-1.24274	0.0527025	0.0599617
344.226	-1.24244	0.0535407	0.0610978
344.23	-1.24235	0.0543966	0.0620429
344.234	-1.24217	0.0552706	0.0630971
344.238	-1.24218	0.0561633	0.0639853
344.242	-1.2426	0.0570751	0.0644732
344.246	-1.24304	0.0580065	0.0649624
344.25	-1.24329	0.0589581	0.065671
344.254	-1.24342	0.0599303	0.0665117
344.258	-1.24328	0.0609237	0.0676486
344.262	-1.24303	0.061939	0.0689137
344.266	-1.24301	0.0629765	0.0699693
344.27	-1.24309	0.064037	0.0709433
344.274	-1.24314	0.0651211	0.0719768
344.278	-1.24308	0.0662294	0.0731469
344.282	-1.24323	0.0673626	0.0741353
344.286	-1.24356	0.0685213	0.0749599
344.29	-1.24341	0.0697063	0.076294
344.294	-1.2429	0.0709182	0.078018
344.298	-1.24266	0.0721578	0.079499
344.302	-1.24292	0.0734258	0.0805048
344.306	-1.24382	0.0747232	0.0809065
344.31	-1.24484	0.0760505	0.081207
344.314	-1.24505	0.0774088	0.0823623
344.318	-1.24485	0.0787989	0.0839497
344.322	-1.2447	0.0802216	0.0855191
344.326	-1.24426	0.0816779	0.087418
344.33	-1.24377	0.0831687	0.0894031
344.334	-1.24324	0.0846951	0.0914578
344.338	-1.24259	0.086258	0.0936705
344.342	-1.24229	0.0878584	0.0955652
344.346	-1.24245	0.0894975	0.0970463
344.35	-1.24268	0.0911763	0.0984974
344.354	-1.2428	0.0928961	0.100094
344.358	-1.24304	0.0946579	0.101617
344.362	-1.24339	0.096463	0.103072
344.366	-1.24335	0.0983127	0.104958
344.37	-1.24298	0.100208	0.107227
344.374	-1.24244	0.102151	0.109714
344.378	-1.24162	0.104142	0.112526
344.382	-1.24116	0.106184	0.115027
344.386	-1.24126	0.108277	0.117017
344.39	-1.24143	0.110423	0.118991
344.394	-1.24173	0.112623	0.120893
344.398	-1.24203	0.11488	0.122853
344.402	-1.24197	0.117194	0.125229
344.406	-1.24186	0.119568	0.127707
344.41	-1.24233	0.122004	0.12967
344.414	-1.24319	0.124502	0.131314
344.418	-1.24406	0.127066	0.133002
344.422	-1.24513	0.129697	0.134565
344.426	-1.24619	0.132396	0.136202
344.43	-1.2475	0.135167	0.137664
344.434	-1.24945	0.138011	0.138564
344.438	-1.25137	0.140931	0.139562
344.442	-1.25262	0.143928	0.14131
344.446	-1.25314	0.147005	0.143865
344.45	-1.25326	0.150165	0.146902
344.454	-1.25362	0.153409	0.149787
344.458	-1.25458	0.156741	0.152161
344.462	-1.25579	0.160163	0.154368
344.466	-1.25707	0.163677	0.156603
344.47	-1.2586	0.167287	0.158691
344.474	-1.26042	0.170995	0.160577
344.478	-1.26236	0.174804	0.162444
344.482	-1.26415	0.178717	0.164562
344.486	-1.26602	0.182737	0.16672
344.49	-1.26831	0.186868	0.168562
344.494	-1.27084	0.191112	0.170268
344.498	-1.27323	0.195473	0.172246
344.502	-1.27555	0.199953	0.174402
344.506	-1.27781	0.204557	0.176752
344.51	-1.27988	0.209288	0.179412
344.514	-1.28218	0.214149	0.181969
344.518	-1.28455	0.219145	0.184598
344.522	-1.28662	0.224277	0.187653
344.526	-1.28866	0.229551	0.19089
344.53	-1.29081	0.23497	0.194163
344.534	-1.29264	0.240538	0.197895
344.538	-1.29382	0.246258	0.202434
344.542	-1.29488	0.252134	0.20725
344.546	-1.29652	0.258171	0.211646
344.55	-1.29884	0.264371	0.215527
344.554	-1.30154	0.270739	0.219202
344.558	-1.30425	0.277278	0.223025
344.562	-1.30638	0.283992	0.227613
344.566	-1.30768	0.290884	0.233206
344.57	-1.30874	0.297959	0.239216
344.574	-1.30993	0.305218	0.245293
344.578	-1.31125	0.312666	0.25142
344.582	-1.31281	0.320306	0.257495
344.586	-1.31408	0.328139	0.264059
344.59	-1.31457	0.336169	0.271595
344.594	-1.31467	0.344398	0.27973
344.598	-1.31469	0.352828	0.288135
344.602	-1.31491	0.361459	0.296548
344.606	-1.31558	0.370293	0.30471
344.61	-1.3165	0.379331	0.312836
344.614	-1.31735	0.388572	0.321225
344.618	-1.31807	0.398014	0.329944
344.622	-1.31802	0.407658	0.339634
344.626	-1.3167	0.417499	0.350802
344.63	-1.31458	0.427534	0.36295
344.634	-1.31231	0.43776	0.375446
344.638	-1.31045	0.44817	0.387718
344.642	-1.30895	0.458756	0.399804
344.646	-1.30711	0.469512	0.412402
344.65	-1.30457	0.480427	0.425854
344.654	-1.30092	0.491489	0.440565
344.658	-1.29634	0.502685	0.456346
344.662	-1.29188	0.513999	0.472122
344.666	-1.28771	0.525414	0.487702
344.67	-1.28349	0.536909	0.503421
344.674	-1.27914	0.548463	0.519326
344.678	-1.27461	0.560049	0.535441
344.682	-1.26985	0.57164	0.551789
344.686	-1.26475	0.583205	0.568451
344.69	-1.25946	0.594708	0.585249
344.694	-1.2543	0.606112	0.601814
344.698	-1.24923	0.617376	0.618143
344.702	-1.24397	0.628453	0.63448
344.706	-1.23851	0.639295	0.650781
344.71	-1.23322	0.649848	0.666629
344.714	-1.22811	0.660054	0.681941
344.718	-1.22297	0.669851	0.696879
344.722	-1.21794	0.679174	0.711237
344.726	-1.21348	0.687951	0.724466
344.73	-1.20959	0.696107	0.736516
344.734	-1.20608	0.703564	0.747479
344.738	-1.20347	0.710239	0.756768
344.742	-1.20164	0.716045	0.764409
344.746	-1.20023	0.720892	0.770665
344.75	-1.1995	0.724687	0.775186
344.754	-1.1994	0.727334	0.777935
344.758	-1.19968	0.728737	0.779059
344.762	-1.20011	0.728797	0.778685
344.766	-1.20049	0.727415	0.776928
344.77	-1.20126	0.724493	0.773237
344.774	-1.20298	0.719935	0.766957
344.778	-1.20529	0.713647	0.758356
344.782	-1.20782	0.70554	0.747716
344.786	-1.21093	0.69553	0.734601
344.79	-1.2146	0.68354	0.718941
344.794	-1.21845	0.669501	0.701048
344.798	-1.22251	0.653353	0.680844
344.802	-1.22687	0.635047	0.658178
344.806	-1.23146	0.61455	0.633088
344.81	-1.23589	0.591838	0.605951
344.814	-1.23977	0.566905	0.577139
344.818	-1.24365	0.539761	0.546112
344.822	-1.2479	0.510434	0.512536
344.826	-1.25187	0.478969	0.477095
344.83	-1.25542	0.44543	0.440007
344.834	-1.25859	0.4099	0.401311
344.838	-1.26136	0.372483	0.361119
344.842	-1.26389	0.333301	0.319411
344.846	-1.26587	0.292491	0.276618
344.85	-1.26725	0.250213	0.232961
344.854	-1.2681	0.206639	0.18854
344.858	-1.26826	0.161957	0.143701
344.862	-1.26777	0.11637	0.0985994
344.866	-1.26687	0.0700872	0.0532132
344.87	-1.26575	0.0233307	0.00757826
344.874	-1.26437	-0.0236736	-0.0380486
344.878	-1.26245	-0.0706955	-0.0831471
344.882	-1.26013	-0.117504	-0.127634
344.886	-1.25776	-0.163871	-0.171628
344.89	-1.25484	-0.209572	-0.214412
344.894	-1.2515	-0.25439	-0.255892
344.898	-1.24846	-0.298116	-0.296577
344.902	-1.24582	-0.340556	-0.336375
344.906	-1.2436	-0.381527	-0.375132
344.91	-1.24138	-0.420864	-0.41224
344.914	-1.23889	-0.458415	-0.447308
344.918	-1.2364	-0.494052	-0.480449
344.922	-1.2336	-0.527661	-0.511257
344.926	-1.23047	-0.559149	-0.539618
344.93	-1.22766	-0.588444	-0.566104
344.934	-1.22535	-0.615491	-0.590837
344.938	-1.22312	-0.640258	-0.613377
344.942	-1.22082	-0.662726	-0.633549
344.946	-1.21854	-0.682898	-0.651438
344.95	-1.21593	-0.700792	-0.666726
344.954	-1.21291	-0.71644	-0.67935
344.958	-1.20998	-0.729889	-0.689866
344.962	-1.20721	-0.741198	-0.698405
344.966	-1.20442	-0.750437	-0.704854
344.97	-1.20167	-0.757685	-0.709353
344.974	-1.19914	-0.763029	-0.712172
344.978	-1.19681	-0.766562	-0.713375
344.982	-1.19439	-0.768382	-0.71277
344.986	-1.192	-0.76859	-0.710589
344.99	-1.18976	-0.767291	-0.70705
344.994	-1.18735	-0.764588	-0.701935
344.998	-1.18478	-0.760586	-0.695367
345.002	-1.18219	-0.755391	-0.687579
345.006	-1.17973	-0.749102	-0.678828
345.01	-1.17741	-0.741821	-0.669233
345.014	-1.17496	-0.733645	-0.658605
345.018	-1.17248	-0.724665	-0.647143
345.022	-1.17031	-0.714971	-0.635279
345.026	-1.1685	-0.704649	-0.623144
345.03	-1.1669	-0.693778	-0.610683
345.034	-1.16551	-0.682435	-0.597942
345.038	-1.16434	-0.670691	-0.585032
345.042	-1.16361	-0.658612	-0.572218
345.046	-1.16316	-0.646261	-0.559417
345.05	-1.16253	-0.633694	-0.546221
345.054	-1.16177	-0.620964	-0.532739
345.058	-1.1613	-0.608121	-0.519417
345.062	-1.1614	-0.595207	-0.506603
345.066	-1.16171	-0.582264	-0.493971
345.07	-1.16186	-0.569327	-0.481187
345.074	-1.16234	-0.556431	-0.468772
345.078	-1.16335	-0.543603	-0.456955
345.082	-1.16444	-0.530871	-0.445306
345.086	-1.1653	-0.518258	-0.433559
345.09	-1.16599	-0.505783	-0.421773
345.094	-1.16702	-0.493466	-0.410486
345.098	-1.16871	-0.481322	-0.400037
345.102	-1.17061	-0.469365	-0.389973
345.106	-1.17269	-0.457605	-0.380297
345.11	-1.17498	-0.446052	-0.371036
345.114	-1.17698	-0.434714	-0.361698
345.118	-1.17865	-0.423598	-0.352252
345.122	-1.18048	-0.412708	-0.343191
345.126	-1.18298	-0.402049	-0.335028
345.13	-1.18603	-0.391622	-0.32765
345.134	-1.18909	-0.38143	-0.320516
345.138	-1.19211	-0.371474	-0.313587
345.142	-1.19532	-0.361752	-0.30707
345.146	-1.19877	-0.352265	-0.301031
345.15	-1.2027	-0.343011	-0.295714
345.154	-1.20696	-0.333988	-0.29095
345.159	-1.21098	-0.325194	-0.286173
345.163	-1.21453	-0.316626	-0.281157
345.167	-1.21821	-0.30828	-0.276488
345.171	-1.22235	-0.300154	-0.272505
345.175	-1.2265	-0.292243	-0.268738
345.179	-1.23082	-0.284543	-0.265359
345.183	-1.23512	-0.277051	-0.262168
345.187	-1.23843	-0.269762	-0.258192
345.191	-1.24086	-0.262671	-0.253529
345.195	-1.24331	-0.255775	-0.249085
345.199	-1.24606	-0.249068	-0.245126
345.203	-1.24874	-0.242546	-0.241291
345.207	-1.25143	-0.236205	-0.237637
345.211	-1.25452	-0.23004	-0.234558
345.215	-1.25785	-0.224047	-0.231898
345.219	-1.26113	-0.21822	-0.229351
345.223	-1.26422	-0.212555	-0.226775
345.227	-1.26692	-0.207049	-0.22397
345.231	-1.26932	-0.201696	-0.221015
345.235	-1.27198	-0.196492	-0.218472
345.239	-1.27517	-0.191433	-0.216606
345.243	-1.27821	-0.186515	-0.214728
345.247	-1.28091	-0.181733	-0.212647
345.251	-1.28357	-0.177085	-0.21065
345.255	-1.28595	-0.172565	-0.208515
345.259	-1.28799	-0.16817	-0.206157
345.263	-1.28964	-0.163896	-0.203535
345.267	-1.29102	-0.15974	-0.200762
345.271	-1.29252	-0.155698	-0.198221
345.275	-1.29422	-0.151766	-0.195991
345.279	-1.29612	-0.147941	-0.194065
345.283	-1.29818	-0.144221	-0.192396
345.287	-1.29998	-0.1406	-0.190582
345.291	-1.30138	-0.137078	-0.188458
345.295	-1.30231	-0.13365	-0.185956
345.299	-1.30271	-0.130314	-0.183028
345.303	-1.30332	-0.127066	-0.180387
345.307	-1.30449	-0.123905	-0.178397
345.311	-1.30577	-0.120827	-0.176597
345.315	-1.30689	-0.117829	-0.174722
345.319	-1.30757	-0.11491	-0.172481
345.323	-1.30765	-0.112066	-0.169717
345.327	-1.30754	-0.109296	-0.166841
345.331	-1.30759	-0.106598	-0.164185
345.335	-1.30799	-0.103968	-0.161957
345.339	-1.30886	-0.101404	-0.16026
345.343	-1.3097	-0.0989058	-0.15861
345.347	-1.30992	-0.0964699	-0.156388
345.351	-1.30993	-0.0940946	-0.154028
345.355	-1.31044	-0.0917781	-0.152214
345.359	-1.31105	-0.0895186	-0.150564
345.363	-1.31156	-0.0873143	-0.148877
345.367	-1.31193	-0.0851634	-0.14709
345.371	-1.31193	-0.0830643	-0.144992
345.375	-1.31181	-0.0810153	-0.14283
345.379	-1.31155	-0.0790149	-0.140564
345.383	-1.31129	-0.0770616	-0.138347
345.387	-1.31163	-0.075154	-0.136781
345.391	-1.31218	-0.0732905	-0.135475
345.395	-1.3123	-0.0714698	-0.133766
345.399	-1.31228	-0.0696907	-0.131967
345.403	-1.31219	-0.0679517	-0.130139
345.407	-1.31177	-0.0662516	-0.128023
345.411	-1.31094	-0.0645893	-0.125527
345.415	-1.30971	-0.0629635	-0.122671
345.419	-1.30861	-0.0613731	-0.119985
345.423	-1.30796	-0.059817	-0.117772
345.427	-1.30758	-0.0582942	-0.115878
345.431	-1.30736	-0.0568036	-0.114166
345.435	-1.30709	-0.0553441	-0.112437
345.439	-1.30676	-0.0539148	-0.110678
345.443	-1.30629	-0.0525149	-0.108809
345.447	-1.3054	-0.0511432	-0.106542
345.451	-1.30426	-0.049799	-0.104056
345.455	-1.30309	-0.0484814	-0.101567
345.459	-1.30218	-0.0471896	-0.0993653
345.463	-1.30177	-0.0459227	-0.0976885
345.467	-1.30132	-0.0446799	-0.0960032
345.471	-1.30055	-0.0434605	-0.0940146
345.475	-1.29972	-0.0422637	-0.0919833
345.479	-1.29908	-0.0410889	-0.0901676
345.483	-1.29849	-0.0399352	-0.0884255
345.487	-1.29754	-0.038802	-0.0863439
345.491	-1.29617	-0.0376887	-0.0838606
345.495	-1.29485	-0.0365946	-0.0814454
345.499	-1.29398	-0.035519	-0.0794955
345.503	-1.29314	-0.0344614	-0.0776053
345.507	-1.29248	-0.0334211	-0.075905
345.511	-1.29227	-0.0323976	-0.0746661
345.515	-1.29156	-0.0313903	-0.0729481
345.519	-1.29039	-0.0303987	-0.0707906
345.523	-1.2897	-0.0294221	-0.069124
345.527	-1.2891	-0.0284602	-0.0675555
345.531	-1.28825	-0.0275123	-0.0657654
345.535	-1.28756	-0.026578	-0.0641387
345.539	-1.28682	-0.0256567	-0.0624783
345.543	-1.28586	-0.0247481	-0.0606089
345.547	-1.28495	-0.0238515	-0.0587977
345.551	-1.28419	-0.0229667	-0.0571528
345.555	-1.28329	-0.0220931	-0.0553859
345.559	-1.28218	-0.0212303	-0.0534092
345.563	-1.28126	-0.0203779	-0.0516338
345.567	-1.28046	-0.0195354	-0.0500003
345.571	-1.27933	-0.0187025	-0.0480298
345.575	-1.27799	-0.0178787	-0.0458686
345.579	-1.27698	-0.0170636	-0.0440404
345.583	-1.2766	-0.0162569	-0.0428574
345.587	-1.27661	-0.0154582	-0.0420654
345.591	-1.27641	-0.0146671	-0.0410756
345.595	-1.27606	-0.0138832	-0.0399427
345.599	-1.27562	-0.0131062	-0.0387279
345.603	-1.27482	-0.0123358	-0.0371538
345.607	-1.27385	-0.0115715	-0.0354254
345.611	-1.27297	-0.010813	-0.0337839
345.615	-1.27205	-0.01006	-0.0321095
345.619	-1.27105	-0.00931218	-0.0303661
345.623	-1.27016	-0.00856917	-0.0287257
345.627	-1.26945	-0.00783066	-0.0272757
345.631	-1.26889	-0.0070963	-0.0259857
345.635	-1.26809	-0.0063658	-0.0244607
345.639	-1.26663	-0.00563883	-0.0222675
345.643	-1.26482	-0.00491507	-0.019731
345.647	-1.26337	-0.00419421	-0.0175673
345.651	-1.2624	-0.00347595	-0.0158769
345.655	-1.26152	-0.00275997	-0.0142835
345.659	-1.26084	-0.00204597	-0.0128878
345.663	-1.2603	-0.00133364	-0.0116371
345.667	-1.25948	-0.000622681	-0.010104
345.671	-1.25869	8.72107e-05	-0.00860527
345.675	-1.25834	0.000796337	-0.00754766
345.679	-1.25802	0.001505	-0.00651538
345.683	-1.25738	0.0022135	-0.00516703
345.687	-1.25653	0.00292214	-0.00360655
345.691	-1.25552	0.00363121	-0.00188624
345.695	-1.25441	0.00434103	-6.42846e-05
345.699	-1.2535	0.00505189	0.00155399
345.703	-1.25296	0.0057641	0.00280317
345.707	-1.25247	0.00647796	0.00401272
345.711	-1.25176	0.00719378	0.00543464
345.715	-1.25096	0.00791186	0.00695449
345.719	-1.25029	0.00863252	0.00833897
345.723	-1.2499	0.00935606	0.00945829
345.727	-1.24952	0.0100828	0.0105601
345.731	-1.24892	0.0108131	0.0118892
345.735	-1.24793	0.0115472	0.0136128
345.739	-1.24678	0.0122855	0.0155032
345.743	-1.24617	0.0130282	0.0168611
345.747	-1.24596	0.0137758	0.0178176
345.751	-1.24559	0.0145286	0.0189432
345.755	-1.24492	0.0152868	0.0203708
345.759	-1.24408	0.0160509	0.0219739
345.763	-1.2434	0.0168212	0.0234228
345.767	-1.24269	0.017598	0.0249087
345.771	-1.24152	0.0183818	0.0268599
345.775	-1.24025	0.0191728	0.028922
345.779	-1.23914	0.0199715	0.0308343
345.783	-1.23796	0.0207782	0.0328167
345.787	-1.23667	0.0215933	0.0349256
345.791	-1.23547	0.0224173	0.0369496
345.795	-1.23462	0.0232505	0.0386322
345.799	-1.23403	0.0240933	0.0400656
345.803	-1.2335	0.0249461	0.0414492
345.807	-1.2328	0.0258095	0.0430118
345.811	-1.23165	0.0266837	0.0450295
345.815	-1.22995	0.0275694	0.0476149
345.819	-1.22795	0.0284669	0.0505132
345.823	-1.2263	0.0293766	0.0530816
345.827	-1.22501	0.0302992	0.0552843
345.831	-1.22387	0.031235	0.0573653
345.835	-1.22302	0.0321846	0.0591633
345.839	-1.22236	0.0331486	0.0607858
345.843	-1.2219	0.0341273	0.062232
345.847	-1.2213	0.0351215	0.0638219
345.851	-1.21982	0.0361316	0.0663156
345.855	-1.21794	0.0371582	0.069215
345.859	-1.21651	0.0382019	0.0716909
345.863	-1.21545	0.0392634	0.0738138
345.867	-1.21443	0.0403432	0.0759087
345.871	-1.21315	0.041442	0.0782889
345.875	-1.21172	0.0425605	0.080836
345.879	-1.21062	0.0436994	0.083082
345.883	-1.20983	0.0448593	0.0850274
345.887	-1.20913	0.0460409	0.0869081
345.891	-1.20846	0.0472451	0.0887886
345.895	-1.20798	0.0484726	0.0904896
345.899	-1.20794	0.0497242	0.0917843
345.903	-1.20782	0.0510008	0.0931759
345.907	-1.20679	0.052303	0.0955125
345.911	-1.20508	0.0536319	0.0985498
345.915	-1.20364	0.0549884	0.101348
345.919	-1.2023	0.0563733	0.104073
345.923	-1.20069	0.0577877	0.107099
345.927	-1.19902	0.0592325	0.110214
345.931	-1.19744	0.0607087	0.113272
345.935	-1.19619	0.0622174	0.116027
345.939	-1.19529	0.0637598	0.118468
345.943	-1.19464	0.0653369	0.120702
345.947	-1.19412	0.0669499	0.122831
345.951	-1.19343	0.0686	0.125166
345.955	-1.1924	0.0702885	0.127885
345.959	-1.19105	0.0720167	0.130966
345.963	-1.18945	0.0737859	0.134335
345.967	-1.18815	0.0755976	0.137446
345.971	-1.18752	0.0774531	0.13993
345.975	-1.18692	0.0793539	0.142433
345.979	-1.18593	0.0813017	0.145373
345.983	-1.18475	0.0832979	0.14855
345.987	-1.18345	0.0853443	0.151898
345.991	-1.18181	0.0874425	0.155637
345.995	-1.17973	0.0895944	0.159868
345.999	-1.17764	0.0918018	0.164164
346.003	-1.17602	0.0940666	0.16805
346.007	-1.17502	0.0963908	0.171368
346.011	-1.17451	0.0987764	0.174262
346.015	-1.17404	0.101226	0.177189
346.019	-1.17319	0.103741	0.180553
346.023	-1.17226	0.106324	0.184062
346.027	-1.17163	0.108977	0.187344
346.031	-1.17119	0.111704	0.190517
346.035	-1.17089	0.114505	0.193612
346.039	-1.17048	0.117385	0.196906
346.043	-1.16963	0.120346	0.200713
346.047	-1.16846	0.123391	0.204934
346.051	-1.16715	0.126522	0.209369
346.055	-1.16629	0.129743	0.213458
346.059	-1.16636	0.133058	0.216694
346.063	-1.16721	0.136468	0.219256
346.067	-1.16817	0.139978	0.221807
346.071	-1.16878	0.143591	0.224814
346.075	-1.16924	0.147311	0.22807
346.079	-1.16967	0.151142	0.231475
346.083	-1.16984	0.155088	0.235249
346.087	-1.16979	0.159152	0.239362
346.091	-1.16987	0.16334	0.243469
346.095	-1.17076	0.167655	0.246895
346.099	-1.17294	0.172102	0.249159
346.103	-1.17579	0.176686	0.250897
346.107	-1.17824	0.181411	0.253171
346.111	-1.18037	0.186284	0.255916
346.115	-1.18274	0.191308	0.258563
346.119	-1.18546	0.19649	0.261028
346.123	-1.18818	0.201835	0.263653
346.127	-1.19047	0.207349	0.266877
346.131	-1.19235	0.213038	0.270689
346.135	-1.19426	0.218907	0.274648
346.139	-1.19658	0.224965	0.278388
346.143	-1.19918	0.231216	0.282037
346.147	-1.20172	0.237668	0.28595
346.151	-1.20396	0.244328	0.290372
346.155	-1.20582	0.251202	0.295382
346.159	-1.20785	0.258299	0.30045
346.163	-1.2105	0.265626	0.305123
346.167	-1.21351	0.27319	0.309679
346.171	-1.21675	0.280999	0.314249
346.175	-1.21974	0.289062	0.319325
346.179	-1.222	0.297385	0.325383
346.183	-1.22415	0.305979	0.331825
346.187	-1.22659	0.314851	0.338264
346.191	-1.22915	0.324009	0.34486
346.195	-1.23184	0.333462	0.351623
346.199	-1.23475	0.343219	0.358471
346.203	-1.23762	0.353287	0.36567
346.207	-1.2399	0.363676	0.373778
346.211	-1.24169	0.374394	0.382707
346.215	-1.24378	0.385448	0.39167
346.219	-1.24639	0.396847	0.400454
346.223	-1.24901	0.408598	0.409592
346.227	-1.25135	0.420708	0.419354
346.231	-1.25337	0.433184	0.429816
346.235	-1.2549	0.446032	0.441133
346.239	-1.25587	0.459257	0.453383
346.243	-1.25638	0.472863	0.466481
346.247	-1.25677	0.486854	0.480082
346.251	-1.25724	0.501231	0.493987
346.255	-1.25774	0.515996	0.50826
346.259	-1.25799	0.531146	0.523155
346.263	-1.25782	0.54668	0.538858
346.267	-1.2575	0.562592	0.555094
346.271	-1.25699	0.578875	0.571884
346.275	-1.25577	0.595519	0.589746
346.279	-1.25391	0.61251	0.608599
346.283	-1.25202	0.629832	0.627814
346.287	-1.25032	0.647465	0.647147
346.291	-1.24872	0.665383	0.66666
346.295	-1.24715	0.683559	0.686411
346.299	-1.2452	0.701957	0.706755
346.303	-1.24295	0.720537	0.727589
346.307	-1.24087	0.739254	0.748386
346.311	-1.23896	0.758056	0.769095
346.315	-1.23699	0.776881	0.789894
346.319	-1.23471	0.795663	0.810951
346.323	-1.23251	0.814327	0.831813
346.327	-1.23094	0.832789	0.851845
346.331	-1.22967	0.850955	0.871284
346.335	-1.22839	0.868722	0.890334
346.339	-1.22741	0.885978	0.908569
346.343	-1.22708	0.902601	0.925517
346.347	-1.22748	0.918458	0.940981
346.351	-1.22852	0.933405	0.954885
346.355	-1.23017	0.94729	0.967124
346.359	-1.23212	0.95995	0.977834
346.363	-1.23449	0.971212	0.986718
346.367	-1.2375	0.980895	0.993399
346.371	-1.24083	0.988812	0.997983
346.375	-1.24477	0.994768	1
346.379	-1.24955	0.998565	0.999019
346.383	-1.25444	1	0.995562
346.387	-1.25902	0.998872	0.989851
346.391	-1.26372	0.994981	0.981261
346.395	-1.26883	0.988133	0.969302
346.399	-1.27412	0.97814	0.954015
346.403	-1.2793	0.964828	0.935526
346.407	-1.28423	0.948036	0.91381
346.411	-1.2887	0.927624	0.888924
346.415	-1.2929	0.903472	0.860573
346.419	-1.29711	0.87549	0.828375
346.423	-1.3009	0.843614	0.792717
346.427	-1.30352	0.807817	0.754302
346.431	-1.3048	0.768107	0.713311
346.435	-1.30505	0.72453	0.669482
346.439	-1.30439	0.677175	0.622789
346.443	-1.30282	0.626174	0.573356
346.447	-1.30047	0.5717	0.521233
346.451	-1.29726	0.513971	0.466709
346.455	-1.29296	0.453246	0.410289
346.459	-1.28772	0.389824	0.352107
346.463	-1.28167	0.324042	0.292376
346.467	-1.27476	0.256268	0.231511
346.471	-1.26726	0.1869	0.169636
346.475	-1.25907	0.116359	0.107287
346.479	-1.25028	0.0450837	0.0448005
346.483	-1.24167	-0.0264764	-0.0181457
346.487	-1.23373	-0.0978678	-0.0815946
346.491	-1.22651	-0.168639	-0.145149
346.495	-1.21971	-0.238349	-0.20806
346.499	-1.21312	-0.30657	-0.269692
346.503	-1.20725	-0.372897	-0.330152
346.507	-1.20245	-0.436954	-0.389401
346.511	-1.19815	-0.498395	-0.446545
346.515	-1.19423	-0.556909	-0.501136
346.519	-1.1914	-0.612227	-0.553631
346.523	-1.19007	-0.664121	-0.604188
346.527	-1.1901	-0.712403	-0.652499
346.531	-1.19115	-0.756931	-0.698077
346.535	-1.19294	-0.797605	-0.740541
346.539	-1.1956	-0.834368	-0.779971
346.543	-1.19895	-0.867201	-0.816151
346.547	-1.20281	-0.896123	-0.848932
346.551	-1.20753	-0.921188	-0.878714
346.555	-1.21309	-0.94248	-0.905573
346.559	-1.21906	-0.960112	-0.929167
346.563	-1.22514	-0.974219	-0.949356
346.567	-1.23132	-0.984957	-0.966274
346.571	-1.23722	-0.992499	-0.979723
346.575	-1.24243	-0.997028	-0.989456
346.579	-1.24697	-0.998738	-0.995704
346.583	-1.25118	-0.997829	-0.999011
346.587	-1.25503	-0.994502	-0.999537
346.591	-1.25834	-0.98896	-0.997305
346.595	-1.26141	-0.981404	-0.99281
346.599	-1.26416	-0.97203	-0.986194
346.603	-1.26632	-0.961028	-0.977344
346.607	-1.26765	-0.948582	-0.966228
346.611	-1.26828	-0.934866	-0.953151
346.615	-1.26862	-0.920047	-0.938666
346.619	-1.26876	-0.90428	-0.923038
346.623	-1.26846	-0.887713	-0.90617
346.627	-1.26745	-0.87048	-0.887927
346.631	-1.26606	-0.852708	-0.868766
346.635	-1.26452	-0.834511	-0.849034
346.639	-1.2623	-0.815995	-0.828292
346.643	-1.259	-0.797257	-0.806254
346.647	-1.2551	-0.778382	-0.783482
346.651	-1.25113	-0.759448	-0.760574
346.655	-1.24735	-0.740525	-0.737879
346.659	-1.24398	-0.721675	-0.715658
346.663	-1.24075	-0.702952	-0.693704
346.667	-1.23722	-0.684404	-0.671624
346.671	-1.23334	-0.666071	-0.649409
346.675	-1.22951	-0.647991	-0.627501
346.679	-1.22597	-0.630193	-0.606163
346.683	-1.22257	-0.612702	-0.585272
346.687	-1.21929	-0.595541	-0.564829
346.691	-1.21631	-0.578727	-0.545035
346.695	-1.21379	-0.562274	-0.526065
346.699	-1.21168	-0.546192	-0.507869
346.703	-1.21003	-0.53049	-0.490522
346.707	-1.20906	-0.515172	-0.474234
346.711	-1.20868	-0.500243	-0.458926
346.715	-1.20864	-0.485704	-0.44434
346.719	-1.20849	-0.471553	-0.430042
346.723	-1.20832	-0.457791	-0.416109
346.727	-1.20867	-0.444413	-0.403085
346.731	-1.20946	-0.431415	-0.390878
346.735	-1.21043	-0.418793	-0.379221
346.739	-1.21128	-0.40654	-0.367816
346.743	-1.21187	-0.394649	-0.356523
346.747	-1.21279	-0.383115	-0.345902
346.751	-1.21398	-0.371928	-0.33591
346.755	-1.21507	-0.361082	-0.326151
346.759	-1.21644	-0.350568	-0.317003
346.763	-1.21828	-0.340378	-0.308661
346.767	-1.22057	-0.330504	-0.301073
346.771	-1.22308	-0.320936	-0.294013
346.775	-1.22524	-0.311666	-0.286909
346.779	-1.22714	-0.302686	-0.279821
346.783	-1.22926	-0.293987	-0.273244
346.787	-1.23159	-0.285561	-0.267153
346.791	-1.23384	-0.2774	-0.261243
346.795	-1.23612	-0.269494	-0.255613
346.799	-1.23847	-0.261836	-0.250302
346.803	-1.24071	-0.254418	-0.245132
346.807	-1.24306	-0.247233	-0.240292
346.811	-1.24572	-0.240272	-0.235994
346.815	-1.24848	-0.233528	-0.232012
346.819	-1.25098	-0.226994	-0.227973
346.823	-1.25309	-0.220663	-0.223753
346.827	-1.25486	-0.214528	-0.219387
346.831	-1.25672	-0.208582	-0.215303
346.835	-1.25881	-0.202819	-0.211628
346.839	-1.2608	-0.197233	-0.208028
346.843	-1.26301	-0.191818	-0.204832
346.847	-1.26561	-0.186566	-0.202175
346.851	-1.26798	-0.181474	-0.199459
346.855	-1.26996	-0.176536	-0.1965
346.859	-1.27179	-0.171745	-0.193535
346.863	-1.27374	-0.167098	-0.190841
346.867	-1.27612	-0.162588	-0.188706
346.871	-1.2784	-0.158212	-0.186609
346.875	-1.28004	-0.153964	-0.184001
346.879	-1.28116	-0.14984	-0.181001
346.883	-1.28189	-0.145836	-0.177728
346.887	-1.28273	-0.141947	-0.174672
346.891	-1.28392	-0.13817	-0.172088
346.895	-1.28506	-0.134501	-0.169557
346.899	-1.28613	-0.130935	-0.167064
346.903	-1.28738	-0.12747	-0.164852
346.907	-1.28842	-0.124102	-0.162521
346.911	-1.28892	-0.120827	-0.159743
346.915	-1.28918	-0.117643	-0.156827
346.919	-1.28942	-0.114545	-0.153967
346.923	-1.28957	-0.111532	-0.151101
346.927	-1.28968	-0.1086	-0.148282
346.931	-1.28975	-0.105747	-0.145495
346.935	-1.2896	-0.102969	-0.142573
346.939	-1.28957	-0.100264	-0.139832
346.943	-1.2896	-0.0976301	-0.137231
346.947	-1.28906	-0.0950644	-0.134128
346.951	-1.28814	-0.0925646	-0.130707
346.955	-1.28741	-0.0901285	-0.127541
346.959	-1.28701	-0.0877539	-0.124765
346.963	-1.2865	-0.0854387	-0.121941
346.967	-1.28559	-0.083181	-0.118775
346.971	-1.28488	-0.0809788	-0.115858
346.975	-1.28431	-0.0788302	-0.113143
346.979	-1.2833	-0.0767335	-0.110037
346.983	-1.28227	-0.0746868	-0.106961
346.987	-1.28153	-0.0726885	-0.104215
346.991	-1.28065	-0.0707369	-0.101383
346.995	-1.27966	-0.0688306	-0.0984917
346.999	-1.27894	-0.0669679	-0.095906
347.003	-1.2784	-0.0651475	-0.0935489
347.007	-1.27746	-0.0633679	-0.0908294
347.011	-1.27606	-0.0616278	-0.0876871
347.015	-1.27517	-0.0599258	-0.0850999
347.019	-1.27488	-0.0582606	-0.0831387
347.023	-1.27438	-0.0566311	-0.0810143
347.027	-1.27363	-0.0550361	-0.0786707
347.031	-1.27307	-0.0534743	-0.0765486
347.035	-1.27288	-0.0519447	-0.0748216
347.039	-1.27268	-0.0504462	-0.0731271
347.043	-1.27242	-0.0489778	-0.0714005
347.047	-1.27198	-0.0475384	-0.0695189
347.051	-1.27136	-0.0461271	-0.0674894
347.055	-1.27103	-0.044743	-0.0657724
347.059	-1.27053	-0.0433851	-0.0639172
347.063	-1.26939	-0.0420525	-0.0614463
347.067	-1.26818	-0.0407443	-0.0589204
347.071	-1.26726	-0.0394599	-0.0567205
347.075	-1.26632	-0.0381982	-0.0545139
347.079	-1.26548	-0.0369586	-0.0524394
347.083	-1.26524	-0.0357403	-0.0509805
347.087	-1.2654	-0.0345425	-0.0499378
347.091	-1.26574	-0.0333646	-0.0491012
347.095	-1.26622	-0.0322059	-0.0484284
347.099	-1.26662	-0.0310656	-0.047681
347.103	-1.26673	-0.0299431	-0.0466742
347.107	-1.26633	-0.0288378	-0.0451639
347.111	-1.26537	-0.027749	-0.0431239
347.115	-1.26466	-0.0266762	-0.041336
347.119	-1.2647	-0.0256188	-0.0403235
347.123	-1.26481	-0.0245761	-0.0393875
347.127	-1.26434	-0.0235477	-0.0378845
347.131	-1.26361	-0.0225331	-0.0361442
347.135	-1.26269	-0.0215315	-0.0342258
347.139	-1.26133	-0.0205427	-0.0318741
347.143	-1.26024	-0.019566	-0.0298013
347.147	-1.25983	-0.018601	-0.02843
347.151	-1.25986	-0.0176472	-0.0275074
347.155	-1.26035	-0.0167041	-0.0270504
347.159	-1.26088	-0.0157712	-0.0266545
347.163	-1.26097	-0.0148482	-0.0258218
347.167	-1.26076	-0.0139346	-0.0246939
347.171	-1.26038	-0.01303	-0.023414
347.175	-1.25985	-0.0121339	-0.0219813
347.179	-1.25939	-0.011246	-0.0206372
347.183	-1.25925	-0.0103658	-0.0196149
347.187	-1.25937	-0.00949301	-0.0188591
347.191	-1.25966	-0.00862716	-0.0182896
347.195	-1.25995	-0.0077679	-0.0177138
347.199	-1.25995	-0.00691487	-0.016869
347.203	-1.25981	-0.00606771	-0.0158764
347.207	-1.25948	-0.00522605	-0.0147013
347.211	-1.2588	-0.00438955	-0.0131877
347.215	-1.25811	-0.00355786	-0.011669
347.219	-1.25767	-0.00273064	-0.0104036
347.223	-1.25733	-0.00190756	-0.00923525
347.227	-1.25715	-0.00108828	-0.00823434
347.231	-1.25715	-0.000272492	-0.00741888
347.235	-1.257	0.000540138	-0.00646261
347.239	-1.25689	0.00134992	-0.00553624
347.243	-1.25705	0.00215718	-0.0048925
347.247	-1.25698	0.00296221	-0.00401527
347.251	-1.25641	0.00376532	-0.00264349
347.255	-1.25582	0.00456683	-0.00124859
347.259	-1.2554	0.00536702	-3.42872e-05
347.263	-1.25505	0.00616619	0.00111548
347.267	-1.25456	0.00696465	0.0024093
347.271	-1.25395	0.00776267	0.00381695
347.275	-1.25366	0.00856057	0.00489739
347.279	-1.25388	0.00935861	0.00548344
347.283	-1.25423	0.0101571	0.00592225
347.287	-1.25446	0.0109563	0.0064981
347.291	-1.25476	0.0117565	0.00699422
347.295	-1.25533	0.012558	0.00723057
347.299	-1.25568	0.0133611	0.00768236
347.303	-1.25524	0.0141661	0.00892149
347.307	-1.25434	0.0149732	0.0106366
347.311	-1.25405	0.0157827	0.0117374
347.315	-1.25471	0.0165949	0.0118868
347.319	-1.25549	0.0174101	0.0119218
347.323	-1.25567	0.0182286	0.0125602
347.327	-1.25551	0.0190506	0.0135404
347.331	-1.25569	0.0198764	0.014187
347.335	-1.25579	0.0207064	0.0149192
347.339	-1.25515	0.0215407	0.0163891
347.343	-1.25426	0.0223798	0.018116
347.347	-1.25389	0.0232237	0.0193336
347.351	-1.25424	0.024073	0.0198326
347.355	-1.25497	0.0249277	0.0199576
347.359	-1.25542	0.0257883	0.0203698
347.363	-1.25551	0.026655	0.0211419
347.367	-1.2557	0.0275282	0.0218263
347.371	-1.25571	0.028408	0.0226945
347.375	-1.25554	0.0292948	0.0237506
347.379	-1.25567	0.030189	0.0245198
347.383	-1.25592	0.0310907	0.0251658
347.387	-1.25614	0.0320003	0.0258583
347.391	-1.25648	0.0329182	0.0264416
347.395	-1.25696	0.0338446	0.0268845
347.399	-1.25723	0.0347798	0.0275517
347.403	-1.25707	0.0357242	0.0286496
347.407	-1.25698	0.036678	0.0297022
347.411	-1.25711	0.0376416	0.030533
347.415	-1.25734	0.0386154	0.0312793
347.419	-1.25762	0.0395996	0.031977
347.423	-1.2574	0.0405946	0.0331975
347.427	-1.25663	0.0416006	0.0349722
347.431	-1.25628	0.0426182	0.0363393
347.435	-1.25626	0.0436476	0.0373913
347.439	-1.25606	0.0446891	0.0386279
347.443	-1.25614	0.0457431	0.0396003
347.447	-1.25656	0.04681	0.0402461
347.451	-1.25719	0.0478901	0.0407019
347.455	-1.25785	0.0489838	0.0411358
347.459	-1.25812	0.0500914	0.0419728
347.463	-1.25812	0.0512134	0.0430897
347.467	-1.258	0.0523501	0.0443517
347.471	-1.2577	0.0535019	0.0457996
347.475	-1.25725	0.0546692	0.047423
347.479	-1.25705	0.0558525	0.0487999
347.483	-1.25741	0.057052	0.0496461
347.487	-1.25759	0.0582682	0.0506748
347.491	-1.25748	0.0595015	0.0520175
347.495	-1.25787	0.0607523	0.052884
347.499	-1.25887	0.0620211	0.0531558
347.503	-1.25977	0.0633082	0.0535361
347.507	-1.26036	0.0646142	0.054255
347.511	-1.26101	0.0659394	0.0549266
347.515	-1.26188	0.0672843	0.0554036
347.519	-1.26277	0.0686493	0.0558825
347.523	-1.26336	0.0700349	0.0566756
347.527	-1.26366	0.0714416	0.0577826
347.531	-1.26374	0.0728698	0.0591314
347.535	-1.26356	0.0743199	0.0607596
347.539	-1.2635	0.0757925	0.06229
347.543	-1.26395	0.0772881	0.0633401
347.547	-1.26458	0.078807	0.0642251
347.551	-1.265	0.0803499	0.0653477
347.555	-1.26555	0.0819171	0.0663633
347.559	-1.26635	0.0835092	0.0671596
347.563	-1.26696	0.0851267	0.0681666
347.567	-1.26748	0.08677	0.0692905
347.571	-1.26814	0.0884398	0.0702972
347.575	-1.2687	0.0901364	0.0714359
347.579	-1.26896	0.0918604	0.0728992
347.583	-1.26926	0.0936123	0.0743511
347.587	-1.26989	0.0953927	0.0755036
347.591	-1.27067	0.0972019	0.0765344
347.595	-1.27143	0.0990406	0.077614
347.599	-1.27248	0.100909	0.0784308
347.603	-1.27403	0.102808	0.0787774
347.607	-1.27553	0.104738	0.0792115
347.611	-1.27664	0.1067	0.0800553
347.615	-1.27751	0.108693	0.0811877
347.619	-1.27818	0.110719	0.0825381
347.623	-1.27872	0.112778	0.0840627
347.627	-1.27894	0.11487	0.0859291
347.631	-1.27889	0.116997	0.0881096
347.635	-1.27884	0.119157	0.090316
347.639	-1.2791	0.121352	0.0922558
347.643	-1.27983	0.123583	0.0937567
347.647	-1.28075	0.125849	0.0950984
347.651	-1.28181	0.128152	0.0963457
347.656	-1.2832	0.13049	0.0972895
347.66	-1.28441	0.132866	0.0984534
347.664	-1.28516	0.135279	0.100118
347.668	-1.28591	0.137729	0.101819
347.672	-1.28693	0.140217	0.103292
347.676	-1.28827	0.142743	0.104477
347.68	-1.28959	0.145307	0.10572
347.684	-1.29075	0.14791	0.107156
347.688	-1.29231	0.150552	0.108239
347.692	-1.29415	0.153232	0.109087
347.696	-1.29554	0.155951	0.110415
347.7	-1.2963	0.158709	0.112407
347.704	-1.29682	0.161506	0.114687
347.708	-1.29767	0.164341	0.116672
347.712	-1.29889	0.167215	0.118326
347.716	-1.30023	0.170127	0.119895
347.72	-1.30179	0.173078	0.121287
347.724	-1.30313	0.176066	0.122931
347.728	-1.30408	0.179091	0.125011
347.732	-1.30522	0.182153	0.126933
347.736	-1.30654	0.185251	0.128707
347.74	-1.3077	0.188385	0.130684
347.744	-1.30892	0.191553	0.132629
347.748	-1.31032	0.194755	0.134438
347.752	-1.31137	0.197989	0.136614
347.756	-1.31212	0.201254	0.139133
347.76	-1.3129	0.20455	0.14165
347.764	-1.31361	0.207874	0.144267
347.768	-1.31429	0.211225	0.146936
347.772	-1.31483	0.214602	0.149773
347.776	-1.31503	0.218001	0.15297
347.78	-1.31531	0.221422	0.156116
347.784	-1.31594	0.224862	0.158921
347.788	-1.31689	0.228318	0.161428
347.792	-1.31822	0.231788	0.163563
347.796	-1.31981	0.235268	0.165461
347.8	-1.32103	0.238756	0.167728
347.804	-1.32151	0.242249	0.170738
347.808	-1.32119	0.245742	0.174555
347.812	-1.32038	0.249232	0.178855
347.816	-1.31977	0.252714	0.18294
347.82	-1.31936	0.256185	0.186824
347.824	-1.31905	0.25964	0.190589
347.828	-1.31902	0.263074	0.194051
347.832	-1.3187	0.266481	0.197779
347.836	-1.31772	0.269856	0.202134
347.84	-1.31688	0.273193	0.206312
347.844	-1.31665	0.276486	0.209832
347.848	-1.31611	0.279728	0.213621
347.852	-1.31495	0.282913	0.217965
347.856	-1.31412	0.286034	0.221909
347.86	-1.31356	0.289082	0.225522
347.864	-1.3125	0.29205	0.229551
347.868	-1.31105	0.29493	0.233883
347.872	-1.30988	0.297713	0.237829
347.876	-1.30905	0.300391	0.241344
347.88	-1.308	0.302954	0.244956
347.884	-1.30642	0.305392	0.248971
347.888	-1.3044	0.307697	0.253298
347.892	-1.30239	0.309857	0.257468
347.896	-1.30084	0.311862	0.261025
347.9	-1.29945	0.313701	0.26425
347.904	-1.29765	0.315364	0.267711
347.908	-1.29549	0.316839	0.271344
347.912	-1.29319	0.318115	0.274921
347.916	-1.29082	0.31918	0.278356
347.92	-1.28835	0.320022	0.281674
347.924	-1.28592	0.320631	0.284706
347.928	-1.28356	0.320992	0.28743
347.932	-1.28071	0.321096	0.290388
347.936	-1.27754	0.32093	0.293389
347.94	-1.2752	0.320481	0.295276
347.944	-1.27344	0.319739	0.2963
347.948	-1.27102	0.318692	0.297672
347.952	-1.26827	0.317328	0.299059
347.956	-1.26574	0.315637	0.299897
347.96	-1.26316	0.313608	0.300448
347.964	-1.26049	0.311231	0.300743
347.968	-1.25797	0.308496	0.300525
347.972	-1.2555	0.305395	0.299891
347.976	-1.25295	0.301919	0.298967
347.98	-1.25079	0.298061	0.297266
347.984	-1.24934	0.293814	0.294477
347.988	-1.248	0.289172	0.291169
347.992	-1.24619	0.28413	0.287941
347.996	-1.24409	0.278685	0.284596
348	-1.24196	0.272834	0.280878
348.004	-1.24	0.266575	0.276573
348.008	-1.23841	0.259909	0.271501
348.012	-1.2368	0.252836	0.266038
348.016	-1.23499	0.245359	0.26037
348.02	-1.23328	0.237482	0.254203
348.024	-1.23206	0.22921	0.247152
348.028	-1.23137	0.22055	0.239179
348.032	-1.23079	0.21151	0.230722
348.036	-1.23023	0.2021	0.22187
348.04	-1.22989	0.192331	0.212444
348.044	-1.2299	0.182217	0.202321
348.048	-1.23072	0.171771	0.191055
348.052	-1.23213	0.161008	0.178879
348.056	-1.23326	0.149948	0.166689
348.06	-1.23395	0.138606	0.154654
348.064	-1.23462	0.127004	0.142382
348.068	-1.23566	0.115163	0.129505
348.072	-1.23717	0.103103	0.115936
348.076	-1.23901	0.0908495	0.101838
348.08	-1.24075	0.0784251	0.0876728
348.084	-1.24207	0.065855	0.0737816
348.088	-1.24328	0.0531646	0.0598823
348.092	-1.24476	0.0403802	0.0456166
348.096	-1.24652	0.0275282	0.0310071
348.1	-1.24825	0.0146354	0.0163841
348.104	-1.24994	0.00172885	0.00178425
348.108	-1.25201	-0.0111644	-0.0131791
348.112	-1.25467	-0.0240176	-0.0286829
348.116	-1.25749	-0.0368038	-0.0442904
348.12	-1.25979	-0.049497	-0.0592824
348.124	-1.26166	-0.0620712	-0.0737306
348.128	-1.26345	-0.0745014	-0.087955
348.132	-1.265	-0.0867632	-0.101759
348.136	-1.26668	-0.098833	-0.115509
348.14	-1.26896	-0.110688	-0.129652
348.144	-1.27132	-0.122308	-0.143629
348.148	-1.27316	-0.133671	-0.15683
348.152	-1.27465	-0.144758	-0.169405
348.156	-1.2761	-0.155553	-0.181652
348.16	-1.27736	-0.166038	-0.193395
348.164	-1.27821	-0.176199	-0.204409
348.168	-1.27903	-0.186021	-0.215054
348.172	-1.28038	-0.195493	-0.225871
348.176	-1.28181	-0.204604	-0.236415
348.18	-1.28241	-0.213345	-0.245757
348.184	-1.2821	-0.221709	-0.25381
348.188	-1.28157	-0.229688	-0.261254
348.192	-1.28131	-0.237278	-0.268589
348.196	-1.28114	-0.244476	-0.275611
348.2	-1.28108	-0.251279	-0.282359
348.204	-1.28102	-0.257687	-0.288706
348.208	-1.28045	-0.2637	-0.294154
348.212	-1.27945	-0.26932	-0.298773
348.216	-1.27817	-0.274549	-0.30272
348.22	-1.27716	-0.279392	-0.306552
348.224	-1.27686	-0.283853	-0.310708
348.228	-1.27672	-0.287938	-0.31466
348.232	-1.27608	-0.291653	-0.317731
348.236	-1.27479	-0.295006	-0.319798
348.24	-1.27333	-0.298005	-0.321331
348.244	-1.27173	-0.300658	-0.322384
348.248	-1.26957	-0.302975	-0.322547
348.252	-1.26686	-0.304965	-0.321827
348.256	-1.26417	-0.306639	-0.32081
348.26	-1.26187	-0.308006	-0.319875
348.264	-1.2597	-0.309078	-0.318778
348.268	-1.25733	-0.309866	-0.317198
348.272	-1.25484	-0.310381	-0.315219
348.276	-1.25256	-0.310633	-0.313198
348.28	-1.25035	-0.310635	-0.310987
348.284	-1.24795	-0.310398	-0.308348
348.288	-1.24569	-0.309932	-0.305622
348.292	-1.24368	-0.30925	-0.302927
348.296	-1.24147	-0.308362	-0.299832
348.3	-1.23888	-0.307279	-0.296161
348.304	-1.23616	-0.306012	-0.29217
348.308	-1.23375	-0.304571	-0.288323
348.312	-1.23164	-0.302968	-0.284607
348.316	-1.22941	-0.301212	-0.280618
348.32	-1.2272	-0.299313	-0.276514
348.324	-1.2251	-0.297281	-0.272384
348.328	-1.22293	-0.295125	-0.268059
348.332	-1.22088	-0.292853	-0.263733
348.336	-1.21905	-0.290476	-0.259522
348.34	-1.21735	-0.288001	-0.255348
348.344	-1.21585	-0.285436	-0.251285
348.348	-1.21442	-0.282789	-0.24721
348.352	-1.21296	-0.280068	-0.243031
348.356	-1.21159	-0.27728	-0.238868
348.36	-1.21002	-0.274431	-0.234455
348.364	-1.20813	-0.271528	-0.229658
348.368	-1.2067	-0.268578	-0.225275
348.372	-1.20616	-0.265585	-0.221743
348.376	-1.20584	-0.262557	-0.2184
348.38	-1.2053	-0.259498	-0.214796
348.384	-1.20459	-0.256413	-0.211007
348.388	-1.20394	-0.253307	-0.207247
348.392	-1.20369	-0.250184	-0.203869
348.396	-1.20379	-0.247049	-0.200835
348.4	-1.20385	-0.243906	-0.197757
348.404	-1.20368	-0.240759	-0.194437
348.408	-1.20325	-0.23761	-0.190858
348.412	-1.20313	-0.234463	-0.187592
348.416	-1.20351	-0.231322	-0.184832
348.42	-1.20385	-0.228189	-0.182043
348.424	-1.20408	-0.225067	-0.179147
348.428	-1.20404	-0.221959	-0.175997
348.432	-1.20382	-0.218865	-0.172685
348.436	-1.20419	-0.21579	-0.169979
348.44	-1.20489	-0.212735	-0.167622
348.444	-1.20525	-0.2097	-0.164953
348.448	-1.20539	-0.206689	-0.16208
348.452	-1.20545	-0.203703	-0.159156
348.456	-1.2057	-0.200743	-0.156443
348.46	-1.20609	-0.19781	-0.153897
348.464	-1.20631	-0.194906	-0.151221
348.468	-1.20671	-0.192031	-0.148745
348.472	-1.20745	-0.189186	-0.146638
348.476	-1.208	-0.186373	-0.144376
348.48	-1.20838	-0.183592	-0.141968
348.484	-1.2091	-0.180843	-0.139943
348.488	-1.20987	-0.178127	-0.138
348.492	-1.21029	-0.175445	-0.135734
348.496	-1.21065	-0.172797	-0.133447
348.5	-1.21115	-0.170183	-0.131333
348.504	-1.2119	-0.167604	-0.129504
348.508	-1.21296	-0.165059	-0.128023
348.512	-1.21405	-0.16255	-0.126605
348.516	-1.21501	-0.160075	-0.125083
348.52	-1.21566	-0.157636	-0.123292
348.524	-1.2158	-0.155231	-0.121031
348.528	-1.21591	-0.152862	-0.118769
348.532	-1.21645	-0.150527	-0.116982
348.536	-1.2175	-0.148228	-0.115725
348.54	-1.21877	-0.145963	-0.114734
348.544	-1.21979	-0.143733	-0.113525
348.548	-1.22059	-0.141536	-0.112129
348.552	-1.22144	-0.139374	-0.110813
348.556	-1.22239	-0.137246	-0.109641
348.56	-1.22351	-0.135152	-0.108658
348.564	-1.22464	-0.13309	-0.107735
348.568	-1.22523	-0.131062	-0.106289
348.572	-1.22502	-0.129066	-0.104091
348.576	-1.22477	-0.127103	-0.101873
348.58	-1.22531	-0.125171	-0.100483
348.584	-1.22649	-0.123272	-0.099759
348.588	-1.2276	-0.121403	-0.0990031
348.592	-1.22845	-0.119565	-0.0980142
348.596	-1.22883	-0.117758	-0.0965863
348.6	-1.22852	-0.11598	-0.0944967
348.604	-1.22814	-0.114233	-0.0923772
348.608	-1.22842	-0.112514	-0.0909388
348.612	-1.2292	-0.110825	-0.0900292
348.616	-1.23019	-0.109164	-0.0893587
348.62	-1.23125	-0.107531	-0.0887757
348.624	-1.23188	-0.105925	-0.0878098
348.628	-1.23211	-0.104347	-0.0864588
348.632	-1.23231	-0.102795	-0.085108
348.636	-1.23249	-0.10127	-0.0837649
348.64	-1.23278	-0.0997712	-0.0825469
348.644	-1.23304	-0.0982976	-0.0813408
348.648	-1.23305	-0.0968491	-0.0798941
348.652	-1.23279	-0.0954253	-0.0782107
348.656	-1.23257	-0.0940259	-0.0765978
348.66	-1.23283	-0.0926503	-0.0754779
348.664	-1.23325	-0.0912983	-0.074546
348.668	-1.2336	-0.0899695	-0.0735655
348.672	-1.23384	-0.0886633	-0.0725075
348.676	-1.23356	-0.0873795	-0.070936
348.68	-1.23322	-0.0861176	-0.0693336
348.684	-1.23358	-0.0848774	-0.0684593
348.688	-1.23409	-0.0836583	-0.0677522
348.692	-1.2342	-0.08246	-0.0666577
348.696	-1.2342	-0.0812823	-0.0654808
348.7	-1.23453	-0.0801246	-0.0646499
348.704	-1.23487	-0.0789866	-0.0638575
348.708	-1.23461	-0.0778681	-0.0624755
348.712	-1.23417	-0.0767686	-0.0609412
348.716	-1.23401	-0.0756878	-0.059693
348.72	-1.23392	-0.0746253	-0.0585421
348.724	-1.234	-0.0735809	-0.0575853
348.728	-1.23452	-0.0725542	-0.0570766
348.732	-1.23534	-0.0715449	-0.0568845
348.736	-1.23606	-0.0705526	-0.056616
348.74	-1.23673	-0.0695771	-0.0563046
348.744	-1.23731	-0.068618	-0.0559313
348.748	-1.23777	-0.0676751	-0.0554404
348.752	-1.2382	-0.066748	-0.0549467
348.756	-1.23823	-0.0658365	-0.0540711
348.76	-1.23782	-0.0649403	-0.0527563
348.764	-1.23771	-0.064059	-0.0517713
348.768	-1.23803	-0.0631924	-0.0512262
348.772	-1.23821	-0.0623403	-0.0505497
348.776	-1.23809	-0.0615023	-0.0495886
348.78	-1.23782	-0.0606783	-0.0484951
348.784	-1.23777	-0.0598679	-0.0476377
348.788	-1.23813	-0.0590709	-0.0472056
348.792	-1.23865	-0.058287	-0.0469334
348.796	-1.23875	-0.0575161	-0.0462628
348.8	-1.23816	-0.0567578	-0.0449159
348.804	-1.23756	-0.056012	-0.0435766
348.808	-1.23757	-0.0552783	-0.0428451
348.812	-1.23802	-0.0545566	-0.0425782
348.816	-1.23851	-0.0538467	-0.0423525
348.82	-1.23879	-0.0531483	-0.0419379
348.824	-1.23907	-0.0524612	-0.0415344
348.828	-1.23947	-0.0517853	-0.0412557
348.832	-1.2398	-0.0511202	-0.040919
348.836	-1.23949	-0.0504659	-0.0399538
348.84	-1.23886	-0.049822	-0.0386822
348.844	-1.23885	-0.0491885	-0.0380345
348.848	-1.23911	-0.0485651	-0.0376765
348.852	-1.23922	-0.0479516	-0.0371674
348.856	-1.23926	-0.0473479	-0.0366075
348.86	-1.23927	-0.0467537	-0.0360269
348.864	-1.23925	-0.046169	-0.0354185
348.868	-1.23926	-0.0455934	-0.0348568
348.872	-1.23953	-0.045027	-0.0345566
348.876	-1.24017	-0.0444694	-0.0346369
348.88	-1.24066	-0.0439206	-0.0345842
348.884	-1.24072	-0.0433803	-0.0341026
348.888	-1.24069	-0.0428484	-0.0335391
348.892	-1.24066	-0.0423248	-0.032989
348.896	-1.24061	-0.0418093	-0.0324156
348.9	-1.24068	-0.0413018	-0.0319784
348.904	-1.24116	-0.0408021	-0.0319572
348.908	-1.242	-0.0403101	-0.0323147
348.912	-1.24277	-0.0398256	-0.0325968
348.916	-1.24301	-0.0393485	-0.0323587
348.92	-1.24258	-0.0388787	-0.0314568
348.924	-1.24196	-0.038416	-0.0303731
348.928	-1.24172	-0.0379604	-0.0296755
348.932	-1.24139	-0.0375116	-0.0288981
348.936	-1.24059	-0.0370696	-0.0276555
348.94	-1.24002	-0.0366343	-0.0266517
348.944	-1.24031	-0.0362054	-0.0265122
348.948	-1.24093	-0.035783	-0.0267155
348.952	-1.24101	-0.0353669	-0.0263734
348.956	-1.2406	-0.034957	-0.0255578
348.96	-1.2402	-0.0345531	-0.024757
348.964	-1.24017	-0.0341552	-0.0243226
348.968	-1.24065	-0.0337632	-0.0244135
348.972	-1.24115	-0.0333769	-0.0245223
348.976	-1.24131	-0.0329963	-0.0243076
348.98	-1.24165	-0.0326213	-0.0242759
348.984	-1.24227	-0.0322517	-0.0245184
348.988	-1.24281	-0.0318875	-0.0246992
348.992	-1.24321	-0.0315286	-0.0247435
348.996	-1.24326	-0.0311748	-0.0244363
349	-1.24284	-0.0308262	-0.023669
349.004	-1.24244	-0.0304825	-0.0229234
349.008	-1.24255	-0.0301438	-0.0226913
349.012	-1.24269	-0.0298099	-0.0225014
349.016	-1.2422	-0.0294808	-0.0216782
349.02	-1.24168	-0.0291564	-0.0208343
349.024	-1.24185	-0.0288365	-0.0206834
349.028	-1.24233	-0.0285212	-0.0208494
349.032	-1.24238	-0.0282103	-0.0205946
349.036	-1.24178	-0.0279038	-0.0196801
349.04	-1.24156	-0.0276015	-0.019157
349.044	-1.24207	-0.0273035	-0.0193693
349.048	-1.24222	-0.0270096	-0.0192314
349.052	-1.24192	-0.0267198	-0.0186373
349.056	-1.24169	-0.0264341	-0.0181228
349.06	-1.2417	-0.0261522	-0.0178518
349.064	-1.24197	-0.0258743	-0.0178464
349.068	-1.24236	-0.0256001	-0.0179616
349.072	-1.24249	-0.0253297	-0.017815
349.076	-1.24205	-0.025063	-0.0171176
349.08	-1.24139	-0.0247999	-0.0161937
349.084	-1.24095	-0.0245404	-0.0154908
349.088	-1.24098	-0.0242844	-0.0152629
349.092	-1.24168	-0.0240319	-0.0157147
349.096	-1.24241	-0.0237827	-0.016192
349.1	-1.24231	-0.0235369	-0.0158469
349.104	-1.24161	-0.0232944	-0.0149054
349.108	-1.24092	-0.0230551	-0.0139773
349.112	-1.24071	-0.0228189	-0.0135277
349.116	-1.241	-0.022586	-0.0135897
349.12	-1.24119	-0.022356	-0.0135507
349.124	-1.24097	-0.0221292	-0.0130973
349.128	-1.24063	-0.0219053	-0.0125333
349.132	-1.24048	-0.0216843	-0.0121685
349.136	-1.24036	-0.0214662	-0.0118223
349.14	-1.23994	-0.021251	-0.0111883
349.144	-1.23965	-0.0210386	-0.0106912
349.148	-1.2399	-0.0208289	-0.0107329
349.152	-1.24024	-0.0206219	-0.010861
349.156	-1.24046	-0.0204176	-0.0108743
349.16	-1.24092	-0.0202159	-0.0111318
349.164	-1.24144	-0.0200168	-0.0114574
349.168	-1.2417	-0.0198202	-0.0115228
349.172	-1.24175	-0.0196262	-0.0113787
349.176	-1.24142	-0.0194346	-0.0108556
349.18	-1.24092	-0.0192454	-0.0101624
349.184	-1.24077	-0.0190586	-0.0098277
349.188	-1.24066	-0.0188742	-0.00953674
349.192	-1.24023	-0.0186921	-0.00892042
349.196	-1.23992	-0.0185122	-0.00843221
349.2	-1.2401	-0.0183347	-0.00843769
349.204	-1.24068	-0.0181593	-0.00884341
349.208	-1.24136	-0.0179861	-0.00934733
349.212	-1.24155	-0.017815	-0.00936533
349.216	-1.24138	-0.0176461	-0.00902436
349.22	-1.24139	-0.0174792	-0.00886966
349.224	-1.24158	-0.0173144	-0.00889104
349.228	-1.24183	-0.0171516	-0.00898051
349.232	-1.24196	-0.0169908	-0.00894969
349.236	-1.24188	-0.0168319	-0.00871245
349.24	-1.2418	-0.016675	-0.00847399
349.244	-1.24188	-0.01652	-0.00840073
349.248	-1.24203	-0.0163668	-0.00839726
349.252	-1.24187	-0.0162155	-0.0080897
349.256	-1.24158	-0.016066	-0.00764283
349.26	-1.24165	-0.0159183	-0.00756495
349.264	-1.24186	-0.0157724	-0.00763409
349.268	-1.24163	-0.0156282	-0.00726132
349.272	-1.24102	-0.0154857	-0.00650878
349.276	-1.2409	-0.0153449	-0.00624671
349.28	-1.24157	-0.0152058	-0.00677232
349.284	-1.2424	-0.0150683	-0.00746561
349.288	-1.24282	-0.0149324	-0.00775197
349.292	-1.24263	-0.0147981	-0.00742686
349.296	-1.24212	-0.0146654	-0.00678749
349.3	-1.24181	-0.0145342	-0.00634084
349.304	-1.24174	-0.0144046	-0.00613985
349.308	-1.24128	-0.0142764	-0.00555723
349.312	-1.24033	-0.0141498	-0.00448387
349.316	-1.23974	-0.0140246	-0.00376724
349.32	-1.23972	-0.0139008	-0.0036215
349.324	-1.23972	-0.0137785	-0.00349742
349.328	-1.23978	-0.0136575	-0.00343586
349.332	-1.24022	-0.0135379	-0.00375574
349.336	-1.24044	-0.0134197	-0.00386234
349.34	-1.24006	-0.0133029	-0.00336161
349.344	-1.23966	-0.0131873	-0.00284354
349.348	-1.23934	-0.0130731	-0.0024085
349.352	-1.23886	-0.0129601	-0.00182104
349.356	-1.2386	-0.0128484	-0.00145114
349.36	-1.23867	-0.012738	-0.00140921
349.364	-1.23888	-0.0126288	-0.00151327
349.368	-1.23939	-0.0125208	-0.0019107
349.372	-1.24003	-0.012414	-0.00243961
349.376	-1.24033	-0.0123084	-0.00263659
349.38	-1.24013	-0.012204	-0.00233598
349.384	-1.23941	-0.0121007	-0.00150672
349.388	-1.23855	-0.0119985	-0.00055124
349.392	-1.23827	-0.0118975	-0.000169009
349.396	-1.23847	-0.0117976	-0.000268275
349.4	-1.23859	-0.0116987	-0.000291881
[truncated: 501 more rows]

## Sheet: Supplementary Fig4a Y81C_LD
Magnetic Field (mT)	Exp CW	Sim CW	Residual
341.39	-1.3713	0.0590854	-0.0622151
341.394	-1.35295	0.0408545	-0.0620981
341.398	-1.33271	0.0196674	-0.0630392
341.402	-1.31983	0.00687534	-0.0629558
341.406	-1.31373	0.00211135	-0.0616228
341.41	-1.3118	0.000958157	-0.060846
341.414	-1.30758	0.000774196	-0.0568078
341.418	-1.30055	0.000756791	-0.0497965
341.422	-1.29735	0.000758298	-0.0465897
341.426	-1.29801	0.00076126	-0.0472521
341.43	-1.2993	0.000764311	-0.0485316
341.434	-1.3024	0.000767379	-0.0516315
341.438	-1.30658	0.000770463	-0.0558066
341.442	-1.30833	0.000773562	-0.0575604
341.446	-1.30816	0.000776677	-0.0573836
341.45	-1.30769	0.000779807	-0.0569149
341.454	-1.30827	0.000782952	-0.0574825
341.458	-1.30865	0.000786113	-0.0578676
341.462	-1.30813	0.00078929	-0.0573432
341.466	-1.30989	0.000792483	-0.0590929
341.47	-1.31248	0.000795691	-0.0616845
341.474	-1.31311	0.000798916	-0.0623141
341.478	-1.31307	0.000802157	-0.0622717
341.482	-1.31501	0.000805414	-0.0642003
341.486	-1.31764	0.000808687	-0.066832
341.49	-1.31564	0.000811977	-0.0648283
341.494	-1.31134	0.000815283	-0.0605199
341.498	-1.31099	0.000818605	-0.0601749
341.502	-1.31267	0.000821945	-0.0618518
341.506	-1.3139	0.000825301	-0.0630744
341.51	-1.31549	0.000828674	-0.0646566
341.514	-1.31598	0.000832064	-0.065151
341.518	-1.31413	0.000835471	-0.0632939
341.522	-1.3117	0.000838896	-0.0608649
341.526	-1.31025	0.000842337	-0.0594111
341.53	-1.30786	0.000845796	-0.0570139
341.534	-1.30523	0.000849273	-0.0543819
341.538	-1.30711	0.000852767	-0.0562586
341.542	-1.31136	0.000856279	-0.0604991
341.546	-1.31188	0.000859809	-0.061017
341.55	-1.31009	0.000863356	-0.0592309
341.554	-1.31074	0.000866922	-0.0598739
341.558	-1.31189	0.000870506	-0.0610242
341.562	-1.31014	0.000874108	-0.0592636
341.566	-1.30686	0.000877728	-0.0559858
341.57	-1.30304	0.000881367	-0.0521537
341.574	-1.30033	0.000885024	-0.0494496
341.578	-1.29972	0.0008887	-0.0488298
341.582	-1.30112	0.000892395	-0.0502277
341.586	-1.30441	0.000896109	-0.0535113
341.59	-1.30588	0.000899842	-0.0549791
341.594	-1.30701	0.000903594	-0.0561047
341.598	-1.31081	0.000907365	-0.0599026
341.602	-1.31399	0.000911156	-0.063074
341.606	-1.31398	0.000914966	-0.0630694
341.61	-1.3104	0.000918796	-0.0594795
341.614	-1.30556	0.000922646	-0.0546364
341.618	-1.302	0.000926515	-0.05107
341.622	-1.30086	0.000930404	-0.0499285
341.626	-1.3044	0.000934314	-0.0534611
341.63	-1.30975	0.000938243	-0.0588149
341.634	-1.31086	0.000942194	-0.0599202
341.638	-1.30901	0.000946164	-0.0580628
341.642	-1.3081	0.000950155	-0.0571544
341.646	-1.30743	0.000954167	-0.0564751
341.65	-1.30683	0.0009582	-0.0558672
341.654	-1.30599	0.000962253	-0.0550236
341.658	-1.30561	0.000966328	-0.0546417
341.662	-1.30764	0.000970424	-0.0566649
341.666	-1.30839	0.000974542	-0.0574186
341.67	-1.30575	0.000978681	-0.0547713
341.674	-1.30127	0.000982841	-0.0502839
341.678	-1.29634	0.000987023	-0.0453565
341.682	-1.29264	0.000991228	-0.0416441
341.686	-1.29113	0.000995454	-0.0401366
341.69	-1.29286	0.000999702	-0.0418623
341.694	-1.29571	0.00100397	-0.0447102
341.698	-1.2977	0.00100827	-0.0466938
341.702	-1.29981	0.00101258	-0.0487995
341.706	-1.30256	0.00101692	-0.051539
341.71	-1.30566	0.00102128	-0.0546435
341.714	-1.30834	0.00102567	-0.0573193
341.718	-1.31129	0.00103007	-0.0602571
341.722	-1.31532	0.0010345	-0.0642889
341.726	-1.31754	0.00103896	-0.066499
341.73	-1.31795	0.00104344	-0.0669102
341.734	-1.31951	0.00104794	-0.0684594
341.738	-1.31912	0.00105246	-0.0680724
341.742	-1.31378	0.00105701	-0.0627256
341.746	-1.30552	0.00106159	-0.0544544
341.75	-1.29831	0.00106619	-0.047241
341.754	-1.29504	0.00107081	-0.0439677
341.758	-1.29558	0.00107546	-0.0445089
341.762	-1.29716	0.00108013	-0.0460765
341.766	-1.29895	0.00108483	-0.0478605
341.77	-1.30008	0.00108955	-0.0489865
341.774	-1.29769	0.0010943	-0.0465911
341.778	-1.29447	0.00109907	-0.0433715
341.782	-1.29484	0.00110387	-0.043741
341.786	-1.2982	0.00110869	-0.0470962
341.79	-1.29999	0.00111354	-0.0488776
341.794	-1.29782	0.00111842	-0.0466993
341.798	-1.2955	0.00112332	-0.0443763
341.802	-1.29649	0.00112825	-0.0453573
341.806	-1.2986	0.00113321	-0.0474681
341.81	-1.29965	0.00113819	-0.0485138
341.814	-1.30054	0.0011432	-0.0493949
341.818	-1.30083	0.00114824	-0.049685
341.822	-1.29968	0.0011533	-0.0485255
341.826	-1.29718	0.00115839	-0.046024
341.83	-1.29395	0.00116351	-0.0427864
341.834	-1.29348	0.00116866	-0.04231
341.838	-1.29534	0.00117383	-0.0441681
341.842	-1.29515	0.00117904	-0.043969
341.846	-1.2951	0.00118427	-0.0439146
341.85	-1.29848	0.00118953	-0.0472883
341.854	-1.301	0.00119482	-0.0498009
341.858	-1.29838	0.00120013	-0.0471774
341.862	-1.29412	0.00120548	-0.0429124
341.866	-1.29164	0.00121086	-0.0404283
341.87	-1.29109	0.00121626	-0.0398752
341.874	-1.29338	0.0012217	-0.042154
341.878	-1.29582	0.00122716	-0.0445933
341.882	-1.29622	0.00123266	-0.0449848
341.886	-1.29718	0.00123818	-0.0459389
341.89	-1.29674	0.00124374	-0.0454933
341.894	-1.29293	0.00124933	-0.0416773
341.898	-1.2919	0.00125494	-0.0406479
341.902	-1.29431	0.00126059	-0.0430488
341.906	-1.29398	0.00126627	-0.0427129
341.91	-1.29333	0.00127198	-0.0420618
341.914	-1.29725	0.00127773	-0.0459741
341.918	-1.30275	0.0012835	-0.0514629
341.922	-1.3061	0.00128931	-0.0548153
341.926	-1.30879	0.00129515	-0.0574939
341.93	-1.31047	0.00130102	-0.0591666
341.934	-1.3078	0.00130693	-0.0564904
341.938	-1.30268	0.00131286	-0.0513681
341.942	-1.2993	0.00131883	-0.0479792
341.946	-1.29881	0.00132484	-0.0474828
341.95	-1.3	0.00133088	-0.0486717
341.954	-1.30161	0.00133695	-0.0502753
341.958	-1.30183	0.00134305	-0.0504865
341.962	-1.30039	0.0013492	-0.0490361
341.966	-1.30106	0.00135537	-0.0497045
341.97	-1.30152	0.00136158	-0.0501598
341.974	-1.29845	0.00136782	-0.0470844
341.978	-1.29783	0.0013741	-0.04646
341.982	-1.30102	0.00138042	-0.0496358
341.986	-1.30607	0.00138677	-0.0546801
341.99	-1.31427	0.00139316	-0.0628764
341.994	-1.32013	0.00139958	-0.0687322
341.998	-1.31844	0.00140604	-0.0670365
342.002	-1.31202	0.00141254	-0.060611
342.006	-1.30772	0.00141907	-0.0563022
342.01	-1.30949	0.00142564	-0.0580599
342.014	-1.31149	0.00143225	-0.0600576
342.018	-1.31017	0.00143889	-0.0587289
342.022	-1.30877	0.00144558	-0.05732
342.026	-1.30885	0.0014523	-0.0573982
342.03	-1.31065	0.00145906	-0.0591943
342.034	-1.31131	0.00146586	-0.0598453
342.038	-1.30755	0.0014727	-0.0560737
342.042	-1.30212	0.00147957	-0.05064
342.046	-1.3008	0.00148649	-0.0493096
342.05	-1.30322	0.00149345	-0.0517298
342.054	-1.30599	0.00150044	-0.0544937
342.058	-1.30939	0.00150748	-0.0578813
342.062	-1.31254	0.00151456	-0.0610237
342.066	-1.31345	0.00152168	-0.061927
342.07	-1.31059	0.00152884	-0.0590578
342.074	-1.30444	0.00153604	-0.0529027
342.078	-1.30006	0.00154328	-0.0485151
342.082	-1.29811	0.00155057	-0.0465611
342.086	-1.2951	0.00155789	-0.0435426
342.09	-1.29291	0.00156526	-0.0413479
342.094	-1.29223	0.00157268	-0.0406525
342.098	-1.29096	0.00158013	-0.0393798
342.102	-1.2928	0.00158763	-0.0412133
342.106	-1.29759	0.00159518	-0.0459967
342.11	-1.29618	0.00160276	-0.0445742
342.114	-1.2864	0.0016104	-0.0347912
342.118	-1.27747	0.00161807	-0.0258513
342.122	-1.2765	0.0016258	-0.0248756
342.126	-1.28207	0.00163356	-0.0304326
342.13	-1.28925	0.00164138	-0.0376099
342.134	-1.29237	0.00164923	-0.040717
342.138	-1.29035	0.00165714	-0.0386881
342.142	-1.28713	0.00166509	-0.0354687
342.146	-1.28383	0.00167309	-0.0321551
342.15	-1.28135	0.00168114	-0.0296639
342.154	-1.28257	0.00168923	-0.0308816
342.158	-1.28785	0.00169738	-0.03615
342.162	-1.29394	0.00170557	-0.0422355
342.166	-1.29784	0.00171381	-0.0461218
342.17	-1.29959	0.00172209	-0.0478645
342.174	-1.30078	0.00173043	-0.049051
342.178	-1.30265	0.00173882	-0.0509068
342.182	-1.30523	0.00174726	-0.0534821
342.186	-1.30708	0.00175575	-0.0553269
342.19	-1.30682	0.00176428	-0.0550527
342.194	-1.30555	0.00177287	-0.0537779
342.198	-1.3043	0.00178152	-0.0525144
342.202	-1.30479	0.00179021	-0.0530014
342.206	-1.30657	0.00179896	-0.0547729
342.21	-1.30602	0.00180776	-0.0542129
342.214	-1.30408	0.00181661	-0.0522595
342.218	-1.30049	0.00182551	-0.0486666
342.222	-1.29622	0.00183447	-0.0443843
342.226	-1.29453	0.00184348	-0.0426833
342.23	-1.29338	0.00185255	-0.0415285
342.234	-1.29286	0.00186168	-0.040997
342.238	-1.29443	0.00187085	-0.0425635
342.242	-1.29555	0.00188009	-0.0436676
342.246	-1.2962	0.00188938	-0.0443059
342.25	-1.29803	0.00189873	-0.0461304
342.254	-1.30066	0.00190813	-0.0487566
342.258	-1.30394	0.00191759	-0.0520251
342.262	-1.30509	0.00192711	-0.0531647
342.266	-1.30329	0.00193669	-0.0513575
342.27	-1.30147	0.00194633	-0.0495218
342.274	-1.29949	0.00195602	-0.0475293
342.278	-1.29814	0.00196578	-0.0461696
342.282	-1.2986	0.00197559	-0.0466222
342.286	-1.29965	0.00198547	-0.0476598
342.29	-1.30218	0.00199541	-0.0501833
342.294	-1.30721	0.00200541	-0.0552062
342.298	-1.31165	0.00201547	-0.059636
342.302	-1.31217	0.00202559	-0.0601474
342.306	-1.31182	0.00203577	-0.0597794
342.31	-1.31431	0.00204602	-0.0622658
342.314	-1.31713	0.00205634	-0.0650692
342.318	-1.31897	0.00206671	-0.0669025
342.322	-1.31999	0.00207715	-0.0679176
342.326	-1.31841	0.00208766	-0.0663196
342.33	-1.31629	0.00209823	-0.0641909
342.334	-1.31709	0.00210887	-0.0649769
342.338	-1.31773	0.00211958	-0.0656083
342.342	-1.31626	0.00213035	-0.0641263
342.346	-1.31437	0.00214119	-0.0622288
342.35	-1.3108	0.0021521	-0.0586476
342.354	-1.30935	0.00216307	-0.0571859
342.358	-1.31091	0.00217412	-0.0587401
342.362	-1.31038	0.00218524	-0.0581907
342.366	-1.30978	0.00219642	-0.057588
342.37	-1.30968	0.00220768	-0.0574677
342.374	-1.30619	0.00221901	-0.0539704
342.378	-1.29975	0.00223041	-0.0475193
342.382	-1.29399	0.00224188	-0.0417527
342.386	-1.29168	0.00225343	-0.0394303
342.39	-1.29154	0.00226504	-0.0392705
342.394	-1.29012	0.00227674	-0.0378447
342.398	-1.28989	0.00228851	-0.037597
342.402	-1.29233	0.00230035	-0.0400332
342.406	-1.29323	0.00231227	-0.040921
342.41	-1.29177	0.00232426	-0.0394452
342.414	-1.29	0.00233634	-0.0376671
342.418	-1.29062	0.00234849	-0.0382685
342.422	-1.29463	0.00236072	-0.042269
342.426	-1.2992	0.00237302	-0.0468254
342.43	-1.30256	0.00238541	-0.0501761
342.434	-1.30494	0.00239788	-0.0525401
342.438	-1.30549	0.00241043	-0.0530778
342.442	-1.30338	0.00242306	-0.0509595
342.446	-1.29966	0.00243577	-0.0472193
342.45	-1.29952	0.00244856	-0.0470762
342.454	-1.30746	0.00246144	-0.0549954
342.458	-1.31588	0.0024744	-0.0634043
342.462	-1.31453	0.00248745	-0.0620456
342.466	-1.30673	0.00250058	-0.0542311
342.47	-1.29925	0.00251379	-0.0467396
342.474	-1.29294	0.0025271	-0.0404157
342.478	-1.28974	0.00254049	-0.0371964
342.482	-1.29034	0.00255397	-0.0377886
342.486	-1.29017	0.00256754	-0.0376014
342.49	-1.28873	0.00258119	-0.0361491
342.494	-1.28861	0.00259494	-0.0360179
342.498	-1.28889	0.00260878	-0.0362849
342.502	-1.28846	0.00262271	-0.0358332
342.506	-1.28832	0.00263673	-0.035687
342.51	-1.2898	0.00265085	-0.0371537
342.514	-1.2908	0.00266505	-0.0381325
342.518	-1.29049	0.00267936	-0.0378109
342.522	-1.28988	0.00269376	-0.0371877
342.526	-1.2878	0.00270825	-0.0350913
342.53	-1.28551	0.00272285	-0.0327913
342.534	-1.28329	0.00273753	-0.0305556
342.538	-1.27864	0.00275232	-0.0258884
342.542	-1.27488	0.00276721	-0.0221121
342.546	-1.27495	0.0027822	-0.0221713
342.55	-1.27787	0.00279729	-0.0250707
342.554	-1.28081	0.00281248	-0.0279965
342.558	-1.28167	0.00282777	-0.0288442
342.562	-1.28412	0.00284317	-0.0312794
342.566	-1.28591	0.00285867	-0.0330509
342.57	-1.28262	0.00287427	-0.0297414
342.574	-1.27923	0.00288999	-0.0263356
342.578	-1.28022	0.0029058	-0.0273109
342.582	-1.28212	0.00292173	-0.0292009
342.586	-1.28156	0.00293777	-0.0286247
342.59	-1.27985	0.00295391	-0.0268935
342.594	-1.27772	0.00297017	-0.0247541
342.598	-1.27713	0.00298653	-0.0241466
342.602	-1.28111	0.00300301	-0.02811
342.606	-1.28867	0.0030196	-0.0356478
342.61	-1.29569	0.00303631	-0.04265
342.614	-1.29849	0.00305313	-0.0454344
342.618	-1.29888	0.00307007	-0.0458096
342.622	-1.30109	0.00308712	-0.0480065
342.626	-1.30359	0.0031043	-0.0504898
342.63	-1.30402	0.00312159	-0.0508938
342.634	-1.30264	0.003139	-0.0494973
342.638	-1.30045	0.00315654	-0.0472962
342.643	-1.2985	0.00317419	-0.045328
342.647	-1.29847	0.00319197	-0.0452769
342.651	-1.29942	0.00320987	-0.0462059
342.655	-1.29759	0.0032279	-0.0443604
342.659	-1.29401	0.00324606	-0.0407679
342.663	-1.29092	0.00326434	-0.0376517
342.667	-1.28865	0.00328275	-0.0353682
342.671	-1.28909	0.00330129	-0.0357891
342.675	-1.29148	0.00331996	-0.0381605
342.679	-1.29215	0.00333877	-0.0388076
342.683	-1.29194	0.0033577	-0.0385839
342.687	-1.29245	0.00337677	-0.0390774
342.691	-1.29154	0.00339598	-0.0381412
342.695	-1.28903	0.00341532	-0.0356153
342.699	-1.28724	0.0034348	-0.03381
342.703	-1.28754	0.00345442	-0.0340901
342.707	-1.28873	0.00347418	-0.0352542
342.711	-1.28829	0.00349408	-0.0347913
342.715	-1.28765	0.00351413	-0.0341354
342.719	-1.2897	0.00353431	-0.0361679
342.723	-1.29152	0.00355465	-0.0379614
342.727	-1.28834	0.00357513	-0.0347652
342.731	-1.28218	0.00359575	-0.0285801
342.735	-1.2796	0.00361653	-0.0259861
342.739	-1.2803	0.00363746	-0.0266591
342.743	-1.27864	0.00365853	-0.0249822
342.747	-1.2756	0.00367977	-0.0219173
342.751	-1.27402	0.00370115	-0.0203158
342.755	-1.27206	0.00372269	-0.0183326
342.759	-1.26907	0.00374439	-0.015329
342.763	-1.26775	0.00376625	-0.0139792
342.767	-1.26995	0.00378827	-0.0161576
342.771	-1.27497	0.00381045	-0.0211636
342.775	-1.28	0.00383279	-0.0261631
342.779	-1.28383	0.0038553	-0.0299704
342.783	-1.28766	0.00387797	-0.0337772
342.787	-1.29065	0.00390081	-0.0367493
342.791	-1.2922	0.00392382	-0.0382748
342.795	-1.29295	0.003947	-0.0390016
342.799	-1.29296	0.00397035	-0.0389909
342.803	-1.29223	0.00399387	-0.038238
342.807	-1.28927	0.00401757	-0.0352492
342.811	-1.28604	0.00404145	-0.0320011
342.815	-1.28626	0.00406551	-0.0321971
342.819	-1.28726	0.00408974	-0.0331746
342.823	-1.28495	0.00411416	-0.03084
342.827	-1.2791	0.00413876	-0.0249573
342.831	-1.2737	0.00416355	-0.0195391
342.835	-1.27203	0.00418852	-0.0178377
342.839	-1.27327	0.00421368	-0.0190608
342.843	-1.27698	0.00423903	-0.0227425
342.847	-1.28073	0.00426458	-0.0264664
342.851	-1.2809	0.00429031	-0.0266123
342.855	-1.27924	0.00431625	-0.0249238
342.859	-1.2794	0.00434238	-0.0250579
342.863	-1.28146	0.00436871	-0.0270924
342.867	-1.28377	0.00439524	-0.0293765
342.871	-1.28712	0.00442198	-0.0327014
342.875	-1.29064	0.00444892	-0.0361912
342.879	-1.28969	0.00447607	-0.0352135
342.883	-1.2847	0.00450342	-0.030195
342.887	-1.27919	0.00453099	-0.024658
342.891	-1.27336	0.00455877	-0.0188013
342.895	-1.26977	0.00458677	-0.0151821
342.899	-1.27004	0.00461498	-0.0154268
342.903	-1.27191	0.00464341	-0.0172651
342.907	-1.27443	0.00467207	-0.0197539
342.911	-1.27749	0.00470094	-0.0227916
342.915	-1.27965	0.00473005	-0.0249191
342.919	-1.27808	0.00475938	-0.0233187
342.923	-1.27496	0.00478894	-0.0201728
342.927	-1.2748	0.00481873	-0.0199823
342.931	-1.27629	0.00484876	-0.0214436
342.935	-1.27588	0.00487903	-0.021
342.939	-1.27364	0.00490953	-0.0187324
342.943	-1.2719	0.00494028	-0.0169577
342.947	-1.27114	0.00497127	-0.0161641
342.951	-1.27225	0.0050025	-0.0172461
342.955	-1.27595	0.00503399	-0.0209179
342.959	-1.28049	0.00506572	-0.0254214
342.963	-1.28558	0.00509771	-0.0304834
342.967	-1.29116	0.00512996	-0.03603
342.971	-1.29529	0.00516247	-0.0401245
342.975	-1.29633	0.00519523	-0.0411312
342.979	-1.29411	0.00522826	-0.0388797
342.983	-1.2915	0.00526156	-0.0362412
342.987	-1.28891	0.00529513	-0.0336187
342.991	-1.28474	0.00532896	-0.0294078
342.995	-1.28204	0.00536308	-0.0266795
342.999	-1.28318	0.00539747	-0.0277846
343.003	-1.28575	0.00543214	-0.0303216
343.007	-1.28693	0.00546709	-0.0314647
343.011	-1.28762	0.00550233	-0.0321157
343.015	-1.28935	0.00553786	-0.0338125
343.019	-1.29143	0.00557368	-0.0358589
343.023	-1.29386	0.0056098	-0.0382552
343.027	-1.2969	0.00564621	-0.04125
343.031	-1.29765	0.00568293	-0.0419666
343.035	-1.29566	0.00571995	-0.0399416
343.039	-1.29493	0.00575727	-0.0391682
343.043	-1.29591	0.00579491	-0.0401117
343.047	-1.29631	0.00583286	-0.0404768
343.051	-1.29347	0.00587113	-0.0375946
343.055	-1.286	0.00590972	-0.030093
343.059	-1.27873	0.00594863	-0.0227798
343.063	-1.27319	0.00598787	-0.0171991
343.067	-1.26587	0.00602744	-0.00984246
343.071	-1.25917	0.00606734	-0.00310696
343.075	-1.25604	0.00610758	6.97923e-05
343.079	-1.2564	0.00614816	-0.000250998
343.083	-1.25937	0.00618908	-0.00318525
343.087	-1.26345	0.00623036	-0.00721608
343.091	-1.26664	0.00627198	-0.0103646
343.095	-1.26721	0.00631397	-0.0108993
343.099	-1.26679	0.00635631	-0.0104301
343.103	-1.26765	0.00639901	-0.011255
343.107	-1.26746	0.00644208	-0.0110192
343.111	-1.26558	0.00648552	-0.00909871
343.115	-1.26516	0.00652934	-0.00863089
343.119	-1.26347	0.00657354	-0.0068932
343.123	-1.25791	0.00661812	-0.00128738
343.127	-1.25251	0.00666309	0.0041488
343.131	-1.25157	0.00670845	0.00513405
343.135	-1.25389	0.0067542	0.00286258
343.139	-1.25603	0.00680036	0.000769471
343.143	-1.25865	0.00684692	-0.00180144
343.147	-1.2633	0.00689389	-0.00641093
343.151	-1.2668	0.00694127	-0.00985902
343.155	-1.26597	0.00698907	-0.008979
343.159	-1.26439	0.0070373	-0.00735627
343.163	-1.26398	0.00708595	-0.00689153
343.167	-1.26114	0.00713503	-0.00400051
343.171	-1.25669	0.00718455	0.000493803
343.175	-1.25362	0.00723452	0.00361939
343.179	-1.25208	0.00728493	0.00520612
343.183	-1.25382	0.00733579	0.00351501
343.187	-1.2589	0.00738711	-0.00151377
343.191	-1.2628	0.00743889	-0.00536482
343.195	-1.26368	0.00749114	-0.00618639
343.199	-1.26342	0.00754386	-0.00587141
343.203	-1.26149	0.00759706	-0.00389545
343.207	-1.25817	0.00765074	-0.000523164
343.211	-1.25805	0.00770491	-0.000340481
343.215	-1.26219	0.00775958	-0.00442682
343.219	-1.26606	0.00781474	-0.00824664
343.223	-1.26652	0.00787042	-0.00865151
343.227	-1.26377	0.0079266	-0.00584515
343.231	-1.26114	0.0079833	-0.0031553
343.235	-1.26292	0.00804053	-0.00487868
343.239	-1.26599	0.00809828	-0.00789587
343.243	-1.26615	0.00815658	-0.00799554
343.247	-1.26795	0.00821541	-0.00972976
343.251	-1.27009	0.00827479	-0.0118125
343.255	-1.26802	0.00833473	-0.009685
343.259	-1.26619	0.00839523	-0.00779397
343.263	-1.26619	0.0084563	-0.00773345
343.267	-1.26532	0.00851794	-0.00680175
343.271	-1.26481	0.00858016	-0.00622723
343.275	-1.26462	0.00864298	-0.00597645
343.279	-1.25948	0.00870638	-0.000771026
343.283	-1.25148	0.00877039	0.00729434
343.287	-1.24826	0.00883501	0.0105789
343.291	-1.2494	0.00890025	0.00950317
343.295	-1.25295	0.00896611	0.00601703
343.299	-1.25804	0.00903261	0.00099375
343.303	-1.2617	0.00909974	-0.00260192
343.307	-1.26163	0.00916753	-0.00246066
343.311	-1.25692	0.00923596	0.00231685
343.315	-1.24876	0.00930506	0.0105438
343.319	-1.24155	0.00937484	0.0178263
343.323	-1.2399	0.00944529	0.0195413
343.327	-1.24127	0.00951643	0.0182449
343.331	-1.24083	0.00958826	0.0187535
343.335	-1.24142	0.00966081	0.0182358
343.339	-1.24384	0.00973406	0.0158911
343.343	-1.2438	0.00980804	0.0160098
343.347	-1.24377	0.00988275	0.0161157
343.351	-1.2453	0.0099582	0.0146535
343.355	-1.24518	0.0100344	0.0148586
343.359	-1.24354	0.0101114	0.0165711
343.363	-1.24183	0.0101891	0.0183572
343.367	-1.24047	0.0102676	0.0197972
343.371	-1.23917	0.0103469	0.0211818
343.375	-1.23843	0.010427	0.021998
343.379	-1.23951	0.0105079	0.020994
343.383	-1.24291	0.0105896	0.0176802
343.387	-1.24879	0.0106722	0.0118845
343.391	-1.25677	0.0107556	0.00398478
343.395	-1.26184	0.0108398	-0.000996727
343.399	-1.25933	0.0109249	0.001593
343.403	-1.25447	0.0110109	0.0065384
343.407	-1.25373	0.0110977	0.00736358
343.411	-1.25499	0.0111855	0.00619483
343.415	-1.25368	0.0112742	0.0075921
343.419	-1.25038	0.0113637	0.0109856
343.423	-1.24813	0.0114543	0.0133253
343.427	-1.24699	0.0115457	0.0145528
343.431	-1.24456	0.0116381	0.0170806
343.435	-1.24126	0.0117315	0.02047
343.439	-1.23932	0.0118259	0.0225099
343.443	-1.23749	0.0119212	0.0244266
343.447	-1.23523	0.0120176	0.0267896
343.451	-1.23607	0.012115	0.0260469
343.455	-1.23891	0.0122134	0.0233073
343.459	-1.24045	0.0123128	0.0218656
343.463	-1.24222	0.0124134	0.0201911
343.467	-1.24245	0.012515	0.0200634
343.471	-1.23881	0.0126177	0.0238083
343.475	-1.23218	0.0127215	0.0305456
343.479	-1.22488	0.0128264	0.0379462
343.483	-1.22083	0.0129325	0.0421073
343.487	-1.22025	0.0130397	0.0427944
343.491	-1.22238	0.013148	0.0407709
343.495	-1.22509	0.0132576	0.0381709
343.499	-1.22449	0.0133684	0.03888
343.503	-1.22161	0.0134804	0.0418659
343.507	-1.21797	0.0135936	0.045622
343.511	-1.21498	0.013708	0.0487266
343.515	-1.21578	0.0138238	0.048042
343.519	-1.21936	0.0139408	0.0445803
343.523	-1.22269	0.0140591	0.0413692
343.527	-1.22577	0.0141787	0.0384051
343.531	-1.23041	0.0142997	0.0338922
343.535	-1.23608	0.0144221	0.0283442
343.539	-1.24163	0.0145458	0.0229189
343.543	-1.24716	0.0146709	0.0175073
343.547	-1.25001	0.0147974	0.0147828
343.551	-1.25028	0.0149254	0.0146407
343.555	-1.25105	0.0150548	0.0140066
343.559	-1.25106	0.0151858	0.0141234
343.563	-1.24895	0.0153182	0.0163635
343.567	-1.24567	0.0154521	0.0197818
343.571	-1.24313	0.0155876	0.0224579
343.575	-1.24163	0.0157247	0.0240953
343.579	-1.24009	0.0158633	0.0257769
343.583	-1.2385	0.0160036	0.0275044
343.587	-1.23622	0.0161455	0.029927
343.591	-1.23382	0.016289	0.0324644
343.595	-1.23234	0.0164343	0.0340913
343.599	-1.23091	0.0165812	0.0356758
343.603	-1.23171	0.0167299	0.0350212
343.607	-1.23649	0.0168804	0.03039
343.611	-1.23985	0.0170326	0.0271815
343.615	-1.23891	0.0171867	0.0282778
343.619	-1.23785	0.0173426	0.0294929
343.623	-1.23835	0.0175004	0.0291487
343.627	-1.23956	0.0176601	0.0281049
343.631	-1.24089	0.0178217	0.026928
343.635	-1.24087	0.0179852	0.0271123
343.639	-1.23977	0.0181508	0.0283811
343.643	-1.23726	0.0183183	0.0310607
343.647	-1.23117	0.018488	0.0373208
343.651	-1.22638	0.0186597	0.0422841
343.655	-1.22928	0.0188335	0.0395555
343.659	-1.23352	0.0190094	0.0354896
343.663	-1.23174	0.0191876	0.0374432
343.667	-1.22739	0.0193679	0.0419773
343.671	-1.22711	0.0195505	0.0424393
343.675	-1.23141	0.0197354	0.038322
343.679	-1.23543	0.0199226	0.0344932
343.683	-1.23686	0.0201121	0.0332505
343.687	-1.23619	0.0203041	0.0341156
343.691	-1.23642	0.0204985	0.0340792
343.695	-1.23928	0.0206953	0.0314109
343.699	-1.24123	0.0208947	0.0296669
343.703	-1.24021	0.0210966	0.0308905
343.707	-1.23776	0.0213011	0.0335453
343.711	-1.23491	0.0215082	0.0366023
343.715	-1.23129	0.021718	0.0404316
343.719	-1.22761	0.0219305	0.0443245
343.723	-1.22613	0.0221458	0.0460141
343.727	-1.22588	0.0223639	0.0464806
343.731	-1.22514	0.0225848	0.0474404
343.735	-1.22554	0.0228086	0.0472649
343.739	-1.22605	0.0230354	0.0469888
343.743	-1.22518	0.0232652	0.0480822
343.747	-1.2244	0.023498	0.049096
343.751	-1.22402	0.023734	0.0497122
343.755	-1.22475	0.0239731	0.0492262
343.759	-1.22702	0.0242153	0.047197
343.763	-1.22902	0.0244609	0.0454404
343.767	-1.22975	0.0247097	0.0449573
343.771	-1.22911	0.0249619	0.0458521
343.775	-1.22594	0.0252176	0.0492803
343.779	-1.22117	0.0254767	0.0543054
343.783	-1.21837	0.0257393	0.0573678
343.787	-1.22051	0.0260056	0.0554955
343.791	-1.22629	0.0262755	0.0499853
343.795	-1.22974	0.0265492	0.0468088
343.799	-1.2289	0.0268266	0.047924
343.803	-1.22664	0.0271079	0.0504685
343.807	-1.22408	0.0273931	0.0533181
343.811	-1.21938	0.0276823	0.0583067
343.815	-1.21488	0.0279756	0.0630991
343.819	-1.21823	0.028273	0.0600479
343.823	-1.22838	0.0285746	0.0501929
343.827	-1.23712	0.0288805	0.0417605
343.831	-1.2405	0.0291908	0.0386884
343.835	-1.23987	0.0295055	0.0396383
343.839	-1.2384	0.0298247	0.0414279
343.843	-1.23815	0.0301485	0.0419941
343.847	-1.23896	0.030477	0.0415186
343.851	-1.23912	0.0308102	0.0416943
343.855	-1.23943	0.0311483	0.0417158
343.859	-1.24031	0.0314914	0.0411783
343.863	-1.23809	0.0318394	0.0437524
343.867	-1.23106	0.0321926	0.0511323
343.871	-1.22247	0.032551	0.0600821
343.875	-1.21697	0.0329147	0.0659497
343.879	-1.21775	0.0332838	0.0655304
343.883	-1.22251	0.0336584	0.0611451
343.887	-1.2239	0.0340387	0.0601403
343.891	-1.22085	0.0344246	0.0635768
343.895	-1.21838	0.0348164	0.0664319
343.899	-1.21744	0.0352141	0.067778
343.903	-1.21795	0.0356178	0.0676651
343.907	-1.22107	0.0360277	0.0649573
343.911	-1.22387	0.0364438	0.0625717
343.915	-1.22493	0.0368664	0.0619397
343.919	-1.22639	0.0372955	0.0609012
343.923	-1.22623	0.0377312	0.0615016
343.927	-1.22251	0.0381737	0.0656656
343.931	-1.21839	0.038623	0.0702368
343.935	-1.2154	0.0390795	0.0736827
343.939	-1.21309	0.039543	0.07645
343.943	-1.21236	0.0400139	0.0776521
343.947	-1.2117	0.0404923	0.0787924
343.951	-1.21138	0.0409782	0.0795998
343.955	-1.21368	0.0414719	0.0777894
343.959	-1.21658	0.0419734	0.0753936
343.963	-1.21793	0.0424831	0.0745533
343.967	-1.21769	0.0430009	0.0753086
343.971	-1.21698	0.0435271	0.0765441
343.975	-1.21813	0.0440619	0.0759329
343.979	-1.22103	0.0446054	0.0735759
343.983	-1.22294	0.0451578	0.0722159
343.987	-1.22422	0.0457192	0.0714991
343.991	-1.2266	0.0462899	0.0696852
343.995	-1.229	0.0468701	0.0678684
343.999	-1.22832	0.0474599	0.0691374
344.003	-1.22443	0.0480595	0.0736253
344.007	-1.22056	0.0486692	0.0781065
344.011	-1.21734	0.0492891	0.0819474
344.015	-1.2138	0.0499195	0.0861208
344.019	-1.20882	0.0505605	0.0917376
344.023	-1.20353	0.0512124	0.0976828
344.027	-1.20314	0.0518755	0.0987389
344.031	-1.20744	0.0525499	0.0951116
344.035	-1.20996	0.0532359	0.093275
344.039	-1.21115	0.0539338	0.0927808
344.043	-1.21262	0.0546437	0.0920193
344.047	-1.21341	0.055366	0.0919598
344.051	-1.21438	0.0561009	0.0917186
344.055	-1.21554	0.0568487	0.0913106
344.059	-1.21824	0.0576096	0.0893735
344.063	-1.22191	0.0583839	0.0864755
344.067	-1.22342	0.059172	0.0857508
344.071	-1.2203	0.0599741	0.0896789
344.075	-1.21478	0.0607906	0.096012
344.079	-1.212	0.0616216	0.0996214
344.083	-1.21288	0.0624677	0.0995879
344.087	-1.21482	0.063329	0.0985063
344.091	-1.21497	0.0642059	0.0992382
344.095	-1.21445	0.0650989	0.100644
344.099	-1.21424	0.0660081	0.101766
344.103	-1.21217	0.066934	0.10476
344.107	-1.20904	0.067877	0.108838
344.111	-1.20793	0.0688374	0.11091
344.115	-1.20832	0.0698156	0.111494
344.119	-1.20724	0.070812	0.113573
344.123	-1.20562	0.0718271	0.116211
344.127	-1.20526	0.0728612	0.1176
344.131	-1.20374	0.0739149	0.120172
344.135	-1.19937	0.0749884	0.125616
344.139	-1.19643	0.0760823	0.129648
344.143	-1.19699	0.0771971	0.130205
344.147	-1.19725	0.0783332	0.131079
344.151	-1.1984	0.0794911	0.131092
344.155	-1.20296	0.0806713	0.127713
344.159	-1.20628	0.0818744	0.125591
344.163	-1.20694	0.0831008	0.126164
344.167	-1.20947	0.0843511	0.124886
344.171	-1.21339	0.0856258	0.122231
344.175	-1.21671	0.0869256	0.120214
344.179	-1.2206	0.088251	0.117654
344.183	-1.22373	0.0896026	0.115874
344.187	-1.22233	0.090981	0.118651
344.191	-1.21809	0.0923869	0.124301
344.195	-1.21603	0.0938209	0.127792
344.199	-1.21749	0.0952836	0.127794
344.203	-1.22118	0.0967758	0.125593
344.207	-1.22473	0.0982982	0.123564
344.211	-1.22758	0.0998514	0.122268
344.215	-1.22973	0.101436	0.121706
344.219	-1.23178	0.103053	0.121274
344.223	-1.23596	0.104704	0.118742
344.227	-1.2396	0.106388	0.116792
344.231	-1.24021	0.108107	0.117897
344.235	-1.23911	0.109861	0.12075
344.239	-1.23642	0.111652	0.125233
344.243	-1.23498	0.11348	0.1285
344.247	-1.23751	0.115347	0.127834
344.251	-1.24331	0.117252	0.123943
344.255	-1.24953	0.119198	0.119672
344.259	-1.25133	0.121184	0.119852
344.263	-1.24924	0.123213	0.123976
344.267	-1.24613	0.125285	0.129156
344.271	-1.24313	0.1274	0.134272
344.275	-1.24287	0.129561	0.136686
344.279	-1.24689	0.131768	0.134876
344.283	-1.25259	0.134023	0.131433
344.287	-1.25532	0.136326	0.131006
344.291	-1.25592	0.138678	0.132757
344.295	-1.25626	0.141082	0.134824
344.299	-1.25565	0.143537	0.137891
344.303	-1.2537	0.146046	0.142344
344.307	-1.24981	0.14861	0.148803
344.311	-1.24522	0.15123	0.15601
344.315	-1.24187	0.153906	0.162032
344.319	-1.23867	0.156642	0.167967
344.323	-1.23382	0.159437	0.175621
344.327	-1.23065	0.162294	0.181649
344.331	-1.23108	0.165214	0.184133
344.335	-1.23175	0.168199	0.186445
344.339	-1.23137	0.171249	0.189881
344.343	-1.23203	0.174367	0.192342
344.347	-1.23364	0.177554	0.193911
344.351	-1.23549	0.180812	0.195326
344.355	-1.23933	0.184142	0.194813
344.359	-1.24403	0.187546	0.19352
344.363	-1.24541	0.191026	0.195618
344.367	-1.24467	0.194583	0.199916
344.371	-1.24578	0.198219	0.202442
344.375	-1.24515	0.201936	0.206781
344.379	-1.24148	0.205735	0.214259
344.383	-1.23987	0.20962	0.219751
344.387	-1.24065	0.21359	0.222943
344.391	-1.24213	0.217648	0.225519
344.395	-1.24393	0.221797	0.227863
344.399	-1.24656	0.226037	0.229472
344.403	-1.24952	0.23037	0.230851
344.407	-1.24953	0.2348	0.235273
344.411	-1.24739	0.239326	0.241938
344.415	-1.24824	0.243952	0.245716
344.419	-1.2553	0.248679	0.243379
344.423	-1.26392	0.253508	0.239591
344.427	-1.26651	0.258443	0.241929
344.431	-1.26634	0.263484	0.24714
344.435	-1.27146	0.268633	0.247174
344.439	-1.28094	0.273892	0.24295
344.443	-1.28856	0.279263	0.240702
344.447	-1.29259	0.284746	0.242153
344.451	-1.29527	0.290345	0.245075
344.455	-1.29648	0.296059	0.24958
344.459	-1.29454	0.301891	0.257355
344.463	-1.29054	0.307842	0.267303
344.467	-1.28854	0.313913	0.275377
344.471	-1.29151	0.320104	0.278591
344.475	-1.29533	0.326417	0.281091
344.479	-1.29664	0.332852	0.286213
344.483	-1.29862	0.33941	0.290789
344.487	-1.30307	0.34609	0.293023
344.491	-1.30931	0.352894	0.293587
344.495	-1.31534	0.35982	0.294481
344.499	-1.31849	0.366869	0.298382
344.503	-1.3175	0.374039	0.306536
344.507	-1.31788	0.381328	0.313444
344.511	-1.32351	0.388737	0.315231
344.515	-1.32705	0.396261	0.319207
344.519	-1.32461	0.4039	0.329293
344.523	-1.32027	0.41165	0.341376
344.527	-1.31693	0.419507	0.352579
344.531	-1.31547	0.427468	0.361999
344.535	-1.31521	0.435528	0.370321
344.539	-1.31514	0.443681	0.378537
344.543	-1.31518	0.451921	0.386739
344.547	-1.31444	0.460243	0.3958
344.551	-1.31474	0.468637	0.4039
344.555	-1.31728	0.477095	0.409812
344.559	-1.31906	0.485609	0.416553
344.563	-1.31889	0.494166	0.425277
344.567	-1.31754	0.502756	0.435216
344.571	-1.31492	0.511366	0.446448
344.575	-1.31028	0.519981	0.459704
344.579	-1.30409	0.528587	0.474498
344.583	-1.29763	0.537167	0.489535
344.587	-1.29133	0.545702	0.504376
344.591	-1.28446	0.554173	0.519711
344.595	-1.2758	0.562558	0.536756
344.599	-1.26609	0.570836	0.55475
344.603	-1.25811	0.57898	0.570867
344.607	-1.25392	0.586965	0.583045
344.611	-1.2512	0.594762	0.593557
344.615	-1.24612	0.602341	0.606218
344.619	-1.23996	0.60967	0.619706
344.623	-1.23547	0.616716	0.631241
344.627	-1.23008	0.623441	0.643361
344.631	-1.2205	0.629808	0.659307
344.635	-1.2083	0.635777	0.67748
344.639	-1.19838	0.641306	0.692929
344.643	-1.19276	0.64635	0.703591
344.647	-1.18938	0.650864	0.711487
344.651	-1.18748	0.654801	0.717316
344.655	-1.18667	0.65811	0.721436
344.659	-1.18574	0.660742	0.725
344.663	-1.18078	0.662643	0.731859
344.667	-1.17031	0.663761	0.74345
344.671	-1.16018	0.664042	0.753863
344.675	-1.15367	0.66343	0.759765
344.679	-1.14813	0.661871	0.763742
344.683	-1.14216	0.65931	0.76715
344.687	-1.13837	0.655692	0.767322
344.691	-1.13817	0.650963	0.76279
344.695	-1.14096	0.645071	0.754109
344.699	-1.14521	0.637966	0.742755
344.703	-1.14803	0.6296	0.731574
344.707	-1.14967	0.619928	0.72026
344.711	-1.15192	0.60891	0.706989
344.715	-1.15464	0.596507	0.691865
344.719	-1.15774	0.582689	0.674947
344.723	-1.16029	0.567428	0.657142
344.727	-1.16244	0.550704	0.638267
344.731	-1.16618	0.532505	0.61632
344.735	-1.17322	0.512823	0.589606
344.739	-1.18398	0.491661	0.557682
344.743	-1.19224	0.469029	0.526789
344.747	-1.19575	0.444946	0.499199
344.751	-1.20172	0.419441	0.467726
344.755	-1.21139	0.392552	0.431164
344.759	-1.22147	0.364326	0.392859
344.763	-1.23044	0.334822	0.354377
344.767	-1.23815	0.304106	0.315959
344.771	-1.24423	0.272255	0.278025
344.775	-1.2491	0.239356	0.240255
344.779	-1.25401	0.205503	0.20149
344.783	-1.25803	0.1708	0.162769
344.787	-1.26173	0.135358	0.123624
344.791	-1.26516	0.099295	0.0841356
344.795	-1.26701	0.0627342	0.0457226
344.799	-1.26873	0.0258043	0.00707388
344.803	-1.27094	-0.0113623	-0.0323008
344.807	-1.27421	-0.0486306	-0.0728398
344.811	-1.27889	-0.0858641	-0.114757
344.815	-1.28267	-0.122926	-0.155592
344.819	-1.28328	-0.159681	-0.192965
344.823	-1.27965	-0.195996	-0.225642
344.827	-1.27274	-0.231741	-0.254482
344.831	-1.26567	-0.266791	-0.282462
344.835	-1.26044	-0.301026	-0.311465
344.839	-1.25666	-0.334334	-0.340989
344.843	-1.25336	-0.366609	-0.369974
344.847	-1.25035	-0.397755	-0.398102
344.851	-1.24755	-0.427683	-0.425234
344.855	-1.24443	-0.456315	-0.450742
344.859	-1.23954	-0.483582	-0.473127
344.863	-1.23323	-0.509427	-0.492659
344.867	-1.22956	-0.533799	-0.513358
344.871	-1.22709	-0.556662	-0.533753
344.875	-1.2211	-0.577987	-0.549083
344.879	-1.21448	-0.597755	-0.562236
344.883	-1.21017	-0.615957	-0.576126
344.887	-1.20617	-0.632594	-0.588759
344.891	-1.20078	-0.647673	-0.598453
344.895	-1.19188	-0.661211	-0.603087
344.899	-1.18101	-0.673232	-0.604241
344.903	-1.17384	-0.683765	-0.607601
344.907	-1.17084	-0.692848	-0.61369
344.911	-1.16861	-0.700521	-0.619133
344.915	-1.16338	-0.70683	-0.62021
344.919	-1.15592	-0.711827	-0.617749
344.923	-1.14996	-0.715563	-0.615526
344.927	-1.14484	-0.718095	-0.612936
344.931	-1.13959	-0.71948	-0.609073
344.935	-1.13282	-0.719778	-0.602602
344.939	-1.12356	-0.71905	-0.592613
344.943	-1.11588	-0.717355	-0.583235
344.947	-1.11178	-0.714755	-0.576533
344.951	-1.1093	-0.71131	-0.570608
344.955	-1.10619	-0.707078	-0.563269
344.959	-1.10096	-0.70212	-0.553083
344.963	-1.09557	-0.696491	-0.542063
344.967	-1.09202	-0.690248	-0.53227
344.971	-1.08899	-0.683443	-0.522431
344.975	-1.08617	-0.676129	-0.512303
344.979	-1.08539	-0.668355	-0.503743
344.983	-1.0857	-0.660169	-0.495868
344.987	-1.0856	-0.651615	-0.487215
344.991	-1.08829	-0.642738	-0.481032
344.995	-1.09741	-0.633577	-0.480987
344.999	-1.10895	-0.624172	-0.483121
345.003	-1.11556	-0.614557	-0.480112
345.007	-1.11628	-0.604768	-0.471052
345.011	-1.11629	-0.594836	-0.461126
345.015	-1.11822	-0.58479	-0.453008
345.019	-1.12065	-0.574657	-0.445312
345.023	-1.12459	-0.564464	-0.439053
345.027	-1.12954	-0.554234	-0.433775
345.031	-1.13172	-0.543989	-0.425711
345.035	-1.13224	-0.533748	-0.415988
345.039	-1.13398	-0.523529	-0.40751
345.043	-1.137	-0.51335	-0.400349
345.047	-1.14309	-0.503226	-0.396316
345.051	-1.15265	-0.493169	-0.395816
345.055	-1.16087	-0.483193	-0.394063
345.059	-1.16542	-0.473308	-0.388724
345.063	-1.16862	-0.463525	-0.382146
345.067	-1.17182	-0.453852	-0.375668
345.071	-1.17524	-0.444298	-0.369535
345.075	-1.18003	-0.434868	-0.364899
345.079	-1.18458	-0.425568	-0.360152
345.083	-1.1859	-0.416405	-0.352301
345.087	-1.18444	-0.407382	-0.341824
345.091	-1.18308	-0.398502	-0.331577
345.095	-1.18611	-0.389769	-0.325881
345.099	-1.19299	-0.381186	-0.324179
345.103	-1.19972	-0.372753	-0.322473
345.107	-1.20501	-0.364473	-0.319488
345.111	-1.21072	-0.356346	-0.317061
345.115	-1.22011	-0.348373	-0.318478
345.119	-1.23019	-0.340553	-0.320747
345.123	-1.23509	-0.332887	-0.31798
345.127	-1.23555	-0.325374	-0.310928
345.131	-1.23574	-0.318014	-0.303754
345.135	-1.2369	-0.310804	-0.297709
345.139	-1.23819	-0.303745	-0.291932
345.144	-1.2404	-0.296834	-0.287234
345.148	-1.24416	-0.290069	-0.284228
345.152	-1.24609	-0.28345	-0.279536
345.156	-1.246	-0.276973	-0.272978
345.16	-1.24743	-0.270637	-0.268064
345.164	-1.25115	-0.26444	-0.265591
345.168	-1.25779	-0.25838	-0.266165
345.172	-1.26555	-0.252454	-0.268006
345.176	-1.27115	-0.24666	-0.267805
345.18	-1.27471	-0.240995	-0.265708
345.184	-1.27629	-0.235457	-0.261747
345.188	-1.27534	-0.230044	-0.255388
345.192	-1.27318	-0.224753	-0.247938
345.196	-1.27393	-0.219581	-0.243512
345.2	-1.28066	-0.214526	-0.245189
345.204	-1.28863	-0.209586	-0.248217
345.208	-1.29326	-0.204758	-0.248014
345.212	-1.29684	-0.200039	-0.246876
345.216	-1.30077	-0.195427	-0.246195
345.22	-1.30274	-0.190919	-0.243664
345.224	-1.303	-0.186514	-0.239517
345.228	-1.30164	-0.182209	-0.233848
345.232	-1.2966	-0.178	-0.224597
345.236	-1.29109	-0.173887	-0.214977
345.24	-1.29013	-0.169866	-0.209996
345.244	-1.2933	-0.165936	-0.209234
345.248	-1.29661	-0.162093	-0.2087
345.252	-1.2976	-0.158337	-0.205933
345.256	-1.2966	-0.154664	-0.201264
345.26	-1.29637	-0.151073	-0.19744
345.264	-1.29685	-0.147562	-0.194413
345.268	-1.29593	-0.144128	-0.190055
345.272	-1.29358	-0.140769	-0.184344
345.276	-1.29142	-0.137484	-0.178907
345.28	-1.29191	-0.13427	-0.176182
345.284	-1.29099	-0.131126	-0.172119
345.288	-1.28711	-0.12805	-0.165158
345.292	-1.28665	-0.12504	-0.161694
345.296	-1.29067	-0.122094	-0.162761
345.3	-1.29553	-0.119211	-0.164743
345.304	-1.29992	-0.116389	-0.166313
345.308	-1.30316	-0.113626	-0.166784
345.312	-1.30544	-0.11092	-0.166365
345.316	-1.30562	-0.108271	-0.163887
345.32	-1.30141	-0.105676	-0.157081
345.324	-1.29654	-0.103134	-0.149671
345.328	-1.29387	-0.100643	-0.144511
345.332	-1.29421	-0.0982031	-0.142412
345.336	-1.29824	-0.0958116	-0.144054
345.34	-1.30272	-0.0934675	-0.146191
345.344	-1.30575	-0.0911695	-0.146916
345.348	-1.30531	-0.0889163	-0.144227
345.352	-1.30154	-0.0867065	-0.138243
345.356	-1.29871	-0.0845391	-0.133245
345.36	-1.29748	-0.0824127	-0.129894
345.364	-1.29758	-0.0803263	-0.127909
345.368	-1.29867	-0.0782786	-0.12695
345.372	-1.29964	-0.0762686	-0.125913
345.376	-1.30024	-0.0742952	-0.124531
345.38	-1.30029	-0.0723573	-0.122652
345.384	-1.30131	-0.0704539	-0.121764
345.388	-1.30374	-0.068584	-0.122323
345.392	-1.30567	-0.0667465	-0.122421
345.396	-1.30537	-0.0649406	-0.12031
345.4	-1.30357	-0.0631653	-0.116739
345.404	-1.30038	-0.0614196	-0.111799
345.408	-1.2936	-0.0597027	-0.103303
345.412	-1.28523	-0.0580138	-0.0932472
345.416	-1.27828	-0.0563519	-0.0846339
345.42	-1.27219	-0.0547161	-0.0769041
345.424	-1.26827	-0.0531058	-0.0713749
345.428	-1.26963	-0.0515201	-0.0711494
345.432	-1.2746	-0.0499582	-0.0745614
345.436	-1.27824	-0.0484194	-0.0766621
345.44	-1.27983	-0.0469029	-0.0767292
345.444	-1.28007	-0.045408	-0.0754789
345.448	-1.27893	-0.0439339	-0.0728683
345.452	-1.27763	-0.04248	-0.0701129
345.456	-1.27548	-0.0410456	-0.0665226
345.46	-1.27284	-0.0396301	-0.0624731
345.464	-1.27215	-0.0382326	-0.0603782
345.468	-1.27224	-0.0368527	-0.0590932
345.472	-1.27152	-0.0354897	-0.0570139
345.476	-1.27166	-0.034143	-0.0558046
345.48	-1.27301	-0.0328119	-0.0558204
345.484	-1.27434	-0.0314959	-0.0558335
345.488	-1.27412	-0.0301943	-0.0543156
345.492	-1.27232	-0.0289067	-0.0512298
345.496	-1.27239	-0.0276324	-0.0500177
345.5	-1.27298	-0.0263708	-0.0493465
345.504	-1.26976	-0.0251215	-0.0448794
345.508	-1.26446	-0.0238839	-0.0383397
345.512	-1.26102	-0.0226575	-0.0336742
345.516	-1.26158	-0.0214417	-0.0330175
345.52	-1.26469	-0.020236	-0.0349235
345.524	-1.26712	-0.01904	-0.0361615
345.528	-1.26763	-0.017853	-0.0354837
345.532	-1.26613	-0.0166747	-0.0328065
345.536	-1.26441	-0.0155045	-0.0299144
345.54	-1.26169	-0.014342	-0.026029
345.544	-1.25545	-0.0131866	-0.0186386
345.548	-1.24865	-0.0120379	-0.0106915
345.552	-1.24528	-0.0108955	-0.00617224
345.556	-1.24509	-0.00975882	-0.00484852
345.56	-1.24581	-0.00862744	-0.00443292
345.564	-1.24518	-0.00750091	-0.00267868
345.568	-1.24191	-0.00637877	0.0017145
345.572	-1.23917	-0.00526058	0.00556487
345.576	-1.23941	-0.00414587	0.00644553
345.58	-1.24139	-0.0030342	0.0055791
345.584	-1.24438	-0.00192514	0.00368987
345.588	-1.24518	-0.000818238	0.00400525
345.592	-1.24259	0.000286952	0.00769801
345.596	-1.24015	0.00139087	0.0112432
345.6	-1.24067	0.00249395	0.0118286
345.604	-1.24183	0.00359663	0.0117676
345.608	-1.23967	0.00469936	0.0150333
345.612	-1.23589	0.00580258	0.0199157
345.616	-1.23328	0.00690672	0.0236263
345.62	-1.23321	0.00801223	0.0248022
345.624	-1.23628	0.00911955	0.022837
345.628	-1.2403	0.0102291	0.0199286
345.632	-1.24184	0.0113414	0.0194993
345.636	-1.23971	0.0124569	0.0227492
345.64	-1.23612	0.0135759	0.0274607
345.644	-1.23212	0.014699	0.0325785
345.648	-1.22702	0.0158266	0.0388063
345.652	-1.22298	0.0169592	0.0439754
345.656	-1.21952	0.0180973	0.048573
345.66	-1.21274	0.0192413	0.0565059
345.664	-1.20455	0.0203916	0.0658466
345.668	-1.19975	0.0215489	0.0717982
345.672	-1.19941	0.0227135	0.0733051
345.676	-1.20014	0.0238859	0.0737451
345.68	-1.20185	0.0250667	0.0732162
345.684	-1.20683	0.0262564	0.0694287
345.688	-1.21073	0.0274554	0.0667295
345.692	-1.2133	0.0286643	0.0653613
345.696	-1.21588	0.0298837	0.0640026
345.7	-1.21586	0.031114	0.065254
345.704	-1.21538	0.0323558	0.0669733
345.708	-1.21337	0.0336096	0.0702441
345.712	-1.20946	0.0348761	0.0754143
345.716	-1.20968	0.0361557	0.0764758
345.72	-1.21508	0.0374491	0.072373
345.724	-1.21929	0.0387569	0.0694643
345.728	-1.21691	0.0400797	0.0731666
345.732	-1.2107	0.0414181	0.0807218
345.736	-1.20444	0.0427727	0.0883279
345.74	-1.19788	0.0441442	0.0962656
345.744	-1.19187	0.0455332	0.103668
345.748	-1.18866	0.0469405	0.108285
345.752	-1.18556	0.0483667	0.112806
345.756	-1.18033	0.0498125	0.119483
345.76	-1.17752	0.0512786	0.123763
345.764	-1.17939	0.0527658	0.123371
345.768	-1.18284	0.0542748	0.121438
345.772	-1.18335	0.0558064	0.122458
345.776	-1.17976	0.0573615	0.127606
345.78	-1.175	0.0589407	0.133943
345.784	-1.1723	0.0605451	0.138243
345.788	-1.17334	0.0621753	0.138832
345.792	-1.17771	0.0638323	0.136125
345.796	-1.1835	0.065517	0.132019
345.8	-1.18909	0.0672304	0.12814
345.804	-1.19435	0.0689733	0.124621
345.808	-1.19633	0.0707468	0.124419
345.812	-1.19235	0.0725518	0.130203
345.816	-1.18566	0.0743895	0.138729
345.82	-1.1807	0.0762608	0.14556
345.824	-1.18117	0.0781668	0.147001
345.828	-1.18672	0.0801087	0.143387
345.832	-1.19121	0.0820876	0.14088
345.836	-1.19127	0.0841047	0.142837
345.84	-1.19034	0.0861613	0.145825
345.844	-1.19006	0.0882585	0.148195
345.848	-1.18827	0.0903977	0.152128
345.852	-1.18422	0.0925803	0.158364
345.856	-1.17693	0.0948075	0.167873
345.86	-1.16721	0.0970808	0.179874
345.864	-1.1595	0.0994017	0.189898
345.868	-1.15655	0.101772	0.195226
345.872	-1.15679	0.104192	0.197406
345.876	-1.15755	0.106665	0.199111
345.88	-1.15706	0.109192	0.202127
345.884	-1.15541	0.111774	0.206364
345.888	-1.1534	0.114413	0.211017
345.892	-1.14925	0.117111	0.217862
345.896	-1.14318	0.119871	0.226692
345.9	-1.13823	0.122693	0.234462
345.904	-1.13469	0.12558	0.240888
345.908	-1.13194	0.128534	0.246594
345.912	-1.13117	0.131556	0.250387
345.916	-1.13085	0.13465	0.2538
345.92	-1.12703	0.137817	0.260783
345.924	-1.12171	0.141059	0.269351
345.928	-1.1191	0.14438	0.27528
345.932	-1.11922	0.147781	0.27856
345.936	-1.12146	0.151264	0.279809
345.94	-1.12438	0.154833	0.280452
345.944	-1.12426	0.158491	0.284234
345.948	-1.12085	0.162239	0.291384
345.952	-1.1208	0.16608	0.295276
345.956	-1.12617	0.170019	0.293846
345.96	-1.13357	0.174056	0.290487
345.964	-1.14014	0.178197	0.288056
345.968	-1.14172	0.182443	0.290727
345.972	-1.13876	0.186798	0.298038
345.976	-1.13469	0.191266	0.306577
345.98	-1.13098	0.19585	0.314866
345.984	-1.12998	0.200553	0.320572
345.988	-1.13182	0.205379	0.323562
345.992	-1.13302	0.210332	0.327309
345.996	-1.13354	0.215416	0.331879
346	-1.13416	0.220635	0.336471
346.004	-1.13283	0.225992	0.343164
346.008	-1.12888	0.231492	0.35261
346.012	-1.1237	0.237139	0.363443
346.016	-1.1203	0.242938	0.372634
346.02	-1.11971	0.248893	0.379179
346.024	-1.11997	0.255008	0.385042
346.028	-1.12094	0.261289	0.390346
346.032	-1.12326	0.267739	0.394476
346.036	-1.12488	0.274365	0.399489
346.04	-1.12515	0.28117	0.406019
346.044	-1.1265	0.288159	0.411664
346.048	-1.13069	0.295339	0.414649
346.052	-1.13691	0.302713	0.4158
346.056	-1.14217	0.310288	0.418116
346.06	-1.14499	0.318068	0.423074
346.064	-1.14558	0.326059	0.430475
346.068	-1.14516	0.334265	0.439107
346.072	-1.14581	0.342693	0.446887
346.076	-1.14863	0.351348	0.452719
346.08	-1.15414	0.360235	0.456098
346.084	-1.16195	0.369358	0.457404
346.088	-1.16914	0.378724	0.459583
346.092	-1.17392	0.388337	0.46442
346.096	-1.1773	0.398203	0.470901
346.1	-1.18187	0.408325	0.476455
346.104	-1.18803	0.418709	0.480677
346.108	-1.19422	0.429358	0.485133
346.112	-1.19894	0.440276	0.491332
346.116	-1.20064	0.451468	0.500832
346.12	-1.20335	0.462936	0.509588
346.124	-1.20768	0.474682	0.517
346.128	-1.21042	0.48671	0.526288
346.132	-1.21385	0.499019	0.535173
346.136	-1.21969	0.511612	0.541921
346.14	-1.22558	0.524487	0.548907
346.144	-1.22785	0.537645	0.559796
346.148	-1.22748	0.551082	0.573599
346.152	-1.22736	0.564795	0.587435
346.156	-1.22845	0.57878	0.600327
346.16	-1.23061	0.59303	0.612421
346.164	-1.2312	0.607539	0.626342
346.168	-1.2308	0.622297	0.641492
346.172	-1.23192	0.637291	0.655369
346.176	-1.23275	0.65251	0.669762
346.18	-1.23309	0.667936	0.684844
346.184	-1.23552	0.683552	0.698033
346.188	-1.23857	0.699336	0.710763
346.192	-1.24288	0.715264	0.72238
346.196	-1.2496	0.731309	0.731704
346.2	-1.2529	0.747439	0.744538
346.204	-1.2493	0.76362	0.764321
346.208	-1.24245	0.779812	0.78736
346.212	-1.23883	0.795973	0.807146
346.216	-1.23968	0.812054	0.822372
346.22	-1.2397	0.828003	0.8383
346.224	-1.23702	0.843762	0.856743
346.228	-1.23701	0.859266	0.872256
346.232	-1.24039	0.874448	0.884055
346.236	-1.24382	0.889232	0.895414
346.24	-1.24894	0.903537	0.904598
346.244	-1.25359	0.917276	0.913683
346.248	-1.2556	0.930356	0.924758
346.252	-1.25917	0.942676	0.933506
346.256	-1.26333	0.95413	0.940798
346.26	-1.26528	0.964606	0.949331
346.264	-1.26667	0.973986	0.957317
346.268	-1.26701	0.982147	0.965138
346.272	-1.2661	0.988959	0.97286
346.276	-1.26467	0.994289	0.979622
346.28	-1.26149	0.997999	0.986509
346.284	-1.25647	0.99995	0.993479
346.288	-1.25141	1	0.998585
346.292	-1.24801	0.998006	1
346.296	-1.2455	0.993825	0.998328
346.3	-1.24319	0.987319	0.994125
346.304	-1.24151	0.978353	0.986848
346.308	-1.24003	0.966797	0.976765
346.312	-1.23837	0.95253	0.964163
346.316	-1.23577	0.93544	0.949668
346.32	-1.23224	0.915431	0.933195
346.324	-1.23044	0.892417	0.911976
346.328	-1.23163	0.866334	0.884702
346.332	-1.23327	0.837133	0.853866
346.336	-1.23416	0.804791	0.820634
346.34	-1.2341	0.769305	0.785204
346.344	-1.23343	0.730701	0.747269
346.348	-1.23248	0.689028	0.706547
346.352	-1.23134	0.644368	0.663028
346.356	-1.23292	0.596828	0.613911
346.36	-1.23674	0.546547	0.559803
346.364	-1.23874	0.493693	0.504949
346.368	-1.23746	0.438461	0.451005
346.372	-1.23357	0.381074	0.397502
346.376	-1.22785	0.321782	0.343933
346.38	-1.22054	0.260857	0.290315
346.384	-1.21331	0.19859	0.235282
346.388	-1.20697	0.135291	0.178323
346.392	-1.19986	0.0712832	0.121422
346.396	-1.19326	0.00689764	0.0636396
346.4	-1.18966	-0.0575287	0.00280769
346.404	-1.18875	-0.121658	-0.0604055
346.408	-1.18856	-0.185157	-0.123718
346.412	-1.18816	-0.2477	-0.185861
346.416	-1.19022	-0.308973	-0.249192
346.42	-1.19296	-0.368678	-0.311643
346.424	-1.1931	-0.426538	-0.36964
346.428	-1.19239	-0.482296	-0.424689
346.432	-1.19135	-0.535722	-0.47707
346.436	-1.19134	-0.586611	-0.527947
346.44	-1.19311	-0.634787	-0.577894
346.444	-1.19468	-0.680105	-0.624789
346.448	-1.19631	-0.722447	-0.668756
346.452	-1.19734	-0.761726	-0.709064
346.456	-1.19528	-0.797882	-0.743164
346.46	-1.19207	-0.830885	-0.772957
346.464	-1.19229	-0.860729	-0.803016
346.468	-1.19634	-0.887433	-0.833775
346.472	-1.20096	-0.911038	-0.861995
346.476	-1.20648	-0.931608	-0.888093
346.48	-1.21446	-0.949221	-0.913677
346.484	-1.22059	-0.963972	-0.934562
346.488	-1.2219	-0.975971	-0.947869
346.492	-1.2226	-0.985337	-0.957939
346.496	-1.22665	-0.992199	-0.968851
346.5	-1.23146	-0.996691	-0.978153
346.504	-1.23264	-0.998952	-0.981591
346.508	-1.23002	-0.999126	-0.97915
346.512	-1.22755	-0.997356	-0.974903
346.516	-1.2272	-0.993786	-0.970984
346.52	-1.22653	-0.988557	-0.965089
346.524	-1.22365	-0.981808	-0.955458
346.528	-1.21979	-0.973675	-0.943467
346.532	-1.21683	-0.96429	-0.931121
346.536	-1.21529	-0.953777	-0.919065
346.54	-1.21568	-0.942258	-0.907943
346.544	-1.21727	-0.929847	-0.897119
346.548	-1.21972	-0.916653	-0.886369
346.552	-1.22401	-0.902778	-0.876785
346.556	-1.22509	-0.888318	-0.863408
346.56	-1.21975	-0.873362	-0.843107
346.564	-1.21461	-0.857992	-0.822606
346.568	-1.21357	-0.842287	-0.80586
346.572	-1.21265	-0.826317	-0.788962
346.576	-1.20946	-0.810147	-0.769607
346.58	-1.20707	-0.793837	-0.750905
346.584	-1.20601	-0.777441	-0.733453
346.588	-1.20448	-0.761009	-0.715484
346.592	-1.20322	-0.744584	-0.6978
346.596	-1.2021	-0.728208	-0.680308
346.6	-1.198	-0.711916	-0.659914
346.604	-1.19116	-0.695739	-0.636898
346.608	-1.18747	-0.679707	-0.617182
346.612	-1.1879	-0.663844	-0.601741
346.616	-1.18608	-0.648172	-0.584251
346.62	-1.18196	-0.632711	-0.564675
346.624	-1.18035	-0.617476	-0.547827
346.628	-1.17779	-0.602482	-0.530274
346.632	-1.17262	-0.587739	-0.510362
346.636	-1.16933	-0.573259	-0.492585
346.64	-1.16866	-0.559049	-0.477707
346.644	-1.16815	-0.545114	-0.463268
346.648	-1.16656	-0.531461	-0.448018
346.652	-1.16554	-0.518092	-0.43363
346.656	-1.16542	-0.505009	-0.420426
346.66	-1.16332	-0.492214	-0.405535
346.664	-1.16076	-0.479707	-0.390466
346.668	-1.16027	-0.467487	-0.377753
346.672	-1.15933	-0.455552	-0.364886
346.676	-1.15762	-0.443901	-0.351523
346.68	-1.15832	-0.432531	-0.340848
346.684	-1.16405	-0.421439	-0.335485
346.688	-1.17417	-0.410621	-0.334791
346.692	-1.18428	-0.400072	-0.334348
346.696	-1.18953	-0.38979	-0.329321
346.7	-1.19313	-0.379769	-0.3229
346.704	-1.19983	-0.370004	-0.319831
346.708	-1.20596	-0.36049	-0.316449
346.712	-1.20953	-0.351222	-0.310757
346.716	-1.21425	-0.342196	-0.306445
346.72	-1.22158	-0.333405	-0.304989
346.724	-1.22836	-0.324844	-0.303208
346.728	-1.23423	-0.316508	-0.300733
346.732	-1.23966	-0.308391	-0.298051
346.736	-1.24174	-0.300488	-0.292226
346.74	-1.24195	-0.292793	-0.284739
346.744	-1.24418	-0.285302	-0.27948
346.748	-1.24745	-0.278008	-0.275453
346.752	-1.25087	-0.270907	-0.271778
346.756	-1.25683	-0.263993	-0.27082
346.76	-1.26353	-0.257261	-0.270789
346.764	-1.26769	-0.250706	-0.268398
346.768	-1.26921	-0.244324	-0.26353
346.772	-1.26867	-0.238109	-0.256777
346.776	-1.2671	-0.232056	-0.249159
346.78	-1.26547	-0.226161	-0.241631
346.784	-1.26388	-0.22042	-0.234295
346.788	-1.2626	-0.214827	-0.227427
346.792	-1.26472	-0.209379	-0.224099
346.796	-1.27221	-0.204071	-0.226281
346.8	-1.28157	-0.198899	-0.230474
346.804	-1.28631	-0.193859	-0.230165
346.808	-1.28594	-0.188948	-0.224887
346.812	-1.2852	-0.18416	-0.219359
346.816	-1.28452	-0.179494	-0.214013
346.82	-1.28235	-0.174944	-0.207291
346.824	-1.28017	-0.170507	-0.200679
346.828	-1.27962	-0.166181	-0.195801
346.832	-1.28114	-0.161961	-0.1931
346.836	-1.28441	-0.157845	-0.19225
346.84	-1.28855	-0.153829	-0.192383
346.844	-1.29501	-0.14991	-0.194923
346.848	-1.30023	-0.146085	-0.196312
346.852	-1.29891	-0.142352	-0.191259
346.856	-1.29545	-0.138707	-0.184154
346.86	-1.29519	-0.135149	-0.18034
346.864	-1.29821	-0.131673	-0.179883
346.868	-1.30245	-0.128278	-0.180729
346.872	-1.305	-0.124962	-0.179962
346.876	-1.30384	-0.121721	-0.175562
346.88	-1.3	-0.118554	-0.168556
346.884	-1.29779	-0.115458	-0.163243
346.888	-1.29878	-0.112431	-0.161215
346.892	-1.30109	-0.10947	-0.160565
346.896	-1.30303	-0.106575	-0.159604
346.9	-1.30209	-0.103743	-0.155833
346.904	-1.29949	-0.100972	-0.150458
346.908	-1.29861	-0.0982592	-0.146865
346.912	-1.29798	-0.0956041	-0.143586
346.916	-1.29677	-0.0930044	-0.139776
346.92	-1.29336	-0.0904585	-0.133816
346.924	-1.28693	-0.0879647	-0.124896
346.928	-1.28528	-0.0855214	-0.120805
346.932	-1.29142	-0.083127	-0.124546
346.936	-1.29734	-0.08078	-0.128123
346.94	-1.29727	-0.0784789	-0.125753
346.944	-1.29224	-0.0762223	-0.118461
346.948	-1.28761	-0.0740088	-0.11162
346.952	-1.28741	-0.071837	-0.109248
346.956	-1.28815	-0.0697057	-0.107858
346.96	-1.2877	-0.0676136	-0.105314
346.964	-1.28876	-0.0655594	-0.104315
346.968	-1.29185	-0.0635419	-0.105392
346.972	-1.29687	-0.0615601	-0.10843
346.976	-1.3029	-0.0596126	-0.112512
346.98	-1.30475	-0.0576986	-0.112449
346.984	-1.30071	-0.0558168	-0.106532
346.988	-1.29561	-0.0539662	-0.0995753
346.992	-1.29006	-0.0521459	-0.0922017
346.996	-1.28237	-0.0503549	-0.0827217
347	-1.27619	-0.0485921	-0.0747773
347.004	-1.27365	-0.0468567	-0.0705081
347.008	-1.27237	-0.0451478	-0.0675188
347.012	-1.27327	-0.0434645	-0.0667362
347.016	-1.27853	-0.0418059	-0.0703359
347.02	-1.28584	-0.0401713	-0.0760091
347.024	-1.29079	-0.0385597	-0.0793452
347.028	-1.29261	-0.0369704	-0.0795841
347.032	-1.29332	-0.0354026	-0.0787204
347.036	-1.29153	-0.0338557	-0.0753873
347.04	-1.28679	-0.0323287	-0.069116
347.044	-1.28426	-0.0308211	-0.0650796
347.048	-1.28652	-0.0293322	-0.0658538
347.052	-1.28958	-0.0278612	-0.0674374
347.056	-1.29012	-0.0264075	-0.0665324
347.06	-1.28997	-0.0249705	-0.0649409
347.064	-1.29031	-0.0235494	-0.0638551
347.068	-1.29004	-0.0221438	-0.0621798
347.072	-1.29117	-0.020753	-0.0619203
347.076	-1.29436	-0.0193764	-0.0637376
347.08	-1.29756	-0.0180135	-0.0655754
347.084	-1.29822	-0.0166636	-0.0648787
347.088	-1.29535	-0.0153262	-0.06068
347.092	-1.29312	-0.0140008	-0.0571245
347.096	-1.29472	-0.0126869	-0.0574099
347.1	-1.29741	-0.0113839	-0.0587986
347.104	-1.29689	-0.0100914	-0.0569833
347.108	-1.29476	-0.00880877	-0.0535716
347.112	-1.29383	-0.0075356	-0.0513662
347.116	-1.29426	-0.00627141	-0.0505301
347.12	-1.29863	-0.00501572	-0.0536442
347.124	-1.30474	-0.00376808	-0.0585078
347.128	-1.30756	-0.00252803	-0.0600834
347.132	-1.30891	-0.00129513	-0.0602043
347.136	-1.30926	-6.89502e-05	-0.0593291
347.14	-1.30763	0.00115095	-0.0564818
347.144	-1.30644	0.00236498	-0.054077
347.148	-1.30667	0.00357355	-0.0530964
347.152	-1.30893	0.00477709	-0.0541504
347.156	-1.31243	0.00597598	-0.0564584
347.16	-1.31358	0.00717062	-0.0564138
347.164	-1.31199	0.0083614	-0.0536335
347.168	-1.31009	0.00954871	-0.0505387
347.172	-1.30801	0.0107329	-0.047278
347.176	-1.306	0.0119144	-0.0440864
347.18	-1.3056	0.0130935	-0.0425033
347.184	-1.30625	0.0142707	-0.0419771
347.188	-1.30597	0.0154462	-0.0405227
347.192	-1.30601	0.0166204	-0.0393866
347.196	-1.3074	0.0177938	-0.0396044
347.2	-1.30818	0.0189665	-0.0392097
347.204	-1.30821	0.020139	-0.0380755
347.208	-1.30879	0.0213116	-0.0374824
347.212	-1.30961	0.0224846	-0.0371246
347.216	-1.31016	0.0236584	-0.0365038
347.22	-1.31091	0.0248334	-0.0360726
347.224	-1.3112	0.0260097	-0.03519
347.228	-1.30958	0.0271878	-0.0323885
347.232	-1.30622	0.028368	-0.027855
347.236	-1.303	0.0295506	-0.0234509
347.24	-1.30166	0.0307358	-0.0209212
347.244	-1.30575	0.0319241	-0.0238249
347.248	-1.31437	0.0331158	-0.0312499
347.252	-1.31971	0.0343111	-0.0353941
347.256	-1.31994	0.0355103	-0.0344272
347.26	-1.31758	0.0367138	-0.0308627
347.264	-1.31218	0.0379219	-0.0242568
347.268	-1.3073	0.0391348	-0.018164
347.272	-1.30659	0.0403529	-0.0162325
347.276	-1.30679	0.0415764	-0.0152183
347.28	-1.30584	0.0428057	-0.0130389
347.284	-1.30542	0.0440411	-0.0113744
347.288	-1.30632	0.0452828	-0.0110324
347.292	-1.30599	0.0465311	-0.00945852
347.296	-1.30322	0.0477864	-0.00543795
347.3	-1.30111	0.0490488	-0.00206281
347.304	-1.29977	0.0503188	0.000545057
347.308	-1.29704	0.0515966	0.00455867
347.312	-1.29505	0.0528825	0.00782749
347.316	-1.29603	0.0541767	0.00814571
347.32	-1.29749	0.0554795	0.00798729
347.324	-1.29694	0.0567913	0.00984732
347.328	-1.29724	0.0581122	0.0108676
347.332	-1.29878	0.0594427	0.0106589
347.336	-1.2977	0.0607828	0.0130781
347.34	-1.29561	0.062133	0.0165239
347.344	-1.29715	0.0634935	0.0163417
347.348	-1.30255	0.0648646	0.0123148
347.352	-1.30813	0.0662465	0.0081146
347.356	-1.31179	0.0676395	0.00584691
347.36	-1.31513	0.0690439	0.00391193
347.364	-1.31989	0.0704599	0.000566535
347.368	-1.32202	0.0718877	-0.000130357
347.372	-1.3184	0.0733278	0.00493267
347.376	-1.31416	0.0747802	0.0106212
347.38	-1.31314	0.0762452	0.013107
347.384	-1.31309	0.0777232	0.0146346
347.388	-1.31318	0.0792143	0.0160323
347.392	-1.31539	0.0807187	0.0153265
347.396	-1.31957	0.0822368	0.0126695
347.4	-1.32301	0.0837687	0.010755
347.404	-1.32495	0.0853147	0.0103664
347.408	-1.3275	0.086875	0.00937381
347.412	-1.32781	0.0884499	0.0106365
347.416	-1.3245	0.0900394	0.0155364
347.42	-1.3234	0.0916439	0.0182431
347.424	-1.32403	0.0932636	0.0192313
347.428	-1.32288	0.0948986	0.0220216
347.432	-1.32195	0.0965491	0.0245974
347.436	-1.32292	0.0982153	0.025292
347.44	-1.32333	0.0998975	0.0265695
347.444	-1.32298	0.101596	0.0286171
347.448	-1.32312	0.10331	0.0301885
347.452	-1.32094	0.105041	0.034103
347.456	-1.31784	0.106788	0.0389452
347.46	-1.31923	0.108552	0.0393177
347.464	-1.32419	0.110332	0.0361432
347.468	-1.3282	0.11213	0.0339294
347.472	-1.3303	0.113944	0.0336478
347.476	-1.33054	0.115776	0.0352317
347.48	-1.32827	0.117624	0.0393589
347.484	-1.32386	0.11949	0.0456268
347.488	-1.32159	0.121372	0.0497787
347.492	-1.32374	0.123272	0.0495332
347.496	-1.32628	0.125189	0.0489094
347.5	-1.32791	0.127124	0.0492168
347.504	-1.33166	0.129075	0.0474127
347.508	-1.33913	0.131044	0.0419123
347.512	-1.34695	0.133029	0.0360762
347.516	-1.34994	0.135031	0.0350867
347.52	-1.34853	0.137051	0.0385208
347.524	-1.34892	0.139086	0.0401636
347.528	-1.35119	0.141138	0.0399528
347.532	-1.35032	0.143207	0.0428845
347.536	-1.34852	0.145291	0.0467744
347.54	-1.3497	0.147391	0.0476946
347.544	-1.35413	0.149507	0.0453759
347.548	-1.36059	0.151638	0.0410493
347.552	-1.36625	0.153783	0.0375344
347.556	-1.36933	0.155943	0.0366081
347.56	-1.37097	0.158116	0.0371501
347.564	-1.37292	0.160303	0.0373823
347.568	-1.3762	0.162503	0.0363052
347.572	-1.3787	0.164716	0.0360183
347.576	-1.37729	0.16694	0.0396493
347.58	-1.37516	0.169175	0.0440102
347.584	-1.37419	0.171421	0.0472348
347.588	-1.37116	0.173676	0.0525162
347.592	-1.3681	0.17594	0.0578363
347.596	-1.36869	0.178212	0.0595233
347.6	-1.37307	0.180491	0.0574196
347.604	-1.3795	0.182776	0.05328
347.608	-1.38331	0.185066	0.0517554
347.612	-1.38031	0.18736	0.0570517
347.616	-1.37391	0.189656	0.0657465
347.62	-1.37	0.191954	0.0719562
347.624	-1.3671	0.194253	0.0771493
347.628	-1.36357	0.19655	0.0829802
347.632	-1.36016	0.198844	0.0886805
347.636	-1.35707	0.201135	0.0940617
347.641	-1.35668	0.203419	0.0967439
347.645	-1.35898	0.205696	0.0967141
347.649	-1.36074	0.207964	0.0972254
347.653	-1.36089	0.210221	0.0993353
347.657	-1.36232	0.212464	0.100141
347.661	-1.3678	0.214693	0.0968974
347.665	-1.37775	0.216904	0.0891523
347.669	-1.3885	0.219095	0.0805991
347.673	-1.39291	0.221265	0.0783523
347.677	-1.39142	0.223411	0.0819877
347.681	-1.38854	0.22553	0.0869941
347.685	-1.38489	0.22762	0.0927331
347.689	-1.38176	0.229677	0.0979188
347.693	-1.38	0.2317	0.101701
347.697	-1.38107	0.233685	0.102616
347.701	-1.38881	0.235629	0.0968214
347.705	-1.40152	0.23753	0.0860069
347.709	-1.4104	0.239383	0.0789849
347.713	-1.40904	0.241185	0.0821458
347.717	-1.40291	0.242934	0.0900281
347.721	-1.39974	0.244626	0.0948854
347.725	-1.39846	0.246256	0.0977959
347.729	-1.39718	0.247822	0.100643
347.733	-1.395	0.249319	0.104322
347.737	-1.39059	0.250744	0.110152
347.741	-1.38672	0.252093	0.115372
347.745	-1.38493	0.253361	0.118434
347.749	-1.3839	0.254544	0.12064
347.753	-1.38515	0.255638	0.120488
347.757	-1.38963	0.25664	0.117012
347.761	-1.39456	0.257544	0.112986
347.765	-1.39577	0.258345	0.112571
347.769	-1.39386	0.259041	0.115182
347.773	-1.39084	0.259626	0.118787
347.777	-1.38681	0.260095	0.123287
347.781	-1.38319	0.260444	0.127254
347.785	-1.37852	0.260668	0.132152
347.789	-1.37269	0.260764	0.138076
347.793	-1.36957	0.260726	0.141156
347.797	-1.3698	0.260549	0.140754
347.801	-1.36981	0.26023	0.140422
347.805	-1.36652	0.259763	0.143243
347.809	-1.36015	0.259145	0.148994
347.813	-1.35231	0.25837	0.156064
347.817	-1.34745	0.257435	0.159982
347.821	-1.34805	0.256336	0.158287
347.825	-1.34822	0.255068	0.156845
347.829	-1.34571	0.253628	0.157914
347.833	-1.34329	0.252012	0.158727
347.837	-1.34024	0.250217	0.159979
347.841	-1.33656	0.248238	0.161682
347.845	-1.33363	0.246073	0.162441
347.849	-1.32929	0.243719	0.164431
347.853	-1.32148	0.241173	0.169694
347.857	-1.31291	0.238432	0.175523
347.861	-1.30593	0.235496	0.179562
347.865	-1.30073	0.232361	0.181627
347.869	-1.29682	0.229026	0.182205
347.873	-1.29255	0.225491	0.182943
347.877	-1.28618	0.221753	0.185574
347.881	-1.2793	0.217813	0.188515
347.885	-1.27513	0.213671	0.188541
347.889	-1.27298	0.209327	0.186342
347.893	-1.26781	0.204781	0.186967
347.897	-1.25863	0.200035	0.191404
347.901	-1.25119	0.19509	0.193897
347.905	-1.24691	0.189948	0.193041
347.909	-1.24405	0.184612	0.190559
347.913	-1.24159	0.179085	0.187498
347.917	-1.23908	0.173369	0.184294
347.921	-1.23999	0.167469	0.177475
347.925	-1.24301	0.161389	0.168375
347.929	-1.24184	0.155134	0.163298
347.933	-1.238	0.148708	0.160707
347.937	-1.23501	0.142118	0.157105
347.941	-1.23292	0.135369	0.152449
347.945	-1.23167	0.128468	0.146803
347.949	-1.22757	0.121422	0.143848
347.953	-1.22126	0.114238	0.142976
347.957	-1.21955	0.106924	0.137372
347.961	-1.22316	0.0994874	0.12633
347.965	-1.22785	0.0919374	0.114089
347.969	-1.23197	0.0842825	0.102311
347.973	-1.23542	0.0765316	0.0911074
347.977	-1.23715	0.0686942	0.0815484
347.981	-1.23801	0.0607797	0.0727745
347.985	-1.23893	0.052798	0.0638663
347.989	-1.23895	0.044759	0.0558138
347.993	-1.23873	0.036673	0.0479389
347.997	-1.24037	0.0285501	0.038183
348.001	-1.24501	0.0204009	0.0253881
348.005	-1.25086	0.0122356	0.0113791
348.009	-1.25535	0.00406485	-0.00128684
348.013	-1.25902	-0.00410094	-0.0131233
348.017	-1.26352	-0.0122513	-0.0257746
348.021	-1.26894	-0.0203759	-0.0393117
348.025	-1.2753	-0.0284644	-0.0537602
348.029	-1.28339	-0.0365067	-0.069892
348.033	-1.29105	-0.0444928	-0.0855429
348.037	-1.29543	-0.052413	-0.0978467
348.041	-1.29955	-0.0602576	-0.109806
348.045	-1.30645	-0.0680173	-0.12447
348.049	-1.31411	-0.0756832	-0.139796
348.053	-1.32056	-0.0832464	-0.153805
348.057	-1.32442	-0.0906985	-0.165123
348.061	-1.32836	-0.0980315	-0.176391
348.065	-1.33509	-0.105238	-0.19033
348.069	-1.3399	-0.11231	-0.20221
348.073	-1.34224	-0.119241	-0.211485
348.077	-1.34722	-0.126024	-0.223239
348.081	-1.35388	-0.132654	-0.236531
348.085	-1.35817	-0.139124	-0.24729
348.089	-1.36066	-0.14543	-0.256094
348.093	-1.36319	-0.151566	-0.264751
348.097	-1.36378	-0.157528	-0.271305
348.101	-1.36151	-0.163313	-0.274828
348.105	-1.35872	-0.168917	-0.277634
348.109	-1.35766	-0.174337	-0.281998
348.113	-1.36038	-0.17957	-0.289945
348.117	-1.36416	-0.184614	-0.298773
348.121	-1.3651	-0.189468	-0.304564
348.125	-1.36572	-0.194129	-0.309852
348.129	-1.36455	-0.198598	-0.313151
348.133	-1.35967	-0.202874	-0.312545
348.137	-1.35785	-0.206956	-0.314804
348.141	-1.36074	-0.210845	-0.321585
348.145	-1.36274	-0.214542	-0.327279
348.149	-1.36152	-0.218047	-0.329564
348.153	-1.35782	-0.221362	-0.329177
348.157	-1.35177	-0.224487	-0.32626
348.161	-1.34594	-0.227426	-0.323367
348.165	-1.34471	-0.23018	-0.324893
348.169	-1.34675	-0.232751	-0.329497
348.173	-1.34676	-0.235143	-0.331904
348.177	-1.34517	-0.237358	-0.332528
348.181	-1.34473	-0.239398	-0.334132
348.185	-1.34375	-0.241268	-0.335022
348.189	-1.34017	-0.24297	-0.333139
348.193	-1.33462	-0.244508	-0.329127
348.197	-1.33033	-0.245887	-0.326214
348.201	-1.32823	-0.247109	-0.325336
348.205	-1.3256	-0.248178	-0.323779
348.209	-1.32107	-0.249099	-0.320165
348.213	-1.31479	-0.249875	-0.314668
348.217	-1.30837	-0.250511	-0.30888
348.221	-1.30293	-0.251011	-0.303938
348.225	-1.29862	-0.251379	-0.300004
348.229	-1.29574	-0.25162	-0.297364
348.233	-1.29221	-0.251737	-0.293948
348.237	-1.28909	-0.251735	-0.29083
348.241	-1.28924	-0.251618	-0.290862
348.245	-1.28816	-0.251391	-0.28955
348.249	-1.28363	-0.251057	-0.284688
348.253	-1.27893	-0.25062	-0.27955
348.257	-1.2733	-0.250086	-0.273384
348.261	-1.26649	-0.249458	-0.265951
348.265	-1.26127	-0.24874	-0.260005
348.269	-1.25749	-0.247935	-0.255425
348.273	-1.25362	-0.247049	-0.250666
348.277	-1.25079	-0.246085	-0.24687
348.281	-1.25153	-0.245046	-0.246574
348.285	-1.25464	-0.243936	-0.248578
348.289	-1.25462	-0.242759	-0.247378
348.293	-1.25313	-0.241519	-0.244645
348.297	-1.25496	-0.240218	-0.245175
348.301	-1.25635	-0.238861	-0.245214
348.305	-1.25817	-0.23745	-0.245618
348.309	-1.26204	-0.235989	-0.248033
348.313	-1.26286	-0.234481	-0.247343
348.317	-1.26046	-0.232929	-0.24339
348.321	-1.25578	-0.231335	-0.237114
348.325	-1.24744	-0.229703	-0.22714
348.329	-1.23723	-0.228035	-0.215262
348.333	-1.22966	-0.226334	-0.205999
348.337	-1.22655	-0.224602	-0.201152
348.341	-1.22672	-0.222843	-0.199567
348.345	-1.22823	-0.221057	-0.19929
348.349	-1.22996	-0.219249	-0.199206
348.353	-1.23143	-0.217418	-0.198849
348.357	-1.2313	-0.215569	-0.196865
348.361	-1.2311	-0.213703	-0.194804
348.365	-1.23043	-0.211821	-0.192252
348.369	-1.22663	-0.209926	-0.186553
348.373	-1.2232	-0.20802	-0.181219
348.377	-1.22359	-0.206104	-0.179689
348.381	-1.22521	-0.204179	-0.179389
348.385	-1.22633	-0.202248	-0.17858
348.389	-1.22692	-0.200312	-0.177233
348.393	-1.22509	-0.198372	-0.173462
348.397	-1.22083	-0.196429	-0.167256
348.401	-1.21907	-0.194486	-0.163559
348.405	-1.22138	-0.192543	-0.163919
348.409	-1.22365	-0.190601	-0.164254
348.413	-1.22497	-0.188661	-0.163632
348.417	-1.22488	-0.186725	-0.1616
348.421	-1.22389	-0.184793	-0.158683
348.425	-1.22393	-0.182867	-0.156796
348.429	-1.22379	-0.180946	-0.154736
348.433	-1.22337	-0.179033	-0.152407
348.437	-1.22382	-0.177128	-0.150951
348.441	-1.22534	-0.175231	-0.150568
348.445	-1.22742	-0.173344	-0.150761
348.449	-1.22866	-0.171466	-0.150125
348.453	-1.22729	-0.169599	-0.146892
348.457	-1.22281	-0.167743	-0.140552
348.461	-1.21815	-0.165899	-0.134047
348.465	-1.21556	-0.164067	-0.129629
348.469	-1.2159	-0.162248	-0.128146
348.473	-1.21853	-0.160441	-0.128971
348.477	-1.22008	-0.158648	-0.128724
348.481	-1.22373	-0.156869	-0.130596
348.485	-1.2319	-0.155104	-0.137005
348.489	-1.23763	-0.153353	-0.140981
348.493	-1.23739	-0.151617	-0.139004
348.497	-1.23403	-0.149896	-0.133927
348.501	-1.23121	-0.14819	-0.129395
348.505	-1.23062	-0.1465	-0.127118
348.509	-1.23077	-0.144825	-0.12559
348.513	-1.23107	-0.143166	-0.12424
348.517	-1.23432	-0.141522	-0.125844
348.521	-1.24058	-0.139895	-0.130473
348.525	-1.24541	-0.138284	-0.133697
348.529	-1.24677	-0.136689	-0.13346
348.533	-1.24639	-0.13511	-0.131505
348.537	-1.24536	-0.133548	-0.128905
348.541	-1.2438	-0.132002	-0.125802
348.545	-1.24186	-0.130472	-0.122336
348.549	-1.23821	-0.128959	-0.117169
348.553	-1.23272	-0.127463	-0.110182
348.557	-1.22875	-0.125982	-0.104735
348.561	-1.22845	-0.124518	-0.102969
348.565	-1.23014	-0.123071	-0.103215
348.569	-1.23038	-0.12164	-0.102024
348.573	-1.22903	-0.120225	-0.099251
348.577	-1.22882	-0.118826	-0.097642
348.581	-1.23048	-0.117444	-0.0979233
348.585	-1.23282	-0.116078	-0.0988956
348.589	-1.23413	-0.114727	-0.0988526
348.593	-1.23667	-0.113393	-0.100063
348.597	-1.24009	-0.112074	-0.102161
348.601	-1.23901	-0.110772	-0.0997776
348.605	-1.23657	-0.109485	-0.096056
348.609	-1.23884	-0.108213	-0.0970574
348.613	-1.24325	-0.106957	-0.100204
348.617	-1.24549	-0.105716	-0.101202
348.621	-1.24541	-0.104491	-0.0998998
348.625	-1.24667	-0.10328	-0.0999479
348.629	-1.25141	-0.102085	-0.103499
348.633	-1.25367	-0.100904	-0.104569
348.637	-1.25113	-0.099738	-0.100869
348.641	-1.24827	-0.0985865	-0.096858
348.645	-1.24531	-0.0974495	-0.0927577
348.649	-1.24213	-0.0963268	-0.0884595
348.653	-1.24045	-0.0952182	-0.085664
348.657	-1.24047	-0.0941236	-0.0845905
348.661	-1.24075	-0.0930429	-0.0837951
348.665	-1.23952	-0.0919759	-0.0814941
348.669	-1.23828	-0.0909225	-0.0791981
348.673	-1.23874	-0.0898825	-0.0786181
348.677	-1.24077	-0.0888558	-0.0796255
348.681	-1.2434	-0.0878422	-0.0812408
348.685	-1.24423	-0.0868416	-0.0810735
348.689	-1.24407	-0.0858539	-0.0799258
348.693	-1.24525	-0.0848788	-0.0801281
348.697	-1.24739	-0.0839164	-0.0813016
348.701	-1.2493	-0.0829663	-0.0822667
348.705	-1.25098	-0.0820284	-0.0830096
348.709	-1.2521	-0.0811027	-0.083202
348.713	-1.25259	-0.0801889	-0.0827754
348.717	-1.25238	-0.0792869	-0.0816716
348.721	-1.24975	-0.0783966	-0.0781464
348.725	-1.246	-0.0775179	-0.0735163
348.729	-1.24238	-0.0766505	-0.0690269
348.733	-1.23715	-0.0757943	-0.0629436
348.737	-1.23232	-0.0749493	-0.0572667
348.741	-1.23193	-0.0741152	-0.0560421
348.745	-1.23553	-0.0732919	-0.0588189
348.749	-1.23786	-0.0724793	-0.0603367
348.753	-1.23535	-0.0716772	-0.0570265
348.757	-1.23125	-0.0708855	-0.0521321
348.761	-1.22955	-0.0701041	-0.0496588
348.765	-1.23021	-0.0693328	-0.0495463
348.769	-1.23263	-0.0685715	-0.0512018
348.773	-1.23373	-0.0678201	-0.0515535
348.777	-1.23042	-0.0670784	-0.0474955
348.781	-1.22653	-0.0663463	-0.0428717
348.785	-1.22748	-0.0656236	-0.0431023
348.789	-1.2329	-0.0649103	-0.0478107
348.793	-1.23751	-0.0642062	-0.0517161
348.797	-1.2394	-0.0635112	-0.052909
348.801	-1.24053	-0.0628252	-0.0533552
348.805	-1.23913	-0.062148	-0.0512804
348.809	-1.23651	-0.0614796	-0.0479847
348.813	-1.23769	-0.0608197	-0.0485132
348.817	-1.24149	-0.0601684	-0.0516628
348.821	-1.24718	-0.0595254	-0.0567048
348.825	-1.25485	-0.0588906	-0.0637364
348.829	-1.26041	-0.058264	-0.0686738
348.833	-1.26258	-0.0576454	-0.0702282
348.837	-1.26333	-0.0570348	-0.0703632
348.841	-1.26261	-0.0564319	-0.0690378
348.845	-1.26028	-0.0558368	-0.0661184
348.849	-1.25714	-0.0552492	-0.0623899
348.853	-1.25321	-0.0546691	-0.0578821
348.857	-1.25019	-0.0540964	-0.0542912
348.861	-1.24918	-0.053531	-0.0527094
348.865	-1.2469	-0.0529727	-0.0498683
348.869	-1.24308	-0.0524215	-0.0455059
348.873	-1.24135	-0.0518773	-0.0432294
348.877	-1.24009	-0.05134	-0.0414341
348.881	-1.23846	-0.0508094	-0.039266
348.885	-1.23862	-0.0502856	-0.0389076
348.889	-1.24269	-0.0497683	-0.0424597
348.893	-1.2519	-0.0492575	-0.0511596
348.897	-1.2598	-0.0487532	-0.0585518
348.901	-1.26091	-0.0482551	-0.0591695
348.905	-1.259	-0.0477633	-0.0567619
348.909	-1.25785	-0.0472776	-0.0551265
348.913	-1.25751	-0.046798	-0.0543068
348.917	-1.25702	-0.0463243	-0.0533482
348.921	-1.25441	-0.0458565	-0.0502712
348.925	-1.25005	-0.0453946	-0.0454414
348.929	-1.24736	-0.0449383	-0.0423019
348.933	-1.24835	-0.0444877	-0.0428395
348.937	-1.25011	-0.0440426	-0.0441573
348.941	-1.2475	-0.0436031	-0.041106
348.945	-1.24131	-0.0431689	-0.0344836
348.949	-1.23685	-0.0427401	-0.0295856
348.953	-1.23587	-0.0423165	-0.0281866
348.957	-1.2348	-0.0418981	-0.0267026
348.961	-1.23397	-0.0414848	-0.0254579
348.965	-1.23771	-0.0410766	-0.0287905
348.969	-1.24283	-0.0406733	-0.033505
348.973	-1.24424	-0.0402749	-0.0345154
348.977	-1.24234	-0.0398813	-0.0322193
348.981	-1.23853	-0.0394925	-0.028021
348.985	-1.23563	-0.0391084	-0.0247389
348.989	-1.23669	-0.038729	-0.0254213
348.993	-1.24031	-0.0383541	-0.0286642
348.997	-1.24415	-0.0379837	-0.0321368
349.001	-1.25022	-0.0376177	-0.0378371
349.005	-1.25613	-0.0372561	-0.0433881
349.009	-1.25449	-0.0368988	-0.0413872
349.013	-1.24723	-0.0365458	-0.0337725
349.017	-1.23925	-0.036197	-0.0254492
349.021	-1.23252	-0.0358523	-0.0183719
349.025	-1.23134	-0.0355117	-0.0168531
349.029	-1.23499	-0.0351752	-0.0201673
349.033	-1.23579	-0.0348426	-0.0206375
349.037	-1.23245	-0.0345139	-0.0169683
349.041	-1.22907	-0.034189	-0.0132585
349.045	-1.22681	-0.033868	-0.0106746
349.049	-1.22517	-0.0335508	-0.00871825
349.053	-1.22288	-0.0332372	-0.00611262
349.057	-1.22233	-0.0329273	-0.00525378
349.061	-1.22532	-0.032621	-0.00793744
349.065	-1.22992	-0.0323183	-0.0122344
349.069	-1.23462	-0.032019	-0.0166362
349.073	-1.23794	-0.0317233	-0.0196653
349.077	-1.2405	-0.0314309	-0.0219308
349.081	-1.2422	-0.0311419	-0.0233422
349.085	-1.24136	-0.0308562	-0.022214
349.089	-1.23871	-0.0305738	-0.0192849
349.093	-1.23728	-0.0302946	-0.0175739
349.097	-1.23688	-0.0300186	-0.016902
349.101	-1.23471	-0.0297458	-0.0144597
349.105	-1.23086	-0.0294761	-0.010338
349.109	-1.22502	-0.0292094	-0.00423412
349.113	-1.21992	-0.0289457	0.00113924
349.117	-1.22	-0.028685	0.00131604
349.121	-1.22185	-0.0284273	-0.00027659
349.125	-1.22106	-0.0281724	0.000763026
349.129	-1.2178	-0.0279204	0.00428426
349.133	-1.21375	-0.0276712	0.00858152
349.137	-1.21194	-0.0274249	0.0106371
349.141	-1.21283	-0.0271812	0.00998734
349.145	-1.21688	-0.0269403	0.00617631
349.149	-1.22418	-0.026702	-0.000883609
349.153	-1.22956	-0.0264664	-0.00602149
349.157	-1.23354	-0.0262334	-0.00976938
349.161	-1.24124	-0.026003	-0.0172452
349.165	-1.25032	-0.0257751	-0.0260933
349.169	-1.25562	-0.0255497	-0.0311673
349.173	-1.25532	-0.0253268	-0.0306512
349.177	-1.25198	-0.0251063	-0.0270874
349.181	-1.25144	-0.0248882	-0.0263294
349.185	-1.25377	-0.0246725	-0.0284413
349.189	-1.25447	-0.0244592	-0.0289304
349.193	-1.25383	-0.0242481	-0.028074
349.197	-1.2536	-0.0240393	-0.0276368
349.201	-1.25238	-0.0238328	-0.0262097
349.205	-1.24895	-0.0236286	-0.0225806
349.209	-1.24531	-0.0234265	-0.0187378
349.213	-1.24305	-0.0232266	-0.0162721
349.217	-1.24132	-0.0230288	-0.0143504
349.221	-1.2401	-0.0228331	-0.012933
349.225	-1.23964	-0.0226395	-0.0122822
349.229	-1.23855	-0.022448	-0.0109996
349.233	-1.23752	-0.0222585	-0.00977705
349.237	-1.23807	-0.0220711	-0.010138
349.241	-1.23764	-0.0218856	-0.00952657
349.245	-1.23499	-0.021702	-0.00668953
349.249	-1.23252	-0.0215204	-0.00404258
349.253	-1.23156	-0.0213407	-0.00290563
349.257	-1.23289	-0.0211629	-0.00405428
349.261	-1.23569	-0.0209869	-0.00667461
349.265	-1.23709	-0.0208128	-0.00790472
349.269	-1.23538	-0.0206405	-0.00602007
349.273	-1.23056	-0.02047	-0.0010286
349.277	-1.22501	-0.0203012	0.00468572
349.281	-1.22085	-0.0201342	0.00901174
349.285	-1.21839	-0.0199689	0.0116434
349.289	-1.21666	-0.0198054	0.0135368
349.293	-1.21406	-0.0196435	0.0162967
349.297	-1.20967	-0.0194832	0.0208426
349.301	-1.20492	-0.0193246	0.0257563
349.305	-1.20487	-0.0191677	0.0259669
349.309	-1.2103	-0.0190123	0.0206859
349.313	-1.21635	-0.0188585	0.0147904
349.317	-1.21973	-0.0187062	0.0115647
349.321	-1.22141	-0.0185555	0.0100373
349.325	-1.22352	-0.0184064	0.00807054
349.329	-1.22679	-0.0182587	0.00494982
349.333	-1.23072	-0.0181125	0.00117215
349.337	-1.23301	-0.0179678	-0.000975878
349.341	-1.23394	-0.0178245	-0.00176794
349.345	-1.23376	-0.0176827	-0.00144602
349.349	-1.23186	-0.0175423	0.000593464
349.353	-1.23238	-0.0174033	0.000214926
349.357	-1.23591	-0.0172656	-0.00318051
349.361	-1.23577	-0.0171294	-0.00289942
349.365	-1.23116	-0.0169944	0.00184339
349.369	-1.22854	-0.0168608	0.00460344
349.373	-1.22867	-0.0167286	0.0046043
349.377	-1.22944	-0.0165976	0.00396675
349.381	-1.2322	-0.0164679	0.00133294
349.385	-1.23573	-0.0163395	-0.00206632
[truncated: 501 more rows]

## Sheet: Supplementary Fig4a Y96C_SUV
Magnetic Field (mT)	Exp CW	Sim CW	Residual
341.255	-1.31878	0.00151751	-0.0672581
341.259	-1.31806	0.00152429	-0.0665309
341.263	-1.317	0.00152716	-0.0654688
341.267	-1.31591	0.00152617	-0.0643829
341.271	-1.31624	0.0015214	-0.0647168
341.275	-1.31817	0.00151297	-0.0666581
341.279	-1.31928	0.00150102	-0.0677769
341.283	-1.31889	0.00148573	-0.0673994
341.287	-1.31851	0.00146729	-0.0670437
341.291	-1.31834	0.00144594	-0.0668912
341.295	-1.31823	0.00142193	-0.066808
341.299	-1.31827	0.00139551	-0.0668756
341.303	-1.31779	0.00136697	-0.0664221
341.307	-1.31693	0.00133659	-0.0655975
341.311	-1.31645	0.00130466	-0.0651437
341.315	-1.31679	0.00127148	-0.0655233
341.319	-1.31781	0.00123733	-0.0665688
341.323	-1.31836	0.00120251	-0.0671618
341.327	-1.31799	0.00116729	-0.0668227
341.331	-1.31732	0.00113193	-0.0661872
341.335	-1.31747	0.00109669	-0.0663744
341.339	-1.31852	0.0010618	-0.0674607
341.343	-1.31883	0.00102748	-0.0678049
341.347	-1.31738	0.000993927	-0.0663818
341.351	-1.31469	0.000961314	-0.0637321
341.355	-1.31205	0.0009298	-0.0611164
341.359	-1.31058	0.000899516	-0.0596839
341.363	-1.31053	0.000870575	-0.0596601
341.367	-1.31099	0.000843067	-0.0601467
341.371	-1.3113	0.000817063	-0.060487
341.375	-1.31165	0.000792614	-0.0608529
341.379	-1.31195	0.00076975	-0.0611837
341.383	-1.31208	0.000748487	-0.0613271
341.387	-1.3127	0.000728824	-0.0619667
341.391	-1.31396	0.000710745	-0.0632477
341.395	-1.31466	0.000694221	-0.0639647
341.399	-1.31399	0.000679215	-0.0633099
341.403	-1.31259	0.000665677	-0.0619266
341.407	-1.31183	0.000653551	-0.0611753
341.411	-1.31211	0.000642773	-0.0614637
341.415	-1.31256	0.000633278	-0.0619253
341.419	-1.31212	0.000624992	-0.0614939
341.423	-1.31114	0.000617844	-0.0605207
341.427	-1.31085	0.000611759	-0.0602414
341.431	-1.31156	0.000606662	-0.0609485
341.435	-1.31262	0.00060248	-0.0620181
341.439	-1.31363	0.00059914	-0.0630314
341.443	-1.31444	0.000596573	-0.0638433
341.447	-1.31482	0.000594712	-0.0642231
341.451	-1.31505	0.000593493	-0.0644531
341.455	-1.31516	0.000592855	-0.0645708
341.459	-1.31511	0.000592743	-0.0645216
341.463	-1.31468	0.000593102	-0.0640885
341.467	-1.31316	0.000593884	-0.0625618
341.471	-1.31149	0.000595044	-0.0608963
341.475	-1.31058	0.00059654	-0.059988
341.479	-1.30967	0.000598336	-0.0590697
341.483	-1.30901	0.000600396	-0.0584052
341.487	-1.30941	0.00060269	-0.0588048
341.491	-1.3107	0.000605192	-0.060097
341.495	-1.31196	0.000607876	-0.0613472
341.499	-1.31285	0.000610721	-0.0622418
341.503	-1.31454	0.000613707	-0.0639297
341.507	-1.31661	0.000616818	-0.0659944
341.511	-1.31756	0.000620039	-0.066938
341.515	-1.31763	0.000623358	-0.0670115
341.519	-1.31795	0.000626763	-0.0673247
341.523	-1.31915	0.000630246	-0.0685151
341.527	-1.32065	0.000633796	-0.0700173
341.531	-1.32154	0.000637409	-0.0709072
341.535	-1.32163	0.000641078	-0.0709918
341.539	-1.32145	0.000644797	-0.0708008
341.543	-1.32129	0.000648564	-0.0706393
341.547	-1.32086	0.000652373	-0.0702117
341.551	-1.3202	0.000656223	-0.069547
341.555	-1.31958	0.000660112	-0.0689204
341.559	-1.31942	0.000664036	-0.0687554
341.563	-1.31934	0.000667995	-0.0686722
341.567	-1.31822	0.000671987	-0.0675525
341.571	-1.31682	0.000676011	-0.0661484
341.575	-1.31604	0.000680066	-0.0653601
341.579	-1.3153	0.000684153	-0.0646149
341.583	-1.31452	0.00068827	-0.0638279
341.587	-1.31394	0.000692417	-0.0632468
341.591	-1.31399	0.000696594	-0.0632894
341.595	-1.31465	0.000700801	-0.0639515
341.599	-1.31486	0.000705037	-0.0641502
341.603	-1.31436	0.000709304	-0.0636505
341.607	-1.31388	0.0007136	-0.063167
341.611	-1.31378	0.000717925	-0.0630638
341.615	-1.31426	0.000722281	-0.0635328
341.619	-1.31507	0.000726667	-0.0643419
341.623	-1.31572	0.000731083	-0.0649917
341.627	-1.31584	0.00073553	-0.0651061
341.631	-1.31522	0.000740007	-0.0644752
341.635	-1.31414	0.000744515	-0.0633992
341.639	-1.31286	0.000749054	-0.0621106
341.643	-1.31199	0.000753625	-0.0612359
341.647	-1.31213	0.000758227	-0.0613687
341.651	-1.31177	0.000762861	-0.0610101
341.655	-1.31015	0.000767526	-0.0593801
341.659	-1.30872	0.000772224	-0.0579444
341.663	-1.30835	0.000776955	-0.0575734
341.667	-1.30898	0.000781718	-0.0581933
341.671	-1.30986	0.000786514	-0.0590729
341.675	-1.3103	0.000791344	-0.0595043
341.679	-1.31037	0.000796207	-0.0595767
341.683	-1.31041	0.000801104	-0.0596074
341.687	-1.31071	0.000806035	-0.059905
341.691	-1.31129	0.000811	-0.0604831
341.695	-1.31212	0.000816	-0.0613028
341.699	-1.31299	0.000821034	-0.0621651
341.703	-1.31316	0.000826104	-0.0623301
341.707	-1.31273	0.00083121	-0.0618974
341.711	-1.31251	0.000836351	-0.0616699
341.715	-1.31242	0.000841528	-0.0615744
341.719	-1.31244	0.000846741	-0.0615897
341.723	-1.31303	0.000851991	-0.0621757
341.727	-1.31405	0.000857277	-0.0631938
341.731	-1.31484	0.000862601	-0.0639773
341.735	-1.31451	0.000867963	-0.0636447
341.739	-1.31331	0.000873362	-0.0624383
341.743	-1.3124	0.000878799	-0.0615244
341.747	-1.31177	0.000884274	-0.0608852
341.751	-1.31107	0.000889789	-0.0601774
341.755	-1.31016	0.000895342	-0.0592647
341.759	-1.30881	0.000900934	-0.0579065
341.763	-1.30752	0.000906567	-0.05661
341.767	-1.30714	0.000912239	-0.0562254
341.771	-1.30786	0.000917951	-0.0569401
341.775	-1.30937	0.000923704	-0.0584481
341.779	-1.31096	0.000929498	-0.0600333
341.783	-1.31139	0.000935333	-0.0604548
341.787	-1.31096	0.00094121	-0.0600161
341.791	-1.3108	0.000947128	-0.0598556
341.795	-1.31039	0.000953089	-0.0594345
341.799	-1.30981	0.000959093	-0.0588476
341.803	-1.30994	0.000965139	-0.0589772
341.807	-1.31039	0.000971229	-0.0594167
341.811	-1.31085	0.000977362	-0.0598688
341.815	-1.31147	0.00098354	-0.060489
341.819	-1.3122	0.000989762	-0.0612078
341.823	-1.31293	0.000996028	-0.0619365
341.827	-1.31348	0.00100234	-0.0624824
341.831	-1.31356	0.0010087	-0.0625535
341.835	-1.31305	0.0010151	-0.0620305
341.839	-1.31219	0.00102155	-0.0611682
341.843	-1.31166	0.00102805	-0.0606356
341.847	-1.31174	0.00103459	-0.0607026
341.851	-1.31187	0.00104118	-0.0608313
341.855	-1.31183	0.00104782	-0.0607806
341.859	-1.31199	0.0010545	-0.0609375
341.863	-1.31267	0.00106124	-0.0616063
341.867	-1.31312	0.00106802	-0.062053
341.871	-1.31255	0.00107486	-0.0614745
341.875	-1.31187	0.00108174	-0.0607914
341.879	-1.31197	0.00108867	-0.060879
341.883	-1.31217	0.00109566	-0.0610727
341.887	-1.3117	0.00110269	-0.0605995
341.891	-1.31079	0.00110978	-0.0596757
341.895	-1.31014	0.00111692	-0.0590202
341.899	-1.31001	0.00112411	-0.058881
341.903	-1.30994	0.00113135	-0.0588125
341.907	-1.30951	0.00113865	-0.0583729
341.911	-1.30878	0.001146	-0.0576296
341.915	-1.30791	0.0011534	-0.0567526
341.919	-1.3069	0.00116086	-0.0557437
341.923	-1.30604	0.00116837	-0.0548734
341.927	-1.30668	0.00117594	-0.0555083
341.931	-1.30857	0.00118357	-0.0573902
341.935	-1.30987	0.00119125	-0.058679
341.939	-1.3106	0.00119899	-0.0593997
341.943	-1.31122	0.00120679	-0.0600152
341.947	-1.3115	0.00121464	-0.0602807
341.951	-1.3112	0.00122255	-0.0599806
341.955	-1.31086	0.00123052	-0.0596257
341.959	-1.31053	0.00123855	-0.0592901
341.963	-1.30976	0.00124664	-0.0585131
341.967	-1.30872	0.0012548	-0.0574618
341.971	-1.30766	0.00126301	-0.0563947
341.975	-1.30715	0.00127128	-0.0558785
341.979	-1.30738	0.00127962	-0.0561046
341.983	-1.3079	0.00128801	-0.0566091
341.987	-1.30847	0.00129647	-0.057175
341.991	-1.30916	0.001305	-0.0578579
341.995	-1.31012	0.00131359	-0.0588095
341.999	-1.31116	0.00132224	-0.0598333
342.003	-1.31113	0.00133096	-0.0597998
342.007	-1.30999	0.00133974	-0.0586548
342.011	-1.30971	0.00134859	-0.0583618
342.015	-1.3106	0.00135751	-0.0592409
342.019	-1.31136	0.00136649	-0.0599962
342.023	-1.31215	0.00137554	-0.060779
342.027	-1.3132	0.00138467	-0.0618152
342.031	-1.31315	0.00139386	-0.0617537
342.035	-1.31161	0.00140312	-0.0602118
342.039	-1.30979	0.00141245	-0.0583728
342.043	-1.30764	0.00142185	-0.0562178
342.047	-1.30523	0.00143132	-0.0537965
342.051	-1.30364	0.00144087	-0.0521984
342.055	-1.30325	0.00145048	-0.0518034
342.059	-1.3038	0.00146018	-0.0523427
342.063	-1.30486	0.00146994	-0.0533943
342.067	-1.30626	0.00147978	-0.0547786
342.071	-1.30752	0.0014897	-0.0560321
342.075	-1.30804	0.00149969	-0.056542
342.079	-1.30786	0.00150976	-0.0563454
342.083	-1.30741	0.00151991	-0.0558884
342.087	-1.30766	0.00153013	-0.0561339
342.091	-1.30889	0.00154044	-0.0573475
342.095	-1.30963	0.00155082	-0.0580754
342.099	-1.30895	0.00156128	-0.0573879
342.103	-1.30772	0.00157183	-0.0561433
342.107	-1.30671	0.00158245	-0.0551291
342.111	-1.30583	0.00159316	-0.0542391
342.115	-1.30535	0.00160395	-0.0537431
342.119	-1.30562	0.00161483	-0.0540026
342.123	-1.30582	0.00162579	-0.0541904
342.127	-1.30527	0.00163683	-0.0536342
342.131	-1.30448	0.00164797	-0.0528323
342.135	-1.3039	0.00165918	-0.052243
342.139	-1.30368	0.00167049	-0.052007
342.143	-1.30361	0.00168188	-0.0519232
342.147	-1.30322	0.00169337	-0.051526
342.151	-1.30221	0.00170494	-0.0505085
342.155	-1.30104	0.0017166	-0.0493261
342.159	-1.30088	0.00172836	-0.0491469
342.163	-1.30143	0.00174021	-0.0496877
342.167	-1.30164	0.00175215	-0.0498916
342.171	-1.30139	0.00176419	-0.0496292
342.175	-1.30079	0.00177632	-0.0490145
342.179	-1.30032	0.00178854	-0.0485314
342.183	-1.30073	0.00180086	-0.0489292
342.187	-1.30208	0.00181328	-0.0502636
342.191	-1.3034	0.0018258	-0.0515695
342.195	-1.30408	0.00183842	-0.0522425
342.199	-1.30456	0.00185114	-0.0527124
342.203	-1.30482	0.00186396	-0.0529585
342.207	-1.30456	0.00187688	-0.0526851
342.211	-1.30423	0.0018899	-0.0523373
342.215	-1.30418	0.00190303	-0.0522813
342.219	-1.30428	0.00191626	-0.0523687
342.223	-1.30411	0.0019296	-0.052185
342.227	-1.30349	0.00194305	-0.0515428
342.231	-1.30302	0.0019566	-0.0510588
342.235	-1.30302	0.00197026	-0.0510476
342.239	-1.30338	0.00198403	-0.0513963
342.243	-1.30399	0.00199792	-0.0519958
342.247	-1.30456	0.00201191	-0.0525531
342.251	-1.30468	0.00202602	-0.0526497
342.255	-1.30399	0.00204024	-0.0519457
342.259	-1.30366	0.00205457	-0.0516051
342.263	-1.30439	0.00206902	-0.0523198
342.267	-1.30447	0.00208359	-0.0523846
342.271	-1.30372	0.00209827	-0.0516208
342.275	-1.30353	0.00211308	-0.0514152
342.279	-1.30345	0.002128	-0.0513244
342.283	-1.30293	0.00214305	-0.0507901
342.287	-1.30271	0.00215822	-0.0505537
342.291	-1.30323	0.00217351	-0.0510521
342.295	-1.30341	0.00218892	-0.0512259
342.299	-1.30205	0.00220446	-0.0498428
342.303	-1.29999	0.00222013	-0.0477714
342.307	-1.29881	0.00223593	-0.0465728
342.311	-1.29841	0.00225186	-0.0461613
342.315	-1.29794	0.00226791	-0.0456762
342.319	-1.2973	0.0022841	-0.0450201
342.323	-1.2971	0.00230042	-0.0448037
342.327	-1.29851	0.00231688	-0.0461952
342.331	-1.30125	0.00233347	-0.0489121
342.335	-1.30317	0.0023502	-0.0508215
342.339	-1.30379	0.00236706	-0.0514257
342.343	-1.30351	0.00238407	-0.0511302
342.347	-1.3027	0.00240122	-0.050294
342.351	-1.30193	0.0024185	-0.0495106
342.355	-1.30128	0.00243593	-0.0488456
342.359	-1.30054	0.00245351	-0.0480903
342.363	-1.29919	0.00247123	-0.0467165
342.367	-1.29808	0.0024891	-0.0455865
342.371	-1.29778	0.00250712	-0.0452694
342.375	-1.29703	0.00252529	-0.0445046
342.379	-1.29594	0.00254361	-0.0433947
342.383	-1.29553	0.00256208	-0.0429663
342.387	-1.29583	0.00258071	-0.0432476
342.391	-1.29656	0.00259949	-0.0439655
342.395	-1.2974	0.00261843	-0.0447795
342.399	-1.29743	0.00263753	-0.0447959
342.403	-1.29697	0.00265679	-0.0443162
342.407	-1.29714	0.00267621	-0.0444655
342.411	-1.29733	0.00269579	-0.0446369
342.415	-1.29671	0.00271554	-0.0439965
342.419	-1.2958	0.00273546	-0.0430669
342.423	-1.29578	0.00275555	-0.0430204
342.427	-1.29677	0.0027758	-0.043993
342.431	-1.29759	0.00279623	-0.0447952
342.435	-1.29819	0.00281683	-0.0453753
342.439	-1.2989	0.0028376	-0.0460617
342.443	-1.29948	0.00285855	-0.0466264
342.447	-1.30027	0.00287968	-0.0473932
342.451	-1.30035	0.00290099	-0.0474526
342.455	-1.29888	0.00292248	-0.045956
342.459	-1.29742	0.00294415	-0.0444794
342.463	-1.2969	0.00296601	-0.0439322
342.467	-1.29668	0.00298806	-0.0436929
342.471	-1.29656	0.00301029	-0.0435508
342.475	-1.29668	0.00303272	-0.0436504
342.479	-1.29776	0.00305533	-0.0447052
342.483	-1.29962	0.00307815	-0.0465395
342.487	-1.3004	0.00310115	-0.0473038
342.491	-1.29998	0.00312436	-0.0468557
342.495	-1.2992	0.00314777	-0.0460544
342.499	-1.29807	0.00317137	-0.0448972
342.503	-1.29676	0.00319519	-0.0435695
342.508	-1.29565	0.0032192	-0.0424317
342.512	-1.29588	0.00324343	-0.0426389
342.516	-1.2978	0.00326786	-0.0445345
342.52	-1.29991	0.00329251	-0.0466215
342.524	-1.30078	0.00331737	-0.0474669
342.528	-1.30078	0.00334245	-0.0474339
342.532	-1.3009	0.00336775	-0.047534
342.536	-1.30087	0.00339327	-0.0474793
342.54	-1.30051	0.003419	-0.0470918
342.544	-1.29997	0.00344497	-0.0465253
342.548	-1.29959	0.00347116	-0.0461235
342.552	-1.29947	0.00349758	-0.0459752
342.556	-1.29922	0.00352423	-0.0456994
342.56	-1.29928	0.00355112	-0.0457269
342.564	-1.29985	0.00357824	-0.0462701
342.568	-1.29967	0.0036056	-0.0460613
342.572	-1.29848	0.00363321	-0.0448432
342.576	-1.29732	0.00366105	-0.0436599
342.58	-1.29629	0.00368914	-0.0426025
342.584	-1.29563	0.00371748	-0.0419081
342.588	-1.29533	0.00374607	-0.041587
342.592	-1.29482	0.00377491	-0.0410474
342.596	-1.29436	0.00380401	-0.0405523
342.6	-1.29417	0.00383337	-0.040337
342.604	-1.2942	0.00386299	-0.0403343
342.608	-1.29499	0.00389287	-0.0410986
342.612	-1.29646	0.00392302	-0.0425397
342.616	-1.29769	0.00395343	-0.0437368
342.62	-1.29825	0.00398412	-0.0442643
342.624	-1.29793	0.00401508	-0.0439154
342.628	-1.29719	0.00404632	-0.0431456
342.632	-1.29681	0.00407784	-0.042729
342.636	-1.29632	0.00410964	-0.042212
342.64	-1.29508	0.00414173	-0.0409347
342.644	-1.29409	0.0041741	-0.0399153
342.648	-1.29416	0.00420677	-0.0399576
342.652	-1.29418	0.00423973	-0.0399413
342.656	-1.29344	0.00427299	-0.0391629
342.66	-1.29255	0.00430655	-0.0382437
342.664	-1.29244	0.00434041	-0.0380991
342.668	-1.29284	0.00437458	-0.0384702
342.672	-1.29302	0.00440905	-0.0386124
342.676	-1.29333	0.00444384	-0.0388835
342.68	-1.29345	0.00447895	-0.0389734
342.684	-1.29284	0.00451437	-0.0383273
342.688	-1.29203	0.00455012	-0.0374791
342.692	-1.29148	0.00458619	-0.0368915
342.696	-1.29155	0.00462259	-0.0369318
342.7	-1.29207	0.00465933	-0.037412
342.704	-1.29217	0.0046964	-0.0374734
342.708	-1.29172	0.0047338	-0.0369817
342.712	-1.29106	0.00477156	-0.0362864
342.716	-1.29044	0.00480965	-0.0356344
342.72	-1.2901	0.0048481	-0.0352546
342.724	-1.29021	0.0048869	-0.0353254
342.728	-1.29053	0.00492606	-0.0356011
342.732	-1.29071	0.00496558	-0.0357433
342.736	-1.29083	0.00500546	-0.0358261
342.74	-1.29084	0.00504571	-0.0357991
342.744	-1.29092	0.00508633	-0.0358295
342.748	-1.29123	0.00512733	-0.0361066
342.752	-1.29113	0.00516871	-0.0359657
342.756	-1.2905	0.00521047	-0.0352932
342.76	-1.29018	0.00525262	-0.0349285
342.764	-1.29008	0.00529516	-0.0347833
342.768	-1.28981	0.0053381	-0.0344727
342.772	-1.2899	0.00538143	-0.0345232
342.776	-1.2906	0.00542517	-0.0351742
342.78	-1.29117	0.00546932	-0.0356981
342.784	-1.29134	0.00551388	-0.0358287
342.788	-1.29186	0.00555886	-0.0363009
342.792	-1.29247	0.00560426	-0.0368616
342.796	-1.29306	0.00565009	-0.0374122
342.8	-1.29433	0.00569634	-0.0386299
342.804	-1.29521	0.00574303	-0.0394673
342.808	-1.29502	0.00579016	-0.0392255
342.812	-1.29388	0.00583774	-0.0380454
342.816	-1.29197	0.00588576	-0.0360846
342.82	-1.29052	0.00593424	-0.0345888
342.824	-1.28993	0.00598317	-0.0339441
342.828	-1.28958	0.00603256	-0.0335475
342.832	-1.28935	0.00608243	-0.0332667
342.836	-1.28945	0.00613277	-0.0333169
342.84	-1.28981	0.00618358	-0.0336264
342.844	-1.28967	0.00623488	-0.03344
342.848	-1.28919	0.00628666	-0.0328996
342.852	-1.28918	0.00633894	-0.0328424
342.856	-1.28935	0.00639172	-0.0329584
342.86	-1.2895	0.006445	-0.0330501
342.864	-1.29028	0.00649879	-0.0337817
342.868	-1.29169	0.00655309	-0.0351353
342.872	-1.29314	0.00660791	-0.0365314
342.876	-1.29375	0.00666326	-0.0370853
342.88	-1.29285	0.00671914	-0.0361277
342.884	-1.29124	0.00677556	-0.0344633
342.888	-1.2901	0.00683252	-0.0332694
342.892	-1.29032	0.00689002	-0.0334257
342.896	-1.29212	0.00694809	-0.0351711
342.9	-1.29479	0.00700671	-0.0377818
342.904	-1.29671	0.00706589	-0.0396435
342.908	-1.29669	0.00712565	-0.0395685
342.912	-1.29561	0.00718599	-0.038422
342.916	-1.2947	0.00724692	-0.0374488
342.92	-1.29372	0.00730843	-0.036411
342.924	-1.2922	0.00737054	-0.0348261
342.928	-1.29057	0.00743326	-0.0331374
342.932	-1.28854	0.00749658	-0.0310474
342.936	-1.28598	0.00756052	-0.0284187
342.94	-1.28464	0.00762509	-0.0270123
342.944	-1.2856	0.00769028	-0.0279109
342.948	-1.28776	0.00775611	-0.0299998
342.952	-1.2894	0.00782259	-0.0315761
342.956	-1.29004	0.00788972	-0.0321487
342.96	-1.29044	0.0079575	-0.032487
342.964	-1.2907	0.00802595	-0.0326692
342.968	-1.29004	0.00809508	-0.0319474
342.972	-1.28879	0.00816488	-0.0306292
342.976	-1.28744	0.00823537	-0.0292029
342.98	-1.28605	0.00830655	-0.0277451
342.984	-1.28533	0.00837844	-0.0269543
342.988	-1.2847	0.00845104	-0.0262443
342.992	-1.2839	0.00852435	-0.0253741
342.996	-1.28385	0.00859839	-0.0252561
343	-1.28414	0.00867316	-0.0254685
343.004	-1.28494	0.00874868	-0.0261943
343.008	-1.28622	0.00882494	-0.0273935
343.012	-1.28674	0.00890196	-0.0278344
343.016	-1.28689	0.00897975	-0.0279061
343.02	-1.28765	0.00905831	-0.0285895
343.024	-1.28833	0.00913766	-0.0291935
343.028	-1.28769	0.00921779	-0.0284753
343.032	-1.28582	0.00929873	-0.0265235
343.036	-1.28423	0.00938048	-0.0248458
343.04	-1.28406	0.00946304	-0.0245946
343.044	-1.28466	0.00954643	-0.0251113
343.048	-1.28464	0.00963066	-0.025005
343.052	-1.28437	0.00971574	-0.024652
343.056	-1.28462	0.00980167	-0.0248193
343.06	-1.28479	0.00988846	-0.0248967
343.064	-1.28492	0.00997612	-0.0249474
343.068	-1.28538	0.0100647	-0.0253168
343.072	-1.28585	0.0101541	-0.0256994
343.076	-1.28649	0.0102445	-0.0262478
343.08	-1.28729	0.0103357	-0.0269569
343.084	-1.28785	0.0104279	-0.027425
343.088	-1.28775	0.010521	-0.0272282
343.092	-1.28711	0.0106151	-0.0264916
343.096	-1.28654	0.0107101	-0.025833
343.1	-1.28635	0.0108061	-0.0255446
343.104	-1.28663	0.010903	-0.0257249
343.108	-1.28628	0.011001	-0.0252784
343.112	-1.28475	0.0110999	-0.023652
343.116	-1.28364	0.0111999	-0.0224417
343.12	-1.28378	0.0113009	-0.0224745
343.124	-1.28465	0.0114029	-0.0232499
343.128	-1.28555	0.0115059	-0.0240485
343.132	-1.28585	0.01161	-0.0242404
343.136	-1.28569	0.0117152	-0.0239736
343.14	-1.28532	0.0118214	-0.0234995
343.144	-1.28481	0.0119288	-0.0228764
343.148	-1.28407	0.0120372	-0.0220347
343.152	-1.2831	0.0121468	-0.0209497
343.156	-1.28255	0.0122575	-0.0202969
343.16	-1.28264	0.0123693	-0.0202752
343.164	-1.28272	0.0124823	-0.0202355
343.168	-1.28264	0.0125964	-0.0200441
343.172	-1.28275	0.0127117	-0.0200354
343.176	-1.28292	0.0128283	-0.0200924
343.18	-1.28309	0.012946	-0.0201484
343.184	-1.2833	0.0130649	-0.0202348
343.188	-1.28331	0.0131851	-0.0201204
343.192	-1.28346	0.0133065	-0.0201498
343.196	-1.28433	0.0134292	-0.0208964
343.2	-1.28544	0.0135532	-0.0218913
343.204	-1.28554	0.0136785	-0.0218598
343.208	-1.28452	0.013805	-0.020711
343.212	-1.28337	0.0139329	-0.0194359
343.216	-1.28234	0.0140621	-0.0182771
343.22	-1.2814	0.0141927	-0.0172074
343.224	-1.28047	0.0143246	-0.0161404
343.228	-1.27924	0.0144579	-0.0147828
343.232	-1.27813	0.0145926	-0.0135365
343.236	-1.27755	0.0147288	-0.0128179
343.24	-1.27738	0.0148663	-0.0125133
343.244	-1.27725	0.0150053	-0.0122455
343.248	-1.27676	0.0151458	-0.0116151
343.252	-1.27618	0.0152877	-0.0108932
343.256	-1.276	0.0154312	-0.01057
343.26	-1.27638	0.0155761	-0.0108004
343.264	-1.27713	0.0157226	-0.011408
343.268	-1.27815	0.0158706	-0.0122832
343.272	-1.27886	0.0160202	-0.0128446
343.276	-1.27836	0.0161713	-0.0121868
343.28	-1.27653	0.0163241	-0.0102044
343.284	-1.27464	0.0164785	-0.00816559
343.288	-1.27455	0.0166345	-0.00791291
343.292	-1.27563	0.0167922	-0.00883896
343.296	-1.27674	0.0169515	-0.00978398
343.3	-1.27825	0.0171126	-0.0111421
343.304	-1.27958	0.0172753	-0.0123031
343.308	-1.28024	0.0174398	-0.0127992
343.312	-1.28118	0.0176061	-0.0135738
343.316	-1.28238	0.0177741	-0.0146037
343.32	-1.28295	0.0179439	-0.0150024
343.324	-1.28269	0.0181155	-0.0145756
343.328	-1.28157	0.018289	-0.0132829
343.332	-1.27987	0.0184643	-0.0114096
343.336	-1.2787	0.0186415	-0.0100537
343.34	-1.27846	0.0188206	-0.00964396
343.344	-1.27864	0.0190016	-0.00963726
343.348	-1.27879	0.0191845	-0.00960305
343.352	-1.27777	0.0193694	-0.00839867
343.356	-1.27509	0.0195563	-0.0055306
343.36	-1.27278	0.0197452	-0.00303691
343.364	-1.2716	0.0199362	-0.00166616
343.368	-1.2704	0.0201292	-0.000268881
343.372	-1.2692	0.0203242	0.00112279
343.376	-1.26809	0.0205214	0.0024303
343.38	-1.2673	0.0207207	0.00342436
343.384	-1.26739	0.0209222	0.00352836
343.388	-1.26732	0.0211258	0.00380264
343.392	-1.26647	0.0213317	0.00485905
343.396	-1.26617	0.0215398	0.00537158
343.4	-1.26665	0.0217501	0.00510041
343.404	-1.26733	0.0219627	0.0046303
343.408	-1.26808	0.0221776	0.00409576
343.412	-1.26801	0.0223948	0.00438005
343.416	-1.26699	0.0226144	0.00562306
343.42	-1.2666	0.0228364	0.00623943
343.424	-1.26764	0.0230608	0.00542497
343.428	-1.26914	0.0232877	0.00414795
343.432	-1.27005	0.023517	0.00346995
343.436	-1.26974	0.0237488	0.00400391
343.44	-1.26844	0.0239831	0.00554725
343.444	-1.26693	0.02422	0.00728824
343.448	-1.26578	0.0244595	0.00867973
343.452	-1.26577	0.0247016	0.00893607
343.456	-1.2673	0.0249464	0.00764388
343.46	-1.26907	0.0251938	0.00611886
343.464	-1.26915	0.0254439	0.00629391
343.468	-1.26753	0.0256968	0.00816666
343.472	-1.26557	0.0259524	0.0103842
343.476	-1.26396	0.0262109	0.0122465
343.48	-1.26289	0.0264722	0.0135871
343.484	-1.26261	0.0267363	0.0141268
343.488	-1.26387	0.0270033	0.0131331
343.492	-1.26578	0.0272733	0.0114886
343.496	-1.26613	0.0275463	0.0114171
343.5	-1.26529	0.0278222	0.0125288
343.504	-1.26482	0.0281012	0.0132763
343.508	-1.26494	0.0283833	0.0134439
343.512	-1.26491	0.0286685	0.0137554
343.516	-1.26383	0.0289568	0.0151256
343.52	-1.26214	0.0292483	0.0171084
343.524	-1.26059	0.029543	0.0189579
343.528	-1.25917	0.029841	0.0206678
343.532	-1.25878	0.0301422	0.0213612
343.536	-1.2595	0.0304468	0.020943
343.54	-1.26001	0.0307548	0.0207428
343.544	-1.25997	0.0310662	0.0210927
343.548	-1.25948	0.031381	0.021901
343.552	-1.25886	0.0316993	0.0228415
343.556	-1.25875	0.0320211	0.0232727
343.56	-1.25884	0.0323465	0.0235027
343.564	-1.25821	0.0326756	0.0244699
343.568	-1.25665	0.0330082	0.0263537
343.572	-1.25551	0.0333446	0.027837
343.576	-1.25564	0.0336847	0.0280428
343.58	-1.25614	0.0340285	0.027892
343.584	-1.25633	0.0343762	0.028042
343.588	-1.25647	0.0347278	0.028253
343.592	-1.25655	0.0350833	0.028529
343.596	-1.25611	0.0354427	0.0293335
343.6	-1.25522	0.0358061	0.0305907
343.604	-1.25438	0.0361736	0.0317953
343.608	-1.25376	0.0365452	0.0327828
343.612	-1.25334	0.0369209	0.0335823
343.616	-1.25274	0.0373008	0.0345649
343.62	-1.25216	0.037685	0.0355272
343.624	-1.2518	0.0380734	0.0362765
343.628	-1.25127	0.0384662	0.0371944
343.632	-1.25092	0.0388634	0.037945
343.636	-1.25137	0.039265	0.0378928
343.64	-1.25243	0.039671	0.0372429
343.644	-1.25305	0.0400817	0.0370336
343.648	-1.25287	0.0404969	0.0376245
343.652	-1.25297	0.0409168	0.0379446
343.656	-1.25354	0.0413413	0.0378019
343.66	-1.25352	0.0417706	0.0382506
343.664	-1.25355	0.0422048	0.0386516
343.668	-1.25428	0.0426438	0.0383613
343.672	-1.25436	0.0430877	0.0387276
343.676	-1.25325	0.0435366	0.0402878
343.68	-1.25181	0.0439905	0.0421827
343.684	-1.25099	0.0444495	0.0434574
343.688	-1.25087	0.0449137	0.044048
343.692	-1.25072	0.045383	0.0446646
343.696	-1.25086	0.0458577	0.0450001
343.7	-1.25179	0.0463376	0.0445438
343.704	-1.25301	0.046823	0.0438108
343.708	-1.254	0.0473138	0.0433106
343.712	-1.2545	0.0478101	0.0433104
343.716	-1.2543	0.048312	0.0440078
343.72	-1.25335	0.0488196	0.0454739
343.724	-1.25202	0.0493328	0.0473157
343.728	-1.2511	0.0498518	0.0487518
343.732	-1.25042	0.0503767	0.0499571
343.736	-1.24972	0.0509074	0.0511897
343.74	-1.2495	0.0514442	0.0519477
343.744	-1.24963	0.0519869	0.0523603
343.748	-1.24966	0.0525358	0.0528769
343.752	-1.25006	0.0530909	0.053034
343.756	-1.25049	0.0536522	0.0531644
343.76	-1.24968	0.0542198	0.0545383
343.764	-1.24823	0.0547938	0.056564
343.768	-1.24726	0.0553743	0.0581123
343.772	-1.24664	0.0559613	0.059325
343.776	-1.24618	0.056555	0.0603712
343.78	-1.24671	0.0571553	0.0604502
343.784	-1.24833	0.0577624	0.0594369
343.788	-1.24976	0.0583763	0.0586143
343.792	-1.25034	0.0589971	0.0586595
343.796	-1.25014	0.059625	0.0594804
343.8	-1.24967	0.0602599	0.0605897
343.804	-1.24937	0.060902	0.0615308
343.808	-1.24891	0.0615513	0.062646
343.812	-1.24835	0.0622079	0.0638608
343.816	-1.24825	0.062872	0.0646175
343.82	-1.24858	0.0635435	0.0649628
343.824	-1.24872	0.0642226	0.0655063
343.828	-1.24845	0.0649094	0.0664571
343.832	-1.24815	0.0656039	0.06745
343.836	-1.24816	0.0663062	0.0681471
343.84	-1.2485	0.0670165	0.0685115
343.844	-1.24874	0.0677347	0.0689949
343.848	-1.24868	0.0684611	0.0697841
343.852	-1.2483	0.0691957	0.0708975
343.856	-1.24816	0.0699385	0.0717765
343.86	-1.24875	0.0706897	0.0719432
343.864	-1.24946	0.0714494	0.0719866
343.868	-1.24964	0.0722177	0.0725797
343.872	-1.24907	0.0729946	0.0739197
343.876	-1.24807	0.0737803	0.0757102
343.88	-1.24748	0.0745748	0.0770986
343.884	-1.24751	0.0753783	0.0778672
343.888	-1.24745	0.0761908	0.0787446
343.892	-1.24744	0.0770125	0.079571
343.896	-1.24806	0.0778435	0.0797836
343.9	-1.24918	0.0786839	0.0794993
343.904	-1.24974	0.0795337	0.0797941
343.908	-1.24936	0.080393	0.0810331
343.912	-1.24941	0.0812621	0.0818557
343.916	-1.24997	0.0821409	0.0821667
343.92	-1.24994	0.0830297	0.0830907
343.924	-1.24915	0.0839284	0.0847773
343.928	-1.24817	0.0848373	0.0866713
343.932	-1.24733	0.0857564	0.088424
343.936	-1.24651	0.0866859	0.0901774
343.94	-1.24619	0.0876258	0.091438
343.944	-1.24639	0.0885763	0.0921813
343.948	-1.24624	0.0895374	0.093293
343.952	-1.24591	0.0905094	0.094604
343.956	-1.24556	0.0914924	0.0959329
343.96	-1.24526	0.0924863	0.0972228
343.964	-1.24519	0.0934915	0.0983019
343.968	-1.24523	0.0945079	0.0992756
343.972	-1.24549	0.0955357	0.100042
343.976	-1.2458	0.0965751	0.100777
343.98	-1.24632	0.0976262	0.101302
343.984	-1.24745	0.098689	0.101243
343.988	-1.24884	0.0997638	0.100923
343.992	-1.25015	0.100851	0.100699
343.996	-1.25089	0.10195	0.101061
344	-1.25051	0.103061	0.102554
344.004	-1.24935	0.104185	0.104832
344.008	-1.2482	0.105321	0.107119
344.012	-1.24723	0.10647	0.109238
344.016	-1.2461	0.107632	0.111532
344.02	-1.24523	0.108807	0.113574
344.024	-1.24512	0.109995	0.114876
344.028	-1.24527	0.111197	0.115929
344.032	-1.24554	0.112411	0.116875
344.036	-1.24604	0.11364	0.117603
344.04	-1.24648	0.114882	0.118403
344.044	-1.24661	0.116138	0.119525
344.048	-1.24693	0.117408	0.12048
344.052	-1.24771	0.118692	0.120978
344.056	-1.24868	0.11999	0.121306
344.06	-1.24946	0.121303	0.12184
344.064	-1.24952	0.12263	0.12311
344.068	-1.2486	0.123973	0.125377
344.072	-1.24729	0.12533	0.128041
344.076	-1.24661	0.126702	0.130096
344.08	-1.24658	0.128089	0.131509
344.084	-1.2469	0.129492	0.132596
344.088	-1.24716	0.13091	0.133746
344.092	-1.24711	0.132344	0.135233
344.096	-1.24713	0.133794	0.136662
344.1	-1.24721	0.13526	0.138046
344.104	-1.24706	0.136742	0.139678
344.108	-1.24722	0.13824	0.141025
344.112	-1.24771	0.139755	0.142044
344.116	-1.2484	0.141287	0.14289
344.12	-1.2496	0.142835	0.143238
344.124	-1.25046	0.144401	0.143942
344.128	-1.25026	0.145983	0.145719
344.132	-1.24929	0.147583	0.148297
344.136	-1.24778	0.1492	0.151424
344.14	-1.24639	0.150836	0.154448
344.144	-1.24561	0.152489	0.156882
344.148	-1.24488	0.154159	0.159283
344.152	-1.24408	0.155849	0.161764
344.156	-1.24386	0.157556	0.163696
344.16	-1.24403	0.159282	0.165253
344.164	-1.24429	0.161027	0.166735
344.168	-1.24501	0.162791	0.167776
344.172	-1.24572	0.164573	0.168856
344.176	-1.24588	0.166375	0.170493
344.18	-1.24585	0.168196	0.172348
344.184	-1.24573	0.170037	0.174312
344.188	-1.24578	0.171898	0.176118
344.192	-1.24569	0.173778	0.178085
344.196	-1.24493	0.175679	0.180749
344.2	-1.24436	0.1776	0.183237
344.204	-1.2447	0.179541	0.184842
344.208	-1.2449	0.181503	0.186599
344.212	-1.24439	0.183485	0.189093
344.216	-1.2438	0.185489	0.19169
344.22	-1.24353	0.187513	0.193986
344.224	-1.2438	0.189559	0.195761
344.228	-1.24432	0.191626	0.197308
344.232	-1.2449	0.193715	0.198814
344.236	-1.24571	0.195825	0.20012
344.24	-1.24583	0.197958	0.202128
344.244	-1.24447	0.200112	0.205647
344.248	-1.24277	0.202289	0.209517
344.252	-1.24207	0.204488	0.212419
344.256	-1.24236	0.206709	0.214348
344.26	-1.24302	0.208953	0.215928
344.264	-1.24389	0.21122	0.217329
344.268	-1.24528	0.213509	0.218234
344.272	-1.24673	0.215822	0.219092
344.276	-1.2474	0.218157	0.220753
344.28	-1.24742	0.220516	0.223093
344.284	-1.24791	0.222898	0.224985
344.288	-1.24878	0.225304	0.226522
344.292	-1.24853	0.227733	0.229201
344.296	-1.24688	0.230186	0.233302
344.3	-1.24539	0.232663	0.237272
344.304	-1.24483	0.235163	0.240333
344.308	-1.24442	0.237687	0.243267
344.312	-1.24376	0.240235	0.246479
344.316	-1.24277	0.242808	0.250033
344.32	-1.24242	0.245404	0.252984
344.324	-1.24384	0.248024	0.254185
344.328	-1.24605	0.250668	0.254617
344.332	-1.24762	0.253337	0.25572
344.336	-1.24861	0.256029	0.257421
344.34	-1.24981	0.258746	0.258933
344.344	-1.25073	0.261487	0.260758
344.348	-1.2505	0.264252	0.263753
344.352	-1.24945	0.26704	0.267593
344.356	-1.24873	0.269853	0.271125
344.36	-1.24921	0.27269	0.27348
344.364	-1.25007	0.27555	0.275481
344.368	-1.25057	0.278434	0.277864
344.372	-1.25071	0.281341	0.280634
344.376	-1.25031	0.284272	0.283958
344.38	-1.25014	0.287226	0.287087
344.384	-1.25105	0.290203	0.289151
344.388	-1.25256	0.293202	0.29064
344.392	-1.25403	0.296224	0.292194
344.396	-1.25589	0.299269	0.293383
344.4	-1.258	0.302335	0.294338
344.404	-1.25901	0.305423	0.296414
344.408	-1.25837	0.308532	0.300165
344.412	-1.25691	0.311662	0.30475
344.416	-1.25536	0.314813	0.30945
344.42	-1.25416	0.317984	0.313825
344.424	-1.25376	0.321174	0.317417
344.428	-1.25328	0.324383	0.321106
344.432	-1.2523	0.327612	0.325314
344.436	-1.25196	0.330858	0.328894
344.44	-1.25236	0.334121	0.331761
344.444	-1.25297	0.337402	0.334435
344.448	-1.25377	0.340698	0.336932
344.452	-1.25433	0.34401	0.339676
344.456	-1.2539	0.347336	0.343436
344.46	-1.25307	0.350676	0.347607
344.464	-1.2535	0.354029	0.350527
344.468	-1.25452	0.357394	0.352872
344.472	-1.25466	0.36077	0.356112
344.476	-1.25487	0.364156	0.359284
344.48	-1.25565	0.367551	0.361897
344.484	-1.25632	0.370954	0.364634
344.488	-1.2568	0.374363	0.367566
344.492	-1.25721	0.377778	0.370568
344.496	-1.25801	0.381196	0.37319
344.5	-1.25901	0.384617	0.375603
344.504	-1.25973	0.38804	0.378307
344.508	-1.26032	0.391462	0.381143
344.512	-1.26103	0.394882	0.383848
344.516	-1.26192	0.398298	0.38638
344.52	-1.26296	0.401709	0.388746
344.524	-1.26421	0.405113	0.390906
344.528	-1.26502	0.408508	0.393492
344.532	-1.2651	0.411892	0.396789
344.536	-1.26547	0.415262	0.399796
344.54	-1.267	0.418618	0.401618
344.544	-1.26936	0.421956	0.402595
344.548	-1.27155	0.425274	0.403727
344.552	-1.27321	0.42857	0.40536
344.556	-1.27468	0.431842	0.407158
344.56	-1.27551	0.435086	0.409573
344.564	-1.27509	0.4383	0.41321
344.568	-1.27411	0.441481	0.417374
344.572	-1.27395	0.444627	0.420673
344.576	-1.27519	0.447734	0.422546
344.58	-1.27683	0.450799	0.423974
344.584	-1.27809	0.453819	0.425732
344.588	-1.27888	0.456791	0.427916
344.592	-1.27907	0.459711	0.430637
344.596	-1.27937	0.462576	0.433208
344.6	-1.28036	0.465382	0.435023
344.604	-1.28118	0.468126	0.436942
344.608	-1.2815	0.470803	0.4393
344.612	-1.28148	0.473409	0.441934
344.616	-1.28053	0.475941	0.445408
344.62	-1.27941	0.478394	0.448983
344.624	-1.27918	0.480764	0.451585
344.628	-1.27971	0.483047	0.45334
344.632	-1.2805	0.485238	0.454742
344.636	-1.28148	0.487332	0.455849
344.64	-1.28255	0.489325	0.456773
344.644	-1.28322	0.491211	0.457992
344.648	-1.28364	0.492987	0.459344
344.652	-1.2837	0.494646	0.460942
344.656	-1.28316	0.496184	0.463024
344.66	-1.28233	0.497596	0.465267
344.664	-1.28139	0.498876	0.467486
344.668	-1.28082	0.500019	0.469199
344.672	-1.28103	0.501019	0.469988
344.676	-1.28128	0.501871	0.470592
344.68	-1.28145	0.502569	0.471121
344.684	-1.28199	0.503107	0.471117
344.688	-1.2825	0.503481	0.470981
344.692	-1.2827	0.503683	0.470984
344.696	-1.28249	0.503709	0.471219
344.7	-1.28258	0.503552	0.47097
344.704	-1.28335	0.503206	0.469859
344.708	-1.28361	0.502666	0.46906
344.712	-1.28291	0.501925	0.469012
344.716	-1.28155	0.500978	0.469428
344.72	-1.27994	0.499819	0.469876
344.724	-1.27906	0.498441	0.469382
344.728	-1.27875	0.49684	0.468093
344.732	-1.27824	0.495009	0.466773
344.736	-1.27709	0.492943	0.465854
344.74	-1.27567	0.490635	0.464962
344.744	-1.27526	0.488081	0.462818
344.748	-1.27576	0.485275	0.459512
344.752	-1.2762	0.482212	0.456008
344.756	-1.2761	0.478886	0.452782
344.76	-1.27539	0.475292	0.4499
344.764	-1.27445	0.471425	0.446978
344.768	-1.27367	0.467282	0.443608
344.772	-1.27249	0.462856	0.440368
344.776	-1.27037	0.458145	0.437771
344.78	-1.26817	0.453143	0.434968
344.784	-1.26654	0.447847	0.43131
344.788	-1.2655	0.442254	0.426749
344.792	-1.26469	0.43636	0.421673
344.796	-1.26377	0.430162	0.416387
344.8	-1.2634	0.423657	0.410256
344.804	-1.26384	0.416844	0.403003
344.808	-1.26442	0.409719	0.395302
344.812	-1.26457	0.402282	0.387714
344.816	-1.26488	0.394532	0.37965
344.82	-1.26562	0.386466	0.370847
344.824	-1.26591	0.378086	0.362179
344.828	-1.2655	0.369391	0.353893
344.832	-1.26498	0.36038	0.345401
344.836	-1.26484	0.351056	0.336213
344.84	-1.26463	0.34142	0.326786
344.844	-1.26382	0.331472	0.317649
344.848	-1.26335	0.321217	0.307863
344.852	-1.26379	0.310655	0.296867
344.856	-1.26408	0.299791	0.285707
344.86	-1.2641	0.288629	0.274527
344.864	-1.26406	0.277172	0.263111
344.868	-1.26367	0.265426	0.251753
344.872	-1.26331	0.253395	0.240084
344.876	-1.26341	0.241087	0.227679
344.88	-1.26334	0.228506	0.215165
344.884	-1.2623	0.215661	0.203359
344.888	-1.26104	0.202558	0.191519
344.892	-1.26063	0.189205	0.178573
344.896	-1.26094	0.175612	0.164676
344.9	-1.26131	0.161787	0.150479
344.904	-1.262	0.147739	0.135735
344.908	-1.26333	0.133479	0.120144
344.912	-1.26459	0.119016	0.104431
344.916	-1.26507	0.104363	0.0892916
344.92	-1.26451	0.0895297	0.0750179
344.924	-1.26323	0.0745287	0.0613022
344.928	-1.26198	0.0593721	0.0473903
344.932	-1.26082	0.0440724	0.0332502
344.936	-1.2597	0.0286427	0.0189391
344.94	-1.259	0.0130963	0.00409965
344.944	-1.25852	-0.00255312	-0.011078
344.948	-1.25824	-0.0182915	-0.0265298
344.952	-1.25829	-0.0341047	-0.0423904
344.956	-1.25829	-0.0499782	-0.0582705
344.96	-1.25777	-0.0658971	-0.073665
344.964	-1.2569	-0.0818467	-0.0887501
344.968	-1.25613	-0.0978119	-0.103939
344.972	-1.25486	-0.113777	-0.11864
344.976	-1.25301	-0.129728	-0.132736
344.98	-1.25163	-0.145648	-0.147282
344.984	-1.25072	-0.161523	-0.162242
344.988	-1.24991	-0.177336	-0.17725
344.992	-1.24981	-0.193073	-0.192887
344.996	-1.25041	-0.208719	-0.209131
345	-1.25168	-0.224257	-0.225938
345.004	-1.2533	-0.239673	-0.242974
345.009	-1.25421	-0.254953	-0.259165
345.013	-1.25419	-0.270081	-0.274272
345.017	-1.25386	-0.285043	-0.288908
345.021	-1.25405	-0.299825	-0.303876
345.025	-1.25453	-0.314412	-0.318944
345.029	-1.25422	-0.328792	-0.333012
345.033	-1.25276	-0.342951	-0.345712
345.037	-1.25108	-0.356876	-0.357956
345.041	-1.25019	-0.370555	-0.370743
345.045	-1.2498	-0.383976	-0.383777
345.049	-1.24952	-0.397127	-0.396642
345.053	-1.25014	-0.409996	-0.410135
345.057	-1.25196	-0.422575	-0.424535
345.061	-1.25349	-0.434851	-0.438341
345.065	-1.25387	-0.446816	-0.450691
345.069	-1.25435	-0.458461	-0.462815
345.073	-1.25561	-0.469777	-0.47539
345.077	-1.2567	-0.480756	-0.487458
345.081	-1.25748	-0.491391	-0.498868
345.085	-1.25839	-0.501675	-0.510066
345.089	-1.25915	-0.511602	-0.520755
345.093	-1.25951	-0.521166	-0.530681
345.097	-1.25966	-0.530362	-0.540025
345.101	-1.26003	-0.539187	-0.549214
345.105	-1.26038	-0.547636	-0.558012
345.109	-1.26056	-0.555706	-0.566269
345.113	-1.26112	-0.563394	-0.574518
345.117	-1.26214	-0.570698	-0.582837
345.121	-1.26333	-0.577618	-0.590951
345.125	-1.26457	-0.584151	-0.598721
345.129	-1.26571	-0.590299	-0.606007
345.133	-1.2665	-0.59606	-0.612565
345.137	-1.26695	-0.601437	-0.618391
345.141	-1.26681	-0.606429	-0.623244
345.145	-1.2659	-0.61104	-0.626944
345.149	-1.26442	-0.615271	-0.629693
345.153	-1.26319	-0.619125	-0.63231
345.157	-1.2631	-0.622605	-0.635707
345.161	-1.26334	-0.625715	-0.63906
345.165	-1.2633	-0.62846	-0.641758
345.169	-1.2634	-0.630843	-0.644247
345.173	-1.26347	-0.63287	-0.646338
345.177	-1.26323	-0.634546	-0.647771
345.181	-1.2628	-0.635876	-0.648678
345.185	-1.26261	-0.636866	-0.649478
345.189	-1.26216	-0.637523	-0.64968
345.193	-1.26094	-0.637853	-0.648795
345.197	-1.25979	-0.637862	-0.647651
345.201	-1.25916	-0.637559	-0.646716
345.205	-1.25903	-0.636949	-0.645977
345.209	-1.25921	-0.636041	-0.645248
345.213	-1.25915	-0.634841	-0.643994
345.217	-1.25872	-0.633358	-0.642078
345.221	-1.25804	-0.6316	-0.63964
345.225	-1.25719	-0.629574	-0.636763
345.229	-1.25616	-0.627288	-0.633447
345.233	-1.25492	-0.62475	-0.629674
345.237	-1.25377	-0.621969	-0.625735
345.241	-1.25346	-0.618953	-0.62241
345.245	-1.25431	-0.61571	-0.620016
345.249	-1.25564	-0.612248	-0.61789
345.253	-1.25663	-0.608575	-0.615207
345.257	-1.25643	-0.6047	-0.611135
345.261	-1.25529	-0.600631	-0.605922
345.265	-1.2539	-0.596376	-0.600275
345.269	-1.25224	-0.591942	-0.594178
345.273	-1.25072	-0.587338	-0.588056
345.277	-1.24983	-0.582572	-0.582405
345.281	-1.24897	-0.577651	-0.576623
345.285	-1.24725	-0.572584	-0.569834
345.289	-1.24479	-0.567377	-0.562163
345.293	-1.24288	-0.562037	-0.554918
345.297	-1.24243	-0.556573	-0.549001
345.301	-1.24313	-0.550992	-0.544125
345.305	-1.24439	-0.5453	-0.539687
345.309	-1.24555	-0.539504	-0.535053
345.313	-1.24598	-0.53361	-0.529593
345.317	-1.24536	-0.527627	-0.522984
345.321	-1.24486	-0.521559	-0.516418
345.325	-1.24505	-0.515412	-0.510462
345.329	-1.24462	-0.509194	-0.503819
345.333	-1.24366	-0.502909	-0.496566
345.337	-1.24316	-0.496564	-0.489719
345.341	-1.24305	-0.490163	-0.483213
345.345	-1.24258	-0.483713	-0.476289
345.349	-1.24225	-0.477218	-0.469466
345.353	-1.24327	-0.470683	-0.463953
345.357	-1.24462	-0.464113	-0.458736
345.361	-1.24506	-0.457513	-0.452576
345.365	-1.24495	-0.450887	-0.445839
345.369	-1.24505	-0.444239	-0.439288
345.373	-1.24558	-0.437573	-0.433154
345.377	-1.24591	-0.430893	-0.426804
345.381	-1.24564	-0.424203	-0.419841
345.385	-1.2452	-0.417507	-0.412712
345.389	-1.2454	-0.410808	-0.406204
345.393	-1.24619	-0.404109	-0.400295
345.397	-1.24697	-0.397413	-0.394384
345.401	-1.24777	-0.390724	-0.38849
345.405	-1.24848	-0.384043	-0.382518
345.409	-1.24903	-0.377374	-0.376402
345.413	-1.24982	-0.370719	-0.370536
345.417	-1.25058	-0.36408	-0.364659
345.421	-1.25101	-0.357461	-0.358476
345.425	-1.25106	-0.350862	-0.351925
345.429	-1.25044	-0.344285	-0.344728
345.433	-1.24974	-0.337733	-0.337473
345.437	-1.24956	-0.331208	-0.330768
345.441	-1.24976	-0.32471	-0.324466
345.445	-1.24988	-0.318242	-0.318121
345.449	-1.24997	-0.311804	-0.311775
345.453	-1.25056	-0.305398	-0.305956
345.457	-1.25107	-0.299026	-0.300098
345.461	-1.25129	-0.292687	-0.293978
345.465	-1.25148	-0.286384	-0.28786
345.469	-1.25117	-0.280116	-0.281284
345.473	-1.25046	-0.273885	-0.274344
345.477	-1.25	-0.267692	-0.267697
345.481	-1.25054	-0.261536	-0.262072
345.485	-1.25196	-0.255419	-0.257383
345.489	-1.253	-0.249341	-0.25234
345.493	-1.2533	-0.243303	-0.246602
345.497	-1.25341	-0.237303	-0.240717
345.501	-1.25382	-0.231344	-0.235161
345.505	-1.25491	-0.225425	-0.230333
345.509	-1.25592	-0.219545	-0.225462
345.513	-1.25629	-0.213706	-0.219992
345.517	-1.25649	-0.207907	-0.214397
345.521	-1.25662	-0.202148	-0.208763
345.525	-1.25642	-0.196429	-0.202848
345.529	-1.2558	-0.190749	-0.196551
345.533	-1.25548	-0.185109	-0.190591
345.537	-1.25625	-0.179508	-0.185759
345.541	-1.25736	-0.173946	-0.181304
345.545	-1.25844	-0.168422	-0.176863
345.549	-1.25961	-0.162936	-0.172546
345.553	-1.26009	-0.157489	-0.167576
345.557	-1.25965	-0.152078	-0.161728
345.561	-1.25867	-0.146703	-0.155369
345.565	-1.25773	-0.141365	-0.149095
345.569	-1.25757	-0.136063	-0.143635
345.573	-1.25797	-0.130795	-0.138769
345.577	-1.2576	-0.125561	-0.133162
345.581	-1.25613	-0.120361	-0.126487
345.585	-1.25472	-0.115194	-0.119911
345.589	-1.25439	-0.110059	-0.114447
345.593	-1.25524	-0.104956	-0.110201
345.597	-1.25621	-0.0998829	-0.106094
345.601	-1.25638	-0.0948399	-0.101219
345.605	-1.25585	-0.0898258	-0.0956808
345.609	-1.25502	-0.08484	-0.089859
345.613	-1.25446	-0.0798815	-0.0843451
345.617	-1.25465	-0.0749495	-0.0796038
345.621	-1.25505	-0.0700431	-0.075091
345.625	-1.25492	-0.0651613	-0.0700855
345.629	-1.25453	-0.0603033	-0.0648322
345.633	-1.2545	-0.0554682	-0.0599677
345.637	-1.25501	-0.0506548	-0.0556652
345.641	-1.25509	-0.0458624	-0.0509514
345.645	-1.25435	-0.0410899	-0.0454434
345.649	-1.25391	-0.0363363	-0.0402498
345.653	-1.25394	-0.0316006	-0.0355422
345.657	-1.25302	-0.0268817	-0.0299023
345.661	-1.25087	-0.0221787	-0.0230473
345.665	-1.24981	-0.0174905	-0.0173052
345.669	-1.25065	-0.012816	-0.0134677
345.673	-1.25116	-0.00815413	-0.00931191
345.677	-1.25078	-0.00350383	-0.00428081
345.681	-1.25031	0.00113601	0.000822274
345.685	-1.24975	0.0057665	0.0060121
345.689	-1.24972	0.0103888	0.0106659
345.693	-1.25022	0.0150039	0.0147799
345.697	-1.25025	0.0196132	0.0193668
345.701	-1.24993	0.0242176	0.024285
345.705	-1.2497	0.0288184	0.0291224
345.709	-1.2487	0.0334168	0.0347146
345.713	-1.24731	0.0380139	0.0407043
345.717	-1.24669	0.042611	0.0459243
345.721	-1.24593	0.0472092	0.0512833
345.725	-1.24465	0.0518098	0.0571629
345.729	-1.24407	0.0564141	0.0623399
345.733	-1.24426	0.0610232	0.0667642
345.737	-1.24407	0.0656385	0.0715721
345.741	-1.24365	0.0702612	0.0766111
345.745	-1.24376	0.0748926	0.0811364
345.749	-1.24349	0.079534	0.0860464
345.753	-1.24206	0.0841867	0.0921273
345.757	-1.2406	0.088852	0.0982559
345.761	-1.24041	0.0935313	0.103118
345.765	-1.24084	0.0982259	0.107386
345.769	-1.24083	0.102937	0.112111
345.773	-1.24039	0.107666	0.117276
345.777	-1.23932	0.112415	0.123096
345.781	-1.23808	0.117185	0.129105
345.785	-1.23763	0.121977	0.134349
345.789	-1.2372	0.126792	0.139594
345.793	-1.23562	0.131633	0.146017
345.797	-1.23364	0.1365	0.152863
345.801	-1.23301	0.141395	0.15839
345.805	-1.23366	0.14632	0.162655
345.809	-1.23387	0.151276	0.167411
345.813	-1.23328	0.156264	0.172983
345.817	-1.23228	0.161287	0.179009
345.821	-1.23074	0.166345	0.185605
345.825	-1.22897	0.17144	0.192469
345.829	-1.2272	0.176574	0.199372
345.833	-1.22587	0.181749	0.205874
345.837	-1.22468	0.186965	0.212285
345.841	-1.22293	0.192225	0.219299
345.845	-1.22161	0.197529	0.225921
345.849	-1.22134	0.202881	0.231537
345.853	-1.22118	0.208281	0.237098
345.857	-1.22049	0.213732	0.243243
345.861	-1.21952	0.219234	0.249717
345.865	-1.21899	0.224789	0.255801
345.869	-1.21902	0.2304	0.261375
345.873	-1.21918	0.236067	0.26689
345.877	-1.21909	0.241793	0.272704
345.881	-1.21845	0.24758	0.279128
345.885	-1.21741	0.253428	0.286019
345.889	-1.21624	0.259341	0.293098
345.893	-1.21515	0.265318	0.300168
345.897	-1.21443	0.271363	0.306936
345.901	-1.21351	0.277477	0.313969
345.905	-1.21144	0.283662	0.32222
345.909	-1.20855	0.289919	0.331372
345.913	-1.20637	0.296251	0.339882
345.917	-1.20593	0.302658	0.346729
345.921	-1.20686	0.309143	0.352283
345.925	-1.20828	0.315708	0.35743
345.929	-1.20881	0.322353	0.363546
345.933	-1.20801	0.329082	0.371075
345.937	-1.2067	0.335895	0.379193
345.941	-1.20549	0.342794	0.387302
345.945	-1.20513	0.34978	0.394647
345.949	-1.20533	0.356856	0.401523
345.953	-1.20464	0.364023	0.409379
345.957	-1.20284	0.371283	0.418447
345.961	-1.20084	0.378636	0.427795
345.965	-1.1993	0.386084	0.436782
345.969	-1.19855	0.393629	0.445079
345.973	-1.19886	0.401272	0.45241
345.977	-1.19967	0.409014	0.459345
345.981	-1.20037	0.416856	0.466486
345.985	-1.20113	0.4248	0.47367
345.989	-1.20184	0.432846	0.481007
345.993	-1.20265	0.440996	0.488341
345.997	-1.20336	0.449249	0.495888
346.001	-1.20297	0.457607	0.504639
346.005	-1.20117	0.466071	0.514898
346.009	-1.19882	0.47464	0.525817
346.013	-1.19746	0.483315	0.535855
346.017	-1.19775	0.492096	0.544341
346.021	-1.19867	0.500983	0.552314
346.025	-1.19858	0.509975	0.561398
346.029	-1.19765	0.519073	0.571423
346.033	-1.19748	0.528276	0.580792
346.037	-1.19827	0.537582	0.589309
346.041	-1.19915	0.546991	0.597845
346.045	-1.19978	0.556502	0.606719
346.049	-1.20061	0.566112	0.615497
346.053	-1.20164	0.57582	0.624183
346.057	-1.20218	0.585623	0.633441
346.061	-1.20255	0.595519	0.642973
346.065	-1.20336	0.605506	0.652144
346.069	-1.20447	0.615579	0.661108
346.073	-1.20524	0.625736	0.670497
346.077	-1.20576	0.635972	0.680208
346.081	-1.20614	0.646282	0.690144
346.085	-1.20587	0.656663	0.700796
346.089	-1.20558	0.667108	0.711531
346.093	-1.20594	0.677613	0.721675
346.097	-1.20693	0.688169	0.73124
346.101	-1.20852	0.698772	0.740249
346.105	-1.21038	0.709413	0.749028
346.109	-1.21221	0.720084	0.757873
346.113	-1.21387	0.730776	0.76691
346.117	-1.21614	0.741482	0.775337
346.121	-1.21987	0.75219	0.782323
346.125	-1.22395	0.762891	0.788939
346.129	-1.22679	0.773572	0.79678
346.133	-1.22825	0.784224	0.805973
346.137	-1.22956	0.794832	0.815271
346.141	-1.23103	0.805383	0.824353
346.145	-1.23229	0.815864	0.833576
346.149	-1.23409	0.82626	0.842167
346.153	-1.23675	0.836555	0.849808
346.157	-1.23925	0.846733	0.857484
346.161	-1.24109	0.856777	0.865686
346.165	-1.24318	0.866668	0.873485
346.169	-1.24551	0.876389	0.880882
346.173	-1.24709	0.885919	0.888832
346.177	-1.24882	0.895238	0.896414
346.181	-1.25123	0.904325	0.903091
346.185	-1.25315	0.913158	0.91001
346.189	-1.25429	0.921715	0.917427
346.193	-1.25494	0.929972	0.92503
346.197	-1.25504	0.937904	0.932861
346.201	-1.25457	0.945488	0.940916
346.205	-1.2545	0.952697	0.948193
346.209	-1.25548	0.959506	0.954029
346.213	-1.25612	0.965887	0.959772
346.217	-1.25608	0.971813	0.965734
346.221	-1.25611	0.977257	0.971147
346.225	-1.25614	0.98219	0.976048
346.229	-1.25638	0.986585	0.980205
346.233	-1.25629	0.990411	0.984122
346.237	-1.25514	0.993639	0.988496
346.241	-1.25395	0.996242	0.992293
346.245	-1.25357	0.998189	0.994619
346.249	-1.25313	0.999451	0.996326
346.253	-1.252	1	0.998004
346.257	-1.25049	0.999806	0.999319
346.261	-1.24884	0.998841	1
346.265	-1.24794	0.997077	0.99914
346.269	-1.24836	0.994487	0.996123
346.273	-1.2494	0.991044	0.99164
346.277	-1.24938	0.986722	0.987338
346.281	-1.24707	0.981497	0.984432
346.285	-1.24364	0.975345	0.981701
346.289	-1.2406	0.968243	0.977639
346.293	-1.23819	0.96017	0.971983
346.297	-1.23611	0.951108	0.964995
346.301	-1.23368	0.941037	0.957359
346.305	-1.23073	0.929942	0.949216
346.309	-1.22775	0.917808	0.940059
346.313	-1.22567	0.904624	0.928951
346.317	-1.22454	0.890379	0.915835
346.321	-1.22315	0.875066	0.90192
346.325	-1.22136	0.858679	0.88732
346.329	-1.22018	0.841215	0.871038
346.333	-1.21903	0.822674	0.853641
346.337	-1.21747	0.803059	0.835586
346.341	-1.21612	0.782375	0.816259
346.345	-1.21429	0.76063	0.79634
346.349	-1.21178	0.737834	0.776053
346.353	-1.20923	0.714003	0.754771
346.357	-1.20727	0.689152	0.731882
346.361	-1.20631	0.663302	0.706989
346.365	-1.20569	0.636476	0.680784
346.369	-1.20451	0.608699	0.654193
346.373	-1.20272	0.580001	0.627285
346.377	-1.20078	0.550413	0.599636
346.381	-1.19996	0.519971	0.570015
346.385	-1.20156	0.488712	0.537156
346.389	-1.20389	0.456676	0.502783
346.393	-1.20425	0.423908	0.469653
346.397	-1.20277	0.390452	0.437686
346.401	-1.20117	0.356356	0.405188
346.405	-1.19997	0.321672	0.371704
346.409	-1.19918	0.286452	0.337268
346.413	-1.19899	0.25075	0.301761
346.417	-1.19963	0.214623	0.264993
346.421	-1.20163	0.178129	0.226496
346.425	-1.20427	0.141327	0.187055
346.429	-1.20646	0.104278	0.14782
346.433	-1.20816	0.0670441	0.108881
346.437	-1.20962	0.0296876	0.0700721
346.441	-1.21087	-0.00772849	0.0313998
346.445	-1.21262	-0.0451407	-0.0077648
346.449	-1.21516	-0.0824855	-0.0476414
346.453	-1.21751	-0.119699	-0.0872074
346.457	-1.21918	-0.15672	-0.125898
346.461	-1.22088	-0.193483	-0.164361
346.465	-1.2236	-0.229929	-0.203525
346.469	-1.22685	-0.265996	-0.242851
346.473	-1.22906	-0.301625	-0.280685
346.477	-1.22996	-0.336758	-0.31672
346.481	-1.23041	-0.371339	-0.351752
346.485	-1.23078	-0.405313	-0.386097
346.489	-1.23169	-0.438628	-0.42032
346.493	-1.23356	-0.471233	-0.454791
346.497	-1.23558	-0.503082	-0.488661
346.501	-1.23753	-0.534128	-0.521659
346.505	-1.23954	-0.564329	-0.553866
346.509	-1.24139	-0.593645	-0.585031
346.513	-1.24287	-0.622038	-0.614907
346.517	-1.24341	-0.649475	-0.642886
346.521	-1.24301	-0.675924	-0.668935
346.525	-1.24221	-0.701358	-0.693565
346.529	-1.24142	-0.725751	-0.71717
346.533	-1.24121	-0.74908	-0.740291
346.537	-1.24184	-0.771328	-0.763164
346.541	-1.24273	-0.792479	-0.785208
346.545	-1.24403	-0.81252	-0.80655
346.549	-1.24587	-0.831441	-0.82731
346.553	-1.24703	-0.849236	-0.846266
346.557	-1.24635	-0.865902	-0.862256
346.561	-1.24379	-0.881437	-0.875223
346.565	-1.24052	-0.895843	-0.886367
346.569	-1.2375	-0.909126	-0.89663
346.573	-1.23428	-0.921293	-0.905573
346.577	-1.23039	-0.932354	-0.912741
346.581	-1.22665	-0.94232	-0.918974
346.585	-1.22388	-0.951207	-0.925083
346.589	-1.2215	-0.95903	-0.930527
346.593	-1.21873	-0.965809	-0.93454
346.597	-1.21546	-0.971565	-0.937025
346.601	-1.21215	-0.976318	-0.938466
346.605	-1.20891	-0.980092	-0.938999
346.609	-1.20589	-0.982914	-0.938802
346.613	-1.20432	-0.984809	-0.939133
346.617	-1.2042	-0.985804	-0.940003
346.621	-1.20357	-0.985929	-0.939495
346.625	-1.20169	-0.985212	-0.936897
346.629	-1.19955	-0.983684	-0.933238
346.633	-1.19722	-0.981374	-0.92859
346.637	-1.19451	-0.978316	-0.92283
346.641	-1.1926	-0.974539	-0.917136
346.645	-1.1918	-0.970076	-0.911878
346.649	-1.19136	-0.964958	-0.906322
346.653	-1.19074	-0.959217	-0.899962
346.657	-1.19001	-0.952886	-0.892893
346.661	-1.18946	-0.945995	-0.885458
346.665	-1.18937	-0.938575	-0.877944
346.669	-1.18911	-0.930658	-0.869769
346.673	-1.18791	-0.922274	-0.860188
346.677	-1.1866	-0.913454	-0.850051
346.681	-1.18585	-0.904226	-0.840073
346.685	-1.18532	-0.894619	-0.829934
346.689	-1.18522	-0.884661	-0.819878
346.693	-1.18585	-0.87438	-0.810232
346.697	-1.18673	-0.863802	-0.800537
346.701	-1.18725	-0.852954	-0.790208
346.705	-1.18745	-0.841859	-0.779309
346.709	-1.18782	-0.830543	-0.768367
346.713	-1.18836	-0.819029	-0.757392
346.717	-1.18912	-0.807338	-0.746454
346.721	-1.19019	-0.795493	-0.735686
346.725	-1.19165	-0.783514	-0.725166
346.729	-1.19344	-0.771422	-0.714864
346.733	-1.1947	-0.759233	-0.703929
346.737	-1.195	-0.746968	-0.691972
346.741	-1.19495	-0.734643	-0.679594
346.745	-1.19515	-0.722273	-0.667419
346.749	-1.19607	-0.709875	-0.655944
346.753	-1.19794	-0.697463	-0.645408
346.757	-1.19975	-0.685051	-0.634803
346.761	-1.2007	-0.672651	-0.623347
346.765	-1.20144	-0.660276	-0.611714
346.769	-1.20284	-0.647937	-0.60078
346.773	-1.20491	-0.635645	-0.590552
346.777	-1.2072	-0.623409	-0.580614
346.781	-1.20951	-0.61124	-0.570745
346.785	-1.21082	-0.599144	-0.559964
346.789	-1.21117	-0.587131	-0.548305
346.793	-1.21146	-0.575207	-0.536666
346.797	-1.21201	-0.56338	-0.525393
346.801	-1.21347	-0.551655	-0.515122
346.805	-1.2156	-0.540038	-0.505634
346.809	-1.21756	-0.528535	-0.496092
346.813	-1.21944	-0.517149	-0.486591
346.817	-1.222	-0.505885	-0.477884
346.821	-1.22508	-0.494746	-0.469825
346.825	-1.22805	-0.483736	-0.461791
346.829	-1.23087	-0.472858	-0.453732
346.833	-1.23292	-0.462114	-0.445036
346.837	-1.23402	-0.451507	-0.435527
346.841	-1.23488	-0.441037	-0.425919
346.845	-1.23597	-0.430708	-0.416679
346.849	-1.23788	-0.420519	-0.408396
346.853	-1.24018	-0.410472	-0.400648
346.857	-1.24169	-0.400568	-0.392258
346.861	-1.24253	-0.390806	-0.383338
346.865	-1.24304	-0.381188	-0.374231
346.869	-1.24316	-0.371713	-0.36487
346.873	-1.24302	-0.362382	-0.3554
346.877	-1.24271	-0.353193	-0.345898
346.881	-1.24294	-0.344146	-0.337091
346.885	-1.2443	-0.335241	-0.32954
346.889	-1.24623	-0.326477	-0.322708
346.893	-1.24832	-0.317852	-0.31617
346.897	-1.25019	-0.309367	-0.309552
346.901	-1.25154	-0.30102	-0.302557
346.905	-1.25248	-0.292809	-0.295285
346.909	-1.25305	-0.284733	-0.28778
346.913	-1.25327	-0.276791	-0.28006
346.917	-1.25294	-0.268981	-0.271925
346.921	-1.25236	-0.261303	-0.263659
346.925	-1.25228	-0.253754	-0.256032
346.929	-1.25325	-0.246333	-0.249579
346.933	-1.25527	-0.239037	-0.244312
346.937	-1.25792	-0.231867	-0.239784
346.941	-1.26055	-0.224818	-0.23537
346.945	-1.26248	-0.217891	-0.230375
346.949	-1.26353	-0.211084	-0.224618
346.953	-1.26374	-0.204393	-0.218137
346.957	-1.26376	-0.197819	-0.211574
346.961	-1.26412	-0.191358	-0.205474
346.965	-1.26429	-0.18501	-0.199297
346.969	-1.26385	-0.178772	-0.192619
346.973	-1.26306	-0.172642	-0.185701
346.977	-1.26245	-0.166619	-0.179072
346.981	-1.26252	-0.160702	-0.173225
346.985	-1.2636	-0.154888	-0.168487
346.989	-1.26495	-0.149175	-0.16412
346.993	-1.26614	-0.143562	-0.159704
346.997	-1.26752	-0.138047	-0.155569
347.001	-1.26829	-0.132629	-0.150922
347.005	-1.26846	-0.127306	-0.145765
347.009	-1.26859	-0.122075	-0.140667
347.013	-1.26826	-0.116937	-0.1352
347.017	-1.26783	-0.111888	-0.129716
347.021	-1.26804	-0.106927	-0.124964
347.025	-1.26874	-0.102054	-0.120791
347.029	-1.26956	-0.0972651	-0.116824
347.033	-1.27015	-0.0925603	-0.112712
347.037	-1.27057	-0.0879378	-0.108505
347.041	-1.27127	-0.0833961	-0.104662
347.045	-1.2717	-0.0789337	-0.100636
347.049	-1.27142	-0.0745494	-0.0959718
347.053	-1.27125	-0.0702416	-0.0914892
347.057	-1.27131	-0.0660091	-0.0873193
347.061	-1.27135	-0.0618505	-0.0832031
347.065	-1.27139	-0.0577646	-0.0791551
347.069	-1.27119	-0.05375	-0.0749413
347.073	-1.27121	-0.0498056	-0.0710195
347.077	-1.27155	-0.0459302	-0.0674813
347.081	-1.27148	-0.0421225	-0.0636066
347.085	-1.27099	-0.0383814	-0.0593709
347.089	-1.27062	-0.0347057	-0.0553224
347.093	-1.27072	-0.0310945	-0.0518139
347.097	-1.27169	-0.0275465	-0.0492394
347.101	-1.27296	-0.0240607	-0.0470209
347.105	-1.27328	-0.0206362	-0.043915
347.109	-1.27246	-0.0172719	-0.0397316
347.113	-1.27138	-0.0139668	-0.0353439
347.117	-1.27109	-0.01072	-0.0318105
347.121	-1.27123	-0.0075306	-0.0287568
347.125	-1.27118	-0.00439764	-0.0255727
347.129	-1.27116	-0.00132027	-0.0224767
347.133	-1.27127	0.00170237	-0.0195726
347.137	-1.2716	0.00467111	-0.0169306
347.141	-1.27145	0.00758677	-0.0138607
347.145	-1.27005	0.0104501	-0.00960415
347.149	-1.26869	0.0132619	-0.00543092
347.153	-1.26852	0.016023	-0.00249608
347.157	-1.26896	0.0187339	-0.000225773
347.161	-1.26943	0.0213955	0.00196292
347.165	-1.26971	0.0240084	0.00429925
347.169	-1.2696	0.0265733	0.00697737
347.173	-1.26918	0.0290908	0.00990976
347.177	-1.26899	0.0315616	0.0125705
347.181	-1.26939	0.0339862	0.0145921
347.185	-1.26976	0.0363653	0.016607
347.189	-1.26985	0.0386994	0.0188476
347.193	-1.2707	0.040989	0.0202876
347.197	-1.27214	0.0432347	0.021094
347.201	-1.27313	0.0454371	0.0223098
347.205	-1.27315	0.0475965	0.0244419
347.209	-1.27208	0.0497136	0.0276364
347.213	-1.27088	0.0517888	0.0309088
347.217	-1.27071	0.0538224	0.0331113
347.221	-1.27138	0.0558151	0.0344382
347.225	-1.27209	0.0577672	0.0356807
347.229	-1.27267	0.059679	0.0370133
347.233	-1.27282	0.0615511	0.0387267
347.237	-1.27227	0.0633838	0.0411152
347.241	-1.27213	0.0651775	0.0430426
347.245	-1.27248	0.0669324	0.0444571
347.249	-1.27196	0.0686491	0.046693
347.253	-1.27047	0.0703278	0.0498549
347.257	-1.26894	0.0719688	0.0530293
347.261	-1.26839	0.0735724	0.0551842
347.265	-1.26892	0.075139	0.0562152
347.269	-1.26979	0.0766689	0.0568771
347.273	-1.27067	0.0781623	0.0574908
347.277	-1.27194	0.0796194	0.0576844
347.281	-1.27294	0.0810407	0.0580992
347.285	-1.27294	0.0824262	0.0594834
347.289	-1.27214	0.0837763	0.0616317
347.293	-1.27136	0.0850911	0.0637283
347.297	-1.27134	0.086371	0.0650272
347.301	-1.27095	0.0876161	0.0666699
347.305	-1.26987	0.0888267	0.0689615
347.309	-1.26936	0.0900029	0.0706455
347.313	-1.26916	0.0911449	0.0719813
347.317	-1.26898	0.092253	0.0732732
347.321	-1.26931	0.0933273	0.0740181
347.325	-1.2698	0.0943679	0.0745694
347.329	-1.26982	0.0953751	0.075553
347.333	-1.26939	0.0963491	0.0769639
347.337	-1.2688	0.0972899	0.0784878
347.341	-1.26844	0.0981978	0.079755
347.345	-1.26845	0.0990728	0.0806266
347.349	-1.26847	0.0999152	0.0814415
347.353	-1.26824	0.100725	0.0824899
347.357	-1.26782	0.101503	0.0836836
347.361	-1.26757	0.102248	0.0846792
347.365	-1.26727	0.102961	0.0856907
347.369	-1.26643	0.103642	0.0872131
347.373	-1.26555	0.104291	0.0887374
347.377	-1.26499	0.104909	0.0899223
347.381	-1.26451	0.105494	0.0909868
347.385	-1.26424	0.106049	0.0918079
347.389	-1.26415	0.106572	0.0924195
347.393	-1.26409	0.107063	0.0929723
347.397	-1.26347	0.107524	0.094057
347.401	-1.26169	0.107953	0.096266
347.405	-1.25987	0.108352	0.098478
347.409	-1.25905	0.108719	0.0996742
347.413	-1.25891	0.109056	0.100144
347.417	-1.25938	0.109362	0.0999819
347.421	-1.2602	0.109638	0.0994373
347.425	-1.26064	0.109884	0.0992403
347.429	-1.26043	0.110099	0.0996692
347.433	-1.26008	0.110284	0.100206
347.437	-1.26018	0.110439	0.100257
347.441	-1.26074	0.110564	0.0998198
347.445	-1.26131	0.110659	0.0993499
347.449	-1.26179	0.110724	0.0989295
347.453	-1.26224	0.11076	0.0985184
347.457	-1.26247	0.110767	0.0982946
347.461	-1.26202	0.110744	0.0987224
347.465	-1.26061	0.110692	0.100086
347.469	-1.25899	0.11061	0.10162
347.473	-1.25777	0.1105	0.10273
347.477	-1.25635	0.110361	0.104007
347.481	-1.25432	0.110194	0.105873
347.485	-1.25269	0.109998	0.107306
347.489	-1.25244	0.109774	0.107333
347.493	-1.2533	0.109521	0.10622
347.497	-1.25446	0.10924	0.104785
347.501	-1.25511	0.108932	0.103823
347.506	-1.25475	0.108596	0.103848
347.51	-1.25365	0.108232	0.104579
347.514	-1.25269	0.107841	0.105146
347.518	-1.25259	0.107423	0.104831
347.522	-1.25376	0.106977	0.10322
347.526	-1.25574	0.106505	0.100762
347.53	-1.25734	0.106007	0.0986647
347.534	-1.25788	0.105481	0.0975975
347.538	-1.25762	0.10493	0.097314
347.542	-1.25626	0.104353	0.0980961
347.546	-1.25369	0.10375	0.10006
347.55	-1.2515	0.103121	0.101619
347.554	-1.25046	0.102467	0.102005
347.558	-1.24942	0.101788	0.102371
347.562	-1.24771	0.101084	0.103373
347.566	-1.24629	0.100355	0.104067
347.57	-1.24595	0.0996026	0.103655
347.574	-1.24666	0.0988256	0.102165
347.578	-1.24762	0.0980247	0.100409
347.582	-1.24748	0.0972004	0.0997239
347.586	-1.24634	0.0963527	0.100012
347.59	-1.24574	0.0954821	0.0997397
347.594	-1.24629	0.0945887	0.0983017
347.598	-1.24706	0.0936729	0.09661
347.602	-1.24773	0.092735	0.0950008
347.606	-1.24799	0.0917753	0.093781
347.61	-1.24741	0.0907941	0.0933856
347.614	-1.24648	0.0897918	0.0933103
347.618	-1.24553	0.0887686	0.0932349
347.622	-1.24447	0.0877248	0.0932505
347.626	-1.2432	0.0866609	0.0934611
347.63	-1.24181	0.0855772	0.093764
347.634	-1.2407	0.084474	0.093777
347.638	-1.24063	0.0833516	0.0927257
347.642	-1.24137	0.0822105	0.0908376
347.646	-1.24142	0.0810509	0.0896331
347.65	-1.24079	0.0798733	0.0890863
347.654	-1.24136	0.0786781	0.0873223
347.658	-1.24348	0.0774656	0.0839855
347.662	-1.24558	0.0762361	0.0806593
347.666	-1.24685	0.0749902	0.0781425
347.67	-1.247	0.0737281	0.0767322
347.674	-1.24651	0.0724504	0.0759408
347.678	-1.24642	0.0711573	0.0747406
347.682	-1.24658	0.0698493	0.0732726
347.686	-1.2465	0.0685268	0.0720292
347.69	-1.24619	0.0671903	0.0710036
347.694	-1.24584	0.0658401	0.0700029
347.698	-1.24537	0.0644766	0.0691093
347.702	-1.24491	0.0631004	0.0681927
347.706	-1.24467	0.0617117	0.0670457
347.71	-1.24466	0.0603112	0.0656542
347.714	-1.24523	0.0588991	0.0636681
347.718	-1.24645	0.0574759	0.0610219
347.722	-1.24764	0.0560421	0.0584003
347.726	-1.24812	0.0545981	0.056474
347.73	-1.24766	0.0531444	0.0554872
347.734	-1.24653	0.0516814	0.0551489
347.738	-1.24561	0.0502095	0.0546041
347.742	-1.24525	0.0487291	0.0534756
347.746	-1.24523	0.0472409	0.0520121
347.75	-1.24522	0.0457451	0.0505253
347.754	-1.24481	0.0442422	0.049435
347.758	-1.24428	0.0427328	0.0484566
347.762	-1.24426	0.0412172	0.0469539
347.766	-1.24481	0.0396959	0.0448895
347.77	-1.24563	0.0381693	0.0425441
347.774	-1.24629	0.0366379	0.0403506
347.778	-1.24645	0.0351021	0.0386492
347.782	-1.24669	0.0335624	0.036872
347.786	-1.24741	0.0320193	0.0346101
347.79	-1.24801	0.0304731	0.0324628
347.794	-1.24801	0.0289244	0.030918
347.798	-1.24769	0.0273735	0.0296827
347.802	-1.24754	0.0258209	0.028276
347.806	-1.24777	0.024267	0.0264986
347.81	-1.24875	0.0227123	0.023964
347.814	-1.25007	0.0211572	0.021091
347.818	-1.25115	0.0196021	0.0184494
347.822	-1.25237	0.0180474	0.0156786
347.826	-1.25341	0.0164936	0.0130854
347.83	-1.2539	0.0149411	0.011044
347.834	-1.25477	0.0133902	0.00862316
347.838	-1.25609	0.0118415	0.00575235
347.842	-1.25704	0.0102952	0.00325967
347.846	-1.25749	0.0087519	0.00126173
347.85	-1.25715	0.00721185	5.81435e-05
347.854	-1.25627	0.00567547	-0.000596272
347.858	-1.2559	0.00414316	-0.00175966
347.862	-1.25639	0.00261528	-0.00377337
347.866	-1.25726	0.00109222	-0.00616837
347.87	-1.25817	-0.000425671	-0.00859297
347.874	-1.2586	-0.00193802	-0.0105412
347.878	-1.25813	-0.00344448	-0.0115792
347.882	-1.25759	-0.00494469	-0.0125345
347.886	-1.25753	-0.00643832	-0.013973
347.89	-1.25762	-0.00792503	-0.015543
347.894	-1.25757	-0.0094045	-0.0169778
347.898	-1.25754	-0.0108764	-0.0184177
347.902	-1.25748	-0.0123404	-0.0198222
347.906	-1.25692	-0.0137962	-0.0207155
347.91	-1.25655	-0.0152435	-0.021789
347.914	-1.25656	-0.0166821	-0.0232417
347.918	-1.25565	-0.0181115	-0.0237569
347.922	-1.25402	-0.0195316	-0.0235558
347.926	-1.25303	-0.0209421	-0.0239748
347.93	-1.25328	-0.0223426	-0.025622
347.934	-1.25459	-0.0237331	-0.028323
347.938	-1.25592	-0.0251131	-0.0310342
347.942	-1.25652	-0.0264824	-0.0330015
347.946	-1.2569	-0.0278409	-0.0347441
347.95	-1.25735	-0.0291883	-0.0365382
347.954	-1.25711	-0.0305244	-0.0376355
347.958	-1.25621	-0.031849	-0.0380559
347.962	-1.2559	-0.0331618	-0.0390578
347.966	-1.25675	-0.0344626	-0.0412114
347.97	-1.25778	-0.0357514	-0.0435361
347.974	-1.25863	-0.0370278	-0.0456566
347.978	-1.25975	-0.0382918	-0.0480468
347.982	-1.26064	-0.0395431	-0.0501809
347.986	-1.26055	-0.0407817	-0.0513351
347.99	-1.26024	-0.0420073	-0.0522503
347.994	-1.26098	-0.0432198	-0.0542002
347.998	-1.26267	-0.0444192	-0.0570892
348.002	-1.26472	-0.0456052	-0.0603271
348.006	-1.26666	-0.0467777	-0.0634381
348.01	-1.26782	-0.0479366	-0.0657603
348.014	-1.26859	-0.0490819	-0.0676768
348.018	-1.26944	-0.0502135	-0.0696543
348.022	-1.27006	-0.0513312	-0.0713947
348.026	-1.27083	-0.0524349	-0.0732682
348.03	-1.27177	-0.0535247	-0.0752937
348.034	-1.27288	-0.0546003	-0.0774852
348.038	-1.27463	-0.0556619	-0.0802919
348.042	-1.27644	-0.0567093	-0.0831471
348.046	-1.2781	-0.0577424	-0.0858378
348.05	-1.27976	-0.0587613	-0.0885171
348.054	-1.28138	-0.0597659	-0.0911416
348.058	-1.28272	-0.0607562	-0.0934733
348.062	-1.28332	-0.0617321	-0.0950554
348.066	-1.28337	-0.0626937	-0.0960677
348.07	-1.28296	-0.063641	-0.0966041
348.074	-1.28242	-0.0645739	-0.0969917
348.078	-1.28281	-0.0654925	-0.0983049
348.082	-1.28458	-0.0663967	-0.100974
348.086	-1.28622	-0.0672866	-0.103509
348.09	-1.28707	-0.0681623	-0.105232
348.094	-1.28818	-0.0690236	-0.107206
348.098	-1.2894	-0.0698708	-0.109273
348.102	-1.29089	-0.0707038	-0.111596
348.106	-1.29317	-0.0715227	-0.114692
348.11	-1.29563	-0.0723274	-0.117953
348.114	-1.29755	-0.0731182	-0.120672
348.118	-1.29858	-0.073895	-0.122479
348.122	-1.29941	-0.0746579	-0.124073
348.126	-1.30034	-0.075407	-0.125743
348.13	-1.30068	-0.0761423	-0.126824
348.134	-1.30056	-0.0768639	-0.12742
348.138	-1.30071	-0.077572	-0.128281
348.142	-1.30139	-0.0782666	-0.129654
348.146	-1.30168	-0.0789478	-0.130628
348.15	-1.30142	-0.0796156	-0.131036
348.154	-1.30114	-0.0802703	-0.131409
348.158	-1.30108	-0.0809118	-0.13199
348.162	-1.3018	-0.0815403	-0.133344
348.166	-1.30269	-0.082156	-0.134845
348.17	-1.30251	-0.0827588	-0.135264
348.174	-1.30121	-0.083349	-0.134562
348.178	-1.29966	-0.0839266	-0.133583
348.182	-1.29895	-0.0844918	-0.133442
348.186	-1.2991	-0.0850447	-0.134141
348.19	-1.29975	-0.0855854	-0.135334
348.194	-1.30091	-0.0861141	-0.137025
348.198	-1.30174	-0.0866308	-0.138372
348.202	-1.30233	-0.0871358	-0.139468
348.206	-1.30356	-0.0876291	-0.141189
348.21	-1.30433	-0.0881109	-0.142446
348.214	-1.3033	-0.0885813	-0.141884
348.218	-1.30095	-0.0890404	-0.139989
348.222	-1.29904	-0.0894885	-0.138531
348.226	-1.29886	-0.0899255	-0.138784
348.23	-1.2994	-0.0903518	-0.139755
348.234	-1.29979	-0.0907674	-0.140559
348.238	-1.30057	-0.0911725	-0.141741
348.242	-1.30136	-0.0915671	-0.142931
348.246	-1.30118	-0.0919516	-0.143128
348.25	-1.3007	-0.0923259	-0.143031
348.254	-1.30029	-0.0926904	-0.142979
348.258	-1.29861	-0.093045	-0.141657
348.262	-1.29618	-0.09339	-0.139569
348.266	-1.29495	-0.0937255	-0.138677
348.27	-1.29595	-0.0940516	-0.140003
348.274	-1.29763	-0.0943686	-0.141998
348.278	-1.29744	-0.0946765	-0.142112
348.282	-1.29617	-0.0949755	-0.141142
348.286	-1.29551	-0.0952658	-0.140778
348.29	-1.29536	-0.0955475	-0.140903
348.294	-1.29562	-0.0958207	-0.141437
348.298	-1.29601	-0.0960857	-0.142091
348.302	-1.29581	-0.0963425	-0.142153
348.306	-1.29496	-0.0965913	-0.141556
348.31	-1.29436	-0.0968322	-0.141189
348.314	-1.29395	-0.0970655	-0.141016
348.318	-1.29294	-0.0972911	-0.140232
348.322	-1.29209	-0.0975094	-0.1396
348.326	-1.29208	-0.0977204	-0.139796
348.33	-1.29258	-0.0979242	-0.140499
348.334	-1.29312	-0.098121	-0.141237
348.338	-1.29321	-0.0983111	-0.141516
348.342	-1.29259	-0.0984943	-0.141084
348.346	-1.29144	-0.0986711	-0.14011
348.35	-1.29004	-0.0988414	-0.138881
348.354	-1.28834	-0.0990053	-0.137341
348.358	-1.2867	-0.0991632	-0.135863
348.362	-1.28567	-0.099315	-0.13499
348.366	-1.28534	-0.0994608	-0.134802
348.37	-1.28546	-0.099601	-0.135065
348.374	-1.28567	-0.0997354	-0.135401
348.378	-1.28532	-0.0998644	-0.135187
348.382	-1.28397	-0.099988	-0.133958
348.386	-1.28258	-0.100106	-0.132688
348.39	-1.28209	-0.100219	-0.13231
348.394	-1.28189	-0.100328	-0.132217
348.398	-1.28197	-0.100431	-0.132398
348.402	-1.28234	-0.100529	-0.132871
348.406	-1.28212	-0.100623	-0.132747
348.41	-1.28197	-0.100712	-0.132681
348.414	-1.28299	-0.100797	-0.133789
348.418	-1.28392	-0.100877	-0.134801
348.422	-1.28331	-0.100954	-0.134264
348.426	-1.28189	-0.101026	-0.132917
348.43	-1.28027	-0.101094	-0.131365
348.434	-1.27923	-0.101158	-0.130391
348.438	-1.27915	-0.101218	-0.130372
348.442	-1.27897	-0.101275	-0.130245
348.446	-1.27848	-0.101328	-0.129811
348.45	-1.27806	-0.101377	-0.12944
348.454	-1.27789	-0.101423	-0.129317
348.458	-1.27745	-0.101466	-0.12892
348.462	-1.27683	-0.101505	-0.128331
348.466	-1.27628	-0.101541	-0.127818
348.47	-1.27499	-0.101574	-0.126567
348.474	-1.27331	-0.101604	-0.124917
348.478	-1.27239	-0.101632	-0.12402
348.482	-1.27158	-0.101656	-0.123237
348.486	-1.2699	-0.101677	-0.121573
348.49	-1.26837	-0.101696	-0.120066
348.494	-1.26784	-0.101712	-0.119553
348.498	-1.26766	-0.101726	-0.119385
348.502	-1.26768	-0.101737	-0.119418
348.506	-1.26803	-0.101746	-0.119778
348.51	-1.26768	-0.101752	-0.119434
348.514	-1.26708	-0.101756	-0.118841
348.518	-1.26812	-0.101758	-0.119877
348.522	-1.27008	-0.101758	-0.121833
348.526	-1.27112	-0.101755	-0.122876
348.53	-1.27059	-0.101751	-0.122336
348.534	-1.26886	-0.101744	-0.1206
348.538	-1.26736	-0.101735	-0.119099
348.542	-1.26692	-0.101725	-0.118649
348.546	-1.26668	-0.101712	-0.118396
348.55	-1.2659	-0.101698	-0.117596
348.554	-1.26466	-0.101682	-0.116347
348.558	-1.26315	-0.101664	-0.114816
348.562	-1.26174	-0.101645	-0.113382
348.566	-1.26055	-0.101624	-0.112173
348.57	-1.26007	-0.101601	-0.111675
348.574	-1.26024	-0.101577	-0.111819
348.578	-1.2602	-0.101551	-0.111747
348.582	-1.25996	-0.101523	-0.11148
348.586	-1.25976	-0.101494	-0.111257
348.59	-1.26042	-0.101463	-0.111885
348.594	-1.26156	-0.101431	-0.112996
348.598	-1.26161	-0.101398	-0.113003
348.602	-1.26115	-0.101363	-0.112517
348.606	-1.26098	-0.101327	-0.112308
348.61	-1.25969	-0.101289	-0.110982
348.614	-1.25704	-0.10125	-0.108289
348.618	-1.25437	-0.10121	-0.105582
348.622	-1.2522	-0.101168	-0.103369
348.626	-1.25096	-0.101125	-0.102088
348.63	-1.25066	-0.10108	-0.101744
348.634	-1.25046	-0.101035	-0.101496
348.638	-1.24994	-0.100988	-0.100932
348.642	-1.24974	-0.100939	-0.100676
348.646	-1.25072	-0.10089	-0.101605
348.65	-1.25214	-0.100839	-0.102983
348.654	-1.25294	-0.100787	-0.103728
348.658	-1.25341	-0.100733	-0.104146
348.662	-1.25385	-0.100678	-0.104531
348.666	-1.25404	-0.100622	-0.104658
348.67	-1.25383	-0.100565	-0.104392
348.674	-1.25288	-0.100507	-0.103391
348.678	-1.25127	-0.100447	-0.101713
348.682	-1.25019	-0.100385	-0.100578
348.686	-1.25054	-0.100323	-0.100868
348.69	-1.25109	-0.100259	-0.101348
348.694	-1.25053	-0.100194	-0.100724
348.698	-1.24922	-0.100128	-0.0993514
348.702	-1.24776	-0.10006	-0.097823
348.706	-1.2465	-0.0999906	-0.0964857
348.71	-1.24566	-0.0999201	-0.0955818
348.714	-1.24495	-0.0998482	-0.0947933
348.718	-1.24371	-0.0997749	-0.0934823
348.722	-1.24228	-0.0997003	-0.0919828
348.726	-1.24158	-0.0996241	-0.0912042
348.73	-1.24154	-0.0995466	-0.0910893
348.734	-1.24173	-0.0994676	-0.0912025
348.738	-1.24231	-0.0993871	-0.0917002
348.742	-1.24317	-0.0993051	-0.0924737
348.746	-1.24363	-0.0992217	-0.0928509
348.75	-1.24328	-0.0991367	-0.0924152
348.754	-1.24253	-0.0990501	-0.0915848
348.758	-1.24201	-0.098962	-0.0909685
348.762	-1.24134	-0.0988724	-0.0902108
348.766	-1.24028	-0.0987811	-0.0890596
348.77	-1.23947	-0.0986882	-0.0881594
348.774	-1.2389	-0.0985936	-0.0874955
348.778	-1.23793	-0.0984974	-0.0864236
348.782	-1.23701	-0.0983994	-0.0854076
348.786	-1.23687	-0.0982998	-0.0851704
348.79	-1.23707	-0.0981985	-0.0852689
348.794	-1.23695	-0.0980954	-0.0850491
348.798	-1.23648	-0.0979905	-0.0844752
348.802	-1.23595	-0.0978838	-0.0838352
348.806	-1.23549	-0.0977753	-0.0832612
348.81	-1.23501	-0.0976649	-0.0826788
348.814	-1.23437	-0.0975527	-0.0819229
348.818	-1.23353	-0.0974386	-0.0809691
348.822	-1.23259	-0.0973226	-0.0799144
348.826	-1.23168	-0.0972046	-0.0788816
348.83	-1.23098	-0.0970847	-0.0780613
348.834	-1.23024	-0.0969628	-0.0771985
348.838	-1.2289	-0.096839	-0.075737
348.842	-1.22744	-0.0967131	-0.0741514
348.846	-1.22673	-0.0965851	-0.0733196
348.85	-1.22661	-0.0964551	-0.0730692
348.854	-1.22619	-0.096323	-0.0725176
348.858	-1.22519	-0.0961888	-0.0713825
348.862	-1.22473	-0.0960525	-0.0707814
348.866	-1.22531	-0.095914	-0.0712239
348.87	-1.22596	-0.0957734	-0.0717328
348.874	-1.22605	-0.0956306	-0.0716757
348.878	-1.2259	-0.0954856	-0.0713892
348.882	-1.22595	-0.0953384	-0.0712923
348.886	-1.22575	-0.0951889	-0.0709343
348.89	-1.22494	-0.0950372	-0.0699731
348.894	-1.22394	-0.0948832	-0.0688204
348.898	-1.22316	-0.0947269	-0.0678895
348.902	-1.22326	-0.0945684	-0.067833
348.906	-1.22415	-0.0944075	-0.0685567
348.91	-1.22486	-0.0942442	-0.0691019
348.914	-1.22492	-0.0940787	-0.0690027
348.918	-1.22438	-0.0939107	-0.0682876
348.922	-1.22328	-0.0937404	-0.0670175
348.926	-1.22206	-0.0935677	-0.0656325
348.93	-1.22195	-0.0933926	-0.0653408
348.934	-1.22249	-0.0932151	-0.0657042
348.938	-1.22207	-0.0930352	-0.0651085
348.942	-1.22108	-0.0928529	-0.0639345
348.946	-1.2203	-0.0926681	-0.0629651
348.95	-1.21945	-0.0924809	-0.0619321
348.954	-1.21906	-0.0922913	-0.0613547
348.958	-1.21916	-0.0920992	-0.0612545
348.962	-1.21842	-0.0919046	-0.0603249
348.966	-1.21689	-0.0917076	-0.0586018
348.97	-1.21581	-0.091508	-0.0573219
348.974	-1.21601	-0.0913061	-0.0573163
348.978	-1.21648	-0.0911016	-0.0575779
348.982	-1.21601	-0.0908947	-0.056904
348.986	-1.21497	-0.0906853	-0.0556538
348.99	-1.21359	-0.0904734	-0.0540637
348.994	-1.21261	-0.090259	-0.0528659
348.998	-1.21315	-0.0900422	-0.0531927
349.002	-1.21436	-0.0898229	-0.0541853
349.006	-1.2145	-0.0896011	-0.054105
349.01	-1.21353	-0.0893769	-0.0529019
349.014	-1.21244	-0.0891502	-0.0515924
349.018	-1.21212	-0.088921	-0.0510369
349.022	-1.2129	-0.0886894	-0.0515909
349.026	-1.21409	-0.0884554	-0.0525492
349.03	-1.21466	-0.0882189	-0.0528801
349.034	-1.21463	-0.08798	-0.0526096
349.038	-1.21428	-0.0877387	-0.052015
349.042	-1.21337	-0.087495	-0.0508613
349.046	-1.21153	-0.0872489	-0.0487771
349.05	-1.20944	-0.0870004	-0.0464431
349.054	-1.20852	-0.0867495	-0.0452665
349.058	-1.20877	-0.0864963	-0.0452618
349.062	-1.20949	-0.0862408	-0.0457262
349.066	-1.21004	-0.0859829	-0.0460194
349.07	-1.21021	-0.0857228	-0.0459302
349.074	-1.21081	-0.0854603	-0.0462725
349.078	-1.21226	-0.0851956	-0.0474531
349.082	-1.21383	-0.0849286	-0.0487628
349.086	-1.21469	-0.0846594	-0.049347
349.09	-1.21449	-0.0843879	-0.0488754
349.094	-1.2138	-0.0841143	-0.0479157
349.098	-1.21316	-0.0838385	-0.0469963
349.102	-1.21239	-0.0835605	-0.0459504
349.106	-1.2122	-0.0832804	-0.0454769
349.11	-1.21281	-0.0829983	-0.0458063
349.114	-1.21261	-0.082714	-0.0453254
349.118	-1.21108	-0.0824276	-0.0435106
349.122	-1.20951	-0.0821393	-0.04165
349.126	-1.2088	-0.0818489	-0.0406488
349.13	-1.20874	-0.0815566	-0.0402999
349.134	-1.20909	-0.0812623	-0.04035
349.138	-1.21002	-0.080966	-0.0409903
349.142	-1.2114	-0.0806679	-0.0420664
349.146	-1.21248	-0.0803679	-0.0428502
349.15	-1.21241	-0.0800661	-0.042479
349.154	-1.2113	-0.0797624	-0.0410651
349.158	-1.2101	-0.079457	-0.0395534
349.162	-1.2087	-0.0791498	-0.0378529
349.166	-1.20716	-0.0788409	-0.0360013
349.17	-1.20647	-0.0785303	-0.0350021
349.174	-1.2065	-0.078218	-0.0347225
349.178	-1.20607	-0.0779042	-0.0339705
349.182	-1.20496	-0.0775887	-0.0325512
349.186	-1.20428	-0.0772717	-0.0315527
349.19	-1.20475	-0.0769531	-0.0317035
349.194	-1.20535	-0.0766331	-0.0319784
349.198	-1.20503	-0.0763116	-0.0313424
349.202	-1.20478	-0.0759887	-0.0307707
349.206	-1.20537	-0.0756644	-0.0310306
349.21	-1.20612	-0.0753387	-0.0314541
349.214	-1.20662	-0.0750117	-0.0316361
349.218	-1.20692	-0.0746834	-0.0316044
349.222	-1.20677	-0.0743539	-0.03112
349.226	-1.20647	-0.0740232	-0.0304926
349.23	-1.20658	-0.0736913	-0.0302693
349.234	-1.20689	-0.0733583	-0.0302484
349.238	-1.20693	-0.0730241	-0.0299586
349.242	-1.20695	-0.0726889	-0.0296404
349.246	-1.20775	-0.0723527	-0.0301076
349.25	-1.20919	-0.0720154	-0.0312054
[truncated: 501 more rows]

## Sheet: Supplementary Fig4a Y96C_LD
Magnetic Field (mT)	Exp CW	Sim CW	Residual
341.255	-1.33552	0.0172403	-0.068276
341.259	-1.33501	0.016801	-0.0682128
341.263	-1.33459	0.0158824	-0.0687074
341.267	-1.33257	0.0145733	-0.0679964
341.271	-1.33047	0.0129912	-0.067475
341.275	-1.32965	0.0112653	-0.0683816
341.279	-1.32807	0.00952013	-0.0685507
341.283	-1.32534	0.00786144	-0.067479
341.287	-1.32259	0.00636765	-0.0662175
341.291	-1.32039	0.00508636	-0.0653084
341.295	-1.31796	0.00403603	-0.0639236
341.299	-1.31725	0.00321129	-0.0640424
341.303	-1.32063	0.00259001	-0.0680375
341.307	-1.32359	0.00214064	-0.0714489
341.311	-1.32331	0.00182851	-0.0714786
341.315	-1.32361	0.00162048	-0.0719864
341.319	-1.32495	0.00148776	-0.0734637
341.323	-1.32521	0.00140715	-0.0737985
341.327	-1.32489	0.00136109	-0.0735294
341.331	-1.32346	0.00133703	-0.0721213
341.335	-1.32073	0.00132643	-0.0694064
341.339	-1.31837	0.00132377	-0.0670464
341.343	-1.31687	0.00132563	-0.0655462
341.347	-1.31609	0.00132995	-0.0647582
341.351	-1.31609	0.00133561	-0.0647548
341.355	-1.31563	0.00134195	-0.0642846
341.359	-1.3147	0.00134865	-0.0633562
341.363	-1.31637	0.00135554	-0.0650116
341.367	-1.31953	0.00136254	-0.0681633
341.371	-1.31935	0.00136961	-0.0679772
341.375	-1.31738	0.00137674	-0.0660036
341.379	-1.31785	0.00138392	-0.066468
341.383	-1.31916	0.00139114	-0.0677727
341.387	-1.32025	0.0013984	-0.0688477
341.391	-1.32219	0.00140571	-0.0707864
341.395	-1.32282	0.00141306	-0.0714093
341.399	-1.32144	0.00142045	-0.0700188
341.403	-1.31934	0.00142789	-0.0679153
341.407	-1.31601	0.00143537	-0.064571
341.411	-1.3137	0.0014429	-0.0622528
341.415	-1.31624	0.00145047	-0.0647909
341.419	-1.32084	0.00145809	-0.0693792
341.423	-1.32109	0.00146576	-0.0696259
341.427	-1.3181	0.00147347	-0.0666275
341.431	-1.31581	0.00148122	-0.0643326
341.435	-1.31435	0.00148902	-0.0628609
341.439	-1.31543	0.00149687	-0.0639341
341.443	-1.31963	0.00150477	-0.068127
341.447	-1.32291	0.00151271	-0.0713998
341.451	-1.32307	0.0015207	-0.0715498
341.455	-1.3217	0.00152874	-0.0701744
341.459	-1.31933	0.00153683	-0.0677973
341.463	-1.31613	0.00154497	-0.064588
341.467	-1.31328	0.00155315	-0.0617239
341.471	-1.31195	0.00156139	-0.0603856
341.475	-1.31288	0.00156968	-0.0613068
341.479	-1.31463	0.00157801	-0.0630529
341.483	-1.31595	0.0015864	-0.0643624
341.487	-1.31861	0.00159483	-0.0670126
341.491	-1.32174	0.00160332	-0.0701399
341.495	-1.32348	0.00161186	-0.071868
341.499	-1.32609	0.00162045	-0.0744656
341.503	-1.32773	0.00162909	-0.0761036
341.507	-1.32578	0.00163779	-0.0741467
341.511	-1.3239	0.00164654	-0.0722581
341.515	-1.32503	0.00165534	-0.0733738
341.519	-1.32762	0.0016642	-0.0759578
341.523	-1.33037	0.00167311	-0.0787007
341.527	-1.33266	0.00168207	-0.080973
341.531	-1.33189	0.00169109	-0.080199
341.535	-1.32868	0.00170017	-0.0769788
341.539	-1.32686	0.0017093	-0.0751475
341.543	-1.32713	0.00171848	-0.0754065
341.547	-1.32879	0.00172772	-0.0770597
341.551	-1.33177	0.00173702	-0.0800283
341.555	-1.33311	0.00174638	-0.0813645
341.559	-1.3327	0.00175579	-0.0809395
341.563	-1.33284	0.00176527	-0.0810773
341.567	-1.33114	0.0017748	-0.0793685
341.571	-1.32785	0.00178438	-0.0760672
341.575	-1.32477	0.00179403	-0.0729724
341.579	-1.32058	0.00180374	-0.0687787
341.583	-1.31699	0.00181351	-0.0651724
341.587	-1.31654	0.00182333	-0.0647212
341.591	-1.31812	0.00183322	-0.0662889
341.595	-1.31949	0.00184317	-0.067649
341.599	-1.32038	0.00185318	-0.068529
341.603	-1.32115	0.00186326	-0.069286
341.607	-1.32127	0.00187339	-0.0693925
341.611	-1.3223	0.00188359	-0.0704195
341.615	-1.32491	0.00189386	-0.0730158
341.619	-1.32677	0.00190418	-0.0748663
341.623	-1.32897	0.00191457	-0.0770517
341.627	-1.33067	0.00192503	-0.078746
341.631	-1.32877	0.00193555	-0.0768307
341.635	-1.32595	0.00194614	-0.0740061
341.639	-1.32375	0.00195679	-0.0717981
341.643	-1.32085	0.00196751	-0.0688797
341.647	-1.31732	0.00197829	-0.0653439
341.651	-1.31363	0.00198915	-0.0616442
341.655	-1.31081	0.00200007	-0.0588054
341.659	-1.30871	0.00201106	-0.0567013
341.663	-1.30725	0.00202212	-0.0552274
341.667	-1.30869	0.00203325	-0.0566532
341.671	-1.31314	0.00204445	-0.0610927
341.675	-1.31711	0.00205572	-0.0650557
341.679	-1.31859	0.00206706	-0.0665232
341.683	-1.31936	0.00207847	-0.0672864
341.687	-1.32118	0.00208995	-0.0690867
341.691	-1.32403	0.00210151	-0.0719301
341.695	-1.32707	0.00211314	-0.0749565
341.699	-1.32775	0.00212484	-0.0756238
341.703	-1.32675	0.00213662	-0.0746128
341.707	-1.32612	0.00214847	-0.073967
341.711	-1.32707	0.0021604	-0.0749124
341.715	-1.3304	0.0021724	-0.0782253
341.719	-1.33295	0.00218448	-0.0807701
341.723	-1.33251	0.00219664	-0.0803094
341.727	-1.3295	0.00220887	-0.0772883
341.731	-1.32531	0.00222118	-0.0730918
341.735	-1.32268	0.00223357	-0.0704465
341.739	-1.3221	0.00224604	-0.0698582
341.743	-1.32093	0.00225859	-0.0686718
341.747	-1.3186	0.00227121	-0.0663256
341.751	-1.31577	0.00228392	-0.0634834
341.755	-1.31439	0.00229671	-0.0620926
341.759	-1.31623	0.00230958	-0.0639198
341.763	-1.31814	0.00232254	-0.0658224
341.767	-1.31863	0.00233558	-0.0662932
341.771	-1.32014	0.0023487	-0.0677868
341.775	-1.32462	0.0023619	-0.0722615
341.779	-1.3304	0.00237519	-0.0780221
341.783	-1.33361	0.00238857	-0.0812201
341.787	-1.3337	0.00240203	-0.0813029
341.791	-1.33216	0.00241558	-0.0797446
341.795	-1.33248	0.00242922	-0.0800538
341.799	-1.3368	0.00244294	-0.0843532
341.803	-1.34002	0.00245676	-0.0875626
341.807	-1.33932	0.00247066	-0.0868485
341.811	-1.33883	0.00248465	-0.0863454
341.815	-1.34008	0.00249873	-0.0875855
341.819	-1.33993	0.00251291	-0.0874193
341.823	-1.33792	0.00252717	-0.0853905
341.827	-1.33605	0.00254153	-0.0835105
341.831	-1.33442	0.00255599	-0.0818676
341.835	-1.33282	0.00257053	-0.080253
341.839	-1.33062	0.00258517	-0.0780303
341.843	-1.3272	0.00259991	-0.0745963
341.847	-1.32427	0.00261474	-0.0716562
341.851	-1.32408	0.00262967	-0.0714505
341.855	-1.3262	0.0026447	-0.0735527
341.859	-1.32737	0.00265982	-0.0747084
341.863	-1.32501	0.00267505	-0.0723344
341.867	-1.3213	0.00269037	-0.0686136
341.871	-1.31904	0.0027058	-0.0663357
341.875	-1.31716	0.00272132	-0.0644357
341.879	-1.31572	0.00273695	-0.0629781
341.883	-1.31439	0.00275268	-0.0616396
341.887	-1.31444	0.00276851	-0.0616727
341.891	-1.31869	0.00278445	-0.0659096
341.895	-1.32245	0.00280049	-0.0696482
341.899	-1.32316	0.00281664	-0.0703469
341.903	-1.3248	0.0028329	-0.0719688
341.907	-1.32721	0.00284926	-0.0743612
341.911	-1.32889	0.00286573	-0.0760233
341.915	-1.33131	0.00288231	-0.0784251
341.919	-1.33437	0.002899	-0.0814738
341.923	-1.33694	0.0029158	-0.0840192
341.927	-1.33959	0.00293271	-0.0866535
341.931	-1.34088	0.00294973	-0.0879322
341.935	-1.33874	0.00296686	-0.0857761
341.939	-1.33555	0.00298411	-0.0825667
341.943	-1.33536	0.00300148	-0.0823583
341.947	-1.33918	0.00301896	-0.0861565
341.951	-1.34415	0.00303656	-0.0911105
341.955	-1.34559	0.00305427	-0.0925351
341.959	-1.34284	0.0030721	-0.0897723
341.963	-1.33996	0.00309005	-0.0868718
341.967	-1.33785	0.00310813	-0.0847408
341.971	-1.33508	0.00312632	-0.081949
341.975	-1.33314	0.00314463	-0.079996
341.979	-1.33283	0.00316307	-0.0796687
341.983	-1.33324	0.00318163	-0.0800562
341.987	-1.33483	0.00320031	-0.08163
341.991	-1.3386	0.00321913	-0.0853815
341.995	-1.34215	0.00323806	-0.0889159
341.999	-1.34247	0.00325713	-0.0892133
342.003	-1.33963	0.00327632	-0.0863572
342.007	-1.3361	0.00329564	-0.0828054
342.011	-1.33487	0.0033151	-0.0815512
342.015	-1.33552	0.00333468	-0.0821873
342.019	-1.33677	0.0033544	-0.0834144
342.023	-1.33736	0.00337425	-0.0839855
342.027	-1.33637	0.00339423	-0.0829712
342.031	-1.33418	0.00341435	-0.0807698
342.035	-1.33302	0.0034346	-0.0795873
342.039	-1.33486	0.003455	-0.0814044
342.043	-1.33697	0.00347553	-0.0834948
342.047	-1.33607	0.0034962	-0.0825747
342.051	-1.3327	0.00351701	-0.0791854
342.055	-1.3294	0.00353797	-0.0758611
342.059	-1.32697	0.00355906	-0.0734094
342.063	-1.3249	0.0035803	-0.0713186
342.067	-1.32311	0.00360169	-0.0695051
342.071	-1.3205	0.00362322	-0.0668807
342.075	-1.31675	0.0036449	-0.0631017
342.079	-1.3145	0.00366672	-0.060836
342.083	-1.31549	0.0036887	-0.0618033
342.087	-1.31723	0.00371083	-0.0635183
342.091	-1.31805	0.00373311	-0.0643139
342.095	-1.31983	0.00375554	-0.0660737
342.099	-1.32389	0.00377812	-0.0701069
342.103	-1.32968	0.00380087	-0.0758747
342.107	-1.3347	0.00382376	-0.0808769
342.111	-1.33665	0.00384682	-0.0827985
342.115	-1.33795	0.00387003	-0.0840754
342.119	-1.33945	0.00389341	-0.085552
342.123	-1.33775	0.00391694	-0.0838341
342.127	-1.33315	0.00394064	-0.0792105
342.131	-1.32712	0.0039645	-0.0731565
342.135	-1.32181	0.00398853	-0.0678256
342.139	-1.31809	0.00401272	-0.0640813
342.143	-1.31411	0.00403709	-0.0600751
342.147	-1.3112	0.00406162	-0.0571367
342.151	-1.30961	0.00408632	-0.055528
342.155	-1.3081	0.00411119	-0.0539878
342.159	-1.3074	0.00413624	-0.0532609
342.163	-1.30692	0.00416146	-0.0527607
342.167	-1.30456	0.00418685	-0.0503689
342.171	-1.30067	0.00421243	-0.0464576
342.175	-1.29767	0.00423818	-0.0434312
342.179	-1.29664	0.00426411	-0.0423772
342.183	-1.29759	0.00429022	-0.0433036
342.187	-1.30041	0.00431652	-0.0460917
342.191	-1.30399	0.004343	-0.0496429
342.195	-1.30674	0.00436966	-0.0523663
342.199	-1.30892	0.00439651	-0.0545194
342.203	-1.31066	0.00442355	-0.0562335
342.207	-1.3099	0.00445078	-0.0554454
342.211	-1.3064	0.00447821	-0.051923
342.215	-1.30316	0.00450582	-0.0486569
342.219	-1.30342	0.00453363	-0.0488887
342.223	-1.30697	0.00456164	-0.0524102
342.227	-1.31123	0.00458984	-0.0566426
342.231	-1.31482	0.00461824	-0.0602012
342.235	-1.31726	0.00464685	-0.0626109
342.239	-1.31958	0.00467565	-0.0649084
342.243	-1.32194	0.00470466	-0.0672403
342.247	-1.32268	0.00473388	-0.0679474
342.251	-1.32304	0.0047633	-0.0682816
342.255	-1.32231	0.00479293	-0.0675176
342.259	-1.31988	0.00482277	-0.0650526
342.263	-1.31926	0.00485282	-0.0644092
342.267	-1.31923	0.00488309	-0.0643476
342.271	-1.31911	0.00491357	-0.0641951
342.275	-1.32125	0.00494427	-0.0663062
342.279	-1.32348	0.00497519	-0.0685023
342.283	-1.3239	0.00500633	-0.0688898
342.287	-1.3233	0.00503769	-0.0682644
342.291	-1.32234	0.00506928	-0.0672702
342.295	-1.32094	0.00510109	-0.0658354
342.299	-1.31876	0.00513313	-0.0636301
342.303	-1.3164	0.0051654	-0.0612359
342.307	-1.31542	0.0051979	-0.06022
342.311	-1.3172	0.00523063	-0.0619729
342.315	-1.31957	0.0052636	-0.0643096
342.319	-1.32097	0.00529681	-0.0656757
342.323	-1.32363	0.00533026	-0.0682984
342.327	-1.32719	0.00536394	-0.0718214
342.331	-1.3279	0.00539787	-0.0725027
342.335	-1.32508	0.00543204	-0.0696483
342.339	-1.32235	0.00546646	-0.0668861
342.343	-1.3221	0.00550113	-0.0665992
342.347	-1.32284	0.00553605	-0.0673002
342.351	-1.32246	0.00557123	-0.0668904
342.355	-1.32156	0.00560665	-0.0659522
342.359	-1.31881	0.00564234	-0.0631674
342.363	-1.31364	0.00567828	-0.0579639
342.367	-1.31015	0.00571449	-0.05444
342.371	-1.30954	0.00575095	-0.0537918
342.375	-1.30888	0.00578769	-0.0530909
342.379	-1.30867	0.00582469	-0.0528486
342.383	-1.31123	0.00586195	-0.0553728
342.387	-1.31313	0.0058995	-0.057233
342.391	-1.31337	0.00593731	-0.0574331
342.395	-1.31439	0.0059754	-0.0584142
342.399	-1.31458	0.00601377	-0.0585643
342.403	-1.31288	0.00605242	-0.05683
342.407	-1.31173	0.00609136	-0.0556343
342.411	-1.31264	0.00613057	-0.056511
342.415	-1.31349	0.00617008	-0.057316
342.419	-1.31243	0.00620988	-0.0562251
342.423	-1.31134	0.00624996	-0.0550857
342.427	-1.31141	0.00629035	-0.0551222
342.431	-1.31093	0.00633103	-0.0546026
342.435	-1.31001	0.00637201	-0.0536339
342.439	-1.31008	0.00641329	-0.0536647
342.443	-1.31104	0.00645487	-0.0545857
342.447	-1.31041	0.00649677	-0.0539168
342.451	-1.3065	0.00653897	-0.0499589
342.455	-1.30349	0.00658148	-0.0469078
342.459	-1.30441	0.00662431	-0.0477829
342.463	-1.30721	0.00666746	-0.0505464
342.467	-1.30986	0.00671093	-0.0531441
342.471	-1.3124	0.00675471	-0.0556483
342.475	-1.31571	0.00679883	-0.0589159
342.479	-1.31755	0.00684327	-0.0607022
342.483	-1.31766	0.00688804	-0.0607747
342.487	-1.31911	0.00693314	-0.062175
342.491	-1.32105	0.00697858	-0.0640693
342.495	-1.32281	0.00702436	-0.0657828
342.499	-1.32519	0.00707048	-0.0681146
342.503	-1.32507	0.00711695	-0.0679531
342.508	-1.32178	0.00716376	-0.0646149
342.512	-1.31846	0.00721092	-0.0612505
342.516	-1.31628	0.00725844	-0.0590169
342.52	-1.31509	0.00730631	-0.0577838
342.524	-1.31392	0.00735453	-0.0565703
342.528	-1.3143	0.00740313	-0.0568978
342.532	-1.31691	0.00745208	-0.0594544
342.536	-1.31825	0.0075014	-0.0607501
342.54	-1.31868	0.0075511	-0.0611302
342.544	-1.32065	0.00760117	-0.0630447
342.548	-1.32286	0.00765161	-0.0652038
342.552	-1.32483	0.00770244	-0.067132
342.556	-1.32691	0.00775365	-0.069159
342.56	-1.32775	0.00780524	-0.0699477
342.564	-1.32671	0.00785723	-0.068857
342.568	-1.32302	0.00790961	-0.0651104
342.572	-1.31869	0.00796238	-0.060723
342.576	-1.31696	0.00801555	-0.0589461
342.58	-1.31681	0.00806913	-0.0587366
342.584	-1.3168	0.00812312	-0.0586738
342.588	-1.31881	0.00817751	-0.0606331
342.592	-1.32199	0.00823232	-0.063755
342.596	-1.3219	0.00828754	-0.0636167
342.6	-1.31805	0.00834318	-0.0597038
342.604	-1.31174	0.00839925	-0.053339
342.608	-1.30607	0.00845574	-0.0476162
342.612	-1.30538	0.00851267	-0.0468676
342.616	-1.30935	0.00857003	-0.0507763
342.62	-1.31423	0.00862783	-0.0556018
342.624	-1.31831	0.00868607	-0.0596243
342.628	-1.32145	0.00874475	-0.0627095
342.632	-1.32248	0.00880389	-0.0636722
342.636	-1.32008	0.00886348	-0.0612135
342.64	-1.31541	0.00892352	-0.0564909
342.644	-1.31211	0.00898403	-0.0531259
342.648	-1.30974	0.009045	-0.0506911
342.652	-1.30749	0.00910644	-0.0483865
342.656	-1.30741	0.00916835	-0.0482434
342.66	-1.3066	0.00923074	-0.0473647
342.664	-1.3034	0.00929361	-0.0441018
342.668	-1.30325	0.00935697	-0.0438977
342.672	-1.30675	0.00942081	-0.0473326
342.676	-1.30957	0.00948515	-0.0500822
342.68	-1.31138	0.00954998	-0.0518302
342.684	-1.31243	0.00961532	-0.0528175
342.688	-1.30961	0.00968116	-0.0499317
342.692	-1.30307	0.00974751	-0.0433262
342.696	-1.29905	0.00981437	-0.0392402
342.7	-1.29739	0.00988176	-0.0375103
342.704	-1.29421	0.00994967	-0.0342653
342.708	-1.29283	0.0100181	-0.0328114
342.712	-1.29554	0.0100871	-0.0354485
342.716	-1.29845	0.0101566	-0.038289
342.72	-1.29888	0.0102266	-0.0386532
342.724	-1.2992	0.0102972	-0.0389068
342.728	-1.30088	0.0103684	-0.0405141
342.732	-1.30338	0.0104401	-0.042935
342.736	-1.30641	0.0105123	-0.0459012
342.74	-1.30858	0.0105851	-0.0479954
342.744	-1.30885	0.0106585	-0.048187
342.748	-1.3065	0.0107325	-0.0457676
342.752	-1.30285	0.0108071	-0.0420381
342.756	-1.30124	0.0108822	-0.0403625
342.76	-1.30299	0.0109579	-0.0420353
342.764	-1.30664	0.0110342	-0.0456079
342.768	-1.30915	0.0111112	-0.0480366
342.772	-1.30953	0.0111887	-0.0483397
342.776	-1.31059	0.0112668	-0.0493217
342.78	-1.31391	0.0113456	-0.0525693
342.784	-1.31495	0.0114249	-0.0535226
342.788	-1.31151	0.0115049	-0.0500001
342.792	-1.30914	0.0115856	-0.0475592
342.796	-1.30971	0.0116668	-0.0480462
342.8	-1.30942	0.0117487	-0.0476737
342.804	-1.30756	0.0118313	-0.0457257
342.808	-1.30569	0.0119145	-0.043779
342.812	-1.30464	0.0119984	-0.0426442
342.816	-1.30428	0.0120829	-0.0421978
342.82	-1.30207	0.0121681	-0.0399041
342.824	-1.29855	0.012254	-0.0362988
342.828	-1.29858	0.0123406	-0.0362347
342.832	-1.30102	0.0124278	-0.0385894
342.836	-1.29949	0.0125158	-0.0369744
342.84	-1.29445	0.0126045	-0.0318473
342.844	-1.29162	0.0126938	-0.0289297
342.848	-1.29217	0.0127839	-0.0293865
342.852	-1.29401	0.0128747	-0.0311384
342.856	-1.29572	0.0129662	-0.0327574
342.86	-1.29665	0.0130585	-0.0335907
342.864	-1.29578	0.0131515	-0.0326251
342.868	-1.29385	0.0132452	-0.0306022
342.872	-1.29454	0.0133397	-0.0311958
342.876	-1.29799	0.0134349	-0.0345515
342.88	-1.30093	0.0135309	-0.0373946
342.884	-1.3011	0.0136277	-0.0374754
342.888	-1.29921	0.0137253	-0.0354854
342.892	-1.29686	0.0138236	-0.0330408
342.896	-1.29196	0.0139228	-0.0280336
342.9	-1.28447	0.0140227	-0.0204441
342.904	-1.27994	0.0141235	-0.0158182
342.908	-1.28034	0.014225	-0.0161199
342.912	-1.282	0.0143274	-0.0176742
342.916	-1.28248	0.0144306	-0.0180519
342.92	-1.28368	0.0145347	-0.0191457
342.924	-1.28702	0.0146396	-0.022381
342.928	-1.28877	0.0147453	-0.0240232
342.932	-1.28892	0.0148519	-0.0240681
342.936	-1.29094	0.0149593	-0.0259778
342.94	-1.29339	0.0150677	-0.0283252
342.944	-1.29347	0.0151769	-0.0282946
342.948	-1.29011	0.015287	-0.0248198
342.952	-1.28705	0.015398	-0.0216551
342.956	-1.28749	0.0155099	-0.0219848
342.96	-1.28878	0.0156227	-0.0231554
342.964	-1.28807	0.0157364	-0.0223354
342.968	-1.28416	0.0158511	-0.018311
342.972	-1.28034	0.0159667	-0.0143749
342.976	-1.28125	0.0160832	-0.0151657
342.98	-1.28371	0.0162007	-0.0175111
342.984	-1.28431	0.0163192	-0.0179958
342.988	-1.28529	0.0164386	-0.0188466
342.992	-1.28742	0.016559	-0.0208631
342.996	-1.2903	0.0166804	-0.0236233
343	-1.2928	0.0168028	-0.0259955
343.004	-1.29545	0.0169262	-0.0285198
343.008	-1.29845	0.0170507	-0.0313985
343.012	-1.29935	0.0171761	-0.0321788
343.016	-1.29985	0.0173026	-0.0325472
343.02	-1.30001	0.0174301	-0.0325774
343.024	-1.29881	0.0175587	-0.0312532
343.028	-1.29836	0.0176883	-0.0306668
343.032	-1.29777	0.017819	-0.0299558
343.036	-1.29628	0.0179508	-0.0283253
343.04	-1.29573	0.0180837	-0.0276513
343.044	-1.29649	0.0182176	-0.0282746
343.048	-1.29677	0.0183527	-0.028417
343.052	-1.29499	0.0184889	-0.0265031
343.056	-1.29204	0.0186263	-0.0234152
343.06	-1.28918	0.0187647	-0.0204202
343.064	-1.28674	0.0189044	-0.017833
343.068	-1.2862	0.0190451	-0.0171598
343.072	-1.28742	0.0191871	-0.0182294
343.076	-1.28818	0.0193302	-0.0188466
343.08	-1.28804	0.0194746	-0.0185618
343.084	-1.28792	0.0196201	-0.0182986
343.088	-1.2888	0.0197669	-0.0190312
343.092	-1.28884	0.0199148	-0.01893
343.096	-1.28573	0.0200641	-0.0156643
343.1	-1.28248	0.0202145	-0.0122695
343.104	-1.2822	0.0203662	-0.011837
343.108	-1.28469	0.0205192	-0.0141749
343.112	-1.28998	0.0206735	-0.0193074
343.116	-1.2961	0.0208291	-0.0252695
343.12	-1.30003	0.020986	-0.0290464
343.124	-1.30164	0.0211442	-0.0304964
343.128	-1.30274	0.0213037	-0.0314403
343.132	-1.30458	0.0214645	-0.0331145
343.136	-1.30478	0.0216268	-0.0331492
343.14	-1.30121	0.0217904	-0.0294173
343.144	-1.29545	0.0219553	-0.0234904
343.148	-1.29005	0.0221217	-0.0179271
343.152	-1.28683	0.0222894	-0.0145423
343.156	-1.28448	0.0224586	-0.0120248
343.16	-1.28101	0.0226292	-0.00838089
343.164	-1.27694	0.0228013	-0.00414056
343.168	-1.27417	0.0229748	-0.00119149
343.172	-1.27312	0.0231498	2.79134e-05
343.176	-1.27499	0.0233263	-0.00166221
343.18	-1.28065	0.0235042	-0.00714622
343.184	-1.2834	0.0236837	-0.00972046
343.188	-1.28001	0.0238647	-0.00614732
343.192	-1.2764	0.0240473	-0.00234922
343.196	-1.27465	0.0242314	-0.000419845
343.2	-1.27296	0.024417	0.00145472
343.204	-1.27128	0.0246043	0.00332376
343.208	-1.26969	0.0247931	0.00510745
343.212	-1.26991	0.0249836	0.0050724
343.216	-1.2728	0.0251757	0.00237109
343.22	-1.27486	0.0253694	0.000513213
343.224	-1.2751	0.0255648	0.000468837
343.228	-1.27598	0.0257618	-0.000216172
343.232	-1.27713	0.0259606	-0.00117132
343.236	-1.27701	0.026161	-0.000849796
343.24	-1.27744	0.0263632	-0.00107712
343.244	-1.27979	0.0265671	-0.00322743
343.248	-1.28107	0.0267728	-0.00429836
343.252	-1.27885	0.0269802	-0.00186949
343.256	-1.27545	0.0271894	0.0017415
343.26	-1.27445	0.0274004	0.00295504
343.264	-1.27616	0.0276132	0.00144975
343.268	-1.27764	0.0278279	0.000183597
343.272	-1.27548	0.0280444	0.00256468
343.276	-1.27049	0.0282628	0.00777582
343.28	-1.26634	0.0284831	0.0121471
343.284	-1.26482	0.0287053	0.0138873
343.288	-1.26493	0.0289294	0.0140007
343.292	-1.26445	0.0291555	0.0147062
343.296	-1.26345	0.0293835	0.0159356
343.3	-1.2625	0.0296135	0.0171109
343.304	-1.26117	0.0298454	0.0186775
343.308	-1.26099	0.0300794	0.0190876
343.312	-1.26307	0.0303155	0.0172424
343.316	-1.26517	0.0305536	0.0153868
343.32	-1.26635	0.0307937	0.0144405
343.324	-1.2686	0.031036	0.0124404
343.328	-1.27046	0.0312804	0.0108209
343.332	-1.26934	0.0315269	0.0121871
343.336	-1.2695	0.0317755	0.012274
343.34	-1.27289	0.0320263	0.00913758
343.344	-1.27481	0.0322794	0.00746997
343.348	-1.27387	0.0325346	0.00866454
343.352	-1.27219	0.0327921	0.0106008
343.356	-1.27102	0.0330518	0.0120272
343.36	-1.27065	0.0333138	0.0126681
343.364	-1.27057	0.0335781	0.0130059
343.368	-1.26986	0.0338448	0.0139821
343.372	-1.27023	0.0341137	0.0138843
343.376	-1.27292	0.0343851	0.0114653
343.38	-1.27435	0.0346588	0.0103079
343.384	-1.27397	0.0349349	0.0109662
343.388	-1.27394	0.0352135	0.0112744
343.392	-1.27223	0.0354946	0.0132603
343.396	-1.26872	0.0357781	0.0170623
343.4	-1.26678	0.0360641	0.0192886
343.404	-1.26697	0.0363527	0.0193823
343.408	-1.26886	0.0366438	0.0177804
343.412	-1.27111	0.0369375	0.0158306
343.416	-1.27013	0.0372338	0.017107
343.42	-1.26794	0.0375327	0.0195903
343.424	-1.26758	0.0378343	0.0202581
343.428	-1.26752	0.0381385	0.0206144
343.432	-1.26613	0.0384455	0.0223142
343.436	-1.26304	0.0387552	0.0257148
343.44	-1.26002	0.0390677	0.0290438
343.444	-1.25901	0.0393829	0.0303686
343.448	-1.26075	0.039701	0.0289478
343.452	-1.26258	0.0400219	0.0274405
343.456	-1.26178	0.0403456	0.0285661
343.46	-1.26047	0.0406723	0.0302038
343.464	-1.25939	0.0410019	0.031611
343.468	-1.25788	0.0413344	0.0334582
343.472	-1.25835	0.0416699	0.0333162
343.476	-1.26147	0.0420084	0.0305354
343.48	-1.26396	0.04235	0.0283944
343.484	-1.2637	0.0426946	0.0289961
343.488	-1.26143	0.0430424	0.0316169
343.492	-1.25809	0.0433932	0.0353054
343.496	-1.25484	0.0437473	0.0389035
343.5	-1.25257	0.0441045	0.0415301
343.504	-1.24988	0.0444649	0.0445841
343.508	-1.24652	0.0448286	0.048305
343.512	-1.24277	0.0451956	0.0524285
343.516	-1.23772	0.0455658	0.0578425
343.52	-1.23335	0.0459395	0.0625899
343.524	-1.23111	0.0463165	0.0652075
343.528	-1.23098	0.046697	0.065713
343.532	-1.2304	0.0470808	0.066682
343.536	-1.22637	0.0474682	0.0710971
343.54	-1.22293	0.0478591	0.0749337
343.544	-1.22225	0.0482536	0.0760006
343.548	-1.22113	0.0486516	0.0775189
343.552	-1.21878	0.0490533	0.0802688
343.556	-1.21695	0.0494586	0.0825037
343.56	-1.21709	0.0498676	0.0827805
343.564	-1.21945	0.0502804	0.0808351
343.568	-1.22178	0.0506969	0.0789166
343.572	-1.22278	0.0511173	0.0783393
343.576	-1.22413	0.0515414	0.0774108
343.58	-1.22647	0.0519695	0.0754951
343.584	-1.22973	0.0524015	0.0726683
343.588	-1.23426	0.0528375	0.0685747
343.592	-1.24256	0.0532774	0.0607193
343.596	-1.25208	0.0537214	0.0516395
343.6	-1.25665	0.0541695	0.0475207
343.604	-1.25789	0.0546218	0.0467347
343.608	-1.25864	0.0550781	0.0464379
343.612	-1.26055	0.0555387	0.0449887
343.616	-1.26313	0.0560036	0.0428741
343.62	-1.26309	0.0564727	0.0433847
343.624	-1.25991	0.0569462	0.0470329
343.628	-1.2555	0.057424	0.0519262
343.632	-1.25195	0.0579063	0.0559587
343.636	-1.24901	0.058393	0.0593816
343.64	-1.24634	0.0588843	0.0625403
343.644	-1.24494	0.0593801	0.0644449
343.648	-1.24237	0.0598805	0.0675101
343.652	-1.23603	0.0603856	0.074352
343.656	-1.22951	0.0608954	0.0813837
343.66	-1.22532	0.0614099	0.086091
343.664	-1.22237	0.0619292	0.0895574
343.668	-1.21998	0.0624534	0.0924692
343.672	-1.21782	0.0629825	0.0951577
343.676	-1.21841	0.0635165	0.0951025
343.68	-1.22192	0.0640555	0.0921371
343.684	-1.22622	0.0645995	0.0883747
343.688	-1.23109	0.0651487	0.0840555
343.692	-1.2356	0.065703	0.0801
343.696	-1.23961	0.0662625	0.0766535
343.7	-1.24284	0.0668272	0.073989
343.704	-1.24566	0.0673973	0.0717337
343.708	-1.24917	0.0679727	0.0687981
343.712	-1.24998	0.0685535	0.0685748
343.716	-1.2448	0.0691399	0.0743378
343.72	-1.23837	0.0697317	0.0813645
343.724	-1.2367	0.0703291	0.0836249
343.728	-1.2381	0.0709322	0.082831
343.732	-1.23914	0.071541	0.0823973
343.736	-1.23966	0.0721556	0.082494
343.74	-1.23821	0.0727759	0.0845667
343.744	-1.23505	0.0734022	0.088353
343.748	-1.23356	0.0740344	0.0904778
343.752	-1.23434	0.0746726	0.0903309
343.756	-1.23465	0.0753168	0.0906651
343.76	-1.2334	0.0759672	0.0925708
343.764	-1.23184	0.0766238	0.0947832
343.768	-1.23069	0.0772867	0.0965952
343.772	-1.23103	0.0779558	0.0969237
343.776	-1.23243	0.0786314	0.0961987
343.78	-1.23509	0.0793134	0.0942229
343.784	-1.24051	0.0800019	0.089489
343.788	-1.24614	0.080697	0.0845608
343.792	-1.24883	0.0813988	0.0825704
343.796	-1.24849	0.0821073	0.0836196
343.8	-1.2465	0.0828226	0.0863254
343.804	-1.24435	0.0835447	0.0891992
343.808	-1.24193	0.0842738	0.0923404
343.812	-1.23971	0.0850099	0.0953018
343.816	-1.2384	0.0857531	0.0973499
343.82	-1.23763	0.0865035	0.0988741
343.824	-1.23905	0.0872611	0.0982152
343.828	-1.24366	0.0880259	0.0943622
343.832	-1.2494	0.0887982	0.0893986
343.836	-1.25339	0.0895779	0.0861861
343.84	-1.25325	0.0903652	0.0871133
343.844	-1.2505	0.0911601	0.0906646
343.848	-1.25046	0.0919627	0.0915019
343.852	-1.25354	0.0927731	0.0892315
343.856	-1.25405	0.0935913	0.0895391
343.86	-1.25124	0.0944175	0.0931756
343.864	-1.2484	0.0952516	0.0968558
343.868	-1.24685	0.0960939	0.0992415
343.872	-1.24588	0.0969444	0.101061
343.876	-1.24304	0.0978032	0.104767
343.88	-1.23815	0.0986703	0.110517
343.884	-1.23337	0.0995459	0.116172
343.888	-1.23189	0.10043	0.118539
343.892	-1.23439	0.101323	0.116935
343.896	-1.23638	0.102224	0.115849
343.9	-1.23653	0.103135	0.116607
343.904	-1.23778	0.104054	0.116272
343.908	-1.2385	0.104982	0.116478
343.912	-1.23783	0.105919	0.118089
343.916	-1.23897	0.106866	0.117892
343.92	-1.24242	0.107821	0.115397
343.924	-1.24672	0.108786	0.112071
343.928	-1.25035	0.109761	0.109406
343.932	-1.25373	0.110745	0.10702
343.936	-1.25615	0.111739	0.105586
343.94	-1.25569	0.112743	0.107048
343.944	-1.25349	0.113756	0.110261
343.948	-1.25057	0.114779	0.114207
343.952	-1.24909	0.115813	0.116727
343.956	-1.25032	0.116857	0.116532
343.96	-1.25077	0.11791	0.117139
343.964	-1.25046	0.118975	0.118511
343.968	-1.24899	0.12005	0.121064
343.972	-1.2441	0.121135	0.127031
343.976	-1.2396	0.122231	0.132627
343.98	-1.23761	0.123338	0.135733
343.984	-1.23805	0.124456	0.136407
343.988	-1.24066	0.125585	0.134923
343.992	-1.24261	0.126725	0.134112
343.996	-1.24355	0.127877	0.134326
344	-1.24489	0.129039	0.134153
344.004	-1.24641	0.130214	0.133805
344.008	-1.24648	0.131399	0.134923
344.012	-1.24493	0.132597	0.137671
344.016	-1.24287	0.133806	0.140938
344.02	-1.24023	0.135028	0.144796
344.024	-1.23787	0.136261	0.148393
344.028	-1.23699	0.137507	0.150522
344.032	-1.23764	0.138765	0.151124
344.036	-1.23869	0.140035	0.151343
344.04	-1.23988	0.141318	0.151442
344.044	-1.24189	0.142614	0.150728
344.048	-1.24464	0.143922	0.149283
344.052	-1.2477	0.145244	0.147544
344.056	-1.24999	0.146578	0.146585
344.06	-1.25135	0.147926	0.146573
344.064	-1.25363	0.149287	0.145658
344.068	-1.25598	0.150661	0.144686
344.072	-1.25407	0.152049	0.147977
344.076	-1.24906	0.153451	0.15439
344.08	-1.24584	0.154866	0.15903
344.084	-1.24476	0.156296	0.161532
344.088	-1.24268	0.157739	0.16506
344.092	-1.23835	0.159197	0.170851
344.096	-1.23704	0.160669	0.173627
344.1	-1.24309	0.162155	0.169064
344.104	-1.2514	0.163656	0.162253
344.108	-1.25666	0.165172	0.158513
344.112	-1.25799	0.166703	0.158712
344.116	-1.25593	0.168248	0.162322
344.12	-1.25447	0.169809	0.165337
344.124	-1.2561	0.171385	0.165281
344.128	-1.25794	0.172976	0.16504
344.132	-1.25633	0.174583	0.168257
344.136	-1.25331	0.176205	0.172894
344.14	-1.2526	0.177844	0.175244
344.144	-1.25219	0.179498	0.177304
344.148	-1.2496	0.181168	0.181567
344.152	-1.24496	0.182854	0.187897
344.156	-1.24037	0.184556	0.194184
344.16	-1.23777	0.186275	0.198503
344.164	-1.23706	0.18801	0.200953
344.168	-1.23824	0.189762	0.201521
344.172	-1.24051	0.191531	0.201019
344.176	-1.2419	0.193316	0.20142
344.18	-1.2417	0.195119	0.203417
344.184	-1.24084	0.196938	0.206099
344.188	-1.24177	0.198775	0.207007
344.192	-1.245	0.200629	0.205634
344.196	-1.24887	0.202501	0.203632
344.2	-1.25366	0.20439	0.200728
344.204	-1.25565	0.206296	0.200645
344.208	-1.25154	0.208221	0.206681
344.212	-1.24706	0.210163	0.213102
344.216	-1.24549	0.212123	0.216631
344.22	-1.24524	0.214102	0.218866
344.224	-1.24595	0.216098	0.220151
344.228	-1.24664	0.218113	0.221475
344.232	-1.24862	0.220145	0.221527
344.236	-1.25228	0.222197	0.219918
344.24	-1.25532	0.224267	0.218944
344.244	-1.25916	0.226355	0.217192
344.248	-1.26265	0.228462	0.215812
344.252	-1.26209	0.230587	0.218502
344.256	-1.25961	0.232731	0.223121
344.26	-1.25908	0.234894	0.225817
344.264	-1.25947	0.237076	0.227608
344.268	-1.25837	0.239276	0.230902
344.272	-1.25486	0.241496	0.236632
344.276	-1.25041	0.243734	0.243321
344.28	-1.24938	0.245991	0.246616
344.284	-1.25257	0.248267	0.2457
344.288	-1.2562	0.250562	0.244361
344.292	-1.25687	0.252876	0.246004
344.296	-1.25524	0.255209	0.249967
344.3	-1.25431	0.25756	0.25325
344.304	-1.25461	0.259931	0.255324
344.308	-1.25512	0.26232	0.257196
344.312	-1.25524	0.264728	0.25949
344.316	-1.2559	0.267154	0.261253
344.32	-1.25891	0.269599	0.260693
344.324	-1.26236	0.272063	0.259706
344.328	-1.26374	0.274545	0.260806
344.332	-1.26395	0.277045	0.263093
344.336	-1.26303	0.279563	0.266529
344.34	-1.26107	0.282099	0.271029
344.344	-1.25986	0.284653	0.274794
344.348	-1.25904	0.287224	0.278184
344.352	-1.25854	0.289813	0.281278
344.356	-1.2589	0.292419	0.283518
344.36	-1.25922	0.295042	0.285825
344.364	-1.25997	0.297682	0.287714
344.368	-1.26133	0.300338	0.289011
344.372	-1.26306	0.303011	0.289948
344.376	-1.26679	0.305699	0.288905
344.38	-1.27136	0.308402	0.287045
344.384	-1.27455	0.311121	0.286571
344.388	-1.2773	0.313855	0.286554
344.392	-1.28022	0.316603	0.286382
344.396	-1.28219	0.319365	0.287172
344.4	-1.28228	0.32214	0.289858
344.404	-1.28188	0.324928	0.293044
344.408	-1.28202	0.327729	0.295712
344.412	-1.28205	0.330542	0.298488
344.416	-1.28256	0.333366	0.300804
344.42	-1.28512	0.336201	0.301083
344.424	-1.28801	0.339045	0.301035
344.428	-1.28822	0.3419	0.303677
344.432	-1.28753	0.344763	0.307232
344.436	-1.28734	0.347634	0.31029
344.44	-1.28672	0.350512	0.313789
344.444	-1.28688	0.353397	0.316513
344.448	-1.28813	0.356287	0.318156
344.452	-1.28804	0.359182	0.321139
344.456	-1.28691	0.36208	0.325167
344.46	-1.28586	0.364981	0.329118
344.464	-1.28387	0.367884	0.334017
344.468	-1.28315	0.370787	0.337638
344.472	-1.2851	0.37369	0.338586
344.476	-1.28729	0.376591	0.339304
344.48	-1.2884	0.379489	0.341087
344.484	-1.28756	0.382383	0.344821
344.488	-1.28593	0.385271	0.349338
344.492	-1.28722	0.388152	0.350929
344.496	-1.28917	0.391025	0.351858
344.5	-1.28841	0.393888	0.355477
344.504	-1.28714	0.396739	0.359597
344.508	-1.28501	0.399577	0.364564
344.512	-1.28195	0.4024	0.37045
344.516	-1.28058	0.405207	0.374624
344.52	-1.28094	0.407995	0.377058
344.524	-1.28023	0.410763	0.380529
344.528	-1.27843	0.413508	0.385076
344.532	-1.27804	0.41623	0.388189
344.536	-1.27909	0.418924	0.389834
344.54	-1.28164	0.42159	0.389949
344.544	-1.28451	0.424225	0.389711
344.548	-1.28536	0.426827	0.391464
344.552	-1.28498	0.429393	0.394415
344.556	-1.28451	0.431921	0.397411
344.56	-1.28362	0.434408	0.400791
344.564	-1.28392	0.436852	0.402933
344.568	-1.28626	0.43925	0.402992
344.572	-1.28824	0.441599	0.403357
344.576	-1.28714	0.443896	0.406754
344.58	-1.28231	0.446138	0.413825
344.584	-1.27698	0.448322	0.42134
344.588	-1.27437	0.450445	0.426073
344.592	-1.27491	0.452503	0.427593
344.596	-1.27705	0.454494	0.427445
344.6	-1.27873	0.456414	0.427683
344.604	-1.28057	0.458259	0.427691
344.608	-1.28266	0.460026	0.427367
344.612	-1.28523	0.461711	0.426476
344.616	-1.28978	0.46331	0.423534
344.62	-1.29239	0.464819	0.422426
344.624	-1.29095	0.466235	0.425282
344.628	-1.28849	0.467553	0.429066
344.632	-1.28521	0.468769	0.433562
344.636	-1.28278	0.46988	0.437097
344.64	-1.2842	0.47088	0.436684
344.644	-1.28754	0.471765	0.434222
344.648	-1.28942	0.472532	0.433111
344.652	-1.29028	0.473174	0.432892
344.656	-1.29255	0.473689	0.43114
344.66	-1.29517	0.474071	0.428902
344.664	-1.29628	0.474315	0.428039
344.668	-1.29661	0.474417	0.427805
344.672	-1.29595	0.474372	0.428422
344.676	-1.29414	0.474175	0.430039
344.68	-1.29305	0.473821	0.430772
344.684	-1.29279	0.473305	0.430516
344.688	-1.29273	0.472623	0.429894
344.692	-1.29363	0.471768	0.428138
344.696	-1.29367	0.470737	0.42707
344.7	-1.29065	0.469524	0.428877
344.704	-1.28769	0.468124	0.430429
344.708	-1.28669	0.466531	0.429841
344.712	-1.2849	0.464742	0.42984
344.716	-1.28105	0.462751	0.431699
344.72	-1.27638	0.460553	0.434174
344.724	-1.27384	0.458143	0.434301
344.728	-1.27517	0.455517	0.430344
344.732	-1.27892	0.452669	0.423748
344.736	-1.28254	0.449594	0.417051
344.74	-1.28272	0.446289	0.413565
344.744	-1.27966	0.442749	0.413091
344.748	-1.27667	0.438969	0.412303
344.752	-1.27407	0.434945	0.41087
344.756	-1.27208	0.430673	0.408593
344.76	-1.2713	0.426149	0.404853
344.764	-1.26881	0.421368	0.402562
344.768	-1.26349	0.416329	0.402841
344.772	-1.25911	0.411026	0.401918
344.776	-1.25828	0.405458	0.397179
344.78	-1.25897	0.39962	0.390654
344.784	-1.25787	0.393511	0.385637
344.788	-1.25598	0.387127	0.381146
344.792	-1.25476	0.380468	0.37571
344.796	-1.25326	0.373529	0.370271
344.8	-1.25162	0.366312	0.364694
344.804	-1.24859	0.358813	0.360225
344.808	-1.24259	0.351032	0.358445
344.812	-1.23675	0.342969	0.356219
344.816	-1.23422	0.334623	0.350403
344.82	-1.23398	0.325995	0.342019
344.824	-1.23523	0.317084	0.331857
344.828	-1.23737	0.307894	0.320526
344.832	-1.23812	0.298423	0.310305
344.836	-1.23799	0.288676	0.300685
344.84	-1.23995	0.278653	0.288704
344.844	-1.24082	0.268358	0.27754
344.848	-1.23663	0.257793	0.27116
344.852	-1.23238	0.246963	0.264587
344.856	-1.22996	0.235872	0.255911
344.86	-1.22532	0.224525	0.249202
344.864	-1.21969	0.212926	0.243237
344.868	-1.21644	0.201081	0.234642
344.872	-1.21718	0.188996	0.221816
344.876	-1.22017	0.176679	0.206505
344.88	-1.22143	0.164135	0.192708
344.884	-1.22127	0.151373	0.180105
344.888	-1.22182	0.138401	0.166585
344.892	-1.22245	0.125228	0.152783
344.896	-1.22266	0.111861	0.139206
344.9	-1.22386	0.0983118	0.124447
344.904	-1.22699	0.0845891	0.107595
344.908	-1.23068	0.0707035	0.0900223
344.912	-1.2325	0.0566659	0.0741672
344.916	-1.23206	0.0424873	0.060425
344.92	-1.23258	0.0281795	0.0455994
344.924	-1.23648	0.0137543	0.0272721
344.928	-1.2423	-0.000775964	0.00691982
344.932	-1.2487	-0.0153987	-0.0141007
344.936	-1.25333	-0.030101	-0.0334341
344.94	-1.25519	-0.0448696	-0.0500613
344.944	-1.2548	-0.0596912	-0.0644934
344.948	-1.25092	-0.0745521	-0.0754706
344.952	-1.24714	-0.0894384	-0.0865802
344.956	-1.24767	-0.104336	-0.102005
344.96	-1.25094	-0.119231	-0.120171
344.964	-1.25453	-0.13411	-0.138635
344.968	-1.25763	-0.148957	-0.15659
344.972	-1.26201	-0.163758	-0.175767
344.976	-1.26601	-0.1785	-0.194506
344.98	-1.26367	-0.193167	-0.206842
344.984	-1.25673	-0.207746	-0.214476
344.988	-1.24995	-0.222223	-0.222178
344.992	-1.24512	-0.236583	-0.2317
344.996	-1.2445	-0.250813	-0.245309
345	-1.24609	-0.264898	-0.260983
345.004	-1.24726	-0.278826	-0.276085
345.009	-1.24959	-0.292584	-0.292179
345.013	-1.25119	-0.306158	-0.307344
345.017	-1.2506	-0.319537	-0.320137
345.021	-1.25082	-0.332707	-0.333527
345.025	-1.25147	-0.345657	-0.34713
345.029	-1.25343	-0.358375	-0.3618
345.033	-1.25853	-0.370851	-0.379379
345.037	-1.26285	-0.383074	-0.395924
345.041	-1.26283	-0.395033	-0.407859
345.045	-1.25936	-0.40672	-0.416083
345.049	-1.25737	-0.418125	-0.425493
345.053	-1.25859	-0.429239	-0.437828
345.057	-1.25932	-0.440054	-0.449378
345.061	-1.25961	-0.450563	-0.460177
345.065	-1.26069	-0.460758	-0.471452
345.069	-1.26007	-0.470633	-0.480699
345.073	-1.25671	-0.480183	-0.486892
345.077	-1.25375	-0.489402	-0.49315
345.081	-1.2522	-0.498285	-0.500481
345.085	-1.25003	-0.506827	-0.506852
345.089	-1.24795	-0.515026	-0.512977
345.093	-1.24732	-0.522878	-0.520198
345.097	-1.24863	-0.530381	-0.529013
345.101	-1.25156	-0.537532	-0.539094
345.105	-1.25399	-0.54433	-0.54832
345.109	-1.25476	-0.550775	-0.555533
345.113	-1.25427	-0.556866	-0.561137
345.117	-1.25286	-0.562602	-0.565462
345.121	-1.25098	-0.567986	-0.568967
345.125	-1.24903	-0.573017	-0.572051
345.129	-1.24574	-0.577698	-0.573439
345.133	-1.24074	-0.58203	-0.572766
345.137	-1.23633	-0.586016	-0.572346
345.141	-1.23287	-0.589659	-0.572527
345.145	-1.2285	-0.592962	-0.571458
345.149	-1.22443	-0.595929	-0.570362
345.153	-1.22294	-0.598563	-0.571499
345.157	-1.22308	-0.60087	-0.573951
345.161	-1.22362	-0.602854	-0.57647
345.165	-1.2235	-0.60452	-0.578018
345.169	-1.22158	-0.605873	-0.577456
345.173	-1.21886	-0.606919	-0.575777
345.177	-1.21742	-0.607663	-0.575078
345.181	-1.21804	-0.608112	-0.576148
345.185	-1.21817	-0.608271	-0.576442
345.189	-1.21705	-0.608148	-0.575203
345.193	-1.21624	-0.607749	-0.573986
345.197	-1.21481	-0.60708	-0.571892
345.201	-1.2135	-0.606148	-0.569644
345.205	-1.21295	-0.60496	-0.567912
345.209	-1.21235	-0.603524	-0.565878
345.213	-1.21229	-0.601845	-0.564133
345.217	-1.21277	-0.599933	-0.5627
345.221	-1.21361	-0.597792	-0.561402
345.225	-1.21534	-0.595432	-0.560771
345.229	-1.2168	-0.592859	-0.559664
345.233	-1.21671	-0.59008	-0.55679
345.237	-1.21504	-0.587102	-0.552144
345.241	-1.21168	-0.583933	-0.545615
345.245	-1.20847	-0.58058	-0.539051
345.249	-1.20541	-0.577049	-0.532455
345.253	-1.20186	-0.573349	-0.525209
345.257	-1.20064	-0.569485	-0.520125
345.261	-1.20313	-0.565465	-0.518593
345.265	-1.20821	-0.561295	-0.519501
345.269	-1.21163	-0.556983	-0.518613
345.273	-1.21156	-0.552534	-0.514091
345.277	-1.21135	-0.547956	-0.509309
345.281	-1.21116	-0.543253	-0.504416
345.285	-1.21105	-0.538434	-0.49948
345.289	-1.21334	-0.533503	-0.496841
345.293	-1.2149	-0.528468	-0.493366
345.297	-1.21303	-0.523332	-0.486362
345.301	-1.2118	-0.518104	-0.479902
345.305	-1.21323	-0.512786	-0.476021
345.309	-1.21495	-0.507387	-0.472336
345.313	-1.21592	-0.501909	-0.467834
345.317	-1.21571	-0.49636	-0.462074
345.321	-1.21431	-0.490743	-0.455052
345.325	-1.21342	-0.485063	-0.448484
345.329	-1.21374	-0.479325	-0.443068
345.333	-1.21475	-0.473534	-0.438284
345.337	-1.21445	-0.467694	-0.432144
345.341	-1.21091	-0.461809	-0.422716
345.345	-1.20688	-0.455883	-0.412758
345.349	-1.20516	-0.449921	-0.40508
345.353	-1.20472	-0.443925	-0.398642
345.357	-1.2054	-0.4379	-0.3933
345.361	-1.20798	-0.431849	-0.389829
345.365	-1.2121	-0.425775	-0.387876
345.369	-1.21504	-0.419682	-0.384718
345.373	-1.21369	-0.413573	-0.37726
345.377	-1.21072	-0.40745	-0.36817
345.381	-1.20926	-0.401317	-0.360575
345.385	-1.20831	-0.395176	-0.353482
345.389	-1.20789	-0.389029	-0.346918
345.393	-1.20791	-0.38288	-0.340791
345.397	-1.20906	-0.37673	-0.335789
345.401	-1.21194	-0.370582	-0.332523
345.405	-1.21427	-0.364438	-0.32871
345.409	-1.21683	-0.358299	-0.325129
345.413	-1.22091	-0.352168	-0.323075
345.417	-1.22368	-0.346046	-0.319722
345.421	-1.22351	-0.339935	-0.313447
345.425	-1.22356	-0.333837	-0.307399
345.429	-1.22849	-0.327752	-0.306238
345.433	-1.23432	-0.321683	-0.306002
345.437	-1.23333	-0.315631	-0.298965
345.441	-1.22787	-0.309596	-0.287468
345.445	-1.22318	-0.30358	-0.276757
345.449	-1.22122	-0.297584	-0.268804
345.453	-1.22349	-0.291609	-0.265099
345.457	-1.22758	-0.285655	-0.263231
345.461	-1.22943	-0.279724	-0.259154
345.465	-1.23043	-0.273815	-0.254241
345.469	-1.23281	-0.267931	-0.250738
345.473	-1.23531	-0.26207	-0.24738
345.477	-1.23656	-0.256235	-0.242794
345.481	-1.23495	-0.250424	-0.235379
345.485	-1.23023	-0.244639	-0.22487
345.489	-1.22634	-0.23888	-0.215219
345.493	-1.22623	-0.233146	-0.209377
345.497	-1.2276	-0.227439	-0.205035
345.501	-1.22722	-0.221759	-0.198981
345.505	-1.225	-0.216105	-0.191104
345.509	-1.22307	-0.210477	-0.183545
345.513	-1.22418	-0.204876	-0.179051
345.517	-1.22742	-0.199301	-0.17672
345.521	-1.22945	-0.193752	-0.173201
345.525	-1.23126	-0.18823	-0.169494
345.529	-1.23445	-0.182733	-0.167183
345.533	-1.23666	-0.177263	-0.163925
345.537	-1.23815	-0.171818	-0.159964
345.541	-1.24198	-0.166398	-0.158377
345.545	-1.24663	-0.161002	-0.157637
345.549	-1.24976	-0.155632	-0.155387
345.553	-1.25066	-0.150285	-0.150943
345.557	-1.24767	-0.144962	-0.142631
345.561	-1.24256	-0.139663	-0.132222
345.565	-1.24016	-0.134386	-0.124549
345.569	-1.24053	-0.129131	-0.119659
345.573	-1.2408	-0.123898	-0.114696
345.577	-1.24038	-0.118686	-0.109068
345.581	-1.23874	-0.113495	-0.102237
345.585	-1.23668	-0.108324	-0.0950062
345.589	-1.23702	-0.103171	-0.0901912
345.593	-1.23937	-0.098038	-0.0874106
345.597	-1.23998	-0.0929225	-0.0828986
345.601	-1.23933	-0.0878243	-0.0771516
345.605	-1.24059	-0.0827427	-0.0733363
345.609	-1.24341	-0.0776769	-0.071091
345.613	-1.24652	-0.0726262	-0.0691495
345.617	-1.2485	-0.0675898	-0.0660929
345.621	-1.24989	-0.0625669	-0.0624532
345.625	-1.25274	-0.0575568	-0.0603007
345.629	-1.25388	-0.0525586	-0.05644
345.633	-1.25101	-0.0475715	-0.048579
345.637	-1.24794	-0.0425946	-0.0405339
345.641	-1.24566	-0.0376272	-0.0332822
345.645	-1.24333	-0.0326683	-0.0259967
345.649	-1.24202	-0.027717	-0.0197333
345.653	-1.24229	-0.0227724	-0.0150586
345.657	-1.24492	-0.0178337	-0.0127512
345.661	-1.24918	-0.0128998	-0.0120823
345.665	-1.25277	-0.00796995	-0.0107366
345.669	-1.25484	-0.0030431	-0.00788566
345.673	-1.25498	0.00188169	-0.00309659
345.677	-1.25387	0.0068054	0.00293544
345.681	-1.25241	0.011729	0.00932327
345.685	-1.24932	0.0166535	0.0173367
345.689	-1.24567	0.0215799	0.0259096
345.693	-1.24249	0.0265092	0.0340176
345.697	-1.23899	0.0314424	0.0424527
345.701	-1.23658	0.0363806	0.0498006
345.705	-1.2362	0.0413248	0.0551211
345.709	-1.23504	0.0462761	0.0612396
345.713	-1.23264	0.0512355	0.0685993
345.717	-1.23206	0.0562041	0.0741464
345.721	-1.23243	0.0611831	0.0787546
345.725	-1.23274	0.0661734	0.0834381
345.729	-1.23085	0.0711763	0.0903273
345.733	-1.22411	0.0761928	0.102087
345.737	-1.21776	0.081224	0.113468
345.741	-1.21618	0.0862711	0.120093
345.745	-1.21742	0.0913353	0.123917
345.749	-1.21737	0.0964176	0.129051
345.753	-1.21429	0.101519	0.137233
345.757	-1.21324	0.106642	0.143401
345.761	-1.21525	0.111785	0.146536
345.765	-1.2156	0.116952	0.151356
345.769	-1.21505	0.122143	0.157089
345.773	-1.21601	0.127359	0.161347
345.777	-1.21875	0.132602	0.163853
345.781	-1.22121	0.137873	0.166665
345.785	-1.2207	0.143172	0.172474
345.789	-1.21955	0.148502	0.178956
345.793	-1.2203	0.153863	0.183568
345.797	-1.22137	0.159257	0.18789
345.801	-1.2217	0.164685	0.192989
345.805	-1.22349	0.170148	0.196663
345.809	-1.22773	0.175648	0.197919
345.813	-1.23135	0.181185	0.199836
345.817	-1.23195	0.186762	0.20481
345.821	-1.22968	0.192379	0.212702
345.825	-1.22578	0.198038	0.222253
345.829	-1.22211	0.20374	0.231631
345.833	-1.21954	0.209486	0.239945
345.837	-1.21709	0.215278	0.248188
345.841	-1.21271	0.221117	0.258404
345.845	-1.20566	0.227004	0.271348
345.849	-1.1985	0.232941	0.284446
345.853	-1.19467	0.238929	0.294259
345.857	-1.19441	0.244969	0.300556
345.861	-1.19565	0.251063	0.30541
345.865	-1.19755	0.257212	0.309662
345.869	-1.19913	0.263417	0.314289
345.873	-1.19899	0.26968	0.320692
345.877	-1.19763	0.276002	0.32837
345.881	-1.19664	0.282384	0.335741
345.885	-1.19812	0.288827	0.340707
345.889	-1.20085	0.295333	0.344482
345.893	-1.20292	0.301904	0.34898
345.897	-1.20578	0.308539	0.352757
345.901	-1.20791	0.315242	0.357334
345.905	-1.20682	0.322012	0.36519
345.909	-1.20384	0.328851	0.375015
345.913	-1.20055	0.335761	0.385207
345.917	-1.19796	0.342742	0.394782
345.921	-1.19801	0.349795	0.401785
345.925	-1.20087	0.356923	0.406055
345.929	-1.20345	0.364125	0.410673
345.933	-1.20447	0.371403	0.416935
345.937	-1.20539	0.378758	0.423365
345.941	-1.20642	0.38619	0.42977
345.945	-1.20568	0.393702	0.438018
345.949	-1.20294	0.401293	0.44835
345.953	-1.20085	0.408964	0.45811
345.957	-1.1998	0.416717	0.466915
345.961	-1.19851	0.424551	0.476043
345.965	-1.19815	0.432468	0.484314
345.969	-1.19918	0.440468	0.491289
345.973	-1.20053	0.448552	0.498026
345.977	-1.20225	0.45672	0.504467
345.981	-1.2052	0.464971	0.50977
345.985	-1.20694	0.473308	0.516369
345.989	-1.20477	0.481728	0.526953
345.993	-1.20301	0.490234	0.537222
345.997	-1.20418	0.498823	0.544641
346.001	-1.20497	0.507497	0.552524
346.005	-1.20371	0.516254	0.562548
346.009	-1.2014	0.525095	0.573693
346.013	-1.19978	0.534017	0.584242
346.017	-1.19851	0.543022	0.594508
346.021	-1.19885	0.552107	0.60326
346.025	-1.20268	0.561271	0.608594
346.029	-1.2061	0.570513	0.614411
346.033	-1.20611	0.579831	0.623719
346.037	-1.20433	0.589223	0.634897
346.041	-1.20381	0.598688	0.644877
346.045	-1.207	0.608223	0.651227
346.049	-1.21131	0.617824	0.656514
346.053	-1.21292	0.627491	0.664573
346.057	-1.21331	0.637218	0.673906
346.061	-1.21303	0.647003	0.683975
346.065	-1.21001	0.656843	0.696834
346.069	-1.20635	0.666732	0.71038
346.073	-1.20552	0.676666	0.721146
346.077	-1.20735	0.686641	0.729289
346.081	-1.20958	0.696651	0.737073
346.085	-1.2113	0.706691	0.745392
346.089	-1.21235	0.716755	0.754405
346.093	-1.21282	0.726836	0.764019
346.097	-1.21351	0.736927	0.773418
346.101	-1.21593	0.747021	0.781088
346.105	-1.22011	0.757109	0.787
346.109	-1.22234	0.767184	0.794844
346.113	-1.2221	0.777237	0.805139
346.117	-1.22239	0.787258	0.814863
346.121	-1.22385	0.797236	0.823391
346.125	-1.22737	0.807162	0.829796
346.129	-1.23286	0.817024	0.834164
346.133	-1.23781	0.826809	0.838999
346.137	-1.24217	0.836506	0.844337
346.141	-1.24594	0.846102	0.850164
346.145	-1.24785	0.855582	0.857734
346.149	-1.24916	0.864932	0.865776
346.153	-1.25228	0.874136	0.871858
346.157	-1.25704	0.883179	0.876141
346.161	-1.26003	0.892044	0.882014
346.165	-1.26011	0.900714	0.890602
346.169	-1.26012	0.90917	0.899046
346.173	-1.2615	0.917393	0.905893
346.177	-1.26297	0.925365	0.912399
346.181	-1.26322	0.933064	0.919843
346.185	-1.2628	0.940469	0.927665
346.189	-1.26266	0.947559	0.934894
346.193	-1.26302	0.954312	0.941288
346.197	-1.26476	0.960703	0.945947
346.201	-1.26757	0.966709	0.949143
346.205	-1.26898	0.972307	0.95333
346.209	-1.26876	0.977469	0.95871
346.213	-1.26936	0.982172	0.962816
346.217	-1.27028	0.986389	0.96611
346.221	-1.26955	0.990092	0.970543
346.225	-1.26781	0.993255	0.975444
346.229	-1.26603	0.995851	0.979818
346.233	-1.26326	0.997852	0.984587
346.237	-1.26	0.999229	0.989234
346.241	-1.25829	0.999954	0.991666
346.245	-1.25786	1	0.992142
346.249	-1.25615	0.999338	0.993189
346.253	-1.25122	0.99794	0.99672
346.257	-1.24578	0.995778	1
346.261	-1.24342	0.992824	0.999408
346.265	-1.24298	0.989052	0.996072
346.269	-1.24071	0.984436	0.993728
346.273	-1.23759	0.978949	0.991355
346.277	-1.23741	0.972567	0.985153
346.281	-1.23956	0.965266	0.975707
346.285	-1.24289	0.957023	0.964131
346.289	-1.24483	0.947817	0.952984
346.293	-1.24327	0.937629	0.944361
346.297	-1.24065	0.926439	0.935786
346.301	-1.23912	0.914232	0.925111
346.305	-1.23916	0.900993	0.911831
346.309	-1.23911	0.886709	0.897595
346.313	-1.23701	0.87137	0.884357
346.317	-1.23297	0.85497	0.872003
346.321	-1.22855	0.837501	0.858946
346.325	-1.22391	0.818962	0.84505
346.329	-1.21793	0.799353	0.831424
346.333	-1.21279	0.778677	0.815885
346.337	-1.21072	0.75694	0.796219
346.341	-1.21108	0.734151	0.773072
346.345	-1.2121	0.710324	0.748229
346.349	-1.21247	0.685473	0.723004
346.353	-1.2132	0.659618	0.696414
346.357	-1.21342	0.632782	0.669363
346.361	-1.21066	0.60499	0.644333
346.365	-1.20691	0.576272	0.619367
346.369	-1.205	0.54666	0.591661
346.373	-1.20449	0.516191	0.561702
346.377	-1.20424	0.484904	0.530664
346.381	-1.20407	0.45284	0.498775
346.385	-1.20363	0.420046	0.466418
346.389	-1.20359	0.386571	0.432976
346.393	-1.20563	0.352465	0.396836
346.397	-1.20883	0.317783	0.358952
346.401	-1.21102	0.28258	0.321561
346.405	-1.21268	0.246916	0.284234
346.409	-1.21511	0.21085	0.245737
346.413	-1.21659	0.174447	0.20786
346.417	-1.2154	0.137768	0.172368
346.421	-1.21268	0.10088	0.1382
346.425	-1.21037	0.0638484	0.103478
346.429	-1.21045	0.0267404	0.0662924
346.433	-1.21149	-0.010377	0.0281292
346.437	-1.21173	-0.0474363	-0.00917111
346.441	-1.21381	-0.0843705	-0.0481761
346.445	-1.21835	-0.121113	-0.0894652
346.449	-1.2219	-0.157597	-0.129493
346.453	-1.22172	-0.193759	-0.165478
346.457	-1.22121	-0.229535	-0.200747
346.461	-1.22522	-0.264862	-0.240079
346.465	-1.23093	-0.299681	-0.280611
346.469	-1.23504	-0.333934	-0.318979
346.473	-1.23797	-0.367564	-0.355533
346.477	-1.23891	-0.40052	-0.389425
346.481	-1.23683	-0.432749	-0.419582
346.485	-1.23341	-0.464205	-0.447619
346.489	-1.23224	-0.494843	-0.477081
346.493	-1.23414	-0.524622	-0.508766
346.497	-1.23718	-0.553502	-0.540683
346.501	-1.23933	-0.58145	-0.570776
346.505	-1.23909	-0.608433	-0.597526
346.509	-1.23791	-0.634424	-0.622336
346.513	-1.23849	-0.659398	-0.647887
346.517	-1.24098	-0.683334	-0.674316
346.521	-1.24372	-0.706213	-0.699936
346.525	-1.24423	-0.728023	-0.722249
346.529	-1.24048	-0.74875	-0.739235
346.533	-1.23456	-0.768389	-0.752952
346.537	-1.23083	-0.786933	-0.767767
346.541	-1.22903	-0.804382	-0.78341
346.545	-1.22654	-0.820737	-0.797282
346.549	-1.22343	-0.836002	-0.809431
346.553	-1.22078	-0.850184	-0.820969
346.557	-1.21891	-0.863292	-0.832202
346.561	-1.21771	-0.875339	-0.843053
346.565	-1.21605	-0.886338	-0.852392
346.569	-1.21279	-0.896306	-0.859092
346.573	-1.21035	-0.90526	-0.865608
346.577	-1.21061	-0.913221	-0.873835
346.581	-1.2121	-0.92021	-0.882308
346.585	-1.21311	-0.926249	-0.889355
346.589	-1.2129	-0.931364	-0.894261
346.593	-1.21245	-0.93558	-0.898026
346.597	-1.21191	-0.938922	-0.90083
346.601	-1.20927	-0.941418	-0.900685
346.605	-1.20506	-0.943096	-0.898153
346.609	-1.20063	-0.943984	-0.894618
346.613	-1.19687	-0.944112	-0.890986
346.617	-1.19472	-0.943507	-0.888227
346.621	-1.1914	-0.9422	-0.883596
346.625	-1.186	-0.940221	-0.876218
346.629	-1.18221	-0.937597	-0.869805
346.633	-1.18114	-0.93436	-0.865501
346.637	-1.17975	-0.930537	-0.86029
346.641	-1.17775	-0.926158	-0.853912
346.645	-1.17715	-0.921251	-0.848404
346.649	-1.17556	-0.915845	-0.841405
346.653	-1.17194	-0.909966	-0.831902
346.657	-1.16996	-0.903641	-0.823606
346.661	-1.17089	-0.896898	-0.817786
346.665	-1.17193	-0.889762	-0.811687
346.669	-1.17047	-0.882258	-0.802729
346.673	-1.16832	-0.874411	-0.792728
346.677	-1.16924	-0.866244	-0.785486
346.681	-1.17234	-0.85778	-0.780124
346.685	-1.1725	-0.849042	-0.771543
346.689	-1.16879	-0.840052	-0.75884
346.693	-1.16718	-0.830829	-0.748006
346.697	-1.17014	-0.821394	-0.741537
346.701	-1.17452	-0.811766	-0.736283
346.705	-1.17879	-0.801964	-0.73075
346.709	-1.18205	-0.792005	-0.724057
346.713	-1.18131	-0.781906	-0.713212
346.717	-1.17729	-0.771683	-0.698973
346.721	-1.17477	-0.761352	-0.686119
346.725	-1.17647	-0.750928	-0.677399
346.729	-1.17992	-0.740423	-0.670339
346.733	-1.1803	-0.729852	-0.660155
346.737	-1.17949	-0.719228	-0.648714
346.741	-1.18084	-0.708561	-0.639401
346.745	-1.18379	-0.697864	-0.631655
346.749	-1.18667	-0.687147	-0.623816
346.753	-1.18794	-0.676421	-0.614359
346.757	-1.19001	-0.665694	-0.6057
346.761	-1.19323	-0.654975	-0.598207
346.765	-1.19346	-0.644274	-0.587733
346.769	-1.19261	-0.633597	-0.576204
346.773	-1.19518	-0.622952	-0.568133
346.777	-1.19947	-0.612347	-0.56182
346.781	-1.20276	-0.601787	-0.554543
346.785	-1.20368	-0.591278	-0.544955
346.789	-1.20127	-0.580826	-0.532092
346.793	-1.19803	-0.570436	-0.518465
346.797	-1.19719	-0.560113	-0.507304
346.801	-1.19929	-0.549861	-0.499156
346.805	-1.20224	-0.539685	-0.491922
346.809	-1.20309	-0.529587	-0.482676
346.813	-1.202	-0.519572	-0.471571
346.817	-1.20133	-0.509642	-0.460969
346.821	-1.20304	-0.4998	-0.452844
346.825	-1.20814	-0.490049	-0.448187
346.829	-1.21531	-0.48039	-0.445703
346.833	-1.2213	-0.470827	-0.442126
346.837	-1.22423	-0.46136	-0.435587
346.841	-1.22566	-0.451992	-0.427652
346.845	-1.22662	-0.442723	-0.419341
346.849	-1.22848	-0.433556	-0.412034
346.853	-1.23257	-0.42449	-0.407057
346.857	-1.23637	-0.415527	-0.4019
346.861	-1.2391	-0.406667	-0.395768
346.865	-1.24315	-0.397912	-0.391058
346.869	-1.2486	-0.38926	-0.387862
346.873	-1.2517	-0.380714	-0.382415
346.877	-1.25154	-0.372272	-0.373816
346.881	-1.25019	-0.363935	-0.364127
346.885	-1.24929	-0.355703	-0.354996
346.889	-1.25061	-0.347575	-0.348185
346.893	-1.25375	-0.339552	-0.343304
346.897	-1.25688	-0.331633	-0.338515
346.901	-1.25957	-0.323818	-0.333392
346.905	-1.26198	-0.316106	-0.328081
346.909	-1.26352	-0.308496	-0.322015
346.913	-1.26587	-0.300989	-0.31686
346.917	-1.26955	-0.293583	-0.313137
346.921	-1.27289	-0.286277	-0.309164
346.925	-1.27567	-0.279072	-0.304741
346.929	-1.27844	-0.271966	-0.300406
346.933	-1.28091	-0.264958	-0.295864
346.937	-1.28246	-0.258048	-0.290512
346.941	-1.2825	-0.251234	-0.283733
346.945	-1.28019	-0.244516	-0.27471
346.949	-1.27913	-0.237893	-0.267026
346.953	-1.28151	-0.231364	-0.262876
346.957	-1.28359	-0.224928	-0.258521
346.961	-1.28545	-0.218583	-0.254031
346.965	-1.28747	-0.21233	-0.249798
346.969	-1.28721	-0.206167	-0.243372
346.973	-1.28536	-0.200093	-0.235455
346.977	-1.28275	-0.194106	-0.226861
346.981	-1.28002	-0.188207	-0.218231
346.985	-1.27801	-0.182394	-0.210399
346.989	-1.27627	-0.176665	-0.202932
346.993	-1.27674	-0.171021	-0.197759
346.997	-1.28118	-0.16546	-0.196637
347.001	-1.28608	-0.15998	-0.196057
347.005	-1.28872	-0.154582	-0.193306
347.009	-1.29095	-0.149263	-0.190218
347.013	-1.29432	-0.144024	-0.188346
347.017	-1.29796	-0.138863	-0.186818
347.021	-1.301	-0.133779	-0.184777
347.025	-1.30409	-0.128771	-0.182856
347.029	-1.30741	-0.123838	-0.181247
347.033	-1.31002	-0.118979	-0.179004
347.037	-1.31171	-0.114194	-0.175903
347.041	-1.31442	-0.109482	-0.173902
347.045	-1.31615	-0.104841	-0.170995
347.049	-1.31317	-0.100271	-0.163438
347.053	-1.31036	-0.0957703	-0.156132
347.057	-1.31266	-0.0913391	-0.154004
347.061	-1.31653	-0.0869761	-0.153508
347.065	-1.31921	-0.0826805	-0.151888
347.069	-1.32207	-0.0784515	-0.15052
347.073	-1.32425	-0.0742883	-0.148538
347.077	-1.32373	-0.0701902	-0.143921
347.081	-1.31998	-0.0661563	-0.136132
347.085	-1.31736	-0.0621861	-0.129545
347.089	-1.31929	-0.0582787	-0.127566
347.093	-1.3204	-0.0544334	-0.124833
347.097	-1.3176	-0.0506495	-0.118253
347.101	-1.31357	-0.0469264	-0.110494
347.105	-1.31106	-0.0432634	-0.104319
347.109	-1.30992	-0.0396598	-0.0995755
347.113	-1.30974	-0.036115	-0.0958569
347.117	-1.31188	-0.0326284	-0.0945128
347.121	-1.31601	-0.0291995	-0.0952122
347.125	-1.32108	-0.0258275	-0.096908
347.129	-1.32526	-0.0225119	-0.0977679
347.133	-1.32689	-0.0192522	-0.0961412
347.137	-1.32793	-0.0160479	-0.0939787
347.141	-1.33098	-0.0128983	-0.0938736
347.145	-1.33373	-0.00980295	-0.0935295
347.149	-1.33297	-0.00676138	-0.0897294
347.153	-1.33163	-0.00377307	-0.0854017
347.157	-1.33236	-0.000837542	-0.0831975
347.161	-1.3322	0.00204567	-0.0801561
347.165	-1.33031	0.00487702	-0.0754308
347.169	-1.32812	0.00765696	-0.0704615
347.173	-1.32553	0.0103859	-0.0651447
347.177	-1.32286	0.0130643	-0.059792
347.181	-1.32014	0.0156926	-0.0544524
347.185	-1.3168	0.018271	-0.0485268
347.189	-1.31309	0.0208002	-0.0422924
347.193	-1.30967	0.0232803	-0.0363922
347.197	-1.30623	0.0257118	-0.0305154
347.201	-1.30362	0.0280951	-0.0255206
347.205	-1.30255	0.0304304	-0.022121
347.209	-1.3009	0.0327182	-0.0181835
347.213	-1.29809	0.0349587	-0.013127
347.217	-1.29614	0.0371523	-0.00898911
347.221	-1.29794	0.0392993	-0.00863791
347.225	-1.30241	0.0414	-0.0110056
347.229	-1.30411	0.0434547	-0.010658
347.233	-1.30294	0.0454637	-0.00747156
347.237	-1.30422	0.0474272	-0.00679115
347.241	-1.30963	0.0493456	-0.0102854
347.245	-1.31381	0.0512191	-0.0125909
347.249	-1.31336	0.053048	-0.0103156
347.253	-1.31146	0.0548326	-0.00662463
347.257	-1.31203	0.056573	-0.0054571
347.261	-1.31614	0.0582696	-0.00786992
347.265	-1.32055	0.0599226	-0.010632
347.269	-1.32198	0.0615322	-0.0104484
347.273	-1.32097	0.0630987	-0.00787377
347.277	-1.31884	0.0646223	-0.00421383
347.281	-1.31444	0.0661032	0.00166664
347.285	-1.30958	0.0675417	0.00796488
347.289	-1.30833	0.0689379	0.0106056
347.293	-1.30738	0.0702922	0.0129072
347.297	-1.30461	0.0716046	0.016998
347.301	-1.3035	0.0728755	0.0193758
347.305	-1.30318	0.074105	0.0209217
347.309	-1.30206	0.0752933	0.0232307
347.313	-1.30051	0.0764408	0.0259339
347.317	-1.298	0.0775474	0.0295505
347.321	-1.29495	0.0786136	0.0336673
347.325	-1.29336	0.0796394	0.0362824
347.329	-1.29527	0.0806252	0.0353513
347.333	-1.2981	0.081571	0.0334683
347.337	-1.29949	0.0824772	0.0329854
347.341	-1.30175	0.0833438	0.031598
347.345	-1.30475	0.0841712	0.0294213
347.349	-1.30688	0.0849596	0.0280748
347.353	-1.30876	0.085709	0.0269532
347.357	-1.31102	0.0864199	0.0253965
347.361	-1.31218	0.0870923	0.0249164
347.365	-1.31095	0.0877265	0.02678
347.369	-1.30756	0.0883228	0.0307661
347.373	-1.30354	0.0888812	0.0353458
347.377	-1.29984	0.0894022	0.0395625
347.381	-1.29557	0.0898858	0.0443198
347.385	-1.29349	0.0903323	0.0468468
347.389	-1.29483	0.090742	0.045914
347.393	-1.29563	0.0911151	0.0454805
347.397	-1.29545	0.0914518	0.046004
347.401	-1.29588	0.0917524	0.0458675
347.405	-1.29742	0.0920171	0.0446007
347.409	-1.30071	0.0922462	0.0415356
347.413	-1.30454	0.0924399	0.0378982
347.417	-1.3074	0.0925985	0.0351952
347.421	-1.30897	0.0927223	0.0337475
347.425	-1.30925	0.0928115	0.0335628
347.429	-1.30916	0.0928663	0.0337087
347.433	-1.30889	0.0928872	0.0339951
347.437	-1.30729	0.0928743	0.0355809
347.441	-1.30364	0.0928279	0.0391924
347.445	-1.29904	0.0927484	0.0437077
347.449	-1.29529	0.092636	0.0473454
347.453	-1.29193	0.092491	0.0505626
347.457	-1.28719	0.0923138	0.0551264
347.461	-1.28408	0.0921046	0.0580287
347.465	-1.28652	0.0918638	0.0553472
347.469	-1.29156	0.0915917	0.0500334
347.473	-1.2942	0.0912886	0.0470851
347.477	-1.29414	0.0909549	0.0468177
347.481	-1.29483	0.0905909	0.0457614
347.485	-1.29674	0.0901969	0.0434606
347.489	-1.29735	0.0897733	0.0424214
347.493	-1.29543	0.0893204	0.043887
347.497	-1.29176	0.0888387	0.0470811
347.501	-1.28842	0.0883284	0.0499077
347.506	-1.28531	0.0877899	0.0524812
347.51	-1.28221	0.0872237	0.0550114
347.514	-1.28148	0.08663	0.0551479
347.518	-1.28161	0.0860094	0.0544
347.522	-1.28015	0.0853621	0.0552141
347.526	-1.27932	0.0846886	0.0553648
347.53	-1.27997	0.0839892	0.0540176
347.534	-1.28033	0.0832644	0.0529381
347.538	-1.27908	0.0825146	0.0534317
347.542	-1.27641	0.0817401	0.0553259
347.546	-1.27346	0.0809415	0.0574795
347.55	-1.27215	0.0801191	0.0579731
347.554	-1.27459	0.0792734	0.0546858
347.558	-1.27897	0.0784047	0.0494305
347.562	-1.28251	0.0775136	0.0450037
347.566	-1.28409	0.0766004	0.0425105
347.57	-1.2833	0.0756656	0.0423681
347.574	-1.28137	0.0747096	0.0433429
347.578	-1.27943	0.073733	0.0443067
347.582	-1.27864	0.0727361	0.0440931
347.586	-1.27907	0.0717194	0.0426453
347.59	-1.27845	0.0706833	0.042238
347.594	-1.27433	0.0696283	0.0452945
347.598	-1.26745	0.0685549	0.0511037
347.602	-1.26033	0.0674636	0.0571374
347.606	-1.25392	0.0663547	0.0624385
347.61	-1.24932	0.0652289	0.0659056
347.614	-1.2473	0.0640864	0.0667844
347.618	-1.24638	0.0629279	0.0665436
347.622	-1.24505	0.0617537	0.066705
347.626	-1.2441	0.0605644	0.0664632
347.63	-1.24501	0.0593604	0.0643539
347.634	-1.24775	0.0581423	0.0603923
347.638	-1.25104	0.0569104	0.0558687
347.642	-1.25338	0.0556652	0.0522812
347.646	-1.25425	0.0544073	0.05016
347.65	-1.25376	0.0531371	0.0493764
347.654	-1.25259	0.0518551	0.0492668
347.658	-1.25077	0.0505617	0.0497916
347.662	-1.24695	0.0492575	0.0523076
347.666	-1.24383	0.0479429	0.0541099
347.67	-1.24466	0.0466183	0.051956
347.674	-1.24539	0.0452843	0.0498906
347.678	-1.24455	0.0439413	0.0493962
347.682	-1.2442	0.0425898	0.0483935
347.686	-1.24276	0.0412302	0.0484715
347.69	-1.2395	0.039863	0.0503621
347.694	-1.23455	0.0384887	0.0539382
347.698	-1.23011	0.0371078	0.057002
347.702	-1.22795	0.0357206	0.0577728
347.706	-1.22595	0.0343277	0.0583737
347.71	-1.22446	0.0329295	0.0584675
347.714	-1.22381	0.0315264	0.0577124
347.718	-1.22281	0.0301188	0.0573089
347.722	-1.22311	0.0287073	0.055602
347.726	-1.22728	0.0272923	0.0500137
347.73	-1.23258	0.0258742	0.0432962
347.734	-1.23405	0.0244533	0.0404023
347.738	-1.23366	0.0230302	0.0393749
347.742	-1.2334	0.0216053	0.0382006
347.746	-1.23213	0.020179	0.0380512
347.75	-1.23134	0.0187516	0.0374137
347.754	-1.23177	0.0173236	0.0355559
347.758	-1.23337	0.0158954	0.032526
347.762	-1.23727	0.0144674	0.0271994
347.766	-1.24192	0.01304	0.0211216
347.77	-1.24418	0.0116136	0.0174345
347.774	-1.24457	0.0101885	0.0156202
347.778	-1.24592	0.00876506	0.0128455
347.782	-1.24957	0.00734374	0.00777066
347.786	-1.25412	0.00592488	0.00180563
347.79	-1.25801	0.00450881	-0.00350579
347.794	-1.26083	0.00309589	-0.0077337
347.798	-1.26159	0.00168647	-0.00990439
347.802	-1.26127	0.000280889	-0.0109923
347.806	-1.25958	-0.00112053	-0.0106971
347.81	-1.25682	-0.00251746	-0.00933794
347.814	-1.25638	-0.00390958	-0.0102915
347.818	-1.25726	-0.00529657	-0.0125577
347.822	-1.25602	-0.00667814	-0.0126945
347.826	-1.2519	-0.00805398	-0.0099498
347.83	-1.24812	-0.00942379	-0.00754328
347.834	-1.24722	-0.0107873	-0.00800381
347.838	-1.24753	-0.0121442	-0.00967545
347.842	-1.24794	-0.0134943	-0.0114351
347.846	-1.25033	-0.0148372	-0.0151649
347.85	-1.25639	-0.0161728	-0.0225614
347.854	-1.26332	-0.0175007	-0.0308256
347.858	-1.26827	-0.0188207	-0.0370941
347.862	-1.27149	-0.0201326	-0.0416259
347.866	-1.27265	-0.0214362	-0.0440852
347.87	-1.27234	-0.0227312	-0.0450681
347.874	-1.27077	-0.0240174	-0.0447854
347.878	-1.26716	-0.0252945	-0.0424592
347.882	-1.26325	-0.0265625	-0.0398132
347.886	-1.26029	-0.0278211	-0.038107
347.89	-1.25949	-0.02907	-0.0385604
347.894	-1.26174	-0.0303092	-0.0420464
347.898	-1.26474	-0.0315384	-0.0462766
347.902	-1.26766	-0.0327574	-0.0504174
347.906	-1.2716	-0.0339662	-0.0555634
347.91	-1.27471	-0.0351645	-0.0598759
347.914	-1.27374	-0.0363522	-0.0600884
347.918	-1.27008	-0.0375291	-0.0576097
347.922	-1.26913	-0.0386952	-0.0578212
347.926	-1.27269	-0.0398502	-0.0625416
347.93	-1.2782	-0.0409941	-0.0691915
347.934	-1.28428	-0.0421267	-0.0764036
347.938	-1.29075	-0.0432479	-0.0839931
347.942	-1.29495	-0.0443577	-0.0893115
347.946	-1.29502	-0.0454558	-0.0904736
347.95	-1.29317	-0.0465423	-0.0897073
347.954	-1.2916	-0.047617	-0.0892128
347.958	-1.28944	-0.0486798	-0.0881193
347.962	-1.28552	-0.0497307	-0.0852474
347.966	-1.28326	-0.0507696	-0.0840292
347.97	-1.28406	-0.0517964	-0.0858529
347.974	-1.28468	-0.0528111	-0.0874949
347.978	-1.28418	-0.0538136	-0.0879971
347.982	-1.28227	-0.0548038	-0.0870762
347.986	-1.28162	-0.0557818	-0.0874037
347.99	-1.28397	-0.0567474	-0.0907159
347.994	-1.28645	-0.0577007	-0.0941529
347.998	-1.28766	-0.0586417	-0.0963017
348.002	-1.28695	-0.0595702	-0.0965184
348.006	-1.28654	-0.0604862	-0.097029
348.01	-1.2892	-0.0613899	-0.100593
348.014	-1.29172	-0.062281	-0.104
348.018	-1.29161	-0.0631597	-0.104773
348.022	-1.29079	-0.064026	-0.10482
348.026	-1.29054	-0.0648798	-0.105418
348.03	-1.29057	-0.0657212	-0.106288
348.034	-1.28969	-0.0665501	-0.106239
348.038	-1.28789	-0.0673666	-0.10526
348.042	-1.28774	-0.0681706	-0.105912
348.046	-1.28951	-0.0689624	-0.108474
348.05	-1.29097	-0.0697417	-0.110708
348.054	-1.29161	-0.0705087	-0.112114
348.058	-1.29352	-0.0712635	-0.114781
348.062	-1.29717	-0.072006	-0.119176
348.066	-1.30049	-0.0727363	-0.123229
348.07	-1.30382	-0.0734544	-0.127274
348.074	-1.30635	-0.0741604	-0.130515
348.078	-1.30622	-0.0748544	-0.131077
348.082	-1.30439	-0.0755363	-0.129925
348.086	-1.30169	-0.0762063	-0.127892
348.09	-1.2981	-0.0768644	-0.124967
348.094	-1.29536	-0.0775106	-0.122872
348.098	-1.29696	-0.0781451	-0.125102
348.102	-1.30175	-0.0787679	-0.130519
348.106	-1.30489	-0.079379	-0.134267
348.11	-1.3053	-0.0799786	-0.135282
348.114	-1.3041	-0.0805667	-0.134669
348.118	-1.30135	-0.0811434	-0.132496
348.122	-1.29752	-0.0817088	-0.129231
348.126	-1.29433	-0.0822629	-0.126594
348.13	-1.29188	-0.0828059	-0.124687
348.134	-1.29034	-0.0833377	-0.123677
348.138	-1.291	-0.0838586	-0.124857
348.142	-1.29279	-0.0843686	-0.127161
348.146	-1.29309	-0.0848677	-0.127955
348.15	-1.29252	-0.0853561	-0.127878
348.154	-1.29435	-0.0858339	-0.130187
348.158	-1.29882	-0.0863011	-0.135116
348.162	-1.30509	-0.0867579	-0.141851
348.166	-1.31064	-0.0872043	-0.147844
348.17	-1.31281	-0.0876405	-0.150446
348.174	-1.31388	-0.0880665	-0.15195
348.178	-1.31607	-0.0884825	-0.154551
348.182	-1.31761	-0.0888885	-0.156498
348.186	-1.31565	-0.0892846	-0.154931
348.19	-1.31213	-0.089671	-0.151796
348.194	-1.312	-0.0900478	-0.152049
348.198	-1.31406	-0.0904149	-0.154478
348.202	-1.31477	-0.0907727	-0.155546
348.206	-1.31544	-0.0911211	-0.156563
348.21	-1.31783	-0.0914603	-0.159286
348.214	-1.32215	-0.0917903	-0.163936
348.218	-1.32628	-0.0921113	-0.168388
348.222	-1.32805	-0.0924234	-0.170472
348.226	-1.32935	-0.0927267	-0.172075
348.23	-1.33016	-0.0930212	-0.173183
348.234	-1.32776	-0.0933072	-0.171071
348.238	-1.32315	-0.0935847	-0.166733
348.242	-1.31859	-0.0938538	-0.162448
348.246	-1.31352	-0.0941146	-0.157634
348.25	-1.30635	-0.0943673	-0.15072
348.254	-1.2978	-0.0946119	-0.142407
348.258	-1.29106	-0.0948485	-0.13591
348.262	-1.288	-0.0950773	-0.133081
348.266	-1.28753	-0.0952983	-0.132833
348.27	-1.28735	-0.0955117	-0.132859
348.274	-1.28737	-0.0957176	-0.133089
348.278	-1.28708	-0.095916	-0.132999
348.282	-1.28548	-0.0961071	-0.131589
348.286	-1.28537	-0.096291	-0.131664
348.29	-1.2871	-0.0964678	-0.133569
348.294	-1.28799	-0.0966376	-0.134624
348.298	-1.28915	-0.0968005	-0.135952
348.302	-1.29003	-0.0969566	-0.136987
348.306	-1.28737	-0.0971059	-0.134473
348.31	-1.28379	-0.0972487	-0.131037
348.314	-1.28375	-0.097385	-0.131136
348.318	-1.28659	-0.0975149	-0.134105
348.322	-1.28949	-0.0976385	-0.137127
348.326	-1.29242	-0.097756	-0.140174
348.33	-1.29568	-0.0978673	-0.143543
348.334	-1.2989	-0.0979726	-0.146877
348.338	-1.30098	-0.0980721	-0.149053
348.342	-1.30085	-0.0981657	-0.149019
348.346	-1.3011	-0.0982537	-0.149354
348.35	-1.30143	-0.098336	-0.149764
348.354	-1.29961	-0.0984128	-0.148021
348.358	-1.29733	-0.0984842	-0.145813
348.362	-1.29626	-0.0985503	-0.144807
348.366	-1.29671	-0.0986111	-0.145319
348.37	-1.29846	-0.0986668	-0.147125
348.374	-1.29953	-0.0987175	-0.148252
348.378	-1.29823	-0.0987632	-0.14699
348.382	-1.2974	-0.098804	-0.146199
348.386	-1.29943	-0.09884	-0.148271
348.39	-1.30168	-0.0988713	-0.150549
348.394	-1.30074	-0.0988981	-0.149636
348.398	-1.29647	-0.0989203	-0.145387
348.402	-1.29097	-0.098938	-0.139904
348.406	-1.28616	-0.0989514	-0.135116
348.41	-1.28389	-0.0989605	-0.132853
348.414	-1.28392	-0.0989654	-0.13289
348.418	-1.28491	-0.0989663	-0.133872
348.422	-1.28567	-0.098963	-0.134634
348.426	-1.28476	-0.0989559	-0.13372
348.43	-1.28394	-0.0989448	-0.132888
348.434	-1.2849	-0.0989299	-0.133834
348.438	-1.28574	-0.0989114	-0.134651
348.442	-1.286	-0.0988891	-0.13489
348.446	-1.28606	-0.0988633	-0.134924
348.45	-1.28559	-0.098834	-0.134419
348.454	-1.28514	-0.0988013	-0.133942
348.458	-1.28579	-0.0987652	-0.134553
348.462	-1.28789	-0.0987258	-0.136613
348.466	-1.29107	-0.0986831	-0.13975
348.47	-1.29186	-0.0986374	-0.140495
348.474	-1.28778	-0.0985885	-0.136371
348.478	-1.28243	-0.0985366	-0.130971
348.482	-1.2781	-0.0984818	-0.12658
348.486	-1.27571	-0.098424	-0.124136
348.49	-1.27496	-0.0983634	-0.123327
348.494	-1.27372	-0.0983001	-0.122025
348.498	-1.27271	-0.0982341	-0.120942
348.502	-1.27184	-0.0981654	-0.120004
348.506	-1.27072	-0.0980941	-0.118817
348.51	-1.26978	-0.0980203	-0.117804
348.514	-1.2688	-0.097944	-0.116743
348.518	-1.2682	-0.0978653	-0.116067
348.522	-1.2673	-0.0977843	-0.11508
348.526	-1.26475	-0.0977009	-0.112456
348.53	-1.2611	-0.0976153	-0.108712
348.534	-1.26037	-0.0975274	-0.107901
348.538	-1.26253	-0.0974375	-0.109971
348.542	-1.26315	-0.0973454	-0.110497
348.546	-1.263	-0.0972513	-0.110249
348.55	-1.26364	-0.0971552	-0.110798
348.554	-1.26567	-0.0970571	-0.112725
348.558	-1.26867	-0.0969571	-0.115632
348.562	-1.2705	-0.0968553	-0.117354
348.566	-1.27095	-0.0967517	-0.117703
348.57	-1.27207	-0.0966462	-0.118719
348.574	-1.2744	-0.0965391	-0.120935
348.578	-1.27475	-0.0964303	-0.121185
348.582	-1.27459	-0.0963198	-0.120909
348.586	-1.27644	-0.0962077	-0.122651
348.59	-1.27596	-0.0960941	-0.122054
348.594	-1.27349	-0.095979	-0.119466
348.598	-1.27069	-0.0958623	-0.116548
348.602	-1.26634	-0.0957443	-0.112082
348.606	-1.26411	-0.0956248	-0.109734
348.61	-1.26372	-0.0955039	-0.109224
348.614	-1.26408	-0.0953817	-0.109462
348.618	-1.2665	-0.0952582	-0.111759
348.622	-1.26796	-0.0951335	-0.113093
348.626	-1.26806	-0.0950075	-0.113067
348.63	-1.2673	-0.0948803	-0.11218
348.634	-1.26615	-0.0947519	-0.110904
348.638	-1.26676	-0.0946224	-0.111383
348.642	-1.26772	-0.0944918	-0.112216
348.646	-1.26719	-0.0943601	-0.111549
348.65	-1.26659	-0.0942273	-0.110812
348.654	-1.26661	-0.0940935	-0.110706
348.658	-1.26569	-0.0939587	-0.109645
348.662	-1.26555	-0.0938229	-0.109373
348.666	-1.26589	-0.0936862	-0.109578
348.67	-1.26301	-0.0935486	-0.106559
348.674	-1.25967	-0.0934101	-0.103083
348.678	-1.25803	-0.0932707	-0.101305
348.682	-1.25559	-0.0931304	-0.0987178
348.686	-1.25394	-0.0929893	-0.0969273
348.69	-1.25451	-0.0928474	-0.0973586
348.694	-1.25428	-0.0927047	-0.0969856
348.698	-1.25229	-0.0925613	-0.094853
348.702	-1.25063	-0.0924171	-0.0930423
348.706	-1.25148	-0.0922722	-0.0937571
348.71	-1.25364	-0.0921266	-0.0957686
348.714	-1.25366	-0.0919803	-0.0956362
348.718	-1.25188	-0.0918333	-0.0937126
348.722	-1.25061	-0.0916856	-0.0922921
348.726	-1.25003	-0.0915374	-0.0915633
348.73	-1.25096	-0.0913885	-0.0923508
348.734	-1.25313	-0.091239	-0.0943642
348.738	-1.25281	-0.0910889	-0.0939023
348.742	-1.25008	-0.0909382	-0.0910142
348.746	-1.24831	-0.0907869	-0.0890969
348.75	-1.24775	-0.0906352	-0.0883883
348.754	-1.24696	-0.0904828	-0.0874381
348.758	-1.24692	-0.09033	-0.0872516
348.762	-1.24699	-0.0901766	-0.0871693
348.766	-1.24439	-0.0900228	-0.0844118
348.77	-1.24082	-0.0898684	-0.0806897
348.774	-1.23799	-0.0897136	-0.0777039
348.778	-1.2361	-0.0895583	-0.0756539
348.782	-1.23722	-0.0894025	-0.0766265
348.786	-1.24051	-0.0892463	-0.0797583
348.79	-1.2438	-0.0890896	-0.0828879
348.794	-1.24785	-0.0889326	-0.0867815
348.798	-1.25124	-0.0887751	-0.0900117
348.802	-1.25169	-0.0886171	-0.0903107
348.806	-1.25081	-0.0884588	-0.0892716
348.81	-1.24942	-0.0883	-0.0877227
348.814	-1.24885	-0.0881409	-0.0869871
348.818	-1.25083	-0.0879814	-0.0888074
348.822	-1.25221	-0.0878215	-0.0900292
348.826	-1.25075	-0.0876612	-0.088416
348.83	-1.24972	-0.0875005	-0.0872252
348.834	-1.25052	-0.0873395	-0.0878638
348.838	-1.25167	-0.0871781	-0.088848
348.842	-1.25411	-0.0870164	-0.0911242
348.846	-1.2565	-0.0868542	-0.0933529
348.85	-1.25505	-0.0866918	-0.0917448
348.854	-1.24914	-0.086529	-0.0856727
348.858	-1.24154	-0.0863658	-0.0779059
348.862	-1.2366	-0.0862023	-0.0727975
348.866	-1.23699	-0.0860385	-0.0730329
348.87	-1.24034	-0.0858744	-0.0762161
348.874	-1.24266	-0.0857099	-0.0783726
348.878	-1.24159	-0.085545	-0.0771332
348.882	-1.23645	-0.0853799	-0.0718296
348.886	-1.23061	-0.0852144	-0.0658215
348.89	-1.22679	-0.0850486	-0.0618337
348.894	-1.22575	-0.0848824	-0.0606299
348.898	-1.22745	-0.0847159	-0.0621613
348.902	-1.22909	-0.0845491	-0.0636342
348.906	-1.22971	-0.084382	-0.0640894
348.91	-1.2304	-0.0842146	-0.0646125
348.914	-1.23035	-0.0840468	-0.064392
348.918	-1.22952	-0.0838787	-0.0633977
348.922	-1.2267	-0.0837103	-0.0604065
348.926	-1.22177	-0.0835416	-0.0553131
348.93	-1.21895	-0.0833725	-0.0523197
348.934	-1.21909	-0.0832031	-0.0522918
348.938	-1.22056	-0.0830334	-0.0535922
348.942	-1.22241	-0.0828634	-0.0552687
348.946	-1.2233	-0.082693	-0.0559954
348.95	-1.22202	-0.0825223	-0.0545407
348.954	-1.21925	-0.0823513	-0.051601
348.958	-1.21764	-0.0821799	-0.0498205
348.962	-1.21791	-0.0820082	-0.0499209
348.966	-1.21878	-0.0818362	-0.0506209
348.97	-1.21863	-0.0816639	-0.0502919
348.974	-1.21675	-0.0814912	-0.0482449
348.978	-1.21543	-0.0813181	-0.0467458
348.982	-1.21586	-0.0811448	-0.0470042
348.986	-1.21536	-0.080971	-0.0463299
348.99	-1.21314	-0.080797	-0.0439352
348.994	-1.21132	-0.0806226	-0.0419387
348.998	-1.21113	-0.0804478	-0.0415786
349.002	-1.21341	-0.0802727	-0.0436817
349.006	-1.21598	-0.0800973	-0.0460765
349.01	-1.21655	-0.0799215	-0.0464731
349.014	-1.21613	-0.0797453	-0.0458745
349.018	-1.21603	-0.0795688	-0.045603
349.022	-1.21786	-0.0793919	-0.0472506
349.026	-1.22063	-0.0792147	-0.0498436
349.03	-1.22179	-0.0790371	-0.0508269
349.034	-1.2216	-0.0788591	-0.0504558
349.038	-1.22153	-0.0786807	-0.050213
349.042	-1.22086	-0.078502	-0.0493624
349.046	-1.21772	-0.078323	-0.0460394
349.05	-1.21361	-0.0781435	-0.0417577
349.054	-1.21228	-0.0779637	-0.0402476
349.058	-1.21347	-0.0777835	-0.0412573
349.062	-1.21446	-0.0776029	-0.0420658
349.066	-1.21414	-0.0774219	-0.0415572
349.07	-1.21219	-0.0772406	-0.0394272
349.074	-1.20978	-0.0770588	-0.0368419
349.078	-1.20928	-0.0768767	-0.0361519
349.082	-1.21072	-0.0766942	-0.0374139
349.086	-1.21071	-0.0765113	-0.037218
349.09	-1.2096	-0.076328	-0.0359298
349.094	-1.21036	-0.0761443	-0.0365057
349.098	-1.21183	-0.0759602	-0.0377906
349.102	-1.21376	-0.0757757	-0.039531
349.106	-1.21601	-0.0755908	-0.0415982
349.11	-1.21569	-0.0754055	-0.0410954
349.114	-1.21275	-0.0752198	-0.0379677
349.118	-1.2088	-0.0750337	-0.0338334
349.122	-1.20472	-0.0748472	-0.0295649
349.126	-1.20197	-0.0746603	-0.0266269
349.13	-1.20013	-0.074473	-0.0246076
349.134	-1.19763	-0.0742853	-0.0219177
349.138	-1.195	-0.0740972	-0.019094
349.142	-1.19471	-0.0739087	-0.0186227
349.146	-1.19644	-0.0737198	-0.0201622
349.15	-1.19858	-0.0735304	-0.022114
349.154	-1.20045	-0.0733407	-0.0237916
349.158	-1.20149	-0.0731505	-0.0246366
349.162	-1.20192	-0.0729599	-0.0248799
349.166	-1.20057	-0.072769	-0.0233381
349.17	-1.19765	-0.0725776	-0.0202287
349.174	-1.19394	-0.0723858	-0.0163284
349.178	-1.18966	-0.0721936	-0.0118493
349.182	-1.18896	-0.072001	-0.0109617
349.186	-1.19354	-0.0718079	-0.0153505
349.19	-1.19874	-0.0716145	-0.0203561
349.194	-1.20108	-0.0714207	-0.0225044
349.198	-1.20147	-0.0712264	-0.0227004
349.202	-1.20143	-0.0710318	-0.0224631
349.206	-1.19873	-0.0708367	-0.019563
349.21	-1.19241	-0.0706413	-0.0130526
349.214	-1.18705	-0.0704454	-0.00749446
349.218	-1.18657	-0.0702491	-0.00682266
349.222	-1.18927	-0.0700525	-0.00932565
349.226	-1.19081	-0.0698554	-0.0106696
349.23	-1.1914	-0.069658	-0.0110599
349.234	-1.19258	-0.0694601	-0.0120377
349.238	-1.19167	-0.0692619	-0.0109341
349.242	-1.18985	-0.0690633	-0.00891057
349.246	-1.19143	-0.0688642	-0.0102986
349.25	-1.19487	-0.0686648	-0.013531
[truncated: 501 more rows]

## Sheet: Supplementary Fig4a I113C_SUV
Magnetic Field (mT)	Exp CW	Sim CW	Residual
341.17	-1.31222	0.00051294	-0.0617023
341.174	-1.31219	0.00051409	-0.0616757
341.178	-1.31212	0.0005148	-0.0616051
341.182	-1.31186	0.000515072	-0.0613424
341.186	-1.31136	0.000514907	-0.0608434
341.19	-1.31084	0.000514311	-0.0603239
341.194	-1.31055	0.000513288	-0.0600374
341.198	-1.31072	0.000511845	-0.0602128
341.202	-1.31092	0.000509989	-0.0604079
341.206	-1.31071	0.00050773	-0.0602041
341.21	-1.3106	0.000505076	-0.0600938
341.214	-1.3106	0.00050204	-0.0600939
341.218	-1.31034	0.000498633	-0.0598406
341.222	-1.31007	0.000494869	-0.0595775
341.226	-1.30983	0.00049076	-0.059337
341.23	-1.3095	0.000486322	-0.0590118
341.234	-1.30938	0.000481571	-0.0589022
341.238	-1.30959	0.000476522	-0.0591151
341.242	-1.31	0.000471193	-0.0595264
341.246	-1.31025	0.0004656	-0.0597861
341.25	-1.31	0.000459761	-0.059544
341.254	-1.30929	0.000453695	-0.0588327
341.258	-1.30837	0.00044742	-0.0579253
341.262	-1.30767	0.000440954	-0.0572246
341.266	-1.3073	0.000434317	-0.0568637
341.27	-1.3074	0.000427527	-0.0569761
341.274	-1.30794	0.000420604	-0.0575163
341.278	-1.30841	0.000413565	-0.0579978
341.282	-1.30881	0.000406429	-0.0584062
341.286	-1.30939	0.000399216	-0.0589909
341.29	-1.30964	0.000391942	-0.0592439
341.294	-1.30923	0.000384626	-0.058847
341.298	-1.30847	0.000377285	-0.0580965
341.302	-1.30788	0.000369936	-0.0575058
341.306	-1.30799	0.000362596	-0.0576245
341.31	-1.30826	0.000355279	-0.0579014
341.314	-1.30801	0.000348002	-0.0576597
341.318	-1.3074	0.000340778	-0.0570607
341.322	-1.30687	0.000333622	-0.0565319
341.326	-1.30679	0.000326546	-0.0564673
341.33	-1.30689	0.000319564	-0.0565701
341.334	-1.30654	0.000312686	-0.056224
341.338	-1.30615	0.000305924	-0.0558431
341.342	-1.30611	0.000299288	-0.0558069
341.346	-1.30607	0.000292787	-0.0557819
341.35	-1.30618	0.00028643	-0.0558982
341.354	-1.30666	0.000280224	-0.0563802
341.358	-1.30724	0.000274177	-0.0569622
341.362	-1.30766	0.000268294	-0.0573936
341.366	-1.30845	0.00026258	-0.0581897
341.37	-1.30945	0.000257042	-0.0591934
341.374	-1.30977	0.000251682	-0.0595165
341.378	-1.30943	0.000246504	-0.0591828
341.382	-1.30847	0.00024151	-0.0582267
341.386	-1.30745	0.000236702	-0.057209
341.39	-1.30744	0.000232082	-0.0572036
341.394	-1.30822	0.00022765	-0.0579907
341.398	-1.30889	0.000223406	-0.0586623
341.402	-1.30902	0.00021935	-0.0587992
341.406	-1.30887	0.00021548	-0.0586592
341.41	-1.30889	0.000211796	-0.0586798
341.414	-1.3088	0.000208295	-0.0585904
341.418	-1.30836	0.000204974	-0.0581549
341.422	-1.3082	0.000201832	-0.0579945
341.426	-1.30875	0.000198865	-0.0585533
341.43	-1.3096	0.00019607	-0.0594076
341.434	-1.31002	0.000193443	-0.0598294
341.438	-1.31001	0.00019098	-0.0598237
341.442	-1.30981	0.000188677	-0.0596187
341.446	-1.30931	0.00018653	-0.0591199
341.45	-1.30837	0.000184535	-0.0581834
341.454	-1.30713	0.000182686	-0.0569448
341.458	-1.30654	0.000180979	-0.0563579
341.462	-1.30673	0.000179409	-0.0565511
341.466	-1.30705	0.000177971	-0.0568679
341.47	-1.30725	0.000176662	-0.0570746
341.474	-1.30703	0.000175474	-0.0568588
341.478	-1.30665	0.000174405	-0.0564761
341.482	-1.30651	0.000173448	-0.0563331
341.486	-1.30666	0.0001726	-0.0564889
341.49	-1.30688	0.000171855	-0.0567123
341.494	-1.30652	0.000171209	-0.056345
341.498	-1.30563	0.000170657	-0.0554642
341.502	-1.30471	0.000170195	-0.0545437
341.506	-1.30402	0.000169818	-0.053847
341.51	-1.30368	0.000169523	-0.0535135
341.514	-1.30357	0.000169304	-0.0534021
341.518	-1.30353	0.000169158	-0.0533592
341.522	-1.30323	0.000169081	-0.0530647
341.526	-1.30299	0.00016907	-0.0528182
341.53	-1.30358	0.000169121	-0.0534147
341.534	-1.30466	0.00016923	-0.0544919
341.538	-1.30502	0.000169393	-0.054853
341.542	-1.30442	0.000169609	-0.0542529
341.546	-1.3035	0.000169874	-0.0533332
341.55	-1.30306	0.000170184	-0.0528915
341.554	-1.30347	0.000170538	-0.0533034
341.558	-1.30388	0.000170933	-0.0537139
341.562	-1.30401	0.000171366	-0.0538415
341.566	-1.30431	0.000171834	-0.0541431
341.57	-1.3045	0.000172337	-0.0543279
341.574	-1.30485	0.000172871	-0.054682
341.578	-1.30576	0.000173435	-0.0555906
341.582	-1.30625	0.000174026	-0.0560758
341.586	-1.30574	0.000174644	-0.0555675
341.59	-1.30468	0.000175287	-0.0545038
341.594	-1.30321	0.000175952	-0.0530337
341.598	-1.30188	0.000176639	-0.0517012
341.602	-1.30134	0.000177347	-0.0511583
341.606	-1.30132	0.000178074	-0.0511391
341.61	-1.30138	0.000178819	-0.0512052
341.614	-1.30123	0.000179581	-0.0510463
341.618	-1.30099	0.000180359	-0.0508136
341.622	-1.3011	0.000181153	-0.0509143
341.626	-1.30153	0.00018196	-0.0513516
341.63	-1.3022	0.000182782	-0.0520134
341.634	-1.30304	0.000183617	-0.0528566
341.638	-1.30372	0.000184463	-0.0535357
341.642	-1.30376	0.000185322	-0.0535725
341.646	-1.30344	0.000186192	-0.0532536
341.65	-1.30285	0.000187073	-0.0526658
341.654	-1.3018	0.000187964	-0.0516167
341.658	-1.30088	0.000188865	-0.0506891
341.662	-1.30003	0.000189776	-0.0498447
341.666	-1.29901	0.000190697	-0.0488171
341.67	-1.29866	0.000191626	-0.0484699
341.674	-1.29923	0.000192564	-0.0490348
341.678	-1.29976	0.00019351	-0.0495622
341.682	-1.30008	0.000194465	-0.049882
341.686	-1.3007	0.000195429	-0.0505091
341.69	-1.3013	0.0001964	-0.0511055
341.694	-1.30164	0.000197379	-0.0514436
341.698	-1.30233	0.000198366	-0.0521296
341.702	-1.30332	0.000199361	-0.0531216
341.706	-1.30405	0.000200363	-0.0538524
341.71	-1.3041	0.000201373	-0.053902
341.714	-1.30364	0.00020239	-0.0534346
341.718	-1.30296	0.000203415	-0.0527522
341.722	-1.30202	0.000204447	-0.0518177
341.726	-1.30115	0.000205487	-0.050949
341.73	-1.30054	0.000206534	-0.0503314
341.734	-1.30034	0.000207588	-0.0501275
341.738	-1.3003	0.00020865	-0.0500894
341.742	-1.29991	0.000209719	-0.0497025
341.746	-1.29941	0.000210796	-0.0491965
341.75	-1.29881	0.00021188	-0.0485977
341.754	-1.2984	0.000212971	-0.0481822
341.758	-1.29889	0.00021407	-0.0486745
341.762	-1.29981	0.000215176	-0.0495973
341.766	-1.30024	0.00021629	-0.0500193
341.77	-1.3004	0.000217411	-0.0501836
341.774	-1.30094	0.00021854	-0.0507228
341.778	-1.3015	0.000219677	-0.0512798
341.782	-1.30153	0.000220821	-0.0513063
341.786	-1.30108	0.000221973	-0.0508628
341.79	-1.30026	0.000223133	-0.0500387
341.794	-1.29974	0.0002243	-0.0495131
341.798	-1.29971	0.000225476	-0.0494827
341.802	-1.2994	0.000226659	-0.0491778
341.806	-1.29926	0.000227851	-0.0490319
341.81	-1.2995	0.00022905	-0.0492681
341.814	-1.29981	0.000230258	-0.0495791
341.818	-1.30045	0.000231474	-0.0502147
341.822	-1.30091	0.000232698	-0.0506818
341.826	-1.30104	0.00023393	-0.0508037
341.83	-1.30128	0.000235171	-0.0510473
341.834	-1.30129	0.00023642	-0.0510553
341.838	-1.30107	0.000237678	-0.0508351
341.842	-1.30119	0.000238944	-0.0509525
341.846	-1.30142	0.000240219	-0.0511811
341.85	-1.30169	0.000241503	-0.0514444
341.854	-1.30222	0.000242795	-0.0519813
341.858	-1.30282	0.000244097	-0.0525786
341.862	-1.30336	0.000245407	-0.0531117
341.866	-1.30381	0.000246726	-0.0535667
341.87	-1.30412	0.000248055	-0.0538757
341.874	-1.30424	0.000249392	-0.0539864
341.878	-1.30404	0.000250739	-0.0537864
341.882	-1.3034	0.000252095	-0.0531481
341.886	-1.30247	0.000253461	-0.0522141
341.89	-1.30172	0.000254836	-0.0514665
341.894	-1.30119	0.00025622	-0.0509317
341.898	-1.301	0.000257614	-0.0507395
341.902	-1.30126	0.000259018	-0.0509968
341.906	-1.30106	0.000260432	-0.0508024
341.91	-1.3004	0.000261855	-0.0501387
341.914	-1.30016	0.000263289	-0.0498946
341.918	-1.30048	0.000264732	-0.050217
341.922	-1.30122	0.000266186	-0.0509582
341.926	-1.30208	0.00026765	-0.0518103
341.93	-1.30281	0.000269124	-0.0525413
341.934	-1.30314	0.000270609	-0.0528715
341.938	-1.3028	0.000272104	-0.0525245
341.942	-1.30214	0.000273609	-0.0518672
341.946	-1.30182	0.000275126	-0.0515443
341.95	-1.30206	0.000276653	-0.0517861
341.954	-1.30212	0.000278191	-0.0518432
341.958	-1.30179	0.00027974	-0.0515092
341.962	-1.30154	0.000281299	-0.0512565
341.966	-1.30092	0.00028287	-0.0506372
341.97	-1.2999	0.000284453	-0.0496145
341.974	-1.29945	0.000286046	-0.0491676
341.978	-1.29958	0.000287651	-0.0492909
341.982	-1.29977	0.000289268	-0.0494759
341.986	-1.30038	0.000290896	-0.0500871
341.99	-1.30111	0.000292536	-0.0508152
341.994	-1.30154	0.000294187	-0.0512419
341.998	-1.30197	0.000295851	-0.0516767
342.002	-1.30233	0.000297526	-0.0520282
342.006	-1.30256	0.000299214	-0.0522618
342.01	-1.3027	0.000300914	-0.0524018
342.014	-1.30259	0.000302626	-0.0522908
342.018	-1.30213	0.000304351	-0.051824
342.022	-1.3014	0.000306089	-0.051093
342.026	-1.30078	0.000307839	-0.050476
342.03	-1.30048	0.000309602	-0.0501678
342.034	-1.30015	0.000311377	-0.0498395
342.038	-1.29977	0.000313166	-0.049458
342.042	-1.29941	0.000314968	-0.0490998
342.046	-1.29892	0.000316783	-0.0485993
342.05	-1.29876	0.000318612	-0.048438
342.054	-1.2993	0.000320454	-0.0489753
342.058	-1.30024	0.000322309	-0.0499208
342.062	-1.30067	0.000324179	-0.050343
342.066	-1.30015	0.000326062	-0.049825
342.07	-1.29983	0.000327959	-0.0495054
342.074	-1.30022	0.000329871	-0.0498932
342.078	-1.3005	0.000331796	-0.0501668
342.082	-1.30032	0.000333736	-0.0499823
342.086	-1.30007	0.00033569	-0.0497317
342.09	-1.29997	0.000337659	-0.0496276
342.094	-1.29996	0.000339643	-0.0496233
342.098	-1.29984	0.000341642	-0.0495031
342.102	-1.29945	0.000343656	-0.0491017
342.106	-1.29877	0.000345685	-0.0484265
342.11	-1.29784	0.000347729	-0.0474905
342.114	-1.29713	0.000349788	-0.0467752
342.118	-1.2971	0.000351864	-0.0467529
342.122	-1.2974	0.000353955	-0.04705
342.126	-1.29763	0.000356061	-0.0472755
342.13	-1.29804	0.000358184	-0.0476833
342.134	-1.29859	0.000360323	-0.048226
342.138	-1.29884	0.000362479	-0.0484804
342.142	-1.29901	0.00036465	-0.0486502
342.146	-1.29933	0.000366839	-0.0489592
342.15	-1.29947	0.000369044	-0.0491025
342.154	-1.29963	0.000371266	-0.0492612
342.158	-1.30023	0.000373505	-0.0498605
342.162	-1.30079	0.000375762	-0.0504144
342.166	-1.30127	0.000378036	-0.050889
342.17	-1.30207	0.000380327	-0.0516937
342.174	-1.30254	0.000382636	-0.052154
342.178	-1.3024	0.000384963	-0.0520167
342.182	-1.30242	0.000387308	-0.0520285
342.186	-1.30286	0.000389672	-0.0524726
342.19	-1.30314	0.000392053	-0.0527516
342.194	-1.30294	0.000394454	-0.0525504
342.198	-1.30253	0.000396873	-0.0521348
342.202	-1.30205	0.000399311	-0.0516519
342.206	-1.30184	0.000401768	-0.0514384
342.21	-1.30173	0.000404244	-0.0513299
342.214	-1.30113	0.00040674	-0.0507264
342.218	-1.30025	0.000409256	-0.0498397
342.222	-1.29993	0.000411791	-0.0495183
342.226	-1.30039	0.000414347	-0.0499793
342.23	-1.30088	0.000416922	-0.0504627
342.234	-1.30084	0.000419519	-0.0504182
342.238	-1.30031	0.000422135	-0.0498857
342.242	-1.29964	0.000424773	-0.0492181
342.246	-1.29901	0.000427432	-0.0485858
342.25	-1.2987	0.000430111	-0.0482687
342.254	-1.29895	0.000432813	-0.048514
342.258	-1.29925	0.000435536	-0.0488164
342.262	-1.29955	0.00043828	-0.0491083
342.266	-1.29994	0.000441047	-0.0495011
342.27	-1.30001	0.000443836	-0.0495643
342.274	-1.29955	0.000446648	-0.0491076
342.278	-1.29886	0.000449482	-0.0484085
342.282	-1.29843	0.000452339	-0.0479755
342.286	-1.29802	0.00045522	-0.0475609
342.29	-1.29741	0.000458124	-0.0469557
342.294	-1.29699	0.000461051	-0.0465333
342.298	-1.29662	0.000464002	-0.0461567
342.302	-1.29636	0.000466978	-0.0458919
342.306	-1.2964	0.000469977	-0.0459334
342.31	-1.29647	0.000473001	-0.0459941
342.314	-1.29623	0.000476051	-0.0457535
342.318	-1.29572	0.000479125	-0.0452405
342.322	-1.29538	0.000482224	-0.0449017
342.326	-1.29552	0.000485349	-0.0450344
342.33	-1.29611	0.0004885	-0.045619
342.334	-1.29701	0.000491676	-0.0465204
342.338	-1.29748	0.00049488	-0.046989
342.342	-1.29706	0.000498109	-0.046558
342.346	-1.29675	0.000501366	-0.0462487
342.35	-1.29728	0.00050465	-0.046775
342.354	-1.2978	0.000507961	-0.0472911
342.358	-1.29773	0.0005113	-0.0472153
342.362	-1.29744	0.000514666	-0.0469227
342.366	-1.29713	0.000518061	-0.0466098
342.37	-1.29687	0.000521485	-0.0463534
342.374	-1.29672	0.000524937	-0.0461936
342.378	-1.29645	0.000528419	-0.0459178
342.382	-1.29602	0.000531929	-0.0454839
342.386	-1.29587	0.00053547	-0.0453346
342.39	-1.29607	0.000539041	-0.0455272
342.394	-1.29628	0.000542642	-0.045735
342.398	-1.29664	0.000546273	-0.0460903
342.402	-1.29658	0.000549936	-0.046029
342.406	-1.29568	0.000553629	-0.0451278
342.41	-1.29493	0.000557355	-0.0443694
342.414	-1.29467	0.000561112	-0.0441042
342.418	-1.29445	0.000564901	-0.0438844
342.423	-1.2944	0.000568723	-0.0438302
342.427	-1.29491	0.000572578	-0.0443368
342.431	-1.29549	0.000576467	-0.0449141
342.435	-1.29554	0.000580389	-0.0449582
342.439	-1.29561	0.000584344	-0.0450287
342.443	-1.29588	0.000588334	-0.0452873
342.447	-1.29598	0.000592359	-0.0453893
342.451	-1.29597	0.000596419	-0.0453745
342.455	-1.29586	0.000600514	-0.0452545
342.459	-1.29556	0.000604645	-0.0449561
342.463	-1.29502	0.000608813	-0.0444069
342.467	-1.29459	0.000613016	-0.0439804
342.471	-1.29461	0.000617257	-0.0439878
342.475	-1.29465	0.000621535	-0.0440281
342.479	-1.29466	0.000625851	-0.0440296
342.483	-1.29496	0.000630204	-0.0443256
342.487	-1.29526	0.000634597	-0.0446267
342.491	-1.2952	0.000639028	-0.0445631
342.495	-1.2951	0.000643499	-0.0444554
342.499	-1.29519	0.000648009	-0.0445387
342.503	-1.29534	0.000652559	-0.0446866
342.507	-1.29572	0.000657151	-0.0450677
342.511	-1.29632	0.000661783	-0.0456632
342.515	-1.29646	0.000666457	-0.0457938
342.519	-1.29611	0.000671173	-0.0454434
342.523	-1.29608	0.000675931	-0.0454065
342.527	-1.29639	0.000680732	-0.0457114
342.531	-1.29654	0.000685576	-0.0458564
342.535	-1.29621	0.000690464	-0.045524
342.539	-1.29563	0.000695397	-0.0449364
342.543	-1.29553	0.000700374	-0.0448277
342.547	-1.29592	0.000705397	-0.0452149
342.551	-1.29638	0.000710465	-0.0456656
342.555	-1.29652	0.00071558	-0.045805
342.559	-1.29633	0.000720741	-0.0456071
342.563	-1.29613	0.00072595	-0.0454056
342.567	-1.29594	0.000731207	-0.045213
342.571	-1.29588	0.000736511	-0.0451445
342.575	-1.29564	0.000741865	-0.0448932
342.579	-1.29484	0.000747268	-0.0440966
342.583	-1.29406	0.000752722	-0.0433122
342.587	-1.29377	0.000758225	-0.0430167
342.591	-1.29411	0.00076378	-0.0433455
342.595	-1.2948	0.000769387	-0.0440294
342.599	-1.29503	0.000775045	-0.0442588
342.603	-1.29441	0.000780757	-0.0436289
342.607	-1.29334	0.000786522	-0.0425498
342.611	-1.29279	0.000792341	-0.0419986
342.615	-1.29265	0.000798215	-0.0418544
342.619	-1.29197	0.000804144	-0.0411652
342.623	-1.29167	0.000810129	-0.0408553
342.627	-1.2924	0.000816171	-0.0415836
342.631	-1.29325	0.000822269	-0.0424261
342.635	-1.29388	0.000828426	-0.0430481
342.639	-1.29398	0.000834641	-0.0431491
342.643	-1.29361	0.000840915	-0.0427643
342.647	-1.29345	0.000847249	-0.0425978
342.651	-1.29351	0.000853644	-0.0426591
342.655	-1.29345	0.000860099	-0.0425863
342.659	-1.29318	0.000866617	-0.0423182
342.663	-1.29284	0.000873197	-0.0419675
342.667	-1.29233	0.000879841	-0.0414457
342.671	-1.29165	0.000886549	-0.0407591
342.675	-1.29145	0.000893322	-0.0405543
342.679	-1.29203	0.00090016	-0.041127
342.683	-1.29274	0.000907065	-0.041836
342.687	-1.293	0.000914037	-0.0420818
342.691	-1.29266	0.000921077	-0.041739
342.695	-1.2921	0.000928185	-0.0411755
342.699	-1.29203	0.000935363	-0.0410902
342.703	-1.29216	0.000942612	-0.0412156
342.707	-1.29168	0.000949931	-0.040733
342.711	-1.29112	0.000957323	-0.0401619
342.715	-1.29115	0.000964788	-0.0401889
342.719	-1.29168	0.000972326	-0.0407116
342.723	-1.2922	0.000979939	-0.0412168
342.727	-1.29218	0.000987628	-0.0411886
342.731	-1.29194	0.000995393	-0.0409459
342.735	-1.29207	0.00100324	-0.0410679
342.739	-1.29267	0.00101116	-0.0416554
342.743	-1.29323	0.00101916	-0.0422147
342.747	-1.29349	0.00102724	-0.0424635
342.751	-1.29363	0.0010354	-0.0425899
342.755	-1.29351	0.00104364	-0.0424621
342.759	-1.29285	0.00105197	-0.0418026
342.763	-1.29172	0.00106038	-0.040655
342.767	-1.29037	0.00106887	-0.0392964
342.771	-1.28944	0.00107745	-0.0383628
342.775	-1.28959	0.00108612	-0.0385031
342.779	-1.29002	0.00109488	-0.0389253
342.783	-1.28996	0.00110373	-0.0388518
342.787	-1.29013	0.00111266	-0.0390169
342.791	-1.29052	0.00112169	-0.0393959
342.795	-1.29067	0.00113082	-0.0395351
342.799	-1.2908	0.00114003	-0.0396607
342.803	-1.29061	0.00114934	-0.0394589
342.807	-1.29002	0.00115875	-0.0388625
342.811	-1.28977	0.00116825	-0.0386018
342.815	-1.29009	0.00117785	-0.0389122
342.819	-1.29051	0.00118756	-0.0393239
342.823	-1.29013	0.00119736	-0.0389339
342.827	-1.28888	0.00120727	-0.0376727
342.831	-1.28821	0.00121728	-0.036997
342.835	-1.28855	0.00122739	-0.0373268
342.839	-1.28885	0.00123761	-0.0376113
342.843	-1.28889	0.00124794	-0.0376451
342.847	-1.28939	0.00125838	-0.0381269
342.851	-1.29032	0.00126892	-0.0390537
342.855	-1.29091	0.00127958	-0.0396313
342.859	-1.29059	0.00129036	-0.0393033
342.863	-1.28961	0.00130124	-0.038311
342.867	-1.28891	0.00131225	-0.0376007
342.871	-1.28892	0.00132337	-0.0375977
342.875	-1.28911	0.00133461	-0.0377769
342.879	-1.28886	0.00134597	-0.0375092
342.883	-1.2884	0.00135745	-0.0370413
342.887	-1.28864	0.00136906	-0.0372712
342.891	-1.28955	0.00138079	-0.0381706
342.895	-1.29036	0.00139265	-0.0389685
342.899	-1.29088	0.00140464	-0.0394726
342.903	-1.2909	0.00141675	-0.0394828
342.907	-1.29035	0.001429	-0.0389177
342.911	-1.29008	0.00144139	-0.0386363
342.915	-1.29021	0.0014539	-0.0387571
342.919	-1.28996	0.00146656	-0.0384947
342.923	-1.28936	0.00147936	-0.0378826
342.927	-1.28888	0.00149229	-0.0373883
342.931	-1.28896	0.00150537	-0.0374549
342.935	-1.28972	0.00151859	-0.0381973
342.939	-1.29051	0.00153196	-0.0389765
342.943	-1.29104	0.00154548	-0.0394982
342.947	-1.2909	0.00155915	-0.0393414
342.951	-1.28985	0.00157297	-0.0382803
342.955	-1.28921	0.00158695	-0.0376196
342.959	-1.28967	0.00160108	-0.0380648
342.963	-1.29034	0.00161537	-0.0387284
342.967	-1.29044	0.00162982	-0.0388118
342.971	-1.28975	0.00164444	-0.0381065
342.975	-1.28902	0.00165922	-0.0373583
342.979	-1.28945	0.00167417	-0.0377731
342.983	-1.29024	0.00168928	-0.0385477
342.987	-1.29005	0.00170457	-0.0383471
342.991	-1.28935	0.00172004	-0.0376278
342.995	-1.28884	0.00173568	-0.0371027
342.999	-1.28858	0.0017515	-0.0368265
343.003	-1.28835	0.0017675	-0.0365816
343.007	-1.28774	0.00178368	-0.0359596
343.011	-1.28665	0.00180005	-0.034854
343.015	-1.28591	0.00181661	-0.034098
343.019	-1.28589	0.00183337	-0.0340546
343.023	-1.28574	0.00185032	-0.0338916
343.027	-1.28514	0.00186746	-0.0332751
343.031	-1.28495	0.0018848	-0.0330627
343.035	-1.28549	0.00190235	-0.033583
343.039	-1.28608	0.0019201	-0.0341621
343.043	-1.28636	0.00193807	-0.0344213
343.047	-1.28607	0.00195624	-0.03411
343.051	-1.28531	0.00197463	-0.0333338
343.055	-1.28476	0.00199323	-0.0327695
343.059	-1.28481	0.00201206	-0.0327966
343.063	-1.28522	0.0020311	-0.0331908
343.067	-1.28552	0.00205038	-0.0334743
343.071	-1.28534	0.00206988	-0.0332698
343.075	-1.28503	0.00208962	-0.0329354
343.079	-1.28525	0.0021096	-0.0331369
343.083	-1.28548	0.00212981	-0.0333536
343.087	-1.28519	0.00215027	-0.0330372
343.091	-1.28479	0.00217098	-0.0326158
343.095	-1.28461	0.00219193	-0.0324184
343.099	-1.28459	0.00221314	-0.0323808
343.103	-1.28452	0.00223461	-0.0322872
343.107	-1.2845	0.00225634	-0.0322421
343.111	-1.28442	0.00227833	-0.032142
343.115	-1.28392	0.0023006	-0.0316157
343.119	-1.28344	0.00232313	-0.031117
343.123	-1.28334	0.00234595	-0.0309892
343.127	-1.28336	0.00236904	-0.0309959
343.131	-1.28392	0.00239242	-0.0315306
343.135	-1.28522	0.00241609	-0.0328004
343.139	-1.28608	0.00244006	-0.033644
343.143	-1.28579	0.00246432	-0.033329
343.147	-1.28498	0.00248889	-0.0324873
343.151	-1.28402	0.00251376	-0.0315056
343.155	-1.28296	0.00253894	-0.0304177
343.159	-1.28214	0.00256444	-0.0295721
343.163	-1.28166	0.00259026	-0.0290696
343.167	-1.28147	0.00261641	-0.0288549
343.171	-1.28149	0.00264288	-0.0288473
343.175	-1.28153	0.0026697	-0.0288587
343.179	-1.28189	0.00269685	-0.0291975
343.183	-1.28248	0.00272435	-0.0297559
343.187	-1.28257	0.0027522	-0.0298131
343.191	-1.28213	0.00278041	-0.0293454
343.195	-1.28178	0.00280898	-0.0289733
343.199	-1.2819	0.00283792	-0.0290665
343.203	-1.28203	0.00286723	-0.0291674
343.207	-1.28187	0.00289692	-0.0289761
343.211	-1.28182	0.00292699	-0.0288953
343.215	-1.28198	0.00295746	-0.029019
343.219	-1.28183	0.00298832	-0.0288445
343.223	-1.28125	0.00301958	-0.0282316
343.227	-1.28065	0.00305126	-0.0275998
343.231	-1.28022	0.00308334	-0.0271356
343.235	-1.27989	0.00311585	-0.026772
343.239	-1.27966	0.00314879	-0.0265094
343.243	-1.2797	0.00318217	-0.0265207
343.247	-1.27997	0.00321599	-0.0267532
343.251	-1.27991	0.00325025	-0.0266557
343.255	-1.27922	0.00328497	-0.0259316
343.259	-1.27872	0.00332016	-0.0253963
343.263	-1.27902	0.00335581	-0.0256634
343.267	-1.27929	0.00339195	-0.0258998
343.271	-1.27918	0.00342857	-0.025755
343.275	-1.27922	0.00346568	-0.0257519
343.279	-1.27949	0.00350329	-0.0259848
343.283	-1.2799	0.00354142	-0.0263556
343.287	-1.28027	0.00358006	-0.0266859
343.291	-1.28038	0.00361923	-0.0267637
343.295	-1.28022	0.00365893	-0.0265635
343.299	-1.27979	0.00369917	-0.0260917
343.303	-1.27944	0.00373997	-0.0256965
343.307	-1.27966	0.00378133	-0.0258771
343.311	-1.2802	0.00382325	-0.0263767
343.315	-1.28036	0.00386576	-0.0264985
343.319	-1.27978	0.00390885	-0.0258748
343.323	-1.2788	0.00395255	-0.0248428
343.327	-1.27839	0.00399685	-0.0243884
343.331	-1.27851	0.00404177	-0.0244659
343.335	-1.27808	0.00408732	-0.023993
343.339	-1.2772	0.00413351	-0.0230692
343.343	-1.27651	0.00418034	-0.0223285
343.347	-1.27574	0.00422784	-0.0215169
343.351	-1.27468	0.00427601	-0.020404
343.355	-1.27411	0.00432486	-0.0197867
343.359	-1.27467	0.0043744	-0.0202963
343.363	-1.27572	0.00442465	-0.021293
343.367	-1.27656	0.00447562	-0.0220887
343.371	-1.27701	0.00452732	-0.022482
343.375	-1.27699	0.00457976	-0.0224055
343.379	-1.27641	0.00463295	-0.0217768
343.383	-1.27527	0.00468691	-0.0205878
343.387	-1.27443	0.00474165	-0.0196855
343.391	-1.27466	0.00479719	-0.0198606
343.395	-1.27562	0.00485353	-0.0207652
343.399	-1.27658	0.00491069	-0.0216658
343.403	-1.27716	0.00496869	-0.022193
343.407	-1.27703	0.00502754	-0.0220026
343.411	-1.27659	0.00508725	-0.0215021
343.415	-1.27681	0.00514784	-0.0216577
343.419	-1.27705	0.00520933	-0.0218423
343.423	-1.27673	0.00527172	-0.0214589
343.427	-1.27635	0.00533504	-0.0210197
343.431	-1.2762	0.0053993	-0.0208011
343.435	-1.27605	0.00546452	-0.0205882
343.439	-1.27591	0.00553072	-0.0203786
343.443	-1.27592	0.00559791	-0.0203238
343.447	-1.27535	0.00566611	-0.019688
343.451	-1.27422	0.00573533	-0.0184799
343.455	-1.27337	0.0058056	-0.0175655
343.459	-1.27272	0.00587694	-0.0168414
343.463	-1.27212	0.00594936	-0.0161727
343.467	-1.27164	0.00602288	-0.0156153
343.471	-1.27097	0.00609752	-0.0148772
343.475	-1.27038	0.00617331	-0.014203
343.479	-1.27034	0.00625026	-0.0140884
343.483	-1.2705	0.00632839	-0.0141719
343.487	-1.27033	0.00640773	-0.0139261
343.491	-1.27003	0.00648829	-0.0135422
343.495	-1.27002	0.00657011	-0.0134519
343.499	-1.27027	0.00665319	-0.0136131
343.503	-1.27046	0.00673758	-0.0137228
343.507	-1.27056	0.00682327	-0.0137324
343.511	-1.27064	0.00691032	-0.013727
343.515	-1.27061	0.00699873	-0.0136142
343.519	-1.27012	0.00708853	-0.0130313
343.523	-1.26943	0.00717975	-0.0122464
343.527	-1.26926	0.00727241	-0.0119882
343.531	-1.26954	0.00736655	-0.0121713
343.535	-1.26977	0.00746218	-0.0123121
343.539	-1.27002	0.00755934	-0.0124599
343.543	-1.27042	0.00765805	-0.0127609
343.547	-1.27061	0.00775835	-0.0128532
343.551	-1.27043	0.00786026	-0.0125718
343.555	-1.27031	0.00796381	-0.0123499
343.559	-1.27043	0.00806904	-0.0123582
343.563	-1.2703	0.00817597	-0.0121236
343.567	-1.26992	0.00828464	-0.0116388
343.571	-1.26955	0.00839508	-0.0111501
343.575	-1.26906	0.00850732	-0.0105511
343.579	-1.26864	0.0086214	-0.0100201
343.583	-1.2683	0.00873736	-0.00956098
343.587	-1.26783	0.00885522	-0.00897399
343.591	-1.26751	0.00897503	-0.00853216
343.595	-1.26752	0.00909682	-0.00842811
343.599	-1.26748	0.00922063	-0.00825568
343.603	-1.26724	0.0093465	-0.00789814
343.607	-1.26695	0.00947447	-0.00747304
343.611	-1.26627	0.00960458	-0.00666347
343.615	-1.26568	0.00973687	-0.00594389
343.619	-1.2658	0.00987139	-0.00593188
343.623	-1.26587	0.0100082	-0.00586029
343.627	-1.26541	0.0101473	-0.00526389
343.631	-1.26497	0.0102887	-0.00468494
343.635	-1.26511	0.0104326	-0.00467402
343.639	-1.2655	0.0105788	-0.00492568
343.643	-1.26532	0.0107276	-0.00459146
343.647	-1.26457	0.010879	-0.00368653
343.651	-1.26381	0.0110329	-0.0027808
343.655	-1.26321	0.0111895	-0.00202472
343.659	-1.26268	0.0113488	-0.00133298
343.663	-1.26239	0.0115108	-0.000882026
343.667	-1.26245	0.0116757	-0.000774419
343.671	-1.2627	0.0118434	-0.000858765
343.675	-1.26292	0.012014	-0.000907331
343.679	-1.26277	0.0121876	-0.000578674
343.683	-1.26222	0.0123642	0.000141899
343.687	-1.26205	0.012544	0.000494466
343.691	-1.26248	0.0127269	0.000250346
343.695	-1.2628	0.012913	0.000109478
343.699	-1.26282	0.0131024	0.000281456
343.703	-1.26293	0.0132952	0.000365894
343.707	-1.26315	0.0134914	0.000338494
343.711	-1.26288	0.0136911	0.000812523
343.715	-1.26203	0.0138943	0.0018609
343.719	-1.26108	0.0141012	0.0030201
343.723	-1.2603	0.0143118	0.00401085
343.727	-1.25961	0.0145262	0.00491382
343.731	-1.2589	0.0147445	0.00584513
343.735	-1.25844	0.0149667	0.00653072
343.739	-1.25825	0.0151929	0.00693846
343.743	-1.25831	0.0154232	0.00711476
343.747	-1.25852	0.0156578	0.00713518
343.751	-1.25867	0.0158965	0.0072308
343.755	-1.25904	0.0161397	0.00710252
343.759	-1.25965	0.0163873	0.00673816
343.763	-1.25955	0.0166395	0.00708623
343.767	-1.25853	0.0168963	0.00837099
343.771	-1.25726	0.0171578	0.00990238
343.775	-1.25643	0.0174242	0.0109978
343.779	-1.25654	0.0176955	0.0111584
343.783	-1.25693	0.0179719	0.0110371
343.787	-1.25683	0.0182533	0.011419
343.791	-1.2564	0.0185401	0.0121378
343.795	-1.25599	0.0188322	0.0128434
343.799	-1.25565	0.0191298	0.0134813
343.803	-1.25547	0.0194329	0.0139609
343.807	-1.2555	0.0197418	0.0142426
343.811	-1.25536	0.0200565	0.014696
343.815	-1.25511	0.0203771	0.0152626
343.819	-1.255	0.0207038	0.0156994
343.823	-1.25507	0.0210367	0.0159661
343.827	-1.25532	0.0213759	0.0160603
343.831	-1.25571	0.0217216	0.0160135
343.835	-1.25594	0.0220739	0.0161344
343.839	-1.25546	0.0224329	0.01697
343.843	-1.25447	0.0227988	0.01833
343.847	-1.25345	0.0231717	0.0197201
343.851	-1.25233	0.0235518	0.0212179
343.855	-1.25121	0.0239392	0.0227311
343.859	-1.25048	0.024334	0.023857
343.863	-1.25021	0.0247365	0.0245269
343.867	-1.25028	0.0251468	0.0248656
343.871	-1.2503	0.0255651	0.0252688
343.875	-1.25014	0.0259915	0.0258513
343.879	-1.24992	0.0264262	0.0265015
343.883	-1.2497	0.0268693	0.0271653
343.887	-1.24985	0.0273212	0.0274726
343.891	-1.25005	0.0277818	0.0277357
343.895	-1.24981	0.0282515	0.0284405
343.899	-1.24939	0.0287304	0.0293396
343.903	-1.24923	0.0292186	0.0299936
343.907	-1.24943	0.0297165	0.0302881
343.911	-1.2499	0.0302242	0.030325
343.915	-1.25027	0.030742	0.0304677
343.919	-1.24994	0.0312699	0.031332
343.923	-1.24915	0.0318083	0.0326619
343.927	-1.24829	0.0323573	0.0340678
343.931	-1.24748	0.0329172	0.0354325
343.935	-1.24721	0.0334883	0.0362762
343.939	-1.24742	0.0340706	0.0366463
343.943	-1.24779	0.0346646	0.0368775
343.947	-1.2482	0.0352704	0.0370726
343.951	-1.24843	0.0358882	0.0374584
343.955	-1.24819	0.0365184	0.0383318
343.959	-1.24769	0.0371611	0.0394714
343.963	-1.24768	0.0378167	0.0401404
343.967	-1.24787	0.0384854	0.0406125
343.971	-1.24737	0.0391674	0.0417925
343.975	-1.24642	0.0398631	0.0434402
343.979	-1.24567	0.0405727	0.0449002
343.983	-1.24515	0.0412966	0.0461495
343.987	-1.245	0.0420349	0.0470396
343.991	-1.24533	0.0427881	0.0474609
343.995	-1.2454	0.0435563	0.0481605
343.999	-1.24494	0.04434	0.0493974
344.003	-1.24449	0.0451393	0.0506492
344.007	-1.24417	0.0459548	0.0517897
344.011	-1.2438	0.0467865	0.0529842
344.015	-1.24329	0.047635	0.054342
344.019	-1.24306	0.0485005	0.0554416
344.023	-1.24329	0.0493833	0.0560898
344.027	-1.2437	0.0502839	0.0565827
344.031	-1.24425	0.0512025	0.0569555
344.035	-1.24454	0.0521395	0.057598
344.039	-1.24427	0.0530952	0.0588207
344.043	-1.24364	0.0540701	0.0604282
344.047	-1.2432	0.0550645	0.061868
344.051	-1.24303	0.0560788	0.0630444
344.055	-1.24307	0.0571133	0.0640411
344.059	-1.24353	0.0581684	0.0646364
344.063	-1.244	0.0592446	0.0652482
344.067	-1.24404	0.0603422	0.0663006
344.071	-1.24353	0.0614616	0.0679313
344.075	-1.24294	0.0626033	0.0696585
344.079	-1.24283	0.0637676	0.0709373
344.083	-1.24277	0.0649549	0.0721818
344.087	-1.24235	0.0661657	0.0738144
344.091	-1.24152	0.0674003	0.0758764
344.095	-1.24073	0.0686593	0.0779304
344.099	-1.24043	0.0699431	0.0795092
344.103	-1.24047	0.071252	0.0807799
344.107	-1.2407	0.0725865	0.0818876
344.111	-1.24078	0.0739471	0.0831684
344.115	-1.24084	0.0753342	0.0844906
344.119	-1.24135	0.0767482	0.0853957
344.123	-1.24187	0.0781896	0.0863196
344.127	-1.24232	0.0796589	0.0873366
344.131	-1.24282	0.0811565	0.0883331
344.135	-1.24304	0.0826828	0.0896412
344.139	-1.24305	0.0842383	0.0911878
344.143	-1.24312	0.0858236	0.0927065
344.147	-1.24297	0.0874389	0.0944692
344.151	-1.24239	0.0890849	0.0966939
344.155	-1.24195	0.0907619	0.0988077
344.159	-1.24207	0.0924704	0.100405
344.163	-1.24218	0.0942109	0.10203
344.167	-1.24188	0.0959838	0.1041
344.171	-1.24153	0.0977897	0.106257
344.175	-1.24166	0.0996289	0.107974
344.179	-1.24208	0.101502	0.109421
344.183	-1.2421	0.103409	0.111308
344.187	-1.24179	0.105351	0.113566
344.191	-1.24183	0.107328	0.115496
344.195	-1.24241	0.109341	0.116927
344.199	-1.24316	0.111389	0.118227
344.203	-1.24404	0.113475	0.119433
344.207	-1.24519	0.115597	0.120403
344.211	-1.24611	0.117756	0.121648
344.215	-1.24642	0.119953	0.123536
344.219	-1.24655	0.122188	0.125639
344.223	-1.24677	0.124461	0.127688
344.227	-1.24693	0.126774	0.129841
344.231	-1.24673	0.129125	0.132391
344.235	-1.24609	0.131517	0.135423
344.239	-1.24561	0.133948	0.138341
344.243	-1.24561	0.136419	0.140814
344.247	-1.24583	0.138931	0.143106
344.251	-1.24581	0.141484	0.145672
344.255	-1.24571	0.144079	0.148367
344.259	-1.24638	0.146714	0.150333
344.263	-1.2471	0.149392	0.152289
344.267	-1.24716	0.152111	0.154951
344.271	-1.2472	0.154873	0.157677
344.275	-1.24721	0.157677	0.160471
344.279	-1.24732	0.160524	0.163207
344.283	-1.24754	0.163413	0.165874
344.287	-1.24736	0.166346	0.168987
344.291	-1.24704	0.169322	0.172284
344.295	-1.24692	0.17234	0.175417
344.299	-1.24685	0.175402	0.178557
344.303	-1.24672	0.178508	0.181784
344.307	-1.24676	0.181656	0.184898
344.311	-1.24718	0.184849	0.187669
344.315	-1.24789	0.188084	0.190198
344.319	-1.2487	0.191363	0.192667
344.323	-1.24947	0.194685	0.195213
344.327	-1.24989	0.19805	0.198156
344.331	-1.24993	0.201457	0.201528
344.335	-1.2496	0.204908	0.205307
344.339	-1.24911	0.208401	0.209291
344.343	-1.24904	0.211937	0.212897
344.347	-1.24931	0.215515	0.2162
344.351	-1.24939	0.219134	0.219743
344.355	-1.24934	0.222795	0.223451
344.359	-1.24934	0.226497	0.227153
344.363	-1.24913	0.23024	0.231111
344.367	-1.24861	0.234023	0.235412
344.371	-1.24806	0.237845	0.239781
344.375	-1.24799	0.241707	0.243716
344.379	-1.24842	0.245608	0.247184
344.383	-1.24887	0.249546	0.250681
344.387	-1.24893	0.253522	0.254591
344.391	-1.2487	0.257535	0.258834
344.395	-1.24867	0.261584	0.262916
344.399	-1.24877	0.265668	0.266897
344.403	-1.24845	0.269787	0.271342
344.407	-1.24785	0.273939	0.276089
344.411	-1.2475	0.278124	0.280629
344.415	-1.24716	0.282341	0.285185
344.419	-1.24652	0.286589	0.290071
344.423	-1.2458	0.290868	0.295068
344.427	-1.24548	0.295175	0.299693
344.431	-1.24554	0.29951	0.303966
344.435	-1.24537	0.303871	0.308503
344.439	-1.24483	0.308259	0.313425
344.443	-1.24412	0.31267	0.318551
344.447	-1.24328	0.317105	0.323826
344.451	-1.24226	0.321562	0.329301
344.455	-1.24121	0.32604	0.334829
344.459	-1.24022	0.330537	0.340313
344.463	-1.23928	0.335052	0.34577
344.467	-1.23879	0.339583	0.350794
344.471	-1.23829	0.34413	0.355844
344.475	-1.23711	0.34869	0.36158
344.479	-1.2358	0.353262	0.36746
344.483	-1.23486	0.357845	0.372981
344.487	-1.23388	0.362436	0.378553
344.491	-1.23268	0.367035	0.384351
344.495	-1.23181	0.37164	0.389832
344.499	-1.23115	0.376249	0.395101
344.503	-1.23013	0.380859	0.400728
344.507	-1.22912	0.385471	0.406354
344.511	-1.22895	0.390081	0.411134
344.515	-1.22932	0.394688	0.415368
344.519	-1.22931	0.39929	0.419976
344.523	-1.22835	0.403885	0.425539
344.527	-1.22668	0.408472	0.431795
344.531	-1.22523	0.413048	0.437822
344.535	-1.22428	0.417611	0.443332
344.539	-1.22364	0.42216	0.448517
344.543	-1.22314	0.426693	0.453556
344.547	-1.22282	0.431207	0.458385
344.551	-1.22255	0.4357	0.463149
344.555	-1.22197	0.440171	0.468202
344.559	-1.22141	0.444617	0.473211
344.563	-1.22093	0.449036	0.478102
344.567	-1.22024	0.453427	0.483184
344.571	-1.21953	0.457786	0.48826
344.575	-1.21888	0.462112	0.493234
344.579	-1.21832	0.466402	0.498082
344.583	-1.21827	0.470655	0.502386
344.587	-1.21841	0.474867	0.506459
344.591	-1.2179	0.479038	0.511141
344.595	-1.2173	0.483163	0.515864
344.599	-1.21755	0.487242	0.519689
344.603	-1.21824	0.491272	0.523031
344.607	-1.21857	0.49525	0.526681
344.611	-1.21872	0.499174	0.530453
344.615	-1.21922	0.503041	0.533822
344.619	-1.21965	0.50685	0.537204
344.623	-1.21976	0.510597	0.540839
344.627	-1.22013	0.51428	0.544155
344.631	-1.2205	0.517897	0.547399
344.635	-1.22057	0.521444	0.550876
344.639	-1.22097	0.52492	0.553952
344.643	-1.22178	0.528322	0.556539
344.647	-1.2227	0.531647	0.558948
344.651	-1.22365	0.534892	0.561244
344.655	-1.22471	0.538054	0.563344
344.659	-1.22609	0.541131	0.565041
344.663	-1.22753	0.54412	0.566592
344.667	-1.22847	0.547018	0.568549
344.671	-1.22929	0.549821	0.570535
344.675	-1.23058	0.552528	0.571951
344.679	-1.23193	0.555135	0.573202
344.683	-1.23312	0.557638	0.574517
344.687	-1.23445	0.560035	0.575583
344.691	-1.2361	0.562323	0.576218
344.695	-1.23772	0.564498	0.576781
344.699	-1.23928	0.566557	0.577274
344.703	-1.2414	0.568496	0.577101
344.707	-1.24371	0.570313	0.576601
344.711	-1.24588	0.572003	0.57612
344.715	-1.2483	0.573563	0.575265
344.719	-1.25081	0.574989	0.574177
344.723	-1.25265	0.576279	0.573624
344.727	-1.25395	0.577427	0.573479
344.731	-1.25523	0.578431	0.573196
344.735	-1.25621	0.579286	0.573074
344.739	-1.25686	0.579988	0.573131
344.743	-1.25751	0.580534	0.57302
344.747	-1.2585	0.580919	0.572423
344.751	-1.26021	0.58114	0.570929
344.755	-1.26229	0.581191	0.568902
344.759	-1.26418	0.58107	0.566889
344.763	-1.26616	0.580772	0.564607
344.767	-1.26838	0.580291	0.561907
344.771	-1.27027	0.579625	0.559357
344.775	-1.27139	0.578769	0.557374
344.779	-1.27199	0.577718	0.55573
344.783	-1.27244	0.576468	0.554024
344.787	-1.27293	0.575014	0.552083
344.791	-1.27335	0.573352	0.549998
344.795	-1.27358	0.571478	0.5479
344.799	-1.27362	0.569387	0.545764
344.803	-1.27372	0.567074	0.54335
344.807	-1.27396	0.564535	0.540577
344.811	-1.27409	0.561765	0.537678
344.815	-1.27429	0.558761	0.534469
344.819	-1.27443	0.555518	0.531088
344.823	-1.27412	0.552031	0.527911
344.827	-1.27411	0.548296	0.524188
344.831	-1.27432	0.544309	0.519988
344.835	-1.27392	0.540066	0.516147
344.839	-1.27338	0.535563	0.512186
344.843	-1.27314	0.530795	0.507654
344.847	-1.27305	0.52576	0.502714
344.851	-1.27298	0.520453	0.497478
344.855	-1.2726	0.514871	0.492274
344.859	-1.27175	0.509011	0.487256
344.863	-1.2707	0.502869	0.48217
344.867	-1.26969	0.496442	0.476756
344.871	-1.26875	0.489728	0.470975
344.875	-1.26787	0.482724	0.464857
344.879	-1.26727	0.475427	0.458155
344.883	-1.26684	0.467836	0.451
344.887	-1.26591	0.459948	0.444034
344.891	-1.26453	0.451763	0.437232
344.895	-1.26307	0.443278	0.430204
344.899	-1.26136	0.434493	0.423133
344.903	-1.25995	0.425407	0.41546
344.907	-1.25917	0.416019	0.406854
344.911	-1.25802	0.406331	0.398314
344.915	-1.25669	0.396341	0.389652
344.919	-1.25583	0.386051	0.380221
344.924	-1.2548	0.375462	0.370666
344.928	-1.25345	0.364575	0.361125
344.932	-1.25228	0.353392	0.35111
344.936	-1.25124	0.341916	0.340672
344.94	-1.25045	0.330148	0.329695
344.944	-1.24976	0.318093	0.318331
344.948	-1.24877	0.305754	0.306987
344.952	-1.24773	0.293135	0.295408
344.956	-1.24707	0.28024	0.283174
344.96	-1.24706	0.267074	0.270016
344.964	-1.24733	0.253643	0.256315
344.968	-1.24724	0.239953	0.24271
344.972	-1.24701	0.226009	0.229004
344.976	-1.24673	0.211818	0.215087
344.98	-1.24628	0.197389	0.201112
344.984	-1.24543	0.182728	0.187299
344.988	-1.24426	0.167843	0.173585
344.992	-1.24332	0.152744	0.159428
344.996	-1.24264	0.137438	0.144802
345	-1.24234	0.121937	0.129601
345.004	-1.24242	0.106249	0.113825
345.008	-1.24223	0.0903848	0.0981547
345.012	-1.24162	0.0743555	0.0827404
345.016	-1.24113	0.058172	0.0670398
345.02	-1.24113	0.0418459	0.0507161
345.024	-1.24175	0.025389	0.0336364
345.028	-1.24282	0.00881361	0.0159974
345.032	-1.24369	-0.0078677	-0.00155934
345.036	-1.24408	-0.024642	-0.0187179
345.04	-1.24453	-0.0414962	-0.0360303
345.044	-1.24554	-0.0584166	-0.0539547
345.048	-1.2467	-0.0753897	-0.072085
345.052	-1.2478	-0.0924013	-0.0902041
345.056	-1.24903	-0.109437	-0.108469
345.06	-1.25048	-0.126484	-0.126964
345.064	-1.25232	-0.143525	-0.145843
345.068	-1.25417	-0.160548	-0.164716
345.072	-1.2553	-0.177537	-0.182832
345.076	-1.25603	-0.194477	-0.200504
345.08	-1.2566	-0.211353	-0.217954
345.084	-1.25669	-0.228151	-0.23484
345.088	-1.25707	-0.244855	-0.251922
345.092	-1.25821	-0.261451	-0.269663
345.096	-1.25951	-0.277924	-0.287437
345.1	-1.26047	-0.294259	-0.304731
345.104	-1.2612	-0.310441	-0.321642
345.108	-1.26215	-0.326456	-0.338604
345.112	-1.26328	-0.34229	-0.355566
345.116	-1.26442	-0.357929	-0.372348
345.12	-1.26557	-0.373358	-0.388923
345.124	-1.26636	-0.388564	-0.404926
345.128	-1.26666	-0.403535	-0.42019
345.132	-1.26678	-0.418255	-0.435039
345.136	-1.26693	-0.432714	-0.449647
345.14	-1.2671	-0.446899	-0.463995
345.144	-1.26735	-0.460798	-0.47815
345.148	-1.26771	-0.474399	-0.492105
345.152	-1.26829	-0.487691	-0.505986
345.156	-1.26956	-0.500664	-0.520224
345.16	-1.27113	-0.513307	-0.534439
345.164	-1.27227	-0.525611	-0.547876
345.168	-1.27274	-0.537566	-0.560308
345.172	-1.27277	-0.549164	-0.571933
345.176	-1.2728	-0.560396	-0.5832
345.18	-1.27293	-0.571256	-0.59419
345.184	-1.27359	-0.581736	-0.605324
345.188	-1.27477	-0.591829	-0.616598
345.192	-1.2757	-0.601529	-0.62723
345.196	-1.27629	-0.610832	-0.637124
345.2	-1.27675	-0.619732	-0.646483
345.204	-1.27702	-0.628226	-0.655247
345.208	-1.27691	-0.636309	-0.663218
345.212	-1.27665	-0.643978	-0.67063
345.216	-1.27639	-0.651232	-0.677621
345.22	-1.27575	-0.658068	-0.683819
345.224	-1.27508	-0.664485	-0.689561
345.228	-1.27489	-0.670483	-0.695375
345.232	-1.2749	-0.67606	-0.700963
345.236	-1.275	-0.681219	-0.706221
345.24	-1.27537	-0.685959	-0.71133
345.244	-1.2754	-0.690282	-0.715686
345.248	-1.27467	-0.694191	-0.718863
345.252	-1.27349	-0.697688	-0.72118
345.256	-1.27221	-0.700775	-0.722982
345.26	-1.27144	-0.703457	-0.724902
345.264	-1.27137	-0.705738	-0.727104
345.268	-1.27122	-0.707622	-0.728843
345.272	-1.27086	-0.709114	-0.729971
345.276	-1.27071	-0.710219	-0.730932
345.28	-1.27039	-0.710944	-0.73133
345.284	-1.26966	-0.711293	-0.730957
345.288	-1.26919	-0.711275	-0.73046
345.292	-1.2688	-0.710895	-0.729693
345.296	-1.26789	-0.710162	-0.728054
345.3	-1.26698	-0.709081	-0.726057
345.304	-1.26637	-0.707662	-0.724036
345.308	-1.2653	-0.705912	-0.721214
345.312	-1.26386	-0.703839	-0.717702
345.316	-1.2627	-0.701452	-0.714147
345.32	-1.26194	-0.698759	-0.710701
345.324	-1.2616	-0.69577	-0.707367
345.328	-1.2612	-0.692493	-0.703698
345.332	-1.26047	-0.688937	-0.699408
345.336	-1.2596	-0.685113	-0.69471
345.34	-1.25884	-0.681028	-0.689866
345.344	-1.25843	-0.676692	-0.685123
345.348	-1.25804	-0.672115	-0.680152
345.352	-1.25725	-0.667306	-0.674553
345.356	-1.25651	-0.662275	-0.668781
345.36	-1.25635	-0.657031	-0.663377
345.364	-1.25668	-0.651584	-0.658259
345.368	-1.25668	-0.645943	-0.65262
345.372	-1.25596	-0.640117	-0.64608
345.376	-1.25505	-0.634116	-0.639164
345.38	-1.25415	-0.627948	-0.632098
345.384	-1.25331	-0.621624	-0.624938
345.388	-1.25253	-0.615151	-0.617679
345.392	-1.25145	-0.608539	-0.609985
345.396	-1.25034	-0.601796	-0.602138
345.4	-1.24962	-0.594932	-0.594553
345.404	-1.24879	-0.587954	-0.586746
345.408	-1.24768	-0.58087	-0.57855
345.412	-1.24697	-0.573689	-0.570663
345.416	-1.24707	-0.566419	-0.563489
345.42	-1.24766	-0.559068	-0.556726
345.424	-1.24785	-0.551642	-0.549491
345.428	-1.24731	-0.544149	-0.541462
345.432	-1.24703	-0.536596	-0.533627
345.436	-1.24733	-0.52899	-0.526316
345.44	-1.24762	-0.521338	-0.518961
345.444	-1.24784	-0.513646	-0.511486
345.448	-1.24787	-0.505921	-0.503787
345.452	-1.24764	-0.498168	-0.49581
345.456	-1.24752	-0.490393	-0.487911
345.46	-1.24764	-0.482602	-0.48024
345.464	-1.24797	-0.474799	-0.472771
345.468	-1.24812	-0.466991	-0.465111
345.472	-1.24776	-0.459182	-0.456943
345.476	-1.24705	-0.451376	-0.448424
345.48	-1.24629	-0.443579	-0.439867
345.484	-1.24612	-0.435793	-0.431912
345.488	-1.24657	-0.428024	-0.424599
345.492	-1.24688	-0.420275	-0.41716
345.496	-1.24704	-0.41255	-0.409586
345.5	-1.24747	-0.404852	-0.402324
345.504	-1.24805	-0.397184	-0.395232
345.508	-1.24844	-0.38955	-0.387985
345.512	-1.24832	-0.381951	-0.380274
345.516	-1.24806	-0.374391	-0.372455
345.52	-1.24834	-0.366873	-0.365213
345.524	-1.24911	-0.359397	-0.358505
345.528	-1.24993	-0.351967	-0.3519
345.532	-1.25012	-0.344585	-0.344704
345.536	-1.24955	-0.337252	-0.336804
345.54	-1.24899	-0.329969	-0.328961
345.544	-1.2489	-0.322739	-0.321642
345.548	-1.24928	-0.315563	-0.314841
345.552	-1.25006	-0.308441	-0.308499
345.556	-1.25101	-0.301375	-0.302384
345.56	-1.25158	-0.294366	-0.295945
345.564	-1.25164	-0.287414	-0.289054
345.568	-1.25193	-0.280521	-0.282449
345.572	-1.25287	-0.273686	-0.276558
345.576	-1.25408	-0.266911	-0.270992
345.58	-1.25502	-0.260195	-0.265212
345.584	-1.25533	-0.253539	-0.258868
345.588	-1.25518	-0.246944	-0.252128
345.592	-1.25493	-0.240409	-0.245336
345.596	-1.25479	-0.233934	-0.238724
345.6	-1.25499	-0.227519	-0.232512
345.604	-1.25552	-0.221164	-0.226685
345.608	-1.25598	-0.214869	-0.220847
345.612	-1.25605	-0.208633	-0.214687
345.616	-1.2559	-0.202457	-0.208354
345.62	-1.25604	-0.19634	-0.202381
345.624	-1.25661	-0.190281	-0.196892
345.628	-1.25713	-0.18428	-0.191412
345.632	-1.25758	-0.178336	-0.185918
345.636	-1.25799	-0.172449	-0.180439
345.64	-1.25848	-0.166619	-0.175103
345.644	-1.25917	-0.160844	-0.170009
345.648	-1.25964	-0.155123	-0.164768
345.652	-1.26023	-0.149457	-0.159683
345.656	-1.26123	-0.143845	-0.155078
345.66	-1.26209	-0.138285	-0.150375
345.664	-1.2629	-0.132776	-0.145677
345.668	-1.26354	-0.127319	-0.14086
345.672	-1.26339	-0.121912	-0.135302
345.676	-1.26286	-0.116554	-0.129416
345.68	-1.26259	-0.111245	-0.123839
345.684	-1.26311	-0.105983	-0.119089
345.688	-1.26447	-0.100767	-0.11524
345.692	-1.26592	-0.0955969	-0.111518
345.696	-1.26666	-0.0904715	-0.107129
345.7	-1.26673	-0.0853898	-0.102117
345.704	-1.26655	-0.0803507	-0.0969021
345.708	-1.26626	-0.0753533	-0.0916104
345.712	-1.26609	-0.0703965	-0.0864858
345.716	-1.26601	-0.0654794	-0.0814916
345.72	-1.26544	-0.0606009	-0.076038
345.724	-1.26477	-0.05576	-0.0705311
345.728	-1.26502	-0.0509556	-0.065977
345.732	-1.26573	-0.0461867	-0.0619149
345.736	-1.26595	-0.0414522	-0.0574001
345.74	-1.26558	-0.0367509	-0.0523263
345.744	-1.26517	-0.0320819	-0.0472569
345.748	-1.26518	-0.027444	-0.0426233
345.752	-1.26518	-0.0228362	-0.0380164
345.756	-1.26507	-0.0182572	-0.0333272
345.76	-1.26512	-0.0137059	-0.0288272
345.764	-1.26508	-0.00918125	-0.0242566
345.768	-1.26499	-0.00468203	-0.0196743
345.772	-1.26481	-0.000207072	-0.0150152
345.776	-1.26398	0.0042448	-0.00973173
345.78	-1.263	0.0086748	-0.00432874
345.784	-1.2625	0.0130841	0.000579151
345.788	-1.26238	0.017474	0.00509673
345.792	-1.26264	0.0218457	0.00920365
345.796	-1.263	0.0262005	0.0132009
345.8	-1.26296	0.0305396	0.0175764
345.804	-1.26238	0.0348643	0.0224878
345.808	-1.26132	0.039176	0.0278511
345.812	-1.26022	0.043476	0.033259
345.816	-1.25934	0.0477656	0.0384301
345.82	-1.25849	0.0520462	0.0435543
345.824	-1.2577	0.0563192	0.0486207
345.828	-1.25736	0.0605861	0.0532216
345.832	-1.25748	0.0648481	0.0573724
345.836	-1.25783	0.0691069	0.0612776
345.84	-1.25797	0.0733639	0.0653986
345.844	-1.25737	0.0776205	0.0702491
345.848	-1.25669	0.0818784	0.0751874
345.852	-1.25623	0.0861391	0.0799098
345.856	-1.25543	0.0904041	0.0849692
345.86	-1.25446	0.0946751	0.0902168
345.864	-1.25376	0.0989537	0.0951977
345.868	-1.25335	0.103242	0.0998873
345.872	-1.25277	0.107541	0.10477
345.876	-1.25203	0.111852	0.109826
345.88	-1.25168	0.116178	0.114497
345.884	-1.25138	0.12052	0.119145
345.888	-1.25079	0.124881	0.124091
345.892	-1.25017	0.129261	0.129092
345.896	-1.24971	0.133663	0.133949
345.9	-1.2494	0.138089	0.138686
345.904	-1.24875	0.14254	0.143793
345.908	-1.24786	0.147019	0.14916
345.912	-1.24701	0.151528	0.15452
345.916	-1.24616	0.156068	0.15991
345.92	-1.24554	0.160642	0.165104
345.924	-1.2449	0.165251	0.170351
345.928	-1.24421	0.169899	0.175686
345.932	-1.24366	0.174587	0.180922
345.936	-1.24298	0.179317	0.18634
345.94	-1.2422	0.184091	0.191895
345.944	-1.24123	0.188912	0.197679
345.948	-1.23991	0.193783	0.203874
345.952	-1.23846	0.198705	0.210249
345.956	-1.23722	0.20368	0.216457
345.96	-1.23632	0.208712	0.222396
345.964	-1.23542	0.213802	0.228378
345.968	-1.23451	0.218953	0.234444
345.972	-1.23337	0.224168	0.240794
345.976	-1.23179	0.229448	0.247653
345.98	-1.23047	0.234796	0.254329
345.984	-1.22988	0.240216	0.260332
345.988	-1.22986	0.245709	0.265847
345.992	-1.23002	0.251277	0.271259
345.996	-1.22981	0.256925	0.277117
346	-1.22897	0.262653	0.28368
346.004	-1.22754	0.268464	0.290927
346.008	-1.22562	0.274362	0.298747
346.012	-1.22352	0.280349	0.306834
346.016	-1.22144	0.286426	0.314988
346.02	-1.21936	0.292598	0.32324
346.024	-1.21735	0.298865	0.331514
346.028	-1.21556	0.305232	0.339668
346.032	-1.2142	0.311699	0.347499
346.036	-1.21327	0.31827	0.354996
346.04	-1.21204	0.324948	0.362908
346.044	-1.21031	0.331734	0.371426
346.048	-1.20882	0.33863	0.379807
346.052	-1.20772	0.345639	0.387923
346.056	-1.2067	0.352764	0.39606
346.06	-1.20558	0.360006	0.404423
346.064	-1.20454	0.367367	0.412825
346.068	-1.20396	0.374849	0.420893
346.072	-1.20359	0.382454	0.428864
346.076	-1.20294	0.390184	0.437246
346.08	-1.20175	0.398041	0.446286
346.084	-1.2003	0.406025	0.455721
346.088	-1.19871	0.414138	0.465429
346.092	-1.19694	0.422381	0.475443
346.096	-1.19538	0.430755	0.485375
346.1	-1.19403	0.439262	0.495228
346.104	-1.19268	0.447901	0.505222
346.108	-1.19145	0.456673	0.515224
346.112	-1.19023	0.465578	0.525345
346.116	-1.18889	0.474616	0.535723
346.12	-1.18741	0.483786	0.546375
346.124	-1.18583	0.493089	0.557261
346.128	-1.18454	0.502523	0.56798
346.132	-1.18347	0.512087	0.578621
346.136	-1.18237	0.521779	0.589411
346.14	-1.18159	0.531597	0.600009
346.144	-1.18126	0.54154	0.610284
346.148	-1.18131	0.551605	0.620299
346.152	-1.18182	0.561788	0.62997
346.156	-1.18279	0.572087	0.639297
346.16	-1.18378	0.582497	0.648716
346.164	-1.18431	0.593015	0.658709
346.168	-1.18432	0.603635	0.66932
346.172	-1.18404	0.614352	0.680311
346.176	-1.18386	0.62516	0.691297
346.18	-1.18389	0.636054	0.702167
346.184	-1.18379	0.647027	0.713235
346.188	-1.18358	0.658071	0.72449
346.192	-1.18358	0.669178	0.735601
346.196	-1.18388	0.680341	0.746458
346.2	-1.18429	0.691549	0.757254
346.204	-1.18471	0.702793	0.768084
346.208	-1.18553	0.714064	0.778531
346.212	-1.18697	0.72535	0.788376
346.216	-1.18871	0.736639	0.797929
346.22	-1.19028	0.74792	0.807642
346.224	-1.1917	0.75918	0.817484
346.228	-1.19347	0.770405	0.826937
346.232	-1.19547	0.781582	0.836113
346.236	-1.19715	0.792694	0.845548
346.24	-1.19848	0.803728	0.85525
346.244	-1.19975	0.814666	0.864912
346.248	-1.20134	0.825493	0.874148
346.252	-1.20358	0.83619	0.882606
346.256	-1.20628	0.846741	0.890458
346.26	-1.20893	0.857125	0.898195
346.264	-1.21126	0.867324	0.906063
346.268	-1.21329	0.877318	0.914023
346.272	-1.21522	0.887087	0.921869
346.276	-1.21717	0.896609	0.929443
346.28	-1.21907	0.905863	0.936796
346.284	-1.22103	0.914828	0.943794
346.288	-1.22325	0.92348	0.950227
346.292	-1.2255	0.931797	0.956301
346.296	-1.22767	0.939756	0.962084
346.3	-1.22999	0.947332	0.967347
346.304	-1.23219	0.954503	0.972311
346.308	-1.23382	0.961244	0.97742
346.312	-1.23503	0.96753	0.982495
346.316	-1.23611	0.973337	0.987224
346.32	-1.23723	0.97864	0.991413
346.324	-1.23879	0.983416	0.994625
346.328	-1.24086	0.987638	0.996775
346.332	-1.24306	0.991283	0.998227
346.336	-1.24508	0.994326	0.99925
346.34	-1.2469	0.996743	0.999844
346.344	-1.24851	0.99851	1
346.348	-1.24978	0.999603	0.999824
346.352	-1.25055	1	0.999455
346.356	-1.25079	0.999678	0.998885
346.36	-1.25097	0.998615	0.997641
346.364	-1.25109	0.996789	0.995704
346.368	-1.25067	0.994181	0.993515
346.372	-1.25012	0.99077	0.990648
346.376	-1.24981	0.986538	0.98673
346.38	-1.24944	0.981466	0.982028
346.384	-1.24936	0.975539	0.976178
346.388	-1.24957	0.96874	0.969171
346.392	-1.24933	0.961055	0.961728
346.396	-1.24835	0.952471	0.954118
346.4	-1.24674	0.942977	0.946234
346.404	-1.24495	0.932562	0.937613
346.408	-1.24312	0.921217	0.928098
346.412	-1.24112	0.908935	0.917813
346.416	-1.23871	0.895711	0.906997
346.42	-1.23579	0.881541	0.895752
346.424	-1.23317	0.866423	0.883251
346.428	-1.23135	0.850356	0.869008
346.432	-1.22923	0.833342	0.854109
346.436	-1.22604	0.815385	0.839344
346.44	-1.22285	0.79649	0.823638
346.444	-1.22003	0.776664	0.806635
346.448	-1.21695	0.755917	0.788972
346.452	-1.21408	0.73426	0.770182
346.456	-1.21186	0.711706	0.749842
346.46	-1.21011	0.688272	0.728159
346.464	-1.20859	0.663973	0.705384
346.468	-1.2068	0.638829	0.682033
346.472	-1.20452	0.612863	0.658338
346.476	-1.2022	0.586097	0.633901
346.48	-1.20007	0.558556	0.608482
346.484	-1.19802	0.530268	0.582248
346.488	-1.19598	0.501262	0.555279
346.492	-1.19405	0.471569	0.527516
346.496	-1.1923	0.441221	0.498918
346.5	-1.19085	0.410253	0.469401
346.504	-1.18968	0.378701	0.439022
346.508	-1.18885	0.346603	0.407755
346.512	-1.18843	0.313997	0.375565
346.516	-1.1881	0.280923	0.342825
346.52	-1.18759	0.247425	0.309837
346.524	-1.1873	0.213543	0.276243
346.528	-1.18784	0.179324	0.241482
346.532	-1.18876	0.144811	0.206047
346.536	-1.18938	0.110051	0.170674
346.54	-1.18987	0.0750905	0.13522
346.544	-1.1906	0.0399764	0.0993789
346.548	-1.19153	0.00475683	0.0632254
346.552	-1.1927	-0.0305199	0.0267839
346.556	-1.19476	-0.0658052	-0.0105669
346.56	-1.19757	-0.10105	-0.0486191
346.564	-1.20006	-0.136207	-0.0862685
346.568	-1.202	-0.171225	-0.123221
346.572	-1.20395	-0.206058	-0.160009
346.576	-1.2064	-0.240657	-0.197058
346.58	-1.20918	-0.274974	-0.23415
346.584	-1.21179	-0.308963	-0.270754
346.588	-1.21413	-0.342576	-0.306703
346.592	-1.21695	-0.375769	-0.34272
346.596	-1.22085	-0.408498	-0.379351
346.6	-1.22489	-0.440718	-0.415606
346.604	-1.22827	-0.472388	-0.450662
346.608	-1.23168	-0.503466	-0.485148
346.612	-1.23493	-0.533914	-0.518847
346.616	-1.23751	-0.563692	-0.551207
346.62	-1.24006	-0.592766	-0.582829
346.624	-1.24294	-0.621099	-0.614038
346.628	-1.24574	-0.648658	-0.644394
346.632	-1.24815	-0.675413	-0.673563
346.636	-1.25051	-0.701334	-0.701846
346.64	-1.25286	-0.726393	-0.729255
346.644	-1.25504	-0.750565	-0.755604
346.648	-1.25714	-0.773826	-0.780963
346.652	-1.25895	-0.796155	-0.805105
346.656	-1.26023	-0.817532	-0.827764
346.66	-1.26136	-0.83794	-0.849296
346.664	-1.26271	-0.857364	-0.87007
346.668	-1.26394	-0.875791	-0.889733
346.672	-1.26515	-0.89321	-0.908365
346.676	-1.26638	-0.909612	-0.925995
346.68	-1.26736	-0.92499	-0.942352
346.684	-1.2685	-0.93934	-0.957842
346.688	-1.26966	-0.952659	-0.972323
346.692	-1.27037	-0.964946	-0.985316
346.696	-1.27051	-0.976204	-0.996716
346.7	-1.27017	-0.986435	-1.00661
346.704	-1.26967	-0.995645	-1.01531
346.708	-1.2686	-1.00384	-1.02245
346.712	-1.26676	-1.01103	-1.0278
346.716	-1.26511	-1.01723	-1.03234
346.72	-1.264	-1.02244	-1.03644
346.724	-1.26316	-1.02669	-1.03985
346.728	-1.26253	-1.02998	-1.04251
346.732	-1.26173	-1.03234	-1.04406
346.736	-1.26026	-1.03378	-1.04404
346.74	-1.25809	-1.03432	-1.0424
346.744	-1.25567	-1.03398	-1.03965
346.748	-1.25341	-1.03279	-1.0362
346.752	-1.25138	-1.03076	-1.03214
346.756	-1.24961	-1.02792	-1.02754
346.76	-1.24777	-1.0243	-1.02208
346.764	-1.24535	-1.01992	-1.01527
346.768	-1.24275	-1.01481	-1.00755
346.772	-1.24066	-1.00898	-0.999648
346.776	-1.2389	-1.00248	-0.991387
346.78	-1.23716	-0.995328	-0.982484
346.784	-1.23573	-0.987549	-0.973281
346.788	-1.23483	-0.979172	-0.964004
346.792	-1.23394	-0.970227	-0.954169
346.796	-1.23289	-0.960742	-0.943631
346.8	-1.23172	-0.950745	-0.932462
346.804	-1.23018	-0.940264	-0.920442
346.808	-1.22856	-0.929328	-0.907892
346.812	-1.22731	-0.917964	-0.895271
346.816	-1.2262	-0.906201	-0.882405
346.82	-1.22505	-0.894066	-0.869116
346.824	-1.22377	-0.881586	-0.855359
346.828	-1.22215	-0.868788	-0.840934
346.832	-1.22035	-0.855698	-0.826045
346.836	-1.21885	-0.842341	-0.811192
346.84	-1.21756	-0.828744	-0.796302
346.844	-1.21612	-0.814931	-0.78105
346.848	-1.21502	-0.800925	-0.76595
346.852	-1.21422	-0.786751	-0.750972
346.856	-1.2131	-0.772431	-0.735534
346.86	-1.21227	-0.757987	-0.720256
346.864	-1.21205	-0.74344	-0.705492
346.868	-1.21208	-0.728812	-0.690896
346.872	-1.21222	-0.714121	-0.676336
346.876	-1.21212	-0.699388	-0.661512
346.88	-1.21187	-0.68463	-0.646502
346.884	-1.212	-0.669865	-0.63187
346.888	-1.21243	-0.65511	-0.617544
346.892	-1.21293	-0.640381	-0.603316
346.896	-1.21363	-0.625692	-0.589326
346.9	-1.21422	-0.61106	-0.575284
346.904	-1.21462	-0.596496	-0.561114
346.908	-1.21532	-0.582015	-0.547339
346.912	-1.21615	-0.567628	-0.533776
346.916	-1.21623	-0.553347	-0.519575
346.92	-1.21567	-0.539183	-0.504851
346.924	-1.21549	-0.525145	-0.490637
346.928	-1.21638	-0.511243	-0.477622
346.932	-1.21814	-0.497486	-0.465621
346.936	-1.22008	-0.483881	-0.45396
346.94	-1.22181	-0.470436	-0.442251
346.944	-1.2233	-0.457158	-0.430456
346.948	-1.22462	-0.444053	-0.418668
346.952	-1.22595	-0.431125	-0.407072
346.956	-1.22734	-0.418381	-0.395719
346.96	-1.22878	-0.405825	-0.384608
346.964	-1.23007	-0.39346	-0.373527
346.968	-1.23102	-0.38129	-0.362312
346.972	-1.23209	-0.369318	-0.351408
346.976	-1.23358	-0.357547	-0.341127
346.98	-1.23533	-0.345978	-0.331306
346.984	-1.23731	-0.334613	-0.321925
346.988	-1.23917	-0.323453	-0.312626
346.992	-1.24063	-0.312499	-0.303125
346.996	-1.24169	-0.301753	-0.293442
347	-1.24236	-0.291213	-0.283576
347.004	-1.24316	-0.28088	-0.27404
347.008	-1.24407	-0.270754	-0.26482
347.012	-1.24484	-0.260833	-0.255674
347.016	-1.24551	-0.251118	-0.24663
347.02	-1.24605	-0.241606	-0.237654
347.024	-1.24684	-0.232297	-0.229138
347.028	-1.24791	-0.223188	-0.221093
347.032	-1.24899	-0.214279	-0.213267
347.036	-1.25	-0.205567	-0.205564
347.04	-1.25075	-0.19705	-0.197802
347.044	-1.25151	-0.188726	-0.190237
347.048	-1.25223	-0.180593	-0.182828
347.052	-1.25286	-0.172648	-0.175512
347.056	-1.25384	-0.164889	-0.168734
347.06	-1.255	-0.157313	-0.162312
347.064	-1.25592	-0.149917	-0.155842
347.068	-1.25638	-0.142699	-0.149074
347.072	-1.25656	-0.135655	-0.142212
347.076	-1.25678	-0.128783	-0.135566
347.08	-1.25688	-0.12208	-0.128962
347.084	-1.25699	-0.115543	-0.122533
347.088	-1.25724	-0.109169	-0.116408
347.092	-1.25727	-0.102955	-0.110224
347.096	-1.25709	-0.0968979	-0.103984
347.1	-1.25718	-0.0909944	-0.0981786
347.104	-1.25729	-0.0852417	-0.0925295
347.108	-1.25728	-0.0796368	-0.0869175
347.112	-1.25727	-0.0741766	-0.0814497
347.116	-1.25724	-0.0688581	-0.0760951
347.12	-1.25758	-0.0636783	-0.0712533
347.124	-1.25808	-0.0586341	-0.0667147
347.128	-1.25828	-0.0537228	-0.0620009
347.132	-1.25783	-0.0489413	-0.056775
347.136	-1.25696	-0.0442866	-0.0512492
347.14	-1.25634	-0.039756	-0.0460943
347.144	-1.25612	-0.0353466	-0.0414716
347.148	-1.25592	-0.0310556	-0.0369785
347.152	-1.25526	-0.0268801	-0.0321398
347.156	-1.25449	-0.0228175	-0.0273086
347.16	-1.25433	-0.0188651	-0.0231956
347.164	-1.25421	-0.0150201	-0.0192301
347.168	-1.25343	-0.01128	-0.0147112
347.172	-1.25254	-0.00764223	-0.0101865
347.176	-1.25182	-0.00410419	-0.00592442
347.18	-1.25091	-0.0006634	-0.00157787
347.184	-1.25	0.00268259	0.00268602
347.188	-1.24955	0.0059362	0.00639022
347.192	-1.24951	0.00909981	0.00958722
347.196	-1.24959	0.0121757	0.0125847
347.2	-1.24965	0.0151663	0.0155132
347.204	-1.24959	0.0180736	0.0184848
347.208	-1.24942	0.0209001	0.0214847
347.212	-1.24926	0.0236477	0.0243894
347.216	-1.24909	0.0263188	0.0272303
347.22	-1.24854	0.0289152	0.0303712
347.224	-1.24775	0.0314391	0.0336931
347.228	-1.24758	0.0338924	0.0363125
347.232	-1.24787	0.0362772	0.0384033
347.236	-1.2478	0.0385953	0.0407961
347.24	-1.24719	0.0408487	0.0436584
347.244	-1.24627	0.0430391	0.0467701
347.248	-1.24533	0.0451684	0.049838
347.252	-1.24434	0.0472384	0.0529014
347.256	-1.24358	0.0492508	0.0556676
347.26	-1.24323	0.0512072	0.0579758
347.264	-1.24273	0.0531094	0.0603754
347.268	-1.24228	0.054959	0.0626783
347.272	-1.24241	0.0567576	0.0643489
347.276	-1.2426	0.0585066	0.0659031
347.28	-1.24245	0.0602078	0.0677605
347.284	-1.24239	0.0618625	0.0694763
347.288	-1.24235	0.0634721	0.0711207
347.292	-1.24178	0.0650383	0.0732629
347.296	-1.24069	0.0665622	0.0758703
347.3	-1.23971	0.0680454	0.0783339
347.304	-1.23928	0.0694891	0.0802087
347.308	-1.23912	0.0708946	0.0817763
347.312	-1.23888	0.0722632	0.0833859
347.316	-1.23884	0.0735962	0.0847536
347.32	-1.23904	0.0748947	0.0858544
347.324	-1.23931	0.0761599	0.086845
347.328	-1.23965	0.0773931	0.0877444
347.332	-1.24004	0.0785953	0.0885587
347.336	-1.24033	0.0797676	0.0894401
347.34	-1.24022	0.0809111	0.090693
347.344	-1.23994	0.0820268	0.0920902
347.348	-1.23975	0.0831158	0.0933634
347.352	-1.23969	0.084179	0.0944936
347.356	-1.23975	0.0852174	0.0954708
347.36	-1.23981	0.0862319	0.0964214
347.364	-1.23981	0.0872234	0.0974119
347.368	-1.24046	0.0881929	0.0977378
347.372	-1.24197	0.0891411	0.0971713
347.376	-1.24274	0.0900689	0.0973306
347.38	-1.24213	0.090977	0.0988422
347.384	-1.24157	0.0918664	0.100294
347.388	-1.24119	0.0927376	0.10155
347.392	-1.24034	0.0935914	0.103251
347.396	-1.23954	0.0944286	0.104887
347.4	-1.23913	0.0952498	0.106124
347.404	-1.23898	0.0960556	0.107078
347.408	-1.23904	0.0968467	0.107805
347.412	-1.23921	0.0976236	0.108411
347.416	-1.23908	0.0983869	0.10931
347.421	-1.23875	0.0991372	0.110387
347.425	-1.23894	0.0998749	0.110931
347.429	-1.23945	0.100601	0.111153
347.433	-1.23987	0.101315	0.111443
347.437	-1.24027	0.102018	0.111744
347.441	-1.2409	0.10271	0.111811
347.445	-1.24191	0.103392	0.111485
347.449	-1.24281	0.104065	0.111253
347.453	-1.2433	0.104727	0.11143
347.457	-1.24339	0.10538	0.111993
347.461	-1.24324	0.106025	0.112782
347.465	-1.24297	0.10666	0.113686
347.469	-1.24279	0.107288	0.114497
347.473	-1.24317	0.107907	0.11474
347.477	-1.24394	0.108517	0.114575
347.481	-1.24483	0.109121	0.114288
347.485	-1.24569	0.109716	0.114026
347.489	-1.24614	0.110304	0.114164
347.493	-1.24607	0.110884	0.114812
347.497	-1.24581	0.111457	0.115646
347.501	-1.24588	0.112023	0.116142
347.505	-1.24623	0.112581	0.116355
347.509	-1.24646	0.113132	0.116669
347.513	-1.24673	0.113676	0.116947
347.517	-1.24706	0.114213	0.117149
347.521	-1.24737	0.114742	0.117372
347.525	-1.2479	0.115263	0.117363
347.529	-1.24884	0.115777	0.116935
347.533	-1.25	0.116284	0.116284
347.537	-1.2509	0.116782	0.115884
347.541	-1.25162	0.117273	0.115656
347.545	-1.25247	0.117755	0.115288
347.549	-1.25319	0.118229	0.115036
347.553	-1.2535	0.118695	0.115193
347.557	-1.25331	0.119151	0.11584
347.561	-1.25327	0.119599	0.11633
347.565	-1.25391	0.120037	0.11613
347.569	-1.25474	0.120465	0.115724
347.573	-1.25521	0.120883	0.115678
347.577	-1.25529	0.121291	0.116005
347.581	-1.25573	0.121688	0.115954
347.585	-1.25677	0.122074	0.115303
347.589	-1.2577	0.122448	0.11475
347.593	-1.25843	0.122811	0.114381
347.597	-1.25899	0.123161	0.114168
347.601	-1.25939	0.123498	0.114108
347.605	-1.2602	0.123821	0.113626
347.609	-1.26127	0.124132	0.112862
347.613	-1.2622	0.124427	0.112225
347.617	-1.26284	0.124708	0.111872
347.621	-1.26288	0.124974	0.11209
347.625	-1.26281	0.125224	0.112413
347.629	-1.2634	0.125457	0.112058
347.633	-1.26438	0.125674	0.111297
347.637	-1.26503	0.125873	0.110841
347.641	-1.26545	0.126054	0.110604
347.645	-1.26569	0.126217	0.110527
347.649	-1.26575	0.12636	0.110611
347.653	-1.26602	0.126483	0.110465
347.657	-1.26629	0.126586	0.110298
347.661	-1.26624	0.126668	0.110425
347.665	-1.26661	0.126729	0.110123
347.669	-1.26775	0.126767	0.109017
347.673	-1.26871	0.126782	0.108072
347.677	-1.26878	0.126774	0.107991
347.681	-1.26844	0.126741	0.108305
347.685	-1.26828	0.126684	0.108406
347.689	-1.26836	0.126602	0.108238
347.693	-1.26835	0.126493	0.108138
347.697	-1.2681	0.126358	0.108263
347.701	-1.26799	0.126196	0.108211
347.705	-1.26831	0.126006	0.107694
347.709	-1.26889	0.125788	0.106898
347.713	-1.26922	0.125541	0.106318
347.717	-1.26919	0.125264	0.106073
347.721	-1.26932	0.124957	0.105633
347.725	-1.26958	0.124619	0.105043
347.729	-1.26959	0.124251	0.104665
347.733	-1.26984	0.12385	0.104005
347.737	-1.27053	0.123417	0.102883
347.741	-1.27083	0.122951	0.102117
347.745	-1.27078	0.122453	0.101671
347.749	-1.27093	0.12192	0.100993
347.753	-1.27083	0.121353	0.100523
347.757	-1.27056	0.120751	0.100188
347.761	-1.27105	0.120115	0.0990599
347.765	-1.27209	0.119443	0.0973517
347.769	-1.27293	0.118735	0.0958036
347.773	-1.27354	0.117991	0.0944461
347.777	-1.2738	0.11721	0.093409
347.781	-1.27354	0.116393	0.0928533
347.785	-1.27304	0.115538	0.0925023
347.789	-1.27278	0.114647	0.0918681
347.793	-1.27263	0.113718	0.0910875
347.797	-1.27218	0.112751	0.090574
347.801	-1.27169	0.111746	0.0900531
347.805	-1.27159	0.110703	0.0891104
347.809	-1.2719	0.109622	0.0877208
347.813	-1.27229	0.108503	0.0862184
347.817	-1.27234	0.107346	0.08501
347.821	-1.27197	0.106151	0.0841794
347.825	-1.27148	0.104918	0.0834392
347.829	-1.27096	0.103647	0.082687
347.833	-1.27025	0.102337	0.0820857
347.837	-1.26947	0.10099	0.0815164
347.841	-1.26925	0.0996056	0.0803576
347.845	-1.26953	0.0981837	0.0786586
347.849	-1.2696	0.0967246	0.0771236
347.853	-1.26965	0.0952288	0.0755782
347.857	-1.2695	0.0936965	0.0741952
347.861	-1.26873	0.0921281	0.073397
347.865	-1.26803	0.090524	0.0724973
347.869	-1.2677	0.0888847	0.0711877
347.873	-1.26751	0.0872106	0.0697034
347.877	-1.26743	0.0855023	0.068072
347.881	-1.2672	0.0837603	0.0665581
347.885	-1.26669	0.0819852	0.0652962
347.889	-1.26641	0.0801778	0.0637649
347.893	-1.26667	0.0783385	0.061672
347.897	-1.26703	0.0764682	0.0594341
347.901	-1.26723	0.0745675	0.0573378
347.905	-1.26733	0.0726374	0.0553078
347.909	-1.26746	0.0706784	0.0532217
347.913	-1.2675	0.0686916	0.0511881
347.917	-1.26716	0.0666778	0.0495176
347.921	-1.26639	0.0646379	0.0482473
347.925	-1.26566	0.0625728	0.0469176
347.929	-1.26503	0.0604835	0.0454557
347.933	-1.26449	0.058371	0.0438777
347.937	-1.26439	0.0562364	0.0418506
347.941	-1.26452	0.0540806	0.0395618
347.945	-1.26462	0.0519049	0.0372818
347.949	-1.26449	0.0497101	0.03522
347.953	-1.26392	0.0474976	0.0335803
347.957	-1.26289	0.0452685	0.0323739
347.961	-1.26177	0.0430238	0.0312516
347.965	-1.26083	0.0407649	0.0299385
347.969	-1.26034	0.0384929	0.0281573
347.973	-1.26049	0.0362091	0.0257239
347.977	-1.26036	0.0339146	0.0235594
347.981	-1.25971	0.0316108	0.0218985
347.985	-1.25917	0.0292988	0.0201289
347.989	-1.25854	0.0269801	0.0184396
347.993	-1.25798	0.0246557	0.0166789
347.997	-1.25787	0.0223272	0.0144552
348.001	-1.25749	0.0199957	0.0125077
348.005	-1.25634	0.0176625	0.0113188
348.009	-1.25513	0.0153289	0.0102038
348.013	-1.2544	0.0129963	0.00859418
348.017	-1.25416	0.010666	0.00650948
348.021	-1.25397	0.00833911	0.00436618
348.025	-1.25337	0.00601708	0.00264308
348.029	-1.25248	0.00370117	0.00121879
348.033	-1.25201	0.00139263	-0.000621667
348.037	-1.25227	-0.000907267	-0.00318064
348.041	-1.25276	-0.00319726	-0.00596033
348.045	-1.25289	-0.00547612	-0.00836753
348.049	-1.25261	-0.00774262	-0.0103505
348.053	-1.25204	-0.00999554	-0.0120398
348.057	-1.25118	-0.0122337	-0.0134161
348.061	-1.25038	-0.0144559	-0.0148376
348.065	-1.24985	-0.016661	-0.016513
348.069	-1.2493	-0.018848	-0.0181481
348.073	-1.24874	-0.0210156	-0.0197569
348.077	-1.2481	-0.0231628	-0.0212644
348.081	-1.24715	-0.0252885	-0.0224349
348.085	-1.24633	-0.0273917	-0.0237181
348.089	-1.246	-0.0294715	-0.0254702
348.093	-1.24589	-0.0315269	-0.0274173
348.097	-1.24584	-0.0335568	-0.0293969
348.101	-1.24611	-0.0355605	-0.0316687
348.105	-1.24669	-0.037537	-0.034228
348.109	-1.24711	-0.0394855	-0.0366004
348.113	-1.24724	-0.0414052	-0.0386421
348.117	-1.24737	-0.0432954	-0.0406669
348.121	-1.2482	-0.0451552	-0.0433536
348.125	-1.24952	-0.0469841	-0.0465005
348.129	-1.25012	-0.0487814	-0.048902
348.133	-1.2499	-0.0505464	-0.0504466
348.137	-1.24957	-0.0522785	-0.051845
348.141	-1.24945	-0.0539773	-0.0534257
348.145	-1.24921	-0.0556422	-0.0548545
348.149	-1.24862	-0.0572728	-0.0558879
348.153	-1.24797	-0.0588687	-0.0568395
348.157	-1.2475	-0.0604294	-0.0579248
348.161	-1.24746	-0.0619547	-0.0594175
348.165	-1.2479	-0.0634442	-0.0613462
348.169	-1.24833	-0.0648977	-0.0632232
348.173	-1.24841	-0.066315	-0.0647215
348.177	-1.2486	-0.0676959	-0.0662974
348.181	-1.24936	-0.0690403	-0.0683962
348.185	-1.25039	-0.070348	-0.0707395
348.189	-1.2517	-0.0716191	-0.0733165
348.193	-1.25291	-0.0728535	-0.0757618
348.197	-1.25325	-0.0740511	-0.0773003
348.201	-1.2528	-0.0752122	-0.0780132
348.205	-1.25207	-0.0763368	-0.078408
348.209	-1.25162	-0.077425	-0.0790405
348.213	-1.25184	-0.078477	-0.0803216
348.217	-1.25279	-0.0794931	-0.0822797
348.221	-1.25385	-0.0804734	-0.0843229
348.225	-1.25468	-0.0814182	-0.086101
348.229	-1.25573	-0.082328	-0.0880579
348.233	-1.25682	-0.0832029	-0.0900229
348.237	-1.25731	-0.0840434	-0.0913504
348.241	-1.25739	-0.08485	-0.0922352
348.245	-1.25747	-0.085623	-0.0930949
348.249	-1.25768	-0.086363	-0.0940468
348.253	-1.25831	-0.0870704	-0.0953763
348.257	-1.25907	-0.0877457	-0.0968207
348.261	-1.25917	-0.0883896	-0.097557
348.265	-1.2588	-0.0890027	-0.0978002
348.269	-1.25904	-0.0895854	-0.0986267
348.273	-1.25978	-0.0901385	-0.0999212
348.277	-1.26039	-0.0906627	-0.101053
348.281	-1.26099	-0.0911585	-0.102146
348.285	-1.26164	-0.0916268	-0.10327
348.289	-1.26241	-0.0920681	-0.104481
348.293	-1.2637	-0.0924834	-0.106184
348.297	-1.26551	-0.0928732	-0.10838
348.301	-1.267	-0.0932385	-0.110242
348.305	-1.26772	-0.0935799	-0.111304
348.309	-1.26799	-0.0938983	-0.111886
348.313	-1.26798	-0.0941945	-0.112172
348.317	-1.26809	-0.0944694	-0.112558
348.321	-1.26879	-0.0947237	-0.113517
348.325	-1.26972	-0.0949583	-0.114683
348.329	-1.27037	-0.0951742	-0.115549
348.333	-1.27071	-0.095372	-0.116077
348.337	-1.27094	-0.0955528	-0.116497
348.341	-1.27143	-0.0957173	-0.117147
348.345	-1.27231	-0.0958666	-0.118177
348.349	-1.27326	-0.0960014	-0.119262
348.353	-1.27391	-0.0961226	-0.120028
348.357	-1.27437	-0.0962312	-0.120599
348.361	-1.27496	-0.0963281	-0.121285
348.365	-1.27569	-0.096414	-0.122108
348.369	-1.27619	-0.09649	-0.122685
348.373	-1.27666	-0.0965569	-0.123213
348.377	-1.2773	-0.0966156	-0.123918
348.381	-1.27779	-0.0966669	-0.124454
348.385	-1.27809	-0.0967118	-0.124806
348.389	-1.27819	-0.0967511	-0.124946
348.393	-1.27796	-0.0967856	-0.124742
348.397	-1.27742	-0.0968163	-0.124239
348.401	-1.27713	-0.096844	-0.123975
348.405	-1.27731	-0.0968695	-0.124184
348.409	-1.27765	-0.0968937	-0.124543
348.413	-1.27799	-0.0969173	-0.124912
348.417	-1.2782	-0.0969411	-0.125143
348.421	-1.27851	-0.096966	-0.125471
348.425	-1.279	-0.0969928	-0.125991
348.429	-1.27962	-0.0970221	-0.126646
348.433	-1.28042	-0.0970549	-0.127472
348.437	-1.28064	-0.0970917	-0.127728
348.441	-1.28004	-0.0971333	-0.127173
348.445	-1.27926	-0.0971804	-0.126442
348.449	-1.27861	-0.0972337	-0.125842
348.453	-1.27849	-0.0972939	-0.125781
348.457	-1.27885	-0.0973616	-0.126208
348.461	-1.27926	-0.0974375	-0.126701
348.465	-1.27974	-0.0975222	-0.12726
348.469	-1.28003	-0.0976162	-0.127644
348.473	-1.2802	-0.0977201	-0.127918
348.477	-1.28028	-0.0978346	-0.128112
348.481	-1.28009	-0.0979601	-0.128053
348.485	-1.27998	-0.0980971	-0.128081
348.489	-1.28009	-0.0982461	-0.128334
348.493	-1.28025	-0.0984076	-0.128658
348.497	-1.28013	-0.0985821	-0.12871
348.501	-1.27972	-0.0987699	-0.128493
348.505	-1.2799	-0.0989715	-0.128873
348.509	-1.28066	-0.0991872	-0.129851
348.513	-1.28089	-0.0994173	-0.130304
348.517	-1.28053	-0.0996623	-0.13019
348.521	-1.27996	-0.0999224	-0.129881
348.525	-1.27903	-0.100198	-0.129224
348.529	-1.27834	-0.100489	-0.128828
348.533	-1.27837	-0.100796	-0.129163
348.537	-1.27843	-0.101119	-0.129548
348.541	-1.2784	-0.101458	-0.129862
348.545	-1.27858	-0.101814	-0.130397
348.549	-1.27855	-0.102186	-0.130734
348.553	-1.27816	-0.102574	-0.130738
348.557	-1.27801	-0.102979	-0.130985
348.561	-1.27821	-0.103401	-0.131609
348.565	-1.27808	-0.10384	-0.131917
348.569	-1.27742	-0.104296	-0.13172
348.573	-1.27652	-0.104768	-0.131286
348.577	-1.27564	-0.105256	-0.130898
348.581	-1.27522	-0.105762	-0.130985
348.585	-1.27491	-0.106283	-0.131195
348.589	-1.27442	-0.106821	-0.131241
348.593	-1.27392	-0.107375	-0.131296
348.597	-1.27344	-0.107946	-0.131381
348.601	-1.27321	-0.108531	-0.131746
348.605	-1.27341	-0.109132	-0.132545
348.609	-1.27341	-0.109749	-0.133159
348.613	-1.27219	-0.11038	-0.132573
348.617	-1.2705	-0.111026	-0.131524
348.621	-1.26935	-0.111687	-0.131032
348.625	-1.26816	-0.112361	-0.130523
348.629	-1.2669	-0.113048	-0.12995
348.633	-1.26609	-0.113749	-0.129841
348.637	-1.26553	-0.114463	-0.12999
348.641	-1.26463	-0.115189	-0.129818
348.645	-1.2637	-0.115926	-0.129622
348.649	-1.26354	-0.116675	-0.130213
348.653	-1.26351	-0.117435	-0.130947
348.657	-1.26255	-0.118205	-0.130755
348.661	-1.26118	-0.118985	-0.130163
348.665	-1.26024	-0.119774	-0.13001
348.669	-1.25968	-0.120571	-0.13025
348.673	-1.25923	-0.121377	-0.130609
348.677	-1.25893	-0.12219	-0.131118
348.681	-1.25846	-0.123009	-0.131465
348.685	-1.25758	-0.123835	-0.131411
348.689	-1.25668	-0.124666	-0.131347
348.693	-1.25595	-0.125502	-0.131453
348.697	-1.25536	-0.126342	-0.131704
348.701	-1.25457	-0.127185	-0.131756
348.705	-1.25354	-0.128031	-0.131574
348.709	-1.25274	-0.128879	-0.131621
348.713	-1.25193	-0.129728	-0.131659
348.717	-1.25084	-0.130577	-0.13142
348.721	-1.24988	-0.131427	-0.131311
348.725	-1.24912	-0.132275	-0.131394
348.729	-1.24826	-0.133121	-0.131381
348.733	-1.24767	-0.133965	-0.131638
348.737	-1.24744	-0.134806	-0.132245
348.741	-1.24704	-0.135643	-0.132684
348.745	-1.24633	-0.136475	-0.1328
348.749	-1.24506	-0.137301	-0.132356
348.753	-1.24356	-0.138121	-0.131682
348.757	-1.2426	-0.138934	-0.131539
348.761	-1.24189	-0.139739	-0.131631
348.765	-1.24083	-0.140536	-0.131364
348.769	-1.23949	-0.141323	-0.130809
348.773	-1.2383	-0.1421	-0.130405
348.777	-1.23759	-0.142866	-0.130461
348.781	-1.23702	-0.14362	-0.130636
348.785	-1.23608	-0.144363	-0.130441
348.789	-1.23534	-0.145092	-0.130429
348.793	-1.23512	-0.145807	-0.130932
348.797	-1.23466	-0.146508	-0.13117
348.801	-1.23354	-0.147194	-0.130734
348.805	-1.23213	-0.147864	-0.129994
348.809	-1.23089	-0.148518	-0.129405
348.813	-1.22988	-0.149154	-0.129031
348.817	-1.22882	-0.149773	-0.128597
348.821	-1.22769	-0.150373	-0.128059
348.825	-1.22679	-0.150955	-0.127742
348.829	-1.22623	-0.151517	-0.127745
348.833	-1.22618	-0.152059	-0.128235
348.837	-1.22656	-0.15258	-0.129137
348.841	-1.22659	-0.15308	-0.129674
348.845	-1.22595	-0.153558	-0.12951
348.849	-1.22484	-0.154014	-0.128858
348.853	-1.22354	-0.154448	-0.127983
348.857	-1.22241	-0.154858	-0.127264
348.861	-1.22184	-0.155245	-0.127085
348.865	-1.22184	-0.155608	-0.127443
348.869	-1.22215	-0.155947	-0.128094
348.873	-1.22261	-0.156261	-0.128868
348.877	-1.22274	-0.15655	-0.129293
348.881	-1.22239	-0.156814	-0.129202
348.885	-1.22198	-0.157052	-0.129037
348.889	-1.22163	-0.157265	-0.128896
348.893	-1.22111	-0.157451	-0.128563
348.897	-1.22021	-0.157611	-0.127824
348.901	-1.21913	-0.157744	-0.126877
348.905	-1.21848	-0.157851	-0.126331
348.909	-1.21814	-0.157931	-0.126071
348.913	-1.21746	-0.157984	-0.125441
348.917	-1.21657	-0.15801	-0.124579
348.921	-1.21591	-0.158009	-0.123923
348.925	-1.21541	-0.157981	-0.123395
348.929	-1.21507	-0.157926	-0.122993
348.933	-1.21449	-0.157843	-0.12233
348.937	-1.21351	-0.157734	-0.121244
348.941	-1.21282	-0.157597	-0.120421
348.945	-1.21253	-0.157433	-0.119967
348.949	-1.21216	-0.157242	-0.119404
348.953	-1.21166	-0.157025	-0.118682
348.957	-1.21097	-0.156781	-0.117752
348.961	-1.20986	-0.15651	-0.116375
348.965	-1.20896	-0.156213	-0.115172
348.969	-1.20872	-0.15589	-0.11461
348.973	-1.20856	-0.155542	-0.114105
348.977	-1.20807	-0.155167	-0.113241
348.981	-1.20737	-0.154767	-0.112141
348.985	-1.2067	-0.154342	-0.111041
348.989	-1.20607	-0.153892	-0.109963
348.993	-1.20533	-0.153418	-0.108746
348.997	-1.20453	-0.152919	-0.107449
349.001	-1.20401	-0.152397	-0.10641
349.005	-1.20383	-0.151851	-0.105681
349.009	-1.20358	-0.151282	-0.104863
349.013	-1.20327	-0.15069	-0.103964
349.017	-1.20324	-0.150077	-0.103321
349.021	-1.20324	-0.149441	-0.102678
349.025	-1.20296	-0.148784	-0.101746
349.029	-1.20288	-0.148106	-0.100984
349.033	-1.20302	-0.147407	-0.100431
349.037	-1.20279	-0.146688	-0.099481
349.041	-1.20232	-0.14595	-0.0982735
349.045	-1.20185	-0.145193	-0.0970461
349.049	-1.2016	-0.144417	-0.0960209
349.053	-1.20222	-0.143623	-0.0958458
349.057	-1.20312	-0.142811	-0.0959314
349.061	-1.20361	-0.141982	-0.0955957
349.065	-1.20413	-0.141137	-0.0952679
349.069	-1.20452	-0.140276	-0.0947919
349.073	-1.20453	-0.139399	-0.0939329
349.077	-1.20428	-0.138507	-0.0927836
349.081	-1.20394	-0.137601	-0.0915384
349.085	-1.20401	-0.136681	-0.0906867
349.089	-1.20413	-0.135747	-0.0898776
349.093	-1.20377	-0.134801	-0.0885724
349.097	-1.20347	-0.133842	-0.0873145
349.101	-1.20351	-0.132872	-0.0863792
349.105	-1.20367	-0.131891	-0.0855569
349.109	-1.20401	-0.130898	-0.0849038
349.113	-1.20444	-0.129896	-0.0843323
349.117	-1.20506	-0.128884	-0.0839483
349.121	-1.20573	-0.127863	-0.0835913
349.125	-1.20557	-0.126834	-0.0824012
349.129	-1.20483	-0.125796	-0.0806264
349.133	-1.20473	-0.124751	-0.0794853
349.137	-1.20512	-0.123699	-0.0788168
349.141	-1.20526	-0.122641	-0.0778971
349.145	-1.20518	-0.121576	-0.0767548
349.149	-1.20486	-0.120507	-0.075371
349.153	-1.2045	-0.119432	-0.0739278
349.157	-1.20454	-0.118353	-0.0728955
349.161	-1.20492	-0.117269	-0.0721883
349.165	-1.20507	-0.116183	-0.0712503
[truncated: 501 more rows]

## Sheet: Supplementary Fig4a I113C_LD
Magnetic Field (mT)	Exp CW	Sim CW	Residual
341.405	-1.28392	0.000692139	-0.0332248
341.409	-1.28498	0.000694159	-0.034282
341.413	-1.28887	0.000695419	-0.0381765
341.417	-1.29487	0.000695921	-0.0441763
341.421	-1.30284	0.000695672	-0.0521433
341.425	-1.3117	0.00069468	-0.0610025
341.429	-1.31379	0.000692957	-0.0631001
341.433	-1.30943	0.000690517	-0.0587444
341.437	-1.30703	0.000687379	-0.0563409
341.441	-1.30491	0.000683561	-0.0542298
341.445	-1.30212	0.000679086	-0.0514397
341.449	-1.30282	0.000673977	-0.0521482
341.453	-1.30961	0.000668263	-0.0589446
341.457	-1.32222	0.00066197	-0.0715609
341.461	-1.33414	0.00065513	-0.0834835
341.465	-1.34236	0.000647774	-0.0917115
341.469	-1.34894	0.000639935	-0.0982989
341.473	-1.35057	0.000631648	-0.0999341
341.477	-1.34771	0.000622947	-0.0970869
341.481	-1.34641	0.00061387	-0.0957965
341.485	-1.34712	0.000604453	-0.0965112
341.489	-1.34595	0.000594732	-0.0953522
341.493	-1.33987	0.000584746	-0.0892855
341.497	-1.33238	0.000574531	-0.0818051
341.501	-1.3281	0.000564125	-0.077539
341.505	-1.32413	0.000553563	-0.0735808
341.509	-1.31469	0.000542883	-0.0641455
341.513	-1.30287	0.000532119	-0.0523332
341.517	-1.29871	0.000521306	-0.0481868
341.521	-1.30255	0.000510477	-0.0520398
341.525	-1.30739	0.000499665	-0.0568854
341.529	-1.30843	0.0004889	-0.0579443
341.533	-1.30514	0.000478212	-0.0546615
341.537	-1.30102	0.000467629	-0.0505503
341.541	-1.29808	0.000457177	-0.0476254
341.545	-1.29837	0.000446882	-0.047919
341.549	-1.30358	0.000436766	-0.0531453
341.553	-1.30943	0.000426851	-0.0590067
341.557	-1.31074	0.000417157	-0.0603182
341.561	-1.30831	0.0004077	-0.0579046
341.565	-1.30845	0.000398499	-0.05805
341.569	-1.3121	0.000389566	-0.0617092
341.573	-1.315	0.000380914	-0.0646241
341.577	-1.31923	0.000372555	-0.0688541
341.581	-1.32632	0.000364496	-0.0759586
341.585	-1.33332	0.000356747	-0.0829643
341.589	-1.33852	0.000349312	-0.0881699
341.593	-1.34038	0.000342196	-0.090041
341.597	-1.33841	0.000335402	-0.088075
341.601	-1.33566	0.000328932	-0.0853328
341.605	-1.3354	0.000322785	-0.0850734
341.609	-1.33841	0.000316962	-0.0880924
341.613	-1.33999	0.000311458	-0.0896835
341.617	-1.33678	0.000306273	-0.086477
341.621	-1.3334	0.0003014	-0.0830977
341.625	-1.33103	0.000296836	-0.080735
341.629	-1.32801	0.000292574	-0.0777131
341.633	-1.3256	0.000288607	-0.0753086
341.637	-1.32366	0.000284929	-0.0733701
341.641	-1.32143	0.000281532	-0.0711456
341.645	-1.31897	0.000278408	-0.0686906
341.649	-1.31481	0.000275547	-0.0645319
341.653	-1.30953	0.000272941	-0.0592525
341.657	-1.30589	0.000270581	-0.0556177
341.661	-1.30428	0.000268458	-0.0540113
341.665	-1.30417	0.000266562	-0.0539055
341.669	-1.30361	0.000264882	-0.0533471
341.673	-1.30243	0.000263411	-0.0521656
341.677	-1.30465	0.000262139	-0.0543896
341.681	-1.30948	0.000261055	-0.0592201
341.685	-1.31086	0.00026015	-0.0605965
341.689	-1.3078	0.000259417	-0.0575414
341.693	-1.3031	0.000258844	-0.052844
341.697	-1.29645	0.000258425	-0.0461867
341.701	-1.29075	0.00025815	-0.0404914
341.705	-1.2914	0.000258011	-0.041138
341.709	-1.29801	0.000258	-0.0477513
341.713	-1.30641	0.00025811	-0.0561486
341.717	-1.31014	0.000258333	-0.0598866
341.721	-1.30639	0.000258663	-0.0561343
341.725	-1.3	0.000259092	-0.0497441
341.729	-1.29618	0.000259614	-0.0459231
341.733	-1.29512	0.000260223	-0.0448575
341.737	-1.29582	0.000260914	-0.0455578
341.741	-1.297	0.000261681	-0.0467351
341.745	-1.29739	0.000262519	-0.0471271
341.749	-1.29705	0.000263423	-0.0467837
341.753	-1.29301	0.00026439	-0.042744
341.757	-1.28556	0.000265413	-0.0352934
341.761	-1.28321	0.000266491	-0.0329413
341.765	-1.29182	0.000267618	-0.0415491
341.769	-1.30525	0.000268793	-0.05498
341.773	-1.31401	0.00027001	-0.0637354
341.777	-1.31745	0.000271269	-0.067178
341.781	-1.31906	0.000272566	-0.068792
341.785	-1.31962	0.000273898	-0.0693488
341.789	-1.31843	0.000275263	-0.068155
341.793	-1.31478	0.00027666	-0.0644995
341.797	-1.31197	0.000278087	-0.0616966
341.801	-1.31492	0.000279541	-0.0646368
341.805	-1.31899	0.000281021	-0.068709
341.809	-1.3199	0.000282526	-0.0696142
341.813	-1.32105	0.000284054	-0.0707624
341.817	-1.32273	0.000285605	-0.0724448
341.821	-1.32339	0.000287177	-0.0731046
341.825	-1.32161	0.000288769	-0.0713214
341.829	-1.31907	0.000290381	-0.0687747
341.833	-1.31949	0.000292012	-0.0691988
341.837	-1.31989	0.000293661	-0.0696004
341.841	-1.31928	0.000295327	-0.068984
341.845	-1.31976	0.00029701	-0.0694666
341.849	-1.31841	0.000298711	-0.0681079
341.853	-1.31607	0.000300427	-0.0657734
341.857	-1.3162	0.000302159	-0.0658974
341.861	-1.31724	0.000303907	-0.066937
341.865	-1.31705	0.00030567	-0.0667412
341.869	-1.31639	0.000307449	-0.0660816
341.873	-1.31622	0.000309242	-0.0659133
341.877	-1.31559	0.000311051	-0.0652787
341.881	-1.31756	0.000312874	-0.0672506
341.885	-1.32174	0.000314712	-0.0714295
341.889	-1.32245	0.000316565	-0.0721384
341.893	-1.32085	0.000318432	-0.0705352
341.897	-1.31751	0.000320314	-0.0671899
341.901	-1.31367	0.000322211	-0.0633434
341.905	-1.31464	0.000324122	-0.06432
341.909	-1.31658	0.000326048	-0.0662521
341.913	-1.31341	0.000327989	-0.0630812
341.917	-1.30998	0.000329944	-0.0596525
341.921	-1.31209	0.000331915	-0.0617568
341.925	-1.31721	0.0003339	-0.06688
341.929	-1.3188	0.000335901	-0.0684669
341.933	-1.31639	0.000337916	-0.0660517
341.937	-1.31505	0.000339947	-0.0647069
341.941	-1.31281	0.000341994	-0.0624664
341.945	-1.30786	0.000344055	-0.0575155
341.949	-1.30829	0.000346133	-0.0579437
341.953	-1.3137	0.000348226	-0.0633551
341.957	-1.31584	0.000350335	-0.0654922
341.961	-1.31595	0.00035246	-0.0655984
341.965	-1.3201	0.000354601	-0.0697439
341.969	-1.3292	0.000356758	-0.0788391
341.973	-1.33569	0.000358931	-0.0853331
341.977	-1.33526	0.000361121	-0.0849015
341.981	-1.33274	0.000363328	-0.0823797
341.985	-1.3292	0.000365552	-0.0788352
341.989	-1.31923	0.000367792	-0.0688603
341.993	-1.30708	0.00037005	-0.0567126
341.997	-1.30309	0.000372324	-0.0527176
342.001	-1.30531	0.000374617	-0.0549379
342.005	-1.3074	0.000376926	-0.0570183
342.009	-1.31035	0.000379254	-0.0599672
342.013	-1.31374	0.000381599	-0.0633581
342.017	-1.3121	0.000383963	-0.0617127
342.021	-1.30838	0.000386344	-0.0579972
342.025	-1.30899	0.000388744	-0.0586061
342.029	-1.30863	0.000391163	-0.0582436
342.033	-1.30226	0.0003936	-0.0518667
342.037	-1.29789	0.000396056	-0.0474898
342.041	-1.29969	0.000398532	-0.0492963
342.045	-1.30075	0.000401026	-0.0503467
342.049	-1.29933	0.00040354	-0.0489287
342.053	-1.30093	0.000406073	-0.0505288
342.057	-1.30646	0.000408627	-0.0560555
342.061	-1.30958	0.0004112	-0.059168
342.065	-1.3066	0.000413793	-0.0561901
342.069	-1.30052	0.000416407	-0.0500991
342.073	-1.29469	0.000419041	-0.0442681
342.077	-1.29155	0.000421696	-0.0411281
342.081	-1.29295	0.000424372	-0.042524
342.085	-1.29495	0.000427069	-0.0445256
342.089	-1.29495	0.000429788	-0.0445247
342.093	-1.29638	0.000432527	-0.0459484
342.097	-1.30028	0.000435289	-0.0498455
342.101	-1.30505	0.000438073	-0.0546152
342.105	-1.31001	0.000440878	-0.0595643
342.109	-1.31644	0.000443706	-0.0659939
342.113	-1.32144	0.000446557	-0.0709929
342.117	-1.32155	0.00044943	-0.0711025
342.121	-1.3216	0.000452327	-0.0711506
342.125	-1.32571	0.000455246	-0.0752517
342.129	-1.32915	0.000458189	-0.0786939
342.133	-1.32731	0.000461156	-0.0768508
342.137	-1.32157	0.000464147	-0.0711088
342.141	-1.31253	0.000467162	-0.0620594
342.145	-1.30171	0.000470201	-0.0512429
342.149	-1.29267	0.000473265	-0.0421959
342.153	-1.28784	0.000476353	-0.0373648
342.157	-1.28981	0.000479467	-0.0393333
342.161	-1.29472	0.000482606	-0.0442367
342.165	-1.29714	0.00048577	-0.0466563
342.169	-1.29824	0.000488961	-0.0477512
342.173	-1.29795	0.000492177	-0.0474546
342.177	-1.29728	0.00049542	-0.0467872
342.181	-1.30091	0.000498689	-0.0504154
342.185	-1.30864	0.000501985	-0.0581424
342.189	-1.31529	0.000505309	-0.0647819
342.193	-1.31959	0.000508659	-0.0690863
342.197	-1.32351	0.000512038	-0.0729977
342.201	-1.32569	0.000515444	-0.0751712
342.205	-1.32273	0.000518879	-0.0722119
342.209	-1.31629	0.000522341	-0.0657647
342.213	-1.31059	0.000525833	-0.0600595
342.217	-1.30592	0.000529354	-0.0553953
342.221	-1.30377	0.000532904	-0.0532332
342.225	-1.30284	0.000536484	-0.0523077
342.229	-1.29894	0.000540093	-0.0483987
342.233	-1.29535	0.000543733	-0.0448033
342.237	-1.29342	0.000547404	-0.0428744
342.241	-1.28881	0.000551105	-0.0382587
342.245	-1.28372	0.000554837	-0.0331692
342.249	-1.28252	0.000558601	-0.0319581
342.253	-1.28477	0.000562397	-0.0342091
342.257	-1.28661	0.000566224	-0.0360486
342.261	-1.28646	0.000570084	-0.0358875
342.265	-1.28579	0.000573977	-0.035216
342.269	-1.28293	0.000577903	-0.0323506
342.273	-1.28001	0.000581863	-0.0294256
342.277	-1.28016	0.000585856	-0.0295724
342.281	-1.28075	0.000589883	-0.030156
342.285	-1.28346	0.000593945	-0.0328647
342.289	-1.29155	0.000598041	-0.0409528
342.293	-1.30077	0.000602173	-0.0501721
342.297	-1.30459	0.00060634	-0.0539807
342.301	-1.3026	0.000610543	-0.05199
342.305	-1.29965	0.000614783	-0.0490395
342.309	-1.3019	0.000619059	-0.0512804
342.313	-1.3105	0.000623372	-0.0598718
342.317	-1.31847	0.000627722	-0.0678408
342.321	-1.32234	0.000632111	-0.0717032
342.325	-1.32797	0.000636537	-0.0773346
342.329	-1.33737	0.000641002	-0.086732
342.333	-1.34462	0.000645506	-0.0939739
342.337	-1.34666	0.00065005	-0.0960069
342.341	-1.34358	0.000654633	-0.0929229
342.345	-1.34056	0.000659256	-0.0898974
342.349	-1.34174	0.00066392	-0.091081
342.353	-1.34272	0.000668625	-0.0920486
342.357	-1.34116	0.000673372	-0.0904899
342.361	-1.33622	0.000678161	-0.0855407
342.365	-1.32921	0.000682992	-0.0785235
342.369	-1.32582	0.000687866	-0.0751292
342.373	-1.32565	0.000692783	-0.0749529
342.377	-1.32574	0.000697744	-0.0750394
342.381	-1.32664	0.000702749	-0.0759372
342.385	-1.32632	0.000707798	-0.0756104
342.389	-1.32451	0.000712893	-0.0738005
342.393	-1.32568	0.000718034	-0.0749625
342.397	-1.32748	0.000723221	-0.0767595
342.401	-1.32497	0.000728454	-0.0742386
342.405	-1.32022	0.000733735	-0.0694894
342.409	-1.3142	0.000739063	-0.0634616
342.413	-1.30581	0.00074444	-0.0550635
342.417	-1.30039	0.000749865	-0.0496418
342.421	-1.30218	0.000755339	-0.0514277
342.425	-1.3082	0.000760863	-0.0574417
342.429	-1.31326	0.000766437	-0.0624933
342.433	-1.31221	0.000772062	-0.0614333
342.437	-1.30865	0.000777739	-0.0578705
342.441	-1.30851	0.000783468	-0.0577269
342.445	-1.30868	0.000789249	-0.0578947
342.449	-1.30644	0.000795083	-0.0556458
342.453	-1.30267	0.000800971	-0.0518672
342.457	-1.30129	0.000806913	-0.0504872
342.461	-1.30694	0.00081291	-0.0561298
342.465	-1.31396	0.000818962	-0.0631424
342.469	-1.31433	0.000825071	-0.0635031
342.473	-1.31325	0.000831236	-0.0624166
342.477	-1.31435	0.000837459	-0.0635149
342.481	-1.30996	0.00084374	-0.0591125
342.485	-1.29895	0.000850079	-0.0481007
342.489	-1.2879	0.000856477	-0.0370467
342.493	-1.27958	0.000862936	-0.0287124
342.497	-1.27566	0.000869455	-0.0247911
342.501	-1.27679	0.000876036	-0.0259091
342.505	-1.2796	0.000882678	-0.0287166
342.509	-1.28288	0.000889383	-0.0319918
342.513	-1.28667	0.000896152	-0.0357774
342.517	-1.288	0.000902985	-0.0370927
342.521	-1.28651	0.000909882	-0.035599
342.525	-1.28722	0.000916845	-0.0363041
342.529	-1.29224	0.000923875	-0.0413171
342.533	-1.29582	0.000930971	-0.0448928
342.537	-1.29545	0.000938136	-0.0445167
342.541	-1.29357	0.000945369	-0.0426221
342.545	-1.29129	0.000952671	-0.040337
342.549	-1.29206	0.000960044	-0.0411044
342.553	-1.29561	0.000967488	-0.0446432
342.557	-1.29763	0.000975003	-0.0466506
342.561	-1.29922	0.000982592	-0.0482349
342.565	-1.30124	0.000990253	-0.0502448
342.569	-1.301	0.00099799	-0.0500039
342.573	-1.29945	0.0010058	-0.0484427
342.577	-1.30009	0.00101369	-0.0490797
342.581	-1.30106	0.00102165	-0.0500428
342.585	-1.29648	0.0010297	-0.0454553
342.589	-1.28889	0.00103782	-0.0378522
342.593	-1.28312	0.00104602	-0.0320751
342.597	-1.27885	0.0010543	-0.0277946
342.601	-1.28104	0.00106266	-0.0299769
342.605	-1.28751	0.00107111	-0.0364375
342.609	-1.28749	0.00107964	-0.0364143
342.613	-1.28358	0.00108825	-0.0324924
342.617	-1.28497	0.00109695	-0.0338695
342.621	-1.2908	0.00110574	-0.0396953
342.625	-1.29331	0.00111461	-0.0421924
342.629	-1.28899	0.00112357	-0.0378703
342.633	-1.28083	0.00113262	-0.0296983
342.637	-1.27666	0.00114176	-0.025518
342.641	-1.2795	0.001151	-0.0283459
342.645	-1.28389	0.00116033	-0.0327313
342.649	-1.28756	0.00116975	-0.0363933
342.653	-1.28938	0.00117926	-0.0381957
342.658	-1.28748	0.00118888	-0.0362936
342.662	-1.28475	0.00119859	-0.0335524
342.666	-1.28606	0.0012084	-0.0348539
342.67	-1.29164	0.00121831	-0.0404209
342.674	-1.29596	0.00122832	-0.044736
342.678	-1.29753	0.00123843	-0.0462898
342.682	-1.29816	0.00124864	-0.0469099
342.686	-1.29609	0.00125896	-0.0448308
342.69	-1.29213	0.00126939	-0.0408599
342.694	-1.29001	0.00127993	-0.0387298
342.698	-1.28867	0.00129057	-0.0373757
342.702	-1.28622	0.00130132	-0.0349167
342.706	-1.28519	0.00131219	-0.0338764
342.71	-1.2874	0.00132316	-0.0360722
342.714	-1.29091	0.00133426	-0.0395711
342.718	-1.29483	0.00134546	-0.0434845
342.722	-1.30051	0.00135679	-0.0491563
342.726	-1.30552	0.00136823	-0.0541474
342.73	-1.30708	0.00137979	-0.0556957
342.734	-1.30847	0.00139148	-0.0570823
342.738	-1.31085	0.00140329	-0.0594472
342.742	-1.31114	0.00141522	-0.0597289
342.746	-1.31185	0.00142728	-0.0604194
342.75	-1.31663	0.00143946	-0.0651895
342.754	-1.32224	0.00145178	-0.0707925
342.758	-1.3244	0.00146423	-0.0729363
342.762	-1.32487	0.00147681	-0.0733937
342.766	-1.32654	0.00148952	-0.0750507
342.77	-1.3284	0.00150237	-0.0768955
342.774	-1.32582	0.00151536	-0.0743028
342.778	-1.31734	0.00152849	-0.0658152
342.782	-1.3116	0.00154176	-0.0600627
342.786	-1.31207	0.00155517	-0.0605162
342.79	-1.31155	0.00156873	-0.0599806
342.794	-1.30874	0.00158243	-0.0571576
342.798	-1.30703	0.00159628	-0.0554385
342.802	-1.30775	0.00161029	-0.0561446
342.806	-1.3105	0.00162444	-0.0588753
342.81	-1.31189	0.00163876	-0.060253
342.814	-1.31071	0.00165322	-0.0590593
342.818	-1.30834	0.00166785	-0.0566673
342.822	-1.30626	0.00168264	-0.0545809
342.826	-1.30466	0.00169759	-0.0529665
342.83	-1.3004	0.00171271	-0.0486839
342.834	-1.29287	0.00172799	-0.0411443
342.838	-1.28472	0.00174344	-0.0329723
342.842	-1.27917	0.00175907	-0.0274098
342.846	-1.27919	0.00177487	-0.0274172
342.85	-1.28269	0.00179084	-0.0308994
342.854	-1.28414	0.00180699	-0.0323356
342.858	-1.2815	0.00182333	-0.0296801
342.862	-1.28073	0.00183985	-0.0288944
342.866	-1.28541	0.00185655	-0.0335493
342.87	-1.2888	0.00187344	-0.0369246
342.874	-1.28725	0.00189053	-0.0353572
342.878	-1.28259	0.0019078	-0.0306822
342.882	-1.28069	0.00192528	-0.0287616
342.886	-1.28606	0.00194295	-0.034122
342.89	-1.29422	0.00196082	-0.0422618
342.894	-1.30064	0.0019789	-0.0486612
342.898	-1.3044	0.00199719	-0.0524012
342.902	-1.30737	0.00201568	-0.0553584
342.906	-1.31095	0.00203439	-0.0589152
342.91	-1.31099	0.00205331	-0.0589326
342.914	-1.30489	0.00207245	-0.0528197
342.918	-1.29787	0.00209181	-0.0457736
342.922	-1.29357	0.0021114	-0.0414572
342.926	-1.29101	0.00213122	-0.0388814
342.93	-1.2912	0.00215126	-0.0390446
342.934	-1.29239	0.00217154	-0.0402155
342.938	-1.29125	0.00219206	-0.0390629
342.942	-1.289	0.00221282	-0.0367887
342.946	-1.28616	0.00223382	-0.0339305
342.95	-1.28159	0.00225507	-0.0293362
342.954	-1.27615	0.00227657	-0.0238782
342.958	-1.27256	0.00229833	-0.0202604
342.962	-1.27302	0.00232034	-0.0206955
342.966	-1.27862	0.00234262	-0.0262814
342.97	-1.28844	0.00236516	-0.0360703
342.974	-1.29837	0.00238796	-0.045981
342.978	-1.30508	0.00241105	-0.0526731
342.982	-1.30985	0.00243441	-0.0574185
342.986	-1.31617	0.00245805	-0.0637118
342.99	-1.32156	0.00248197	-0.0690747
342.994	-1.3188	0.00250618	-0.0662905
342.998	-1.31141	0.00253069	-0.0588821
343.002	-1.30745	0.00255549	-0.0548956
343.006	-1.3045	0.0025806	-0.0519175
343.01	-1.30154	0.00260601	-0.0489316
343.014	-1.30135	0.00263173	-0.0487225
343.018	-1.30293	0.00265776	-0.0502673
343.022	-1.30585	0.00268412	-0.0531686
343.026	-1.30985	0.0027108	-0.0571368
343.03	-1.30948	0.00273781	-0.056742
343.034	-1.30198	0.00276515	-0.0492142
343.038	-1.29331	0.00279283	-0.0405211
343.042	-1.28737	0.00282085	-0.0345458
343.046	-1.28114	0.00284922	-0.0282904
343.05	-1.27456	0.00287795	-0.021685
343.054	-1.2722	0.00290703	-0.0192933
343.058	-1.27337	0.00293648	-0.0204342
343.062	-1.27294	0.0029663	-0.0199786
343.066	-1.27152	0.00299649	-0.0185208
343.07	-1.27394	0.00302706	-0.0209116
343.074	-1.2785	0.00305802	-0.025446
343.078	-1.28283	0.00308937	-0.0297418
343.082	-1.28963	0.00312112	-0.0365095
343.086	-1.29483	0.00315327	-0.0416741
343.09	-1.29326	0.00318584	-0.0400742
343.094	-1.29035	0.00321882	-0.0371268
343.098	-1.28893	0.00325222	-0.0356747
343.102	-1.28962	0.00328605	-0.036337
343.106	-1.29493	0.00332032	-0.0416121
343.11	-1.29877	0.00335503	-0.0454124
343.114	-1.29628	0.00339019	-0.0428903
343.118	-1.28888	0.0034258	-0.0354591
343.122	-1.28177	0.00346188	-0.0283115
343.126	-1.27924	0.00349842	-0.0257377
343.13	-1.27609	0.00353545	-0.0225578
343.134	-1.26879	0.00357296	-0.0152171
343.138	-1.26045	0.00361096	-0.00683719
343.142	-1.25755	0.00364946	-0.00390387
343.146	-1.26284	0.00368846	-0.00915429
343.15	-1.26924	0.00372799	-0.0155081
343.154	-1.27139	0.00376803	-0.0176224
343.158	-1.26974	0.00380861	-0.0159289
343.162	-1.2659	0.00384973	-0.0120508
343.166	-1.26054	0.0038914	-0.00665032
343.17	-1.25554	0.00393362	-0.00160874
343.174	-1.25383	0.00397641	0.000150338
343.178	-1.2544	0.00401978	-0.00038181
343.182	-1.25504	0.00406373	-0.000971742
343.186	-1.25304	0.00410827	0.00107314
343.19	-1.24921	0.00415341	0.00494596
343.194	-1.24986	0.00419917	0.00434354
343.198	-1.2558	0.00424555	-0.00155529
343.202	-1.26095	0.00429256	-0.00666022
343.206	-1.26239	0.00434022	-0.00805254
343.21	-1.26247	0.00438852	-0.00808036
343.214	-1.26408	0.00443749	-0.00963946
343.218	-1.26692	0.00448714	-0.0124377
343.222	-1.27022	0.00453747	-0.0156825
343.226	-1.27288	0.00458849	-0.01829
343.23	-1.27207	0.00464023	-0.0174275
343.234	-1.26877	0.00469268	-0.0140782
343.238	-1.26672	0.00474586	-0.0119692
343.242	-1.26841	0.00479979	-0.0136075
343.246	-1.27323	0.00485447	-0.018375
343.25	-1.27801	0.00490992	-0.0231039
343.254	-1.28243	0.00496615	-0.0274639
343.258	-1.28622	0.00502317	-0.0311991
343.262	-1.28602	0.005081	-0.0309417
343.266	-1.28324	0.00513965	-0.0280991
343.27	-1.28159	0.00519913	-0.0263959
343.274	-1.27981	0.00525946	-0.0245524
343.278	-1.277	0.00532065	-0.0216777
343.282	-1.27568	0.00538272	-0.020302
343.286	-1.27699	0.00544568	-0.0215484
343.29	-1.27856	0.00550955	-0.0230512
343.294	-1.2783	0.00557433	-0.022726
343.298	-1.27764	0.00564005	-0.0220037
343.302	-1.27788	0.00570673	-0.0221755
343.306	-1.27852	0.00577437	-0.0227421
343.31	-1.27881	0.005843	-0.0229645
343.314	-1.28058	0.00591264	-0.0246717
343.318	-1.28598	0.00598329	-0.0299942
343.322	-1.28912	0.00605498	-0.033069
343.326	-1.28558	0.00612772	-0.0294566
343.33	-1.27834	0.00620154	-0.0221434
343.334	-1.27179	0.00627645	-0.0155177
343.338	-1.26999	0.00635247	-0.0136379
343.342	-1.27093	0.00642962	-0.0145011
343.346	-1.27083	0.00650792	-0.014327
343.35	-1.26938	0.00658738	-0.0127909
343.354	-1.26661	0.00666804	-0.00994363
343.358	-1.26373	0.00674991	-0.0069772
343.362	-1.26276	0.00683302	-0.00592836
343.366	-1.26459	0.00691737	-0.0076757
343.37	-1.26882	0.00700301	-0.0118175
343.374	-1.27288	0.00708994	-0.0157872
343.378	-1.27206	0.00717819	-0.0148791
343.382	-1.26769	0.00726779	-0.0104238
343.386	-1.266	0.00735876	-0.00863642
343.39	-1.26751	0.00745113	-0.0100589
343.394	-1.2692	0.00754491	-0.0116521
343.398	-1.27163	0.00764013	-0.0139909
343.402	-1.27498	0.00773683	-0.017246
343.406	-1.27636	0.00783502	-0.0185291
343.41	-1.27648	0.00793474	-0.0185476
343.414	-1.27804	0.00803601	-0.0200054
343.418	-1.28027	0.00813885	-0.0221288
343.422	-1.2805	0.00824331	-0.0222585
343.426	-1.27909	0.0083494	-0.020744
343.43	-1.27965	0.00845716	-0.0211971
343.434	-1.28299	0.00856662	-0.0244234
343.438	-1.28574	0.0086778	-0.0270667
343.442	-1.28534	0.00879075	-0.0265495
343.446	-1.28241	0.00890549	-0.023506
343.45	-1.27999	0.00902206	-0.020966
343.454	-1.28026	0.00914048	-0.0211221
343.458	-1.2801	0.00926081	-0.0208363
343.462	-1.27773	0.00938306	-0.0183429
343.466	-1.27816	0.00950727	-0.0186553
343.47	-1.28186	0.00963349	-0.0222288
343.474	-1.28435	0.00976175	-0.0245925
343.478	-1.2838	0.00989209	-0.0239122
343.482	-1.27815	0.0100245	-0.0181297
343.486	-1.26915	0.0101592	-0.0089928
343.49	-1.26418	0.010296	-0.0038835
343.494	-1.26496	0.010435	-0.00452066
343.498	-1.26819	0.0105763	-0.00760977
343.502	-1.27079	0.01072	-0.010065
343.506	-1.27031	0.010866	-0.00944224
343.51	-1.26834	0.0110144	-0.00732718
343.514	-1.26766	0.0111653	-0.00649454
343.518	-1.26859	0.0113187	-0.00727303
343.522	-1.26913	0.0114747	-0.0076536
343.526	-1.26517	0.0116333	-0.00353975
343.53	-1.25932	0.0117945	0.00246957
343.534	-1.26229	0.0119584	-0.000328713
343.538	-1.27391	0.0121251	-0.0117848
343.542	-1.28504	0.0122946	-0.0227467
343.546	-1.29049	0.0124669	-0.0280255
343.55	-1.29003	0.0126422	-0.0273879
343.554	-1.28921	0.0128205	-0.0263887
343.558	-1.28831	0.0130018	-0.0253087
343.562	-1.28351	0.0131862	-0.0203209
343.566	-1.27836	0.0133737	-0.0149851
343.57	-1.27428	0.0135645	-0.0107193
343.574	-1.26647	0.0137586	-0.00271121
343.578	-1.25849	0.013956	0.00546618
343.582	-1.25767	0.0141568	0.00648407
343.586	-1.25972	0.0143611	0.00463927
343.59	-1.26246	0.0145689	0.00210432
343.594	-1.27066	0.0147804	-0.0058763
343.598	-1.28226	0.0149955	-0.01726
343.602	-1.28995	0.0152144	-0.0247315
343.606	-1.29058	0.0154372	-0.0251384
343.61	-1.28904	0.0156639	-0.0233776
343.614	-1.28709	0.0158945	-0.0211985
343.618	-1.28167	0.0161293	-0.015544
343.622	-1.2732	0.0163682	-0.00683559
343.626	-1.26531	0.0166113	0.00129978
343.63	-1.26072	0.0168588	0.00614197
343.634	-1.25771	0.0171107	0.00939682
343.638	-1.25497	0.0173671	0.0123992
343.642	-1.25318	0.0176281	0.0144469
343.646	-1.2508	0.0178938	0.0170914
343.65	-1.24398	0.0181642	0.0241865
343.654	-1.23412	0.0184396	0.0343202
343.658	-1.22872	0.0187199	0.0399972
343.662	-1.2301	0.0190053	0.038908
343.666	-1.23533	0.0192959	0.0339636
343.67	-1.24143	0.0195918	0.0281607
343.674	-1.24365	0.019893	0.0262421
343.678	-1.24025	0.0201998	0.0299468
343.682	-1.23382	0.0205123	0.0366888
343.686	-1.22738	0.0208304	0.0434468
343.69	-1.22502	0.0211544	0.046137
343.694	-1.22851	0.0214844	0.0429756
343.698	-1.23583	0.0218205	0.0359872
343.702	-1.2427	0.0221628	0.0294675
343.706	-1.24825	0.0225115	0.0242576
343.71	-1.25318	0.0228667	0.0196892
343.714	-1.25399	0.0232285	0.0192383
343.718	-1.25256	0.023597	0.0210384
343.722	-1.25312	0.0239725	0.020849
343.726	-1.25598	0.024355	0.0183711
343.73	-1.25592	0.0247447	0.0188208
343.734	-1.24728	0.0251417	0.0278593
343.738	-1.23835	0.0255463	0.0371938
343.742	-1.23937	0.0259584	0.0365886
343.746	-1.24656	0.0263784	0.0298222
343.75	-1.25174	0.0268064	0.0250652
343.754	-1.25279	0.0272425	0.0244498
343.758	-1.25317	0.0276869	0.0245215
343.762	-1.25464	0.0281398	0.0234981
343.766	-1.25434	0.0286013	0.0242587
343.77	-1.25054	0.0290717	0.0285316
343.774	-1.24547	0.0295512	0.0340769
343.778	-1.24165	0.0300398	0.0383857
343.782	-1.23887	0.0305379	0.041663
343.786	-1.23724	0.0310455	0.0438094
343.79	-1.23502	0.031563	0.0465415
343.794	-1.22988	0.0320904	0.0522109
343.798	-1.22452	0.0326281	0.0581115
343.802	-1.22377	0.0331763	0.0594083
343.806	-1.2285	0.0337351	0.0552332
343.81	-1.23528	0.0343047	0.0490246
343.814	-1.24206	0.0348855	0.0428269
343.818	-1.24518	0.0354776	0.0402939
343.822	-1.24348	0.0360813	0.0426005
343.826	-1.24224	0.0366968	0.0444541
343.83	-1.24192	0.0373243	0.0454079
343.834	-1.23966	0.0379642	0.0483015
343.838	-1.23755	0.0386166	0.0510709
343.842	-1.24074	0.0392819	0.0485386
343.846	-1.2483	0.0399602	0.0416652
343.85	-1.25335	0.040652	0.0373046
343.854	-1.25538	0.0413573	0.0359765
343.858	-1.25691	0.0420766	0.0351655
343.862	-1.25785	0.0428102	0.0349602
343.866	-1.25789	0.0435582	0.035664
343.87	-1.25723	0.044321	0.0370901
343.874	-1.25621	0.045099	0.0388928
343.878	-1.2533	0.0458923	0.0425929
343.882	-1.25028	0.0467014	0.046418
343.886	-1.248	0.0475266	0.0495296
343.89	-1.24437	0.0483681	0.0540026
343.894	-1.23996	0.0492264	0.0592709
343.898	-1.23514	0.0501017	0.0649658
343.902	-1.23193	0.0509945	0.0690684
343.906	-1.2312	0.0519049	0.0707013
343.91	-1.22873	0.0528335	0.0741043
343.914	-1.22333	0.0537806	0.0804492
343.918	-1.21932	0.0547465	0.0854225
343.922	-1.22074	0.0557316	0.0849922
343.926	-1.2294	0.0567363	0.0773318
343.93	-1.24173	0.057761	0.0660313
343.934	-1.25227	0.058806	0.0565359
343.938	-1.25802	0.0598719	0.0518499
343.942	-1.25689	0.0609589	0.0540731
343.946	-1.24912	0.0620675	0.0629454
343.95	-1.2409	0.0631981	0.0722973
343.954	-1.23855	0.0643511	0.0758046
343.958	-1.23803	0.065527	0.0774925
343.962	-1.23672	0.0667261	0.0800055
343.966	-1.2387	0.067949	0.0792505
343.97	-1.24401	0.069196	0.0751882
343.974	-1.24911	0.0704677	0.0713596
343.978	-1.25435	0.0717644	0.0674125
343.982	-1.26303	0.0730867	0.0600541
343.986	-1.26777	0.074435	0.0566668
343.99	-1.26284	0.0758097	0.0629661
[truncated: 1,853 more rows]

## Sheet: Supplementary Fig4a L118C_SUV
Magnetic Field (mT)	Exp CW	Sim CW	Residual
[truncated: 2,500 more rows]

[truncated: 19 more sheets: Supplementary Fig4a L118C_LD, Supplementary Fig4a R119C_SUV, Supplementary Fig4a R119C_LD, Supplementary Fig4a S127C_SUV, Supplementary Fig4a S127C_LD, Supplementary Fig4b Y107C_SUV, Supplementary Fig4b Y107C_aLD, Supplementary Fig S5a_Y81C_SUV, Supplementary Fig S5a_G93C_SUV, Supplementary Fig S5a_Y96C_SUV, Supplementary Fig S5a_L101C_SUV, Supplementary Fig S5a_Y107C_SUV, Supplementary Fig S5a_I113C_SUV, Supplementary Fig S5a_R115C_SUV, Supplementary Fig S5a_L118C_SUV, Supplementary Fig S5a_R119C_SUV, Supplementary Fig S5a_S127C_SUV, Supplementary Fig S5b_Y96C_aLD, Supplementary Fig S5b_I113C_aLD]
